# Supplementary material for: A collection of forcefield precursors for metal–organic frameworks
Source: RSC Adv. 2019 Nov 13;9(63):36492–507. doi: 10.1039/c9ra07327b (PMC9075174; doi:10.1039/c9ra07327b)
Supplement: RA-009-C9RA07327B-s5499 [file RA-009-C9RA07327B-s5499.xyz]

  388
jmolscript: load "" {1 1 1} spacegroup "x,y,z" unitcell [{     11.253000     0.000000     0.000000 }, {      0.000000    25.161000     0.000000 }, {      0.000000     0.000000    18.172000 }]
Zn     6.979898     0.638335    16.834723     0.915708
Zn     4.273102    11.942165    16.834723     0.915708
Zn     6.979898    24.522665    10.423277     0.915708
Zn     4.273102    13.218835    10.423277     0.915708
Zn     4.273102    24.522665     1.337277     0.915708
Zn     6.979898    13.218835     1.337277     0.915708
Zn     4.273102     0.638335     7.748723     0.915708
Zn     6.979898    11.942165     7.748723     0.915708
Zn     0.000000    18.870750    12.899394     0.882829
Zn     0.000000     6.290250    14.358606     0.882829
Zn     0.000000     6.290250     5.272606     0.882829
Zn     0.000000    18.870750     3.813394     0.882829
H      5.740155    23.870241    14.406762     0.116365
H      3.320760    21.336528    12.485981     0.123459
H      3.092324    21.658589    16.463832     0.121382
H      8.276582    23.195926    17.901237     0.143431
H      9.824994    21.562977     0.310741     0.116051
H      0.818093    21.827168    17.970291     0.113432
H      1.582172    23.679017    16.863616     0.122416
H     10.719608     3.527572    15.798737     0.094170
H      8.265329     1.237921    13.632634     0.123220
H      7.980628     3.014288    12.195229     0.132126
H      9.118306     4.969298    12.564121     0.103449
H      1.839866     0.611412    15.727866     0.123331
H      1.142179     1.982687    15.428028     0.105846
H      0.400607     1.152374    13.350968     0.093097
H      1.964774     1.134761    13.432742     0.115672
H      5.512845    13.871259    14.406762     0.116365
H      7.932240    16.404972    12.485981     0.123459
H      8.160676    16.082911    16.463832     0.121382
H      2.976419    14.545574    17.901237     0.143431
H      1.428006    16.178523     0.310741     0.116051
H     10.434907    15.914332    17.970291     0.113432
H      9.670828    14.062483    16.863616     0.122416
H      0.533392     9.052928    15.798737     0.094170
H      2.987671    11.342579    13.632634     0.123220
H      3.272372     9.566212    12.195229     0.132126
H      2.134694     7.611203    12.564121     0.103449
H      9.413135    11.969088    15.727866     0.123331
H     10.110820    10.597813    15.428028     0.105846
H     10.852393    11.428126    13.350968     0.093097
H      9.288226    11.445739    13.432742     0.115672
H      5.740155     1.290759    12.851238     0.116365
H      3.320760     3.824472    14.772019     0.123459
H      3.092324     3.502411    10.794168     0.121382
H      8.276582     1.965074     9.356763     0.143431
H      9.824994     3.598023     8.775259     0.116051
H      0.818093     3.333833     9.287709     0.113432
H      1.582172     1.481983    10.394384     0.122416
H     10.719608    21.633428    11.459263     0.094170
H      8.265329    23.923079    13.625366     0.123220
H      7.980628    22.146712    15.062771     0.132126
H      9.118306    20.191703    14.693879     0.103449
H      1.839866    24.549588    11.530134     0.123331
H      1.142179    23.178313    11.829972     0.105845
H      0.400607    24.008626    13.907032     0.093097
H      1.964774    24.026239    13.825258     0.115672
H      5.512845    11.289741    12.851238     0.116365
H      7.932240     8.756028    14.772019     0.123459
H      8.160676     9.078089    10.794168     0.121382
H      2.976419    10.615426     9.356763     0.143431
H      1.428006     8.982477     8.775259     0.116051
H     10.434907     9.246667     9.287709     0.113432
H      9.670828    11.098517    10.394384     0.122416
H      0.533392    16.108072    11.459263     0.094170
H      2.987671    13.818421    13.625366     0.123220
H      3.272372    15.594788    15.062771     0.132126
H      2.134694    17.549798    14.693879     0.103449
H      9.413135    13.191912    11.530134     0.123331
H     10.110820    14.563187    11.829972     0.105846
H     10.852393    13.732874    13.907032     0.093097
H      9.288226    13.715261    13.825258     0.115672
H      5.512845     1.290759     3.765238     0.116365
H      7.932240     3.824472     5.686019     0.123459
H      8.160676     3.502411     1.708168     0.121382
H      2.976419     1.965074     0.270763     0.143431
H      1.428006     3.598023    17.861259     0.116051
H     10.434907     3.333833     0.201709     0.113432
H      9.670828     1.481983     1.308384     0.122416
H      0.533392    21.633428     2.373263     0.094171
H      2.987671    23.923079     4.539366     0.123220
H      3.272372    22.146712     5.976771     0.132126
H      2.134694    20.191703     5.607879     0.103449
H      9.413135    24.549588     2.444134     0.123331
H     10.110820    23.178313     2.743972     0.105846
H     10.852393    24.008626     4.821032     0.093097
H      9.288226    24.026239     4.739258     0.115672
H      5.740155    11.289741     3.765238     0.116365
H      3.320760     8.756028     5.686019     0.123459
H      3.092324     9.078089     1.708168     0.121382
H      8.276582    10.615426     0.270763     0.143431
H      9.824994     8.982477    17.861259     0.116051
H      0.818093     9.246667     0.201709     0.113432
H      1.582172    11.098517     1.308384     0.122416
H     10.719608    16.108072     2.373263     0.094171
H      8.265329    13.818421     4.539366     0.123220
H      7.980628    15.594788     5.976771     0.132126
H      9.118306    17.549798     5.607879     0.103449
H      1.839866    13.191912     2.444134     0.123331
H      1.142179    14.563187     2.743972     0.105846
H      0.400607    13.732874     4.821032     0.093097
H      1.964774    13.715261     4.739258     0.115672
H      5.512845    23.870241     5.320762     0.116365
H      7.932240    21.336528     3.399981     0.123459
H      8.160676    21.658589     7.377832     0.121382
H      2.976419    23.195926     8.815237     0.143431
H      1.428006    21.562977     9.396741     0.116051
H     10.434907    21.827168     8.884291     0.113432
H      9.670828    23.679017     7.777616     0.122416
H      0.533392     3.527572     6.712737     0.094171
H      2.987671     1.237921     4.546634     0.123220
H      3.272372     3.014288     3.109229     0.132126
H      2.134694     4.969298     3.478121     0.103449
H      9.413135     0.611412     6.641866     0.123331
H     10.110820     1.982687     6.342028     0.105845
H     10.852393     1.152374     4.264968     0.093097
H      9.288226     1.134761     4.346742     0.115672
H      5.740155    13.871259     5.320762     0.116365
H      3.320760    16.404972     3.399981     0.123459
H      3.092324    16.082911     7.377832     0.121382
H      8.276582    14.545574     8.815237     0.143431
H      9.824994    16.178523     9.396741     0.116051
H      0.818093    15.914332     8.884291     0.113432
H      1.582172    14.062483     7.777616     0.122416
H     10.719608     9.052928     6.712737     0.094171
H      8.265329    11.342579     4.546634     0.123220
H      7.980628     9.566212     3.109229     0.132126
H      9.118306     7.611203     3.478121     0.103449
H      1.839866    11.969088     6.641866     0.123331
H      1.142179    10.597813     6.342028     0.105846
H      0.400607    11.428126     4.264968     0.093097
H      1.964774    11.445739     4.346742     0.115672
C      4.910809    23.560760    16.885422     0.631998
C      4.475318    22.868833    15.640640    -0.039574
C      5.057098    23.238700    14.423116    -0.136325
C      4.620482    22.672577    13.254657    -0.019269
C      3.616714    21.716459    13.281915    -0.129674
C      3.051814    21.318915    14.481267    -0.015144
C      3.478302    21.907683    15.655178    -0.122286
C      1.943393    20.297379    14.470364     0.586576
C      5.219141    23.097798    11.951724     0.591963
C      9.630317    24.373461    16.941756     0.139783
C      9.172320    23.281473    17.666818    -0.164308
C     10.102943    22.322839    18.026624    -0.091985
C      0.214932    22.486386    17.710431    -0.082495
C      0.676305    23.570825    17.041702    -0.167227
C     10.984053    24.516878    16.627380     0.080756
C      9.836247     1.026820    15.747855     0.252573
C      9.556048     2.191523    14.884685    -0.003851
C     10.169336     3.409316    15.059136     0.022992
C      8.708697     2.040557    13.781645    -0.062270
C      8.545528     3.089771    12.929378    -0.102728
C      9.221833     4.267306    13.165614     0.123189
C      1.082539     1.024053    15.286286    -0.085453
C      1.156808     0.734701    13.790731    -0.197758
C      6.342191    14.180740    16.885422     0.631998
C      6.777682    14.872667    15.640640    -0.039574
C      6.195902    14.502800    14.423116    -0.136325
C      6.632518    15.068923    13.254657    -0.019269
C      7.636286    16.025041    13.281915    -0.129674
C      8.201186    16.422585    14.481267    -0.015144
C      7.774698    15.833817    15.655178    -0.122286
C      9.309607    17.444121    14.470364     0.586576
C      6.033859    14.643702    11.951724     0.591963
C      1.622683    13.368039    16.941756     0.139783
C      2.080680    14.460027    17.666818    -0.164308
C      1.150057    15.418661    18.026624    -0.091985
C     11.038068    15.255114    17.710431    -0.082495
C     10.576695    14.170675    17.041702    -0.167227
C      0.268947    13.224622    16.627380     0.080756
C      1.416753    11.553680    15.747855     0.252573
C      1.696952    10.388977    14.884685    -0.003851
C      1.083664     9.171184    15.059136     0.022992
C      2.544303    10.539943    13.781645    -0.062270
C      2.707472     9.490729    12.929378    -0.102728
C      2.031167     8.313194    13.165614     0.123190
C     10.170461    11.556447    15.286286    -0.085453
C     10.096192    11.845799    13.790731    -0.197758
C      4.910809     1.600240    10.372578     0.631998
C      4.475318     2.292167    11.617360    -0.039574
C      5.057098     1.922300    12.834884    -0.136325
C      4.620482     2.488423    14.003343    -0.019269
C      3.616714     3.444541    13.976085    -0.129674
C      3.051814     3.842085    12.776733    -0.015144
C      3.478302     3.253317    11.602822    -0.122286
C      1.943393     4.863621    12.787636     0.586576
C      5.219141     2.063202    15.306276     0.591963
C      9.630317     0.787539    10.316244     0.139783
C      9.172320     1.879527     9.591182    -0.164308
C     10.102943     2.838161     9.231376    -0.091985
C      0.214932     2.674614     9.547569    -0.082495
C      0.676305     1.590175    10.216298    -0.167227
C     10.984053     0.644122    10.630620     0.080756
C      9.836247    24.134180    11.510145     0.252573
C      9.556048    22.969477    12.373315    -0.003851
C     10.169336    21.751685    12.198864     0.022992
C      8.708697    23.120443    13.476355    -0.062270
C      8.545528    22.071229    14.328622    -0.102728
C      9.221833    20.893694    14.092386     0.123189
C      1.082539    24.136947    11.971714    -0.085453
C      1.156808    24.426299    13.467269    -0.197758
C      6.342191    10.980260    10.372578     0.631998
C      6.777682    10.288333    11.617360    -0.039574
C      6.195902    10.658200    12.834884    -0.136325
C      6.632518    10.092077    14.003343    -0.019269
C      7.636286     9.135959    13.976085    -0.129674
C      8.201186     8.738415    12.776733    -0.015144
C      7.774698     9.327183    11.602822    -0.122286
C      9.309607     7.716879    12.787636     0.586576
C      6.033859    10.517298    15.306276     0.591963
C      1.622683    11.792961    10.316244     0.139783
C      2.080680    10.700973     9.591182    -0.164308
C      1.150057     9.742339     9.231376    -0.091985
C     11.038068     9.905886     9.547569    -0.082495
C     10.576695    10.990325    10.216298    -0.167227
C      0.268947    11.936378    10.630620     0.080756
C      1.416753    13.607320    11.510145     0.252573
C      1.696952    14.772023    12.373315    -0.003851
C      1.083664    15.989816    12.198864     0.022992
C      2.544303    14.621057    13.476355    -0.062270
C      2.707472    15.670271    14.328622    -0.102728
C      2.031167    16.847806    14.092386     0.123189
C     10.170461    13.604553    11.971714    -0.085453
C     10.096192    13.315201    13.467269    -0.197758
C      6.342191     1.600240     1.286578     0.631998
C      6.777682     2.292167     2.531360    -0.039574
C      6.195902     1.922300     3.748884    -0.136325
C      6.632518     2.488423     4.917343    -0.019269
C      7.636286     3.444541     4.890085    -0.129674
C      8.201186     3.842085     3.690733    -0.015144
C      7.774698     3.253317     2.516822    -0.122286
C      9.309607     4.863621     3.701636     0.586576
C      6.033859     2.063202     6.220276     0.591963
C      1.622683     0.787539     1.230244     0.139783
C      2.080680     1.879527     0.505182    -0.164308
C      1.150057     2.838161     0.145376    -0.091985
C     11.038068     2.674614     0.461569    -0.082495
C     10.576695     1.590175     1.130298    -0.167227
C      0.268947     0.644122     1.544620     0.080756
C      1.416753    24.134180     2.424145     0.252573
C      1.696952    22.969477     3.287315    -0.003851
C      1.083664    21.751685     3.112864     0.022992
C      2.544303    23.120443     4.390355    -0.062270
C      2.707472    22.071229     5.242622    -0.102728
C      2.031167    20.893694     5.006386     0.123189
C     10.170461    24.136947     2.885714    -0.085453
C     10.096192    24.426299     4.381269    -0.197758
C      4.910809    10.980260     1.286578     0.631998
C      4.475318    10.288333     2.531360    -0.039574
C      5.057098    10.658200     3.748884    -0.136325
C      4.620482    10.092077     4.917343    -0.019269
C      3.616714     9.135959     4.890085    -0.129674
C      3.051814     8.738415     3.690733    -0.015144
C      3.478302     9.327183     2.516822    -0.122286
C      1.943393     7.716879     3.701636     0.586576
C      5.219141    10.517298     6.220276     0.591963
C      9.630317    11.792961     1.230244     0.139783
C      9.172320    10.700973     0.505182    -0.164308
C     10.102943     9.742339     0.145376    -0.091985
C      0.214932     9.905886     0.461569    -0.082495
C      0.676305    10.990325     1.130298    -0.167227
C     10.984053    11.936378     1.544620     0.080756
C      9.836247    13.607320     2.424145     0.252573
C      9.556048    14.772023     3.287315    -0.003851
C     10.169336    15.989816     3.112864     0.022992
C      8.708697    14.621057     4.390355    -0.062270
C      8.545528    15.670271     5.242622    -0.102728
C      9.221833    16.847806     5.006386     0.123190
C      1.082539    13.604553     2.885714    -0.085453
C      1.156808    13.315201     4.381269    -0.197758
C      6.342191    23.560760     7.799422     0.631998
C      6.777682    22.868833     6.554640    -0.039574
C      6.195902    23.238700     5.337116    -0.136325
C      6.632518    22.672577     4.168657    -0.019269
C      7.636286    21.716459     4.195915    -0.129674
C      8.201186    21.318915     5.395267    -0.015144
C      7.774698    21.907683     6.569178    -0.122286
C      9.309607    20.297379     5.384364     0.586576
C      6.033859    23.097798     2.865724     0.591963
C      1.622683    24.373461     7.855756     0.139783
C      2.080680    23.281473     8.580818    -0.164308
C      1.150057    22.322839     8.940624    -0.091985
C     11.038068    22.486386     8.624431    -0.082495
C     10.576695    23.570825     7.955702    -0.167227
C      0.268947    24.516878     7.541380     0.080756
C      1.416753     1.026820     6.661855     0.252573
C      1.696952     2.191523     5.798685    -0.003851
C      1.083664     3.409316     5.973136     0.022991
C      2.544303     2.040557     4.695645    -0.062270
C      2.707472     3.089771     3.843378    -0.102728
C      2.031167     4.267306     4.079614     0.123189
C     10.170461     1.024053     6.200286    -0.085453
C     10.096192     0.734701     4.704731    -0.197758
C      4.910809    14.180740     7.799422     0.631998
C      4.475318    14.872667     6.554640    -0.039574
C      5.057098    14.502800     5.337116    -0.136325
C      4.620482    15.068923     4.168657    -0.019269
C      3.616714    16.025041     4.195915    -0.129674
C      3.051814    16.422585     5.395267    -0.015144
C      3.478302    15.833817     6.569178    -0.122286
C      1.943393    17.444121     5.384364     0.586576
C      5.219141    14.643702     2.865724     0.591963
C      9.630317    13.368039     7.855756     0.139783
C      9.172320    14.460027     8.580818    -0.164308
C     10.102943    15.418661     8.940624    -0.091985
C      0.214932    15.255114     8.624431    -0.082495
C      0.676305    14.170675     7.955702    -0.167227
C     10.984053    13.224622     7.541380     0.080756
C      9.836247    11.553680     6.661855     0.252573
C      9.556048    10.388977     5.798685    -0.003851
C     10.169336     9.171184     5.973136     0.022991
C      8.708697    10.539943     4.695645    -0.062270
C      8.545528     9.490729     3.843378    -0.102728
C      9.221833     8.313194     4.079614     0.123189
C      1.082539    11.556447     6.200286    -0.085453
C      1.156808    11.845799     4.704731    -0.197758
N      8.932631     0.271990    16.372609    -0.402006
N     11.090957     0.524104    15.893231    -0.043437
N     10.010669     4.438149    14.206870    -0.213682
N      2.320369    12.308510    16.372609    -0.402006
N      0.162043    12.056396    15.893231    -0.043437
N      1.242331     8.142351    14.206870    -0.213682
N      8.932631    24.889010    10.885391    -0.402006
N     11.090957    24.636896    11.364769    -0.043437
N     10.010669    20.722851    13.051130    -0.213682
N      2.320369    12.852490    10.885391    -0.402006
N      0.162043    13.104604    11.364769    -0.043437
N      1.242331    17.018649    13.051130    -0.213682
N      2.320369    24.889010     1.799391    -0.402006
N      0.162043    24.636896     2.278769    -0.043437
N      1.242331    20.722851     3.965130    -0.213682
N      8.932631    12.852490     1.799391    -0.402006
N     11.090957    13.104604     2.278769    -0.043437
N     10.010669    17.018649     3.965130    -0.213682
N      2.320369     0.271990     7.286609    -0.402006
N      0.162043     0.524104     6.807231    -0.043437
N      1.242331     4.438149     5.120870    -0.213682
N      8.932631    12.308510     7.286609    -0.402006
N     11.090957    12.056396     6.807231    -0.043437
N     10.010669     8.142351     5.120870    -0.213682
O      6.063116    24.051652    16.959019    -0.578893
O      4.057832    23.619889    17.814557    -0.551853
O      1.542786    19.972550    13.320076    -0.599213
O      1.520280    19.833661    15.537060    -0.568299
O      4.730761    22.740512    10.888662    -0.571085
O      6.216157    23.846841    12.029137    -0.585583
O      5.189884    13.689848    16.959019    -0.578893
O      7.195168    14.121611    17.814557    -0.551853
O      9.710214    17.768950    13.320076    -0.599213
O      9.732720    17.907839    15.537060    -0.568299
O      6.522239    15.000988    10.888662    -0.571085
O      5.036843    13.894659    12.029137    -0.585583
O      6.063116     1.109348    10.298981    -0.578893
O      4.057832     1.541111     9.443443    -0.551853
O      1.542786     5.188450    13.937924    -0.599213
O      1.520280     5.327339    11.720940    -0.568299
O      4.730761     2.420488    16.369338    -0.571085
O      6.216157     1.314159    15.228863    -0.585583
O      5.189884    11.471152    10.298981    -0.578893
O      7.195168    11.039389     9.443443    -0.551853
O      9.710214     7.392050    13.937924    -0.599213
O      9.732720     7.253161    11.720940    -0.568299
O      6.522239    10.160012    16.369338    -0.571085
O      5.036843    11.266341    15.228863    -0.585583
O      5.189884     1.109348     1.212981    -0.578893
O      7.195168     1.541111     0.357443    -0.551853
O      9.710214     5.188450     4.851924    -0.599213
O      9.732720     5.327339     2.634940    -0.568299
O      6.522239     2.420488     7.283338    -0.571085
O      5.036843     1.314159     6.142863    -0.585583
O      6.063116    11.471152     1.212981    -0.578893
O      4.057832    11.039389     0.357443    -0.551853
O      1.542786     7.392050     4.851924    -0.599213
O      1.520280     7.253161     2.634940    -0.568299
O      4.730761    10.160012     7.283338    -0.571085
O      6.216157    11.266341     6.142863    -0.585583
O      5.189884    24.051652     7.873019    -0.578893
O      7.195168    23.619889     8.728557    -0.551853
O      9.710214    19.972550     4.234076    -0.599213
O      9.732720    19.833661     6.451060    -0.568299
O      6.522239    22.740512     1.802662    -0.571085
O      5.036843    23.846841     2.943137    -0.585583
O      6.063116    13.689848     7.873019    -0.578893
O      4.057832    14.121611     8.728557    -0.551853
O      1.542786    17.768950     4.234076    -0.599213
O      1.520280    17.907839     6.451060    -0.568299
O      4.730761    15.000988     1.802662    -0.571085
O      6.216157    13.894659     2.943137    -0.585583

The following XYZ coordinates are in angstroms. Other properties are in atomic units.
The sperically averaged electron density of each atom fit to a function of the form exp(a - br)
eigen_1, eigen_2 and eigen_3 are the three eigenvalues of traceless quadrupole moment tensor
  atom number  atomic symbol              X              Y              Z     net charge C6 coefficient C8 coefficient C10 coefficient fluctuating dipole atomic polarizability isotropic forcefield polarizability              a              b squared Pearson coefficient          <r^3>          <r^4>         wp_QDO          m_QDO          q_QDO       dipole_x       dipole_y       dipole_z         dipole            Qxy            Qxz            Qyz     Q(x^2-y^2)  Q(3z^2 - R^2)        eigen_1        eigen_2        eigen_3 static polarizability      alpha(xx)      alpha(xy)      alpha(xz)      alpha(yy)      alpha(yz)      alpha(zz) atomic spin moment
            1             Zn       6.979898       0.638335      16.834723       0.915708      90.719589 0.17858961E+04  0.56307842E+05                                16.702223                           13.996191       0.174105       1.925970                    0.998193      45.717985     125.224376       0.472279       0.411334      -1.133185      -0.021331      -0.023984       0.019299       0.037453       0.001538       0.034878      -0.010222      -0.110816      -0.037182      -0.070571       0.007477       0.063095             19.580797      24.609700      -0.271833       2.837218      12.322755       0.673343      21.809936          -0.000003
            2             Zn       4.273102      11.942165      16.834723       0.915708      90.719587 0.17858960E+04  0.56307840E+05                                16.702222                           13.996191       0.174105       1.925970                    0.998193      45.717984     125.224373       0.472279       0.411334      -1.133185       0.021331       0.023984       0.019299       0.037453       0.001538      -0.034878       0.010222      -0.110816      -0.037182      -0.070571       0.007477       0.063095             19.580797      24.609700      -0.271834      -2.837219      12.322755      -0.673342      21.809936          -0.000003
            3             Zn       6.979898      24.522665      10.423277       0.915708      90.719584 0.17858959E+04  0.56307837E+05                                16.702222                           13.996191       0.174105       1.925970                    0.998193      45.717983     125.224371       0.472279       0.411334      -1.133185      -0.021331       0.023984      -0.019299       0.037453      -0.001538      -0.034878      -0.010222      -0.110816      -0.037181      -0.070571       0.007477       0.063095             19.580797      24.609700       0.271833      -2.837219      12.322754       0.673343      21.809936          -0.000003
            4             Zn       4.273102      13.218835      10.423277       0.915708      90.719586 0.17858960E+04  0.56307839E+05                                16.702222                           13.996191       0.174105       1.925970                    0.998193      45.717984     125.224372       0.472279       0.411334      -1.133185       0.021331      -0.023984      -0.019299       0.037453      -0.001538       0.034878       0.010222      -0.110816      -0.037182      -0.070571       0.007477       0.063095             19.580796      24.609699       0.271834       2.837219      12.322755      -0.673343      21.809936          -0.000003
            5             Zn       4.273102      24.522665       1.337277       0.915708      90.719587 0.17858960E+04  0.56307840E+05                                16.702222                           13.996191       0.174105       1.925970                    0.998193      45.717984     125.224373       0.472279       0.411334      -1.133185       0.021331       0.023984      -0.019299       0.037453       0.001538       0.034878      -0.010222      -0.110816      -0.037182      -0.070571       0.007477       0.063095             19.580797      24.609700      -0.271834       2.837219      12.322755       0.673342      21.809935          -0.000003
            6             Zn       6.979898      13.218835       1.337277       0.915708      90.719587 0.17858960E+04  0.56307840E+05                                16.702223                           13.996191       0.174105       1.925970                    0.998193      45.717984     125.224374       0.472279       0.411334      -1.133185      -0.021331      -0.023984      -0.019299       0.037453       0.001538      -0.034878       0.010222      -0.110816      -0.037181      -0.070571       0.007477       0.063095             19.580797      24.609701      -0.271833      -2.837219      12.322755      -0.673342      21.809936          -0.000003
            7             Zn       4.273102       0.638335       7.748723       0.915708      90.719587 0.17858960E+04  0.56307840E+05                                16.702223                           13.996191       0.174105       1.925970                    0.998193      45.717984     125.224374       0.472279       0.411334      -1.133185       0.021331      -0.023984       0.019299       0.037453      -0.001538      -0.034878      -0.010222      -0.110816      -0.037182      -0.070571       0.007477       0.063095             19.580797      24.609700       0.271834      -2.837219      12.322755       0.673342      21.809936          -0.000003
            8             Zn       6.979898      11.942165       7.748723       0.915708      90.719587 0.17858960E+04  0.56307840E+05                                16.702223                           13.996191       0.174105       1.925970                    0.998193      45.717984     125.224374       0.472279       0.411334      -1.133185      -0.021331       0.023984       0.019299       0.037453      -0.001538       0.034878       0.010222      -0.110816      -0.037182      -0.070571       0.007477       0.063095             19.580797      24.609700       0.271833       2.837219      12.322755      -0.673343      21.809936          -0.000003
            9             Zn       0.000000      18.870750      12.899394       0.882829      91.765323 0.15841305E+04  0.48326155E+05                                16.788537                           13.089574       0.591474       2.050720                    0.996945      45.115982     120.367281       0.495021       0.405594      -1.140596       0.000000      -0.000000      -0.093956       0.093956       0.113147      -0.000000       0.000000       0.042583       0.936890      -0.271281      -0.041016       0.312297             21.515892      18.780286       1.620986      -0.000000      36.313522       0.000001       9.453867           0.000001
           10             Zn       0.000000       6.290250      14.358606       0.882829      91.765323 0.15841305E+04  0.48326156E+05                                16.788537                           13.089574       0.591473       2.050720                    0.996945      45.115982     120.367282       0.495021       0.405594      -1.140596       0.000000       0.000000       0.093956       0.093956      -0.113147      -0.000000       0.000000       0.042583       0.936889      -0.271281      -0.041016       0.312296             21.515892      18.780286      -1.620986      -0.000000      36.313522       0.000000       9.453867           0.000001
           11             Zn       0.000000       6.290250       5.272606       0.882829      91.765326 0.15841305E+04  0.48326158E+05                                16.788537                           13.089574       0.591473       2.050720                    0.996945      45.115983     120.367285       0.495021       0.405594      -1.140596       0.000000      -0.000000       0.093956       0.093956       0.113147       0.000000       0.000000       0.042583       0.936890      -0.271281      -0.041016       0.312297             21.515892      18.780286       1.620986      -0.000000      36.313523       0.000000       9.453868           0.000001
           12             Zn       0.000000      18.870750       3.813394       0.882829      91.765332 0.15841306E+04  0.48326162E+05                                16.788538                           13.089575       0.591473       2.050720                    0.996945      45.115984     120.367289       0.495021       0.405594      -1.140596      -0.000000      -0.000000      -0.093956       0.093956      -0.113147       0.000000      -0.000000       0.042583       0.936889      -0.271281      -0.041015       0.312296             21.515893      18.780287      -1.620986       0.000000      36.313525       0.000001       9.453868           0.000001
           13              H       5.740155      23.870241      14.406762       0.116365       0.963802 0.70343969E+01  0.68309372E+02                                 1.728403                            1.639300      -1.489562       2.173883                    0.992457       3.945321      11.774717       0.440282       1.432589      -0.674716       0.028250       0.025230      -0.002473       0.037958       0.008460       0.000111      -0.000331       0.007848      -0.018614      -0.006553      -0.005876       0.012429              1.769820       2.013147       0.420288      -0.030717       1.728137       0.037644       1.568176          -0.000000
           14              H       3.320760      21.336528      12.485981       0.123459       1.221340 0.94787771E+01  0.96650140E+02                                 1.848375                            1.770879      -1.368074       2.232013                    0.995056       3.622690      10.185058       0.484171       1.240672      -0.717665      -0.009237      -0.018158      -0.031140       0.037212      -0.000456       0.004903       0.009314      -0.005612       0.015029      -0.009836      -0.003153       0.012989              1.860519       1.712708       0.222081       0.190671       1.760635       0.237653       2.108215           0.000001
           15              H       3.092324      21.658589      16.463832       0.121382       1.221942 0.93924853E+01  0.95668065E+02                                 1.861938                            1.773473      -1.291395       2.274267                    0.994105       3.603355      10.165676       0.478872       1.255741      -0.714631      -0.015099      -0.011641       0.036142       0.040862      -0.000497      -0.004726      -0.005652       0.008238       0.041027      -0.012440      -0.003562       0.016002              1.877657       1.776426       0.145207      -0.310748       1.643918      -0.066309       2.212629           0.000001
           16              H       8.276582      23.195926      17.901237       0.143431       1.009548 0.70857775E+01  0.68282344E+02                                 1.735433                            1.611247      -1.176059       2.340346                    0.996166       3.542595      10.210730       0.462612       1.373941      -0.688307      -0.036621      -0.008544       0.012553       0.039645       0.003849      -0.004320      -0.007573      -0.001757      -0.036488      -0.015207       0.002209       0.012998              1.799434       2.446566       0.061587      -0.235188       1.370577      -0.043281       1.581158          -0.000000
           17              H       9.824994      21.562977       0.310741       0.116051       1.028089 0.72104036E+01  0.67705800E+02                                 1.575467                            1.490489      -0.714706       2.542094                    0.999881       3.079501       7.936737       0.564561       1.155392      -0.740866      -0.016148      -0.034812       0.015934       0.041552      -0.000991      -0.005132      -0.012637       0.002269      -0.043552      -0.021375       0.008762       0.012613              1.602625       1.366243       0.174158      -0.102595       1.855763      -0.332939       1.585869           0.000001
           18              H       0.818093      21.827168      17.970291       0.113432       1.080917 0.78897331E+01  0.76851112E+02                                 1.719507                            1.629209      -0.766458       2.518519                    0.999602       3.349660       9.208702       0.498420       1.261603      -0.714571       0.027219      -0.031040       0.005308       0.041623      -0.003066      -0.000589      -0.013658       0.002724      -0.047952      -0.022514       0.008163       0.014352              1.749144       1.768859      -0.413933       0.112221       1.878232      -0.185210       1.600342           0.000001
           19              H       1.582172      23.679017      16.863616       0.122416       0.909374 0.66004046E+01  0.62999329E+02                                 1.659003                            1.586374      -1.281190       2.273898                    0.994315       3.788581      11.161583       0.448816       1.429789      -0.675939       0.034534      -0.000610      -0.002926       0.034663       0.000891      -0.003672      -0.010148       0.001714      -0.025519      -0.014705       0.004176       0.010529              1.689366       2.238305      -0.013380      -0.167210       1.370854      -0.026064       1.458940          -0.000000
           20              H      10.719608       3.527572      15.798737       0.094170       1.084221 0.79288370E+01  0.77710773E+02                                 1.735361                            1.638590      -1.193599       2.308915                    0.994841       3.630097      10.173522       0.492121       1.269879      -0.709886       0.025577       0.008479       0.034881       0.044076       0.006547       0.009819       0.005052      -0.008729       0.006910      -0.012687      -0.001850       0.014536              1.762797       1.648157       0.014220       0.451746       1.538958      -0.015673       2.101276           0.000000
           21              H       8.265329       1.237921      13.632634       0.123220       0.856382 0.60490841E+01  0.56335163E+02                                 1.584646                            1.512472      -1.081072       2.380986                    0.996415       3.562335      10.273289       0.463767       1.418131      -0.679206      -0.024747      -0.031566      -0.007529       0.040811       0.007972       0.010077      -0.000035      -0.013741      -0.011669      -0.015939       0.002216       0.013724              1.617215       1.620471       0.310168       0.078713       1.867066       0.097263       1.364107          -0.000000
           22              H       7.980628       3.014288      12.195229       0.132126       1.014286 0.72658207E+01  0.69546330E+02                                 1.664666                            1.576017      -0.879503       2.478599                    0.999072       3.294046       9.068286       0.499169       1.281943      -0.709517      -0.025463      -0.003004      -0.029652       0.039199       0.003859       0.015694      -0.008131      -0.013302       0.006674      -0.021592       0.005739       0.015853              1.694748       1.774341       0.103162       0.441482       1.393536       0.102838       1.916366           0.000000
           23              H       9.118306       4.969298      12.564121       0.103449       1.163006 0.81954732E+01  0.80695719E+02                                 1.804686                            1.653609      -1.039683       2.384616                    0.997511       3.517634       9.763918       0.497172       1.251189      -0.715129      -0.008488       0.031937      -0.032919       0.046645      -0.002189       0.013612      -0.004073      -0.000460       0.017050      -0.013034      -0.003659       0.016692              1.891557       1.390486      -0.038588       0.084148       2.554701      -0.561701       1.729485           0.000001
           24              H       1.839866       0.611412      15.727866       0.123331       0.877490 0.66219742E+01  0.62409701E+02                                 1.555959                            1.537715      -0.773639       2.521818                    0.998829       3.407745       9.546426       0.485340       1.339046      -0.696437       0.034913      -0.017029       0.009169       0.039912      -0.003273       0.000364      -0.007754       0.018409      -0.010839      -0.013713       0.001913       0.011800              1.560378       1.748178      -0.181608       0.237354       1.385445      -0.120870       1.547511          -0.000000
           25              H       1.142179       1.982687      15.428028       0.105846       0.987067 0.77762110E+01  0.76749389E+02                                 1.709090                            1.684396      -1.181877       2.309657                    0.993451       3.831344      11.200295       0.453573       1.368206      -0.688566       0.008478       0.035322      -0.002784       0.036432       0.004763      -0.005664       0.001121      -0.015249      -0.030996      -0.013694      -0.000472       0.014166              1.703889       1.478612       0.051725      -0.018722       2.122968       0.118421       1.510086          -0.000000
           26              H       0.400607       1.152374      13.350968       0.093097       0.983681 0.81033750E+01  0.80687249E+02                                 1.689746                            1.707366      -1.181972       2.300494                    0.994076       3.928148      11.478466       0.455983       1.349021      -0.692024      -0.020836       0.008065      -0.013988       0.026360      -0.003017       0.005400      -0.001632      -0.004517      -0.012189      -0.007891       0.000523       0.007368              1.672408       1.841272      -0.242932       0.246991       1.495019      -0.072571       1.680932           0.000000
           27              H       1.964774       1.134761      13.432742       0.115672       0.898675 0.68263937E+01  0.65174701E+02                                 1.604259                            1.577480      -0.966785       2.412456                    0.995966       3.661769      10.506581       0.469300       1.366997      -0.689154       0.027025       0.005337      -0.011138       0.029713       0.000070      -0.005794       0.002419       0.006059       0.004714      -0.005761      -0.002177       0.007937              1.614818       1.935646       0.345564      -0.263768       1.450506      -0.096040       1.458302          -0.000000
           28              H       5.512845      13.871259      14.406762       0.116365       0.963802 0.70343905E+01  0.68309300E+02                                 1.728403                            1.639300      -1.489562       2.173883                    0.992457       3.945320      11.774716       0.440282       1.432590      -0.674716      -0.028250      -0.025230      -0.002473       0.037958       0.008460      -0.000111       0.000331       0.007848      -0.018614      -0.006553      -0.005876       0.012429              1.769820       2.013147       0.420288       0.030717       1.728137      -0.037644       1.568175          -0.000000
           29              H       7.932240      16.404972      12.485981       0.123459       1.221341 0.94787812E+01  0.96650198E+02                                 1.848376                            1.770880      -1.368074       2.232013                    0.995056       3.622691      10.185063       0.484171       1.240672      -0.717665       0.009237       0.018158      -0.031140       0.037212      -0.000456      -0.004903      -0.009314      -0.005612       0.015029      -0.009836      -0.003153       0.012989              1.860520       1.712709       0.222081      -0.190671       1.760636      -0.237653       2.108215           0.000001
           30              H       8.160676      16.082911      16.463832       0.121382       1.221942 0.93924896E+01  0.95668117E+02                                 1.861938                            1.773473      -1.291395       2.274267                    0.994105       3.603356      10.165678       0.478872       1.255740      -0.714631       0.015099       0.011641       0.036142       0.040862      -0.000497       0.004726       0.005652       0.008238       0.041027      -0.012440      -0.003562       0.016002              1.877658       1.776426       0.145207       0.310748       1.643918       0.066309       2.212629           0.000001
           31              H       2.976419      14.545574      17.901237       0.143431       1.009548 0.70857796E+01  0.68282370E+02                                 1.735434                            1.611248      -1.176058       2.340346                    0.996166       3.542594      10.210728       0.462612       1.373942      -0.688307       0.036621       0.008544       0.012553       0.039645       0.003849       0.004320       0.007573      -0.001757      -0.036488      -0.015207       0.002209       0.012998              1.799434       2.446567       0.061587       0.235188       1.370577       0.043281       1.581159          -0.000000
           32              H       1.428006      16.178523       0.310741       0.116051       1.028089 0.72104014E+01  0.67705775E+02                                 1.575467                            1.490489      -0.714706       2.542094                    0.999881       3.079500       7.936735       0.564560       1.155392      -0.740866       0.016148       0.034812       0.015934       0.041552      -0.000991       0.005132       0.012637       0.002269      -0.043552      -0.021375       0.008762       0.012613              1.602625       1.366243       0.174158       0.102595       1.855763       0.332939       1.585869           0.000001
           33              H      10.434907      15.914332      17.970291       0.113432       1.080917 0.78897330E+01  0.76851113E+02                                 1.719507                            1.629210      -0.766458       2.518519                    0.999602       3.349660       9.208703       0.498420       1.261603      -0.714571      -0.027219       0.031040       0.005308       0.041623      -0.003066       0.000589       0.013658       0.002724      -0.047952      -0.022514       0.008163       0.014352              1.749145       1.768859      -0.413933      -0.112221       1.878232       0.185210       1.600343           0.000001
           34              H       9.670828      14.062483      16.863616       0.122416       0.909374 0.66004048E+01  0.62999333E+02                                 1.659004                            1.586375      -1.281190       2.273898                    0.994315       3.788581      11.161584       0.448816       1.429790      -0.675939      -0.034534       0.000610      -0.002926       0.034663       0.000891       0.003672       0.010148       0.001714      -0.025519      -0.014705       0.004176       0.010529              1.689366       2.238305      -0.013380       0.167210       1.370854       0.026064       1.458940          -0.000000
           35              H       0.533392       9.052928      15.798737       0.094170       1.084221 0.79288387E+01  0.77710793E+02                                 1.735361                            1.638590      -1.193599       2.308915                    0.994841       3.630097      10.173521       0.492121       1.269878      -0.709886      -0.025577      -0.008479       0.034881       0.044076       0.006547      -0.009819      -0.005052      -0.008729       0.006910      -0.012687      -0.001850       0.014536              1.762797       1.648157       0.014220      -0.451746       1.538958       0.015673       2.101276           0.000000
           36              H       2.987671      11.342579      13.632634       0.123220       0.856382 0.60490833E+01  0.56335155E+02                                 1.584646                            1.512472      -1.081072       2.380986                    0.996415       3.562335      10.273290       0.463767       1.418131      -0.679206       0.024747       0.031566      -0.007529       0.040811       0.007972      -0.010077       0.000035      -0.013741      -0.011669      -0.015939       0.002216       0.013724              1.617215       1.620471       0.310168      -0.078713       1.867066      -0.097263       1.364107          -0.000000
           37              H       3.272372       9.566212      12.195229       0.132126       1.014286 0.72658207E+01  0.69546330E+02                                 1.664666                            1.576017      -0.879503       2.478599                    0.999072       3.294046       9.068286       0.499169       1.281943      -0.709517       0.025463       0.003004      -0.029652       0.039199       0.003859      -0.015694       0.008131      -0.013302       0.006674      -0.021592       0.005739       0.015853              1.694748       1.774341       0.103162      -0.441482       1.393536      -0.102838       1.916366           0.000000
           38              H       2.134694       7.611203      12.564121       0.103449       1.163005 0.81954673E+01  0.80695651E+02                                 1.804686                            1.653609      -1.039683       2.384616                    0.997511       3.517634       9.763919       0.497172       1.251189      -0.715129       0.008488      -0.031937      -0.032919       0.046645      -0.002189      -0.013612       0.004073      -0.000460       0.017050      -0.013034      -0.003659       0.016692              1.891557       1.390486      -0.038588      -0.084148       2.554700       0.561701       1.729485           0.000001
           39              H       9.413135      11.969088      15.727866       0.123331       0.877490 0.66219711E+01  0.62409663E+02                                 1.555958                            1.537714      -0.773639       2.521818                    0.998829       3.407745       9.546425       0.485340       1.339046      -0.696437      -0.034913       0.017029       0.009169       0.039912      -0.003273      -0.000364       0.007754       0.018409      -0.010839      -0.013713       0.001913       0.011800              1.560378       1.748177      -0.181608      -0.237354       1.385445       0.120870       1.547511          -0.000000
           40              H      10.110820      10.597813      15.428028       0.105846       0.987067 0.77762117E+01  0.76749396E+02                                 1.709090                            1.684396      -1.181877       2.309657                    0.993451       3.831344      11.200295       0.453573       1.368206      -0.688566      -0.008478      -0.035322      -0.002784       0.036432       0.004763       0.005664      -0.001121      -0.015249      -0.030996      -0.013694      -0.000472       0.014166              1.703889       1.478612       0.051725       0.018722       2.122969      -0.118420       1.510086          -0.000000
           41              H      10.852393      11.428126      13.350968       0.093097       0.983681 0.81033759E+01  0.80687258E+02                                 1.689746                            1.707366      -1.181972       2.300494                    0.994076       3.928148      11.478465       0.455983       1.349021      -0.692024       0.020836      -0.008065      -0.013988       0.026360      -0.003017      -0.005400       0.001632      -0.004517      -0.012189      -0.007891       0.000523       0.007368              1.672408       1.841272      -0.242932      -0.246991       1.495019       0.072571       1.680932           0.000000
           42              H       9.288226      11.445739      13.432742       0.115672       0.898674 0.68263886E+01  0.65174645E+02                                 1.604259                            1.577480      -0.966785       2.412456                    0.995966       3.661768      10.506580       0.469300       1.366998      -0.689154      -0.027025      -0.005337      -0.011138       0.029713       0.000070       0.005794      -0.002419       0.006059       0.004714      -0.005761      -0.002177       0.007937              1.614818       1.935646       0.345564       0.263768       1.450506       0.096040       1.458302          -0.000001
           43              H       5.740155       1.290759      12.851238       0.116365       0.963802 0.70343924E+01  0.68309319E+02                                 1.728403                            1.639300      -1.489562       2.173883                    0.992457       3.945320      11.774714       0.440282       1.432589      -0.674716       0.028250      -0.025230       0.002473       0.037958      -0.008460      -0.000111      -0.000331       0.007848      -0.018614      -0.006553      -0.005876       0.012429              1.769819       2.013146      -0.420288       0.030717       1.728136       0.037644       1.568175          -0.000000
           44              H       3.320760       3.824472      14.772019       0.123459       1.221340 0.94787770E+01  0.96650144E+02                                 1.848376                            1.770880      -1.368074       2.232013                    0.995056       3.622690      10.185060       0.484171       1.240672      -0.717665      -0.009237       0.018158       0.031140       0.037212       0.000456      -0.004903       0.009314      -0.005612       0.015029      -0.009836      -0.003153       0.012989              1.860520       1.712708      -0.222081      -0.190671       1.760636       0.237653       2.108215           0.000001
           45              H       3.092324       3.502411      10.794168       0.121382       1.221943 0.93924938E+01  0.95668172E+02                                 1.861939                            1.773474      -1.291395       2.274267                    0.994105       3.603357      10.165682       0.478872       1.255740      -0.714631      -0.015099       0.011641      -0.036142       0.040862       0.000497       0.004726      -0.005652       0.008238       0.041027      -0.012440      -0.003562       0.016002              1.877658       1.776426      -0.145207       0.310748       1.643918      -0.066309       2.212630           0.000001
           46              H       8.276582       1.965074       9.356763       0.143431       1.009548 0.70857775E+01  0.68282344E+02                                 1.735433                            1.611247      -1.176059       2.340346                    0.996166       3.542595      10.210730       0.462612       1.373941      -0.688307      -0.036621       0.008544      -0.012553       0.039645      -0.003849       0.004320      -0.007573      -0.001757      -0.036488      -0.015207       0.002209       0.012998              1.799434       2.446566      -0.061587       0.235188       1.370577      -0.043281       1.581158          -0.000000
           47              H       9.824994       3.598023       8.775259       0.116051       1.028089 0.72103998E+01  0.67705755E+02                                 1.575466                            1.490489      -0.714706       2.542094                    0.999881       3.079500       7.936734       0.564561       1.155392      -0.740866      -0.016148       0.034812      -0.015934       0.041552       0.000991       0.005132      -0.012637       0.002269      -0.043552      -0.021375       0.008762       0.012613              1.602625       1.366243      -0.174158       0.102595       1.855762      -0.332939       1.585869           0.000001
           48              H       0.818093       3.333833       9.287709       0.113432       1.080917 0.78897366E+01  0.76851153E+02                                 1.719507                            1.629210      -0.766458       2.518519                    0.999602       3.349660       9.208702       0.498420       1.261603      -0.714571       0.027219       0.031040      -0.005308       0.041623       0.003066       0.000589      -0.013658       0.002724      -0.047952      -0.022514       0.008163       0.014352              1.749145       1.768859       0.413933      -0.112221       1.878233      -0.185210       1.600343           0.000001
           49              H       1.582172       1.481983      10.394384       0.122416       0.909374 0.66004057E+01  0.62999342E+02                                 1.659004                            1.586375      -1.281190       2.273898                    0.994315       3.788581      11.161583       0.448816       1.429789      -0.675939       0.034534       0.000610       0.002926       0.034663      -0.000891       0.003672      -0.010148       0.001714      -0.025519      -0.014705       0.004176       0.010529              1.689366       2.238305       0.013380       0.167210       1.370854      -0.026064       1.458940          -0.000000
           50              H      10.719608      21.633428      11.459263       0.094170       1.084221 0.79288384E+01  0.77710789E+02                                 1.735361                            1.638590      -1.193599       2.308915                    0.994841       3.630097      10.173521       0.492121       1.269878      -0.709886       0.025577      -0.008479      -0.034881       0.044076      -0.006547      -0.009819       0.005052      -0.008729       0.006910      -0.012687      -0.001850       0.014536              1.762797       1.648157      -0.014221      -0.451746       1.538958      -0.015672       2.101276           0.000000
           51              H       8.265329      23.923079      13.625366       0.123220       0.856382 0.60490828E+01  0.56335145E+02                                 1.584645                            1.512472      -1.081071       2.380986                    0.996415       3.562334      10.273284       0.463767       1.418130      -0.679206      -0.024747       0.031566       0.007529       0.040811      -0.007972      -0.010077      -0.000035      -0.013741      -0.011669      -0.015939       0.002216       0.013724              1.617214       1.620471      -0.310168      -0.078713       1.867065       0.097263       1.364107          -0.000000
           52              H       7.980628      22.146712      15.062771       0.132126       1.014286 0.72658195E+01  0.69546316E+02                                 1.664666                            1.576017      -0.879503       2.478599                    0.999072       3.294046       9.068286       0.499169       1.281943      -0.709517      -0.025463       0.003004       0.029652       0.039199      -0.003859      -0.015694      -0.008131      -0.013302       0.006674      -0.021592       0.005739       0.015853              1.694748       1.774341      -0.103162      -0.441482       1.393536       0.102838       1.916366           0.000000
           53              H       9.118306      20.191703      14.693879       0.103449       1.163005 0.81954640E+01  0.80695613E+02                                 1.804685                            1.653608      -1.039682       2.384616                    0.997511       3.517633       9.763917       0.497172       1.251190      -0.715129      -0.008488      -0.031937       0.032919       0.046645       0.002189      -0.013612      -0.004073      -0.000460       0.017050      -0.013034      -0.003659       0.016692              1.891557       1.390486       0.038588      -0.084148       2.554699      -0.561701       1.729485           0.000001
           54              H       1.839866      24.549588      11.530134       0.123331       0.877490 0.66219742E+01  0.62409701E+02                                 1.555959                            1.537715      -0.773639       2.521818                    0.998829       3.407745       9.546426       0.485340       1.339046      -0.696437       0.034913       0.017029      -0.009169       0.039912       0.003273      -0.000364      -0.007754       0.018409      -0.010839      -0.013713       0.001913       0.011800              1.560378       1.748178       0.181608      -0.237354       1.385445      -0.120870       1.547511          -0.000000
           55              H       1.142179      23.178313      11.829972       0.105845       0.987067 0.77762098E+01  0.76749374E+02                                 1.709090                            1.684396      -1.181877       2.309657                    0.993451       3.831344      11.200295       0.453573       1.368207      -0.688566       0.008478      -0.035322       0.002784       0.036432      -0.004763       0.005664       0.001121      -0.015249      -0.030996      -0.013694      -0.000472       0.014166              1.703889       1.478612      -0.051725       0.018722       2.122968       0.118421       1.510086          -0.000000
           56              H       0.400607      24.008626      13.907032       0.093097       0.983681 0.81033759E+01  0.80687258E+02                                 1.689746                            1.707366      -1.181972       2.300494                    0.994076       3.928148      11.478465       0.455983       1.349021      -0.692024      -0.020836      -0.008065       0.013988       0.026360       0.003017      -0.005400      -0.001632      -0.004517      -0.012189      -0.007891       0.000523       0.007368              1.672408       1.841272       0.242932      -0.246991       1.495019      -0.072571       1.680932           0.000000
           57              H       1.964774      24.026239      13.825258       0.115672       0.898675 0.68263928E+01  0.65174692E+02                                 1.604259                            1.577480      -0.966785       2.412456                    0.995966       3.661769      10.506582       0.469300       1.366997      -0.689154       0.027025      -0.005337       0.011138       0.029713      -0.000070       0.005794       0.002419       0.006059       0.004714      -0.005761      -0.002177       0.007937              1.614818       1.935646      -0.345564       0.263768       1.450506      -0.096041       1.458302          -0.000000
           58              H       5.512845      11.289741      12.851238       0.116365       0.963802 0.70343924E+01  0.68309319E+02                                 1.728403                            1.639300      -1.489562       2.173883                    0.992457       3.945320      11.774714       0.440282       1.432589      -0.674716      -0.028250       0.025230       0.002473       0.037958      -0.008460       0.000111       0.000331       0.007848      -0.018614      -0.006553      -0.005876       0.012429              1.769819       2.013146      -0.420288      -0.030717       1.728136      -0.037644       1.568175          -0.000000
           59              H       7.932240       8.756028      14.772019       0.123459       1.221341 0.94787813E+01  0.96650198E+02                                 1.848376                            1.770880      -1.368074       2.232013                    0.995056       3.622691      10.185063       0.484171       1.240672      -0.717665       0.009237      -0.018158       0.031140       0.037212       0.000456       0.004903      -0.009314      -0.005612       0.015029      -0.009836      -0.003153       0.012989              1.860520       1.712709      -0.222081       0.190671       1.760636      -0.237653       2.108215           0.000001
           60              H       8.160676       9.078089      10.794168       0.121382       1.221942 0.93924840E+01  0.95668045E+02                                 1.861938                            1.773473      -1.291395       2.274267                    0.994105       3.603355      10.165674       0.478872       1.255740      -0.714631       0.015099      -0.011641      -0.036142       0.040862       0.000497      -0.004726       0.005652       0.008238       0.041027      -0.012440      -0.003562       0.016002              1.877657       1.776425      -0.145207      -0.310748       1.643917       0.066309       2.212629           0.000001
           61              H       2.976419      10.615426       9.356763       0.143431       1.009549 0.70857832E+01  0.68282411E+02                                 1.735434                            1.611248      -1.176059       2.340346                    0.996166       3.542595      10.210730       0.462612       1.373941      -0.688307       0.036621      -0.008544      -0.012553       0.039645      -0.003849      -0.004320       0.007573      -0.001757      -0.036488      -0.015207       0.002209       0.012998              1.799434       2.446567      -0.061587      -0.235188       1.370577       0.043281       1.581159          -0.000000
           62              H       1.428006       8.982477       8.775259       0.116051       1.028089 0.72104003E+01  0.67705763E+02                                 1.575467                            1.490489      -0.714706       2.542094                    0.999881       3.079500       7.936735       0.564560       1.155392      -0.740866       0.016148      -0.034812      -0.015934       0.041552       0.000991      -0.005132       0.012637       0.002269      -0.043552      -0.021375       0.008762       0.012613              1.602625       1.366243      -0.174158      -0.102595       1.855763       0.332939       1.585869           0.000001
           63              H      10.434907       9.246667       9.287709       0.113432       1.080917 0.78897379E+01  0.76851169E+02                                 1.719508                            1.629210      -0.766458       2.518519                    0.999602       3.349660       9.208702       0.498420       1.261603      -0.714571      -0.027219      -0.031040      -0.005308       0.041623       0.003066      -0.000589       0.013658       0.002724      -0.047952      -0.022514       0.008163       0.014352              1.749145       1.768859       0.413933       0.112221       1.878233       0.185210       1.600343           0.000001
           64              H       9.670828      11.098517      10.394384       0.122416       0.909374 0.66004046E+01  0.62999329E+02                                 1.659004                            1.586374      -1.281190       2.273898                    0.994315       3.788581      11.161583       0.448816       1.429789      -0.675939      -0.034534      -0.000610       0.002926       0.034663      -0.000891      -0.003672       0.010148       0.001714      -0.025519      -0.014705       0.004176       0.010529              1.689366       2.238305       0.013380      -0.167210       1.370854       0.026064       1.458940          -0.000000
           65              H       0.533392      16.108072      11.459263       0.094170       1.084221 0.79288375E+01  0.77710778E+02                                 1.735361                            1.638590      -1.193599       2.308915                    0.994841       3.630097      10.173521       0.492121       1.269878      -0.709886      -0.025577       0.008479      -0.034881       0.044076      -0.006547       0.009819      -0.005052      -0.008729       0.006910      -0.012687      -0.001850       0.014536              1.762797       1.648157      -0.014220       0.451746       1.538958       0.015673       2.101276           0.000000
           66              H       2.987671      13.818421      13.625366       0.123220       0.856382 0.60490828E+01  0.56335145E+02                                 1.584645                            1.512472      -1.081071       2.380986                    0.996415       3.562334      10.273284       0.463767       1.418130      -0.679206       0.024747      -0.031566       0.007529       0.040811      -0.007972       0.010077       0.000035      -0.013741      -0.011669      -0.015939       0.002216       0.013724              1.617214       1.620471      -0.310168       0.078713       1.867065      -0.097263       1.364107          -0.000000
           67              H       3.272372      15.594788      15.062771       0.132126       1.014286 0.72658198E+01  0.69546317E+02                                 1.664666                            1.576017      -0.879503       2.478599                    0.999072       3.294046       9.068285       0.499170       1.281942      -0.709517       0.025463      -0.003004       0.029652       0.039199      -0.003859       0.015694       0.008131      -0.013302       0.006674      -0.021592       0.005739       0.015853              1.694747       1.774341      -0.103162       0.441482       1.393536      -0.102838       1.916366           0.000000
           68              H       2.134694      17.549798      14.693879       0.103449       1.163006 0.81954732E+01  0.80695719E+02                                 1.804686                            1.653609      -1.039683       2.384616                    0.997511       3.517634       9.763918       0.497172       1.251189      -0.715129       0.008488       0.031937       0.032919       0.046645       0.002189       0.013612       0.004073      -0.000460       0.017050      -0.013034      -0.003659       0.016692              1.891557       1.390486       0.038588       0.084148       2.554701       0.561701       1.729485           0.000001
           69              H       9.413135      13.191912      11.530134       0.123331       0.877490 0.66219704E+01  0.62409657E+02                                 1.555958                            1.537715      -0.773639       2.521818                    0.998829       3.407745       9.546426       0.485340       1.339046      -0.696437      -0.034913      -0.017029      -0.009169       0.039912       0.003273       0.000364       0.007754       0.018409      -0.010839      -0.013713       0.001913       0.011800              1.560378       1.748177       0.181608       0.237354       1.385445       0.120870       1.547511          -0.000000
           70              H      10.110820      14.563187      11.829972       0.105846       0.987067 0.77762117E+01  0.76749396E+02                                 1.709090                            1.684396      -1.181877       2.309657                    0.993451       3.831344      11.200295       0.453573       1.368206      -0.688566      -0.008478       0.035322       0.002784       0.036432      -0.004763      -0.005664      -0.001121      -0.015249      -0.030996      -0.013694      -0.000472       0.014166              1.703889       1.478612      -0.051725      -0.018722       2.122969      -0.118420       1.510086          -0.000000
           71              H      10.852393      13.732874      13.907032       0.093097       0.983681 0.81033759E+01  0.80687258E+02                                 1.689746                            1.707366      -1.181972       2.300494                    0.994076       3.928148      11.478465       0.455983       1.349021      -0.692024       0.020836       0.008065       0.013988       0.026360       0.003017       0.005400       0.001632      -0.004517      -0.012189      -0.007891       0.000523       0.007368              1.672408       1.841272       0.242932       0.246991       1.495019       0.072571       1.680932           0.000000
           72              H       9.288226      13.715261      13.825258       0.115672       0.898675 0.68263928E+01  0.65174692E+02                                 1.604259                            1.577480      -0.966785       2.412456                    0.995966       3.661769      10.506582       0.469300       1.366997      -0.689154      -0.027025       0.005337       0.011138       0.029713      -0.000070      -0.005794      -0.002419       0.006059       0.004714      -0.005761      -0.002177       0.007937              1.614818       1.935646      -0.345564      -0.263768       1.450506       0.096040       1.458302          -0.000001
           73              H       5.512845       1.290759       3.765238       0.116365       0.963802 0.70343969E+01  0.68309372E+02                                 1.728403                            1.639300      -1.489562       2.173883                    0.992457       3.945321      11.774717       0.440282       1.432589      -0.674716      -0.028250      -0.025230       0.002473       0.037958       0.008460       0.000111      -0.000331       0.007848      -0.018614      -0.006553      -0.005876       0.012429              1.769820       2.013147       0.420288      -0.030717       1.728137       0.037644       1.568176          -0.000000
           74              H       7.932240       3.824472       5.686019       0.123459       1.221341 0.94787813E+01  0.96650196E+02                                 1.848376                            1.770880      -1.368074       2.232013                    0.995056       3.622691      10.185062       0.484171       1.240672      -0.717665       0.009237       0.018158       0.031140       0.037212      -0.000456       0.004903       0.009314      -0.005612       0.015029      -0.009836      -0.003153       0.012989              1.860520       1.712709       0.222081       0.190671       1.760636       0.237653       2.108215           0.000001
           75              H       8.160676       3.502411       1.708168       0.121382       1.221942 0.93924854E+01  0.95668064E+02                                 1.861938                            1.773473      -1.291395       2.274267                    0.994105       3.603355      10.165675       0.478872       1.255741      -0.714631       0.015099       0.011641      -0.036142       0.040862      -0.000497      -0.004726      -0.005652       0.008238       0.041027      -0.012440      -0.003562       0.016002              1.877657       1.776425       0.145207      -0.310748       1.643917      -0.066309       2.212629           0.000001
           76              H       2.976419       1.965074       0.270763       0.143431       1.009548 0.70857796E+01  0.68282370E+02                                 1.735434                            1.611248      -1.176058       2.340346                    0.996166       3.542594      10.210728       0.462612       1.373942      -0.688307       0.036621       0.008544      -0.012553       0.039645       0.003849      -0.004320      -0.007573      -0.001757      -0.036488      -0.015207       0.002209       0.012998              1.799434       2.446567       0.061587      -0.235188       1.370577      -0.043281       1.581159          -0.000000
           77              H       1.428006       3.598023      17.861259       0.116051       1.028089 0.72104014E+01  0.67705776E+02                                 1.575467                            1.490489      -0.714706       2.542094                    0.999881       3.079500       7.936735       0.564560       1.155392      -0.740866       0.016148       0.034812      -0.015934       0.041552      -0.000991      -0.005132      -0.012637       0.002269      -0.043552      -0.021375       0.008762       0.012613              1.602625       1.366243       0.174158      -0.102595       1.855763      -0.332939       1.585869           0.000001
           78              H      10.434907       3.333833       0.201709       0.113432       1.080917 0.78897380E+01  0.76851168E+02                                 1.719507                            1.629210      -0.766458       2.518519                    0.999602       3.349660       9.208701       0.498420       1.261603      -0.714571      -0.027219       0.031040      -0.005308       0.041623      -0.003066      -0.000589      -0.013658       0.002724      -0.047952      -0.022514       0.008163       0.014352              1.749145       1.768859      -0.413933       0.112221       1.878233      -0.185210       1.600343           0.000001
           79              H       9.670828       1.481983       1.308384       0.122416       0.909374 0.66004108E+01  0.62999398E+02                                 1.659004                            1.586375      -1.281190       2.273898                    0.994315       3.788582      11.161584       0.448817       1.429789      -0.675939      -0.034534       0.000610       0.002926       0.034663       0.000891      -0.003672      -0.010148       0.001714      -0.025519      -0.014705       0.004176       0.010529              1.689367       2.238305      -0.013380      -0.167210       1.370854      -0.026064       1.458940          -0.000000
           80              H       0.533392      21.633428       2.373263       0.094171       1.084221 0.79288397E+01  0.77710802E+02                                 1.735361                            1.638589      -1.193598       2.308915                    0.994841       3.630097      10.173520       0.492122       1.269878      -0.709886      -0.025577      -0.008479      -0.034881       0.044076       0.006547       0.009819       0.005052      -0.008729       0.006910      -0.012687      -0.001850       0.014536              1.762797       1.648157       0.014221       0.451746       1.538958      -0.015672       2.101275           0.000000
           81              H       2.987671      23.923079       4.539366       0.123220       0.856382 0.60490841E+01  0.56335163E+02                                 1.584646                            1.512472      -1.081072       2.380986                    0.996415       3.562335      10.273289       0.463767       1.418131      -0.679206       0.024747       0.031566       0.007529       0.040811       0.007972       0.010077      -0.000035      -0.013741      -0.011669      -0.015939       0.002216       0.013724              1.617215       1.620471       0.310168       0.078713       1.867066       0.097263       1.364107          -0.000000
           82              H       3.272372      22.146712       5.976771       0.132126       1.014286 0.72658200E+01  0.69546318E+02                                 1.664666                            1.576017      -0.879503       2.478599                    0.999072       3.294046       9.068284       0.499170       1.281942      -0.709517       0.025463       0.003004       0.029652       0.039199       0.003859       0.015694      -0.008131      -0.013302       0.006674      -0.021592       0.005739       0.015853              1.694747       1.774340       0.103162       0.441482       1.393536       0.102837       1.916365           0.000000
           83              H       2.134694      20.191703       5.607879       0.103449       1.163005 0.81954676E+01  0.80695653E+02                                 1.804685                            1.653608      -1.039683       2.384616                    0.997511       3.517634       9.763918       0.497172       1.251189      -0.715129       0.008488      -0.031937       0.032919       0.046645      -0.002189       0.013612      -0.004073      -0.000460       0.017050      -0.013034      -0.003659       0.016692              1.891557       1.390486      -0.038588       0.084148       2.554699      -0.561701       1.729485           0.000001
           84              H       9.413135      24.549588       2.444134       0.123331       0.877490 0.66219704E+01  0.62409657E+02                                 1.555958                            1.537715      -0.773639       2.521818                    0.998829       3.407745       9.546426       0.485340       1.339046      -0.696437      -0.034913       0.017029      -0.009169       0.039912      -0.003273       0.000364      -0.007754       0.018409      -0.010839      -0.013713       0.001913       0.011800              1.560378       1.748177      -0.181608       0.237354       1.385445      -0.120870       1.547511          -0.000000
           85              H      10.110820      23.178313       2.743972       0.105846       0.987067 0.77762117E+01  0.76749396E+02                                 1.709090                            1.684396      -1.181877       2.309657                    0.993451       3.831344      11.200295       0.453573       1.368206      -0.688566      -0.008478      -0.035322       0.002784       0.036432       0.004763      -0.005664       0.001121      -0.015249      -0.030996      -0.013694      -0.000472       0.014166              1.703889       1.478612       0.051725      -0.018722       2.122968       0.118420       1.510086          -0.000000
           86              H      10.852393      24.008626       4.821032       0.093097       0.983681 0.81033759E+01  0.80687258E+02                                 1.689746                            1.707366      -1.181972       2.300494                    0.994076       3.928148      11.478465       0.455983       1.349021      -0.692024       0.020836      -0.008065       0.013988       0.026360      -0.003017       0.005400      -0.001632      -0.004517      -0.012189      -0.007891       0.000523       0.007368              1.672408       1.841272      -0.242932       0.246991       1.495019      -0.072571       1.680932           0.000000
           87              H       9.288226      24.026239       4.739258       0.115672       0.898674 0.68263886E+01  0.65174645E+02                                 1.604259                            1.577480      -0.966785       2.412456                    0.995966       3.661768      10.506580       0.469300       1.366998      -0.689154      -0.027025      -0.005337       0.011138       0.029713       0.000070      -0.005794       0.002419       0.006059       0.004714      -0.005761      -0.002177       0.007937              1.614818       1.935646       0.345564      -0.263768       1.450506      -0.096040       1.458302          -0.000000
           88              H       5.740155      11.289741       3.765238       0.116365       0.963802 0.70343969E+01  0.68309372E+02                                 1.728403                            1.639300      -1.489562       2.173883                    0.992457       3.945321      11.774717       0.440282       1.432589      -0.674716       0.028250       0.025230       0.002473       0.037958       0.008460      -0.000111       0.000331       0.007848      -0.018614      -0.006553      -0.005876       0.012429              1.769820       2.013147       0.420288       0.030717       1.728137      -0.037644       1.568176          -0.000000
           89              H       3.320760       8.756028       5.686019       0.123459       1.221340 0.94787768E+01  0.96650147E+02                                 1.848376                            1.770880      -1.368074       2.232013                    0.995056       3.622690      10.185062       0.484171       1.240673      -0.717665      -0.009237      -0.018158       0.031140       0.037212      -0.000456      -0.004903      -0.009314      -0.005612       0.015029      -0.009836      -0.003153       0.012989              1.860520       1.712709       0.222081      -0.190671       1.760636      -0.237653       2.108216           0.000001
           90              H       3.092324       9.078089       1.708168       0.121382       1.221942 0.93924896E+01  0.95668117E+02                                 1.861938                            1.773473      -1.291395       2.274267                    0.994105       3.603356      10.165678       0.478872       1.255740      -0.714631      -0.015099      -0.011641      -0.036142       0.040862      -0.000497       0.004726       0.005652       0.008238       0.041027      -0.012440      -0.003562       0.016002              1.877658       1.776426       0.145207       0.310748       1.643918       0.066309       2.212629           0.000001
           91              H       8.276582      10.615426       0.270763       0.143431       1.009548 0.70857732E+01  0.68282297E+02                                 1.735433                            1.611247      -1.176059       2.340346                    0.996166       3.542594      10.210729       0.462612       1.373942      -0.688307      -0.036621      -0.008543      -0.012553       0.039645       0.003849       0.004320       0.007573      -0.001757      -0.036488      -0.015207       0.002209       0.012998              1.799434       2.446566       0.061587       0.235188       1.370577       0.043281       1.581158          -0.000000
           92              H       9.824994       8.982477      17.861259       0.116051       1.028089 0.72104003E+01  0.67705763E+02                                 1.575467                            1.490489      -0.714706       2.542094                    0.999881       3.079500       7.936735       0.564560       1.155392      -0.740866      -0.016148      -0.034812      -0.015934       0.041552      -0.000991       0.005132       0.012637       0.002269      -0.043552      -0.021375       0.008762       0.012613              1.602625       1.366243       0.174158       0.102595       1.855763       0.332939       1.585869           0.000001
           93              H       0.818093       9.246667       0.201709       0.113432       1.080917 0.78897379E+01  0.76851169E+02                                 1.719508                            1.629210      -0.766458       2.518519                    0.999602       3.349660       9.208702       0.498420       1.261603      -0.714571       0.027219      -0.031040      -0.005308       0.041623      -0.003066       0.000589       0.013658       0.002724      -0.047952      -0.022514       0.008163       0.014352              1.749145       1.768859      -0.413933      -0.112221       1.878233       0.185210       1.600343           0.000001
           94              H       1.582172      11.098517       1.308384       0.122416       0.909374 0.66004046E+01  0.62999329E+02                                 1.659004                            1.586374      -1.281190       2.273898                    0.994315       3.788581      11.161583       0.448816       1.429789      -0.675939       0.034534      -0.000610       0.002926       0.034663       0.000891       0.003672       0.010148       0.001714      -0.025519      -0.014705       0.004176       0.010529              1.689366       2.238305      -0.013380       0.167210       1.370854       0.026064       1.458940          -0.000000
           95              H      10.719608      16.108072       2.373263       0.094171       1.084221 0.79288383E+01  0.77710787E+02                                 1.735361                            1.638589      -1.193599       2.308915                    0.994841       3.630097      10.173521       0.492122       1.269878      -0.709886       0.025577       0.008479      -0.034881       0.044076       0.006547      -0.009819      -0.005052      -0.008729       0.006910      -0.012687      -0.001850       0.014536              1.762797       1.648157       0.014220      -0.451746       1.538958       0.015673       2.101276           0.000000
           96              H       8.265329      13.818421       4.539366       0.123220       0.856382 0.60490841E+01  0.56335163E+02                                 1.584646                            1.512472      -1.081072       2.380986                    0.996415       3.562335      10.273289       0.463767       1.418131      -0.679206      -0.024747      -0.031566       0.007529       0.040811       0.007972      -0.010077       0.000035      -0.013741      -0.011669      -0.015939       0.002216       0.013724              1.617215       1.620471       0.310168      -0.078713       1.867066      -0.097263       1.364107          -0.000000
           97              H       7.980628      15.594788       5.976771       0.132126       1.014286 0.72658195E+01  0.69546316E+02                                 1.664666                            1.576017      -0.879503       2.478599                    0.999072       3.294046       9.068286       0.499169       1.281943      -0.709517      -0.025463      -0.003004       0.029652       0.039199       0.003859      -0.015694       0.008131      -0.013302       0.006674      -0.021592       0.005739       0.015853              1.694748       1.774341       0.103162      -0.441482       1.393536      -0.102838       1.916366           0.000000
           98              H       9.118306      17.549798       5.607879       0.103449       1.163006 0.81954739E+01  0.80695732E+02                                 1.804687                            1.653609      -1.039683       2.384616                    0.997511       3.517634       9.763920       0.497172       1.251189      -0.715129      -0.008488       0.031937       0.032919       0.046645      -0.002189      -0.013612       0.004073      -0.000460       0.017050      -0.013034      -0.003659       0.016692              1.891558       1.390486      -0.038588      -0.084148       2.554702       0.561702       1.729485           0.000001
           99              H       1.839866      13.191912       2.444134       0.123331       0.877490 0.66219742E+01  0.62409701E+02                                 1.555959                            1.537715      -0.773639       2.521818                    0.998829       3.407745       9.546426       0.485340       1.339046      -0.696437       0.034913      -0.017029      -0.009169       0.039912      -0.003273      -0.000364       0.007754       0.018409      -0.010839      -0.013713       0.001913       0.011800              1.560378       1.748178      -0.181608      -0.237354       1.385445       0.120870       1.547511          -0.000000
          100              H       1.142179      14.563187       2.743972       0.105846       0.987067 0.77762110E+01  0.76749389E+02                                 1.709090                            1.684396      -1.181877       2.309657                    0.993451       3.831344      11.200295       0.453573       1.368206      -0.688566       0.008478       0.035322       0.002784       0.036432       0.004763       0.005664      -0.001121      -0.015249      -0.030996      -0.013694      -0.000472       0.014166              1.703889       1.478612       0.051725       0.018722       2.122968      -0.118421       1.510086          -0.000000
          101              H       0.400607      13.732874       4.821032       0.093097       0.983681 0.81033750E+01  0.80687249E+02                                 1.689746                            1.707366      -1.181972       2.300494                    0.994076       3.928148      11.478466       0.455983       1.349021      -0.692024      -0.020836       0.008065       0.013988       0.026360      -0.003017      -0.005400       0.001632      -0.004517      -0.012189      -0.007891       0.000523       0.007368              1.672408       1.841272      -0.242932      -0.246991       1.495019       0.072571       1.680932           0.000000
          102              H       1.964774      13.715261       4.739258       0.115672       0.898675 0.68263937E+01  0.65174701E+02                                 1.604259                            1.577480      -0.966785       2.412456                    0.995966       3.661769      10.506581       0.469300       1.366997      -0.689154       0.027025       0.005337       0.011138       0.029713       0.000070       0.005794      -0.002419       0.006059       0.004714      -0.005761      -0.002177       0.007937              1.614818       1.935646       0.345564       0.263768       1.450506       0.096040       1.458302          -0.000001
          103              H       5.512845      23.870241       5.320762       0.116365       0.963802 0.70343924E+01  0.68309319E+02                                 1.728403                            1.639300      -1.489562       2.173883                    0.992457       3.945320      11.774714       0.440282       1.432589      -0.674716      -0.028250       0.025230      -0.002473       0.037958      -0.008460      -0.000111      -0.000331       0.007848      -0.018614      -0.006553      -0.005876       0.012429              1.769819       2.013146      -0.420288       0.030717       1.728136       0.037644       1.568175          -0.000000
          104              H       7.932240      21.336528       3.399981       0.123459       1.221340 0.94787770E+01  0.96650144E+02                                 1.848376                            1.770880      -1.368074       2.232013                    0.995056       3.622690      10.185060       0.484171       1.240672      -0.717665       0.009237      -0.018158      -0.031140       0.037212       0.000456      -0.004903       0.009314      -0.005612       0.015029      -0.009836      -0.003153       0.012989              1.860520       1.712708      -0.222081      -0.190671       1.760636       0.237653       2.108215           0.000001
          105              H       8.160676      21.658589       7.377832       0.121382       1.221943 0.93924938E+01  0.95668172E+02                                 1.861939                            1.773474      -1.291395       2.274267                    0.994105       3.603357      10.165682       0.478872       1.255740      -0.714631       0.015099      -0.011641       0.036142       0.040862       0.000497       0.004726      -0.005652       0.008238       0.041027      -0.012440      -0.003562       0.016002              1.877658       1.776426      -0.145207       0.310748       1.643918      -0.066309       2.212630           0.000001
          106              H       2.976419      23.195926       8.815237       0.143431       1.009548 0.70857789E+01  0.68282364E+02                                 1.735434                            1.611248      -1.176059       2.340346                    0.996166       3.542594      10.210729       0.462612       1.373942      -0.688307       0.036621      -0.008544       0.012553       0.039645      -0.003849       0.004320      -0.007573      -0.001757      -0.036488      -0.015207       0.002209       0.012998              1.799434       2.446567      -0.061587       0.235188       1.370577      -0.043281       1.581159          -0.000000
          107              H       1.428006      21.562977       9.396741       0.116051       1.028089 0.72103998E+01  0.67705756E+02                                 1.575467                            1.490489      -0.714706       2.542094                    0.999881       3.079500       7.936734       0.564561       1.155392      -0.740866       0.016148      -0.034812       0.015934       0.041552       0.000991       0.005132      -0.012637       0.002269      -0.043552      -0.021375       0.008762       0.012613              1.602625       1.366243      -0.174158       0.102595       1.855762      -0.332939       1.585869           0.000001
          108              H      10.434907      21.827168       8.884291       0.113432       1.080916 0.78897289E+01  0.76851066E+02                                 1.719507                            1.629209      -0.766458       2.518519                    0.999602       3.349659       9.208701       0.498420       1.261604      -0.714571      -0.027219      -0.031040       0.005308       0.041623       0.003066       0.000589      -0.013658       0.002724      -0.047952      -0.022514       0.008163       0.014352              1.749144       1.768859       0.413933      -0.112221       1.878232      -0.185210       1.600342           0.000001
          109              H       9.670828      23.679017       7.777616       0.122416       0.909374 0.66004108E+01  0.62999398E+02                                 1.659004                            1.586375      -1.281190       2.273898                    0.994315       3.788582      11.161584       0.448817       1.429789      -0.675939      -0.034534      -0.000610      -0.002926       0.034663      -0.000891       0.003672      -0.010148       0.001714      -0.025519      -0.014705       0.004176       0.010529              1.689367       2.238305       0.013380       0.167210       1.370854      -0.026064       1.458940          -0.000000
          110              H       0.533392       3.527572       6.712737       0.094171       1.084220 0.79288341E+01  0.77710741E+02                                 1.735361                            1.638589      -1.193598       2.308915                    0.994841       3.630096      10.173520       0.492121       1.269879      -0.709886      -0.025577       0.008479       0.034881       0.044076      -0.006547      -0.009819       0.005052      -0.008729       0.006910      -0.012687      -0.001850       0.014536              1.762797       1.648157      -0.014220      -0.451746       1.538958      -0.015673       2.101276           0.000000
          111              H       2.987671       1.237921       4.546634       0.123220       0.856382 0.60490828E+01  0.56335145E+02                                 1.584645                            1.512472      -1.081071       2.380986                    0.996415       3.562334      10.273284       0.463767       1.418130      -0.679206       0.024747      -0.031566      -0.007529       0.040811      -0.007972      -0.010077      -0.000035      -0.013741      -0.011669      -0.015939       0.002216       0.013724              1.617214       1.620471      -0.310168      -0.078713       1.867065       0.097263       1.364107          -0.000000
          112              H       3.272372       3.014288       3.109229       0.132126       1.014286 0.72658198E+01  0.69546317E+02                                 1.664666                            1.576017      -0.879503       2.478599                    0.999072       3.294046       9.068285       0.499170       1.281942      -0.709517       0.025463      -0.003004      -0.029652       0.039199      -0.003859      -0.015694      -0.008131      -0.013302       0.006674      -0.021592       0.005739       0.015853              1.694747       1.774341      -0.103162      -0.441482       1.393536       0.102838       1.916366           0.000000
          113              H       2.134694       4.969298       3.478121       0.103449       1.163006 0.81954696E+01  0.80695680E+02                                 1.804686                            1.653609      -1.039682       2.384616                    0.997511       3.517633       9.763917       0.497172       1.251189      -0.715129       0.008488       0.031937      -0.032919       0.046645       0.002189      -0.013612      -0.004073      -0.000460       0.017050      -0.013034      -0.003659       0.016692              1.891558       1.390486       0.038588      -0.084148       2.554701      -0.561702       1.729485           0.000001
          114              H       9.413135       0.611412       6.641866       0.123331       0.877490 0.66219704E+01  0.62409657E+02                                 1.555958                            1.537715      -0.773639       2.521818                    0.998829       3.407745       9.546426       0.485340       1.339046      -0.696437      -0.034913      -0.017029       0.009169       0.039912       0.003273      -0.000364      -0.007754       0.018409      -0.010839      -0.013713       0.001913       0.011800              1.560378       1.748177       0.181608      -0.237354       1.385445      -0.120870       1.547511          -0.000000
          115              H      10.110820       1.982687       6.342028       0.105845       0.987067 0.77762104E+01  0.76749382E+02                                 1.709091                            1.684396      -1.181877       2.309657                    0.993451       3.831344      11.200295       0.453573       1.368207      -0.688566      -0.008478       0.035322      -0.002784       0.036432      -0.004763       0.005664       0.001121      -0.015249      -0.030996      -0.013694      -0.000472       0.014166              1.703889       1.478612      -0.051725       0.018722       2.122969       0.118420       1.510086          -0.000000
          116              H      10.852393       1.152374       4.264968       0.093097       0.983681 0.81033759E+01  0.80687258E+02                                 1.689746                            1.707366      -1.181972       2.300494                    0.994076       3.928148      11.478465       0.455983       1.349021      -0.692024       0.020836       0.008065      -0.013988       0.026360       0.003017      -0.005400      -0.001632      -0.004517      -0.012189      -0.007891       0.000523       0.007368              1.672408       1.841272       0.242932      -0.246991       1.495019      -0.072571       1.680932           0.000000
          117              H       9.288226       1.134761       4.346742       0.115672       0.898675 0.68263928E+01  0.65174692E+02                                 1.604259                            1.577480      -0.966785       2.412456                    0.995966       3.661769      10.506582       0.469300       1.366997      -0.689154      -0.027025       0.005337      -0.011138       0.029713      -0.000070       0.005794       0.002419       0.006059       0.004714      -0.005761      -0.002177       0.007937              1.614818       1.935646      -0.345564       0.263768       1.450506      -0.096040       1.458302          -0.000000
          118              H       5.740155      13.871259       5.320762       0.116365       0.963802 0.70343915E+01  0.68309309E+02                                 1.728403                            1.639300      -1.489562       2.173883                    0.992457       3.945320      11.774715       0.440282       1.432589      -0.674716       0.028250      -0.025230      -0.002473       0.037958      -0.008460       0.000111       0.000331       0.007848      -0.018614      -0.006553      -0.005876       0.012429              1.769819       2.013147      -0.420288      -0.030717       1.728136      -0.037644       1.568175          -0.000000
          119              H       3.320760      16.404972       3.399981       0.123459       1.221340 0.94787756E+01  0.96650125E+02                                 1.848375                            1.770879      -1.368074       2.232013                    0.995056       3.622690      10.185059       0.484171       1.240672      -0.717665      -0.009237       0.018158      -0.031140       0.037212       0.000456       0.004903      -0.009314      -0.005612       0.015029      -0.009836      -0.003153       0.012989              1.860519       1.712708      -0.222081       0.190671       1.760635      -0.237653       2.108215           0.000001
          120              H       3.092324      16.082911       7.377832       0.121382       1.221942 0.93924896E+01  0.95668117E+02                                 1.861938                            1.773473      -1.291395       2.274267                    0.994105       3.603356      10.165678       0.478872       1.255740      -0.714631      -0.015099       0.011641       0.036142       0.040862       0.000497      -0.004726       0.005652       0.008238       0.041027      -0.012440      -0.003562       0.016002              1.877658       1.776426      -0.145207      -0.310748       1.643918       0.066309       2.212629           0.000001
          121              H       8.276582      14.545574       8.815237       0.143431       1.009548 0.70857768E+01  0.68282338E+02                                 1.735434                            1.611247      -1.176059       2.340346                    0.996166       3.542595      10.210731       0.462612       1.373941      -0.688307      -0.036621       0.008544       0.012553       0.039645      -0.003849      -0.004320       0.007573      -0.001757      -0.036488      -0.015207       0.002209       0.012998              1.799434       2.446566      -0.061587      -0.235188       1.370577       0.043281       1.581158          -0.000000
          122              H       9.824994      16.178523       9.396741       0.116051       1.028089 0.72104007E+01  0.67705771E+02                                 1.575467                            1.490489      -0.714706       2.542094                    0.999881       3.079500       7.936736       0.564560       1.155393      -0.740866      -0.016148       0.034812       0.015934       0.041552       0.000991      -0.005132       0.012637       0.002269      -0.043552      -0.021375       0.008762       0.012613              1.602625       1.366243      -0.174158      -0.102595       1.855763       0.332939       1.585869           0.000001
          123              H       0.818093      15.914332       8.884291       0.113432       1.080917 0.78897331E+01  0.76851112E+02                                 1.719507                            1.629209      -0.766458       2.518519                    0.999602       3.349660       9.208702       0.498420       1.261603      -0.714571       0.027219       0.031040       0.005308       0.041623       0.003066      -0.000589       0.013658       0.002724      -0.047952      -0.022514       0.008163       0.014352              1.749144       1.768859       0.413933       0.112221       1.878232       0.185210       1.600342           0.000001
          124              H       1.582172      14.062483       7.777616       0.122416       0.909374 0.66004048E+01  0.62999333E+02                                 1.659004                            1.586375      -1.281190       2.273898                    0.994315       3.788581      11.161584       0.448816       1.429790      -0.675939       0.034534       0.000610      -0.002926       0.034663      -0.000891      -0.003672       0.010148       0.001714      -0.025519      -0.014705       0.004176       0.010529              1.689366       2.238305       0.013380      -0.167210       1.370854       0.026064       1.458940          -0.000000
          125              H      10.719608       9.052928       6.712737       0.094171       1.084221 0.79288388E+01  0.77710792E+02                                 1.735361                            1.638589      -1.193598       2.308915                    0.994841       3.630097      10.173520       0.492122       1.269878      -0.709886       0.025577      -0.008479       0.034881       0.044076      -0.006547       0.009819      -0.005052      -0.008729       0.006910      -0.012687      -0.001850       0.014536              1.762797       1.648157      -0.014220       0.451746       1.538957       0.015673       2.101276           0.000000
          126              H       8.265329      11.342579       4.546634       0.123220       0.856382 0.60490828E+01  0.56335145E+02                                 1.584645                            1.512472      -1.081071       2.380986                    0.996415       3.562334      10.273284       0.463767       1.418130      -0.679206      -0.024747       0.031566      -0.007529       0.040811      -0.007972       0.010077       0.000035      -0.013741      -0.011669      -0.015939       0.002216       0.013724              1.617214       1.620471      -0.310168       0.078713       1.867065      -0.097263       1.364107          -0.000000
          127              H       7.980628       9.566212       3.109229       0.132126       1.014286 0.72658195E+01  0.69546316E+02                                 1.664666                            1.576017      -0.879503       2.478599                    0.999072       3.294046       9.068286       0.499169       1.281943      -0.709517      -0.025463       0.003004      -0.029652       0.039199      -0.003859       0.015694       0.008131      -0.013302       0.006674      -0.021592       0.005739       0.015853              1.694748       1.774341      -0.103162       0.441482       1.393536      -0.102838       1.916366           0.000000
          128              H       9.118306       7.611203       3.478121       0.103449       1.163005 0.81954637E+01  0.80695612E+02                                 1.804686                            1.653609      -1.039682       2.384616                    0.997511       3.517633       9.763918       0.497172       1.251190      -0.715129      -0.008488      -0.031937      -0.032919       0.046645       0.002189       0.013612       0.004073      -0.000460       0.017050      -0.013034      -0.003659       0.016692              1.891557       1.390486       0.038588       0.084148       2.554700       0.561701       1.729485           0.000001
          129              H       1.839866      11.969088       6.641866       0.123331       0.877490 0.66219742E+01  0.62409701E+02                                 1.555959                            1.537715      -0.773639       2.521818                    0.998829       3.407745       9.546426       0.485340       1.339046      -0.696437       0.034913       0.017029       0.009169       0.039912       0.003273       0.000364       0.007754       0.018409      -0.010839      -0.013713       0.001913       0.011800              1.560378       1.748178       0.181608       0.237354       1.385445       0.120870       1.547511          -0.000000
          130              H       1.142179      10.597813       6.342028       0.105846       0.987067 0.77762110E+01  0.76749389E+02                                 1.709090                            1.684396      -1.181877       2.309657                    0.993451       3.831344      11.200295       0.453573       1.368206      -0.688566       0.008478      -0.035322      -0.002784       0.036432      -0.004763      -0.005664      -0.001121      -0.015249      -0.030996      -0.013694      -0.000472       0.014166              1.703889       1.478612      -0.051725      -0.018722       2.122968      -0.118421       1.510086          -0.000000
          131              H       0.400607      11.428126       4.264968       0.093097       0.983681 0.81033759E+01  0.80687258E+02                                 1.689746                            1.707366      -1.181972       2.300494                    0.994076       3.928148      11.478465       0.455983       1.349021      -0.692024      -0.020836      -0.008065      -0.013988       0.026360       0.003017       0.005400       0.001632      -0.004517      -0.012189      -0.007891       0.000523       0.007368              1.672408       1.841272       0.242932       0.246991       1.495019       0.072571       1.680932           0.000000
          132              H       1.964774      11.445739       4.346742       0.115672       0.898675 0.68263928E+01  0.65174692E+02                                 1.604259                            1.577480      -0.966785       2.412456                    0.995966       3.661769      10.506582       0.469300       1.366997      -0.689154       0.027025      -0.005337      -0.011138       0.029713      -0.000070      -0.005794      -0.002419       0.006059       0.004714      -0.005761      -0.002177       0.007937              1.614818       1.935646      -0.345564      -0.263768       1.450506       0.096041       1.458302          -0.000000
          133              C       4.910809      23.560760      16.885422       0.631998      24.633253 0.24335278E+03  0.50079820E+04                                 7.831137                            5.561359      -0.102504       2.029630                    0.999335      21.938476      61.349841       0.624486       0.476603      -1.016697       0.025215       0.015468       0.065316       0.071702      -0.045249       0.010145      -0.073610      -0.093934      -0.131909      -0.082813      -0.036575       0.119388              9.555249      10.592902       2.444106       0.367941       6.044607       3.091174      12.028238           0.000000
          134              C       4.475318      22.868833      15.640640      -0.039574      37.904111 0.43698548E+03  0.10200445E+05                                 9.681087                            6.882109       0.135226       2.045161                    0.999291      27.211025      75.834238       0.645575       0.406450      -1.079720      -0.010156      -0.030943      -0.039674       0.051328      -0.008832      -0.008994      -0.007527       0.009448      -0.005211      -0.017307       0.004717       0.012590             11.929142      10.497874       4.639053       1.451456       9.327570       3.517298      15.961981          -0.000001
          135              C       5.057098      23.238700      14.423116      -0.136325      34.596740 0.47625895E+03  0.11527003E+05                                 9.399271                            7.430545      -0.159769       1.913300                    0.999453      30.632394      91.199508       0.582108       0.434740      -1.046233      -0.014627      -0.014592       0.002945       0.020870      -0.018450      -0.000447      -0.014112      -0.016070      -0.137645      -0.048617       0.004049       0.044568             10.553240       9.328190       2.874593      -0.736892       7.197156       1.078657      15.134374          -0.000001
          136              C       4.620482      22.672577      13.254657      -0.019269      36.044714 0.42532929E+03  0.98789635E+04                                 9.410544                            6.835418       0.106927       2.041874                    0.999390      26.951814      75.359596       0.640153       0.411942      -1.074198      -0.014588      -0.019358       0.036353       0.043693      -0.001624       0.009637       0.003123      -0.002921      -0.041759      -0.018350       0.008748       0.009602             11.240099      10.991827       4.582586      -2.598411       8.455129      -1.045264      14.273341          -0.000001
          137              C       3.616714      21.716459      13.281915      -0.129674      33.265451 0.44673792E+03  0.10645073E+05                                 9.158409                            7.194403      -0.183077       1.908944                    0.999359      30.305153      89.638592       0.591619       0.434478      -1.045981       0.017608      -0.000982       0.014896       0.023085      -0.044317       0.020282       0.012458      -0.015720      -0.066365      -0.052355      -0.003883       0.056238             10.277601      11.000416       5.166210      -1.751126       9.744297      -1.069063      10.088091           0.000001
          138              C       3.051814      21.318915      14.481267      -0.015144      36.382651 0.42906327E+03  0.99829438E+04                                 9.492050                            6.861438       0.076525       2.030745                    0.999455      27.024655      75.516205       0.639777       0.411472      -1.074995       0.037066       0.017860       0.004895       0.041434      -0.014658       0.004823      -0.001062       0.002567       0.035896      -0.020886       0.005852       0.015034             11.575776      11.527905       6.858589       0.482256      12.492347       1.434891      10.707076          -0.000000
          139              C       3.478302      21.907683      15.655178      -0.122286      33.836444 0.44229282E+03  0.10512898E+05                                 9.258818                            7.152251      -0.186352       1.908321                    0.999419      30.227941      89.300451       0.594137       0.433717      -1.046433       0.017903      -0.008665      -0.013325       0.023940      -0.040232      -0.012484      -0.024770       0.008971       0.002870      -0.054117       0.012488       0.041629             10.616129      10.375077       4.918447       1.486129      10.044951       2.936006      11.428360           0.000001
          140              C       1.943393      20.297379      14.470364       0.586576      22.242627 0.25741043E+03  0.53652317E+04                                 7.327452                            5.705291      -0.013311       2.050985                    0.999548      22.492909      63.035648       0.619702       0.474199      -1.019301      -0.043190      -0.039775      -0.031209       0.066494      -0.083343      -0.005643       0.013873      -0.011913      -0.117220      -0.065156      -0.039303       0.104459              8.459456       8.204560       4.586185       0.648802       9.871189       0.490116       7.302619           0.000000
          141              C       5.219141      23.097798      11.951724       0.591963      22.102679 0.24141317E+03  0.49492295E+04                                 7.216676                            5.486743       0.050832       2.072197                    0.999604      22.126718      61.397125       0.638896       0.467627      -1.023380       0.043144       0.025288      -0.035605       0.061389      -0.068729       0.004351       0.008845      -0.059975      -0.196732      -0.068461      -0.039459       0.107920              8.304646       8.663085       2.733431      -1.627040       5.494060      -1.053908      10.756793           0.000001
          142              C       9.630317      24.373461      16.941756       0.139783      30.646795 0.39762629E+03  0.91948094E+04                                 8.751149                            6.840104      -0.206279       1.942303                    0.999652      26.970583      78.361246       0.600284       0.441247      -1.042867      -0.070880       0.032671      -0.004318       0.078167      -0.032594       0.008991      -0.021545      -0.002079      -0.071365      -0.034878      -0.016036       0.050914              9.767243       9.885098      -0.112090      -0.647067      10.958559      -4.616402       8.458073          -0.000000
          143              C       9.172320      23.281473      17.666818      -0.164308      32.177382 0.45608933E+03  0.10891022E+05                                 8.851835                            7.214685      -0.000209       1.981043                    0.997903      29.852716      87.516796       0.599337       0.427973      -1.053145       0.010507      -0.012619       0.004440       0.017010       0.007758      -0.000585       0.004546       0.006202      -0.039515      -0.014619      -0.000477       0.015096              9.505350      11.189032      -0.655604      -0.607894       9.348671      -3.105527       7.978347          -0.000000
          144              C      10.102943      22.322839      18.026624      -0.091985      28.078025 0.41378516E+03  0.95953890E+04                                 7.966169                            6.782180       0.312156       2.080372                    0.999828      28.488220      80.973739       0.633612       0.416865      -1.065383       0.000595       0.013209      -0.027115       0.030167       0.003742      -0.018397      -0.016809      -0.010256      -0.090973      -0.040892       0.010608       0.030285              8.318969       9.767526      -0.884360      -0.253898       8.475550      -2.219041       6.713830           0.000001
          145              C       0.214932      22.486386      17.710431      -0.082495      28.127366 0.42565372E+03  0.10001380E+05                                 8.131503                            6.991424       0.011008       1.985448                    0.999003      29.141495      85.053040       0.605336       0.430632      -1.050346      -0.017379       0.008802      -0.028416       0.034453      -0.010541       0.002794      -0.006438      -0.007998      -0.086148      -0.029630       0.003138       0.026492              8.451291       9.561787      -0.449865      -0.836422       8.756492      -2.372821       7.035593           0.000000
          146              C       0.676305      23.570825      17.041702      -0.167227      31.327210 0.47173137E+03  0.11391800E+05                                 8.769675                            7.392506      -0.140000       1.931661                    0.997318      30.481715      90.690905       0.583833       0.434430      -1.046272      -0.010577      -0.012429       0.006745       0.017659      -0.002130      -0.001097       0.002830       0.018381      -0.028592      -0.010790      -0.003494       0.014284              9.357408      10.833233      -1.675430       0.064523       9.623551      -2.955628       7.615440          -0.000000
          147              C      10.984053      24.516878      16.627380       0.080756      31.128510 0.41166357E+03  0.95732771E+04                                 8.807963                            6.935220      -0.059575       1.992276                    0.999578      27.044360      78.021339       0.601144       0.438136      -1.047884       0.050444       0.025250      -0.019791       0.059782       0.012331      -0.012908      -0.041778      -0.024013      -0.051274      -0.044547      -0.008370       0.052917              9.942462      10.703016      -2.710506       0.827412      10.802295      -4.370952       8.322074          -0.000000
          148              C       9.836247       1.026820      15.747855       0.252573      32.413046 0.36531981E+03  0.82745478E+04                                 9.211025                            6.642637      -0.095759       1.994628                    0.999501      25.675289      73.942475       0.597030       0.452938      -1.035585      -0.018745      -0.019356       0.009899       0.028705       0.006445       0.010924       0.012313      -0.018420       0.015551      -0.017154      -0.005449       0.022604             11.042912      10.403731      -1.652089       0.156143      12.796372      -6.180750       9.928634           0.000000
          149              C       9.556048       2.191523      14.884685      -0.003851      35.051398 0.43202802E+03  0.10092264E+05                                 9.319461                            6.965024      -0.026978       2.006609                    0.998953      26.915581      75.926444       0.622680       0.421080      -1.066371      -0.020070      -0.006051      -0.001229       0.020998      -0.003392      -0.010553      -0.014988       0.026316      -0.029962      -0.026378       0.004609       0.021769             10.966383       7.808313       0.216934       3.074266      14.432291      -4.420074      10.658543          -0.000000
          150              C      10.169336       3.409316      15.059136       0.022992      28.225422 0.35580083E+03  0.79794714E+04                                 8.127719                            6.356936       0.214512       2.072260                    0.999685      27.010501      76.571016       0.641237       0.425912      -1.055122      -0.011973       0.043683      -0.042722       0.062263      -0.028958      -0.016539       0.025804       0.091650       0.065027      -0.069745       0.010749       0.058996              9.278996       6.073718       1.164817       1.773868      13.268418      -3.145444       8.494851           0.000001
          151              C       8.708697       2.040557      13.781645      -0.062270      29.328574 0.43086461E+03  0.10157735E+05                                 8.472835                            7.105598       0.012242       1.997842                    0.998900      28.646244      83.830377       0.591233       0.439432      -1.044731      -0.014639       0.024692       0.003892       0.028968      -0.009860      -0.020996       0.023964       0.032064      -0.027096      -0.035428      -0.004404       0.039832              9.141680       7.958959       0.812312       2.888972       9.791429      -2.122474       9.674652          -0.000000
          152              C       8.545528       3.089771      12.929378      -0.102728      27.954992 0.38960392E+03  0.89104412E+04                                 8.010405                            6.603877       0.280886       2.093039                    0.999382      27.654700      78.371924       0.638005       0.419765      -1.062250      -0.003242      -0.007333       0.016615       0.018449      -0.001898      -0.001212      -0.002804       0.010445      -0.002832      -0.006645       0.000536       0.006109              8.664640       7.109871       2.039452       2.235676      10.830772      -0.991519       8.053277          -0.000000
          153              C       9.221833       4.267306      13.165614       0.123189      23.594670 0.30376480E+03  0.65451637E+04                                 7.264307                            5.893856       0.199600       2.102399                    0.999625      24.869796      68.992843       0.662873       0.428838      -1.053844       0.023321      -0.010242       0.035567       0.043747      -0.038649      -0.027985      -0.002796       0.051349       0.021218      -0.054346      -0.000509       0.054855              7.958383       5.988678       1.917688       1.804862      11.256246      -1.091594       6.630224           0.000001
          154              C       1.082539       1.024053      15.286286      -0.085453      24.867314 0.39674781E+03  0.91987247E+04                                 7.642670                            6.797814      -0.325091       1.911352                    0.996868      28.322652      83.261386       0.604836       0.436773      -1.042197      -0.058950      -0.056973      -0.041000       0.091663       0.026678      -0.039525      -0.021654       0.048370      -0.061095      -0.043624      -0.025214       0.068838              8.176923       8.234896       0.715574      -1.662161       6.229649       0.106423      10.066224          -0.000001
          155              C       1.156808       0.734701      13.790731      -0.197758      23.865010 0.42921048E+03  0.10128979E+05                                 7.324722                            6.956925      -0.206006       1.931760                    0.997664      29.517105      86.981367       0.613783       0.422859      -1.052741       0.002709      -0.068781       0.052449       0.086539      -0.004512       0.006227       0.027481      -0.030709       0.078709      -0.031790      -0.012537       0.044327              7.547712       6.316110       0.258603      -0.644717       6.822337       1.280739       9.504689          -0.000002
          156              C       6.342191      14.180740      16.885422       0.631998      24.633252 0.24335276E+03  0.50079816E+04                                 7.831137                            5.561359      -0.102504       2.029630                    0.999335      21.938475      61.349837       0.624486       0.476603      -1.016697      -0.025215      -0.015468       0.065316       0.071702      -0.045249      -0.010145       0.073610      -0.093934      -0.131910      -0.082813      -0.036575       0.119388              9.555249      10.592901       2.444105      -0.367941       6.044607      -3.091174      12.028237           0.000000
          157              C       6.777682      14.872667      15.640640      -0.039574      37.904109 0.43698545E+03  0.10200445E+05                                 9.681087                            6.882109       0.135226       2.045161                    0.999291      27.211024      75.834235       0.645575       0.406450      -1.079720       0.010156       0.030943      -0.039674       0.051328      -0.008832       0.008994       0.007527       0.009448      -0.005211      -0.017307       0.004717       0.012590             11.929141      10.497874       4.639053      -1.451457       9.327570      -3.517298      15.961981          -0.000001
          158              C       6.195902      14.502800      14.423116      -0.136325      34.596740 0.47625897E+03  0.11527004E+05                                 9.399271                            7.430545      -0.159769       1.913300                    0.999453      30.632393      91.199504       0.582108       0.434740      -1.046233       0.014627       0.014592       0.002945       0.020870      -0.018450       0.000447       0.014112      -0.016070      -0.137645      -0.048617       0.004049       0.044568             10.553240       9.328190       2.874593       0.736892       7.197156      -1.078657      15.134374          -0.000001
          159              C       6.632518      15.068923      13.254657      -0.019269      36.044710 0.42532924E+03  0.98789620E+04                                 9.410543                            6.835418       0.106927       2.041874                    0.999390      26.951812      75.359590       0.640153       0.411942      -1.074198       0.014588       0.019358       0.036353       0.043693      -0.001624      -0.009637      -0.003123      -0.002921      -0.041759      -0.018350       0.008748       0.009602             11.240099      10.991827       4.582585       2.598411       8.455129       1.045264      14.273340          -0.000001
          160              C       7.636286      16.025041      13.281915      -0.129674      33.265454 0.44673797E+03  0.10645074E+05                                 9.158410                            7.194404      -0.183077       1.908944                    0.999359      30.305155      89.638604       0.591619       0.434478      -1.045981      -0.017608       0.000982       0.014896       0.023085      -0.044317      -0.020282      -0.012458      -0.015720      -0.066365      -0.052355      -0.003883       0.056238             10.277603      11.000417       5.166211       1.751126       9.744298       1.069063      10.088092           0.000001
          161              C       8.201186      16.422585      14.481267      -0.015144      36.382654 0.42906330E+03  0.99829448E+04                                 9.492051                            6.861438       0.076525       2.030745                    0.999455      27.024656      75.516212       0.639777       0.411472      -1.074995      -0.037066      -0.017860       0.004895       0.041434      -0.014658      -0.004823       0.001062       0.002567       0.035896      -0.020886       0.005852       0.015034             11.575777      11.527906       6.858589      -0.482257      12.492348      -1.434891      10.707077          -0.000000
          162              C       7.774698      15.833817      15.655178      -0.122286      33.836445 0.44229283E+03  0.10512898E+05                                 9.258818                            7.152251      -0.186352       1.908321                    0.999419      30.227942      89.300455       0.594137       0.433717      -1.046433      -0.017903       0.008665      -0.013325       0.023940      -0.040232       0.012484       0.024770       0.008971       0.002870      -0.054117       0.012488       0.041629             10.616130      10.375077       4.918447      -1.486129      10.044951      -2.936006      11.428361           0.000001
          163              C       9.309607      17.444121      14.470364       0.586576      22.242626 0.25741043E+03  0.53652315E+04                                 7.327452                            5.705291      -0.013311       2.050985                    0.999548      22.492909      63.035648       0.619702       0.474199      -1.019301       0.043190       0.039775      -0.031209       0.066494      -0.083343       0.005644      -0.013873      -0.011914      -0.117220      -0.065156      -0.039303       0.104459              8.459456       8.204559       4.586185      -0.648802       9.871189      -0.490116       7.302619           0.000000
          164              C       6.033859      14.643702      11.951724       0.591963      22.102677 0.24141315E+03  0.49492288E+04                                 7.216676                            5.486743       0.050832       2.072197                    0.999604      22.126717      61.397123       0.638896       0.467627      -1.023380      -0.043144      -0.025288      -0.035605       0.061389      -0.068729      -0.004351      -0.008844      -0.059975      -0.196732      -0.068461      -0.039459       0.107920              8.304646       8.663085       2.733431       1.627040       5.494060       1.053908      10.756792           0.000001
          165              C       1.622683      13.368039      16.941756       0.139783      30.646793 0.39762627E+03  0.91948089E+04                                 8.751149                            6.840104      -0.206279       1.942303                    0.999652      26.970583      78.361246       0.600284       0.441247      -1.042867       0.070880      -0.032671      -0.004318       0.078167      -0.032594      -0.008991       0.021545      -0.002079      -0.071366      -0.034878      -0.016036       0.050914              9.767243       9.885098      -0.112091       0.647067      10.958558       4.616402       8.458072          -0.000000
          166              C       2.080680      14.460027      17.666818      -0.164308      32.177404 0.45608972E+03  0.10891034E+05                                 8.851839                            7.214688      -0.000209       1.981043                    0.997903      29.852716      87.516796       0.599337       0.427973      -1.053145      -0.010507       0.012619       0.004440       0.017010       0.007758       0.000585      -0.004546       0.006202      -0.039515      -0.014619      -0.000477       0.015097              9.505354      11.189038      -0.655605       0.607894       9.348675       3.105528       7.978350          -0.000000
          167              C       1.150057      15.418661      18.026624      -0.091985      28.078026 0.41378517E+03  0.95953893E+04                                 7.966169                            6.782180       0.312156       2.080372                    0.999828      28.488221      80.973741       0.633612       0.416864      -1.065383      -0.000595      -0.013209      -0.027115       0.030167       0.003742       0.018397       0.016809      -0.010256      -0.090973      -0.040893       0.010608       0.030285              8.318969       9.767526      -0.884360       0.253898       8.475550       2.219041       6.713830           0.000001
          168              C      11.038068      15.255114      17.710431      -0.082495      28.127367 0.42565374E+03  0.10001380E+05                                 8.131503                            6.991424       0.011008       1.985448                    0.999003      29.141496      85.053044       0.605336       0.430632      -1.050346       0.017379      -0.008802      -0.028416       0.034453      -0.010541      -0.002794       0.006438      -0.007998      -0.086148      -0.029630       0.003138       0.026492              8.451291       9.561788      -0.449865       0.836422       8.756493       2.372821       7.035593           0.000000
          169              C      10.576695      14.170675      17.041702      -0.167227      31.327212 0.47173139E+03  0.11391800E+05                                 8.769676                            7.392506      -0.140000       1.931661                    0.997318      30.481716      90.690909       0.583833       0.434430      -1.046272       0.010577       0.012429       0.006745       0.017659      -0.002130       0.001097      -0.002830       0.018381      -0.028592      -0.010790      -0.003494       0.014284              9.357409      10.833234      -1.675430      -0.064523       9.623551       2.955628       7.615440          -0.000000
          170              C       0.268947      13.224622      16.627380       0.080756      31.128510 0.41166357E+03  0.95732770E+04                                 8.807963                            6.935220      -0.059576       1.992276                    0.999578      27.044360      78.021339       0.601144       0.438136      -1.047884      -0.050444      -0.025250      -0.019791       0.059782       0.012331       0.012908       0.041778      -0.024013      -0.051274      -0.044547      -0.008370       0.052917              9.942462      10.703016      -2.710506      -0.827411      10.802295       4.370952       8.322074          -0.000000
          171              C       1.416753      11.553680      15.747855       0.252573      32.413046 0.36531981E+03  0.82745478E+04                                 9.211025                            6.642637      -0.095759       1.994628                    0.999501      25.675289      73.942474       0.597030       0.452938      -1.035585       0.018745       0.019356       0.009899       0.028706       0.006445      -0.010924      -0.012313      -0.018420       0.015551      -0.017154      -0.005449       0.022604             11.042912      10.403731      -1.652089      -0.156143      12.796371       6.180750       9.928634           0.000000
          172              C       1.696952      10.388977      14.884685      -0.003851      35.051398 0.43202803E+03  0.10092264E+05                                 9.319461                            6.965024      -0.026978       2.006609                    0.998953      26.915581      75.926443       0.622680       0.421080      -1.066371       0.020070       0.006051      -0.001229       0.020998      -0.003392       0.010553       0.014988       0.026316      -0.029962      -0.026378       0.004609       0.021769             10.966382       7.808313       0.216935      -3.074266      14.432291       4.420073      10.658543          -0.000000
          173              C       1.083664       9.171184      15.059136       0.022992      28.225420 0.35580080E+03  0.79794705E+04                                 8.127719                            6.356936       0.214513       2.072260                    0.999685      27.010500      76.571011       0.641237       0.425912      -1.055122       0.011973      -0.043683      -0.042722       0.062263      -0.028958       0.016539      -0.025804       0.091650       0.065027      -0.069745       0.010749       0.058996              9.278995       6.073718       1.164817      -1.773868      13.268417       3.145443       8.494850           0.000001
          174              C       2.544303      10.539943      13.781645      -0.062270      29.328573 0.43086461E+03  0.10157735E+05                                 8.472835                            7.105598       0.012242       1.997842                    0.998900      28.646244      83.830378       0.591233       0.439432      -1.044731       0.014639      -0.024692       0.003892       0.028968      -0.009860       0.020996      -0.023964       0.032064      -0.027096      -0.035428      -0.004404       0.039832              9.141680       7.958959       0.812312      -2.888972       9.791428       2.122474       9.674652          -0.000000
          175              C       2.707472       9.490729      12.929378      -0.102728      27.954991 0.38960393E+03  0.89104416E+04                                 8.010405                            6.603877       0.280886       2.093039                    0.999382      27.654700      78.371924       0.638005       0.419765      -1.062250       0.003243       0.007333       0.016615       0.018449      -0.001898       0.001212       0.002804       0.010445      -0.002832      -0.006645       0.000536       0.006109              8.664640       7.109871       2.039452      -2.235676      10.830772       0.991519       8.053277          -0.000000
          176              C       2.031167       8.313194      13.165614       0.123190      23.594656 0.30376460E+03  0.65451584E+04                                 7.264304                            5.893853       0.199600       2.102399                    0.999625      24.869796      68.992843       0.662873       0.428838      -1.053844      -0.023321       0.010242       0.035567       0.043747      -0.038649       0.027985       0.002796       0.051349       0.021218      -0.054346      -0.000509       0.054855              7.958379       5.988676       1.917686      -1.804862      11.256237       1.091594       6.630223           0.000001
          177              C      10.170461      11.556447      15.286286      -0.085453      24.867304 0.39674759E+03  0.91987187E+04                                 7.642668                            6.797812      -0.325091       1.911352                    0.996868      28.322652      83.261384       0.604836       0.436772      -1.042197       0.058950       0.056973      -0.041000       0.091663       0.026678       0.039525       0.021654       0.048370      -0.061095      -0.043624      -0.025214       0.068838              8.176921       8.234893       0.715576       1.662160       6.229648      -0.106422      10.066221          -0.000001
          178              C      10.096192      11.845799      13.790731      -0.197758      23.865012 0.42921054E+03  0.10128980E+05                                 7.324722                            6.956926      -0.206006       1.931760                    0.997664      29.517106      86.981369       0.613783       0.422859      -1.052741      -0.002709       0.068781       0.052449       0.086539      -0.004512      -0.006227      -0.027481      -0.030709       0.078709      -0.031790      -0.012537       0.044327              7.547712       6.316110       0.258603       0.644717       6.822337      -1.280739       9.504690          -0.000002
          179              C       4.910809       1.600240      10.372578       0.631998      24.633252 0.24335277E+03  0.50079816E+04                                 7.831137                            5.561359      -0.102503       2.029630                    0.999335      21.938475      61.349836       0.624486       0.476603      -1.016697       0.025215      -0.015468      -0.065316       0.071702       0.045249      -0.010145      -0.073610      -0.093934      -0.131910      -0.082813      -0.036575       0.119388              9.555248      10.592901      -2.444105      -0.367941       6.044607       3.091174      12.028237           0.000000
          180              C       4.475318       2.292167      11.617360      -0.039574      37.904111 0.43698548E+03  0.10200445E+05                                 9.681087                            6.882109       0.135226       2.045161                    0.999291      27.211025      75.834237       0.645575       0.406450      -1.079720      -0.010156       0.030943       0.039674       0.051328       0.008832       0.008994      -0.007527       0.009448      -0.005211      -0.017307       0.004717       0.012590             11.929141      10.497874      -4.639053      -1.451456       9.327570       3.517297      15.961980          -0.000001
          181              C       5.057098       1.922300      12.834884      -0.136325      34.596741 0.47625898E+03  0.11527004E+05                                 9.399271                            7.430545      -0.159769       1.913300                    0.999453      30.632394      91.199505       0.582108       0.434740      -1.046233      -0.014627       0.014592      -0.002945       0.020870       0.018450       0.000447      -0.014112      -0.016070      -0.137645      -0.048617       0.004049       0.044568             10.553240       9.328190      -2.874593       0.736892       7.197156       1.078657      15.134374          -0.000001
          182              C       4.620482       2.488423      14.003343      -0.019269      36.044714 0.42532929E+03  0.98789637E+04                                 9.410544                            6.835418       0.106927       2.041873                    0.999390      26.951814      75.359599       0.640153       0.411942      -1.074198      -0.014588       0.019358      -0.036353       0.043693       0.001624      -0.009637       0.003123      -0.002921      -0.041759      -0.018350       0.008748       0.009602             11.240100      10.991828      -4.582586       2.598411       8.455130      -1.045264      14.273342          -0.000001
          183              C       3.616714       3.444541      13.976085      -0.129674      33.265453 0.44673795E+03  0.10645073E+05                                 9.158410                            7.194403      -0.183077       1.908944                    0.999359      30.305154      89.638598       0.591619       0.434478      -1.045981       0.017608       0.000982      -0.014896       0.023085       0.044317      -0.020282       0.012458      -0.015720      -0.066365      -0.052355      -0.003883       0.056238             10.277602      11.000417      -5.166210       1.751127       9.744297      -1.069063      10.088092           0.000001
          184              C       3.051814       3.842085      12.776733      -0.015144      36.382652 0.42906328E+03  0.99829441E+04                                 9.492051                            6.861438       0.076525       2.030745                    0.999455      27.024655      75.516208       0.639777       0.411472      -1.074995       0.037066      -0.017860      -0.004895       0.041434       0.014658      -0.004823      -0.001062       0.002567       0.035896      -0.020886       0.005852       0.015034             11.575777      11.527906      -6.858589      -0.482256      12.492347       1.434891      10.707077          -0.000000
          185              C       3.478302       3.253317      11.602822      -0.122286      33.836446 0.44229285E+03  0.10512899E+05                                 9.258819                            7.152252      -0.186352       1.908321                    0.999419      30.227943      89.300463       0.594137       0.433718      -1.046433       0.017903       0.008665       0.013325       0.023940       0.040232       0.012484      -0.024770       0.008971       0.002870      -0.054117       0.012488       0.041629             10.616130      10.375078      -4.918448      -1.486129      10.044952       2.936007      11.428362           0.000001
          186              C       1.943393       4.863621      12.787636       0.586576      22.242625 0.25741042E+03  0.53652313E+04                                 7.327452                            5.705290      -0.013311       2.050985                    0.999548      22.492909      63.035647       0.619702       0.474199      -1.019301      -0.043190       0.039775       0.031209       0.066494       0.083343       0.005643       0.013873      -0.011913      -0.117220      -0.065156      -0.039303       0.104459              8.459455       8.204559      -4.586185      -0.648802       9.871188       0.490116       7.302619           0.000001
          187              C       5.219141       2.063202      15.306276       0.591963      22.102679 0.24141317E+03  0.49492294E+04                                 7.216676                            5.486743       0.050832       2.072197                    0.999604      22.126718      61.397125       0.638896       0.467627      -1.023380       0.043144      -0.025288       0.035605       0.061389       0.068729      -0.004351       0.008845      -0.059975      -0.196732      -0.068461      -0.039459       0.107920              8.304646       8.663085      -2.733431       1.627040       5.494060      -1.053908      10.756793           0.000001
          188              C       9.630317       0.787539      10.316244       0.139783      30.646796 0.39762629E+03  0.91948093E+04                                 8.751149                            6.840104      -0.206279       1.942303                    0.999652      26.970583      78.361246       0.600284       0.441247      -1.042867      -0.070880      -0.032671       0.004318       0.078167       0.032594      -0.008991      -0.021545      -0.002079      -0.071365      -0.034878      -0.016036       0.050914              9.767244       9.885098       0.112090       0.647067      10.958559      -4.616402       8.458073          -0.000000
          189              C       9.172320       1.879527       9.591182      -0.164308      32.177384 0.45608935E+03  0.10891023E+05                                 8.851836                            7.214685      -0.000209       1.981043                    0.997903      29.852717      87.516800       0.599337       0.427973      -1.053145       0.010507       0.012619      -0.004440       0.017010      -0.007758       0.000585       0.004546       0.006202      -0.039515      -0.014619      -0.000477       0.015096              9.505351      11.189032       0.655605       0.607894       9.348672      -3.105527       7.978347          -0.000000
          190              C      10.102943       2.838161       9.231376      -0.091985      28.078023 0.41378516E+03  0.95953886E+04                                 7.966168                            6.782179       0.312156       2.080372                    0.999828      28.488220      80.973734       0.633612       0.416864      -1.065383       0.000595      -0.013209       0.027115       0.030167      -0.003742       0.018397      -0.016809      -0.010256      -0.090973      -0.040893       0.010608       0.030285              8.318968       9.767525       0.884360       0.253898       8.475549      -2.219041       6.713829           0.000001
          191              C       0.214932       2.674614       9.547569      -0.082495      28.127381 0.42565402E+03  0.10001388E+05                                 8.131505                            6.991426       0.011008       1.985448                    0.999003      29.141496      85.053041       0.605336       0.430632      -1.050346      -0.017379      -0.008802       0.028416       0.034453       0.010541      -0.002794      -0.006438      -0.007998      -0.086148      -0.029630       0.003138       0.026492              8.451294       9.561788       0.449865       0.836423       8.756497      -2.372822       7.035595           0.000000
          192              C       0.676305       1.590175      10.216298      -0.167227      31.327209 0.47173134E+03  0.11391799E+05                                 8.769675                            7.392506      -0.140000       1.931661                    0.997318      30.481715      90.690907       0.583833       0.434430      -1.046272      -0.010577       0.012429      -0.006745       0.017659       0.002130       0.001097       0.002830       0.018381      -0.028592      -0.010790      -0.003494       0.014284              9.357408      10.833234       1.675430      -0.064523       9.623551      -2.955628       7.615440          -0.000000
          193              C      10.984053       0.644122      10.630620       0.080756      31.128510 0.41166357E+03  0.95732770E+04                                 8.807963                            6.935220      -0.059576       1.992276                    0.999578      27.044360      78.021340       0.601144       0.438136      -1.047884       0.050444      -0.025250       0.019791       0.059782      -0.012331       0.012908      -0.041778      -0.024013      -0.051274      -0.044547      -0.008370       0.052917              9.942462      10.703016       2.710506      -0.827412      10.802296      -4.370953       8.322074          -0.000000
          194              C       9.836247      24.134180      11.510145       0.252573      32.413047 0.36531982E+03  0.82745480E+04                                 9.211026                            6.642637      -0.095759       1.994628                    0.999501      25.675289      73.942474       0.597030       0.452938      -1.035585      -0.018745       0.019356      -0.009899       0.028706      -0.006445      -0.010924       0.012313      -0.018420       0.015551      -0.017154      -0.005449       0.022604             11.042913      10.403730       1.652088      -0.156142      12.796374      -6.180751       9.928634           0.000000
          195              C       9.556048      22.969477      12.373315      -0.003851      35.051386 0.43202773E+03  0.10092256E+05                                 9.319459                            6.965022      -0.026978       2.006609                    0.998953      26.915580      75.926442       0.622680       0.421080      -1.066371      -0.020070       0.006051       0.001229       0.020998       0.003392       0.010553      -0.014988       0.026316      -0.029962      -0.026378       0.004609       0.021769             10.966380       7.808313      -0.216937      -3.074266      14.432288      -4.420070      10.658540          -0.000000
          196              C      10.169336      21.751685      12.198864       0.022992      28.225421 0.35580084E+03  0.79794716E+04                                 8.127719                            6.356937       0.214513       2.072260                    0.999685      27.010500      76.571014       0.641237       0.425912      -1.055122      -0.011973      -0.043683       0.042722       0.062263       0.028958       0.016539       0.025804       0.091650       0.065027      -0.069745       0.010749       0.058996              9.278996       6.073720      -1.164822      -1.773867      13.268422      -3.145438       8.494846           0.000001
          197              C       8.708697      23.120443      13.476355      -0.062270      29.328580 0.43086469E+03  0.10157737E+05                                 8.472836                            7.105598       0.012242       1.997842                    0.998900      28.646246      83.830384       0.591233       0.439432      -1.044731      -0.014639      -0.024692      -0.003892       0.028968       0.009860       0.020996       0.023964       0.032064      -0.027096      -0.035428      -0.004404       0.039832              9.141681       7.958961      -0.812312      -2.888974       9.791429      -2.122474       9.674654          -0.000000
          198              C       8.545528      22.071229      14.328622      -0.102728      27.954991 0.38960393E+03  0.89104415E+04                                 8.010404                            6.603877       0.280885       2.093039                    0.999382      27.654700      78.371924       0.638005       0.419765      -1.062250      -0.003242       0.007333      -0.016615       0.018449       0.001898       0.001212      -0.002804       0.010445      -0.002832      -0.006645       0.000536       0.006109              8.664640       7.109871      -2.039452      -2.235676      10.830772      -0.991519       8.053277          -0.000000
          199              C       9.221833      20.893694      14.092386       0.123189      23.594657 0.30376466E+03  0.65451600E+04                                 7.264304                            5.893854       0.199600       2.102399                    0.999625      24.869799      68.992853       0.662873       0.428838      -1.053844       0.023321       0.010242      -0.035567       0.043747       0.038649       0.027985      -0.002796       0.051349       0.021218      -0.054346      -0.000509       0.054855              7.958379       5.988675      -1.917686      -1.804861      11.256238      -1.091594       6.630222           0.000001
          200              C       1.082539      24.136947      11.971714      -0.085453      24.867314 0.39674781E+03  0.91987249E+04                                 7.642670                            6.797814      -0.325091       1.911352                    0.996868      28.322652      83.261384       0.604836       0.436772      -1.042197      -0.058950       0.056973       0.041000       0.091663      -0.026678       0.039525      -0.021654       0.048370      -0.061095      -0.043624      -0.025214       0.068838              8.176923       8.234896      -0.715574       1.662161       6.229649       0.106423      10.066224          -0.000001
          201              C       1.156808      24.426299      13.467269      -0.197758      23.865013 0.42921053E+03  0.10128980E+05                                 7.324722                            6.956926      -0.206006       1.931760                    0.997664      29.517107      86.981374       0.613783       0.422859      -1.052741       0.002709       0.068781      -0.052449       0.086539       0.004512      -0.006227       0.027481      -0.030709       0.078709      -0.031790      -0.012537       0.044327              7.547713       6.316111      -0.258603       0.644717       6.822338       1.280739       9.504690          -0.000002
          202              C       6.342191      10.980260      10.372578       0.631998      24.633254 0.24335278E+03  0.50079821E+04                                 7.831137                            5.561359      -0.102504       2.029630                    0.999335      21.938476      61.349841       0.624486       0.476603      -1.016697      -0.025215       0.015468      -0.065316       0.071702       0.045249       0.010145       0.073610      -0.093934      -0.131909      -0.082813      -0.036575       0.119388              9.555249      10.592902      -2.444106       0.367941       6.044607      -3.091174      12.028239           0.000000
          203              C       6.777682      10.288333      11.617360      -0.039574      37.904114 0.43698551E+03  0.10200446E+05                                 9.681088                            6.882110       0.135226       2.045161                    0.999291      27.211026      75.834243       0.645575       0.406450      -1.079720       0.010156      -0.030943       0.039674       0.051328       0.008832      -0.008994       0.007527       0.009448      -0.005211      -0.017307       0.004717       0.012590             11.929143      10.497875      -4.639053       1.451457       9.327570      -3.517298      15.961983          -0.000001
          204              C       6.195902      10.658200      12.834884      -0.136325      34.596739 0.47625894E+03  0.11527003E+05                                 9.399271                            7.430545      -0.159769       1.913300                    0.999453      30.632393      91.199506       0.582108       0.434740      -1.046233       0.014627      -0.014592      -0.002945       0.020870       0.018450      -0.000447       0.014112      -0.016070      -0.137645      -0.048617       0.004049       0.044568             10.553241       9.328190      -2.874593      -0.736892       7.197156      -1.078657      15.134375          -0.000001
          205              C       6.632518      10.092077      14.003343      -0.019269      36.044719 0.42532935E+03  0.98789654E+04                                 9.410546                            6.835419       0.106927       2.041873                    0.999390      26.951816      75.359610       0.640153       0.411942      -1.074198       0.014588      -0.019358      -0.036353       0.043693       0.001624       0.009637      -0.003123      -0.002921      -0.041759      -0.018350       0.008748       0.009602             11.240102      10.991830      -4.582587      -2.598412       8.455131       1.045265      14.273345          -0.000001
          206              C       7.636286       9.135959      13.976085      -0.129674      33.265456 0.44673799E+03  0.10645075E+05                                 9.158411                            7.194404      -0.183077       1.908944                    0.999359      30.305156      89.638610       0.591619       0.434478      -1.045981      -0.017608      -0.000982      -0.014896       0.023085       0.044317       0.020282      -0.012458      -0.015720      -0.066365      -0.052355      -0.003883       0.056238             10.277603      11.000418      -5.166211      -1.751127       9.744299       1.069063      10.088093           0.000001
          207              C       8.201186       8.738415      12.776733      -0.015144      36.382658 0.42906336E+03  0.99829465E+04                                 9.492052                            6.861439       0.076524       2.030745                    0.999455      27.024658      75.516220       0.639777       0.411472      -1.074995      -0.037066       0.017860      -0.004895       0.041434       0.014658       0.004823       0.001062       0.002567       0.035896      -0.020886       0.005852       0.015034             11.575778      11.527907      -6.858590       0.482257      12.492349      -1.434892      10.707078          -0.000000
          208              C       7.774698       9.327183      11.602822      -0.122286      33.836444 0.44229282E+03  0.10512898E+05                                 9.258818                            7.152252      -0.186352       1.908321                    0.999419      30.227941      89.300452       0.594137       0.433717      -1.046433      -0.017903      -0.008665       0.013325       0.023940       0.040232      -0.012484       0.024770       0.008971       0.002870      -0.054117       0.012488       0.041629             10.616130      10.375077      -4.918447       1.486129      10.044951      -2.936007      11.428361           0.000001
          209              C       9.309607       7.716879      12.787636       0.586576      22.242628 0.25741044E+03  0.53652319E+04                                 7.327452                            5.705290      -0.013311       2.050985                    0.999548      22.492909      63.035645       0.619702       0.474199      -1.019301       0.043190      -0.039775       0.031209       0.066494       0.083343      -0.005643      -0.013873      -0.011914      -0.117220      -0.065156      -0.039303       0.104459              8.459456       8.204559      -4.586185       0.648802       9.871189      -0.490116       7.302619           0.000000
          210              C       6.033859      10.517298      15.306276       0.591963      22.102679 0.24141316E+03  0.49492294E+04                                 7.216677                            5.486744       0.050832       2.072197                    0.999604      22.126719      61.397134       0.638895       0.467627      -1.023380      -0.043144       0.025288       0.035605       0.061389       0.068729       0.004351      -0.008844      -0.059975      -0.196732      -0.068461      -0.039459       0.107920              8.304647       8.663086      -2.733431      -1.627041       5.494061       1.053908      10.756794           0.000001
          211              C       1.622683      11.792961      10.316244       0.139783      30.646793 0.39762627E+03  0.91948087E+04                                 8.751149                            6.840104      -0.206279       1.942303                    0.999652      26.970583      78.361247       0.600284       0.441247      -1.042867       0.070880       0.032671       0.004318       0.078167       0.032594       0.008991       0.021545      -0.002079      -0.071365      -0.034878      -0.016036       0.050914              9.767243       9.885098       0.112091      -0.647067      10.958559       4.616402       8.458072          -0.000000
          212              C       2.080680      10.700973       9.591182      -0.164308      32.177403 0.45608970E+03  0.10891033E+05                                 8.851839                            7.214688      -0.000209       1.981043                    0.997903      29.852716      87.516796       0.599337       0.427973      -1.053145      -0.010507      -0.012619      -0.004440       0.017010      -0.007758      -0.000585      -0.004546       0.006202      -0.039515      -0.014619      -0.000477       0.015097              9.505354      11.189038       0.655605      -0.607894       9.348675       3.105528       7.978350          -0.000000
          213              C       1.150057       9.742339       9.231376      -0.091985      28.078023 0.41378514E+03  0.95953883E+04                                 7.966168                            6.782179       0.312156       2.080372                    0.999828      28.488220      80.973737       0.633612       0.416864      -1.065383      -0.000595       0.013209       0.027115       0.030167      -0.003742      -0.018397       0.016809      -0.010256      -0.090973      -0.040893       0.010608       0.030285              8.318968       9.767525       0.884360      -0.253898       8.475549       2.219041       6.713830           0.000001
          214              C      11.038068       9.905886       9.547569      -0.082495      28.127383 0.42565403E+03  0.10001389E+05                                 8.131505                            6.991426       0.011008       1.985448                    0.999003      29.141497      85.053045       0.605336       0.430632      -1.050346       0.017379       0.008802       0.028416       0.034453       0.010541       0.002794       0.006438      -0.007998      -0.086148      -0.029630       0.003139       0.026492              8.451294       9.561789       0.449865      -0.836423       8.756498       2.372822       7.035595           0.000000
          215              C      10.576695      10.990325      10.216298      -0.167227      31.327211 0.47173138E+03  0.11391800E+05                                 8.769676                            7.392506      -0.140000       1.931661                    0.997318      30.481716      90.690911       0.583833       0.434430      -1.046272       0.010577      -0.012429      -0.006745       0.017659       0.002130      -0.001097      -0.002830       0.018381      -0.028592      -0.010790      -0.003494       0.014284              9.357409      10.833235       1.675430       0.064523       9.623551       2.955628       7.615440          -0.000000
          216              C       0.268947      11.936378      10.630620       0.080756      31.128512 0.41166360E+03  0.95732779E+04                                 8.807963                            6.935220      -0.059576       1.992276                    0.999578      27.044361      78.021341       0.601144       0.438136      -1.047884      -0.050444       0.025250       0.019791       0.059782      -0.012331      -0.012908       0.041778      -0.024013      -0.051274      -0.044547      -0.008370       0.052917              9.942462      10.703016       2.710506       0.827411      10.802296       4.370952       8.322074          -0.000000
          217              C       1.416753      13.607320      11.510145       0.252573      32.413046 0.36531982E+03  0.82745478E+04                                 9.211025                            6.642637      -0.095759       1.994628                    0.999501      25.675289      73.942474       0.597030       0.452938      -1.035585       0.018745      -0.019356      -0.009899       0.028706      -0.006445       0.010924      -0.012313      -0.018420       0.015551      -0.017154      -0.005449       0.022604             11.042912      10.403730       1.652089       0.156143      12.796372       6.180750       9.928634          -0.000000
          218              C       1.696952      14.772023      12.373315      -0.003851      35.051396 0.43202799E+03  0.10092264E+05                                 9.319461                            6.965024      -0.026978       2.006609                    0.998953      26.915580      75.926442       0.622680       0.421080      -1.066371       0.020070      -0.006051       0.001229       0.020998       0.003392      -0.010553       0.014988       0.026316      -0.029962      -0.026378       0.004609       0.021769             10.966383       7.808313      -0.216934       3.074266      14.432291       4.420074      10.658543          -0.000000
          219              C       1.083664      15.989816      12.198864       0.022992      28.225420 0.35580081E+03  0.79794709E+04                                 8.127719                            6.356936       0.214513       2.072260                    0.999685      27.010500      76.571013       0.641237       0.425912      -1.055122       0.011973       0.043683       0.042722       0.062263       0.028958      -0.016539      -0.025804       0.091650       0.065027      -0.069745       0.010749       0.058996              9.278996       6.073718      -1.164817       1.773868      13.268418       3.145444       8.494851           0.000001
          220              C       2.544303      14.621057      13.476355      -0.062270      29.328576 0.43086465E+03  0.10157736E+05                                 8.472835                            7.105598       0.012242       1.997842                    0.998900      28.646245      83.830380       0.591233       0.439432      -1.044731       0.014639       0.024692      -0.003891       0.028968       0.009860      -0.020996      -0.023964       0.032064      -0.027096      -0.035428      -0.004404       0.039832              9.141680       7.958959      -0.812312       2.888972       9.791429       2.122475       9.674652          -0.000000
          221              C       2.707472      15.670271      14.328622      -0.102728      27.954992 0.38960392E+03  0.89104413E+04                                 8.010405                            6.603877       0.280885       2.093039                    0.999382      27.654700      78.371924       0.638005       0.419765      -1.062250       0.003242      -0.007333      -0.016615       0.018449       0.001898      -0.001212       0.002804       0.010445      -0.002832      -0.006645       0.000536       0.006109              8.664640       7.109871      -2.039452       2.235676      10.830773       0.991519       8.053277          -0.000000
          222              C       2.031167      16.847806      14.092386       0.123189      23.594675 0.30376487E+03  0.65451656E+04                                 7.264308                            5.893856       0.199600       2.102399                    0.999625      24.869799      68.992855       0.662873       0.428838      -1.053844      -0.023321      -0.010242      -0.035567       0.043747       0.038649      -0.027985       0.002796       0.051349       0.021218      -0.054346      -0.000509       0.054855              7.958384       5.988679      -1.917688       1.804862      11.256248       1.091594       6.630225           0.000000
          223              C      10.170461      13.604553      11.971714      -0.085453      24.867304 0.39674759E+03  0.91987187E+04                                 7.642668                            6.797812      -0.325091       1.911352                    0.996868      28.322652      83.261384       0.604836       0.436772      -1.042197       0.058950      -0.056973       0.041000       0.091663      -0.026678      -0.039525       0.021654       0.048370      -0.061095      -0.043624      -0.025214       0.068838              8.176921       8.234893      -0.715576      -1.662160       6.229648      -0.106422      10.066221          -0.000001
          224              C      10.096192      13.315201      13.467269      -0.197758      23.865013 0.42921054E+03  0.10128981E+05                                 7.324722                            6.956926      -0.206006       1.931760                    0.997664      29.517107      86.981373       0.613783       0.422859      -1.052741      -0.002709      -0.068781      -0.052449       0.086539       0.004512       0.006227      -0.027481      -0.030709       0.078709      -0.031790      -0.012537       0.044327              7.547713       6.316110      -0.258603      -0.644717       6.822337      -1.280739       9.504690          -0.000002
          225              C       6.342191       1.600240       1.286578       0.631998      24.633254 0.24335278E+03  0.50079821E+04                                 7.831137                            5.561359      -0.102504       2.029630                    0.999335      21.938476      61.349841       0.624486       0.476603      -1.016697      -0.025215      -0.015468      -0.065316       0.071702      -0.045249       0.010145      -0.073610      -0.093934      -0.131910      -0.082813      -0.036575       0.119388              9.555249      10.592902       2.444106       0.367941       6.044607       3.091174      12.028238           0.000000
          226              C       6.777682       2.292167       2.531360      -0.039574      37.904109 0.43698545E+03  0.10200445E+05                                 9.681087                            6.882109       0.135226       2.045161                    0.999291      27.211024      75.834234       0.645575       0.406450      -1.079720       0.010156       0.030943       0.039674       0.051328      -0.008832      -0.008994      -0.007527       0.009448      -0.005211      -0.017307       0.004717       0.012590             11.929141      10.497874       4.639053       1.451456       9.327569       3.517297      15.961981          -0.000001
          227              C       6.195902       1.922300       3.748884      -0.136325      34.596740 0.47625895E+03  0.11527003E+05                                 9.399271                            7.430545      -0.159769       1.913300                    0.999453      30.632394      91.199507       0.582108       0.434740      -1.046233       0.014627       0.014592      -0.002945       0.020870      -0.018450      -0.000447      -0.014112      -0.016070      -0.137645      -0.048617       0.004049       0.044568             10.553240       9.328190       2.874593      -0.736892       7.197156       1.078657      15.134374          -0.000001
          228              C       6.632518       2.488423       4.917343      -0.019269      36.044715 0.42532929E+03  0.98789637E+04                                 9.410545                            6.835418       0.106927       2.041873                    0.999390      26.951814      75.359601       0.640153       0.411942      -1.074198       0.014588       0.019358      -0.036353       0.043693      -0.001624       0.009637       0.003123      -0.002921      -0.041759      -0.018350       0.008748       0.009602             11.240100      10.991828       4.582586      -2.598411       8.455130      -1.045264      14.273343          -0.000001
          229              C       7.636286       3.444541       4.890085      -0.129674      33.265453 0.44673794E+03  0.10645073E+05                                 9.158410                            7.194403      -0.183077       1.908944                    0.999359      30.305154      89.638600       0.591619       0.434478      -1.045981      -0.017608       0.000982      -0.014896       0.023085      -0.044317       0.020282       0.012458      -0.015720      -0.066365      -0.052355      -0.003883       0.056238             10.277602      11.000417       5.166211      -1.751127       9.744298      -1.069063      10.088092           0.000001
          230              C       8.201186       3.842085       3.690733      -0.015144      36.382656 0.42906333E+03  0.99829456E+04                                 9.492051                            6.861438       0.076525       2.030745                    0.999455      27.024657      75.516214       0.639777       0.411472      -1.074995      -0.037066      -0.017860      -0.004895       0.041434      -0.014658       0.004823      -0.001062       0.002567       0.035896      -0.020886       0.005852       0.015034             11.575777      11.527906       6.858589       0.482257      12.492348       1.434891      10.707077          -0.000000
          231              C       7.774698       3.253317       2.516822      -0.122286      33.836443 0.44229279E+03  0.10512897E+05                                 9.258818                            7.152251      -0.186352       1.908321                    0.999419      30.227940      89.300448       0.594137       0.433717      -1.046433      -0.017903       0.008665       0.013325       0.023940      -0.040232      -0.012484      -0.024770       0.008971       0.002870      -0.054117       0.012488       0.041629             10.616129      10.375077       4.918447       1.486129      10.044950       2.936006      11.428361           0.000001
          232              C       9.309607       4.863621       3.701636       0.586576      22.242625 0.25741041E+03  0.53652312E+04                                 7.327452                            5.705290      -0.013311       2.050985                    0.999548      22.492908      63.035644       0.619702       0.474199      -1.019301       0.043190       0.039775       0.031209       0.066494      -0.083343      -0.005644       0.013873      -0.011914      -0.117220      -0.065156      -0.039303       0.104459              8.459456       8.204559       4.586185       0.648802       9.871188       0.490116       7.302619           0.000000
          233              C       6.033859       2.063202       6.220276       0.591963      22.102678 0.24141316E+03  0.49492292E+04                                 7.216676                            5.486744       0.050832       2.072197                    0.999604      22.126718      61.397129       0.638895       0.467627      -1.023380      -0.043144      -0.025288       0.035605       0.061389      -0.068729       0.004351       0.008844      -0.059975      -0.196732      -0.068461      -0.039459       0.107920              8.304646       8.663086       2.733431      -1.627040       5.494061      -1.053908      10.756793           0.000001
          234              C       1.622683       0.787539       1.230244       0.139783      30.646794 0.39762627E+03  0.91948089E+04                                 8.751149                            6.840104      -0.206279       1.942303                    0.999652      26.970583      78.361246       0.600284       0.441247      -1.042867       0.070880      -0.032671       0.004318       0.078167      -0.032594       0.008991      -0.021545      -0.002079      -0.071365      -0.034878      -0.016036       0.050914              9.767243       9.885098      -0.112091      -0.647067      10.958559      -4.616402       8.458072          -0.000000
          235              C       2.080680       1.879527       0.505182      -0.164308      32.177404 0.45608972E+03  0.10891034E+05                                 8.851839                            7.214688      -0.000209       1.981043                    0.997903      29.852716      87.516794       0.599337       0.427973      -1.053145      -0.010507       0.012619      -0.004440       0.017010       0.007758      -0.000585       0.004546       0.006202      -0.039515      -0.014619      -0.000477       0.015097              9.505354      11.189038      -0.655605      -0.607894       9.348675      -3.105528       7.978350          -0.000000
          236              C       1.150057       2.838161       0.145376      -0.091985      28.078023 0.41378513E+03  0.95953879E+04                                 7.966168                            6.782179       0.312156       2.080372                    0.999828      28.488220      80.973735       0.633612       0.416864      -1.065383      -0.000595      -0.013209       0.027115       0.030167       0.003742      -0.018397      -0.016809      -0.010256      -0.090973      -0.040893       0.010608       0.030285              8.318968       9.767524      -0.884360      -0.253898       8.475549      -2.219041       6.713830           0.000001
          237              C      11.038068       2.674614       0.461569      -0.082495      28.127382 0.42565401E+03  0.10001388E+05                                 8.131505                            6.991426       0.011008       1.985448                    0.999003      29.141496      85.053042       0.605336       0.430632      -1.050346       0.017379      -0.008802       0.028416       0.034453      -0.010541       0.002794      -0.006438      -0.007998      -0.086148      -0.029630       0.003139       0.026492              8.451294       9.561788      -0.449865      -0.836423       8.756498      -2.372822       7.035595           0.000000
          238              C      10.576695       1.590175       1.130298      -0.167227      31.327210 0.47173134E+03  0.11391799E+05                                 8.769676                            7.392506      -0.140000       1.931661                    0.997318      30.481716      90.690912       0.583833       0.434430      -1.046271       0.010577       0.012429      -0.006745       0.017659      -0.002130      -0.001097       0.002830       0.018381      -0.028592      -0.010790      -0.003494       0.014284              9.357409      10.833235      -1.675430       0.064523       9.623551      -2.955628       7.615440          -0.000000
          239              C       0.268947       0.644122       1.544620       0.080756      31.128509 0.41166356E+03  0.95732769E+04                                 8.807963                            6.935220      -0.059575       1.992276                    0.999578      27.044360      78.021341       0.601144       0.438136      -1.047884      -0.050444      -0.025250       0.019791       0.059782       0.012331      -0.012908      -0.041778      -0.024013      -0.051274      -0.044547      -0.008370       0.052917              9.942462      10.703016      -2.710506       0.827411      10.802296      -4.370952       8.322074          -0.000000
          240              C       1.416753      24.134180       2.424145       0.252573      32.413047 0.36531983E+03  0.82745481E+04                                 9.211025                            6.642637      -0.095759       1.994628                    0.999501      25.675289      73.942473       0.597030       0.452938      -1.035585       0.018745       0.019356      -0.009899       0.028705       0.006445       0.010924       0.012313      -0.018420       0.015551      -0.017154      -0.005449       0.022604             11.042912      10.403730      -1.652089       0.156142      12.796373      -6.180751       9.928634           0.000000
          241              C       1.696952      22.969477       3.287315      -0.003851      35.051388 0.43202777E+03  0.10092257E+05                                 9.319458                            6.965022      -0.026978       2.006609                    0.998953      26.915581      75.926443       0.622680       0.421080      -1.066371       0.020070       0.006051       0.001229       0.020998      -0.003392      -0.010553      -0.014988       0.026316      -0.029962      -0.026378       0.004609       0.021769             10.966380       7.808312       0.216937       3.074266      14.432288      -4.420070      10.658540          -0.000000
          242              C       1.083664      21.751685       3.112864       0.022992      28.225422 0.35580085E+03  0.79794720E+04                                 8.127719                            6.356937       0.214513       2.072260                    0.999685      27.010501      76.571015       0.641237       0.425912      -1.055122       0.011973      -0.043683       0.042722       0.062263      -0.028958      -0.016539       0.025804       0.091650       0.065027      -0.069745       0.010749       0.058996              9.278996       6.073720       1.164823       1.773867      13.268422      -3.145438       8.494845           0.000001
          243              C       2.544303      23.120443       4.390355      -0.062270      29.328575 0.43086459E+03  0.10157734E+05                                 8.472835                            7.105598       0.012242       1.997842                    0.998900      28.646243      83.830374       0.591233       0.439432      -1.044731       0.014639      -0.024692      -0.003892       0.028968      -0.009860      -0.020996       0.023964       0.032064      -0.027096      -0.035428      -0.004404       0.039832              9.141680       7.958960       0.812313       2.888973       9.791428      -2.122473       9.674653          -0.000000
          244              C       2.707472      22.071229       5.242622      -0.102728      27.954990 0.38960391E+03  0.89104411E+04                                 8.010404                            6.603877       0.280886       2.093039                    0.999382      27.654699      78.371920       0.638005       0.419765      -1.062250       0.003243       0.007333      -0.016615       0.018449      -0.001898      -0.001212      -0.002804       0.010445      -0.002832      -0.006645       0.000536       0.006109              8.664640       7.109871       2.039452       2.235675      10.830772      -0.991519       8.053276          -0.000000
          245              C       2.031167      20.893694       5.006386       0.123189      23.594652 0.30376458E+03  0.65451578E+04                                 7.264303                            5.893853       0.199600       2.102399                    0.999625      24.869796      68.992839       0.662873       0.428837      -1.053844      -0.023321       0.010242      -0.035567       0.043747      -0.038649      -0.027985      -0.002796       0.051349       0.021218      -0.054346      -0.000509       0.054855              7.958377       5.988674       1.917686       1.804860      11.256236      -1.091594       6.630221           0.000001
          246              C      10.170461      24.136947       2.885714      -0.085453      24.867303 0.39674759E+03  0.91987187E+04                                 7.642668                            6.797812      -0.325091       1.911352                    0.996868      28.322652      83.261384       0.604836       0.436772      -1.042197       0.058950       0.056973       0.041000       0.091663       0.026678      -0.039525      -0.021654       0.048370      -0.061095      -0.043624      -0.025214       0.068838              8.176921       8.234892       0.715576      -1.662160       6.229648       0.106422      10.066221          -0.000001
          247              C      10.096192      24.426299       4.381269      -0.197758      23.865014 0.42921057E+03  0.10128981E+05                                 7.324722                            6.956926      -0.206006       1.931760                    0.997664      29.517107      86.981372       0.613783       0.422859      -1.052741      -0.002709       0.068781      -0.052449       0.086539      -0.004512       0.006227       0.027481      -0.030709       0.078709      -0.031790      -0.012537       0.044327              7.547713       6.316110       0.258603      -0.644717       6.822337       1.280739       9.504690          -0.000002
          248              C       4.910809      10.980260       1.286578       0.631998      24.633253 0.24335278E+03  0.50079820E+04                                 7.831137                            5.561359      -0.102504       2.029630                    0.999335      21.938476      61.349841       0.624486       0.476603      -1.016697       0.025215       0.015468      -0.065316       0.071702      -0.045249      -0.010145       0.073610      -0.093934      -0.131909      -0.082813      -0.036575       0.119388              9.555249      10.592902       2.444106      -0.367941       6.044607      -3.091174      12.028238           0.000000
          249              C       4.475318      10.288333       2.531360      -0.039574      37.904112 0.43698548E+03  0.10200446E+05                                 9.681088                            6.882109       0.135226       2.045161                    0.999291      27.211025      75.834240       0.645575       0.406450      -1.079720      -0.010156      -0.030943       0.039674       0.051328      -0.008832       0.008994       0.007527       0.009448      -0.005211      -0.017307       0.004717       0.012590             11.929142      10.497875       4.639053      -1.451457       9.327570      -3.517298      15.961982          -0.000001
          250              C       5.057098      10.658200       3.748884      -0.136325      34.596740 0.47625895E+03  0.11527003E+05                                 9.399271                            7.430545      -0.159769       1.913300                    0.999453      30.632394      91.199506       0.582108       0.434740      -1.046233      -0.014627      -0.014592      -0.002945       0.020870      -0.018450       0.000447       0.014112      -0.016070      -0.137645      -0.048617       0.004049       0.044568             10.553240       9.328190       2.874593       0.736892       7.197156      -1.078657      15.134374          -0.000001
          251              C       4.620482      10.092077       4.917343      -0.019269      36.044712 0.42532926E+03  0.98789628E+04                                 9.410544                            6.835418       0.106927       2.041874                    0.999390      26.951813      75.359596       0.640153       0.411942      -1.074198      -0.014588      -0.019358      -0.036353       0.043693      -0.001624      -0.009637      -0.003123      -0.002921      -0.041759      -0.018350       0.008747       0.009602             11.240100      10.991828       4.582586       2.598411       8.455130       1.045264      14.273342          -0.000001
          252              C       3.616714       9.135959       4.890085      -0.129674      33.265456 0.44673800E+03  0.10645075E+05                                 9.158411                            7.194404      -0.183077       1.908944                    0.999359      30.305156      89.638608       0.591619       0.434478      -1.045981       0.017608      -0.000982      -0.014896       0.023085      -0.044317      -0.020282      -0.012458      -0.015720      -0.066365      -0.052355      -0.003883       0.056238             10.277603      11.000418       5.166211       1.751127       9.744298       1.069063      10.088093           0.000001
          253              C       3.051814       8.738415       3.690733      -0.015144      36.382656 0.42906333E+03  0.99829456E+04                                 9.492052                            6.861438       0.076525       2.030745                    0.999455      27.024657      75.516216       0.639777       0.411472      -1.074995       0.037066       0.017860      -0.004895       0.041434      -0.014658      -0.004823       0.001062       0.002567       0.035896      -0.020886       0.005852       0.015034             11.575778      11.527907       6.858590      -0.482257      12.492349      -1.434892      10.707078          -0.000000
          254              C       3.478302       9.327183       2.516822      -0.122286      33.836446 0.44229284E+03  0.10512899E+05                                 9.258819                            7.152252      -0.186352       1.908321                    0.999419      30.227942      89.300459       0.594137       0.433718      -1.046433       0.017903      -0.008665       0.013325       0.023940      -0.040232       0.012484       0.024770       0.008971       0.002870      -0.054117       0.012488       0.041629             10.616131      10.375078       4.918448      -1.486129      10.044952      -2.936007      11.428362           0.000001
          255              C       1.943393       7.716879       3.701636       0.586576      22.242627 0.25741043E+03  0.53652317E+04                                 7.327452                            5.705291      -0.013311       2.050985                    0.999548      22.492909      63.035649       0.619702       0.474199      -1.019301      -0.043190      -0.039775       0.031209       0.066494      -0.083343       0.005644      -0.013873      -0.011914      -0.117220      -0.065156      -0.039303       0.104459              8.459456       8.204560       4.586186      -0.648802       9.871190      -0.490116       7.302619           0.000000
          256              C       5.219141      10.517298       6.220276       0.591963      22.102678 0.24141316E+03  0.49492293E+04                                 7.216676                            5.486743       0.050832       2.072197                    0.999604      22.126718      61.397127       0.638896       0.467627      -1.023380       0.043144       0.025288       0.035605       0.061389      -0.068729      -0.004351      -0.008844      -0.059975      -0.196732      -0.068461      -0.039459       0.107920              8.304646       8.663085       2.733431       1.627040       5.494060       1.053908      10.756793           0.000001
          257              C       9.630317      11.792961       1.230244       0.139783      30.646795 0.39762629E+03  0.91948093E+04                                 8.751149                            6.840104      -0.206279       1.942303                    0.999652      26.970583      78.361246       0.600284       0.441247      -1.042867      -0.070880       0.032671       0.004318       0.078167      -0.032594      -0.008991       0.021545      -0.002079      -0.071365      -0.034878      -0.016036       0.050914              9.767244       9.885098      -0.112090       0.647067      10.958559       4.616402       8.458073          -0.000000
          258              C       9.172320      10.700973       0.505182      -0.164308      32.177385 0.45608937E+03  0.10891024E+05                                 8.851836                            7.214685      -0.000209       1.981043                    0.997903      29.852717      87.516800       0.599337       0.427973      -1.053145       0.010507      -0.012619      -0.004440       0.017010       0.007758       0.000585      -0.004546       0.006202      -0.039515      -0.014619      -0.000477       0.015096              9.505351      11.189033      -0.655605       0.607894       9.348672       3.105527       7.978347          -0.000000
          259              C      10.102943       9.742339       0.145376      -0.091985      28.078025 0.41378518E+03  0.95953896E+04                                 7.966169                            6.782180       0.312156       2.080372                    0.999828      28.488221      80.973742       0.633612       0.416865      -1.065383       0.000595       0.013209       0.027115       0.030167       0.003742       0.018397       0.016809      -0.010256      -0.090973      -0.040893       0.010608       0.030285              8.318969       9.767526      -0.884360       0.253898       8.475550       2.219041       6.713830           0.000001
          260              C       0.214932       9.905886       0.461569      -0.082495      28.127382 0.42565403E+03  0.10001389E+05                                 8.131505                            6.991426       0.011008       1.985448                    0.999003      29.141497      85.053045       0.605336       0.430632      -1.050346      -0.017379       0.008802       0.028416       0.034453      -0.010541      -0.002794       0.006438      -0.007998      -0.086148      -0.029630       0.003139       0.026492              8.451294       9.561788      -0.449865       0.836423       8.756498       2.372822       7.035595           0.000000
          261              C       0.676305      10.990325       1.130298      -0.167227      31.327210 0.47173135E+03  0.11391799E+05                                 8.769676                            7.392506      -0.140000       1.931661                    0.997318      30.481715      90.690908       0.583833       0.434430      -1.046272      -0.010577      -0.012429      -0.006745       0.017659      -0.002130       0.001097      -0.002830       0.018381      -0.028592      -0.010790      -0.003494       0.014284              9.357408      10.833234      -1.675430      -0.064523       9.623551       2.955628       7.615440          -0.000000
          262              C      10.984053      11.936378       1.544620       0.080756      31.128510 0.41166357E+03  0.95732770E+04                                 8.807963                            6.935220      -0.059576       1.992276                    0.999578      27.044360      78.021339       0.601144       0.438136      -1.047884       0.050444       0.025250       0.019791       0.059782       0.012331       0.012908       0.041778      -0.024013      -0.051274      -0.044547      -0.008370       0.052917              9.942462      10.703016      -2.710506      -0.827412      10.802296       4.370953       8.322074          -0.000000
          263              C       9.836247      13.607320       2.424145       0.252573      32.413046 0.36531981E+03  0.82745478E+04                                 9.211025                            6.642637      -0.095759       1.994628                    0.999501      25.675289      73.942474       0.597030       0.452938      -1.035585      -0.018745      -0.019356      -0.009899       0.028705       0.006445      -0.010924      -0.012313      -0.018420       0.015551      -0.017154      -0.005449       0.022604             11.042912      10.403731      -1.652089      -0.156143      12.796372       6.180750       9.928634           0.000000
          264              C       9.556048      14.772023       3.287315      -0.003851      35.051398 0.43202803E+03  0.10092264E+05                                 9.319461                            6.965024      -0.026978       2.006609                    0.998953      26.915581      75.926443       0.622680       0.421080      -1.066371      -0.020070      -0.006051       0.001229       0.020998      -0.003392       0.010553       0.014988       0.026316      -0.029962      -0.026378       0.004609       0.021769             10.966383       7.808313       0.216934      -3.074266      14.432291       4.420074      10.658543          -0.000000
          265              C      10.169336      15.989816       3.112864       0.022992      28.225421 0.35580081E+03  0.79794708E+04                                 8.127719                            6.356937       0.214513       2.072260                    0.999685      27.010500      76.571013       0.641237       0.425912      -1.055122      -0.011973       0.043683       0.042722       0.062263      -0.028958       0.016539      -0.025804       0.091650       0.065027      -0.069745       0.010749       0.058996              9.278996       6.073718       1.164817      -1.773868      13.268419       3.145444       8.494851           0.000001
          266              C       8.708697      14.621057       4.390355      -0.062270      29.328574 0.43086461E+03  0.10157735E+05                                 8.472835                            7.105598       0.012242       1.997842                    0.998900      28.646244      83.830376       0.591233       0.439432      -1.044731      -0.014639       0.024692      -0.003891       0.028968      -0.009860       0.020996      -0.023964       0.032064      -0.027096      -0.035428      -0.004404       0.039832              9.141680       7.958959       0.812312      -2.888972       9.791429       2.122474       9.674651          -0.000000
          267              C       8.545528      15.670271       5.242622      -0.102728      27.954992 0.38960392E+03  0.89104414E+04                                 8.010405                            6.603877       0.280886       2.093039                    0.999382      27.654700      78.371923       0.638005       0.419765      -1.062250      -0.003242      -0.007333      -0.016615       0.018449      -0.001898       0.001212       0.002804       0.010445      -0.002832      -0.006645       0.000536       0.006109              8.664640       7.109871       2.039452      -2.235676      10.830773       0.991519       8.053277          -0.000000
          268              C       9.221833      16.847806       5.006386       0.123190      23.594670 0.30376480E+03  0.65451637E+04                                 7.264307                            5.893855       0.199600       2.102399                    0.999625      24.869796      68.992843       0.662873       0.428838      -1.053844       0.023321      -0.010242      -0.035567       0.043747      -0.038649       0.027985       0.002796       0.051349       0.021218      -0.054346      -0.000509       0.054855              7.958382       5.988678       1.917688      -1.804862      11.256246       1.091595       6.630224           0.000000
          269              C       1.082539      13.604553       2.885714      -0.085453      24.867313 0.39674778E+03  0.91987240E+04                                 7.642670                            6.797814      -0.325091       1.911352                    0.996868      28.322651      83.261381       0.604836       0.436772      -1.042197      -0.058950      -0.056973       0.041000       0.091663       0.026678       0.039525       0.021654       0.048370      -0.061095      -0.043624      -0.025214       0.068838              8.176923       8.234896       0.715574       1.662161       6.229649      -0.106423      10.066224          -0.000001
          270              C       1.156808      13.315201       4.381269      -0.197758      23.865013 0.42921054E+03  0.10128980E+05                                 7.324722                            6.956926      -0.206006       1.931760                    0.997664      29.517107      86.981373       0.613783       0.422859      -1.052741       0.002709      -0.068781      -0.052449       0.086539      -0.004512      -0.006227      -0.027481      -0.030709       0.078709      -0.031790      -0.012537       0.044327              7.547713       6.316110       0.258603       0.644717       6.822338      -1.280739       9.504690          -0.000001
          271              C       6.342191      23.560760       7.799422       0.631998      24.633254 0.24335279E+03  0.50079821E+04                                 7.831137                            5.561359      -0.102504       2.029630                    0.999335      21.938476      61.349839       0.624486       0.476603      -1.016697      -0.025215       0.015468       0.065316       0.071702       0.045249      -0.010145      -0.073610      -0.093934      -0.131910      -0.082813      -0.036575       0.119388              9.555249      10.592902      -2.444106      -0.367941       6.044607       3.091174      12.028237           0.000000
          272              C       6.777682      22.868833       6.554640      -0.039574      37.904111 0.43698547E+03  0.10200445E+05                                 9.681087                            6.882109       0.135226       2.045161                    0.999291      27.211025      75.834237       0.645575       0.406450      -1.079720       0.010156      -0.030943      -0.039674       0.051328       0.008832       0.008994      -0.007527       0.009448      -0.005211      -0.017307       0.004717       0.012590             11.929142      10.497874      -4.639053      -1.451457       9.327570       3.517298      15.961981          -0.000001
          273              C       6.195902      23.238700       5.337116      -0.136325      34.596740 0.47625895E+03  0.11527003E+05                                 9.399271                            7.430545      -0.159769       1.913300                    0.999453      30.632393      91.199502       0.582108       0.434740      -1.046233       0.014627      -0.014592       0.002945       0.020870       0.018450       0.000447      -0.014112      -0.016070      -0.137645      -0.048617       0.004049       0.044568             10.553240       9.328190      -2.874593       0.736892       7.197156       1.078657      15.134374          -0.000001
          274              C       6.632518      22.672577       4.168657      -0.019269      36.044717 0.42532932E+03  0.98789646E+04                                 9.410545                            6.835419       0.106927       2.041873                    0.999390      26.951815      75.359605       0.640153       0.411942      -1.074198       0.014588      -0.019358       0.036353       0.043693       0.001624      -0.009637       0.003123      -0.002921      -0.041759      -0.018350       0.008747       0.009602             11.240101      10.991829      -4.582586       2.598412       8.455130      -1.045265      14.273344          -0.000001
          275              C       7.636286      21.716459       4.195915      -0.129674      33.265456 0.44673800E+03  0.10645075E+05                                 9.158410                            7.194404      -0.183077       1.908944                    0.999359      30.305156      89.638606       0.591619       0.434478      -1.045981      -0.017608      -0.000982       0.014896       0.023085       0.044317      -0.020282       0.012458      -0.015720      -0.066365      -0.052355      -0.003883       0.056238             10.277603      11.000418      -5.166211       1.751127       9.744298      -1.069064      10.088092           0.000001
          276              C       8.201186      21.318915       5.395267      -0.015144      36.382655 0.42906331E+03  0.99829451E+04                                 9.492052                            6.861439       0.076525       2.030745                    0.999455      27.024656      75.516216       0.639777       0.411472      -1.074995      -0.037066       0.017860       0.004895       0.041434       0.014658      -0.004823      -0.001062       0.002567       0.035896      -0.020886       0.005852       0.015034             11.575778      11.527907      -6.858590      -0.482256      12.492350       1.434891      10.707078          -0.000000
          277              C       7.774698      21.907683       6.569178      -0.122286      33.836447 0.44229285E+03  0.10512899E+05                                 9.258819                            7.152252      -0.186353       1.908321                    0.999419      30.227943      89.300465       0.594137       0.433718      -1.046433      -0.017903      -0.008665      -0.013325       0.023940       0.040232       0.012484      -0.024770       0.008971       0.002870      -0.054117       0.012488       0.041629             10.616131      10.375078      -4.918448      -1.486129      10.044952       2.936007      11.428362           0.000001
          278              C       9.309607      20.297379       5.384364       0.586576      22.242626 0.25741041E+03  0.53652312E+04                                 7.327452                            5.705291      -0.013311       2.050985                    0.999548      22.492909      63.035649       0.619702       0.474199      -1.019301       0.043190      -0.039775      -0.031209       0.066494       0.083343       0.005643       0.013873      -0.011914      -0.117220      -0.065156      -0.039303       0.104459              8.459456       8.204560      -4.586186      -0.648802       9.871189       0.490116       7.302619           0.000000
          279              C       6.033859      23.097798       2.865724       0.591963      22.102678 0.24141316E+03  0.49492291E+04                                 7.216676                            5.486743       0.050832       2.072197                    0.999604      22.126718      61.397127       0.638896       0.467627      -1.023380      -0.043144       0.025288      -0.035605       0.061389       0.068729      -0.004351       0.008845      -0.059975      -0.196732      -0.068461      -0.039459       0.107920              8.304646       8.663085      -2.733431       1.627040       5.494060      -1.053908      10.756793           0.000001
          280              C       1.622683      24.373461       7.855756       0.139783      30.646793 0.39762627E+03  0.91948087E+04                                 8.751149                            6.840104      -0.206279       1.942303                    0.999652      26.970583      78.361247       0.600284       0.441247      -1.042867       0.070880       0.032671      -0.004318       0.078167       0.032594      -0.008991      -0.021545      -0.002079      -0.071365      -0.034878      -0.016036       0.050914              9.767243       9.885098       0.112090       0.647067      10.958558      -4.616402       8.458072          -0.000000
          281              C       2.080680      23.281473       8.580818      -0.164308      32.177405 0.45608975E+03  0.10891034E+05                                 8.851839                            7.214688      -0.000209       1.981043                    0.997903      29.852717      87.516797       0.599337       0.427973      -1.053145      -0.010507      -0.012619       0.004440       0.017010      -0.007758       0.000585       0.004546       0.006202      -0.039515      -0.014619      -0.000477       0.015097              9.505354      11.189038       0.655605       0.607894       9.348674      -3.105528       7.978350          -0.000000
          282              C       1.150057      22.322839       8.940624      -0.091985      28.078024 0.41378515E+03  0.95953886E+04                                 7.966168                            6.782179       0.312156       2.080372                    0.999828      28.488220      80.973735       0.633612       0.416864      -1.065383      -0.000595       0.013209      -0.027115       0.030167      -0.003742       0.018397      -0.016809      -0.010256      -0.090973      -0.040893       0.010608       0.030285              8.318968       9.767526       0.884360       0.253898       8.475549      -2.219041       6.713830           0.000001
          283              C      11.038068      22.486386       8.624431      -0.082495      28.127366 0.42565374E+03  0.10001380E+05                                 8.131503                            6.991424       0.011008       1.985448                    0.999003      29.141495      85.053039       0.605336       0.430632      -1.050346       0.017379       0.008802      -0.028416       0.034453       0.010541      -0.002794      -0.006438      -0.007998      -0.086148      -0.029630       0.003138       0.026492              8.451291       9.561787       0.449865       0.836422       8.756492      -2.372821       7.035593           0.000000
          284              C      10.576695      23.570825       7.955702      -0.167227      31.327208 0.47173133E+03  0.11391798E+05                                 8.769676                            7.392506      -0.140000       1.931661                    0.997318      30.481715      90.690908       0.583833       0.434430      -1.046271       0.010577      -0.012429       0.006745       0.017659       0.002130       0.001097       0.002830       0.018381      -0.028592      -0.010790      -0.003494       0.014284              9.357408      10.833234       1.675430      -0.064523       9.623551      -2.955628       7.615440          -0.000000
          285              C       0.268947      24.516878       7.541380       0.080756      31.128509 0.41166356E+03  0.95732769E+04                                 8.807963                            6.935220      -0.059576       1.992276                    0.999578      27.044360      78.021341       0.601144       0.438136      -1.047884      -0.050444       0.025250      -0.019791       0.059782      -0.012331       0.012908      -0.041778      -0.024013      -0.051274      -0.044547      -0.008370       0.052917              9.942462      10.703016       2.710506      -0.827411      10.802296      -4.370952       8.322074          -0.000000
          286              C       1.416753       1.026820       6.661855       0.252573      32.413046 0.36531981E+03  0.82745478E+04                                 9.211025                            6.642637      -0.095759       1.994628                    0.999501      25.675289      73.942474       0.597030       0.452938      -1.035585       0.018745      -0.019356       0.009899       0.028705      -0.006445      -0.010924       0.012313      -0.018420       0.015551      -0.017154      -0.005449       0.022604             11.042912      10.403731       1.652089      -0.156143      12.796372      -6.180750       9.928634          -0.000000
          287              C       1.696952       2.191523       5.798685      -0.003851      35.051396 0.43202799E+03  0.10092263E+05                                 9.319460                            6.965024      -0.026978       2.006609                    0.998953      26.915580      75.926441       0.622680       0.421080      -1.066371       0.020070      -0.006051      -0.001229       0.020998       0.003392       0.010553      -0.014988       0.026316      -0.029962      -0.026378       0.004609       0.021769             10.966382       7.808313      -0.216934      -3.074266      14.432291      -4.420074      10.658543          -0.000000
          288              C       1.083664       3.409316       5.973136       0.022991      28.225422 0.35580084E+03  0.79794717E+04                                 8.127719                            6.356937       0.214513       2.072260                    0.999685      27.010501      76.571014       0.641237       0.425912      -1.055122       0.011973       0.043683      -0.042722       0.062263       0.028958       0.016539       0.025804       0.091650       0.065027      -0.069745       0.010749       0.058996              9.278996       6.073718      -1.164817      -1.773868      13.268418      -3.145444       8.494851           0.000001
          289              C       2.544303       2.040557       4.695645      -0.062270      29.328577 0.43086467E+03  0.10157737E+05                                 8.472835                            7.105598       0.012242       1.997842                    0.998900      28.646246      83.830384       0.591233       0.439432      -1.044731       0.014639       0.024692       0.003892       0.028968       0.009860       0.020996       0.023964       0.032064      -0.027096      -0.035428      -0.004404       0.039832              9.141681       7.958960      -0.812312      -2.888972       9.791429      -2.122475       9.674653          -0.000000
          290              C       2.707472       3.089771       3.843378      -0.102728      27.954990 0.38960390E+03  0.89104406E+04                                 8.010405                            6.603877       0.280885       2.093039                    0.999382      27.654699      78.371923       0.638005       0.419765      -1.062250       0.003242      -0.007333       0.016615       0.018449       0.001898       0.001212      -0.002804       0.010445      -0.002832      -0.006645       0.000536       0.006109              8.664640       7.109871      -2.039452      -2.235676      10.830773      -0.991519       8.053277          -0.000000
          291              C       2.031167       4.267306       4.079614       0.123189      23.594675 0.30376488E+03  0.65451659E+04                                 7.264308                            5.893856       0.199600       2.102399                    0.999625      24.869799      68.992855       0.662873       0.428838      -1.053844      -0.023321      -0.010242       0.035567       0.043747       0.038649       0.027985      -0.002796       0.051349       0.021218      -0.054346      -0.000509       0.054855              7.958384       5.988679      -1.917688      -1.804862      11.256248      -1.091594       6.630225           0.000001
          292              C      10.170461       1.024053       6.200286      -0.085453      24.867303 0.39674759E+03  0.91987186E+04                                 7.642668                            6.797812      -0.325091       1.911352                    0.996868      28.322652      83.261386       0.604836       0.436772      -1.042197       0.058950      -0.056973      -0.041000       0.091663      -0.026678       0.039525      -0.021654       0.048370      -0.061095      -0.043624      -0.025214       0.068838              8.176921       8.234893      -0.715576       1.662160       6.229648       0.106422      10.066222          -0.000001
          293              C      10.096192       0.734701       4.704731      -0.197758      23.865013 0.42921054E+03  0.10128980E+05                                 7.324722                            6.956926      -0.206006       1.931760                    0.997664      29.517107      86.981374       0.613783       0.422859      -1.052741      -0.002709      -0.068781       0.052449       0.086539       0.004512      -0.006227       0.027481      -0.030709       0.078709      -0.031790      -0.012537       0.044327              7.547713       6.316110      -0.258603       0.644717       6.822337       1.280739       9.504690          -0.000001
          294              C       4.910809      14.180740       7.799422       0.631998      24.633254 0.24335278E+03  0.50079820E+04                                 7.831137                            5.561359      -0.102504       2.029630                    0.999335      21.938476      61.349842       0.624486       0.476603      -1.016697       0.025215      -0.015468       0.065316       0.071702       0.045249       0.010145       0.073610      -0.093934      -0.131910      -0.082813      -0.036575       0.119388              9.555249      10.592902      -2.444106       0.367941       6.044608      -3.091174      12.028238           0.000000
          295              C       4.475318      14.872667       6.554640      -0.039574      37.904112 0.43698548E+03  0.10200446E+05                                 9.681088                            6.882109       0.135226       2.045161                    0.999291      27.211025      75.834240       0.645575       0.406450      -1.079720      -0.010156       0.030943      -0.039674       0.051328       0.008832      -0.008994       0.007527       0.009448      -0.005211      -0.017307       0.004717       0.012590             11.929142      10.497875      -4.639053       1.451457       9.327570      -3.517298      15.961982          -0.000001
          296              C       5.057098      14.502800       5.337116      -0.136325      34.596740 0.47625895E+03  0.11527003E+05                                 9.399271                            7.430545      -0.159769       1.913300                    0.999453      30.632393      91.199505       0.582108       0.434740      -1.046233      -0.014627       0.014592       0.002945       0.020870       0.018450      -0.000447       0.014112      -0.016070      -0.137645      -0.048617       0.004049       0.044568             10.553240       9.328190      -2.874593      -0.736892       7.197156      -1.078657      15.134375          -0.000001
          297              C       4.620482      15.068923       4.168657      -0.019269      36.044717 0.42532932E+03  0.98789644E+04                                 9.410545                            6.835418       0.106927       2.041873                    0.999390      26.951815      75.359604       0.640153       0.411942      -1.074198      -0.014588       0.019358       0.036353       0.043693       0.001624       0.009637      -0.003123      -0.002921      -0.041759      -0.018350       0.008748       0.009602             11.240101      10.991828      -4.582586      -2.598412       8.455130       1.045265      14.273344          -0.000001
          298              C       3.616714      16.025041       4.195915      -0.129674      33.265457 0.44673801E+03  0.10645075E+05                                 9.158411                            7.194404      -0.183077       1.908944                    0.999359      30.305156      89.638609       0.591619       0.434478      -1.045981       0.017608       0.000982       0.014896       0.023085       0.044317       0.020282      -0.012458      -0.015720      -0.066365      -0.052355      -0.003883       0.056238             10.277603      11.000418      -5.166211      -1.751127       9.744299       1.069064      10.088093           0.000001
          299              C       3.051814      16.422585       5.395267      -0.015144      36.382658 0.42906336E+03  0.99829465E+04                                 9.492052                            6.861439       0.076524       2.030745                    0.999455      27.024658      75.516220       0.639777       0.411472      -1.074995       0.037066      -0.017860       0.004895       0.041434       0.014658       0.004823       0.001062       0.002567       0.035896      -0.020886       0.005852       0.015034             11.575778      11.527907      -6.858590       0.482256      12.492349      -1.434891      10.707078          -0.000000
          300              C       3.478302      15.833817       6.569178      -0.122286      33.836444 0.44229282E+03  0.10512898E+05                                 9.258818                            7.152251      -0.186352       1.908321                    0.999419      30.227942      89.300456       0.594137       0.433717      -1.046433       0.017903       0.008665      -0.013325       0.023940       0.040232      -0.012484       0.024770       0.008971       0.002870      -0.054117       0.012488       0.041629             10.616130      10.375077      -4.918447       1.486129      10.044951      -2.936006      11.428361           0.000001
          301              C       1.943393      17.444121       5.384364       0.586576      22.242626 0.25741043E+03  0.53652316E+04                                 7.327452                            5.705290      -0.013311       2.050985                    0.999548      22.492909      63.035646       0.619702       0.474199      -1.019301      -0.043190       0.039775      -0.031209       0.066494       0.083343      -0.005644      -0.013873      -0.011913      -0.117220      -0.065156      -0.039303       0.104459              8.459456       8.204559      -4.586185       0.648802       9.871188      -0.490116       7.302619           0.000000
          302              C       5.219141      14.643702       2.865724       0.591963      22.102681 0.24141319E+03  0.49492300E+04                                 7.216677                            5.486744       0.050831       2.072197                    0.999604      22.126720      61.397134       0.638896       0.467627      -1.023380       0.043144      -0.025288      -0.035605       0.061389       0.068729       0.004351      -0.008844      -0.059975      -0.196732      -0.068461      -0.039459       0.107920              8.304647       8.663086      -2.733431      -1.627040       5.494061       1.053908      10.756794           0.000001
          303              C       9.630317      13.368039       7.855756       0.139783      30.646793 0.39762625E+03  0.91948084E+04                                 8.751149                            6.840104      -0.206279       1.942303                    0.999652      26.970582      78.361245       0.600284       0.441247      -1.042867      -0.070880      -0.032671      -0.004318       0.078167       0.032594       0.008991       0.021545      -0.002079      -0.071365      -0.034878      -0.016036       0.050914              9.767244       9.885098       0.112090      -0.647067      10.958559       4.616402       8.458073          -0.000000
          304              C       9.172320      14.460027       8.580818      -0.164308      32.177384 0.45608935E+03  0.10891023E+05                                 8.851835                            7.214685      -0.000209       1.981043                    0.997903      29.852717      87.516798       0.599337       0.427973      -1.053145       0.010507       0.012619       0.004440       0.017010      -0.007758      -0.000585      -0.004546       0.006202      -0.039515      -0.014619      -0.000477       0.015096              9.505350      11.189032       0.655605      -0.607894       9.348671       3.105527       7.978347          -0.000000
          305              C      10.102943      15.418661       8.940624      -0.091985      28.078026 0.41378520E+03  0.95953899E+04                                 7.966169                            6.782180       0.312156       2.080372                    0.999828      28.488221      80.973743       0.633612       0.416865      -1.065383       0.000595      -0.013209      -0.027115       0.030167      -0.003742      -0.018397       0.016809      -0.010256      -0.090973      -0.040892       0.010608       0.030285              8.318969       9.767527       0.884360      -0.253898       8.475550       2.219041       6.713830           0.000001
          306              C       0.214932      15.255114       8.624431      -0.082495      28.127367 0.42565374E+03  0.10001380E+05                                 8.131503                            6.991424       0.011008       1.985448                    0.999003      29.141496      85.053044       0.605336       0.430632      -1.050346      -0.017379      -0.008802      -0.028416       0.034453       0.010541       0.002794       0.006438      -0.007998      -0.086148      -0.029630       0.003138       0.026492              8.451291       9.561788       0.449865      -0.836422       8.756493       2.372821       7.035593           0.000000
          307              C       0.676305      14.170675       7.955702      -0.167227      31.327210 0.47173136E+03  0.11391799E+05                                 8.769676                            7.392506      -0.140000       1.931661                    0.997318      30.481715      90.690907       0.583833       0.434430      -1.046272      -0.010577       0.012429       0.006745       0.017659       0.002130      -0.001097      -0.002830       0.018381      -0.028592      -0.010790      -0.003494       0.014284              9.357408      10.833234       1.675430       0.064523       9.623551       2.955628       7.615440          -0.000000
          308              C      10.984053      13.224622       7.541380       0.080756      31.128510 0.41166357E+03  0.95732770E+04                                 8.807963                            6.935220      -0.059576       1.992276                    0.999578      27.044360      78.021340       0.601144       0.438136      -1.047884       0.050444      -0.025250      -0.019791       0.059782      -0.012331      -0.012908       0.041778      -0.024013      -0.051274      -0.044547      -0.008370       0.052917              9.942462      10.703016       2.710506       0.827412      10.802296       4.370952       8.322074          -0.000000
          309              C       9.836247      11.553680       6.661855       0.252573      32.413046 0.36531982E+03  0.82745479E+04                                 9.211025                            6.642637      -0.095759       1.994628                    0.999501      25.675289      73.942473       0.597030       0.452938      -1.035585      -0.018745       0.019356       0.009899       0.028706      -0.006445       0.010924      -0.012313      -0.018420       0.015551      -0.017154      -0.005449       0.022604             11.042912      10.403731       1.652089       0.156143      12.796371       6.180750       9.928634          -0.000000
          310              C       9.556048      10.388977       5.798685      -0.003851      35.051396 0.43202799E+03  0.10092264E+05                                 9.319460                            6.965024      -0.026978       2.006609                    0.998953      26.915580      75.926441       0.622680       0.421080      -1.066371      -0.020070       0.006051      -0.001229       0.020998       0.003392      -0.010553       0.014988       0.026316      -0.029962      -0.026378       0.004609       0.021769             10.966382       7.808313      -0.216934       3.074266      14.432291       4.420074      10.658543          -0.000001
          311              C      10.169336       9.171184       5.973136       0.022991      28.225422 0.35580083E+03  0.79794712E+04                                 8.127720                            6.356937       0.214512       2.072260                    0.999685      27.010501      76.571015       0.641237       0.425912      -1.055122      -0.011973      -0.043683      -0.042722       0.062263       0.028958      -0.016539      -0.025804       0.091650       0.065027      -0.069745       0.010749       0.058996              9.278996       6.073719      -1.164817       1.773868      13.268419       3.145444       8.494851           0.000001
          312              C       8.708697      10.539943       4.695645      -0.062270      29.328575 0.43086465E+03  0.10157736E+05                                 8.472835                            7.105598       0.012242       1.997842                    0.998900      28.646245      83.830380       0.591233       0.439432      -1.044731      -0.014639      -0.024692       0.003892       0.028968       0.009860      -0.020996      -0.023964       0.032064      -0.027096      -0.035428      -0.004404       0.039832              9.141680       7.958959      -0.812312       2.888972       9.791429       2.122475       9.674652          -0.000000
          313              C       8.545528       9.490729       3.843378      -0.102728      27.954990 0.38960391E+03  0.89104410E+04                                 8.010405                            6.603877       0.280885       2.093039                    0.999382      27.654699      78.371923       0.638005       0.419765      -1.062250      -0.003242       0.007333       0.016615       0.018449       0.001898      -0.001212       0.002804       0.010445      -0.002832      -0.006645       0.000536       0.006109              8.664640       7.109871      -2.039452       2.235676      10.830773       0.991519       8.053277          -0.000000
          314              C       9.221833       8.313194       4.079614       0.123189      23.594660 0.30376467E+03  0.65451605E+04                                 7.264305                            5.893854       0.199600       2.102399                    0.999625      24.869799      68.992855       0.662873       0.428838      -1.053844       0.023321       0.010242       0.035567       0.043747       0.038649      -0.027985       0.002796       0.051349       0.021218      -0.054346      -0.000509       0.054855              7.958380       5.988676      -1.917687       1.804862      11.256239       1.091594       6.630224           0.000001
          315              C       1.082539      11.556447       6.200286      -0.085453      24.867314 0.39674782E+03  0.91987249E+04                                 7.642670                            6.797814      -0.325091       1.911352                    0.996868      28.322652      83.261383       0.604836       0.436772      -1.042197      -0.058950       0.056973      -0.041000       0.091663      -0.026678      -0.039525       0.021654       0.048370      -0.061095      -0.043624      -0.025214       0.068838              8.176923       8.234896      -0.715574      -1.662161       6.229649      -0.106423      10.066224          -0.000001
          316              C       1.156808      11.845799       4.704731      -0.197758      23.865013 0.42921054E+03  0.10128980E+05                                 7.324722                            6.956926      -0.206006       1.931760                    0.997664      29.517107      86.981372       0.613783       0.422859      -1.052741       0.002709       0.068781       0.052449       0.086539       0.004512       0.006227      -0.027481      -0.030709       0.078709      -0.031790      -0.012537       0.044327              7.547713       6.316110      -0.258603      -0.644717       6.822337      -1.280739       9.504690          -0.000002
          317              N       8.932631       0.271990      16.372609      -0.402006      44.753914 0.61912567E+03  0.15623617E+05                                10.411284                            7.968008       0.064317       2.020675                    0.996942      30.273766      85.137406       0.631177       0.384549      -1.104847       0.096915      -0.041896       0.016088       0.106802       0.013424      -0.005477      -0.039876      -0.109853       0.060536      -0.066639      -0.009013       0.075652             12.209572      16.795043      -1.158745      -1.671724      10.570181      -3.538290       9.263491          -0.000001
          318              N      11.090957       0.524104      15.893231      -0.043437      29.897603 0.39279167E+03  0.88590969E+04                                 8.048922                            6.387584       0.015620       2.076618                    0.998278      24.558271      65.602004       0.697167       0.389531      -1.099705       0.057056      -0.009716      -0.024016       0.062662       0.003203      -0.035882      -0.063228       0.070768      -0.127587      -0.097650       0.021393       0.076257              9.072107      11.272186       0.274826      -2.326441       7.876077      -3.179110       8.068058          -0.000001
          319              N      10.010669       4.438149      14.206870      -0.213682      33.997800 0.46744916E+03  0.10937057E+05                                 8.663663                            6.900868       0.301999       2.127588                    0.999457      26.816381      71.357447       0.685229       0.382036      -1.112602      -0.070937      -0.152110      -0.036051       0.171666      -0.053487      -0.005056      -0.048031       0.080354       0.148020      -0.104989       0.033356       0.071633             10.033278       7.014580       1.287776       2.031109      14.205247      -3.394181       8.880008          -0.000000
          320              N       2.320369      12.308510      16.372609      -0.402006      44.753915 0.61912568E+03  0.15623617E+05                                10.411284                            7.968008       0.064317       2.020675                    0.996942      30.273766      85.137406       0.631177       0.384549      -1.104847      -0.096915       0.041896       0.016088       0.106802       0.013424       0.005477       0.039876      -0.109853       0.060536      -0.066639      -0.009013       0.075652             12.209572      16.795043      -1.158745       1.671724      10.570182       3.538290       9.263491          -0.000001
          321              N       0.162043      12.056396      15.893231      -0.043437      29.897606 0.39279171E+03  0.88590981E+04                                 8.048922                            6.387584       0.015620       2.076618                    0.998278      24.558272      65.602005       0.697167       0.389531      -1.099705      -0.057056       0.009716      -0.024016       0.062662       0.003203       0.035882       0.063228       0.070768      -0.127587      -0.097650       0.021393       0.076257              9.072107      11.272188       0.274825       2.326441       7.876076       3.179110       8.068058          -0.000001
          322              N       1.242331       8.142351      14.206870      -0.213682      33.997801 0.46744918E+03  0.10937057E+05                                 8.663663                            6.900868       0.301999       2.127588                    0.999457      26.816381      71.357446       0.685229       0.382036      -1.112602       0.070937       0.152110      -0.036051       0.171666      -0.053487       0.005056       0.048031       0.080354       0.148020      -0.104989       0.033356       0.071633             10.033278       7.014580       1.287777      -2.031109      14.205247       3.394180       8.880009          -0.000000
          323              N       8.932631      24.889010      10.885391      -0.402006      44.753915 0.61912567E+03  0.15623617E+05                                10.411285                            7.968009       0.064317       2.020675                    0.996942      30.273766      85.137407       0.631177       0.384549      -1.104847       0.096915       0.041896      -0.016088       0.106802      -0.013424       0.005477      -0.039876      -0.109853       0.060537      -0.066639      -0.009013       0.075652             12.209572      16.795044       1.158745       1.671724      10.570182      -3.538290       9.263491          -0.000001
          324              N      11.090957      24.636896      11.364769      -0.043437      29.897605 0.39279170E+03  0.88590979E+04                                 8.048922                            6.387584       0.015620       2.076618                    0.998278      24.558272      65.602005       0.697167       0.389531      -1.099705       0.057056       0.009716       0.024016       0.062662      -0.003203       0.035882      -0.063228       0.070768      -0.127587      -0.097650       0.021393       0.076257              9.072107      11.272186      -0.274825       2.326441       7.876077      -3.179110       8.068058          -0.000001
          325              N      10.010669      20.722851      13.051130      -0.213682      33.997806 0.46744940E+03  0.10937063E+05                                 8.663665                            6.900870       0.301999       2.127588                    0.999457      26.816380      71.357445       0.685229       0.382036      -1.112602      -0.070937       0.152110       0.036051       0.171666       0.053487       0.005056      -0.048031       0.080354       0.148020      -0.104989       0.033356       0.071633             10.033281       7.014581      -1.287779      -2.031108      14.205254      -3.394179       8.880007          -0.000000
          326              N       2.320369      12.852490      10.885391      -0.402006      44.753915 0.61912568E+03  0.15623617E+05                                10.411285                            7.968009       0.064317       2.020675                    0.996942      30.273766      85.137407       0.631177       0.384549      -1.104847      -0.096915      -0.041896      -0.016088       0.106802      -0.013424      -0.005477       0.039876      -0.109853       0.060537      -0.066639      -0.009013       0.075652             12.209572      16.795043       1.158745      -1.671724      10.570182       3.538290       9.263491          -0.000001
          327              N       0.162043      13.104604      11.364769      -0.043437      29.897603 0.39279167E+03  0.88590971E+04                                 8.048922                            6.387584       0.015621       2.076618                    0.998278      24.558271      65.602004       0.697167       0.389531      -1.099705      -0.057056      -0.009716       0.024016       0.062662      -0.003203      -0.035882       0.063228       0.070768      -0.127587      -0.097650       0.021393       0.076257              9.072107      11.272188      -0.274825      -2.326441       7.876077       3.179110       8.068058          -0.000001
          328              N       1.242331      17.018649      13.051130      -0.213682      33.997797 0.46744912E+03  0.10937055E+05                                 8.663662                            6.900868       0.301999       2.127588                    0.999457      26.816380      71.357442       0.685229       0.382036      -1.112602       0.070937      -0.152110       0.036051       0.171666       0.053487      -0.005056       0.048031       0.080354       0.148020      -0.104989       0.033356       0.071633             10.033277       7.014579      -1.287776       2.031109      14.205245       3.394180       8.880008          -0.000000
          329              N       2.320369      24.889010       1.799391      -0.402006      44.753916 0.61912568E+03  0.15623617E+05                                10.411284                            7.968008       0.064317       2.020675                    0.996942      30.273766      85.137405       0.631177       0.384549      -1.104847      -0.096915       0.041896      -0.016088       0.106802       0.013424      -0.005477      -0.039876      -0.109853       0.060537      -0.066639      -0.009013       0.075652             12.209572      16.795043      -1.158745      -1.671724      10.570182      -3.538290       9.263491          -0.000001
          330              N       0.162043      24.636896       2.278769      -0.043437      29.897605 0.39279171E+03  0.88590980E+04                                 8.048922                            6.387584       0.015620       2.076618                    0.998278      24.558272      65.602006       0.697167       0.389531      -1.099705      -0.057056       0.009716       0.024016       0.062662       0.003203      -0.035882      -0.063228       0.070768      -0.127587      -0.097650       0.021393       0.076257              9.072107      11.272187       0.274825      -2.326441       7.876077      -3.179110       8.068058          -0.000001
          331              N       1.242331      20.722851       3.965130      -0.213682      33.997806 0.46744940E+03  0.10937063E+05                                 8.663665                            6.900870       0.301999       2.127588                    0.999457      26.816380      71.357444       0.685229       0.382036      -1.112602       0.070937       0.152110       0.036051       0.171666      -0.053487      -0.005056      -0.048031       0.080354       0.148020      -0.104989       0.033357       0.071633             10.033280       7.014581       1.287779       2.031108      14.205253      -3.394179       8.880006          -0.000000
          332              N       8.932631      12.852490       1.799391      -0.402006      44.753915 0.61912567E+03  0.15623617E+05                                10.411285                            7.968009       0.064317       2.020675                    0.996942      30.273766      85.137407       0.631177       0.384549      -1.104847       0.096915      -0.041896      -0.016088       0.106802       0.013424       0.005477       0.039876      -0.109853       0.060537      -0.066639      -0.009013       0.075652             12.209572      16.795044      -1.158746       1.671723      10.570182       3.538290       9.263491          -0.000001
          333              N      11.090957      13.104604       2.278769      -0.043437      29.897605 0.39279171E+03  0.88590980E+04                                 8.048922                            6.387584       0.015621       2.076618                    0.998278      24.558272      65.602005       0.697167       0.389531      -1.099705       0.057056      -0.009716       0.024016       0.062662       0.003203       0.035882       0.063228       0.070768      -0.127587      -0.097650       0.021393       0.076257              9.072107      11.272187       0.274826       2.326441       7.876077       3.179110       8.068058          -0.000001
          334              N      10.010669      17.018649       3.965130      -0.213682      33.997800 0.46744916E+03  0.10937057E+05                                 8.663663                            6.900868       0.301999       2.127588                    0.999457      26.816381      71.357446       0.685229       0.382036      -1.112602      -0.070937      -0.152110       0.036051       0.171666      -0.053487       0.005056       0.048031       0.080354       0.148020      -0.104989       0.033357       0.071633             10.033278       7.014580       1.287776      -2.031109      14.205247       3.394181       8.880008          -0.000000
          335              N       2.320369       0.271990       7.286609      -0.402006      44.753915 0.61912568E+03  0.15623617E+05                                10.411284                            7.968008       0.064317       2.020675                    0.996942      30.273766      85.137406       0.631177       0.384549      -1.104847      -0.096915      -0.041896       0.016088       0.106802      -0.013424       0.005477      -0.039876      -0.109853       0.060536      -0.066639      -0.009013       0.075652             12.209572      16.795043       1.158745       1.671724      10.570181      -3.538290       9.263491          -0.000001
          336              N       0.162043       0.524104       6.807231      -0.043437      29.897605 0.39279171E+03  0.88590981E+04                                 8.048922                            6.387584       0.015620       2.076618                    0.998278      24.558272      65.602005       0.697167       0.389531      -1.099705      -0.057056      -0.009716      -0.024016       0.062662      -0.003203       0.035882      -0.063228       0.070768      -0.127587      -0.097650       0.021393       0.076257              9.072107      11.272188      -0.274825       2.326441       7.876076      -3.179110       8.068058          -0.000001
          337              N       1.242331       4.438149       5.120870      -0.213682      33.997795 0.46744909E+03  0.10937055E+05                                 8.663662                            6.900868       0.301999       2.127588                    0.999457      26.816379      71.357440       0.685229       0.382036      -1.112602       0.070937      -0.152110      -0.036051       0.171666       0.053487       0.005056      -0.048031       0.080354       0.148020      -0.104989       0.033356       0.071633             10.033277       7.014579      -1.287776      -2.031109      14.205245      -3.394180       8.880008          -0.000000
          338              N       8.932631      12.308510       7.286609      -0.402006      44.753915 0.61912568E+03  0.15623617E+05                                10.411284                            7.968008       0.064317       2.020675                    0.996942      30.273766      85.137406       0.631177       0.384549      -1.104847       0.096915       0.041896       0.016088       0.106802      -0.013424      -0.005477       0.039876      -0.109853       0.060536      -0.066639      -0.009013       0.075652             12.209572      16.795043       1.158745      -1.671723      10.570181       3.538290       9.263491          -0.000001
          339              N      11.090957      12.056396       6.807231      -0.043437      29.897605 0.39279171E+03  0.88590980E+04                                 8.048922                            6.387584       0.015620       2.076618                    0.998278      24.558272      65.602005       0.697167       0.389531      -1.099705       0.057056       0.009716      -0.024016       0.062662      -0.003203      -0.035882       0.063228       0.070768      -0.127587      -0.097650       0.021393       0.076257              9.072107      11.272186      -0.274826      -2.326441       7.876077       3.179110       8.068058          -0.000001
          340              N      10.010669       8.142351       5.120870      -0.213682      33.997799 0.46744914E+03  0.10937056E+05                                 8.663663                            6.900868       0.301999       2.127588                    0.999457      26.816380      71.357443       0.685229       0.382036      -1.112602      -0.070937       0.152110      -0.036051       0.171666       0.053487      -0.005056       0.048031       0.080354       0.148020      -0.104989       0.033356       0.071633             10.033278       7.014580      -1.287776       2.031109      14.205246       3.394180       8.880008          -0.000000
          341              O       6.063116      24.051652      16.959019      -0.578893      41.072750 0.59259001E+03  0.14601894E+05                                 9.456679                            7.558763       0.190830       2.111908                    0.995610      27.980748      74.554506       0.687500       0.361558      -1.136547      -0.017786      -0.030948       0.012088       0.037686       0.013569       0.030796      -0.052200       0.013420      -0.239776      -0.107650       0.052418       0.055232             10.964142      16.973796       5.016156       1.468791       8.271072       1.167897       7.647557          -0.000001
          342              O       4.057832      23.619889      17.814557      -0.551853      37.143120 0.51649701E+03  0.12283772E+05                                 8.810549                            6.985092       0.474439       2.212713                    0.997152      27.134809      70.780400       0.727000       0.354248      -1.143601       0.027819      -0.011749      -0.011976       0.032486      -0.032753      -0.038241      -0.010135      -0.035476       0.021088      -0.062081       0.021091       0.040989             10.295935       9.560980      -0.208380      -3.303427       5.597862       2.757221      15.728961          -0.000000
          343              O       1.542786      19.972550      13.320076      -0.599213      35.573093 0.53996420E+03  0.12994586E+05                                 8.540821                            7.123421       0.358119       2.146753                    0.998864      28.188064      74.135868       0.722213       0.352406      -1.144277       0.014596      -0.002179       0.053260       0.055266      -0.001096       0.036146       0.029502       0.025035       0.010983      -0.046964      -0.002799       0.049763              9.670482       9.392139       3.950696       2.928206      11.341019       2.733998       8.278287           0.000000
          344              O       1.520280      19.833661      15.537060      -0.568299      27.745908 0.45375557E+03  0.10438966E+05                                 7.072646                            6.479042       0.860373       2.307070                    0.999309      27.603233      70.620907       0.767432       0.346921      -1.150563      -0.001405       0.004345      -0.009896       0.010899      -0.070623      -0.058518      -0.038035      -0.034334       0.033803      -0.116264       0.047619       0.068645              7.267517       5.838548       1.493343      -1.366278       8.296436      -1.282087       7.667566           0.000002
          345              O       4.730761      22.740512      10.888662      -0.571085      28.041280 0.43005983E+03  0.97578537E+04                                 7.130006                            6.289633       1.090942       2.390593                    0.999441      27.183251      68.969869       0.782578       0.344948      -1.152701       0.012862      -0.000805       0.005664       0.014077      -0.064813       0.055932       0.034615      -0.032996       0.057896      -0.109752       0.048185       0.061567              7.542376       6.622746       0.792177       1.660594       4.832577       0.760347      11.171806           0.000001
          346              O       6.216157      23.846841      12.029137      -0.585583      39.241242 0.59095208E+03  0.14545957E+05                                 9.147893                            7.514369       0.247303       2.129727                    0.995797      27.921905      74.266083       0.694468       0.358314      -1.139542      -0.043551      -0.022418      -0.007460       0.049547       0.014379      -0.014466      -0.008838      -0.000964      -0.127896      -0.046258       0.007234       0.039023             10.407052      14.080053       4.272768      -2.838380       8.003278      -1.848910       9.137825          -0.000001
          347              O       5.189884      13.689848      16.959019      -0.578893      41.072747 0.59258996E+03  0.14601892E+05                                 9.456679                            7.558763       0.190830       2.111908                    0.995610      27.980747      74.554502       0.687500       0.361558      -1.136547       0.017786       0.030948       0.012088       0.037686       0.013569      -0.030796       0.052200       0.013420      -0.239776      -0.107650       0.052418       0.055232             10.964141      16.973796       5.016156      -1.468791       8.271072      -1.167897       7.647557          -0.000001
          348              O       7.195168      14.121611      17.814557      -0.551853      37.143122 0.51649704E+03  0.12283773E+05                                 8.810550                            6.985092       0.474439       2.212713                    0.997152      27.134809      70.780402       0.727000       0.354248      -1.143601      -0.027819       0.011749      -0.011976       0.032486      -0.032753       0.038241       0.010135      -0.035476       0.021088      -0.062081       0.021091       0.040989             10.295935       9.560981      -0.208380       3.303427       5.597863      -2.757221      15.728962          -0.000000
          349              O       9.710214      17.768950      13.320076      -0.599213      35.573099 0.53996431E+03  0.12994589E+05                                 8.540822                            7.123422       0.358119       2.146753                    0.998864      28.188066      74.135876       0.722213       0.352406      -1.144277      -0.014596       0.002179       0.053260       0.055266      -0.001096      -0.036146      -0.029502       0.025035       0.010983      -0.046964      -0.002799       0.049763              9.670483       9.392141       3.950697      -2.928206      11.341021      -2.733999       8.278288           0.000000
          350              O       9.732720      17.907839      15.537060      -0.568299      27.745907 0.45375555E+03  0.10438966E+05                                 7.072646                            6.479042       0.860373       2.307071                    0.999309      27.603232      70.620904       0.767432       0.346921      -1.150563       0.001405      -0.004345      -0.009896       0.010899      -0.070623       0.058518       0.038035      -0.034334       0.033803      -0.116264       0.047619       0.068645              7.267517       5.838548       1.493343       1.366278       8.296435       1.282088       7.667566           0.000002
          351              O       6.522239      15.000988      10.888662      -0.571085      28.041289 0.43006002E+03  0.97578590E+04                                 7.130008                            6.289635       1.090942       2.390593                    0.999441      27.183254      68.969883       0.782578       0.344948      -1.152701      -0.012862       0.000805       0.005664       0.014077      -0.064813      -0.055932      -0.034615      -0.032996       0.057896      -0.109752       0.048185       0.061567              7.542378       6.622748       0.792178      -1.660594       4.832578      -0.760347      11.171809           0.000001
          352              O       5.036843      13.894659      12.029137      -0.585583      39.241239 0.59095203E+03  0.14545956E+05                                 9.147892                            7.514369       0.247303       2.129727                    0.995797      27.921904      74.266079       0.694468       0.358314      -1.139542       0.043551       0.022418      -0.007460       0.049547       0.014379       0.014466       0.008838      -0.000964      -0.127896      -0.046258       0.007234       0.039023             10.407051      14.080052       4.272768       2.838380       8.003277       1.848910       9.137824          -0.000001
          353              O       6.063116       1.109348      10.298981      -0.578893      41.072748 0.59258996E+03  0.14601892E+05                                 9.456679                            7.558763       0.190830       2.111908                    0.995610      27.980747      74.554503       0.687500       0.361558      -1.136547      -0.017786       0.030948      -0.012088       0.037686      -0.013569      -0.030796      -0.052200       0.013420      -0.239776      -0.107650       0.052418       0.055232             10.964142      16.973796      -5.016156      -1.468791       8.271072       1.167897       7.647557          -0.000001
          354              O       4.057832       1.541111       9.443443      -0.551853      37.143120 0.51649700E+03  0.12283772E+05                                 8.810549                            6.985092       0.474439       2.212713                    0.997152      27.134808      70.780398       0.727000       0.354248      -1.143601       0.027819       0.011749       0.011976       0.032486       0.032753       0.038241      -0.010135      -0.035476       0.021088      -0.062081       0.021091       0.040989             10.295935       9.560980       0.208380       3.303427       5.597862       2.757221      15.728961          -0.000000
          355              O       1.542786       5.188450      13.937924      -0.599213      35.573097 0.53996429E+03  0.12994588E+05                                 8.540822                            7.123421       0.358119       2.146753                    0.998864      28.188066      74.135875       0.722213       0.352406      -1.144277       0.014596       0.002179      -0.053260       0.055266       0.001096      -0.036146       0.029502       0.025035       0.010983      -0.046964      -0.002799       0.049763              9.670483       9.392140      -3.950697      -2.928206      11.341020       2.733999       8.278288           0.000000
          356              O       1.520280       5.327339      11.720940      -0.568299      27.745916 0.45375575E+03  0.10438972E+05                                 7.072648                            6.479044       0.860373       2.307070                    0.999309      27.603234      70.620917       0.767431       0.346921      -1.150563      -0.001405      -0.004345       0.009896       0.010899       0.070623       0.058518      -0.038035      -0.034334       0.033803      -0.116264       0.047619       0.068645              7.267519       5.838550      -1.493344       1.366278       8.296438      -1.282088       7.667568           0.000002
          357              O       4.730761       2.420488      16.369338      -0.571085      28.041281 0.43005987E+03  0.97578547E+04                                 7.130007                            6.289634       1.090942       2.390593                    0.999441      27.183251      68.969871       0.782578       0.344948      -1.152701       0.012862       0.000805      -0.005664       0.014077       0.064813      -0.055932       0.034615      -0.032996       0.057896      -0.109752       0.048185       0.061567              7.542377       6.622746      -0.792177      -1.660594       4.832577       0.760347      11.171807           0.000001
          358              O       6.216157       1.314159      15.228863      -0.585583      39.241238 0.59095202E+03  0.14545955E+05                                 9.147892                            7.514369       0.247303       2.129727                    0.995797      27.921904      74.266077       0.694468       0.358314      -1.139542      -0.043551       0.022418       0.007460       0.049547      -0.014379       0.014466      -0.008838      -0.000964      -0.127896      -0.046258       0.007234       0.039023             10.407051      14.080051      -4.272768       2.838380       8.003277      -1.848910       9.137824          -0.000001
          359              O       5.189884      11.471152      10.298981      -0.578893      41.072749 0.59258998E+03  0.14601893E+05                                 9.456679                            7.558763       0.190830       2.111908                    0.995610      27.980748      74.554504       0.687500       0.361558      -1.136547       0.017786      -0.030948      -0.012088       0.037686      -0.013569       0.030796       0.052200       0.013420      -0.239776      -0.107650       0.052418       0.055232             10.964141      16.973796      -5.016156       1.468791       8.271072      -1.167897       7.647557          -0.000001
          360              O       7.195168      11.039389       9.443443      -0.551853      37.143120 0.51649700E+03  0.12283772E+05                                 8.810549                            6.985091       0.474439       2.212713                    0.997152      27.134809      70.780399       0.727000       0.354248      -1.143601      -0.027819      -0.011749       0.011976       0.032486       0.032753      -0.038241       0.010135      -0.035476       0.021088      -0.062081       0.021091       0.040989             10.295934       9.560980       0.208380      -3.303427       5.597862      -2.757221      15.728961          -0.000000
          361              O       9.710214       7.392050      13.937924      -0.599213      35.573096 0.53996426E+03  0.12994588E+05                                 8.540822                            7.123422       0.358119       2.146753                    0.998864      28.188064      74.135871       0.722213       0.352406      -1.144277      -0.014596      -0.002179      -0.053260       0.055266       0.001096       0.036146      -0.029502       0.025035       0.010983      -0.046964      -0.002799       0.049763              9.670483       9.392141      -3.950698       2.928206      11.341021      -2.733999       8.278287           0.000000
          362              O       9.732720       7.253161      11.720940      -0.568299      27.745895 0.45375530E+03  0.10438958E+05                                 7.072644                            6.479040       0.860374       2.307071                    0.999309      27.603227      70.620884       0.767432       0.346921      -1.150563       0.001405       0.004345       0.009896       0.010899       0.070623      -0.058518       0.038035      -0.034334       0.033803      -0.116264       0.047619       0.068645              7.267514       5.838546      -1.493343      -1.366278       8.296433       1.282087       7.667564           0.000002
          363              O       6.522239      10.160012      16.369338      -0.571085      28.041302 0.43006028E+03  0.97578665E+04                                 7.130011                            6.289638       1.090941       2.390593                    0.999441      27.183257      68.969901       0.782578       0.344948      -1.152701      -0.012862      -0.000805      -0.005664       0.014077       0.064813       0.055932      -0.034615      -0.032996       0.057896      -0.109752       0.048185       0.061567              7.542382       6.622751      -0.792178       1.660594       4.832580      -0.760347      11.171815           0.000001
          364              O       5.036843      11.266341      15.228863      -0.585583      39.241240 0.59095203E+03  0.14545955E+05                                 9.147892                            7.514369       0.247303       2.129727                    0.995797      27.921904      74.266078       0.694468       0.358314      -1.139542       0.043551      -0.022418       0.007460       0.049547      -0.014379      -0.014466       0.008838      -0.000964      -0.127896      -0.046258       0.007234       0.039023             10.407051      14.080052      -4.272769      -2.838380       8.003277       1.848910       9.137824          -0.000001
          365              O       5.189884       1.109348       1.212981      -0.578893      41.072747 0.59258995E+03  0.14601892E+05                                 9.456679                            7.558763       0.190830       2.111908                    0.995610      27.980747      74.554502       0.687500       0.361558      -1.136547       0.017786       0.030948      -0.012088       0.037686       0.013569       0.030796      -0.052200       0.013420      -0.239776      -0.107650       0.052418       0.055232             10.964141      16.973795       5.016156       1.468791       8.271072       1.167897       7.647557          -0.000001
          366              O       7.195168       1.541111       0.357443      -0.551853      37.143122 0.51649704E+03  0.12283773E+05                                 8.810549                            6.985092       0.474438       2.212713                    0.997152      27.134810      70.780403       0.727000       0.354248      -1.143601      -0.027819       0.011749       0.011976       0.032486      -0.032753      -0.038241      -0.010135      -0.035476       0.021088      -0.062081       0.021091       0.040989             10.295935       9.560981      -0.208380      -3.303427       5.597862       2.757221      15.728962          -0.000000
          367              O       9.710214       5.188450       4.851924      -0.599213      35.573096 0.53996425E+03  0.12994588E+05                                 8.540822                            7.123422       0.358118       2.146753                    0.998864      28.188064      74.135871       0.722213       0.352406      -1.144277      -0.014596       0.002179      -0.053260       0.055266      -0.001096       0.036146       0.029502       0.025035       0.010983      -0.046964      -0.002799       0.049763              9.670483       9.392141       3.950697       2.928206      11.341021       2.733999       8.278288           0.000000
          368              O       9.732720       5.327339       2.634940      -0.568299      27.745901 0.45375542E+03  0.10438962E+05                                 7.072645                            6.479041       0.860373       2.307071                    0.999309      27.603229      70.620893       0.767432       0.346921      -1.150563       0.001405      -0.004345       0.009896       0.010899      -0.070623      -0.058518      -0.038035      -0.034334       0.033803      -0.116264       0.047619       0.068645              7.267515       5.838547       1.493343      -1.366278       8.296434      -1.282087       7.667565           0.000002
          369              O       6.522239       2.420488       7.283338      -0.571085      28.041292 0.43006007E+03  0.97578606E+04                                 7.130009                            6.289636       1.090942       2.390593                    0.999441      27.183254      68.969886       0.782578       0.344948      -1.152701      -0.012862       0.000805      -0.005664       0.014077      -0.064813       0.055932       0.034615      -0.032996       0.057896      -0.109752       0.048185       0.061567              7.542379       6.622749       0.792178       1.660594       4.832578       0.760347      11.171811           0.000001
          370              O       5.036843       1.314159       6.142863      -0.585583      39.241241 0.59095207E+03  0.14545957E+05                                 9.147892                            7.514369       0.247303       2.129727                    0.995797      27.921905      74.266081       0.694468       0.358314      -1.139542       0.043551       0.022418       0.007460       0.049547       0.014379      -0.014466      -0.008838      -0.000964      -0.127896      -0.046258       0.007234       0.039023             10.407051      14.080052       4.272768      -2.838380       8.003277      -1.848910       9.137824          -0.000001
          371              O       6.063116      11.471152       1.212981      -0.578893      41.072748 0.59258997E+03  0.14601893E+05                                 9.456679                            7.558763       0.190830       2.111908                    0.995610      27.980747      74.554504       0.687500       0.361558      -1.136547      -0.017786      -0.030948      -0.012087       0.037686       0.013569      -0.030796       0.052200       0.013420      -0.239776      -0.107650       0.052418       0.055232             10.964142      16.973796       5.016156      -1.468791       8.271072      -1.167897       7.647557          -0.000001
          372              O       4.057832      11.039389       0.357443      -0.551853      37.143124 0.51649707E+03  0.12283774E+05                                 8.810550                            6.985092       0.474439       2.212713                    0.997152      27.134810      70.780404       0.727000       0.354248      -1.143601       0.027819      -0.011749       0.011976       0.032486      -0.032753       0.038241       0.010135      -0.035475       0.021088      -0.062081       0.021091       0.040989             10.295935       9.560981      -0.208380       3.303427       5.597863      -2.757222      15.728963          -0.000000
          373              O       1.542786       7.392050       4.851924      -0.599213      35.573095 0.53996424E+03  0.12994587E+05                                 8.540822                            7.123421       0.358119       2.146753                    0.998864      28.188064      74.135870       0.722213       0.352406      -1.144277       0.014596      -0.002179      -0.053260       0.055266      -0.001096      -0.036146      -0.029502       0.025035       0.010983      -0.046964      -0.002799       0.049763              9.670483       9.392140       3.950697      -2.928206      11.341021      -2.733999       8.278287           0.000000
          374              O       1.520280       7.253161       2.634940      -0.568299      27.745901 0.45375543E+03  0.10438962E+05                                 7.072645                            6.479041       0.860374       2.307071                    0.999309      27.603230      70.620895       0.767432       0.346921      -1.150563      -0.001405       0.004345       0.009896       0.010899      -0.070623       0.058518       0.038035      -0.034334       0.033803      -0.116264       0.047619       0.068645              7.267515       5.838547       1.493343       1.366278       8.296434       1.282087       7.667565           0.000002
          375              O       4.730761      10.160012       7.283338      -0.571085      28.041289 0.43006002E+03  0.97578590E+04                                 7.130008                            6.289635       1.090942       2.390593                    0.999441      27.183254      68.969883       0.782578       0.344948      -1.152701       0.012862      -0.000805      -0.005664       0.014077      -0.064813      -0.055932      -0.034615      -0.032996       0.057896      -0.109752       0.048185       0.061567              7.542378       6.622748       0.792177      -1.660594       4.832578      -0.760347      11.171810           0.000001
          376              O       6.216157      11.266341       6.142863      -0.585583      39.241239 0.59095204E+03  0.14545956E+05                                 9.147892                            7.514369       0.247303       2.129727                    0.995797      27.921904      74.266080       0.694468       0.358314      -1.139542      -0.043551      -0.022418       0.007460       0.049547       0.014379       0.014466       0.008838      -0.000964      -0.127896      -0.046258       0.007234       0.039023             10.407051      14.080052       4.272768       2.838380       8.003278       1.848910       9.137825          -0.000001
          377              O       5.189884      24.051652       7.873019      -0.578893      41.072747 0.59258995E+03  0.14601892E+05                                 9.456679                            7.558763       0.190830       2.111908                    0.995610      27.980747      74.554502       0.687500       0.361558      -1.136547       0.017786      -0.030948       0.012088       0.037686      -0.013569      -0.030796      -0.052200       0.013420      -0.239776      -0.107650       0.052418       0.055232             10.964141      16.973796      -5.016156      -1.468791       8.271072       1.167897       7.647557          -0.000001
          378              O       7.195168      23.619889       8.728557      -0.551853      37.143122 0.51649703E+03  0.12283773E+05                                 8.810550                            6.985092       0.474439       2.212713                    0.997152      27.134809      70.780401       0.727000       0.354248      -1.143601      -0.027819      -0.011749      -0.011976       0.032486       0.032753       0.038241      -0.010135      -0.035475       0.021088      -0.062081       0.021091       0.040989             10.295935       9.560981       0.208380       3.303427       5.597863       2.757221      15.728962          -0.000000
          379              O       9.710214      19.972550       4.234076      -0.599213      35.573099 0.53996430E+03  0.12994589E+05                                 8.540823                            7.123422       0.358119       2.146753                    0.998864      28.188065      74.135875       0.722213       0.352406      -1.144277      -0.014596      -0.002179       0.053260       0.055266       0.001096      -0.036146       0.029502       0.025035       0.010983      -0.046964      -0.002799       0.049763              9.670484       9.392141      -3.950698      -2.928206      11.341022       2.733999       8.278288           0.000000
          380              O       9.732720      19.833661       6.451060      -0.568299      27.745914 0.45375571E+03  0.10438970E+05                                 7.072648                            6.479044       0.860373       2.307070                    0.999309      27.603233      70.620913       0.767431       0.346921      -1.150563       0.001405       0.004345      -0.009896       0.010899       0.070623       0.058518      -0.038035      -0.034334       0.033804      -0.116264       0.047619       0.068645              7.267519       5.838550      -1.493344       1.366278       8.296438      -1.282088       7.667568           0.000002
          381              O       6.522239      22.740512       1.802662      -0.571085      28.041294 0.43006012E+03  0.97578620E+04                                 7.130010                            6.289636       1.090941       2.390593                    0.999441      27.183255      68.969890       0.782578       0.344948      -1.152701      -0.012862      -0.000805       0.005664       0.014077       0.064813      -0.055932       0.034615      -0.032996       0.057896      -0.109752       0.048185       0.061567              7.542380       6.622749      -0.792178      -1.660594       4.832579       0.760347      11.171811           0.000001
          382              O       5.036843      23.846841       2.943137      -0.585583      39.241237 0.59095198E+03  0.14545954E+05                                 9.147892                            7.514369       0.247303       2.129727                    0.995797      27.921903      74.266075       0.694468       0.358314      -1.139542       0.043551      -0.022418      -0.007460       0.049547      -0.014379       0.014466      -0.008838      -0.000964      -0.127896      -0.046258       0.007234       0.039023             10.407051      14.080052      -4.272768       2.838380       8.003277      -1.848910       9.137824          -0.000001
          383              O       6.063116      13.689848       7.873019      -0.578893      41.072749 0.59258999E+03  0.14601893E+05                                 9.456679                            7.558763       0.190830       2.111908                    0.995610      27.980748      74.554505       0.687500       0.361558      -1.136547      -0.017786       0.030948       0.012088       0.037686      -0.013569       0.030796       0.052200       0.013420      -0.239776      -0.107650       0.052418       0.055232             10.964142      16.973796      -5.016156       1.468791       8.271072      -1.167897       7.647557          -0.000001
          384              O       4.057832      14.121611       8.728557      -0.551853      37.143123 0.51649705E+03  0.12283774E+05                                 8.810550                            6.985092       0.474439       2.212713                    0.997152      27.134810      70.780403       0.727000       0.354248      -1.143601       0.027819       0.011749      -0.011976       0.032486       0.032753      -0.038241       0.010135      -0.035476       0.021088      -0.062081       0.021091       0.040989             10.295935       9.560981       0.208380      -3.303427       5.597863      -2.757221      15.728962          -0.000000
          385              O       1.542786      17.768950       4.234076      -0.599213      35.573095 0.53996424E+03  0.12994587E+05                                 8.540822                            7.123421       0.358118       2.146753                    0.998864      28.188065      74.135871       0.722213       0.352406      -1.144277       0.014596       0.002179       0.053260       0.055266       0.001096       0.036146      -0.029502       0.025035       0.010983      -0.046964      -0.002799       0.049763              9.670482       9.392140      -3.950697       2.928206      11.341020      -2.733999       8.278287           0.000000
          386              O       1.520280      17.907839       6.451060      -0.568299      27.745906 0.45375553E+03  0.10438965E+05                                 7.072646                            6.479042       0.860373       2.307070                    0.999309      27.603231      70.620902       0.767432       0.346921      -1.150563      -0.001405      -0.004345      -0.009896       0.010899       0.070623      -0.058518       0.038035      -0.034334       0.033803      -0.116264       0.047619       0.068645              7.267517       5.838548      -1.493344      -1.366278       8.296435       1.282088       7.667566           0.000002
          387              O       4.730761      15.000988       1.802662      -0.571085      28.041294 0.43006012E+03  0.97578619E+04                                 7.130010                            6.289636       1.090942       2.390593                    0.999441      27.183255      68.969890       0.782578       0.344948      -1.152701       0.012862       0.000805       0.005664       0.014077       0.064813       0.055932      -0.034615      -0.032996       0.057896      -0.109752       0.048185       0.061567              7.542380       6.622749      -0.792178       1.660594       4.832579      -0.760347      11.171812           0.000001
          388              O       6.216157      13.894659       2.943137      -0.585583      39.241240 0.59095205E+03  0.14545956E+05                                 9.147893                            7.514369       0.247303       2.129727                    0.995797      27.921904      74.266081       0.694468       0.358314      -1.139542      -0.043551       0.022418      -0.007460       0.049547      -0.014379      -0.014466       0.008838      -0.000964      -0.127896      -0.046258       0.007234       0.039023             10.407052      14.080053      -4.272769      -2.838380       8.003278       1.848910       9.137825          -0.000001

******************************************************
Auxiliary information for the entire system
The total spin magnetic moment of the unit cell is   -0.000011
The total net atomic charge of the unit cell is   0.000014
Accuracy of reproducing the electrostatic potential in the unit cell:
  The inner radius (bohr) =    5.0000
  The outer radius (bohr) =   12.0000
  Valid grid points have density less than (e/(bohr^3)) =    0.0001
  The number of valid grid points were=       132432
  The rms potential error without charges in kcal/mol is=      4.98414
  The rms potential error with partial charges in kcal/mol is=      0.79627
  The RRMSE value at monopole order=      0.15976
  The rms potential error with partial charges and cloud penetration in kcal/mol is=      0.79163
  The RRMSE value at monopole order with cloud penetration is=      0.15883
  The rms potential error with partial charges and atomic dipoles in kcal/mol is=      0.38248
  The RRMSE value at dipole order=      0.07674
  The rms potential error with partial charges, atomic dipoles and cloud penetration in kcal/mol is=      0.36879
  The RRMSE value at dipole order with cloud penetration=      0.07399

******************************************************
The electron densities and ab initio electrostatic potential were computed in VASP using the PBE functional and
projector augmented wave method. See the main text of the journal article for a description of computational details.
The atomic charges, dipoles, and quadrupoles were computed with the DDEC6 method as described in
(a) T. A. Manz and N. Gabaldon Limas, RSC Adv. 6 (2016) 47771-47801 DOI: 10.1039/c6ra04656h
(b) N. Gabaldon Limas and T. A. Manz, RSC Adv. 8 (2018) 2678-2707 DOI: 10.1039/c7ra11829e.
For each atom in the material, the electron cloud parameters were fit to the spherically averaged atom-in-material
electron density using radial positions for which this density was between 10^-4 and 10^-2 electrons per cubic bohr.
The polarizabilities, dispersion coefficients, and quantum Drude oscillator (QDO) parameters were fit using the MCLF method.
The magnetic structure of the system was optimized in VASP from the default ferromagnetic initial guess using spin polarization.
The atomic spin moments (ASMs) were computed on this optimized magnetic structure using the DDEC6 partition as inputs
to the method of T. A. Manz and D. S. Sholl, J. Chem. Theory Comput. 7 (2011) 4146-4164 DOI: 10.1021/ct200539n.
The RMSE and RRMSE were computed using a uniform grid with Ewald summation.
