# Supplementary material for: A collection of forcefield precursors for metal–organic frameworks
Source: RSC Adv. 2019 Nov 13;9(63):36492–507. doi: 10.1039/c9ra07327b (PMC9075174; doi:10.1039/c9ra07327b)
Supplement: RA-009-C9RA07327B-s5500 [file RA-009-C9RA07327B-s5500.xyz]

  600
jmolscript: load "" {1 1 1} spacegroup "x,y,z" unitcell [{     31.310900     0.000000     0.000000 }, {      0.000000    31.310900     0.000000 }, {     15.655493    15.655493    22.403487 }]
Cu    34.597011    26.772417    16.704040     0.919013
Cu    35.735785    25.239432    14.868746     0.891976
Cu    28.024853    35.849447    16.704040     0.919019
Cu    26.886072    37.382425    14.868746     0.891973
Cu    26.772417    28.024853    16.704040     0.919018
Cu    25.239432    26.886072    14.868746     0.891971
Cu    35.849447    34.597011    16.704040     0.919011
Cu    37.382425    35.735785    14.868746     0.891976
Cu    12.369382    20.193976     5.699447     0.919008
Cu    11.230608    21.726961     7.534741     0.891977
Cu    18.941540    11.116946     5.699447     0.919029
Cu    20.080321     9.583968     7.534741     0.891976
Cu    20.193976    18.941540     5.699447     0.919020
Cu    21.726961    20.080321     7.534741     0.891971
Cu    11.116946    12.369382     5.699447     0.919020
Cu     9.583968    11.230608     7.534741     0.891977
Cu    23.466893    14.449354     0.000000     0.899268
Cu    26.097635    14.083330     0.000000     0.908748
Cu     7.844007    16.861546     0.000000     0.899262
Cu     5.213265    17.227570     0.000000     0.908734
Cu    14.449354     7.844007     0.000000     0.899265
Cu    14.083330     5.213265     0.000000     0.908734
Cu    16.861546    23.466893     0.000000     0.899265
Cu    17.227570    26.097635     0.000000     0.908737
H     18.661316    21.473035    10.126376     0.153330
H     14.972896    22.957176    12.317437     0.135160
H     14.096194    24.259713    14.203811     0.125224
H     14.904022    26.507841    17.367183     0.116472
H     17.928651    25.070667    15.225410     0.115552
H     19.422183    26.692574    16.323181     0.150526
H     21.466785    27.296875    16.892229     0.138206
H     23.689864    29.576313    19.199788     0.123169
H     19.829231    29.432284    19.925661     0.137508
H     38.002076    27.412730    19.208750     0.132308
H     41.912808    26.720759    19.338690     0.131142
H     39.655286    25.117636    16.462082     0.138241
H     12.505607    26.720756    17.586737     0.159051
H     16.269158    19.966975     7.308017     0.140046
H     14.640996    22.211972    10.189106     0.145671
H     12.649623     9.837904    10.126376     0.153329
H     16.338051    39.664672    12.317437     0.135163
H     17.214760    38.362142    14.203811     0.125219
H     16.406945    36.114025    17.367183     0.116471
H     13.382308    37.551192    15.225410     0.115548
H     11.888780    35.929289    16.323181     0.150524
H     41.155079    35.324990    16.892229     0.138205
H     38.932010    33.045561    19.199788     0.123163
H     42.792645    33.189592    19.925661     0.137504
H     24.619798    35.209144    19.208750     0.132315
H     20.709066    35.901115    19.338690     0.131137
H     22.966577    37.504228    16.462082     0.138242
H     18.805360    35.901112    17.586737     0.159046
H     15.041770    11.343953     7.308017     0.140044
H     16.669943     9.098967    10.189106     0.145607
H     21.473035    12.649623    10.126376     0.153330
H     22.957176    16.338051    12.317437     0.135161
H     24.259713    17.214760    14.203811     0.125221
H     26.507841    16.406945    17.367183     0.116471
H     25.070667    13.382308    15.225410     0.115552
H     26.692574    11.888780    16.323181     0.150525
H     27.296875    41.155079    16.892229     0.138208
H     29.576313    38.932010    19.199788     0.123162
H     29.432284    42.792645    19.925661     0.137512
H     27.412730    24.619798    19.208750     0.132312
H     26.720759    20.709066    19.338690     0.131138
H     25.117636    22.966577    16.462082     0.138240
H     26.720756    18.805360    17.586737     0.159047
H     19.966975    15.041770     7.308017     0.140047
H     22.211972    16.669943    10.189106     0.145609
H      9.837904    18.661316    10.126376     0.153331
H     39.664672    14.972896    12.317437     0.135161
H     38.362142    14.096194    14.203811     0.125220
H     36.114025    14.904022    17.367183     0.116471
H     37.551192    17.928651    15.225410     0.115550
H     35.929289    19.422183    16.323181     0.150522
H     35.324990    21.466785    16.892229     0.138203
H     33.045561    23.689864    19.199788     0.123169
H     33.189592    19.829231    19.925661     0.137508
H     35.209144    38.002076    19.208750     0.132309
H     35.901115    41.912808    19.338690     0.131140
H     37.504228    39.655286    16.462082     0.138242
H     35.901112    12.505607    17.586737     0.159048
H     11.343953    16.269158     7.308017     0.140043
H      9.098967    14.640996    10.189106     0.145674
H     28.305077    25.493358    12.277111     0.153330
H     31.993497    24.009217    10.086050     0.135160
H     32.870199    22.706680     8.199676     0.125224
H     32.062371    20.458552     5.036304     0.116472
H     29.037742    21.895726     7.178077     0.115552
H     27.544210    20.273819     6.080306     0.150526
H     25.499608    19.669518     5.511258     0.138206
H     23.276529    17.390080     3.203699     0.123169
H     27.137162    17.534109     2.477826     0.137508
H      8.964317    19.553663     3.194737     0.132308
H      5.053585    20.245634     3.064797     0.131142
H      7.311107    21.848757     5.941405     0.138241
H     34.460786    20.245637     4.816750     0.159051
H     30.697235    26.999418    15.095470     0.140046
H     32.325397    24.754421    12.214381     0.145671
H     34.316770    37.128489    12.277111     0.153329
H     30.628342     7.301721    10.086050     0.135163
H     29.751633     8.604251     8.199676     0.125219
H     30.559448    10.852368     5.036304     0.116471
H     33.584085     9.415201     7.178077     0.115548
H     35.077613    11.037104     6.080306     0.150524
H      5.811314    11.641403     5.511258     0.138205
H      8.034383    13.920832     3.203699     0.123163
H      4.173748    13.776801     2.477826     0.137504
H     22.346595    11.757249     3.194737     0.132315
H     26.257327    11.065278     3.064797     0.131137
H     23.999816     9.462165     5.941405     0.138242
H     28.161033    11.065281     4.816750     0.159046
H     31.924623    35.622440    15.095470     0.140044
H     30.296450    37.867426    12.214381     0.145607
H     25.493358    34.316770    12.277111     0.153330
H     24.009217    30.628342    10.086050     0.135161
H     22.706680    29.751633     8.199676     0.125221
H     20.458552    30.559448     5.036304     0.116471
H     21.895726    33.584085     7.178077     0.115552
H     20.273819    35.077613     6.080306     0.150525
H     19.669518     5.811314     5.511258     0.138208
H     17.390080     8.034383     3.203699     0.123162
H     17.534109     4.173748     2.477826     0.137511
H     19.553663    22.346595     3.194737     0.132312
H     20.245634    26.257327     3.064797     0.131139
H     21.848757    23.999816     5.941405     0.138240
H     20.245637    28.161033     4.816750     0.159047
H     26.999418    31.924623    15.095470     0.140047
H     24.754421    30.296450    12.214381     0.145609
H     37.128489    28.305077    12.277111     0.153330
H      7.301721    31.993497    10.086050     0.135161
H      8.604251    32.870199     8.199676     0.125220
H     10.852368    32.062371     5.036304     0.116471
H      9.415201    29.037742     7.178077     0.115550
H     11.037104    27.544210     6.080306     0.150522
H     11.641403    25.499608     5.511258     0.138203
H     13.920832    23.276529     3.203699     0.123169
H     13.776801    27.137162     2.477826     0.137508
H     11.757249     8.964317     3.194737     0.132309
H     11.065278     5.053585     3.064797     0.131140
H      9.462165     7.311107     5.941405     0.138242
H     11.065281    34.460786     4.816750     0.159048
H     35.622440    30.697235    15.095470     0.140043
H     37.867426    32.325397    12.214381     0.145674
C     18.880488    20.201808     7.809856     0.598459
C     17.656233    20.846814     8.585016     0.016714
C     17.812790    21.416674     9.723113    -0.153270
C     16.726303    21.936436    10.323527     0.164785
C     15.902830    23.088681    12.380167    -0.121663
C     16.641769    23.783785    13.437612     0.167404
C     16.103224    24.306680    14.660842     0.056127
C     14.703627    24.485152    14.884877    -0.175503
C     14.274670    24.932900    15.951283     0.065265
C     15.257834    25.966161    16.686117    -0.187182
C     16.516531    26.097667    16.394872     0.072407
C     17.004979    25.136420    15.391196    -0.173416
C     17.330616    26.792770    17.228282     0.129743
C     18.867981    27.027602    17.004247    -0.177771
C     20.330203    28.399022    18.370859     0.154688
C     21.545064    27.951274    17.559853    -0.158950
C     22.813156    28.564968    17.855579     0.003252
C     22.835076    29.382185    18.863736    -0.083589
C     21.770506    30.020928    19.522399    -0.003351
C     20.533725    29.275729    19.325248    -0.152376
C     21.914538    30.991568    20.579843     0.594432
C     37.335150    26.266747    17.044573     0.588332
C     38.665864    26.313714    17.698755     0.007790
C     38.775455    27.055785    18.809968    -0.094068
C     40.062334    27.312535    19.401420     0.002666
C     41.098724    26.705103    18.863736    -0.163265
C     41.067410    26.050703    17.653948     0.147508
C     39.755483    25.734462    17.165552    -0.133862
C     40.218890    28.101572    20.535036     0.578611
C     12.173711    25.931720    17.196917    -0.186377
C     23.880856    28.176712    17.111783     0.585922
C     12.828107    24.923508    16.403833     0.169039
C     16.369354    20.568146     8.020448    -0.125590
C     15.307915    21.200627     8.553651     0.020591
C     15.392457    21.848765     9.758959    -0.182992
C     14.033561    21.059726     7.881547     0.578576
C     12.430442    11.109122     7.809856     0.598473
C     13.654700    10.464119     8.585016     0.016709
C     13.498148     9.894263     9.723113    -0.153269
C     14.584637     9.374503    10.323527     0.164766
C     15.408118    39.533166    12.380167    -0.121669
C     14.669182    38.838066    13.437612     0.167396
C     15.207732    38.315176    14.660842     0.056110
C     16.607330    38.136705    14.884877    -0.175497
C     17.036291    37.688961    15.951283     0.065263
C     16.053130    36.655703    16.686117    -0.187190
C     14.794432    36.524196    16.394872     0.072454
C     14.305980    37.485439    15.391196    -0.173398
C     13.980350    35.829096    17.228282     0.129710
C     12.442984    35.594264    17.004247    -0.177786
C     42.291668    34.222849    18.370859     0.154689
C     41.076803    34.670593    17.559853    -0.158972
C     39.808713    34.056900    17.855579     0.003270
C     39.786797    33.239688    18.863736    -0.083597
C     40.851369    32.600947    19.522399    -0.003357
C     42.088149    33.346146    19.325248    -0.152353
C     40.707341    31.630311    20.579843     0.594428
C     25.286716    36.355119    17.044573     0.588340
C     23.956004    36.308154    17.698755     0.007791
C     23.846418    35.566087    18.809968    -0.094080
C     22.559541    35.309339    19.401420     0.002680
C     21.523149    35.916770    18.863736    -0.163285
C     21.554457    36.571165    17.653948     0.147521
C     22.866383    36.887404    17.165552    -0.133863
C     22.402988    34.520307    20.535036     0.578601
C     19.137255    36.690146    17.196917    -0.186368
C     38.741009    34.445154    17.111783     0.585905
C     18.482856    37.698355    16.403833     0.169039
C     14.941577    10.742785     8.020448    -0.125588
C     16.003017    10.110306     8.553651     0.020572
C     15.918480     9.462173     9.758959    -0.182894
C     17.277370    10.251204     7.881547     0.578580
C     20.201808    12.430442     7.809856     0.598463
C     20.846814    13.654700     8.585016     0.016725
C     21.416674    13.498148     9.723113    -0.153276
C     21.936436    14.584637    10.323527     0.164773
C     23.088681    15.408118    12.380167    -0.121670
C     23.783785    14.669182    13.437612     0.167414
C     24.306680    15.207732    14.660842     0.056134
C     24.485152    16.607330    14.884877    -0.175500
C     24.932900    17.036291    15.951283     0.065269
C     25.966161    16.053130    16.686117    -0.187181
C     26.097667    14.794432    16.394872     0.072430
C     25.136420    14.305980    15.391196    -0.173429
C     26.792770    13.980350    17.228282     0.129721
C     27.027602    12.442984    17.004247    -0.177789
C     28.399022    42.291668    18.370859     0.154689
C     27.951274    41.076803    17.559853    -0.158956
C     28.564968    39.808713    17.855579     0.003260
C     29.382185    39.786797    18.863736    -0.083588
C     30.020928    40.851369    19.522399    -0.003352
C     29.275729    42.088149    19.325248    -0.152379
C     30.991568    40.707341    20.579843     0.594434
C     26.266747    25.286716    17.044573     0.588333
C     26.313714    23.956004    17.698755     0.007782
C     27.055785    23.846418    18.809968    -0.094068
C     27.312535    22.559541    19.401420     0.002665
C     26.705103    21.523149    18.863736    -0.163259
C     26.050703    21.554457    17.653948     0.147506
C     25.734462    22.866383    17.165552    -0.133856
C     28.101572    22.402988    20.535036     0.578602
C     25.931720    19.137255    17.196917    -0.186369
C     28.176712    38.741009    17.111783     0.585907
C     24.923508    18.482856    16.403833     0.169032
C     20.568146    14.941577     8.020448    -0.125599
C     21.200627    16.003017     8.553651     0.020573
C     21.848765    15.918480     9.758959    -0.182899
C     21.059726    17.277370     7.881547     0.578576
C     11.109122    18.880488     7.809856     0.598469
C     10.464119    17.656233     8.585016     0.016710
C      9.894263    17.812790     9.723113    -0.153268
C      9.374503    16.726303    10.323527     0.164776
C     39.533166    15.902830    12.380167    -0.121660
C     38.838066    16.641769    13.437612     0.167393
C     38.315176    16.103224    14.660842     0.056136
C     38.136705    14.703627    14.884877    -0.175486
C     37.688961    14.274670    15.951283     0.065251
C     36.655703    15.257834    16.686117    -0.187190
C     36.524196    16.516531    16.394872     0.072432
C     37.485439    17.004979    15.391196    -0.173423
C     35.829096    17.330616    17.228282     0.129730
C     35.594264    18.867981    17.004247    -0.177787
C     34.222849    20.330203    18.370859     0.154688
C     34.670593    21.545064    17.559853    -0.158950
C     34.056900    22.813156    17.855579     0.003246
C     33.239688    22.835076    18.863736    -0.083591
C     32.600947    21.770506    19.522399    -0.003346
C     33.346146    20.533725    19.325248    -0.152379
C     31.630311    21.914538    20.579843     0.594433
C     36.355119    37.335150    17.044573     0.588322
C     36.308154    38.665864    17.698755     0.007802
C     35.566087    38.775455    18.809968    -0.094074
C     35.309339    40.062334    19.401420     0.002683
C     35.916770    41.098724    18.863736    -0.163290
C     36.571165    41.067410    17.653948     0.147520
C     36.887404    39.755483    17.165552    -0.133865
C     34.520307    40.218890    20.535036     0.578599
C     36.690146    12.173711    17.196917    -0.186370
C     34.445154    23.880856    17.111783     0.585921
C     37.698355    12.828107    16.403833     0.169046
C     10.742785    16.369354     8.020448    -0.125585
C     10.110306    15.307915     8.553651     0.020576
C      9.462173    15.392457     9.758959    -0.182989
C     10.251204    14.033561     7.881547     0.578643
C     28.085905    26.764585    14.593631     0.598459
C     29.310160    26.119579    13.818471     0.016713
C     29.153603    25.549719    12.680374    -0.153270
C     30.240090    25.029957    12.079960     0.164784
C     31.063563    23.877712    10.023320    -0.121663
C     30.324624    23.182608     8.965875     0.167404
C     30.863169    22.659713     7.742645     0.056127
C     32.262766    22.481241     7.518610    -0.175503
C     32.691723    22.033493     6.452204     0.065265
C     31.708559    21.000232     5.717370    -0.187184
C     30.449862    20.868726     6.008615     0.072407
C     29.961414    21.829973     7.012291    -0.173416
C     29.635777    20.173623     5.175205     0.129742
C     28.098412    19.938791     5.399240    -0.177771
C     26.636190    18.567371     4.032628     0.154688
C     25.421329    19.015119     4.843634    -0.158954
C     24.153237    18.401425     4.547908     0.003252
C     24.131317    17.584208     3.539751    -0.083590
C     25.195887    16.945465     2.881088    -0.003348
C     26.432668    17.690664     3.078239    -0.152376
C     25.051855    15.974825     1.823644     0.594432
C      9.631243    20.699646     5.358914     0.588332
C      8.300529    20.652679     4.704732     0.007790
C      8.190938    19.910608     3.593519    -0.094068
C      6.904059    19.653858     3.002067     0.002664
C      5.867669    20.261290     3.539751    -0.163265
C      5.898983    20.915690     4.749539     0.147508
C      7.210910    21.231931     5.237935    -0.133860
C      6.747503    18.864821     1.868451     0.578612
C     34.792682    21.034673     5.206570    -0.186379
C     23.085537    18.789681     5.291704     0.585922
C     34.138286    22.042885     5.999654     0.169039
C     30.597039    26.398247    14.383039    -0.125590
C     31.658478    25.765766    13.849836     0.020591
C     31.573936    25.117628    12.644528    -0.182991
C     32.932832    25.906667    14.521940     0.578576
C     34.535951    35.857271    14.593631     0.598473
C     33.311693    36.502274    13.818471     0.016709
C     33.468245    37.072130    12.680374    -0.153269
C     32.381756    37.591890    12.079960     0.164766
C     31.558275     7.433227    10.023320    -0.121669
C     32.297211     8.128327     8.965875     0.167396
C     31.758661     8.651217     7.742645     0.056109
C     30.359063     8.829688     7.518610    -0.175497
C     29.930102     9.277432     6.452204     0.065263
C     30.913263    10.310690     5.717370    -0.187189
C     32.171961    10.442197     6.008615     0.072453
C     32.660413     9.480954     7.012291    -0.173398
C     32.986043    11.137297     5.175205     0.129711
C     34.523409    11.372129     5.399240    -0.177786
C      4.674725    12.743544     4.032628     0.154689
C      5.889590    12.295800     4.843634    -0.158968
C      7.157680    12.909493     4.547908     0.003269
C      7.179596    13.726705     3.539751    -0.083596
C      6.115024    14.365446     2.881088    -0.003359
C      4.878244    13.620247     3.078239    -0.152352
C      6.259052    15.336082     1.823644     0.594429
C     21.679677    10.611274     5.358914     0.588340
C     23.010389    10.658239     4.704732     0.007791
C     23.119975    11.400306     3.593519    -0.094080
C     24.406852    11.657054     3.002067     0.002682
C     25.443244    11.049623     3.539751    -0.163285
C     25.411936    10.395228     4.749539     0.147520
C     24.100010    10.078989     5.237935    -0.133865
C     24.563405    12.446086     1.868451     0.578600
C     27.829138    10.276247     5.206570    -0.186367
C      8.225384    12.521239     5.291704     0.585905
C     28.483537     9.268038     5.999654     0.169039
C     32.024816    36.223608    14.383039    -0.125588
C     30.963376    36.856087    13.849836     0.020571
C     31.047913    37.504220    12.644528    -0.182894
C     29.689023    36.715189    14.521940     0.578580
C     26.764585    34.535951    14.593631     0.598462
C     26.119579    33.311693    13.818471     0.016725
C     25.549719    33.468245    12.680374    -0.153276
C     25.029957    32.381756    12.079960     0.164773
C     23.877712    31.558275    10.023320    -0.121670
C     23.182608    32.297211     8.965875     0.167414
C     22.659713    31.758661     7.742645     0.056134
C     22.481241    30.359063     7.518610    -0.175500
C     22.033493    29.930102     6.452204     0.065269
C     21.000232    30.913263     5.717370    -0.187181
C     20.868726    32.171961     6.008615     0.072430
C     21.829973    32.660413     7.012291    -0.173429
C     20.173623    32.986043     5.175205     0.129722
C     19.938791    34.523409     5.399240    -0.177789
C     18.567371     4.674725     4.032628     0.154688
C     19.015119     5.889590     4.843634    -0.158955
C     18.401425     7.157680     4.547908     0.003260
C     17.584208     7.179596     3.539751    -0.083588
C     16.945465     6.115024     2.881088    -0.003352
C     17.690664     4.878244     3.078239    -0.152379
C     15.974825     6.259052     1.823644     0.594434
C     20.699646    21.679677     5.358914     0.588332
C     20.652679    23.010389     4.704732     0.007783
C     19.910608    23.119975     3.593519    -0.094068
C     19.653858    24.406852     3.002067     0.002665
C     20.261290    25.443244     3.539751    -0.163259
C     20.915690    25.411936     4.749539     0.147506
C     21.231931    24.100010     5.237935    -0.133856
C     18.864821    24.563405     1.868451     0.578602
C     21.034673    27.829138     5.206570    -0.186369
C     18.789681     8.225384     5.291704     0.585907
C     22.042885    28.483537     5.999654     0.169032
C     26.398247    32.024816    14.383039    -0.125599
C     25.765766    30.963376    13.849836     0.020573
C     25.117628    31.047913    12.644528    -0.182898
C     25.906667    29.689023    14.521940     0.578576
C     35.857271    28.085905    14.593631     0.598469
C     36.502274    29.310160    13.818471     0.016710
C     37.072130    29.153603    12.680374    -0.153268
C     37.591890    30.240090    12.079960     0.164776
C      7.433227    31.063563    10.023320    -0.121660
C      8.128327    30.324624     8.965875     0.167393
C      8.651217    30.863169     7.742645     0.056136
C      8.829688    32.262766     7.518610    -0.175486
C      9.277432    32.691723     6.452204     0.065251
C     10.310690    31.708559     5.717370    -0.187189
C     10.442197    30.449862     6.008615     0.072432
C      9.480954    29.961414     7.012291    -0.173423
C     11.137297    29.635777     5.175205     0.129730
C     11.372129    28.098412     5.399240    -0.177787
C     12.743544    26.636190     4.032628     0.154688
C     12.295800    25.421329     4.843634    -0.158949
C     12.909493    24.153237     4.547908     0.003246
C     13.726705    24.131317     3.539751    -0.083591
C     14.365446    25.195887     2.881088    -0.003346
C     13.620247    26.432668     3.078239    -0.152379
C     15.336082    25.051855     1.823644     0.594433
C     10.611274     9.631243     5.358914     0.588322
C     10.658239     8.300529     4.704732     0.007802
C     11.400306     8.190938     3.593519    -0.094074
C     11.657054     6.904059     3.002067     0.002682
C     11.049623     5.867669     3.539751    -0.163290
C     10.395228     5.898983     4.749539     0.147521
C     10.078989     7.210910     5.237935    -0.133864
C     12.446086     6.747503     1.868451     0.578599
C     10.276247    34.792682     5.206570    -0.186369
C     12.521239    23.085537     5.291704     0.585922
C      9.268038    34.138286     5.999654     0.169046
C     36.223608    30.597039    14.383039    -0.125584
C     36.856087    31.658478    13.849836     0.020576
C     37.504220    31.573936    12.644528    -0.182990
C     36.715189    32.932832    14.521940     0.578642
N     16.763878    22.719211    11.605006     0.124628
N     18.041363    23.376741    11.788715    -0.160570
N     17.721995    23.727425    13.097079    -0.259071
N     17.174064    27.196683    18.433589    -0.225289
N     18.257422    27.707052    18.989196    -0.131206
N     19.165436    27.791589    17.990000     0.161378
N     42.225913    25.380649    17.205878     0.138583
N     42.072488    24.394353    16.273893    -0.127886
N     12.095431    24.165783    15.937841    -0.240450
N     14.547066     8.591733    11.605006     0.124639
N     13.269582    39.245105    11.788715    -0.160578
N     13.588956    38.894425    13.097079    -0.259066
N     14.136907    35.425188    18.433589    -0.225282
N     44.364451    34.914821    18.989196    -0.131195
N     43.456433    34.830280    17.990000     0.161386
N     20.395953    37.241217    17.205878     0.138580
N     20.549375    38.227509    16.273893    -0.127886
N     19.215530    38.456078    15.937841    -0.240452
N     22.719211    14.547066    11.605006     0.124645
N     23.376741    13.269582    11.788715    -0.160597
N     23.727425    13.588956    13.097079    -0.259065
N     27.196683    14.136907    18.433589    -0.225281
N     27.707052    44.364451    18.989196    -0.131194
N     27.791589    43.456433    17.990000     0.161383
N     25.380649    20.395953    17.205878     0.138572
N     24.394353    20.549375    16.273893    -0.127879
N     24.165783    19.215530    15.937841    -0.240450
N      8.591733    16.763878    11.605006     0.124636
N     39.245105    18.041363    11.788715    -0.160573
N     38.894425    17.721995    13.097079    -0.259072
N     35.425188    17.174064    18.433589    -0.225286
N     34.914821    18.257422    18.989196    -0.131209
N     34.830280    19.165436    17.990000     0.161405
N     37.241217    42.225913    17.205878     0.138582
N     38.227509    42.072488    16.273893    -0.127887
N     38.456078    12.095431    15.937841    -0.240460
N     30.202515    24.247182    10.798481     0.124629
N     28.925030    23.589652    10.614772    -0.160572
N     29.244398    23.238968     9.306408    -0.259071
N     29.792329    19.769710     3.969898    -0.225289
N     28.708971    19.259341     3.414291    -0.131205
N     27.800957    19.174804     4.413487     0.161379
N      4.740480    21.585744     5.197609     0.138583
N      4.893905    22.572040     6.129594    -0.127885
N     34.870962    22.800610     6.465646    -0.240449
N     32.419327    38.374660    10.798481     0.124639
N     33.696811     7.721288    10.614772    -0.160578
N     33.377437     8.071968     9.306408    -0.259067
N     32.829486    11.541205     3.969898    -0.225282
N      2.601942    12.051572     3.414291    -0.131196
N      3.509960    12.136113     4.413487     0.161386
N     26.570440     9.725176     5.197609     0.138580
N     26.417018     8.738884     6.129594    -0.127887
N     27.750863     8.510315     6.465646    -0.240453
N     24.247182    32.419327    10.798481     0.124645
N     23.589652    33.696811    10.614772    -0.160597
N     23.238968    33.377437     9.306408    -0.259065
N     19.769710    32.829486     3.969898    -0.225281
N     19.259341     2.601942     3.414291    -0.131194
N     19.174804     3.509960     4.413487     0.161383
N     21.585744    26.570440     5.197609     0.138572
N     22.572040    26.417018     6.129594    -0.127878
N     22.800610    27.750863     6.465646    -0.240450
N     38.374660    30.202515    10.798481     0.124636
N      7.721288    28.925030    10.614772    -0.160571
N      8.071968    29.244398     9.306408    -0.259073
N     11.541205    29.792329     3.969898    -0.225286
N     12.051572    28.708971     3.414291    -0.131210
N     12.136113    27.800957     4.413487     0.161405
N      9.725176     4.740480     5.197609     0.138581
N      8.738884     4.893905     6.129594    -0.127887
N      8.510315    34.870962     6.465646    -0.240460
O     18.747101    19.619423     6.791841    -0.512611
O     20.016448    20.408461     8.414750    -0.566312
O     36.340717    26.672537    17.623479    -0.494758
O     37.337340    25.452661    15.977271    -0.552486
O     25.152706    28.514244    17.483233    -0.563411
O     23.793497    27.400199    16.042241    -0.541488
O     13.905184    20.338321     6.826342    -0.526709
O     13.001554    21.736043     8.399963    -0.548392
O     39.075417    28.693349    21.044491    -0.566680
O     41.361739    28.414682    21.018952    -0.533090
O     23.098091    31.206049    21.047180    -0.539766
O     20.845898    31.477514    21.067343    -0.520104
O     12.563825    11.691503     6.791841    -0.512610
O     11.294484    10.902472     8.414750    -0.566321
O     26.281151    35.949331    17.623479    -0.494759
O     25.284522    37.169200    15.977271    -0.552487
O     37.469161    34.107623    17.483233    -0.563400
O     38.828365    35.221662    16.042241    -0.541475
O     17.405742    10.972605     6.826342    -0.526714
O     18.309378     9.574889     8.399963    -0.548396
O     23.546463    33.928532    21.044491    -0.566687
O     21.260141    34.207199    21.018952    -0.533069
O     39.523789    31.415832    21.047180    -0.539766
O     41.775983    31.144366    21.067343    -0.520101
O     19.619423    12.563825     6.791841    -0.512611
O     20.408461    11.294484     8.414750    -0.566317
O     26.672537    26.281151    17.623479    -0.494755
O     25.452661    25.284522    15.977271    -0.552486
O     28.514244    37.469161    17.483233    -0.563403
O     27.400199    38.828365    16.042241    -0.541480
O     20.338321    17.405742     6.826342    -0.526709
O     21.736043    18.309378     8.399963    -0.548392
O     28.693349    23.546463    21.044491    -0.566682
O     28.414682    21.260141    21.018952    -0.533069
O     31.206049    39.523789    21.047180    -0.539765
O     31.477514    41.775983    21.067343    -0.520103
O     11.691503    18.747101     6.791841    -0.512609
O     10.902472    20.016448     8.414750    -0.566322
O     35.949331    36.340717    17.623479    -0.494758
O     37.169200    37.337340    15.977271    -0.552486
O     34.107623    25.152706    17.483233    -0.563407
O     35.221662    23.793497    16.042241    -0.541484
O     10.972605    13.905184     6.826342    -0.526729
O      9.574889    13.001554     8.399963    -0.548434
O     33.928532    39.075417    21.044491    -0.566681
O     34.207199    41.361739    21.018952    -0.533070
O     31.415832    23.098091    21.047180    -0.539771
O     31.144366    20.845898    21.067343    -0.520101
O     28.219292    27.346970    15.611646    -0.512611
O     26.949945    26.557932    13.988737    -0.566313
O     10.625676    20.293856     4.780008    -0.494758
O      9.629053    21.513732     6.426216    -0.552486
O     21.813687    18.452149     4.920254    -0.563409
O     23.172896    19.566194     6.361246    -0.541489
O     33.061209    26.628072    15.577145    -0.526709
O     33.964839    25.230350    14.003524    -0.548392
O      7.890976    18.273044     1.358996    -0.566682
O      5.604654    18.551711     1.384535    -0.533095
O     23.868302    15.760344     1.356307    -0.539765
O     26.120495    15.488879     1.336144    -0.520100
O     34.402568    35.274890    15.611646    -0.512609
O     35.671909    36.063921    13.988737    -0.566321
O     20.685242    11.017062     4.780008    -0.494758
O     21.681871     9.797193     6.426216    -0.552488
O      9.497232    12.858770     4.920254    -0.563404
O      8.138028    11.744731     6.361246    -0.541474
O     29.560651    35.993788    15.577145    -0.526713
O     28.657015    37.391504    14.003524    -0.548395
O     23.419930    13.037861     1.358996    -0.566685
O     25.706252    12.759194     1.384535    -0.533065
O      7.442604    15.550561     1.356307    -0.539767
O      5.190410    15.822027     1.336144    -0.520105
O     27.346970    34.402568    15.611646    -0.512611
O     26.557932    35.671909    13.988737    -0.566316
O     20.293856    20.685242     4.780008    -0.494755
O     21.513732    21.681871     6.426216    -0.552485
O     18.452149     9.497232     4.920254    -0.563403
O     19.566194     8.138028     6.361246    -0.541481
O     26.628072    29.560651    15.577145    -0.526710
O     25.230350    28.657015    14.003524    -0.548392
O     18.273044    23.419930     1.358996    -0.566681
O     18.551711    25.706252     1.384535    -0.533070
O     15.760344     7.442604     1.356307    -0.539764
O     15.488879     5.190410     1.336144    -0.520103
O     35.274890    28.219292    15.611646    -0.512609
O     36.063921    26.949945    13.988737    -0.566321
O     11.017062    10.625676     4.780008    -0.494760
O      9.797193     9.629053     6.426216    -0.552485
O     12.858770    21.813687     4.920254    -0.563409
O     11.744731    23.172896     6.361246    -0.541483
O     35.993788    33.061209    15.577145    -0.526727
O     37.391504    33.964839    14.003524    -0.548434
O     13.037861     7.890976     1.358996    -0.566682
O     12.759194     5.604654     1.384535    -0.533070
O     15.550561    23.868302     1.356307    -0.539771
O     15.822027    26.120495     1.336144    -0.520101

The following XYZ coordinates are in angstroms. Other properties are in atomic units.
The sperically averaged electron density of each atom fit to a function of the form exp(a - br)
eigen_1, eigen_2 and eigen_3 are the three eigenvalues of traceless quadrupole moment tensor
  atom number  atomic symbol              X              Y              Z     net charge C6 coefficient C8 coefficient C10 coefficient fluctuating dipole atomic polarizability isotropic forcefield polarizability              a              b squared Pearson coefficient          <r^3>          <r^4>         wp_QDO          m_QDO          q_QDO       dipole_x       dipole_y       dipole_z         dipole            Qxy            Qxz            Qyz     Q(x^2-y^2)  Q(3z^2 - R^2)        eigen_1        eigen_2        eigen_3 static polarizability      alpha(xx)      alpha(xy)      alpha(xz)      alpha(yy)      alpha(yz)      alpha(zz) atomic spin moment
            1             Cu      34.597011      26.772417      16.704040       0.919013      48.468247 0.67462374E+03  0.16576203E+05                                11.537199                            8.921199       1.103195       2.302350                    0.996788      38.584640      91.497544       0.563464       0.442401      -1.119402      -0.065936       0.069807       0.092934       0.133631       0.048804       0.060541      -0.082120       0.015649      -0.083898      -0.133670       0.060692       0.072978             15.689307      18.019642       4.746243       2.931224      16.174498      -4.618785      12.873781           0.713125
            2             Cu      35.735785      25.239432      14.868746       0.891976      49.544130 0.72990440E+03  0.18316371E+05                                11.806458                            9.352953       1.011766       2.262585                    0.995926      39.464417      95.001833       0.543088       0.449431      -1.113463       0.062658      -0.096257      -0.105448       0.155919       0.036001       0.057165      -0.082640       0.015227      -0.057989      -0.123666       0.045663       0.078003             15.672706      17.556001       4.092454       3.151594      16.132647      -4.599045      13.329471           0.705526
            3             Cu      28.024853      35.849447      16.704040       0.919019      48.466626 0.67460062E+03  0.16575478E+05                                11.536895                            8.921003       1.103302       2.302383                    0.996787      38.584415      91.496307       0.563475       0.442397      -1.119406       0.065930      -0.069806       0.092919       0.133617       0.048798      -0.060529       0.082125       0.015675      -0.083872      -0.133663       0.060687       0.072976             15.688818      18.019154       4.746019      -2.931255      16.173899       4.618520      12.873401           0.713128
            4             Cu      26.886072      37.382425      14.868746       0.891973      49.543706 0.72990182E+03  0.18316289E+05                                11.806378                            9.352929       1.011725       2.262570                    0.995926      39.464525      95.002029       0.543089       0.449430      -1.113463      -0.062658       0.096266      -0.105460       0.155932       0.036003      -0.057173       0.082652       0.015238      -0.058005      -0.123684       0.045670       0.078014             15.672537      17.555957       4.092364      -3.151698      16.132325       4.598837      13.329328           0.705525
            5             Cu      26.772417      28.024853      16.704040       0.919018      48.468180 0.67462119E+03  0.16576124E+05                                11.537178                            8.921173       1.103291       2.302378                    0.996788      38.584612      91.497414       0.563466       0.442400      -1.119403       0.069809       0.065936       0.092923       0.133625      -0.048797      -0.082123      -0.060533      -0.015646      -0.083891      -0.133663       0.060681       0.072982             15.689265      16.174387      -4.746236      -4.618705      18.019674      -2.931283      12.873736           0.713131
            6             Cu      25.239432      26.886072      14.868746       0.891971      49.545027 0.72991949E+03  0.18316858E+05                                11.806628                            9.353076       1.011765       2.262583                    0.995926      39.464636      95.002871       0.543081       0.449433      -1.113460      -0.096261      -0.062656      -0.105447       0.155920      -0.035997      -0.082639      -0.057168      -0.015229      -0.058021      -0.123668       0.045666       0.078002             15.672927      16.132831      -4.092540      -4.599041      17.556313      -3.151703      13.329637           0.705525
            7             Cu      35.849447      34.597011      16.704040       0.919011      48.467044 0.67460805E+03  0.16575711E+05                                11.536987                            8.921073       1.103166       2.302343                    0.996787      38.584479      91.496686       0.563471       0.442399      -1.119404      -0.069805      -0.065931       0.092923       0.133620      -0.048798       0.082119       0.060535      -0.015681      -0.083903      -0.133665       0.060697       0.072968             15.688975      16.174093      -4.746057       4.618624      18.019302       2.931240      12.873529           0.713121
            8             Cu      37.382425      35.735785      14.868746       0.891976      49.542379 0.72987919E+03  0.18315559E+05                                11.806120                            9.352739       1.011804       2.262597                    0.995927      39.464247      95.000601       0.543099       0.449426      -1.113467       0.096266       0.062665      -0.105454       0.155931      -0.036006       0.082653       0.057169      -0.015234      -0.057980      -0.123681       0.045667       0.078014             15.672198      16.132025      -4.092243       4.598787      17.555511       3.151589      13.329059           0.705525
            9             Cu      12.369382      20.193976       5.699447       0.919008      48.468436 0.67462690E+03  0.16576302E+05                                11.537234                            8.921225       1.103187       2.302347                    0.996788      38.584693      91.497763       0.563463       0.442401      -1.119402       0.065936      -0.069808      -0.092935       0.133632       0.048803       0.060541      -0.082119       0.015648      -0.083897      -0.133669       0.060691       0.072977             15.689355      18.019699       4.746259       2.931232      16.174547      -4.618801      12.873819           0.713123
           10             Cu      11.230608      21.726961       7.534741       0.891977      49.543991 0.72990229E+03  0.18316302E+05                                11.806428                            9.352933       1.011777       2.262589                    0.995926      39.464403      95.001721       0.543089       0.449430      -1.113463      -0.062658       0.096257       0.105448       0.155919       0.036002       0.057165      -0.082641       0.015227      -0.057989      -0.123667       0.045664       0.078003             15.672660      17.555947       4.092438       3.151582      16.132600      -4.599030      13.329434           0.705527
           11             Cu      18.941540      11.116946       5.699447       0.919029      48.466122 0.67459227E+03  0.16575216E+05                                11.536800                            8.920933       1.103328       2.302393                    0.996787      38.584286      91.495738       0.563479       0.442395      -1.119407      -0.065930       0.069805      -0.092917       0.133615       0.048799      -0.060530       0.082127       0.015676      -0.083875      -0.133666       0.060689       0.072978             15.688682      18.018994       4.745973      -2.931230      16.173759       4.618478      12.873295           0.713136
           12             Cu      20.080321       9.583968       7.534741       0.891976      49.543571 0.72989923E+03  0.18316206E+05                                11.806352                            9.352908       1.011733       2.262573                    0.995926      39.464488      95.001862       0.543090       0.449430      -1.113464       0.062658      -0.096265       0.105460       0.155932       0.036004      -0.057173       0.082652       0.015238      -0.058005      -0.123685       0.045671       0.078014             15.672504      17.555921       4.092356      -3.151695      16.132291       4.598827      13.329300           0.705528
           13             Cu      20.193976      18.941540       5.699447       0.919020      48.468033 0.67461877E+03  0.16576048E+05                                11.537150                            8.921153       1.103298       2.302380                    0.996788      38.584576      91.497252       0.563467       0.442400      -1.119403      -0.069809      -0.065935      -0.092922       0.133624      -0.048797      -0.082123      -0.060533      -0.015646      -0.083892      -0.133664       0.060681       0.072983             15.689226      16.174345      -4.746223      -4.618693      18.019629      -2.931275      12.873705           0.713134
           14             Cu      21.726961      20.080321       7.534741       0.891971      49.544992 0.72991881E+03  0.18316836E+05                                11.806623                            9.353072       1.011761       2.262582                    0.995926      39.464618      95.002818       0.543081       0.449433      -1.113460       0.096260       0.062656       0.105447       0.155919      -0.035997      -0.082639      -0.057167      -0.015229      -0.058020      -0.123667       0.045666       0.078002             15.672922      16.132825      -4.092540      -4.599041      17.556307      -3.151700      13.329634           0.705527
           15             Cu      11.116946      12.369382       5.699447       0.919020      48.466457 0.67459851E+03  0.16575410E+05                                11.536869                            8.920987       1.103205       2.302356                    0.996787      38.584366      91.496080       0.563476       0.442397      -1.119406       0.069804       0.065930      -0.092921       0.133618      -0.048800       0.082122       0.060536      -0.015683      -0.083907      -0.133669       0.060700       0.072970             15.688803      16.173918      -4.745997       4.618570      18.019097       2.931206      12.873392           0.713125
           16             Cu       9.583968      11.230608       7.534741       0.891977      49.542268 0.72987744E+03  0.18315502E+05                                11.806097                            9.352722       1.011813       2.262600                    0.995927      39.464238      95.000511       0.543100       0.449425      -1.113467      -0.096266      -0.062665       0.105454       0.155932      -0.036007       0.082653       0.057169      -0.015234      -0.057979      -0.123682       0.045667       0.078015             15.672162      16.131987      -4.092231       4.598775      17.555471       3.151582      13.329028           0.705525
           17             Cu      23.466893      14.449354       0.000000       0.899268      50.830398 0.72854155E+03  0.18274462E+05                                11.998542                            9.342571       1.005257       2.262673                    0.995957      39.374726      94.780010       0.543508       0.449272      -1.113510      -0.154683       0.019095      -0.000003       0.155857       0.031285       0.000004      -0.000004      -0.185960       0.163326      -0.125323       0.054442       0.070881             16.411755       7.719488       1.828039      -0.000010      19.017957      -0.000168      22.497820           0.700959
           18             Cu      26.097635      14.083330       0.000000       0.908748      49.170889 0.69399178E+03  0.17172270E+05                                11.683423                            9.072876       1.169488       2.318081                    0.996873      38.829292      92.385442       0.556501       0.444802      -1.117948       0.140508      -0.027983      -0.000017       0.143268       0.026558       0.000015       0.000023      -0.184728       0.170528      -0.124528       0.056843       0.067685             15.945956       7.574493       1.262063       0.000011      18.586065      -0.000133      21.677309           0.711059
           19             Cu       7.844007      16.861546       0.000000       0.899262      50.830361 0.72854195E+03  0.18274473E+05                                11.998529                            9.342569       1.005268       2.262676                    0.995957      39.374766      94.780081       0.543509       0.449272      -1.113510       0.154688      -0.019096       0.000003       0.155862       0.031285       0.000004      -0.000004      -0.185959       0.163323      -0.125322       0.054441       0.070881             16.411721       7.719483       1.828034      -0.000014      19.017915      -0.000172      22.497766           0.700960
           20             Cu       5.213265      17.227570       0.000000       0.908734      49.171205 0.69399796E+03  0.17172461E+05                                11.683463                            9.072911       1.169493       2.318080                    0.996873      38.829477      92.385971       0.556500       0.444802      -1.117949      -0.140512       0.027983       0.000017       0.143271       0.026558       0.000014       0.000023      -0.184726       0.170527      -0.124527       0.056842       0.067684             15.946001       7.574519       1.262065      -0.000001      18.586114      -0.000129      21.677369           0.711045
           21             Cu      14.449354       7.844007       0.000000       0.899265      50.830586 0.72854565E+03  0.18274595E+05                                11.998584                            9.342609       1.005234       2.262666                    0.995957      39.374758      94.780240       0.543506       0.449274      -1.113509       0.019097       0.154684       0.000004       0.155858      -0.031286      -0.000002       0.000007       0.185956       0.163334      -0.125323       0.054445       0.070878             16.411806      19.018011      -1.828042      -0.000174       7.719517       0.000032      22.497890           0.700959
           22             Cu      14.083330       5.213265       0.000000       0.908734      49.172345 0.69401332E+03  0.17172950E+05                                11.683687                            9.073045       1.169477       2.318074                    0.996874      38.829608      92.386815       0.556493       0.444805      -1.117946      -0.027969      -0.140517      -0.000003       0.143274      -0.026553       0.000002       0.000008       0.184720       0.170516      -0.124520       0.056839       0.067681             15.946374      18.586554      -1.262093      -0.000195       7.574647       0.000030      21.677921           0.711055
           23             Cu      16.861546      23.466893       0.000000       0.899265      50.830546 0.72854500E+03  0.18274574E+05                                11.998576                            9.342604       1.005237       2.262666                    0.995957      39.374750      94.780200       0.543506       0.449273      -1.113509      -0.019097      -0.154684      -0.000004       0.155858      -0.031286      -0.000002       0.000007       0.185956       0.163335      -0.125323       0.054445       0.070878             16.411795      19.017998      -1.828042      -0.000178       7.719512       0.000036      22.497874           0.700960
           24             Cu      17.227570      26.097635       0.000000       0.908737      49.172244 0.69401155E+03  0.17172893E+05                                11.683665                            9.073028       1.169486       2.318077                    0.996874      38.829592      92.386710       0.556494       0.444804      -1.117946       0.027969       0.140516       0.000002       0.143273      -0.026553       0.000002       0.000008       0.184722       0.170519      -0.124522       0.056840       0.067683             15.946344      18.586520      -1.262092      -0.000191       7.574633       0.000042      21.677880           0.711058
           25              H      18.661316      21.473035      10.126376       0.153330       1.328984 0.99940372E+01  0.10330636E+03                                 1.979254                            1.836950      -1.401609       2.240035                    0.993873       3.508268       9.945109       0.467988       1.266150      -0.713717       0.036221      -0.004060       0.013037       0.038709      -0.001972       0.007824      -0.011077       0.020958      -0.011692      -0.017943       0.000753       0.017190              2.058804       2.572181      -0.103348       0.248465       1.636025       0.224895       1.968206           0.000516
           26              H      14.972896      22.957176      12.317437       0.135160       1.143491 0.82010572E+01  0.79710822E+02                                 1.705756                            1.603914      -0.885664       2.467348                    0.999246       3.177520       8.394961       0.535716       1.176315      -0.735847      -0.043988       0.002131       0.000064       0.044040       0.000846      -0.001333       0.009253       0.034593      -0.022462      -0.020309      -0.000798       0.021108              1.730576       2.167929       0.093007      -0.006595       1.401177       0.186809       1.622622          -0.000005
           27              H      14.096194      24.259713      14.203811       0.125224       1.285612 0.97685406E+01  0.99989807E+02                                 1.904790                            1.792174      -1.085128       2.369365                    0.996596       3.492876       9.721838       0.485309       1.232997      -0.721422      -0.023171       0.008024      -0.025026       0.035037      -0.008727       0.010304       0.001516       0.010898       0.031788      -0.017204      -0.000147       0.017351              1.968140       2.052492       0.081831       0.199205       1.587736       0.383254       2.264192           0.000003
           28              H      14.904022      26.507841      17.367183       0.116472       1.361788 0.10562586E+02  0.11115310E+03                                 2.033161                            1.902613      -1.291661       2.268548                    0.993766       3.766716      10.917030       0.452890       1.285174      -0.708189      -0.007606       0.024746       0.026377       0.036959      -0.003955      -0.010003       0.006803      -0.001329      -0.031142      -0.016307       0.001534       0.014773              2.121372       2.457305      -0.134793      -0.298067       1.846233       0.430942       2.060580           0.000005
           29              H      17.928651      25.070667      15.225410       0.115552       1.395044 0.10927037E+02  0.11560211E+03                                 2.035387                            1.911513      -1.364735       2.228818                    0.993438       3.797853      10.923388       0.461699       1.253959      -0.714808       0.039256      -0.002517      -0.003947       0.039534       0.004675       0.007690      -0.000391       0.017093      -0.038642      -0.015055      -0.002895       0.017950              2.112475       2.633369       0.065612       0.004615       1.775671       0.327611       1.928386           0.000006
           30              H      19.422183      26.692574      16.323181       0.150526       1.096550 0.79558689E+01  0.77186030E+02                                 1.701339                            1.613912      -0.899615       2.473672                    0.999309       3.146502       8.462989       0.514223       1.227732      -0.723841       0.023748      -0.028769      -0.033267       0.049983      -0.001499      -0.008219       0.019795       0.011617       0.015544      -0.023044       0.000694       0.022350              1.722829       1.845629      -0.009410      -0.189953       1.511925       0.307462       1.810935          -0.000004
           31              H      21.466785      27.296875      16.892229       0.138206       1.068970 0.78991529E+01  0.76584182E+02                                 1.664767                            1.594961      -1.166682       2.342345                    0.996688       3.311567       8.936446       0.523114       1.207677      -0.726018       0.001906      -0.032732      -0.030098       0.044507       0.002780       0.002658       0.011234      -0.012368       0.000602      -0.008569      -0.006859       0.015429              1.696910       1.752645       0.108296       0.024581       1.669131       0.368315       1.668954           0.000216
           32              H      23.689864      29.576313      19.199788       0.123169       1.153367 0.87850587E+01  0.87313125E+02                                 1.742851                            1.673774      -1.171850       2.330928                    0.996083       3.415753       9.279144       0.515337       1.195859      -0.729087       0.036635      -0.000688       0.019854       0.041675       0.000867       0.009780      -0.000733       0.011094      -0.006423      -0.008754      -0.004207       0.012961              1.778304       2.071087       0.077300       0.121683       1.563289       0.252076       1.700535           0.000714
           33              H      19.829231      29.432284      19.925661       0.137508       1.316752 0.10213191E+02  0.10594223E+03                                 1.946788                            1.839496      -1.395488       2.232109                    0.993754       3.578208      10.097653       0.475260       1.242417      -0.718479      -0.024768       0.005942       0.032543       0.041326      -0.011408      -0.007942       0.001195       0.003601       0.045195      -0.019634       0.000929       0.018705              2.011806       2.129588       0.026392      -0.320677       1.768911       0.353557       2.136918           0.000176
           34              H      38.002076      27.412730      19.208750       0.132308       1.133332 0.84362656E+01  0.82927372E+02                                 1.714925                            1.635405      -1.180255       2.329884                    0.996591       3.348925       9.021192       0.524115       1.188863      -0.730811      -0.036213       0.013701       0.020662       0.043887      -0.005918      -0.010487       0.002057       0.011685      -0.010127      -0.010133      -0.005653       0.015786              1.753183       2.011011      -0.138341      -0.120756       1.532634       0.251989       1.715905           0.000648
           35              H      41.912808      26.720759      19.338690       0.131142       1.185849 0.89536288E+01  0.89264565E+02                                 1.771395                            1.688246      -1.134013       2.352287                    0.996670       3.354005       9.076343       0.514663       1.193723      -0.730621       0.027073      -0.003161       0.025652       0.037430      -0.003053       0.007420      -0.003781       0.011579       0.003285      -0.007923      -0.004164       0.012087              1.809395       2.132010      -0.086174       0.218656       1.475423       0.184962       1.820751           0.000273
           36              H      39.655286      25.117636      16.462082       0.138241       1.339670 0.10323167E+02  0.10761954E+03                                 1.985131                            1.862169      -1.422386       2.220414                    0.993651       3.624397      10.331594       0.466414       1.259669      -0.714347      -0.013023      -0.030040      -0.028809       0.043611       0.012063       0.001895       0.007661      -0.015137       0.024764      -0.018538       0.001624       0.016914              2.054622       2.081958       0.028233       0.122447       1.981379       0.525595       2.100529           0.000406
           37              H      12.505607      26.720756      17.586737       0.159051       1.131359 0.82160396E+01  0.80182630E+02                                 1.723816                            1.631042      -0.992881       2.436406                    0.998660       3.129530       8.383591       0.516879       1.214225      -0.727397       0.024638       0.041119       0.012220       0.049468       0.011953      -0.002874       0.016428      -0.004468      -0.045809      -0.025530       0.002181       0.023350              1.741875       1.791990       0.192456       0.009509       1.892336       0.329868       1.541300          -0.000001
           38              H      16.269158      19.966975       7.308017       0.140046       1.113072 0.81990431E+01  0.79962556E+02                                 1.692386                            1.611728      -1.184391       2.334851                    0.996614       3.274767       8.765111       0.528605       1.188096      -0.731480      -0.006335      -0.031493      -0.028822       0.043158       0.000729       0.000907       0.012149      -0.015142       0.006663      -0.008796      -0.007928       0.016724              1.731793       1.719845      -0.017349       0.057022       1.677971       0.389306       1.797563           0.000495
           39              H      14.640996      22.211972      10.189106       0.145671       1.074608 0.78145276E+01  0.75473354E+02                                 1.664954                            1.582356      -1.157751       2.348893                    0.996921       3.265997       8.763668       0.527811       1.201536      -0.727778      -0.036782       0.013055       0.014826       0.041751      -0.005104      -0.009797       0.005487       0.009773      -0.004590      -0.009291      -0.005986       0.015277              1.702659       1.884860      -0.174341      -0.135877       1.463231       0.278589       1.759886           0.000318
           40              H      12.649623       9.837904      10.126376       0.153329       1.329011 0.99942603E+01  0.10330889E+03                                 1.979256                            1.836952      -1.401570       2.240052                    0.993873       3.508246       9.944948       0.467997       1.266124      -0.713723      -0.036218       0.004062       0.013038       0.038707      -0.001967      -0.007823       0.011078       0.020962      -0.011696      -0.017946       0.000758       0.017188              2.058806       2.572181      -0.103351      -0.248462       1.636027      -0.224895       1.968211           0.000516
           41              H      16.338051      39.664672      12.317437       0.135163       1.143553 0.82016033E+01  0.79717500E+02                                 1.705837                            1.603984      -0.885626       2.467367                    0.999246       3.177492       8.394974       0.535696       1.176340      -0.735843       0.043988      -0.002130       0.000066       0.044040       0.000843       0.001328      -0.009255       0.034596      -0.022460      -0.020312      -0.000796       0.021109              1.730660       2.168040       0.093015       0.006596       1.401235      -0.186828       1.622705          -0.000005
           42              H      17.214760      38.362142      14.203811       0.125219       1.285990 0.97720181E+01  0.10003411E+03                                 1.905196                            1.792525      -1.085163       2.369349                    0.996594       3.492939       9.722376       0.485249       1.233040      -0.721417       0.023172      -0.008023      -0.025026       0.035037      -0.008727      -0.010307      -0.001521       0.010906       0.031783      -0.017207      -0.000146       0.017353              1.968577       2.052958       0.081859      -0.199271       1.588037      -0.383391       2.264736           0.000003
           43              H      16.406945      36.114025      17.367183       0.116471       1.362041 0.10565069E+02  0.11118730E+03                                 2.033563                            1.902956      -1.291621       2.268565                    0.993766       3.766897      10.918444       0.452800       1.285336      -0.708157       0.007609      -0.024744       0.026377       0.036959      -0.003955       0.010001      -0.006808      -0.001323      -0.031136      -0.016306       0.001532       0.014774              2.121814       2.457868      -0.134839       0.298170       1.846578      -0.431080       2.060998           0.000005
           44              H      13.382308      37.551192      15.225410       0.115548       1.395311 0.10929790E+02  0.11564072E+03                                 2.035842                            1.911909      -1.364648       2.228857                    0.993440       3.798121      10.925290       0.461586       1.254163      -0.714766      -0.039257       0.002516      -0.003949       0.039535       0.004676      -0.007693       0.000384       0.017099      -0.038637      -0.015054      -0.002901       0.017954              2.112971       2.634033       0.065642      -0.004629       1.776049      -0.327744       1.928831           0.000006
           45              H      11.888780      35.929289      16.323181       0.150524       1.096692 0.79571596E+01  0.77201671E+02                                 1.701500                            1.614057      -0.899672       2.473647                    0.999308       3.146562       8.463317       0.514193       1.227753      -0.723838      -0.023748       0.028769      -0.033268       0.049984      -0.001499       0.008216      -0.019799       0.011618       0.015536      -0.023047       0.000697       0.022350              1.722997       1.845815      -0.009404       0.189973       1.512061      -0.307510       1.811114          -0.000003
           46              H      41.155079      35.324990      16.892229       0.138205       1.068830 0.78978942E+01  0.76569179E+02                                 1.664631                            1.594839      -1.166654       2.342355                    0.996688       3.311550       8.936332       0.523130       1.207684      -0.726014      -0.001907       0.032731      -0.030101       0.044509       0.002781      -0.002657      -0.011235      -0.012366       0.000615      -0.008568      -0.006861       0.015429              1.696769       1.752501       0.108284      -0.024581       1.668992      -0.368263       1.668815           0.000216
           47              H      38.932010      33.045561      19.199788       0.123163       1.153573 0.87869796E+01  0.87336607E+02                                 1.743040                            1.673945      -1.171795       2.330953                    0.996084       3.415845       9.279494       0.515318       1.195842      -0.729093      -0.036637       0.000686       0.019854       0.041676       0.000868      -0.009785       0.000730       0.011101      -0.006425      -0.008757      -0.004211       0.012968              1.778503       2.071336       0.077312      -0.121701       1.563450      -0.252124       1.700723           0.000714
           48              H      42.792645      33.189592      19.925661       0.137504       1.316836 0.10214038E+02  0.10595355E+03                                 1.946902                            1.839597      -1.395512       2.232098                    0.993750       3.578302      10.098144       0.475235       1.242451      -0.718472       0.024769      -0.005943       0.032543       0.041327      -0.011408       0.007941      -0.001195       0.003603       0.045186      -0.019633       0.000931       0.018702              2.011928       2.129718       0.026403       0.320694       1.769016      -0.353594       2.137050           0.000176
           49              H      24.619798      35.209144      19.208750       0.132315       1.133395 0.84369537E+01  0.82936962E+02                                 1.715117                            1.635576      -1.180241       2.329894                    0.996591       3.348905       9.021695       0.524030       1.189015      -0.730778       0.036214      -0.013702       0.020659       0.043886      -0.005920       0.010486      -0.002063       0.011684      -0.010127      -0.010130      -0.005657       0.015788              1.753385       2.011263      -0.138365       0.120777       1.532792      -0.252036       1.716102           0.000648
           50              H      20.709066      35.901115      19.338690       0.131137       1.185849 0.89536625E+01  0.89265185E+02                                 1.771413                            1.688263      -1.133980       2.352304                    0.996670       3.354029       9.076489       0.514652       1.193743      -0.730616      -0.027075       0.003160       0.025652       0.037431      -0.003051      -0.007422       0.003779       0.011582       0.003275      -0.007922      -0.004165       0.012087              1.809414       2.132031      -0.086179      -0.218651       1.475439      -0.184965       1.820772           0.000273
           51              H      22.966577      37.504228      16.462082       0.138242       1.339419 0.10320837E+02  0.10758947E+03                                 1.984872                            1.861946      -1.422432       2.220385                    0.993654       3.624392      10.331391       0.466446       1.259651      -0.714348       0.013023       0.030042      -0.028808       0.043612       0.012065      -0.001894      -0.007660      -0.015138       0.024763      -0.018540       0.001625       0.016914              2.054346       2.081678       0.028223      -0.122418       1.981116      -0.525479       2.100243           0.000406
           52              H      18.805360      35.901112      17.586737       0.159046       1.131211 0.82148258E+01  0.80168950E+02                                 1.723752                            1.630986      -0.992858       2.436415                    0.998659       3.129588       8.384035       0.516850       1.214321      -0.727372      -0.024638      -0.041119       0.012219       0.049468       0.011954       0.002873      -0.016432      -0.004465      -0.045804      -0.025532       0.002181       0.023351              1.741810       1.791930       0.192442      -0.009505       1.892255      -0.329845       1.541245          -0.000001
           53              H      15.041770      11.343953       7.308017       0.140044       1.112978 0.81981608E+01  0.79951508E+02                                 1.692250                            1.611607      -1.184383       2.334855                    0.996614       3.274740       8.764800       0.528643       1.188045      -0.731491       0.006334       0.031493      -0.028822       0.043159       0.000730      -0.000906      -0.012152      -0.015145       0.006666      -0.008797      -0.007931       0.016729              1.731651       1.719705      -0.017347      -0.057015       1.677834      -0.389251       1.797414           0.000495
           54              H      16.669943       9.098967      10.189106       0.145607       1.074762 0.78159158E+01  0.75490327E+02                                 1.665132                            1.582511      -1.157955       2.348774                    0.996919       3.266315       8.764809       0.527776       1.201558      -0.727772       0.036790      -0.013075       0.014832       0.041767      -0.005105       0.009798      -0.005488       0.009782      -0.004590      -0.009293      -0.005988       0.015281              1.702845       1.885084      -0.174378       0.135911       1.463370      -0.278641       1.760082           0.000318
           55              H      21.473035      12.649623      10.126376       0.153330       1.329067 0.99947724E+01  0.10331565E+03                                 1.979333                            1.837017      -1.401602       2.240034                    0.993873       3.508248       9.945069       0.467981       1.266148      -0.713719      -0.004060      -0.036217       0.013039       0.038707       0.001970      -0.011078      -0.007823      -0.020960      -0.011696      -0.017945       0.000756       0.017189              2.058890       1.636084       0.103355       0.224910       2.572300      -0.248481       1.968287           0.000516
           56              H      22.957176      16.338051      12.317437       0.135161       1.143444 0.82006257E+01  0.79705404E+02                                 1.705696                            1.603860      -0.885639       2.467360                    0.999246       3.177448       8.394646       0.535732       1.176298      -0.735851       0.002131       0.043988       0.000065       0.044040      -0.000845       0.009252       0.001330      -0.034595      -0.022463      -0.020309      -0.000799       0.021108              1.730513       1.401132      -0.093003       0.186800       2.167841       0.006592       1.622567          -0.000005
           57              H      24.259713      17.214760      14.203811       0.125221       1.285824 0.97703943E+01  0.10001223E+03                                 1.904921                            1.792286      -1.085133       2.369363                    0.996595       3.492816       9.721429       0.485323       1.232918      -0.721443       0.008023       0.023172      -0.025026       0.035037       0.008726       0.001518      -0.010306      -0.010903       0.031786      -0.017205      -0.000147       0.017352              1.968280       1.587832      -0.081843       0.383300       2.052641      -0.199232       2.264368           0.000003
           58              H      26.507841      16.406945      17.367183       0.116471       1.361833 0.10563047E+02  0.11115968E+03                                 2.033247                            1.902686      -1.291647       2.268559                    0.993766       3.766804      10.917537       0.452868       1.285217      -0.708180       0.024745       0.007607       0.026376       0.036958       0.003953       0.006804       0.010006       0.001333      -0.031147      -0.016311       0.001538       0.014773              2.121468       1.846305       0.134805       0.430970       2.457431       0.298092       2.060667           0.000005
           59              H      25.070667      13.382308      15.225410       0.115552       1.395125 0.10927867E+02  0.11561354E+03                                 2.035505                            1.911616      -1.364734       2.228819                    0.993438       3.797947      10.923926       0.461674       1.254000      -0.714800      -0.002517      -0.039255      -0.003947       0.039533      -0.004676      -0.000391      -0.007693      -0.017092      -0.038641      -0.015056      -0.002895       0.017951              2.112604       1.775771      -0.065621       0.327647       2.633537      -0.004620       1.928503           0.000006
           60              H      26.692574      11.888780      16.323181       0.150525       1.096742 0.79575803E+01  0.77206555E+02                                 1.701536                            1.614088      -0.899668       2.473648                    0.999308       3.146561       8.463280       0.514196       1.227735      -0.723843      -0.028770      -0.023749      -0.033267       0.049984       0.001499       0.019795       0.008216      -0.011617       0.015540      -0.023044       0.000696       0.022348              1.723033       1.512090       0.009410       0.307521       1.845856       0.189986       1.811154          -0.000004
           61              H      27.296875      41.155079      16.892229       0.138208       1.068905 0.78985282E+01  0.76576337E+02                                 1.664672                            1.594875      -1.166660       2.342353                    0.996688       3.311480       8.936002       0.523142       1.207642      -0.726025      -0.032732      -0.001908      -0.030100       0.044509      -0.002781       0.011233      -0.002657       0.012367       0.000612      -0.008567      -0.006861       0.015428              1.696811       1.669036      -0.108287       0.368281       1.752541      -0.024581       1.668857           0.000216
           62              H      29.576313      38.932010      19.199788       0.123162       1.153384 0.87852144E+01  0.87314894E+02                                 1.742841                            1.673766      -1.171823       2.330938                    0.996083       3.415856       9.279378       0.515349       1.195827      -0.729094      -0.000688      -0.036636       0.019854       0.041676      -0.000864      -0.000733      -0.009783      -0.011094      -0.006417      -0.008755      -0.004208       0.012963              1.778294       1.563283      -0.077297       0.252074       2.071073      -0.121679       1.700527           0.000714
           63              H      29.432284      42.792645      19.925661       0.137512       1.316781 0.10213501E+02  0.10594660E+03                                 1.946851                            1.839551      -1.395490       2.232113                    0.993751       3.578212      10.097825       0.475240       1.242454      -0.718471       0.005943       0.024767       0.032541       0.041324       0.011408       0.001194       0.007940      -0.003603       0.045191      -0.019633       0.000931       0.018702              2.011873       1.768967      -0.026394       0.353577       2.129660       0.320692       2.136991           0.000176
           64              H      27.412730      24.619798      19.208750       0.132312       1.133304 0.84360420E+01  0.82925075E+02                                 1.714948                            1.635425      -1.180213       2.329906                    0.996592       3.348851       9.021147       0.524089       1.188924      -0.730798       0.013701       0.036213       0.020661       0.043886       0.005921       0.002058       0.010485      -0.011681      -0.010128      -0.010132      -0.005652       0.015785              1.753208       1.532652       0.138346       0.251994       2.011044       0.120761       1.715928           0.000648
           65              H      26.720759      20.709066      19.338690       0.131138       1.185885 0.89539836E+01  0.89269148E+02                                 1.771444                            1.688289      -1.134063       2.352263                    0.996669       3.354069       9.076623       0.514650       1.193737      -0.730617      -0.003161      -0.027074       0.025652       0.037430       0.003054      -0.003783      -0.007421      -0.011579       0.003286      -0.007924      -0.004164       0.012088              1.809446       1.475458       0.086178       0.184970       2.132078      -0.218666       1.820803           0.000273
           66              H      25.117636      22.966577      16.462082       0.138240       1.339658 0.10322970E+02  0.10761580E+03                                 1.985024                            1.862078      -1.422413       2.220394                    0.993654       3.624303      10.330876       0.466458       1.259569      -0.714369      -0.030041       0.013023      -0.028810       0.043612      -0.012064       0.007662      -0.001895       0.015137       0.024762      -0.018538       0.001623       0.016915              2.054508       1.981270      -0.028229       0.525547       2.081843      -0.122435       2.100410           0.000406
           67              H      26.720756      18.805360      17.586737       0.159047       1.131445 0.82168537E+01  0.80193001E+02                                 1.723949                            1.631160      -0.992867       2.436412                    0.998660       3.129633       8.384144       0.516840       1.214280      -0.727385       0.041119      -0.024638       0.012220       0.049469      -0.011954       0.016428       0.002873       0.004467      -0.045811      -0.025531       0.002180       0.023350              1.742012       1.892491      -0.192480       0.329910       1.792136      -0.009509       1.541410          -0.000001
           68              H      19.966975      15.041770       7.308017       0.140047       1.113013 0.81985196E+01  0.79956342E+02                                 1.692338                            1.611686      -1.184366       2.334866                    0.996613       3.274739       8.765035       0.528606       1.188109      -0.731477      -0.031494       0.006333      -0.028822       0.043159      -0.000729       0.012150      -0.000907       0.015142       0.006665      -0.008796      -0.007930       0.016726              1.731743       1.677923       0.017349       0.389286       1.719797      -0.057019       1.797510           0.000495
           69              H      22.211972      16.669943      10.189106       0.145609       1.074863 0.78167853E+01  0.75500453E+02                                 1.665214                            1.582583      -1.157957       2.348773                    0.996918       3.266288       8.764696       0.527775       1.201534      -0.727780       0.013076       0.036790       0.014833       0.041767       0.005105       0.005487       0.009798      -0.009783      -0.004588      -0.009291      -0.005990       0.015281              1.702932       1.463438       0.174395       0.278665       1.885189       0.135925       1.760168           0.000318
           70              H       9.837904      18.661316      10.126376       0.153331       1.328915 0.99934032E+01  0.10329802E+03                                 1.979166                            1.836875      -1.401590       2.240043                    0.993873       3.508241       9.944901       0.468005       1.266127      -0.713721       0.004061       0.036219       0.013036       0.038707       0.001971       0.011079       0.007825      -0.020959      -0.011695      -0.017946       0.000756       0.017191              2.058708       1.635960       0.103343      -0.224878       2.572046       0.248446       1.968118           0.000516
           71              H      39.664672      14.972896      12.317437       0.135161       1.143555 0.82016147E+01  0.79717549E+02                                 1.705827                            1.603977      -0.885682       2.467346                    0.999246       3.177505       8.394974       0.535702       1.176327      -0.735845      -0.002129      -0.043986       0.000062       0.044037      -0.000843      -0.009254      -0.001329      -0.034595      -0.022468      -0.020310      -0.000799       0.021109              1.730650       1.401229      -0.093012      -0.186823       2.168027      -0.006597       1.622693          -0.000005
           72              H      38.362142      14.096194      14.203811       0.125220       1.285742 0.97698147E+01  0.10000696E+03                                 1.905007                            1.792363      -1.085124       2.369368                    0.996595       3.492957       9.722533       0.485250       1.233096      -0.721401      -0.008023      -0.023172      -0.025026       0.035037       0.008728      -0.001520       0.010305      -0.010903       0.031783      -0.017207      -0.000144       0.017351              1.968375       1.587898      -0.081844      -0.383326       2.052744       0.199234       2.264483           0.000003
           73              H      36.114025      14.904022      17.367183       0.116471       1.362001 0.10564700E+02  0.11118234E+03                                 2.033515                            1.902917      -1.291615       2.268566                    0.993766       3.766846      10.918208       0.452807       1.285328      -0.708158      -0.024743      -0.007606       0.026380       0.036959       0.003956      -0.006807      -0.010002       0.001322      -0.031138      -0.016306       0.001532       0.014774              2.121762       1.846537       0.134829      -0.431061       2.457803      -0.298154       2.060947           0.000005
           74              H      37.551192      17.928651      15.225410       0.115550       1.395208 0.10928759E+02  0.11562660E+03                                 2.035701                            1.911787      -1.364641       2.228858                    0.993440       3.797996      10.924625       0.461615       1.254121      -0.714775       0.002517       0.039257      -0.003947       0.039535      -0.004675       0.000384       0.007691      -0.017101      -0.038639      -0.015053      -0.002901       0.017954              2.112818       1.775934      -0.065632      -0.327704       2.633823       0.004625       1.928698           0.000006
           75              H      35.929289      19.422183      16.323181       0.150522       1.096525 0.79556914E+01  0.77184238E+02                                 1.701344                            1.613918      -0.899649       2.473655                    0.999308       3.146538       8.463211       0.514208       1.227769      -0.723832       0.028769       0.023749      -0.033268       0.049984       0.001501      -0.019798      -0.008217      -0.011619       0.015545      -0.023047       0.000694       0.022353              1.722836       1.511930       0.009403      -0.307462       1.845638      -0.189947       1.810940          -0.000004
           76              H      35.324990      21.466785      16.892229       0.138203       1.068943 0.78989432E+01  0.76581963E+02                                 1.664765                            1.594959      -1.166677       2.342346                    0.996688       3.311618       8.936695       0.523103       1.207706      -0.726010       0.032732       0.001905      -0.030098       0.044507      -0.002780      -0.011235       0.002658       0.012366       0.000604      -0.008570      -0.006858       0.015429              1.696909       1.669128      -0.108298      -0.368313       1.752647       0.024583       1.668953           0.000216
           77              H      33.045561      23.689864      19.199788       0.123169       1.153618 0.87874602E+01  0.87343064E+02                                 1.743138                            1.674034      -1.171818       2.330944                    0.996084       3.415857       9.279785       0.515282       1.195904      -0.729080       0.000687       0.036634       0.019854       0.041674      -0.000868       0.000730       0.009781      -0.011098      -0.006427      -0.008754      -0.004209       0.012963              1.778606       1.563533      -0.077318      -0.252150       2.071463       0.121711       1.700821           0.000714
           78              H      33.189592      19.829231      19.925661       0.137508       1.316790 0.10213588E+02  0.10594761E+03                                 1.946846                            1.839548      -1.395525       2.232098                    0.993750       3.578259      10.097930       0.475246       1.242439      -0.718474      -0.005943      -0.024769       0.032543       0.041326       0.011409      -0.001195      -0.007942      -0.003601       0.045186      -0.019634       0.000931       0.018702              2.011869       1.768966      -0.026400      -0.353576       2.129655      -0.320683       2.136986           0.000176
           79              H      35.209144      38.002076      19.208750       0.132309       1.133370 0.84366538E+01  0.82932557E+02                                 1.715015                            1.635486      -1.180273       2.329877                    0.996591       3.348898       9.021341       0.524079       1.188926      -0.730798      -0.013702      -0.036215       0.020662       0.043888       0.005922      -0.002063      -0.010488      -0.011690      -0.010132      -0.010133      -0.005659       0.015792              1.753278       1.532708       0.138351      -0.252010       2.011130      -0.120764       1.715998           0.000648
           80              H      35.901115      41.912808      19.338690       0.131140       1.185866 0.89538285E+01  0.89267349E+02                                 1.771437                            1.688285      -1.134000       2.352295                    0.996670       3.354051       9.076606       0.514645       1.193752      -0.730614       0.003161       0.027075       0.025652       0.037431       0.003052       0.003780       0.007419      -0.011581       0.003275      -0.007922      -0.004163       0.012085              1.809439       1.475459       0.086181      -0.184972       2.132059       0.218653       1.820800           0.000273
           81              H      37.504228      39.655286      16.462082       0.138242       1.339398 0.10320741E+02  0.10758956E+03                                 1.984957                            1.862019      -1.422411       2.220402                    0.993651       3.624485      10.332130       0.466400       1.259762      -0.714323       0.030041      -0.013024      -0.028808       0.043611      -0.012065      -0.007661       0.001895       0.015136       0.024769      -0.018540       0.001625       0.016915              2.054437       1.981202      -0.028228      -0.525517       2.081770       0.122429       2.100338           0.000406
           82              H      35.901112      12.505607      17.586737       0.159048       1.131204 0.82147509E+01  0.80167988E+02                                 1.723738                            1.630974      -0.992862       2.436415                    0.998659       3.129584       8.383996       0.516855       1.214313      -0.727374      -0.041118       0.024639       0.012218       0.049468      -0.011953      -0.016430      -0.002873       0.004467      -0.045797      -0.025529       0.002180       0.023350              1.741796       1.892240      -0.192440      -0.329842       1.791913       0.009505       1.541234          -0.000001
           83              H      11.343953      16.269158       7.308017       0.140043       1.113030 0.81986244E+01  0.79957058E+02                                 1.692296                            1.611648      -1.184383       2.334854                    0.996614       3.274764       8.764884       0.528639       1.188039      -0.731493       0.031493      -0.006335      -0.028822       0.043158      -0.000730      -0.012151       0.000908       0.015145       0.006666      -0.008798      -0.007930       0.016728              1.731699       1.677879       0.017347      -0.389268       1.719754       0.057017       1.797464           0.000495
           84              H       9.098967      14.640996      10.189106       0.145674       1.074468 0.78132850E+01  0.75458566E+02                                 1.664820                            1.582238      -1.157740       2.348899                    0.996922       3.265924       8.763391       0.527825       1.201548      -0.727774      -0.013058      -0.036782       0.014825       0.041751       0.005105      -0.005489      -0.009798      -0.009770      -0.004600      -0.009294      -0.005985       0.015278              1.702518       1.463121       0.174315      -0.278550       1.884692      -0.135856       1.759741           0.000319
           85              H      28.305077      25.493358      12.277111       0.153330       1.328982 0.99940170E+01  0.10330610E+03                                 1.979253                            1.836949      -1.401606       2.240036                    0.993873       3.508265       9.945101       0.467988       1.266151      -0.713717      -0.036221       0.004060      -0.013037       0.038709      -0.001972       0.007824      -0.011077       0.020958      -0.011691      -0.017943       0.000753       0.017190              2.058803       2.572179      -0.103348       0.248465       1.636024       0.224895       1.968205           0.000516
           86              H      31.993497      24.009217      10.086050       0.135160       1.143491 0.82010593E+01  0.79710845E+02                                 1.705756                            1.603914      -0.885664       2.467348                    0.999246       3.177521       8.394963       0.535716       1.176315      -0.735847       0.043988      -0.002131      -0.000064       0.044040       0.000846      -0.001333       0.009253       0.034593      -0.022462      -0.020309      -0.000798       0.021108              1.730576       2.167928       0.093007      -0.006595       1.401177       0.186809       1.622622          -0.000005
           87              H      32.870199      22.706680       8.199676       0.125224       1.285611 0.97685370E+01  0.99989767E+02                                 1.904790                            1.792174      -1.085127       2.369366                    0.996596       3.492875       9.721837       0.485308       1.232998      -0.721421       0.023171      -0.008024       0.025026       0.035037      -0.008727       0.010304       0.001516       0.010898       0.031788      -0.017204      -0.000147       0.017351              1.968140       2.052492       0.081832       0.199205       1.587736       0.383254       2.264192           0.000003
           88              H      32.062371      20.458552       5.036304       0.116472       1.361788 0.10562588E+02  0.11115311E+03                                 2.033160                            1.902612      -1.291661       2.268548                    0.993766       3.766717      10.917029       0.452891       1.285173      -0.708189       0.007606      -0.024746      -0.026377       0.036959      -0.003955      -0.010003       0.006803      -0.001329      -0.031142      -0.016307       0.001534       0.014773              2.121371       2.457304      -0.134793      -0.298067       1.846232       0.430942       2.060579           0.000005
           89              H      29.037742      21.895726       7.178077       0.115552       1.395042 0.10927019E+02  0.11560187E+03                                 2.035386                            1.911512      -1.364734       2.228819                    0.993438       3.797850      10.923379       0.461699       1.253960      -0.714808      -0.039256       0.002517       0.003947       0.039534       0.004675       0.007690      -0.000390       0.017093      -0.038642      -0.015055      -0.002895       0.017950              2.112474       2.633367       0.065611       0.004615       1.775670       0.327611       1.928385           0.000006
           90              H      27.544210      20.273819       6.080306       0.150526       1.096549 0.79558613E+01  0.77185932E+02                                 1.701337                            1.613911      -0.899614       2.473672                    0.999309       3.146501       8.462983       0.514223       1.227731      -0.723841      -0.023748       0.028769       0.033267       0.049983      -0.001499      -0.008219       0.019795       0.011617       0.015544      -0.023044       0.000694       0.022350              1.722828       1.845627      -0.009410      -0.189953       1.511923       0.307461       1.810933          -0.000003
           91              H      25.499608      19.669518       5.511258       0.138206       1.068969 0.78991438E+01  0.76584077E+02                                 1.664766                            1.594960      -1.166682       2.342344                    0.996688       3.311566       8.936444       0.523114       1.207678      -0.726017      -0.001906       0.032732       0.030098       0.044507       0.002780       0.002658       0.011234      -0.012368       0.000602      -0.008569      -0.006859       0.015429              1.696910       1.752645       0.108296       0.024581       1.669130       0.368314       1.668953           0.000216
           92              H      23.276529      17.390080       3.203699       0.123169       1.153370 0.87850900E+01  0.87313525E+02                                 1.742855                            1.673777      -1.171855       2.330925                    0.996083       3.415759       9.279169       0.515336       1.195860      -0.729087      -0.036635       0.000688      -0.019854       0.041675       0.000867       0.009780      -0.000733       0.011094      -0.006423      -0.008754      -0.004206       0.012960              1.778308       2.071092       0.077300       0.121683       1.563292       0.252077       1.700539           0.000714
           93              H      27.137162      17.534109       2.477826       0.137508       1.316757 0.10213240E+02  0.10594287E+03                                 1.946793                            1.839500      -1.395493       2.232107                    0.993753       3.578216      10.097683       0.475259       1.242417      -0.718479       0.024768      -0.005942      -0.032543       0.041326      -0.011408      -0.007942       0.001195       0.003601       0.045195      -0.019634       0.000929       0.018705              2.011811       2.129593       0.026392      -0.320678       1.768915       0.353559       2.136924           0.000176
           94              H       8.964317      19.553663       3.194737       0.132308       1.133328 0.84362280E+01  0.82926900E+02                                 1.714920                            1.635401      -1.180249       2.329887                    0.996591       3.348918       9.021164       0.524116       1.188862      -0.730811       0.036213      -0.013701      -0.020662       0.043887      -0.005918      -0.010487       0.002057       0.011685      -0.010126      -0.010133      -0.005653       0.015786              1.753179       2.011005      -0.138341      -0.120756       1.532630       0.251987       1.715900           0.000648
           95              H       5.053585      20.245634       3.064797       0.131142       1.185844 0.89535820E+01  0.89263967E+02                                 1.771389                            1.688241      -1.134008       2.352290                    0.996670       3.353997       9.076310       0.514664       1.193722      -0.730621      -0.027073       0.003161      -0.025652       0.037430      -0.003053       0.007420      -0.003781       0.011579       0.003285      -0.007923      -0.004164       0.012087              1.809389       2.132002      -0.086173       0.218655       1.475418       0.184961       1.820745           0.000272
           96              H       7.311107      21.848757       5.941405       0.138241       1.339672 0.10323190E+02  0.10761985E+03                                 1.985133                            1.862171      -1.422386       2.220414                    0.993651       3.624400      10.331608       0.466413       1.259670      -0.714347       0.013023       0.030040       0.028809       0.043611       0.012063       0.001895       0.007661      -0.015137       0.024765      -0.018538       0.001624       0.016914              2.054625       2.081961       0.028233       0.122447       1.981382       0.525596       2.100532           0.000406
           97              H      34.460786      20.245637       4.816750       0.159051       1.131358 0.82160324E+01  0.80182542E+02                                 1.723815                            1.631041      -0.992882       2.436406                    0.998660       3.129529       8.383587       0.516879       1.214225      -0.727397      -0.024638      -0.041119      -0.012220       0.049468       0.011953      -0.002874       0.016428      -0.004468      -0.045809      -0.025530       0.002180       0.023350              1.741874       1.791989       0.192456       0.009509       1.892335       0.329868       1.541299          -0.000001
           98              H      30.697235      26.999418      15.095470       0.140046       1.113072 0.81990465E+01  0.79962604E+02                                 1.692387                            1.611729      -1.184392       2.334850                    0.996614       3.274767       8.765114       0.528604       1.188097      -0.731480       0.006335       0.031493       0.028822       0.043158       0.000729       0.000907       0.012149      -0.015142       0.006663      -0.008796      -0.007928       0.016724              1.731794       1.719846      -0.017349       0.057022       1.677972       0.389306       1.797564           0.000495
           99              H      32.325397      24.754421      12.214381       0.145671       1.074609 0.78145398E+01  0.75473511E+02                                 1.664956                            1.582358      -1.157753       2.348893                    0.996921       3.265999       8.763679       0.527810       1.201538      -0.727778       0.036782      -0.013055      -0.014826       0.041751      -0.005104      -0.009797       0.005487       0.009772      -0.004590      -0.009291      -0.005986       0.015277              1.702661       1.884862      -0.174341      -0.135877       1.463232       0.278589       1.759888           0.000318
          100              H      34.316770      37.128489      12.277111       0.153329       1.329012 0.99942729E+01  0.10330906E+03                                 1.979258                            1.836954      -1.401571       2.240051                    0.993873       3.508248       9.944959       0.467996       1.266125      -0.713723       0.036218      -0.004062      -0.013038       0.038707      -0.001967      -0.007823       0.011078       0.020962      -0.011696      -0.017946       0.000758       0.017188              2.058809       2.572184      -0.103352      -0.248462       1.636029      -0.224895       1.968213           0.000516
          101              H      30.628342       7.301721      10.086050       0.135163       1.143553 0.82016037E+01  0.79717496E+02                                 1.705836                            1.603983      -0.885627       2.467367                    0.999246       3.177493       8.394973       0.535697       1.176338      -0.735843      -0.043988       0.002130      -0.000066       0.044039       0.000843       0.001328      -0.009255       0.034596      -0.022460      -0.020312      -0.000796       0.021109              1.730659       2.168039       0.093015       0.006596       1.401235      -0.186827       1.622704          -0.000005
          102              H      29.751633       8.604251       8.199676       0.125219       1.285989 0.97720116E+01  0.10003402E+03                                 1.905194                            1.792524      -1.085163       2.369349                    0.996594       3.492938       9.722370       0.485250       1.233040      -0.721417      -0.023172       0.008023       0.025026       0.035037      -0.008727      -0.010307      -0.001521       0.010906       0.031783      -0.017207      -0.000146       0.017353              1.968576       2.052957       0.081859      -0.199270       1.588036      -0.383391       2.264735           0.000003
          103              H      30.559448      10.852368       5.036304       0.116471       1.362040 0.10565060E+02  0.11118718E+03                                 2.033562                            1.902955      -1.291620       2.268565                    0.993766       3.766895      10.918436       0.452800       1.285335      -0.708157      -0.007609       0.024744      -0.026377       0.036959      -0.003955       0.010001      -0.006809      -0.001323      -0.031136      -0.016306       0.001532       0.014774              2.121813       2.457867      -0.134839       0.298170       1.846577      -0.431080       2.060997           0.000005
          104              H      33.584085       9.415201       7.178077       0.115548       1.395313 0.10929806E+02  0.11564095E+03                                 2.035844                            1.911911      -1.364649       2.228856                    0.993440       3.798124      10.925304       0.461586       1.254164      -0.714766       0.039257      -0.002516       0.003949       0.039535       0.004676      -0.007693       0.000384       0.017099      -0.038637      -0.015054      -0.002901       0.017954              2.112973       2.634036       0.065642      -0.004629       1.776051      -0.327745       1.928833           0.000006
          105              H      35.077613      11.037104       6.080306       0.150524       1.096694 0.79571748E+01  0.77201867E+02                                 1.701503                            1.614059      -0.899672       2.473647                    0.999308       3.146564       8.463329       0.514193       1.227754      -0.723838       0.023748      -0.028769       0.033268       0.049984      -0.001499       0.008216      -0.019799       0.011618       0.015536      -0.023047       0.000697       0.022350              1.723000       1.845819      -0.009403       0.189973       1.512064      -0.307510       1.811117          -0.000004
          106              H       5.811314      11.641403       5.511258       0.138205       1.068832 0.78979126E+01  0.76569398E+02                                 1.664633                            1.594840      -1.166654       2.342355                    0.996688       3.311553       8.936341       0.523130       1.207684      -0.726014       0.001907      -0.032731       0.030101       0.044509       0.002781      -0.002657      -0.011235      -0.012366       0.000615      -0.008568      -0.006861       0.015429              1.696771       1.752502       0.108284      -0.024581       1.668994      -0.368263       1.668817           0.000216
          107              H       8.034383      13.920832       3.203699       0.123163       1.153569 0.87869390E+01  0.87336093E+02                                 1.743036                            1.673941      -1.171790       2.330955                    0.996084       3.415838       9.279466       0.515319       1.195842      -0.729093       0.036637      -0.000686      -0.019854       0.041676       0.000868      -0.009785       0.000730       0.011101      -0.006425      -0.008757      -0.004211       0.012968              1.778498       2.071330       0.077312      -0.121701       1.563446      -0.252123       1.700718           0.000714
          108              H       4.173748      13.776801       2.477826       0.137504       1.316829 0.10213970E+02  0.10595264E+03                                 1.946894                            1.839590      -1.395505       2.232102                    0.993750       3.578291      10.098097       0.475237       1.242450      -0.718472      -0.024769       0.005943      -0.032543       0.041327      -0.011408       0.007941      -0.001195       0.003602       0.045186      -0.019633       0.000931       0.018702              2.011920       2.129709       0.026402       0.320693       1.769009      -0.353591       2.137041           0.000176
          109              H      22.346595      11.757249       3.194737       0.132315       1.133397 0.84369733E+01  0.82937210E+02                                 1.715119                            1.635579      -1.180246       2.329892                    0.996591       3.348909       9.021711       0.524030       1.189015      -0.730778      -0.036214       0.013702      -0.020659       0.043886      -0.005920       0.010486      -0.002063       0.011685      -0.010128      -0.010130      -0.005657       0.015788              1.753388       2.011266      -0.138365       0.120777       1.532794      -0.252036       1.716104           0.000648
          110              H      26.257327      11.065278       3.064797       0.131137       1.185855 0.89537163E+01  0.89265861E+02                                 1.771419                            1.688268      -1.133988       2.352300                    0.996670       3.354039       9.076525       0.514651       1.193743      -0.730616       0.027075      -0.003160      -0.025652       0.037431      -0.003051      -0.007422       0.003780       0.011582       0.003275      -0.007922      -0.004165       0.012087              1.809420       2.132038      -0.086179      -0.218652       1.475443      -0.184966       1.820778           0.000273
          111              H      23.999816       9.462165       5.941405       0.138242       1.339418 0.10320825E+02  0.10758932E+03                                 1.984872                            1.861945      -1.422431       2.220385                    0.993654       3.624391      10.331390       0.466445       1.259652      -0.714347      -0.013023      -0.030042       0.028808       0.043612       0.012065      -0.001894      -0.007660      -0.015138       0.024763      -0.018540       0.001625       0.016914              2.054345       2.081678       0.028223      -0.122418       1.981115      -0.525479       2.100243           0.000406
          112              H      28.161033      11.065281       4.816750       0.159046       1.131211 0.82148215E+01  0.80168895E+02                                 1.723751                            1.630986      -0.992859       2.436415                    0.998659       3.129587       8.384031       0.516850       1.214321      -0.727372       0.024638       0.041119      -0.012219       0.049468       0.011954       0.002873      -0.016432      -0.004465      -0.045804      -0.025532       0.002181       0.023351              1.741809       1.791929       0.192442      -0.009505       1.892255      -0.329845       1.541245          -0.000001
          113              H      31.924623      35.622440      15.095470       0.140044       1.112979 0.81981680E+01  0.79951589E+02                                 1.692250                            1.611607      -1.184384       2.334854                    0.996614       3.274741       8.764801       0.528644       1.188044      -0.731491      -0.006334      -0.031493       0.028822       0.043159       0.000730      -0.000906      -0.012152      -0.015145       0.006666      -0.008797      -0.007931       0.016729              1.731651       1.719705      -0.017347      -0.057015       1.677834      -0.389251       1.797414           0.000495
          114              H      30.296450      37.867426      12.214381       0.145607       1.074761 0.78159119E+01  0.75490280E+02                                 1.665132                            1.582511      -1.157954       2.348775                    0.996919       3.266314       8.764806       0.527776       1.201558      -0.727772      -0.036790       0.013075      -0.014832       0.041767      -0.005105       0.009798      -0.005488       0.009782      -0.004590      -0.009293      -0.005988       0.015281              1.702845       1.885083      -0.174378       0.135911       1.463370      -0.278641       1.760082           0.000318
          115              H      25.493358      34.316770      12.277111       0.153330       1.329067 0.99947758E+01  0.10331569E+03                                 1.979334                            1.837017      -1.401603       2.240034                    0.993873       3.508248       9.945070       0.467981       1.266149      -0.713719       0.004060       0.036217      -0.013039       0.038707       0.001970      -0.011078      -0.007823      -0.020960      -0.011696      -0.017945       0.000756       0.017189              2.058891       1.636084       0.103355       0.224910       2.572301      -0.248481       1.968288           0.000516
          116              H      24.009217      30.628342      10.086050       0.135161       1.143444 0.82006248E+01  0.79705400E+02                                 1.705696                            1.603861      -0.885638       2.467361                    0.999246       3.177447       8.394646       0.535732       1.176299      -0.735851      -0.002131      -0.043988      -0.000065       0.044040      -0.000845       0.009252       0.001330      -0.034595      -0.022463      -0.020309      -0.000799       0.021108              1.730514       1.401132      -0.093003       0.186800       2.167842       0.006592       1.622568          -0.000005
          117              H      22.706680      29.751633       8.199676       0.125221       1.285826 0.97704080E+01  0.10001241E+03                                 1.904923                            1.792288      -1.085134       2.369362                    0.996595       3.492818       9.721438       0.485323       1.232918      -0.721442      -0.008023      -0.023172       0.025026       0.035037       0.008726       0.001518      -0.010306      -0.010903       0.031786      -0.017205      -0.000147       0.017352              1.968282       1.587834      -0.081843       0.383300       2.052643      -0.199232       2.264370           0.000003
          118              H      20.458552      30.559448       5.036304       0.116471       1.361834 0.10563051E+02  0.11115974E+03                                 2.033248                            1.902687      -1.291647       2.268559                    0.993766       3.766805      10.917541       0.452868       1.285217      -0.708180      -0.024745      -0.007607      -0.026376       0.036958       0.003953       0.006804       0.010006       0.001333      -0.031147      -0.016311       0.001538       0.014773              2.121468       1.846305       0.134805       0.430971       2.457432       0.298092       2.060667           0.000005
          119              H      21.895726      33.584085       7.178077       0.115552       1.395125 0.10927865E+02  0.11561352E+03                                 2.035504                            1.911616      -1.364734       2.228819                    0.993438       3.797947      10.923925       0.461674       1.253999      -0.714800       0.002517       0.039255       0.003947       0.039533      -0.004676      -0.000391      -0.007693      -0.017092      -0.038641      -0.015056      -0.002895       0.017951              2.112603       1.775771      -0.065621       0.327647       2.633536      -0.004620       1.928502           0.000006
          120              H      20.273819      35.077613       6.080306       0.150525       1.096741 0.79575755E+01  0.77206500E+02                                 1.701536                            1.614088      -0.899667       2.473648                    0.999308       3.146560       8.463278       0.514195       1.227735      -0.723843       0.028770       0.023749       0.033267       0.049984       0.001499       0.019795       0.008216      -0.011617       0.015540      -0.023044       0.000696       0.022348              1.723033       1.512090       0.009410       0.307521       1.845856       0.189986       1.811154          -0.000003
          121              H      19.669518       5.811314       5.511258       0.138208       1.068906 0.78985295E+01  0.76576355E+02                                 1.664672                            1.594875      -1.166660       2.342353                    0.996688       3.311480       8.936003       0.523142       1.207642      -0.726025       0.032732       0.001908       0.030100       0.044509      -0.002781       0.011233      -0.002657       0.012367       0.000612      -0.008567      -0.006861       0.015428              1.696811       1.669036      -0.108287       0.368281       1.752541      -0.024581       1.668857           0.000216
          122              H      17.390080       8.034383       3.203699       0.123162       1.153383 0.87852057E+01  0.87314777E+02                                 1.742840                            1.673764      -1.171822       2.330938                    0.996083       3.415855       9.279371       0.515350       1.195826      -0.729094       0.000688       0.036636      -0.019854       0.041676      -0.000864      -0.000734      -0.009783      -0.011094      -0.006417      -0.008755      -0.004208       0.012963              1.778292       1.563282      -0.077297       0.252073       2.071071      -0.121679       1.700525           0.000714
          123              H      17.534109       4.173748       2.477826       0.137511       1.316781 0.10213502E+02  0.10594660E+03                                 1.946851                            1.839551      -1.395489       2.232113                    0.993751       3.578212      10.097822       0.475240       1.242454      -0.718471      -0.005943      -0.024767      -0.032541       0.041324       0.011408       0.001194       0.007940      -0.003603       0.045191      -0.019633       0.000931       0.018702              2.011872       1.768966      -0.026394       0.353577       2.129660       0.320692       2.136991           0.000176
          124              H      19.553663      22.346595       3.194737       0.132312       1.133305 0.84360478E+01  0.82925149E+02                                 1.714949                            1.635426      -1.180213       2.329906                    0.996592       3.348852       9.021152       0.524089       1.188924      -0.730798      -0.013701      -0.036213      -0.020661       0.043886       0.005921       0.002058       0.010485      -0.011681      -0.010128      -0.010132      -0.005652       0.015785              1.753209       1.532653       0.138346       0.251994       2.011045       0.120761       1.715928           0.000648
          125              H      20.245634      26.257327       3.064797       0.131139       1.185886 0.89539878E+01  0.89269203E+02                                 1.771444                            1.688290      -1.134062       2.352263                    0.996669       3.354070       9.076627       0.514650       1.193737      -0.730618       0.003161       0.027074      -0.025652       0.037430       0.003054      -0.003783      -0.007421      -0.011579       0.003286      -0.007924      -0.004164       0.012088              1.809447       1.475458       0.086178       0.184971       2.132078      -0.218666       1.820804           0.000273
          126              H      21.848757      23.999816       5.941405       0.138240       1.339659 0.10322976E+02  0.10761588E+03                                 1.985025                            1.862078      -1.422414       2.220393                    0.993654       3.624304      10.330881       0.466458       1.259570      -0.714369       0.030041      -0.013023       0.028810       0.043612      -0.012064       0.007662      -0.001895       0.015137       0.024762      -0.018538       0.001623       0.016915              2.054509       1.981271      -0.028229       0.525547       2.081844      -0.122435       2.100411           0.000406
          127              H      20.245637      28.161033       4.816750       0.159047       1.131446 0.82168624E+01  0.80193112E+02                                 1.723950                            1.631161      -0.992868       2.436411                    0.998660       3.129635       8.384152       0.516840       1.214280      -0.727384      -0.041119       0.024638      -0.012220       0.049469      -0.011954       0.016428       0.002873       0.004467      -0.045811      -0.025531       0.002180       0.023350              1.742014       1.892492      -0.192480       0.329910       1.792137      -0.009509       1.541411          -0.000001
          128              H      26.999418      31.924623      15.095470       0.140047       1.113012 0.81985053E+01  0.79956159E+02                                 1.692336                            1.611684      -1.184364       2.334867                    0.996613       3.274736       8.765022       0.528607       1.188109      -0.731477       0.031494      -0.006333       0.028822       0.043159      -0.000729       0.012150      -0.000907       0.015142       0.006665      -0.008796      -0.007930       0.016726              1.731741       1.677921       0.017349       0.389285       1.719794      -0.057019       1.797508           0.000495
          129              H      24.754421      30.296450      12.214381       0.145609       1.074862 0.78167800E+01  0.75500388E+02                                 1.665214                            1.582583      -1.157956       2.348774                    0.996919       3.266287       8.764692       0.527775       1.201534      -0.727780      -0.013076      -0.036790      -0.014833       0.041767       0.005105       0.005487       0.009798      -0.009783      -0.004588      -0.009291      -0.005990       0.015281              1.702931       1.463437       0.174395       0.278664       1.885189       0.135925       1.760168           0.000318
          130              H      37.128489      28.305077      12.277111       0.153330       1.328918 0.99934242E+01  0.10329829E+03                                 1.979168                            1.836877      -1.401592       2.240042                    0.993873       3.508244       9.944912       0.468005       1.266127      -0.713721      -0.004061      -0.036218      -0.013036       0.038707       0.001971       0.011079       0.007825      -0.020959      -0.011695      -0.017946       0.000756       0.017191              2.058711       1.635962       0.103343      -0.224878       2.572049       0.248446       1.968121           0.000517
          131              H       7.301721      31.993497      10.086050       0.135161       1.143555 0.82016163E+01  0.79717563E+02                                 1.705827                            1.603976      -0.885682       2.467346                    0.999246       3.177506       8.394975       0.535703       1.176326      -0.735846       0.002129       0.043986      -0.000061       0.044037      -0.000843      -0.009254      -0.001329      -0.034595      -0.022468      -0.020310      -0.000799       0.021109              1.730649       1.401229      -0.093012      -0.186823       2.168027      -0.006597       1.622693          -0.000005
          132              H       8.604251      32.870199       8.199676       0.125220       1.285741 0.97698091E+01  0.10000689E+03                                 1.905007                            1.792363      -1.085124       2.369368                    0.996595       3.492956       9.722530       0.485250       1.233096      -0.721401       0.008023       0.023172       0.025026       0.035037       0.008728      -0.001520       0.010305      -0.010903       0.031783      -0.017207      -0.000144       0.017351              1.968374       1.587897      -0.081844      -0.383326       2.052743       0.199233       2.264482           0.000003
          133              H      10.852368      32.062371       5.036304       0.116471       1.362001 0.10564696E+02  0.11118228E+03                                 2.033515                            1.902917      -1.291615       2.268566                    0.993766       3.766845      10.918203       0.452808       1.285327      -0.708159       0.024743       0.007606      -0.026380       0.036959       0.003956      -0.006807      -0.010002       0.001322      -0.031138      -0.016306       0.001532       0.014774              2.121761       1.846536       0.134829      -0.431061       2.457802      -0.298153       2.060946           0.000005
          134              H       9.415201      29.037742       7.178077       0.115550       1.395209 0.10928765E+02  0.11562668E+03                                 2.035702                            1.911788      -1.364642       2.228858                    0.993440       3.797997      10.924629       0.461615       1.254121      -0.714775      -0.002517      -0.039257       0.003947       0.039535      -0.004675       0.000384       0.007691      -0.017101      -0.038639      -0.015053      -0.002901       0.017954              2.112819       1.775934      -0.065632      -0.327704       2.633824       0.004625       1.928698           0.000006
          135              H      11.037104      27.544210       6.080306       0.150522       1.096525 0.79556876E+01  0.77184193E+02                                 1.701344                            1.613918      -0.899648       2.473656                    0.999308       3.146537       8.463208       0.514208       1.227769      -0.723832      -0.028769      -0.023749       0.033268       0.049984       0.001501      -0.019798      -0.008217      -0.011619       0.015545      -0.023047       0.000694       0.022353              1.722836       1.511930       0.009403      -0.307462       1.845638      -0.189947       1.810940          -0.000004
          136              H      11.641403      25.499608       5.511258       0.138203       1.068943 0.78989391E+01  0.76581909E+02                                 1.664764                            1.594958      -1.166676       2.342346                    0.996688       3.311617       8.936690       0.523104       1.207705      -0.726010      -0.032732      -0.001905       0.030098       0.044507      -0.002780      -0.011235       0.002658       0.012366       0.000604      -0.008570      -0.006858       0.015429              1.696909       1.669127      -0.108298      -0.368313       1.752646       0.024583       1.668952           0.000216
          137              H      13.920832      23.276529       3.203699       0.123169       1.153616 0.87874389E+01  0.87342795E+02                                 1.743136                            1.674031      -1.171816       2.330945                    0.996084       3.415853       9.279769       0.515282       1.195903      -0.729080      -0.000687      -0.036634      -0.019854       0.041674      -0.000868       0.000730       0.009781      -0.011098      -0.006427      -0.008754      -0.004209       0.012963              1.778603       1.563531      -0.077318      -0.252150       2.071460       0.121711       1.700818           0.000714
          138              H      13.776801      27.137162       2.477826       0.137508       1.316790 0.10213587E+02  0.10594760E+03                                 1.946846                            1.839548      -1.395524       2.232098                    0.993750       3.578259      10.097931       0.475246       1.242439      -0.718474       0.005943       0.024769      -0.032543       0.041326       0.011409      -0.001195      -0.007942      -0.003601       0.045186      -0.019634       0.000931       0.018702              2.011869       1.768966      -0.026400      -0.353576       2.129655      -0.320683       2.136986           0.000176
          139              H      11.757249       8.964317       3.194737       0.132309       1.133368 0.84366361E+01  0.82932338E+02                                 1.715013                            1.635485      -1.180272       2.329877                    0.996591       3.348895       9.021330       0.524079       1.188926      -0.730798       0.013702       0.036215      -0.020662       0.043888       0.005922      -0.002063      -0.010488      -0.011690      -0.010132      -0.010133      -0.005659       0.015792              1.753276       1.532706       0.138351      -0.252009       2.011127      -0.120764       1.715996           0.000648
          140              H      11.065278       5.053585       3.064797       0.131140       1.185866 0.89538339E+01  0.89267415E+02                                 1.771438                            1.688286      -1.134000       2.352295                    0.996670       3.354052       9.076609       0.514645       1.193752      -0.730614      -0.003161      -0.027075      -0.025652       0.037431       0.003052       0.003780       0.007419      -0.011581       0.003275      -0.007922      -0.004163       0.012085              1.809440       1.475460       0.086181      -0.184972       2.132060       0.218653       1.820800           0.000273
          141              H       9.462165       7.311107       5.941405       0.138242       1.339396 0.10320728E+02  0.10758939E+03                                 1.984955                            1.862018      -1.422411       2.220402                    0.993651       3.624482      10.332119       0.466400       1.259762      -0.714323      -0.030041       0.013024       0.028808       0.043611      -0.012065      -0.007661       0.001895       0.015136       0.024769      -0.018540       0.001625       0.016915              2.054435       1.981201      -0.028228      -0.525517       2.081769       0.122429       2.100337           0.000406
          142              H      11.065281      34.460786       4.816750       0.159048       1.131203 0.82147477E+01  0.80167952E+02                                 1.723738                            1.630974      -0.992861       2.436415                    0.998659       3.129583       8.383994       0.516855       1.214314      -0.727374       0.041118      -0.024639      -0.012218       0.049468      -0.011953      -0.016430      -0.002872       0.004467      -0.045797      -0.025529       0.002180       0.023350              1.741796       1.892240      -0.192440      -0.329842       1.791913       0.009505       1.541234          -0.000001
          143              H      35.622440      30.697235      15.095470       0.140043       1.113031 0.81986377E+01  0.79957219E+02                                 1.692297                            1.611649      -1.184384       2.334854                    0.996614       3.274766       8.764891       0.528639       1.188039      -0.731493      -0.031493       0.006335       0.028822       0.043158      -0.000730      -0.012151       0.000908       0.015145       0.006666      -0.008798      -0.007930       0.016728              1.731700       1.677880       0.017347      -0.389269       1.719755       0.057017       1.797466           0.000495
          144              H      37.867426      32.325397      12.214381       0.145674       1.074468 0.78132888E+01  0.75458609E+02                                 1.664820                            1.582238      -1.157741       2.348899                    0.996922       3.265925       8.763393       0.527825       1.201548      -0.727774       0.013058       0.036782      -0.014825       0.041751       0.005105      -0.005489      -0.009798      -0.009770      -0.004599      -0.009294      -0.005985       0.015278              1.702518       1.463121       0.174315      -0.278550       1.884692      -0.135856       1.759741           0.000318
          145              C      18.880488      20.201808       7.809856       0.598459      22.688252 0.25031670E+03  0.51668020E+04                                 7.468465                            5.612005      -0.001443       2.064254                    0.999301      21.952630      60.674254       0.628922       0.471821      -1.023397       0.048326      -0.029706      -0.022631       0.061074       0.032414       0.025602      -0.078974      -0.145420      -0.029172      -0.101596      -0.023762       0.125359              9.722680      13.326539      -3.457196      -3.838272       6.753308       3.087685       9.088194          -0.000159
          146              C      17.656233      20.846814       8.585016       0.016714      38.507874 0.39508331E+03  0.89682267E+04                                 9.830725                            6.526734       0.168411       2.068273                    0.999304      26.047187      70.946039       0.667350       0.404329      -1.084099      -0.026494       0.030364       0.025810       0.047854       0.007899       0.014146      -0.012290      -0.001887      -0.051377      -0.028989       0.012468       0.016521             13.909910      18.936522      -3.906825      -3.815312       8.776689       5.489534      14.016518           0.015208
          147              C      17.812790      21.416674       9.723113      -0.153270      35.400384 0.38468525E+03  0.88547841E+04                                 9.555689                            6.665324      -0.261743       1.900355                    0.999157      29.431047      86.344823       0.614420       0.433080      -1.043903       0.009134      -0.005667      -0.011061       0.015424       0.012008       0.005405      -0.073636      -0.059803      -0.083093      -0.075836      -0.014540       0.090376             12.575039      13.015353      -3.348083      -3.221512       9.181498       6.455234      15.528266          -0.000691
          148              C      16.726303      21.936436      10.323527       0.164785      42.479205 0.40021833E+03  0.91537271E+04                                10.700588                            6.736775       0.020659       2.022193                    0.999393      25.668849      71.180252       0.629748       0.425244      -1.065889       0.026384       0.018948       0.026095       0.041666       0.004605       0.015190       0.035475       0.009237       0.112775      -0.039898      -0.017437       0.057335             16.122209      13.248245      -2.003233      -1.141770      12.200064      10.544193      22.918320           0.001354
          149              C      15.902830      23.088681      12.380167      -0.121663      31.391118 0.35210437E+03  0.78478554E+04                                 8.686621                            6.250110       0.496330       2.156092                    0.999619      27.537834      76.920599       0.660528       0.416040      -1.065130       0.020774       0.010006      -0.023292       0.032775      -0.007681       0.008212      -0.024846      -0.015104      -0.088957      -0.040105       0.004118       0.035987             11.796855       9.747210      -0.156774      -1.320260       8.821211       7.125833      16.822145           0.000071
          150              C      16.641769      23.783785      13.437612       0.167404      39.106943 0.30387222E+03  0.65691641E+04                                10.420462                            5.964479      -0.199707       1.964173                    0.999395      25.132787      70.575810       0.645359       0.439021      -1.044313       0.000543       0.009539       0.006548       0.011583      -0.021906       0.029543      -0.020815      -0.094715       0.048081      -0.067858       0.006219       0.061638             17.501685      10.649664      -3.089196      -6.276487      13.112230      13.063966      28.743161           0.000101
          151              C      16.103224      24.306680      14.660842       0.056127      48.806038 0.41933913E+03  0.97069552E+04                                11.622732                            6.812171      -0.058304       1.985349                    0.999130      26.723686      74.635649       0.637605       0.414989      -1.072044      -0.022478      -0.000058       0.012833       0.025884      -0.009770      -0.015965       0.014609       0.042090      -0.017721      -0.027840      -0.007329       0.035169             18.710587      17.171084      -2.800303      -6.738565      13.596760      11.782960      25.363916          -0.000058
          152              C      14.703627      24.485152      14.884877      -0.175503      39.292915 0.40597734E+03  0.94765951E+04                                10.295779                            6.868644      -0.205051       1.908096                    0.998935      30.231084      89.468769       0.602121       0.435784      -1.041730       0.029252       0.009950      -0.020102       0.036861       0.006015       0.027957      -0.052604      -0.050439      -0.044318      -0.064399      -0.003498       0.067897             14.535257      19.530266      -3.064285      -7.229521       8.102512       5.335200      15.972992           0.000031
          153              C      14.274670      24.932900      15.951283       0.065265      46.429124 0.40478381E+03  0.92953178E+04                                11.331487                            6.737933      -0.061282       1.991794                    0.999157      26.470694      73.832875       0.634167       0.420593      -1.067573       0.007140      -0.008665       0.007771       0.013655       0.014491       0.024245      -0.012815       0.018174      -0.099417      -0.047210       0.009581       0.037629             18.173197      31.104921      -0.415960      -8.587455       8.767845       4.096611      14.646825          -0.000063
          154              C      15.257834      25.966161      16.686117      -0.187182      43.435192 0.49591489E+03  0.12104147E+05                                10.986550                            7.549634      -0.131619       1.922849                    0.998756      31.280729      93.005191       0.582241       0.430999      -1.050277      -0.006023      -0.026125      -0.013632       0.030077      -0.029613       0.023916       0.009387      -0.065083       0.098591      -0.067038       0.027566       0.039472             15.389088      26.130615       5.129510       1.966992       9.921419       4.038974      10.115230           0.000124
          155              C      16.516531      26.097667      16.394872       0.072407      43.381609 0.36326399E+03  0.81670690E+04                                10.798996                            6.385378      -0.164527       1.960173                    0.999198      26.323719      74.058050       0.647262       0.420903      -1.061120       0.012200      -0.010608      -0.010263       0.019150      -0.009103      -0.013352       0.005194      -0.024358       0.051037      -0.026667       0.002371       0.024296             16.785191      21.685831       7.231677       6.355937      13.266943       8.511304      15.402800          -0.000073
          156              C      17.004979      25.136420      15.391196      -0.173416      44.217500 0.51393565E+03  0.12642568E+05                                11.117048                            7.675603      -0.110601       1.923426                    0.998681      31.359360      93.270173       0.579205       0.429880      -1.052112      -0.012639       0.011618       0.022953       0.028663      -0.006870      -0.012400      -0.030463       0.043693       0.043306      -0.047027       0.013322       0.033705             15.605768      13.074021       2.463619       2.343063      14.351646      10.782370      19.391636           0.000159
          157              C      17.330616      26.792770      17.228282       0.129743      48.680747 0.38060484E+03  0.86588848E+04                                11.844263                            6.616071      -0.126710       1.966959                    0.999514      26.469001      74.954612       0.624254       0.431278      -1.054484      -0.034413      -0.008167       0.019555       0.040414      -0.020584       0.005610       0.008251       0.026466      -0.174401      -0.059676       0.006130       0.053546             20.055078      27.122411      12.381663      12.550784      14.987208       9.685425      18.055615           0.000015
          158              C      18.867981      27.027602      17.004247      -0.177771      36.718977 0.44065298E+03  0.10360553E+05                                 9.638685                            6.994091       0.406525       2.102558                    0.999698      29.478500      83.842874       0.625782       0.416291      -1.067793       0.033701      -0.013482       0.039375       0.053552       0.002265      -0.007006       0.028393      -0.022065       0.051150      -0.025763      -0.013619       0.039383             13.154940      18.161977       5.807064       3.791448       9.946107       5.050741      11.356736           0.000051
          159              C      20.330203      28.399022      18.370859       0.154688      43.582193 0.37536500E+03  0.84755322E+04                                10.864471                            6.549799      -0.028057       2.010393                    0.999547      25.574952      71.196558       0.632935       0.428582      -1.060450      -0.049390      -0.018607       0.004645       0.052983       0.008799      -0.007677       0.007441       0.042984      -0.054168      -0.025515      -0.007489       0.033004             16.569851      23.891707       8.688453       4.910747      13.733197       6.845475      12.084650           0.001005
          160              C      21.545064      27.951274      17.559853      -0.158950      38.600924 0.50205408E+03  0.12183540E+05                                10.001681                            7.503354       0.108905       1.998890                    0.999415      30.137442      86.804431       0.600194       0.420525      -1.066142       0.027333      -0.002582       0.007178       0.028378      -0.000331       0.017623      -0.012359      -0.074110       0.045082      -0.049502       0.011790       0.037713             12.653118      21.474349       1.977718      -2.002844       8.072051       2.524845       8.412953          -0.000988
          161              C      22.813156      28.564968      17.855579       0.003252      39.567030 0.35277340E+03  0.78223037E+04                                 9.972965                            6.180508      -0.019829       2.019867                    0.999222      25.605794      70.038718       0.680273       0.406054      -1.077674      -0.029879       0.010148       0.024218       0.039777       0.009581       0.026679      -0.016139      -0.007042      -0.004291      -0.036873       0.010806       0.026067             14.397994      19.427092      -2.861355      -7.100856       9.880534       6.047377      13.886355           0.007473
          162              C      22.835076      29.382185      18.863736      -0.083589      36.585545 0.38798564E+03  0.89011008E+04                                 9.715204                            6.662312      -0.112509       1.949741                    0.999445      28.489682      81.968743       0.622318       0.429008      -1.052102      -0.027121      -0.028495       0.002822       0.039440       0.015856       0.013944      -0.064416      -0.019470      -0.003964      -0.067668      -0.001622       0.069290             13.008832      12.210123      -3.245128      -4.533021      11.754801       8.050198      15.061572           0.000345
          163              C      21.770506      30.020928      19.522399      -0.003351      44.173300 0.41198722E+03  0.94389853E+04                                10.714494                            6.649428       0.125721       2.053292                    0.999257      26.240342      71.520974       0.664276       0.402454      -1.086672      -0.018615      -0.024784      -0.017364       0.035529      -0.004194      -0.000768      -0.011339       0.047099      -0.045579      -0.027135      -0.004383       0.031518             16.019068      12.055530       1.319416      -0.352121      17.988414      12.035212      18.013259           0.010972
          164              C      20.533725      29.275729      19.325248      -0.152376      39.685616 0.43705393E+03  0.10341059E+05                                10.260938                            7.071616      -0.182391       1.914607                    0.999017      30.050250      88.115392       0.603313       0.429075      -1.050917       0.037601       0.010287       0.024988       0.046304      -0.051737       0.012019      -0.053128      -0.002410       0.036074      -0.070485      -0.009786       0.080271             13.860962      14.615318       6.111036       3.449622      13.814819       7.583958      13.152749          -0.001047
          165              C      21.914538      30.991568      20.579843       0.594432      25.122230 0.25860165E+03  0.53822774E+04                                 7.978480                            5.691705      -0.019023       2.053480                    0.999670      22.124291      61.434008       0.626450       0.469769      -1.024354       0.003269       0.031889       0.039652       0.050989       0.012200      -0.018390      -0.101262      -0.045886      -0.007724      -0.091810      -0.024454       0.116265             10.818891       7.457180       0.525631       0.715098      11.967475       7.636071      13.032020          -0.000765
          166              C      37.335150      26.266747      17.044573       0.588332      24.069012 0.26220161E+03  0.54683740E+04                                 7.754408                            5.729728       0.038262       2.072528                    0.999720      22.063925      61.046973       0.625488       0.469531      -1.025931      -0.045015      -0.006820      -0.022956       0.050988       0.017159      -0.035399      -0.062211      -0.161579       0.003036      -0.094650      -0.024969       0.119619             10.199608      16.592683       1.100173       4.374254       5.624384       1.725559       8.381759          -0.001277
          167              C      38.665864      26.313714      17.698755       0.007790      37.394858 0.36902142E+03  0.82539886E+04                                 9.624133                            6.299952       0.074222       2.044236                    0.999258      25.727807      70.088336       0.678953       0.403324      -1.082269       0.031149      -0.023389       0.004975       0.039269       0.014158      -0.016068       0.002809      -0.039578      -0.004950      -0.032105       0.006717       0.025387             13.583220      21.201122       0.618639       4.945272       7.643795       3.893818      11.904743           0.011575
          168              C      38.775455      27.055785      18.809968      -0.094068      35.164183 0.41155456E+03  0.95468399E+04                                 9.434693                            6.826715      -0.028238       1.973500                    0.999486      28.589870      81.724550       0.621794       0.424646      -1.058683       0.023677      -0.007981       0.008407       0.026362      -0.003676      -0.024660      -0.045210      -0.030946      -0.057420      -0.057647       0.002607       0.055040             12.168886      13.651889       2.347383       4.776968       8.673617       5.731886      14.181153          -0.000019
          169              C      40.062334      27.312535      19.401420       0.002666      40.014195 0.36898941E+03  0.82584951E+04                                10.066125                            6.315468       0.025439       2.030143                    0.999301      25.739910      70.293549       0.675135       0.405348      -1.080209      -0.007326      -0.022135      -0.038217       0.044768      -0.003172       0.003574      -0.017981       0.012620      -0.045949      -0.026844       0.008790       0.018054             14.637614      11.977965      -0.063779       1.284757      12.748574      10.116889      19.186305           0.008619
          170              C      41.098724      26.705103      18.863736      -0.163265      36.076544 0.40412532E+03  0.93576907E+04                                 9.558296                            6.738563       0.024285       1.983223                    0.999588      29.311182      84.469102       0.627774       0.421357      -1.057821      -0.022106      -0.000646       0.019987       0.029809       0.026221       0.019704      -0.054340      -0.046169      -0.074140      -0.072001       0.002363       0.069638             12.549191      12.231911      -3.772030      -3.452108      10.194541       7.099024      15.221120          -0.001227
          171              C      41.067410      26.050703      17.653948       0.147508      42.237169 0.38245939E+03  0.86590414E+04                                10.649528                            6.584558       0.033739       2.029215                    0.999548      25.541753      70.740173       0.636389       0.425108      -1.064720       0.032363      -0.024941      -0.013234       0.042948      -0.008731      -0.017573       0.018546       0.040407      -0.007611      -0.031133      -0.004806       0.035939             16.096254      25.041175      -5.495927      -5.619085       9.836726       5.712442      13.410860           0.001064
          172              C      39.755483      25.734462      17.165552      -0.133862      37.797130 0.43912553E+03  0.10398640E+05                                 9.968467                            7.098262      -0.160045       1.924817                    0.999149      29.811781      87.349903       0.601134       0.430275      -1.050560      -0.026322      -0.001608       0.019028       0.032519       0.021512       0.005947      -0.042486      -0.084072       0.109103      -0.068212      -0.005549       0.073761             12.999156      22.481401      -1.525457       0.534678       7.754144       2.874233       8.761922          -0.001776
          173              C      40.218890      28.101572      20.535036       0.578611      27.568073 0.27478499E+03  0.58000474E+04                                 8.458045                            5.853767       0.017359       2.057894                    0.999767      22.459293      62.574551       0.620524       0.467637      -1.026670       0.007177       0.027596       0.049199       0.056865      -0.005726      -0.018162      -0.091580      -0.035986      -0.028065      -0.090343      -0.009761       0.100104             11.701739       7.575749       0.759628       1.350588      11.154605       8.380776      16.374863          -0.000716
          174              C      12.173711      25.931720      17.196917      -0.186377      35.595675 0.44410241E+03  0.10451022E+05                                 9.366927                            6.970906       0.410707       2.100190                    0.999781      29.552715      83.802968       0.634313       0.410324      -1.072783      -0.036448       0.009319       0.000499       0.037624       0.032680      -0.012869       0.018346       0.038813      -0.066519      -0.047003      -0.002160       0.049163             12.441120      19.459661      -1.512819      -4.577643       9.287047       3.467701       8.576651           0.000104
          175              C      23.880856      28.176712      17.111783       0.585922      28.496640 0.27330700E+03  0.57603477E+04                                 8.652130                            5.844856       0.029161       2.065240                    0.999791      22.273704      61.986059       0.619983       0.468736      -1.026198       0.045851      -0.013326      -0.027602       0.055152       0.014705       0.036378      -0.059105      -0.121605      -0.020116      -0.088751      -0.009068       0.097818             12.069666      17.555907      -3.752284      -7.154475       7.417807       3.799636      11.235284           0.000881
          176              C      12.828107      24.923508      16.403833       0.169039      37.115190 0.32203820E+03  0.70582556E+04                                10.112175                            6.141810      -0.273182       1.936532                    0.999267      25.495622      71.908105       0.636209       0.439255      -1.044975       0.005960      -0.010596       0.001013       0.012200      -0.032091      -0.007527      -0.054482       0.001589       0.041521      -0.067202       0.005104       0.062098             16.537684      31.522671      -2.250682      -8.605520       8.155250       2.650629       9.935132           0.000020
          177              C      16.369354      20.568146       8.020448      -0.125590      34.764198 0.42146421E+03  0.98325121E+04                                 9.323995                            6.886868      -0.034139       1.964793                    0.999506      29.076606      83.282701       0.622140       0.422002      -1.060611       0.003705      -0.001842       0.016097       0.016620       0.015218       0.002889      -0.022355      -0.075508       0.072600      -0.053503       0.005366       0.048137             11.730522      19.620006      -1.934044       0.784437       7.159029       2.465869       8.412531           0.000025
          178              C      15.307915      21.200627       8.553651       0.020591      37.554002 0.37371410E+03  0.83956939E+04                                 9.681547                            6.363751      -0.015845       2.013982                    0.999256      25.893681      70.978969       0.670920       0.406367      -1.078913       0.033122       0.018083       0.026157       0.045916      -0.000559      -0.010571      -0.005739      -0.029303      -0.019472      -0.020232       0.000936       0.019296             13.499097      20.597318      -0.020579       5.579382       7.079015       3.443299      12.820957           0.010455
          179              C      15.392457      21.848765       9.758959      -0.182992      36.949938 0.46180722E+03  0.11010106E+05                                 9.678355                            7.189148       0.042512       1.978640                    0.999435      30.099330      86.826963       0.612139       0.419687      -1.063289      -0.021766      -0.009407      -0.026414       0.035496      -0.005217      -0.028511      -0.021255      -0.033543      -0.054121      -0.047264       0.011721       0.035543             12.161571      13.231277       1.134398       4.355917       7.802538       5.220959      15.450897          -0.000679
          180              C      14.033561      21.059726       7.881547       0.578576      26.155398 0.27643251E+03  0.58407064E+04                                 8.191248                            5.877987       0.018190       2.061041                    0.999758      22.396316      62.331406       0.618487       0.468705      -1.026584      -0.049573      -0.006329      -0.028411       0.057487       0.019825      -0.050656      -0.059814      -0.122459       0.019884      -0.091705      -0.017483       0.109188             10.918214      17.390078       0.766413       5.833957       5.873562       1.783004       9.491000          -0.001070
          181              C      12.430442      11.109122       7.809856       0.598473      22.688216 0.25031451E+03  0.51667416E+04                                 7.468466                            5.611985      -0.001487       2.064242                    0.999301      21.952395      60.673360       0.628923       0.471822      -1.023398      -0.048331       0.029709      -0.022631       0.061079       0.032409      -0.025611       0.078963      -0.145427      -0.029174      -0.101599      -0.023752       0.125351              9.722722      13.326594      -3.457227       3.838320       6.753320      -3.087705       9.088252          -0.000158
          182              C      13.654700      10.464119       8.585016       0.016709      38.509580 0.39510071E+03  0.89687150E+04                                 9.830982                            6.526862       0.168458       2.068287                    0.999303      26.047311      70.946607       0.667346       0.404327      -1.084101       0.026496      -0.030361       0.025810       0.047853       0.007901      -0.014158       0.012284      -0.001909      -0.051374      -0.028995       0.012471       0.016525             13.910349      18.937099      -3.906993       3.815510       8.776935      -5.489725      14.017012           0.015207
          183              C      13.498148       9.894263       9.723113      -0.153269      35.400925 0.38468993E+03  0.88549308E+04                                 9.555819                            6.665389      -0.261793       1.900338                    0.999157      29.431381      86.346376       0.614413       0.433083      -1.043900      -0.009134       0.005662      -0.011063       0.015423       0.012011      -0.005421       0.073620      -0.059803      -0.083101      -0.075829      -0.014532       0.090360             12.575271      13.015480      -3.348144       3.221611       9.181653      -6.455402      15.528679          -0.000691
          184              C      14.584637       9.374503      10.323527       0.164766      42.481773 0.40024225E+03  0.91544126E+04                                10.701017                            6.736987       0.020663       2.022188                    0.999393      25.669281      71.182032       0.629736       0.425246      -1.065888      -0.026391      -0.018946       0.026097       0.041671       0.004607      -0.015203      -0.035483       0.009241       0.112777      -0.039906      -0.017440       0.057346             16.123006      13.248701      -2.003347       1.141901      12.200632     -10.544833      22.919684           0.001354
          185              C      15.408118      39.533166      12.380167      -0.121669      31.391046 0.35210143E+03  0.78477817E+04                                 8.686618                            6.250081       0.496331       2.156092                    0.999620      27.537857      76.920882       0.660529       0.416040      -1.065129      -0.020774      -0.010011      -0.023288       0.032773      -0.007690      -0.008231       0.024831      -0.015098      -0.088975      -0.040103       0.004115       0.035988             11.796898       9.747250      -0.156769       1.320275       8.821203      -7.125865      16.822240           0.000071
          186              C      14.669182      38.838066      13.437612       0.167396      39.107998 0.30387800E+03  0.65693340E+04                                10.420700                            5.964575      -0.199651       1.964188                    0.999396      25.132960      70.577021       0.645346       0.439027      -1.044307      -0.000546      -0.009535       0.006560       0.011586      -0.021907      -0.029554       0.020803      -0.094709       0.048064      -0.067861       0.006230       0.061631             17.502236      10.649850      -3.089252       6.276616      13.112632     -13.064469      28.744226           0.000101
          187              C      15.207732      38.315176      14.660842       0.056110      48.807961 0.41935409E+03  0.97073850E+04                                11.623012                            6.812284      -0.058337       1.985337                    0.999130      26.723899      74.636494       0.637601       0.414988      -1.072045       0.022499       0.000086       0.012799       0.025885      -0.009798       0.015987      -0.014603       0.042098      -0.017704      -0.027837      -0.007361       0.035198             18.711142      17.171786      -2.800260       6.738630      13.597061     -11.783265      25.364579          -0.000059
          188              C      16.607330      38.136705      14.884877      -0.175497      39.291395 0.40595674E+03  0.94760078E+04                                10.295452                            6.868400      -0.205098       1.908079                    0.998934      30.231026      89.468521       0.602140       0.435775      -1.041734      -0.029247      -0.009954      -0.020103       0.036859       0.006016      -0.027975       0.052585      -0.050421      -0.044317      -0.064399      -0.003476       0.067876             14.534752      19.529618      -3.063985       7.228927       8.102177      -5.334977      15.972463           0.000030
          189              C      17.036291      37.688961      15.951283       0.065263      46.430564 0.40479610E+03  0.92956539E+04                                11.331670                            6.738014      -0.061300       1.991789                    0.999158      26.470643      73.832521       0.634167       0.420590      -1.067577      -0.007134       0.008669       0.007775       0.013657       0.014483      -0.024252       0.012807       0.018169      -0.099433      -0.047212       0.009582       0.037630             18.173579      31.105442      -0.415907       8.587609       8.768016      -4.096770      14.647278          -0.000061
          190              C      16.053130      36.655703      16.686117      -0.187190      43.433626 0.49589050E+03  0.12103411E+05                                10.986182                            7.549337      -0.131414       1.922911                    0.998757      31.280340      93.003691       0.582266       0.430986      -1.050285       0.006028       0.026125      -0.013634       0.030079      -0.029604      -0.023924      -0.009410      -0.065054       0.098568      -0.067026       0.027552       0.039474             15.388570      26.129565       5.129084      -1.966668       9.921093      -4.038937      10.115053           0.000124
          191              C      14.794432      36.524196      16.394872       0.072454      43.382364 0.36326478E+03  0.81671172E+04                                10.799277                            6.385490      -0.164619       1.960150                    0.999198      26.323425      74.058136       0.647238       0.420917      -1.061108      -0.012188       0.010591      -0.010238       0.019119      -0.009098       0.013354      -0.005209      -0.024359       0.051013      -0.026661       0.002361       0.024300             16.785736      21.686560       7.231743      -6.355958      13.267277      -8.511620      15.403370          -0.000074
          192              C      14.305980      37.485439      15.391196      -0.173398      44.218510 0.51393945E+03  0.12642758E+05                                11.117327                            7.675670      -0.110568       1.923435                    0.998681      31.359793      93.273590       0.579194       0.429885      -1.052103       0.012643      -0.011596       0.022936       0.028642      -0.006863       0.012377       0.030451       0.043732       0.043315      -0.047025       0.013339       0.033686             15.606333      13.074633       2.463651      -2.343073      14.352013     -10.782772      19.392354           0.000160
          193              C      13.980350      35.829096      17.228282       0.129710      48.682404 0.38061600E+03  0.86592134E+04                                11.844523                            6.616175      -0.126685       1.966963                    0.999514      26.469460      74.956554       0.624247       0.431279      -1.054482       0.034382       0.008159       0.019574       0.040396      -0.020589      -0.005609      -0.008262       0.026426      -0.174380      -0.059672       0.006136       0.053536             20.055671      27.123197      12.382048     -12.551215      14.987620      -9.685768      18.056196           0.000016
          194              C      12.442984      35.594264      17.004247      -0.177786      36.719961 0.44066161E+03  0.10360833E+05                                 9.638936                            6.994209       0.406498       2.102546                    0.999698      29.478736      83.844544       0.625768       0.416297      -1.067786      -0.033682       0.013501       0.039360       0.053535       0.002240       0.007003      -0.028393      -0.022054       0.051164      -0.025742      -0.013642       0.039384             13.155403      18.162568       5.807330      -3.791659       9.946459      -5.051005      11.357181           0.000051
          195              C      42.291668      34.222849      18.370859       0.154689      43.582553 0.37536375E+03  0.84755075E+04                                10.864585                            6.549815      -0.028035       2.010402                    0.999547      25.574861      71.196613       0.632930       0.428585      -1.060446       0.049375       0.018607       0.004627       0.052967       0.008801       0.007684      -0.007444       0.043005      -0.054156      -0.025522      -0.007491       0.033013             16.570184      23.892143       8.688775      -4.911044      13.733496      -6.845688      12.084913           0.001005
          196              C      41.076803      34.670593      17.559853      -0.158972      38.603012 0.50208549E+03  0.12184474E+05                                10.001994                            7.503563       0.108862       1.998875                    0.999415      30.137988      86.806161       0.600189       0.420522      -1.066145      -0.027318       0.002602       0.007173       0.028363      -0.000342      -0.017631       0.012349      -0.074109       0.045147      -0.049513       0.011808       0.037705             12.653573      21.475307       1.977895       2.002844       8.072266      -2.524865       8.413146          -0.000989
          197              C      39.808713      34.056900      17.855579       0.003270      39.568412 0.35278564E+03  0.78226439E+04                                 9.973194                            6.180624      -0.019824       2.019869                    0.999222      25.605812      70.039110       0.680265       0.406055      -1.077673       0.029887      -0.010159       0.024212       0.039783       0.009567      -0.026688       0.016130      -0.007068      -0.004310      -0.036873       0.010803       0.026071             14.398350      19.427599      -2.861390       7.101029       9.880735      -6.047521      13.886715           0.007474
          198              C      39.786797      33.239688      18.863736      -0.083597      36.585481 0.38798322E+03  0.89010633E+04                                 9.715249                            6.662322      -0.112595       1.949711                    0.999445      28.490200      81.971269       0.622311       0.429012      -1.052096       0.027108       0.028498       0.002831       0.039433       0.015862      -0.013950       0.064403      -0.019468      -0.004020      -0.067666      -0.001607       0.069274             13.008882      12.210301      -3.245049       4.532955      11.754760      -8.050172      15.061584           0.000343
          199              C      40.851369      32.600947      19.522399      -0.003357      44.174204 0.41199269E+03  0.94391626E+04                                10.714713                            6.649518       0.125630       2.053266                    0.999257      26.240486      71.522076       0.664263       0.402459      -1.086666       0.018595       0.024773      -0.017360       0.035509      -0.004202       0.000765       0.011333       0.047080      -0.045550      -0.027123      -0.004382       0.031505             16.019493      12.055897       1.319502       0.352095      17.988844     -12.035556      18.013737           0.010973
          200              C      42.088149      33.346146      19.325248      -0.152353      39.686589 0.43706089E+03  0.10341308E+05                                10.261268                            7.071779      -0.182414       1.914600                    0.999017      30.050385      88.117341       0.603290       0.429088      -1.050905      -0.037610      -0.010297       0.024982       0.046310      -0.051727      -0.012028       0.053104      -0.002398       0.036031      -0.070456      -0.009793       0.080249             13.861549      14.615970       6.111381      -3.449859      13.815382      -7.584335      13.153295          -0.001049
          201              C      40.707341      31.630311      20.579843       0.594428      25.122537 0.25860415E+03  0.53823475E+04                                 7.978564                            5.691740      -0.019013       2.053481                    0.999670      22.124472      61.434808       0.626446       0.469771      -1.024352      -0.003266      -0.031889       0.039653       0.050990       0.012191       0.018377       0.101255      -0.045891      -0.007720      -0.091802      -0.024453       0.116255             10.819068       7.457252       0.525662      -0.715129      11.967682      -7.636253      13.032269          -0.000768
          202              C      25.286716      36.355119      17.044573       0.588340      24.068883 0.26219904E+03  0.54683088E+04                                 7.754411                            5.729721       0.038255       2.072529                    0.999720      22.063739      61.046458       0.625485       0.469534      -1.025929       0.045015       0.006821      -0.022961       0.050991       0.017163       0.035388       0.062199      -0.161577       0.003053      -0.094642      -0.024965       0.119607             10.199637      16.592699       1.100197      -4.374301       5.624379      -1.725579       8.381832          -0.001278
          203              C      23.956004      36.308154      17.698755       0.007791      37.394016 0.36901105E+03  0.82537171E+04                                 9.624051                            6.299896       0.074164       2.044215                    0.999258      25.727902      70.088934       0.678949       0.403328      -1.082264      -0.031157       0.023376       0.004972       0.039267       0.014170       0.016064      -0.002821      -0.039571      -0.004944      -0.032107       0.006719       0.025389             13.583129      21.200910       0.618669      -4.945283       7.643723      -3.893808      11.904754           0.011577
          204              C      23.846418      35.566087      18.809968      -0.094080      35.163821 0.41154946E+03  0.95467119E+04                                 9.434621                            6.826653      -0.028250       1.973496                    0.999487      28.589961      81.725319       0.621798       0.424644      -1.058683      -0.023671       0.007981       0.008407       0.026357      -0.003678       0.024650       0.045202      -0.030960      -0.057435      -0.057638       0.002603       0.055035             12.168764      13.651827       2.347218      -4.776749       8.673483      -5.731788      14.180981          -0.000023
          205              C      22.559541      35.309339      19.401420       0.002680      40.015797 0.36900257E+03  0.82588753E+04                                10.066441                            6.315623       0.025510       2.030166                    0.999301      25.740007      70.294521       0.675119       0.405354      -1.080203       0.007309       0.022127      -0.038218       0.044762      -0.003168      -0.003586       0.017967       0.012634      -0.045990      -0.026842       0.008784       0.018058             14.638140      11.978407      -0.063852      -1.284720      12.748959     -10.117269      19.187052           0.008621
          206              C      21.523149      35.916770      18.863736      -0.163285      36.077939 0.40414050E+03  0.93581461E+04                                 9.558594                            6.738726       0.024235       1.983203                    0.999588      29.311644      84.471378       0.627761       0.421361      -1.057816       0.022110       0.000650       0.019995       0.029817       0.026237      -0.019739       0.054363      -0.046126      -0.074173      -0.072053       0.002411       0.069642             12.549676      12.232414      -3.772258       3.452394      10.194884      -7.099320      15.221730          -0.001229
          207              C      21.554457      36.571165      17.653948       0.147521      42.237204 0.38245459E+03  0.86589314E+04                                10.649632                            6.584569       0.033819       2.029240                    0.999548      25.541881      70.741217       0.636379       0.425115      -1.064712      -0.032378       0.024938      -0.013228       0.042956      -0.008729       0.017546      -0.018555       0.040413      -0.007587      -0.031142      -0.004778       0.035919             16.096559      25.041687      -5.496189       5.619439       9.836871      -5.712560      13.411117           0.001065
          208              C      22.866383      36.887404      17.165552      -0.133863      37.799169 0.43915274E+03  0.10399448E+05                                 9.968900                            7.098544      -0.160002       1.924829                    0.999149      29.812294      87.352154       0.601115       0.430283      -1.050555       0.026326       0.001613       0.019041       0.032531       0.021514      -0.005942       0.042487      -0.084066       0.109142      -0.068215      -0.005550       0.073766             12.999839      22.482911      -1.525606      -0.534678       7.754384      -2.874251       8.762222          -0.001779
          209              C      22.402988      34.520307      20.535036       0.578601      27.568189 0.27478516E+03  0.58000485E+04                                 8.458035                            5.853745       0.017336       2.057886                    0.999767      22.459358      62.574600       0.620529       0.467633      -1.026672      -0.007169      -0.027597       0.049201       0.056866      -0.005724       0.018154       0.091576      -0.035987      -0.028067      -0.090335      -0.009764       0.100099             11.701749       7.575736       0.759589      -1.350541      11.154570      -8.380794      16.374942          -0.000721
          210              C      19.137255      36.690146      17.196917      -0.186368      35.595837 0.44410480E+03  0.10451104E+05                                 9.367042                            6.970977       0.410688       2.100187                    0.999781      29.552405      83.802513       0.634302       0.410330      -1.072778       0.036451      -0.009314       0.000498       0.037626       0.032681       0.012859      -0.018367       0.038821      -0.066537      -0.047019      -0.002148       0.049168             12.441382      19.460251      -1.512924       4.577862       9.287092      -3.467719       8.576802           0.000105
          211              C      38.741009      34.445154      17.111783       0.585905      28.497203 0.27331221E+03  0.57604769E+04                                 8.652201                            5.844884       0.029153       2.065236                    0.999791      22.273881      61.986373       0.619987       0.468731      -1.026201      -0.045862       0.013305      -0.027588       0.055149       0.014695      -0.036375       0.059113      -0.121596      -0.020121      -0.088743      -0.009079       0.097823             12.069795      17.556112      -3.752319       7.154587       7.417855      -3.799668      11.235417           0.000876
          212              C      18.482856      37.698355      16.403833       0.169039      37.115463 0.32204006E+03  0.70583120E+04                                10.112239                            6.141840      -0.273191       1.936529                    0.999267      25.495696      71.908573       0.636204       0.439257      -1.044973      -0.005953       0.010600       0.001007       0.012199      -0.032099       0.007520       0.054476       0.001590       0.041542      -0.067199       0.005102       0.062098             16.537887      31.523146      -2.250691       8.605692       8.155275      -2.650622       9.935239           0.000020
          213              C      14.941577      10.742785       8.020448      -0.125588      34.765572 0.42148224E+03  0.98330599E+04                                 9.324365                            6.887116      -0.034115       1.964800                    0.999506      29.077030      83.285064       0.622114       0.422014      -1.060601      -0.003702       0.001840       0.016092       0.016614       0.015222      -0.002897       0.022336      -0.075504       0.072603      -0.053504       0.005387       0.048117             11.731044      19.621040      -1.934106      -0.784583       7.159240      -2.465898       8.412853           0.000026
          214              C      16.003017      10.110306       8.553651       0.020572      37.553831 0.37371166E+03  0.83956442E+04                                 9.681581                            6.363766      -0.015829       2.013982                    0.999256      25.894072      70.980590       0.670912       0.406371      -1.078908      -0.033125      -0.018077       0.026153       0.045913      -0.000558       0.010561       0.005726      -0.029304      -0.019470      -0.020220       0.000930       0.019290             13.499167      20.597301      -0.020526      -5.579486       7.079028      -3.443352      12.821173           0.010454
          215              C      15.918480       9.462173       9.758959      -0.182894      36.945680 0.46174341E+03  0.11008210E+05                                 9.677617                            7.188636       0.042612       1.978694                    0.999435      30.097464      86.820246       0.612162       0.419685      -1.063290       0.021819       0.009395      -0.026390       0.035508      -0.005232       0.028525       0.021219      -0.033465      -0.054122      -0.047255       0.011771       0.035484             12.160558      13.230153       1.134124      -4.355243       7.801921      -5.220495      15.449599          -0.000680
          216              C      17.277370      10.251204       7.881547       0.578580      26.155301 0.27643159E+03  0.58406798E+04                                 8.191213                            5.877964       0.018170       2.061036                    0.999758      22.396296      62.331229       0.618490       0.468703      -1.026585       0.049576       0.006329      -0.028412       0.057490       0.019827       0.050646       0.059806      -0.122463       0.019876      -0.091697      -0.017483       0.109180             10.918162      17.389941       0.766402      -5.833943       5.873526      -1.782997       9.491019          -0.001069
          217              C      20.201808      12.430442       7.809856       0.598463      22.688282 0.25031716E+03  0.51668058E+04                                 7.468443                            5.611994      -0.001449       2.064253                    0.999300      21.952510      60.673575       0.628926       0.471819      -1.023401      -0.029712      -0.048329      -0.022633       0.061080      -0.032410      -0.078973      -0.025614       0.145418      -0.029177      -0.101603      -0.023753       0.125356              9.722639       6.753285       3.457168       3.087664      13.326486       3.838227       9.088146          -0.000161
          218              C      20.846814      13.654700       8.585016       0.016725      38.507538 0.39507934E+03  0.89681170E+04                                 9.830684                            6.526715       0.168403       2.068274                    0.999303      26.047013      70.945561       0.667349       0.404330      -1.084098       0.030355       0.026501       0.025807       0.047851      -0.007907      -0.012282      -0.014156       0.001913      -0.051398      -0.028999       0.012464       0.016535             13.909813       8.776615       3.906725       5.489463      18.936408       3.815152      14.016416           0.015209
          219              C      21.416674      13.498148       9.723113      -0.153276      35.400703 0.38468916E+03  0.88548986E+04                                 9.555720                            6.665339      -0.261778       1.900341                    0.999157      29.431361      86.345932       0.614422       0.433078      -1.043904      -0.005674      -0.009142      -0.011061       0.015431      -0.012013      -0.073623      -0.005413       0.059811      -0.083103      -0.075829      -0.014539       0.090367             12.575057       9.181493       3.348045       6.455220      13.015398       3.221426      15.528281          -0.000691
          220              C      21.936436      14.584637      10.323527       0.164773      42.479833 0.40022705E+03  0.91539714E+04                                10.700673                            6.736844       0.020663       2.022190                    0.999393      25.669082      71.180950       0.629746       0.425244      -1.065890       0.018946      -0.026392       0.026090       0.041667      -0.004608       0.035476      -0.015199      -0.009243       0.112789      -0.039902      -0.017441       0.057343             16.122290      12.200101       2.003255      10.544199      13.248420       1.141763      22.918347           0.001354
          221              C      23.088681      15.408118      12.380167      -0.121670      31.390848 0.35210281E+03  0.78477979E+04                                 8.686510                            6.250055       0.496328       2.156092                    0.999619      27.537797      76.919933       0.660539       0.416035      -1.065136       0.010007      -0.020771      -0.023291       0.032773       0.007686      -0.024851      -0.008226       0.015098      -0.088977      -0.040117       0.004119       0.035997             11.796665       8.821082       0.156775       7.125701       9.747060       1.320243      16.821852           0.000068
          222              C      23.783785      14.669182      13.437612       0.167414      39.107090 0.30387354E+03  0.65692066E+04                                10.420528                            5.964518      -0.199666       1.964185                    0.999396      25.132850      70.576307       0.645352       0.439025      -1.044309       0.009540      -0.000556       0.006550       0.011586       0.021907      -0.020817      -0.029548       0.094701       0.048073      -0.067854       0.006215       0.061638             17.501781      13.112321       3.089235      13.064053      10.649714       6.276548      28.743308           0.000103
          223              C      24.306680      15.207732      14.660842       0.056134      48.806075 0.41933990E+03  0.97069838E+04                                11.622771                            6.812199      -0.058338       1.985339                    0.999130      26.723676      74.635820       0.637600       0.414992      -1.072042      -0.000059       0.022471       0.012828       0.025875       0.009770       0.014611       0.015955      -0.042099      -0.017709      -0.027845      -0.007319       0.035164             18.710617      13.596777       2.800284      11.782943      17.171220       6.738540      25.363853          -0.000062
          224              C      24.485152      16.607330      14.884877      -0.175500      39.291694 0.40596388E+03  0.94761889E+04                                10.295469                            6.868458      -0.205032       1.908101                    0.998934      30.230938      89.467485       0.602140       0.435775      -1.041737       0.009948      -0.029249      -0.020102       0.036858      -0.006019      -0.052604      -0.027973       0.050433      -0.044311      -0.064411      -0.003485       0.067896             14.534723       8.102226       3.064085       5.334978      19.529549       7.229057      15.972394           0.000032
          225              C      24.932900      17.036291      15.951283       0.065269      46.429233 0.40478600E+03  0.92953814E+04                                11.331517                            6.737965      -0.061295       1.991788                    0.999157      26.470707      73.832988       0.634163       0.420594      -1.067572      -0.008663      -0.007134       0.007773       0.013651      -0.014489      -0.012808      -0.024250      -0.018186      -0.099422      -0.047210       0.009573       0.037636             18.173210       8.767875       0.415952       4.096649      31.104870       8.587432      14.646885          -0.000066
          226              C      25.966161      16.053130      16.686117      -0.187181      43.434609 0.49590623E+03  0.12103889E+05                                10.986455                            7.549562      -0.131542       1.922875                    0.998757      31.280455      93.004350       0.582245       0.430998      -1.050277      -0.026123       0.006020      -0.013636       0.030076       0.029610       0.009392      -0.023927       0.065060       0.098564      -0.067030       0.027560       0.039470             15.388933       9.921308      -5.129372       4.038934      26.130347      -1.966869      10.115144           0.000125
          227              C      26.097667      14.794432      16.394872       0.072430      43.381405 0.36326096E+03  0.81669955E+04                                10.799025                            6.385392      -0.164504       1.960181                    0.999197      26.323580      74.057982       0.647254       0.420908      -1.061115      -0.010599      -0.012189      -0.010248       0.019129       0.009104       0.005210       0.013356       0.024369       0.051043      -0.026673       0.002363       0.024310             16.785216      13.266949      -7.231612       8.511316      21.685870      -6.355841      15.402828          -0.000074
          228              C      25.136420      14.305980      15.391196      -0.173429      44.218329 0.51394451E+03  0.12642864E+05                                11.117229                            7.675693      -0.110588       1.923427                    0.998681      31.359718      93.272102       0.579197       0.429883      -1.052109       0.011625       0.012632       0.022957       0.028666       0.006876      -0.030476       0.012385      -0.043702       0.043305      -0.047040       0.013339       0.033701             15.606058      14.351901      -2.463625      10.782597      13.074263      -2.343053      19.392009           0.000162
          229              C      26.792770      13.980350      17.228282       0.129721      48.681474 0.38061196E+03  0.86590882E+04                                11.844352                            6.616122      -0.126692       1.966959                    0.999514      26.469325      74.955740       0.624253       0.431277      -1.054484      -0.008162       0.034384       0.019567       0.040395       0.020590       0.008250      -0.005604      -0.026425      -0.174366      -0.059664       0.006129       0.053534             20.055205      14.987311     -12.381725       9.685498      27.122567     -12.550808      18.055737           0.000016
          230              C      27.027602      12.442984      17.004247      -0.177789      36.719204 0.44065322E+03  0.10360580E+05                                 9.638753                            6.994110       0.406481       2.102542                    0.999698      29.478741      83.844186       0.625777       0.416293      -1.067789      -0.013503      -0.033682       0.039358       0.053534      -0.002245       0.028377       0.007004       0.022066       0.051155      -0.025740      -0.013630       0.039370             13.155017       9.946179      -5.807024       5.050829      18.161988      -3.791371      11.356885           0.000049
          231              C      28.399022      42.291668      18.370859       0.154689      43.581935 0.37536269E+03  0.84754654E+04                                10.864428                            6.549778      -0.028055       2.010393                    0.999547      25.574867      71.196216       0.632937       0.428581      -1.060450      -0.018606       0.049385       0.004641       0.052977      -0.008799       0.007443       0.007668      -0.042992      -0.054166      -0.025515      -0.007489       0.033005             16.569785      13.733223      -8.688460       6.845528      23.891460      -4.910823      12.084671           0.001004
          232              C      27.951274      41.076803      17.559853      -0.158956      38.601279 0.50206119E+03  0.12183735E+05                                10.001706                            7.503391       0.108913       1.998892                    0.999415      30.137411      86.803938       0.600195       0.420523      -1.066145      -0.002582      -0.027328       0.007181       0.028374       0.000332      -0.012360      -0.017635       0.074111       0.045084      -0.049509       0.011794       0.037715             12.653126       8.072063      -1.977783       2.524817      21.474397       2.002770       8.412918          -0.000987
          233              C      28.564968      39.808713      17.855579       0.003260      39.566895 0.35277302E+03  0.78222904E+04                                 9.972924                            6.180493      -0.019822       2.019870                    0.999222      25.605765      70.038541       0.680276       0.406052      -1.077676       0.010156       0.029881       0.024214       0.039778      -0.009571      -0.016136      -0.026686       0.007062      -0.004316      -0.036876       0.010806       0.026070             14.397906       9.880475       2.861324       6.047311      19.427005       7.100797      13.886239           0.007474
          234              C      29.382185      39.786797      18.863736      -0.083588      36.586291 0.38799439E+03  0.89013607E+04                                 9.715376                            6.662419      -0.112564       1.949721                    0.999445      28.490018      81.970248       0.622308       0.429012      -1.052098      -0.028495       0.027113       0.002838       0.039435      -0.015854      -0.064412      -0.013945       0.019467      -0.003997      -0.067667      -0.001616       0.069283             13.009080      11.755023       3.245216       8.050360      12.210359       4.533152      15.061859           0.000345
          235              C      30.020928      40.851369      19.522399      -0.003352      44.173328 0.41198693E+03  0.94389805E+04                                10.714516                            6.649435       0.125720       2.053295                    0.999257      26.240306      71.520976       0.664274       0.402455      -1.086671      -0.024782       0.018618      -0.017366       0.035529       0.004195      -0.011340       0.000760      -0.047094      -0.045572      -0.027134      -0.004380       0.031514             16.019108      17.988460      -1.319434      12.035241      12.055572       0.352114      18.013293           0.010970
          236              C      29.275729      42.088149      19.325248      -0.152379      39.685478 0.43705170E+03  0.10340999E+05                                10.260920                            7.071598      -0.182403       1.914602                    0.999017      30.050204      88.115386       0.603313       0.429075      -1.050917       0.010287      -0.037599       0.024985       0.046300       0.051741      -0.053126      -0.012032       0.002414       0.036077      -0.070480      -0.009799       0.080279             13.860945      13.814803      -6.111020       7.583956      14.615291      -3.449600      13.152739          -0.001046
          237              C      30.991568      40.707341      20.579843       0.594434      25.122178 0.25860092E+03  0.53822619E+04                                 7.978487                            5.691708      -0.019008       2.053485                    0.999670      22.124275      61.434091       0.626448       0.469771      -1.024353       0.031886      -0.003268       0.039648       0.050984      -0.012196      -0.101257       0.018381       0.045892      -0.007723      -0.091804      -0.024455       0.116259             10.818909      11.967505      -0.525625       7.636093       7.457180      -0.715090      13.032042          -0.000763
          238              C      26.266747      25.286716      17.044573       0.588333      24.069032 0.26220169E+03  0.54683780E+04                                 7.754419                            5.729731       0.038235       2.072518                    0.999719      22.063958      61.047146       0.625488       0.469531      -1.025931      -0.006820       0.045015      -0.022957       0.050989      -0.017160      -0.062211       0.035388       0.161581       0.003032      -0.094643      -0.024976       0.119619             10.199631       5.624387      -1.100178       1.725568      16.592714      -4.374281       8.381792          -0.001276
          239              C      26.313714      23.956004      17.698755       0.007782      37.394877 0.36902116E+03  0.82539815E+04                                 9.624134                            6.299946       0.074215       2.044233                    0.999258      25.727857      70.088469       0.678954       0.403324      -1.082270      -0.023383      -0.031152       0.004973       0.039268      -0.014159       0.002813       0.016061       0.039570      -0.004950      -0.032097       0.006714       0.025384             13.583242       7.643780      -0.618665       3.893813      21.201176      -4.945331      11.904770           0.011575
          240              C      27.055785      23.846418      18.809968      -0.094068      35.163439 0.41154500E+03  0.95465579E+04                                 9.434520                            6.826603      -0.028256       1.973494                    0.999486      28.589617      81.723427       0.621804       0.424642      -1.058686      -0.007981      -0.023674       0.008403       0.026358       0.003678      -0.045212       0.024649       0.030952      -0.057428      -0.057644       0.002602       0.055042             12.168634       8.673430      -2.347292       5.731743      13.651625      -4.776820      14.180848          -0.000018
          241              C      27.312535      22.559541      19.401420       0.002665      40.014233 0.36899005E+03  0.82585135E+04                                10.066139                            6.315484       0.025461       2.030150                    0.999301      25.739904      70.293566       0.675133       0.405350      -1.080208      -0.022133       0.007322      -0.038213       0.044763       0.003175      -0.017980      -0.003582      -0.012615      -0.045962      -0.026846       0.008784       0.018062             14.637619      12.748552       0.063783      10.116866      11.978014      -1.284767      19.186293           0.008619
          242              C      26.705103      21.523149      18.863736      -0.163259      36.076027 0.40411901E+03  0.93575090E+04                                 9.558197                            6.738504       0.024269       1.983217                    0.999588      29.310969      84.468354       0.627778       0.421356      -1.057822      -0.000651       0.022107       0.019985       0.029808      -0.026214      -0.054340      -0.019719       0.046167      -0.074143      -0.072008       0.002375       0.069634             12.549034      10.194379       3.771970       7.098886      12.231821       3.452025      15.220900          -0.001226
          243              C      26.050703      21.554457      17.653948       0.147506      42.237268 0.38246019E+03  0.86590711E+04                                10.649569                            6.584579       0.033694       2.029201                    0.999548      25.541853      70.740691       0.636385       0.425110      -1.064718      -0.024942      -0.032363      -0.013250       0.042954       0.008727       0.018556       0.017580      -0.040399      -0.007594      -0.031141      -0.004803       0.035943             16.096327       9.836732       5.495957       5.712432      25.041365       5.619119      13.410883           0.001062
          244              C      25.734462      22.866383      17.165552      -0.133856      37.797462 0.43912846E+03  0.10398737E+05                                 9.968620                            7.098360      -0.160076       1.924808                    0.999149      29.811839      87.350471       0.601120       0.430285      -1.050554      -0.001608       0.026329       0.019037       0.032530      -0.021514      -0.042490      -0.005945       0.084063       0.109113      -0.068211      -0.005554       0.073765             12.999401       7.754209       1.525496       2.874213      22.481998      -0.534717       8.761998          -0.001773
          245              C      28.101572      22.402988      20.535036       0.578602      27.568008 0.27478501E+03  0.58000407E+04                                 8.457980                            5.853735       0.017358       2.057893                    0.999767      22.459300      62.574274       0.620531       0.467632      -1.026674       0.027592      -0.007171       0.049200       0.056863       0.005719      -0.091580       0.018157       0.035991      -0.028066      -0.090338      -0.009768       0.100106             11.701625      11.154488      -0.759608       8.380674       7.575690      -1.350561      16.374698          -0.000718
          246              C      25.931720      19.137255      17.196917      -0.186369      35.595341 0.44409677E+03  0.10450863E+05                                 9.366852                            6.970837       0.410729       2.100195                    0.999781      29.552731      83.803092       0.634319       0.410321      -1.072784       0.009315       0.036450       0.000497       0.037625      -0.032681       0.018346       0.012855      -0.038828      -0.066541      -0.047001      -0.002170       0.049171             12.440994       9.287024       1.512730       3.467688      19.459410       4.577524       8.576548           0.000100
          247              C      28.176712      38.741009      17.111783       0.585907      28.497132 0.27331259E+03  0.57604898E+04                                 8.652205                            5.844901       0.029187       2.065246                    0.999791      22.273886      61.986524       0.619984       0.468734      -1.026200      -0.013322      -0.045856      -0.027590       0.055150      -0.014703      -0.059113      -0.036377       0.121614      -0.020134      -0.088753      -0.009076       0.097830             12.069773       7.417873       3.752317       3.799666      17.556078       7.154543      11.235368           0.000874
          248              C      24.923508      18.482856      16.403833       0.169032      37.115223 0.32204016E+03  0.70583073E+04                                10.112170                            6.141825      -0.273116       1.936552                    0.999267      25.495694      71.908285       0.636209       0.439254      -1.044976      -0.010600      -0.005954       0.001010       0.012200       0.032098      -0.054483       0.007518      -0.001586       0.041538      -0.067203       0.005097       0.062105             16.537638       8.155270       2.250683       2.650643      31.522537       8.605467       9.935108           0.000023
          249              C      20.568146      14.941577       8.020448      -0.125599      34.765136 0.42147677E+03  0.98328849E+04                                 9.324187                            6.886990      -0.034147       1.964786                    0.999505      29.077008      83.284368       0.622132       0.422004      -1.060609      -0.001834      -0.003692       0.016089       0.016609      -0.015230      -0.022348      -0.002894       0.075516       0.072615      -0.053515       0.005381       0.048134             11.730791       7.159133       1.934050       2.465874      19.620560      -0.784564       8.412679           0.000025
          250              C      21.200627      16.003017       8.553651       0.020573      37.554732 0.37372285E+03  0.83959392E+04                                 9.681671                            6.363830      -0.015809       2.013988                    0.999256      25.893990      70.980012       0.670915       0.406367      -1.078913       0.018080      -0.033126       0.026155       0.045916       0.000557      -0.005737       0.010559       0.029301      -0.019474      -0.020219       0.000925       0.019294             13.499265       7.079104       0.020563       3.443386      20.597499      -5.579453      12.821192           0.010455
          251              C      21.848765      15.918480       9.758959      -0.182899      36.944897 0.46173235E+03  0.11007870E+05                                 9.677415                            7.188500       0.042607       1.978692                    0.999435      30.097426      86.819575       0.612175       0.419679      -1.063294      -0.009396       0.021821      -0.026390       0.035509       0.005230      -0.021230       0.028528       0.033461      -0.054132      -0.047262       0.011770       0.035493             12.160240       7.801744      -1.134039       5.220317      13.229929      -4.355034      15.449046          -0.000679
          252              C      21.059726      17.277370       7.881547       0.578576      26.155227 0.27643186E+03  0.58406833E+04                                 8.191158                            5.877944       0.018154       2.061028                    0.999758      22.396352      62.331244       0.618495       0.468699      -1.026588      -0.006329       0.049576      -0.028413       0.057490      -0.019827      -0.059815       0.050645       0.122459       0.019874      -0.091695      -0.017492       0.109187             10.918054       5.873497      -0.766392       1.782985      17.389775      -5.833842       9.490889          -0.001077
          253              C      11.109122      18.880488       7.809856       0.598469      22.688222 0.25031474E+03  0.51667518E+04                                 7.468474                            5.611989      -0.001463       2.064249                    0.999300      21.952525      60.673916       0.628922       0.471822      -1.023397       0.029714       0.048335      -0.022630       0.061084      -0.032407       0.078966       0.025605       0.145419      -0.029184      -0.101592      -0.023760       0.125351              9.722743       6.753330       3.457245      -3.087716      13.326629      -3.838346       9.088271          -0.000161
          254              C      10.464119      17.656233       8.585016       0.016710      38.509301 0.39509767E+03  0.89686293E+04                                 9.830942                            6.526839       0.168437       2.068281                    0.999304      26.047281      70.946474       0.667347       0.404327      -1.084101      -0.030364      -0.026496       0.025811       0.047856      -0.007899       0.012279       0.014148       0.001892      -0.051372      -0.028984       0.012463       0.016521             13.910316       8.776932       3.907038      -5.489737      18.937037      -3.815601      14.016979           0.015206
          255              C       9.894263      17.812790       9.723113      -0.153268      35.400464 0.38468522E+03  0.88547857E+04                                 9.555726                            6.665343      -0.261781       1.900342                    0.999157      29.431034      86.344872       0.614416       0.433083      -1.043901       0.005666       0.009131      -0.011062       0.015422      -0.012007       0.073621       0.005411       0.059801      -0.083100      -0.075826      -0.014535       0.090361             12.575151       9.181587       3.348134      -6.455353      13.015333      -3.221634      15.528534          -0.000689
          256              C       9.374503      16.726303      10.323527       0.164776      42.481325 0.40023610E+03  0.91542412E+04                                10.700957                            6.736938       0.020721       2.022209                    0.999393      25.669131      71.181614       0.629738       0.425246      -1.065887      -0.018951       0.026386       0.026096       0.041669      -0.004600      -0.035479       0.015192      -0.009233       0.112779      -0.039900      -0.017439       0.057339             16.122962      12.200630       2.003298     -10.544861      13.248529      -1.141867      22.919726           0.001353
          257              C      39.533166      15.902830      12.380167      -0.121660      31.391228 0.35210234E+03  0.78478168E+04                                 8.686715                            6.250137       0.496295       2.156084                    0.999620      27.537814      76.921147       0.660518       0.416046      -1.065124      -0.010014       0.020772      -0.023285       0.032771       0.007690       0.024829       0.008208       0.015097      -0.088963      -0.040094       0.004115       0.035979             11.797078       8.821344       0.156776      -7.126011       9.747338      -1.320294      16.822554           0.000071
          258              C      38.838066      16.641769      13.437612       0.167393      39.108000 0.30387807E+03  0.65693253E+04                                10.420644                            5.964536      -0.199630       1.964196                    0.999396      25.132940      70.576541       0.645356       0.439021      -1.044312      -0.009534       0.000553       0.006564       0.011589       0.021912       0.020812       0.029555       0.094717       0.048058      -0.067864       0.006221       0.061643             17.502174      13.112572       3.089233     -13.064418      10.649808      -6.276587      28.744142           0.000100
          259              C      38.315176      16.103224      14.660842       0.056136      48.806910 0.41934323E+03  0.97070704E+04                                11.622850                            6.812193      -0.058372       1.985331                    0.999129      26.723547      74.635255       0.637605       0.414988      -1.072046       0.000063      -0.022473       0.012828       0.025876       0.009767      -0.014620      -0.015968      -0.042094      -0.017721      -0.027852      -0.007321       0.035173             18.710897      13.596899       2.800253     -11.783141      17.171439      -6.738581      25.364351          -0.000052
          260              C      38.136705      14.703627      14.884877      -0.175486      39.292972 0.40597413E+03  0.94765363E+04                                10.295884                            6.868665      -0.205024       1.908104                    0.998935      30.231212      89.470298       0.602112       0.435790      -1.041723      -0.009953       0.029254      -0.020092       0.036858      -0.006013       0.052591       0.027965       0.050422      -0.044308      -0.064393      -0.003487       0.067880             14.535469       8.102569       3.064242      -5.335273      19.530590      -7.229525      15.973248           0.000028
          261              C      37.688961      14.274670      15.951283       0.065251      46.430305 0.40479398E+03  0.92955850E+04                                11.331564                            6.737952      -0.061260       1.991801                    0.999157      26.470680      73.832335       0.634177       0.420584      -1.067581       0.008659       0.007125       0.007787       0.013652      -0.014502       0.012818       0.024260      -0.018145      -0.099390      -0.047217       0.009590       0.037628             18.173408       8.767928       0.415909      -4.096698      31.105211      -8.587537      14.647083          -0.000060
          262              C      36.655703      15.257834      16.686117      -0.187190      43.435019 0.49590879E+03  0.12103987E+05                                10.986492                            7.549540      -0.131568       1.922863                    0.998755      31.280841      93.006141       0.582249       0.430993      -1.050279       0.026127      -0.006032      -0.013637       0.030083       0.029611      -0.009407       0.023912       0.065072       0.098573      -0.067032       0.027562       0.039469             15.389044       9.921384      -5.129308      -4.039060      26.130411       1.966800      10.115338           0.000123
          263              C      36.524196      16.516531      16.394872       0.072432      43.382269 0.36326515E+03  0.81671171E+04                                10.799193                            6.385447      -0.164614       1.960150                    0.999198      26.323496      74.057989       0.647248       0.420911      -1.061113       0.010600       0.012198      -0.010254       0.019139       0.009102      -0.005194      -0.013352       0.024350       0.051006      -0.026659       0.002370       0.024289             16.785601      13.267174      -7.231731      -8.511534      21.686400       6.355964      15.403229          -0.000072
          264              C      37.485439      17.004979      15.391196      -0.173423      44.219274 0.51395093E+03  0.12643102E+05                                11.117467                            7.675777      -0.110604       1.923424                    0.998681      31.359989      93.274178       0.579188       0.429887      -1.052103      -0.011614      -0.012634       0.022950       0.028656       0.006870       0.030453      -0.012404      -0.043734       0.043329      -0.047036       0.013329       0.033707             15.606544      14.352232      -2.463724     -10.782952      13.074734       2.343160      19.392667           0.000156
          265              C      35.829096      17.330616      17.228282       0.129730      48.681714 0.38060936E+03  0.86590213E+04                                11.844430                            6.616123      -0.126680       1.966968                    0.999514      26.469150      74.955411       0.624249       0.431280      -1.054482       0.008163      -0.034408       0.019562       0.040413       0.020587      -0.008261       0.005610      -0.026465      -0.174414      -0.059683       0.006132       0.053551             20.055533      14.987501     -12.381978      -9.685675      27.123056      12.551162      18.056041           0.000015
          266              C      35.594264      18.867981      17.004247      -0.177787      36.719893 0.44066348E+03  0.10360866E+05                                 9.638876                            6.994190       0.406498       2.102548                    0.999698      29.478638      83.843656       0.625775       0.416293      -1.067791       0.013507       0.033680       0.039357       0.053532      -0.002239      -0.028397      -0.007024       0.022051       0.051174      -0.025757      -0.013635       0.039391             13.155339       9.946391      -5.807367      -5.050920      18.162587       3.791718      11.357041           0.000051
          267              C      34.222849      20.330203      18.370859       0.154688      43.582593 0.37536492E+03  0.84755354E+04                                10.864565                            6.549811      -0.028034       2.010403                    0.999547      25.574895      71.196570       0.632933       0.428583      -1.060448       0.018605      -0.049392       0.004643       0.052983      -0.008795      -0.007447      -0.007672      -0.042982      -0.054169      -0.025517      -0.007483       0.033000             16.570141      13.733401      -8.688700      -6.845614      23.892177       4.910949      12.084846           0.001003
          268              C      34.670593      21.545064      17.559853      -0.158950      38.601984 0.50206794E+03  0.12183961E+05                                10.001850                            7.503445       0.108869       1.998880                    0.999415      30.137763      86.805672       0.600192       0.420523      -1.066143       0.002584       0.027332       0.007178       0.028377       0.000330       0.012342       0.017625       0.074104       0.045096      -0.049502       0.011807       0.037695             12.653389       8.072195      -1.977830      -2.524901      21.474864      -2.002835       8.413107          -0.000985
          269              C      34.056900      22.813156      17.855579       0.003246      39.568829 0.35278898E+03  0.78227340E+04                                 9.973251                            6.180644      -0.019804       2.019874                    0.999222      25.605952      70.039493       0.680266       0.406054      -1.077674      -0.010153      -0.029883       0.024217       0.039781      -0.009581       0.016141       0.026684       0.007048      -0.004304      -0.036880       0.010809       0.026071             14.398462       9.880841       2.861404      -6.047644      19.427641      -7.101066      13.886905           0.007474
          270              C      33.239688      22.835076      18.863736      -0.083591      36.585207 0.38797853E+03  0.89009369E+04                                 9.715211                            6.662282      -0.112577       1.949719                    0.999445      28.490085      81.971100       0.622312       0.429012      -1.052095       0.028499      -0.027121       0.002819       0.039442      -0.015856       0.064406       0.013945       0.019472      -0.003994      -0.067661      -0.001617       0.069278             13.008849      11.754724       3.245006      -8.050171      12.210260      -4.532893      15.061564           0.000346
          271              C      32.600947      21.770506      19.522399      -0.003346      44.174132 0.41199129E+03  0.94391219E+04                                10.714703                            6.649507       0.125714       2.053292                    0.999257      26.240428      71.521871       0.664263       0.402459      -1.086666       0.024783      -0.018615      -0.017366       0.035529       0.004197       0.011330      -0.000763      -0.047094      -0.045579      -0.027125      -0.004391       0.031516             16.019494      17.988827      -1.319451     -12.035571      12.055890      -0.352130      18.013766           0.010970
          272              C      33.346146      20.533725      19.325248      -0.152379      39.686867 0.43706554E+03  0.10341428E+05                                10.261243                            7.071769      -0.182436       1.914591                    0.999017      30.050566      88.117401       0.603297       0.429083      -1.050911      -0.010289       0.037599       0.024987       0.046302       0.051742       0.053108       0.012022       0.002403       0.036053      -0.070474      -0.009785       0.080259             13.861503      13.815324      -6.111358      -7.584296      14.615938       3.449855      13.153247          -0.001046
          273              C      31.630311      21.914538      20.579843       0.594433      25.122449 0.25860294E+03  0.53823182E+04                                 7.978555                            5.691734      -0.019034       2.053474                    0.999670      22.124453      61.434816       0.626445       0.469772      -1.024351      -0.031889       0.003267       0.039653       0.050989      -0.012194       0.101254      -0.018386       0.045889      -0.007717      -0.091802      -0.024455       0.116256             10.819062      11.967668      -0.525641      -7.636256       7.457237       0.715116      13.032279          -0.000765
          274              C      36.355119      37.335150      17.044573       0.588322      24.069303 0.26220393E+03  0.54684378E+04                                 7.754503                            5.729775       0.038253       2.072528                    0.999720      22.063975      61.047316       0.625482       0.469534      -1.025929       0.006827      -0.045023      -0.022959       0.050998      -0.017152       0.062208      -0.035398       0.161576       0.003036      -0.094648      -0.024965       0.119613             10.199783       5.624445      -1.100218      -1.725592      16.592983       4.374382       8.381920          -0.001280
          275              C      36.308154      38.665864      17.698755       0.007802      37.393957 0.36900946E+03  0.82536815E+04                                 9.624092                            6.299917       0.074133       2.044210                    0.999258      25.727764      70.088808       0.678942       0.403333      -1.082260       0.023372       0.031135       0.004964       0.039247      -0.014148      -0.002818      -0.016064       0.039566      -0.004959      -0.032095       0.006719       0.025376             13.583202       7.643751      -0.618684      -3.893806      21.201083       4.945337      11.904772           0.011576
          276              C      35.566087      38.775455      18.809968      -0.094074      35.164402 0.41155659E+03  0.95469201E+04                                 9.434782                            6.826758      -0.028233       1.973499                    0.999486      28.590028      81.725740       0.621787       0.424650      -1.058679       0.007977       0.023675       0.008403       0.026358       0.003682       0.045192      -0.024663       0.030943      -0.057443      -0.057642       0.002620       0.055023             12.169019       8.673658      -2.347362      -5.731923      13.652107       4.776985      14.181292          -0.000020
          277              C      35.309339      40.062334      19.401420       0.002683      40.015730 0.36900053E+03  0.82588226E+04                                10.066451                            6.315612       0.025464       2.030154                    0.999300      25.739946      70.294439       0.675118       0.405355      -1.080202       0.022128      -0.007312      -0.038218       0.044763       0.003165       0.017967       0.003574      -0.012641      -0.045978      -0.026840       0.008792       0.018048             14.638196      12.749033       0.063813     -10.117350      11.978393       1.284772      19.187162           0.008621
          278              C      35.916770      41.098724      18.863736      -0.163290      36.078672 0.40414899E+03  0.93584006E+04                                 9.558747                            6.738812       0.024232       1.983202                    0.999588      29.311994      84.472904       0.627754       0.421363      -1.057814       0.000651      -0.022109       0.019995       0.029816      -0.026235       0.054364       0.019721       0.046130      -0.074167      -0.072040       0.002393       0.069647             12.549916      10.195102       3.772311      -7.099517      12.232574      -3.452441      15.222071          -0.001228
          279              C      36.571165      41.067410      17.653948       0.147520      42.237201 0.38245452E+03  0.86589247E+04                                10.649609                            6.584557       0.033815       2.029238                    0.999548      25.541820      70.740896       0.636381       0.425113      -1.064714       0.024937       0.032376      -0.013228       0.042954       0.008731      -0.018556      -0.017558      -0.040412      -0.007584      -0.031143      -0.004787       0.035931             16.096508       9.836869       5.496129      -5.712583      25.041521      -5.619362      13.411133           0.001063
          280              C      36.887404      39.755483      17.165552      -0.133865      37.798964 0.43915105E+03  0.10399394E+05                                 9.968802                            7.098478      -0.160051       1.924814                    0.999148      29.812202      87.351706       0.601124       0.430277      -1.050560       0.001606      -0.026323       0.019039       0.032526      -0.021506       0.042484       0.005933       0.084069       0.109150      -0.068210      -0.005554       0.073764             12.999681       7.754344       1.525553      -2.874270      22.482516       0.534696       8.762183          -0.001776
          281              C      34.520307      40.218890      20.535036       0.578599      27.568479 0.27478740E+03  0.58001149E+04                                 8.458137                            5.853793       0.017372       2.057897                    0.999767      22.459483      62.575313       0.620522       0.467637      -1.026669      -0.027598       0.007173       0.049200       0.056866       0.005729       0.091574      -0.018163       0.035990      -0.028061      -0.090337      -0.009763       0.100100             11.701942      11.154773      -0.759609      -8.380979       7.575815       1.350579      16.375237          -0.000716
          282              C      36.690146      12.173711      17.196917      -0.186370      35.595791 0.44410407E+03  0.10451074E+05                                 9.367007                            6.970953       0.410674       2.100183                    0.999781      29.552347      83.802071       0.634306       0.410328      -1.072780      -0.009313      -0.036452       0.000501       0.037626      -0.032678      -0.018359      -0.012869      -0.038811      -0.066526      -0.047014      -0.002147       0.049162             12.441329       9.287058       1.512918      -3.467713      19.460145      -4.577848       8.576783           0.000102
          283              C      34.445154      23.880856      17.111783       0.585921      28.496725 0.27330709E+03  0.57603454E+04                                 8.652109                            5.844832       0.029116       2.065223                    0.999791      22.273751      61.986005       0.619989       0.468732      -1.026201       0.013308       0.045855      -0.027599       0.055150      -0.014698       0.059107       0.036374       0.121586      -0.020099      -0.088740      -0.009073       0.097813             12.069661       7.417787       3.752280      -3.799653      17.555850      -7.154509      11.235346           0.000874
          284              C      37.698355      12.828107      16.403833       0.169046      37.115563 0.32204008E+03  0.70583050E+04                                10.112212                            6.141811      -0.273147       1.936538                    0.999268      25.495711      71.908328       0.636211       0.439252      -1.044977       0.010604       0.005955       0.001007       0.012203       0.032096       0.054472      -0.007529      -0.001578       0.041534      -0.067196       0.005104       0.062092             16.537865       8.155253       2.250691      -2.650620      31.523112      -8.605695       9.935231           0.000022
          285              C      10.742785      16.369354       8.020448      -0.125585      34.765158 0.42147718E+03  0.98329134E+04                                 9.324294                            6.887076      -0.034145       1.964792                    0.999506      29.076867      83.284507       0.622115       0.422014      -1.060601       0.001841       0.003705       0.016098       0.016621      -0.015213       0.022339       0.002891       0.075504       0.072609      -0.053501       0.005381       0.048120             11.730944       7.159223       1.934134      -2.465921      19.620800       0.784468       8.412808           0.000027
          286              C      10.110306      15.307915       8.553651       0.020576      37.553366 0.37370639E+03  0.83954950E+04                                 9.681488                            6.363706      -0.015849       2.013979                    0.999256      25.893883      70.979899       0.670918       0.406369      -1.078909      -0.018086       0.033130       0.026162       0.045925       0.000560       0.005731      -0.010579       0.029323      -0.019471      -0.020244       0.000943       0.019301             13.499050       7.078959       0.020539      -3.443268      20.597227       5.579445      12.820965           0.010455
          287              C       9.462173      15.392457       9.758959      -0.182989      36.950824 0.46182034E+03  0.11010505E+05                                 9.678581                            7.189308       0.042483       1.978632                    0.999435      30.099387      86.827679       0.612124       0.419694      -1.063284       0.009410      -0.021763      -0.026412       0.035493       0.005223       0.021243      -0.028506       0.033544      -0.054119      -0.047256       0.011725       0.035531             12.161921       7.802739      -1.134510      -5.221152      13.231528       4.356172      15.451496          -0.000678
          288              C      10.251204      14.033561       7.881547       0.578643      26.154658 0.27642209E+03  0.58404401E+04                                 8.191182                            5.877929       0.018217       2.061058                    0.999758      22.395787      62.329993       0.618481       0.468713      -1.026578       0.006328      -0.049606      -0.028408       0.057513      -0.019820       0.059796      -0.050664       0.122408       0.019852      -0.091691      -0.017468       0.109159             10.918149       5.873513      -0.766401      -1.782986      17.389965       5.833935       9.490969          -0.001074
          289              C      28.085905      26.764585      14.593631       0.598459      22.688244 0.25031660E+03  0.51667993E+04                                 7.468463                            5.612004      -0.001443       2.064254                    0.999301      21.952625      60.674235       0.628922       0.471821      -1.023398      -0.048326       0.029706       0.022631       0.061074       0.032414       0.025602      -0.078974      -0.145420      -0.029171      -0.101596      -0.023762       0.125359              9.722678      13.326537      -3.457194      -3.838270       6.753306       3.087684       9.088191          -0.000157
          290              C      29.310160      26.119579      13.818471       0.016713      38.507888 0.39508346E+03  0.89682309E+04                                 9.830727                            6.526735       0.168412       2.068273                    0.999304      26.047193      70.946057       0.667350       0.404329      -1.084099       0.026494      -0.030364      -0.025810       0.047854       0.007898       0.014146      -0.012289      -0.001887      -0.051377      -0.028989       0.012468       0.016521             13.909912      18.936531      -3.906826      -3.815311       8.776690       5.489533      14.016516           0.015206
          291              C      29.153603      25.549719      12.680374      -0.153270      35.400368 0.38468508E+03  0.88547791E+04                                 9.555686                            6.665323      -0.261742       1.900356                    0.999157      29.431037      86.344783       0.614420       0.433080      -1.043903      -0.009134       0.005667       0.011061       0.015424       0.012008       0.005405      -0.073636      -0.059803      -0.083093      -0.075836      -0.014540       0.090376             12.575033      13.015350      -3.348081      -3.221508       9.181494       6.455230      15.528257          -0.000688
          292              C      30.240090      25.029957      12.079960       0.164784      42.479198 0.40021832E+03  0.91537264E+04                                10.700587                            6.736775       0.020660       2.022194                    0.999393      25.668848      71.180244       0.629748       0.425244      -1.065889      -0.026384      -0.018948      -0.026095       0.041666       0.004604       0.015190       0.035475       0.009238       0.112775      -0.039898      -0.017437       0.057335             16.122206      13.248245      -2.003230      -1.141766      12.200060      10.544189      22.918312           0.001351
          293              C      31.063563      23.877712      10.023320      -0.121663      31.391115 0.35210434E+03  0.78478546E+04                                 8.686620                            6.250110       0.496330       2.156092                    0.999619      27.537831      76.920589       0.660528       0.416040      -1.065130      -0.020774      -0.010006       0.023292       0.032775      -0.007681       0.008212      -0.024846      -0.015104      -0.088957      -0.040105       0.004118       0.035987             11.796854       9.747209      -0.156773      -1.320259       8.821210       7.125832      16.822144           0.000069
          294              C      30.324624      23.182608       8.965875       0.167404      39.106937 0.30387220E+03  0.65691632E+04                                10.420461                            5.964479      -0.199706       1.964173                    0.999395      25.132784      70.575795       0.645360       0.439021      -1.044313      -0.000543      -0.009539      -0.006548       0.011583      -0.021906       0.029543      -0.020815      -0.094714       0.048081      -0.067857       0.006219       0.061638             17.501680      10.649662      -3.089194      -6.276485      13.112226      13.063961      28.743152           0.000102
          295              C      30.863169      22.659713       7.742645       0.056127      48.806043 0.41933920E+03  0.97069574E+04                                11.622733                            6.812172      -0.058304       1.985349                    0.999130      26.723688      74.635661       0.637605       0.414989      -1.072044       0.022478       0.000058      -0.012833       0.025883      -0.009770      -0.015966       0.014609       0.042090      -0.017721      -0.027841      -0.007328       0.035169             18.710587      17.171084      -2.800302      -6.738562      13.596761      11.782960      25.363917          -0.000058
          296              C      32.262766      22.481241       7.518610      -0.175503      39.292911 0.40597732E+03  0.94765945E+04                                10.295779                            6.868644      -0.205051       1.908096                    0.998935      30.231082      89.468765       0.602121       0.435784      -1.041730      -0.029252      -0.009950       0.020102       0.036861       0.006015       0.027957      -0.052604      -0.050439      -0.044318      -0.064399      -0.003498       0.067897             14.535254      19.530262      -3.064283      -7.229518       8.102511       5.335199      15.972989           0.000030
          297              C      32.691723      22.033493       6.452204       0.065265      46.429107 0.40478369E+03  0.92953140E+04                                11.331483                            6.737932      -0.061281       1.991794                    0.999157      26.470690      73.832855       0.634167       0.420592      -1.067573      -0.007140       0.008665      -0.007771       0.013655       0.014491       0.024245      -0.012815       0.018174      -0.099417      -0.047210       0.009581       0.037629             18.173190      31.104908      -0.415957      -8.587448       8.767842       4.096610      14.646819          -0.000065
          298              C      31.708559      21.000232       5.717370      -0.187184      43.435222 0.49591528E+03  0.12104159E+05                                10.986555                            7.549637      -0.131619       1.922849                    0.998756      31.280743      93.005237       0.582241       0.430999      -1.050277       0.006023       0.026125       0.013633       0.030077      -0.029613       0.023916       0.009387      -0.065083       0.098591      -0.067038       0.027566       0.039472             15.389096      26.130628       5.129515       1.966997       9.921425       4.038977      10.115235           0.000125
          299              C      30.449862      20.868726       6.008615       0.072407      43.381589 0.36326381E+03  0.81670639E+04                                10.798993                            6.385377      -0.164526       1.960173                    0.999198      26.323712      74.058023       0.647262       0.420903      -1.061120      -0.012200       0.010608       0.010263       0.019150      -0.009103      -0.013352       0.005194      -0.024359       0.051036      -0.026667       0.002371       0.024296             16.785187      21.685824       7.231677       6.355937      13.266940       8.511303      15.402797          -0.000072
          300              C      29.961414      21.829973       7.012291      -0.173416      44.217508 0.51393580E+03  0.12642572E+05                                11.117049                            7.675604      -0.110600       1.923426                    0.998681      31.359362      93.270180       0.579205       0.429880      -1.052112       0.012639      -0.011618      -0.022953       0.028663      -0.006870      -0.012400      -0.030462       0.043693       0.043306      -0.047026       0.013322       0.033705             15.605769      13.074022       2.463620       2.343065      14.351648      10.782371      19.391639           0.000159
          301              C      29.635777      20.173623       5.175205       0.129742      48.680731 0.38060474E+03  0.86588814E+04                                11.844259                            6.616070      -0.126709       1.966959                    0.999514      26.468998      74.954591       0.624254       0.431278      -1.054484       0.034413       0.008167      -0.019555       0.040414      -0.020584       0.005610       0.008251       0.026466      -0.174401      -0.059676       0.006130       0.053546             20.055074      27.122403      12.381661      12.550782      14.987206       9.685424      18.055612           0.000013
          302              C      28.098412      19.938791       5.399240      -0.177771      36.718960 0.44065273E+03  0.10360545E+05                                 9.638681                            6.994089       0.406527       2.102558                    0.999698      29.478491      83.842831       0.625782       0.416291      -1.067793      -0.033701       0.013482      -0.039375       0.053552       0.002265      -0.007005       0.028393      -0.022065       0.051150      -0.025763      -0.013620       0.039383             13.154937      18.161972       5.807063       3.791448       9.946105       5.050740      11.356733           0.000052
          303              C      26.636190      18.567371       4.032628       0.154688      43.582179 0.37536481E+03  0.84755266E+04                                10.864468                            6.549797      -0.028056       2.010393                    0.999547      25.574947      71.196536       0.632936       0.428581      -1.060450       0.049390       0.018607      -0.004645       0.052983       0.008799      -0.007677       0.007441       0.042985      -0.054169      -0.025515      -0.007489       0.033004             16.569849      23.891695       8.688451       4.910749      13.733198       6.845479      12.084653           0.001006
          304              C      25.421329      19.015119       4.843634      -0.158954      38.601042 0.50205585E+03  0.12183595E+05                                10.001703                            7.503368       0.108903       1.998889                    0.999415      30.137495      86.804635       0.600193       0.420525      -1.066142      -0.027333       0.002582      -0.007178       0.028378      -0.000331       0.017622      -0.012359      -0.074110       0.045082      -0.049502       0.011790       0.037712             12.653147      21.474399       1.977722      -2.002849       8.072069       2.524852       8.412973          -0.000994
          305              C      24.153237      18.401425       4.547908       0.003252      39.567015 0.35277316E+03  0.78222969E+04                                 9.972963                            6.180506      -0.019829       2.019868                    0.999222      25.605786      70.038693       0.680273       0.406054      -1.077674       0.029879      -0.010148      -0.024218       0.039777       0.009581       0.026679      -0.016139      -0.007042      -0.004291      -0.036874       0.010806       0.026067             14.397993      19.427081      -2.861357      -7.100855       9.880537       6.047382      13.886360           0.007477
          306              C      24.131317      17.584208       3.539751      -0.083590      36.585594 0.38798606E+03  0.89011137E+04                                 9.715215                            6.662316      -0.112512       1.949740                    0.999445      28.489703      81.968840       0.622318       0.429008      -1.052102       0.027121       0.028495      -0.002822       0.039440       0.015856       0.013944      -0.064416      -0.019470      -0.003963      -0.067668      -0.001622       0.069290             13.008852      12.210135      -3.245134      -4.533029      11.754820       8.050216      15.061599           0.000340
          307              C      25.195887      16.945465       2.881088      -0.003348      44.173371 0.41198758E+03  0.94389969E+04                                10.714511                            6.649434       0.125715       2.053290                    0.999257      26.240350      71.521046       0.664275       0.402454      -1.086672       0.018615       0.024784       0.017364       0.035528      -0.004194      -0.000768      -0.011339       0.047099      -0.045578      -0.027135      -0.004382       0.031518             16.019102      12.055546       1.319419      -0.352119      17.988455      12.035248      18.013305           0.010976
          308              C      26.432668      17.690664       3.078239      -0.152376      39.685668 0.43705443E+03  0.10341075E+05                                10.260949                            7.071622      -0.182395       1.914605                    0.999017      30.050274      88.115507       0.603312       0.429076      -1.050917      -0.037601      -0.010287      -0.024988       0.046304      -0.051737       0.012019      -0.053128      -0.002410       0.036075      -0.070485      -0.009787       0.080272             13.860982      14.615335       6.111046       3.449630      13.814841       7.583974      13.152771          -0.001051
          309              C      25.051855      15.974825       1.823644       0.594432      25.122307 0.25860245E+03  0.53823000E+04                                 7.978503                            5.691718      -0.019035       2.053475                    0.999670      22.124345      61.434256       0.626449       0.469770      -1.024353      -0.003269      -0.031889      -0.039652       0.050989       0.012200      -0.018390      -0.101261      -0.045888      -0.007723      -0.091809      -0.024455       0.116265             10.818930       7.457195       0.525635       0.715102      11.967521       7.636107      13.032074          -0.000768
          310              C       9.631243      20.699646       5.358914       0.588332      24.069004 0.26220155E+03  0.54683722E+04                                 7.754406                            5.729727       0.038263       2.072528                    0.999720      22.063921      61.046953       0.625489       0.469531      -1.025931       0.045015       0.006820       0.022956       0.050988       0.017159      -0.035399      -0.062211      -0.161579       0.003035      -0.094650      -0.024969       0.119619             10.199603      16.592675       1.100169       4.374248       5.624381       1.725557       8.381752          -0.001280
          311              C       8.300529      20.652679       4.704732       0.007790      37.394857 0.36902149E+03  0.82539906E+04                                 9.624133                            6.299953       0.074222       2.044236                    0.999258      25.727808      70.088340       0.678953       0.403324      -1.082269      -0.031149       0.023389      -0.004975       0.039269       0.014158      -0.016068       0.002809      -0.039578      -0.004950      -0.032105       0.006717       0.025387             13.583217      21.201122       0.618635       4.945266       7.643792       3.893814      11.904737           0.011575
          312              C       8.190938      19.910608       3.593519      -0.094068      35.164138 0.41155414E+03  0.95468270E+04                                 9.434683                            6.826710      -0.028234       1.973501                    0.999486      28.589851      81.724458       0.621794       0.424646      -1.058683      -0.023677       0.007981      -0.008407       0.026362      -0.003676      -0.024660      -0.045210      -0.030946      -0.057420      -0.057647       0.002607       0.055040             12.168868      13.651871       2.347376       4.776956       8.673604       5.731873      14.181128          -0.000019
          313              C       6.904059      19.653858       3.002067       0.002664      40.014138 0.36898916E+03  0.82584868E+04                                10.066112                            6.315464       0.025444       2.030145                    0.999301      25.739899      70.293477       0.675136       0.405348      -1.080209       0.007326       0.022135       0.038217       0.044768      -0.003172       0.003574      -0.017981       0.012621      -0.045948      -0.026844       0.008789       0.018054             14.637587      11.977949      -0.063781       1.284753      12.748548      10.116863      19.186264           0.008620
          314              C       5.867669      20.261290       3.539751      -0.163265      36.076504 0.40412499E+03  0.93576801E+04                                 9.558287                            6.738560       0.024288       1.983224                    0.999588      29.311163      84.469008       0.627775       0.421357      -1.057821       0.022106       0.000646      -0.019987       0.029809       0.026221       0.019704      -0.054339      -0.046168      -0.074140      -0.072001       0.002363       0.069637             12.549173      12.231899      -3.772024      -3.452103      10.194526       7.099009      15.221096          -0.001228
          315              C       5.898983      20.915690       4.749539       0.147508      42.237182 0.38245957E+03  0.86590467E+04                                10.649530                            6.584560       0.033738       2.029214                    0.999548      25.541758      70.740195       0.636389       0.425108      -1.064720      -0.032363       0.024941       0.013234       0.042948      -0.008731      -0.017573       0.018546       0.040407      -0.007611      -0.031133      -0.004806       0.035939             16.096255      25.041188      -5.495926      -5.619084       9.836724       5.712438      13.410855           0.001063
          316              C       7.210910      21.231931       5.237935      -0.133860      37.797063 0.43912464E+03  0.10398614E+05                                 9.968455                            7.098254      -0.160044       1.924818                    0.999149      29.811751      87.349794       0.601135       0.430275      -1.050560       0.026322       0.001608      -0.019027       0.032519       0.021512       0.005947      -0.042486      -0.084072       0.109103      -0.068212      -0.005549       0.073761             12.999138      22.481371      -1.525455       0.534677       7.754135       2.874229       8.761910          -0.001776
          317              C       6.747503      18.864821       1.868451       0.578612      27.567971 0.27478399E+03  0.58000192E+04                                 8.458018                            5.853752       0.017372       2.057899                    0.999767      22.459233      62.574282       0.620525       0.467637      -1.026670      -0.007177      -0.027596      -0.049199       0.056865      -0.005726      -0.018162      -0.091581      -0.035984      -0.028067      -0.090344      -0.009760       0.100104             11.701693       7.575728       0.759624       1.350583      11.154559       8.380735      16.374792          -0.000720
          318              C      34.792682      21.034673       5.206570      -0.186379      35.595709 0.44410293E+03  0.10451037E+05                                 9.366933                            6.970910       0.410707       2.100190                    0.999781      29.552733      83.803034       0.634313       0.410324      -1.072783       0.036448      -0.009319      -0.000499       0.037624       0.032680      -0.012868       0.018345       0.038813      -0.066520      -0.047003      -0.002160       0.049163             12.441128      19.459678      -1.512818      -4.577644       9.287052       3.467702       8.576655           0.000102
          319              C      23.085537      18.789681       5.291704       0.585922      28.496649 0.27330707E+03  0.57603494E+04                                 8.652132                            5.844857       0.029160       2.065240                    0.999791      22.273707      61.986071       0.619983       0.468736      -1.026198      -0.045851       0.013326       0.027602       0.055152       0.014705       0.036378      -0.059105      -0.121605      -0.020115      -0.088750      -0.009068       0.097818             12.069671      17.555910      -3.752288      -7.154481       7.417811       3.799641      11.235291           0.000877
          320              C      34.138286      22.042885       5.999654       0.169039      37.115173 0.32203807E+03  0.70582521E+04                                10.112171                            6.141808      -0.273181       1.936532                    0.999267      25.495617      71.908083       0.636209       0.439255      -1.044975      -0.005960       0.010596      -0.001013       0.012200      -0.032091      -0.007527      -0.054482       0.001589       0.041521      -0.067202       0.005104       0.062098             16.537676      31.522655      -2.250678      -8.605513       8.155246       2.650627       9.935126           0.000023
          321              C      30.597039      26.398247      14.383039      -0.125590      34.764210 0.42146433E+03  0.98325160E+04                                 9.323998                            6.886869      -0.034140       1.964793                    0.999506      29.076611      83.282727       0.622140       0.422002      -1.060611      -0.003705       0.001842      -0.016097       0.016620       0.015218       0.002889      -0.022355      -0.075508       0.072600      -0.053503       0.005366       0.048137             11.730527      19.620017      -1.934045       0.784438       7.159031       2.465869       8.412533           0.000029
          322              C      31.658478      25.765766      13.849836       0.020591      37.554021 0.37371423E+03  0.83956979E+04                                 9.681552                            6.363752      -0.015846       2.013982                    0.999256      25.893686      70.978997       0.670920       0.406367      -1.078913      -0.033122      -0.018083      -0.026157       0.045916      -0.000559      -0.010571      -0.005739      -0.029303      -0.019472      -0.020232       0.000936       0.019296             13.499106      20.597335      -0.020579       5.579387       7.079018       3.443300      12.820964           0.010453
          323              C      31.573936      25.117628      12.644528      -0.182991      36.949940 0.46180721E+03  0.11010106E+05                                 9.678356                            7.189149       0.042511       1.978640                    0.999435      30.099330      86.826975       0.612139       0.419687      -1.063289       0.021766       0.009407       0.026414       0.035496      -0.005217      -0.028511      -0.021255      -0.033543      -0.054121      -0.047264       0.011720       0.035543             12.161573      13.231282       1.134398       4.355919       7.802539       5.220960      15.450899          -0.000675
          324              C      32.932832      25.906667      14.521940       0.578576      26.155414 0.27643267E+03  0.58407111E+04                                 8.191253                            5.877989       0.018188       2.061040                    0.999758      22.396328      62.331462       0.618487       0.468705      -1.026584       0.049573       0.006329       0.028411       0.057487       0.019825      -0.050656      -0.059814      -0.122459       0.019884      -0.091705      -0.017483       0.109188             10.918221      17.390093       0.766414       5.833963       5.873565       1.783005       9.491005          -0.001072
          325              C      34.535951      35.857271      14.593631       0.598473      22.688232 0.25031467E+03  0.51667458E+04                                 7.468471                            5.611987      -0.001489       2.064242                    0.999301      21.952401      60.673386       0.628922       0.471822      -1.023398       0.048331      -0.029709       0.022631       0.061079       0.032409      -0.025611       0.078963      -0.145426      -0.029174      -0.101599      -0.023752       0.125351              9.722731      13.326606      -3.457232       3.838328       6.753325      -3.087710       9.088261          -0.000164
          326              C      33.311693      36.502274      13.818471       0.016709      38.509593 0.39510080E+03  0.89687180E+04                                 9.830985                            6.526863       0.168458       2.068286                    0.999303      26.047314      70.946624       0.667346       0.404327      -1.084101      -0.026496       0.030361      -0.025810       0.047853       0.007901      -0.014158       0.012284      -0.001909      -0.051374      -0.028995       0.012471       0.016525             13.910355      18.937109      -3.906996       3.815514       8.776939      -5.489728      14.017018           0.015211
          327              C      33.468245      37.072130      12.680374      -0.153269      35.400926 0.38468990E+03  0.88549301E+04                                 9.555820                            6.665389      -0.261794       1.900337                    0.999157      29.431381      86.346385       0.614413       0.433083      -1.043900       0.009134      -0.005662       0.011063       0.015423       0.012011      -0.005421       0.073620      -0.059803      -0.083101      -0.075829      -0.014532       0.090361             12.575273      13.015483      -3.348145       3.221614       9.181654      -6.455404      15.528683          -0.000692
          328              C      32.381756      37.591890      12.079960       0.164766      42.481775 0.40024224E+03  0.91544124E+04                                10.701018                            6.736987       0.020663       2.022188                    0.999393      25.669280      71.182034       0.629736       0.425246      -1.065888       0.026391       0.018946      -0.026097       0.041671       0.004607      -0.015203      -0.035483       0.009241       0.112777      -0.039906      -0.017440       0.057346             16.123009      13.248704      -2.003349       1.141904      12.200635     -10.544836      22.919688           0.001355
          329              C      31.558275       7.433227      10.023320      -0.121669      31.391038 0.35210133E+03  0.78477789E+04                                 8.686616                            6.250080       0.496332       2.156093                    0.999620      27.537853      76.920865       0.660529       0.416040      -1.065129       0.020774       0.010011       0.023288       0.032774      -0.007690      -0.008231       0.024831      -0.015098      -0.088975      -0.040103       0.004115       0.035988             11.796896       9.747249      -0.156770       1.320276       8.821202      -7.125863      16.822237           0.000072
          330              C      32.297211       8.128327       8.965875       0.167396      39.107983 0.30387788E+03  0.65693307E+04                                10.420697                            5.964574      -0.199651       1.964188                    0.999396      25.132955      70.576999       0.645347       0.439027      -1.044307       0.000546       0.009535      -0.006560       0.011586      -0.021908      -0.029555       0.020803      -0.094709       0.048064      -0.067861       0.006230       0.061631             17.502231      10.649847      -3.089252       6.276616      13.112629     -13.064465      28.744219           0.000100
          331              C      31.758661       8.651217       7.742645       0.056109      48.807963 0.41935410E+03  0.97073852E+04                                11.623012                            6.812284      -0.058337       1.985337                    0.999130      26.723900      74.636493       0.637601       0.414988      -1.072045      -0.022499      -0.000086      -0.012799       0.025885      -0.009798       0.015987      -0.014603       0.042098      -0.017704      -0.027837      -0.007361       0.035198             18.711144      17.171788      -2.800262       6.738633      13.597061     -11.783266      25.364582          -0.000056
          332              C      30.359063       8.829688       7.518610      -0.175497      39.291388 0.40595666E+03  0.94760054E+04                                10.295450                            6.868399      -0.205098       1.908079                    0.998934      30.231023      89.468502       0.602141       0.435775      -1.041734       0.029247       0.009954       0.020103       0.036859       0.006016      -0.027975       0.052585      -0.050421      -0.044318      -0.064399      -0.003476       0.067876             14.534751      19.529617      -3.063985       7.228928       8.102176      -5.334976      15.972460           0.000029
          333              C      29.930102       9.277432       6.452204       0.065263      46.430582 0.40479623E+03  0.92956578E+04                                11.331674                            6.738016      -0.061301       1.991788                    0.999158      26.470647      73.832541       0.634167       0.420590      -1.067577       0.007134      -0.008669      -0.007775       0.013657       0.014483      -0.024252       0.012807       0.018169      -0.099432      -0.047212       0.009582       0.037630             18.173586      31.105458      -0.415908       8.587615       8.768018      -4.096771      14.647282          -0.000060
          334              C      30.913263      10.310690       5.717370      -0.187189      43.433610 0.49589028E+03  0.12103404E+05                                10.986180                            7.549336      -0.131414       1.922912                    0.998757      31.280331      93.003664       0.582265       0.430986      -1.050285      -0.006028      -0.026125       0.013634       0.030078      -0.029604      -0.023925      -0.009410      -0.065054       0.098568      -0.067027       0.027552       0.039474             15.388567      26.129561       5.129081      -1.966664       9.921089      -4.038934      10.115049           0.000122
          335              C      32.171961      10.442197       6.008615       0.072453      43.382391 0.36326501E+03  0.81671239E+04                                10.799282                            6.385492      -0.164620       1.960149                    0.999198      26.323435      74.058179       0.647238       0.420917      -1.061108       0.012188      -0.010592       0.010238       0.019119      -0.009098       0.013354      -0.005209      -0.024359       0.051013      -0.026661       0.002361       0.024300             16.785743      21.686570       7.231746      -6.355959      13.267282      -8.511624      15.403376          -0.000072
          336              C      32.660413       9.480954       7.012291      -0.173398      44.218528 0.51393966E+03  0.12642765E+05                                11.117330                            7.675671      -0.110568       1.923435                    0.998681      31.359802      93.273633       0.579194       0.429885      -1.052103      -0.012643       0.011596      -0.022936       0.028642      -0.006863       0.012377       0.030451       0.043732       0.043315      -0.047025       0.013339       0.033686             15.606338      13.074637       2.463650      -2.343072      14.352017     -10.782776      19.392360           0.000159
          337              C      32.986043      11.137297       5.175205       0.129711      48.682416 0.38061606E+03  0.86592154E+04                                11.844526                            6.616177      -0.126686       1.966963                    0.999514      26.469461      74.956570       0.624247       0.431279      -1.054482      -0.034382      -0.008159      -0.019574       0.040396      -0.020589      -0.005609      -0.008262       0.026426      -0.174380      -0.059672       0.006136       0.053536             20.055674      27.123202      12.382049     -12.551216      14.987622      -9.685769      18.056199           0.000014
          338              C      34.523409      11.372129       5.399240      -0.177786      36.719978 0.44066185E+03  0.10360840E+05                                 9.638940                            6.994212       0.406495       2.102546                    0.999698      29.478744      83.844591       0.625768       0.416297      -1.067786       0.033682      -0.013501      -0.039360       0.053535       0.002240       0.007003      -0.028393      -0.022053       0.051164      -0.025742      -0.013642       0.039384             13.155407      18.162575       5.807331      -3.791658       9.946462      -5.051006      11.357186           0.000053
          339              C       4.674725      12.743544       4.032628       0.154689      43.582568 0.37536397E+03  0.84755138E+04                                10.864588                            6.549818      -0.028036       2.010402                    0.999547      25.574867      71.196637       0.632930       0.428585      -1.060446      -0.049375      -0.018607      -0.004627       0.052967       0.008801       0.007684      -0.007445       0.043004      -0.054156      -0.025522      -0.007491       0.033013             16.570185      23.892153       8.688776      -4.911042      13.733494      -6.845683      12.084909           0.001003
          340              C       5.889590      12.295800       4.843634      -0.158968      38.602895 0.50208375E+03  0.12184421E+05                                10.001974                            7.503550       0.108863       1.998875                    0.999415      30.137936      86.805967       0.600190       0.420522      -1.066145       0.027318      -0.002602      -0.007173       0.028363      -0.000342      -0.017631       0.012349      -0.074109       0.045147      -0.049513       0.011808       0.037705             12.653544      21.475257       1.977893       2.002837       8.072249      -2.524858       8.413127          -0.000986
          341              C       7.157680      12.909493       4.547908       0.003269      39.568417 0.35278580E+03  0.78226483E+04                                 9.973194                            6.180625      -0.019824       2.019869                    0.999222      25.605816      70.039120       0.680265       0.406055      -1.077673      -0.029887       0.010158      -0.024212       0.039783       0.009567      -0.026688       0.016130      -0.007068      -0.004310      -0.036873       0.010803       0.026070             14.398346      19.427605      -2.861385       7.101026       9.880729      -6.047513      13.886706           0.007475
          342              C       7.179596      13.726705       3.539751      -0.083596      36.585423 0.38798271E+03  0.89010476E+04                                 9.715236                            6.662317      -0.112591       1.949712                    0.999445      28.490174      81.971150       0.622312       0.429012      -1.052096      -0.027108      -0.028498      -0.002831       0.039434       0.015861      -0.013950       0.064403      -0.019468      -0.004020      -0.067666      -0.001607       0.069273             13.008859      12.210285      -3.245041       4.532945      11.754737      -8.050151      15.061553           0.000346
          343              C       6.115024      14.365446       2.881088      -0.003359      44.174137 0.41199242E+03  0.94391533E+04                                10.714697                            6.649512       0.125636       2.053268                    0.999257      26.240481      71.522013       0.664264       0.402459      -1.086667      -0.018595      -0.024774       0.017360       0.035509      -0.004202       0.000765       0.011333       0.047081      -0.045550      -0.027123      -0.004383       0.031505             16.019458      12.055880       1.319499       0.352095      17.988802     -12.035521      18.013693           0.010970
          344              C       4.878244      13.620247       3.078239      -0.152352      39.686523 0.43706026E+03  0.10341288E+05                                10.261253                            7.071772      -0.182409       1.914601                    0.999017      30.050355      88.117188       0.603290       0.429088      -1.050906       0.037610       0.010298      -0.024982       0.046310      -0.051726      -0.012027       0.053103      -0.002397       0.036030      -0.070456      -0.009792       0.080248             13.861522      14.615945       6.111368      -3.449851      13.815354      -7.584314      13.153268          -0.001046
          345              C       6.259052      15.336082       1.823644       0.594429      25.122459 0.25860335E+03  0.53823250E+04                                 7.978540                            5.691727      -0.019000       2.053486                    0.999670      22.124416      61.434550       0.626448       0.469770      -1.024353       0.003266       0.031889      -0.039653       0.050989       0.012190       0.018377       0.101256      -0.045889      -0.007722      -0.091803      -0.024452       0.116255             10.819027       7.457233       0.525658      -0.715124      11.967631      -7.636216      13.032217          -0.000764
          346              C      21.679677      10.611274       5.358914       0.588340      24.068876 0.26219896E+03  0.54683070E+04                                 7.754410                            5.729720       0.038255       2.072529                    0.999720      22.063739      61.046464       0.625485       0.469534      -1.025929      -0.045015      -0.006821       0.022961       0.050991       0.017163       0.035387       0.062199      -0.161577       0.003054      -0.094642      -0.024965       0.119607             10.199636      16.592694       1.100199      -4.374303       5.624379      -1.725580       8.381834          -0.001279
          347              C      23.010389      10.658239       4.704732       0.007791      37.394014 0.36901097E+03  0.82537147E+04                                 9.624051                            6.299895       0.074165       2.044216                    0.999258      25.727900      70.088925       0.678949       0.403328      -1.082264       0.031157      -0.023376      -0.004971       0.039267       0.014170       0.016064      -0.002820      -0.039571      -0.004944      -0.032107       0.006718       0.025389             13.583130      21.200904       0.618673      -4.945288       7.643725      -3.893812      11.904760           0.011577
          348              C      23.119975      11.400306       3.593519      -0.094080      35.163858 0.41154979E+03  0.95467220E+04                                 9.434630                            6.826657      -0.028254       1.973495                    0.999487      28.589974      81.725386       0.621798       0.424644      -1.058682       0.023671      -0.007980      -0.008407       0.026357      -0.003678       0.024650       0.045202      -0.030961      -0.057435      -0.057638       0.002603       0.055036             12.168780      13.651841       2.347224      -4.776760       8.673495      -5.731800      14.181004          -0.000024
          349              C      24.406852      11.657054       3.002067       0.002682      40.015858 0.36900285E+03  0.82588846E+04                                10.066456                            6.315628       0.025504       2.030164                    0.999301      25.740019      70.294603       0.675118       0.405354      -1.080203      -0.007309      -0.022126       0.038218       0.044762      -0.003168      -0.003586       0.017968       0.012634      -0.045990      -0.026843       0.008785       0.018058             14.638171      11.978424      -0.063851      -1.284724      12.748988     -10.117299      19.187100           0.008622
          350              C      25.443244      11.049623       3.539751      -0.163285      36.077999 0.40414107E+03  0.93581637E+04                                 9.558608                            6.738732       0.024230       1.983201                    0.999588      29.311673      84.471515       0.627760       0.421361      -1.057816      -0.022110      -0.000650      -0.019995       0.029817       0.026237      -0.019739       0.054363      -0.046126      -0.074172      -0.072053       0.002410       0.069643             12.549700      12.232431      -3.772266       3.452402      10.194905      -7.099340      15.221764          -0.001231
          351              C      25.411936      10.395228       4.749539       0.147520      42.237195 0.38245444E+03  0.86589271E+04                                10.649630                            6.584567       0.033821       2.029241                    0.999548      25.541878      70.741200       0.636379       0.425115      -1.064712       0.032377      -0.024938       0.013228       0.042956      -0.008729       0.017546      -0.018555       0.040413      -0.007588      -0.031142      -0.004778       0.035919             16.096557      25.041672      -5.496189       5.619440       9.836874      -5.712566      13.411125           0.001066
          352              C      24.100010      10.078989       5.237935      -0.133865      37.799230 0.43915355E+03  0.10399472E+05                                 9.968911                            7.098550      -0.160003       1.924829                    0.999149      29.812322      87.352262       0.601114       0.430283      -1.050555      -0.026326      -0.001613      -0.019041       0.032531       0.021514      -0.005942       0.042487      -0.084066       0.109142      -0.068215      -0.005550       0.073765             12.999854      22.482935      -1.525607      -0.534681       7.754393      -2.874257       8.762235          -0.001780
          353              C      24.563405      12.446086       1.868451       0.578600      27.568299 0.27478623E+03  0.58000785E+04                                 8.458063                            5.853760       0.017324       2.057881                    0.999767      22.459420      62.574876       0.620527       0.467634      -1.026672       0.007169       0.027597      -0.049201       0.056866      -0.005723       0.018154       0.091575      -0.035988      -0.028065      -0.090334      -0.009765       0.100099             11.701798       7.575757       0.759591      -1.350546      11.154619      -8.380838      16.375019          -0.000718
          354              C      27.829138      10.276247       5.206570      -0.186367      35.595799 0.44410427E+03  0.10451088E+05                                 9.367035                            6.970972       0.410689       2.100187                    0.999781      29.552386      83.802435       0.634303       0.410330      -1.072778      -0.036452       0.009314      -0.000498       0.037626       0.032681       0.012859      -0.018367       0.038821      -0.066537      -0.047019      -0.002148       0.049167             12.441372      19.460232      -1.512924       4.577860       9.287086      -3.467718       8.576797           0.000103
          355              C       8.225384      12.521239       5.291704       0.585905      28.497174 0.27331200E+03  0.57604714E+04                                 8.652194                            5.844882       0.029154       2.065236                    0.999791      22.273876      61.986357       0.619987       0.468731      -1.026201       0.045862      -0.013305       0.027587       0.055149       0.014695      -0.036375       0.059113      -0.121595      -0.020121      -0.088743      -0.009079       0.097823             12.069780      17.556092      -3.752310       7.154574       7.417846      -3.799660      11.235402           0.000872
          356              C      28.483537       9.268038       5.999654       0.169039      37.115476 0.32204014E+03  0.70583142E+04                                10.112242                            6.141842      -0.273191       1.936529                    0.999267      25.495699      71.908587       0.636204       0.439257      -1.044973       0.005953      -0.010600      -0.001007       0.012199      -0.032099       0.007520       0.054476       0.001590       0.041542      -0.067199       0.005102       0.062098             16.537893      31.523159      -2.250694       8.605698       8.155278      -2.650624       9.935243           0.000021
          357              C      32.024816      36.223608      14.383039      -0.125588      34.765582 0.42148237E+03  0.98330638E+04                                 9.324367                            6.887117      -0.034116       1.964799                    0.999506      29.077036      83.285089       0.622114       0.422014      -1.060601       0.003702      -0.001840      -0.016092       0.016615       0.015222      -0.002897       0.022336      -0.075504       0.072602      -0.053504       0.005387       0.048117             11.731047      19.621045      -1.934107      -0.784582       7.159242      -2.465899       8.412855           0.000024
          358              C      30.963376      36.856087      13.849836       0.020571      37.553829 0.37371166E+03  0.83956443E+04                                 9.681580                            6.363766      -0.015829       2.013983                    0.999256      25.894073      70.980590       0.670912       0.406371      -1.078908       0.033126       0.018077      -0.026153       0.045913      -0.000558       0.010561       0.005726      -0.029304      -0.019470      -0.020220       0.000930       0.019290             13.499166      20.597299      -0.020528      -5.579483       7.079028      -3.443351      12.821171           0.010455
          359              C      31.047913      37.504220      12.644528      -0.182894      36.945681 0.46174345E+03  0.11008211E+05                                 9.677617                            7.188637       0.042613       1.978694                    0.999435      30.097464      86.820250       0.612162       0.419685      -1.063290      -0.021819      -0.009395       0.026390       0.035508      -0.005232       0.028525       0.021219      -0.033465      -0.054122      -0.047255       0.011771       0.035484             12.160558      13.230154       1.134123      -4.355242       7.801921      -5.220495      15.449599          -0.000680
          360              C      29.689023      36.715189      14.521940       0.578580      26.155302 0.27643159E+03  0.58406793E+04                                 8.191212                            5.877964       0.018172       2.061037                    0.999758      22.396289      62.331191       0.618490       0.468703      -1.026586      -0.049576      -0.006329       0.028412       0.057490       0.019827       0.050646       0.059806      -0.122463       0.019876      -0.091697      -0.017483       0.109180             10.918161      17.389941       0.766402      -5.833943       5.873525      -1.782997       9.491018          -0.001073
          361              C      26.764585      34.535951      14.593631       0.598462      22.688284 0.25031715E+03  0.51668051E+04                                 7.468442                            5.611993      -0.001447       2.064253                    0.999300      21.952503      60.673533       0.628926       0.471818      -1.023401       0.029712       0.048329       0.022633       0.061080      -0.032410      -0.078973      -0.025614       0.145418      -0.029177      -0.101603      -0.023753       0.125356              9.722638       6.753284       3.457168       3.087665      13.326483       3.838227       9.088146          -0.000156
          362              C      26.119579      33.311693      13.818471       0.016725      38.507527 0.39507926E+03  0.89681144E+04                                 9.830681                            6.526714       0.168404       2.068274                    0.999303      26.047011      70.945545       0.667349       0.404330      -1.084098      -0.030355      -0.026501      -0.025807       0.047851      -0.007907      -0.012282      -0.014156       0.001914      -0.051398      -0.028999       0.012464       0.016535             13.909808       8.776612       3.906723       5.489461      18.936401       3.815150      14.016411           0.015206
          363              C      25.549719      33.468245      12.680374      -0.153276      35.400696 0.38468908E+03  0.88548963E+04                                 9.555718                            6.665338      -0.261777       1.900341                    0.999157      29.431358      86.345919       0.614422       0.433078      -1.043904       0.005675       0.009142       0.011061       0.015431      -0.012013      -0.073623      -0.005413       0.059812      -0.083103      -0.075829      -0.014539       0.090367             12.575055       9.181492       3.348044       6.455219      13.015396       3.221424      15.528278          -0.000690
          364              C      25.029957      32.381756      12.079960       0.164773      42.479835 0.40022705E+03  0.91539716E+04                                10.700674                            6.736844       0.020663       2.022190                    0.999393      25.669082      71.180952       0.629746       0.425244      -1.065890      -0.018945       0.026392      -0.026091       0.041667      -0.004608       0.035476      -0.015199      -0.009243       0.112789      -0.039902      -0.017441       0.057343             16.122291      12.200102       2.003255      10.544199      13.248421       1.141762      22.918349           0.001354
          365              C      23.877712      31.558275      10.023320      -0.121670      31.390845 0.35210277E+03  0.78477968E+04                                 8.686509                            6.250054       0.496328       2.156092                    0.999619      27.537796      76.919930       0.660539       0.416035      -1.065136      -0.010006       0.020771       0.023291       0.032772       0.007686      -0.024851      -0.008226       0.015098      -0.088977      -0.040117       0.004119       0.035998             11.796663       8.821081       0.156775       7.125700       9.747060       1.320243      16.821850           0.000070
          366              C      23.182608      32.297211       8.965875       0.167414      39.107087 0.30387352E+03  0.65692060E+04                                10.420527                            5.964518      -0.199665       1.964185                    0.999396      25.132849      70.576300       0.645352       0.439025      -1.044309      -0.009540       0.000556      -0.006550       0.011586       0.021907      -0.020817      -0.029548       0.094701       0.048073      -0.067854       0.006215       0.061638             17.501779      13.112320       3.089235      13.064052      10.649713       6.276547      28.743305           0.000101
          367              C      22.659713      31.758661       7.742645       0.056134      48.806083 0.41933998E+03  0.97069860E+04                                11.622772                            6.812199      -0.058338       1.985339                    0.999130      26.723679      74.635830       0.637600       0.414992      -1.072042       0.000059      -0.022471      -0.012828       0.025875       0.009770       0.014611       0.015955      -0.042100      -0.017710      -0.027845      -0.007319       0.035164             18.710618      13.596778       2.800284      11.782944      17.171222       6.738540      25.363854          -0.000056
          368              C      22.481241      30.359063       7.518610      -0.175500      39.291700 0.40596393E+03  0.94761906E+04                                10.295470                            6.868459      -0.205033       1.908101                    0.998934      30.230942      89.467508       0.602140       0.435775      -1.041737      -0.009948       0.029249       0.020102       0.036858      -0.006019      -0.052604      -0.027973       0.050433      -0.044311      -0.064411      -0.003485       0.067896             14.534726       8.102228       3.064086       5.334979      19.529553       7.229057      15.972397           0.000029
          369              C      22.033493      29.930102       6.452204       0.065269      46.429236 0.40478600E+03  0.92953816E+04                                11.331518                            6.737965      -0.061295       1.991788                    0.999157      26.470707      73.832991       0.634163       0.420594      -1.067572       0.008663       0.007134      -0.007773       0.013651      -0.014489      -0.012808      -0.024250      -0.018186      -0.099422      -0.047210       0.009573       0.037636             18.173212       8.767876       0.415953       4.096650      31.104874       8.587433      14.646888          -0.000059
          370              C      21.000232      30.913263       5.717370      -0.187181      43.434616 0.49590629E+03  0.12103891E+05                                10.986457                            7.549563      -0.131543       1.922875                    0.998757      31.280458      93.004364       0.582245       0.430998      -1.050277       0.026123      -0.006020       0.013636       0.030076       0.029610       0.009392      -0.023927       0.065060       0.098564      -0.067030       0.027560       0.039470             15.388935       9.921309      -5.129372       4.038935      26.130352      -1.966869      10.115145           0.000122
          371              C      20.868726      32.171961       6.008615       0.072430      43.381418 0.36326107E+03  0.81669988E+04                                10.799027                            6.385393      -0.164505       1.960181                    0.999197      26.323585      74.058003       0.647254       0.420909      -1.061115       0.010599       0.012189       0.010248       0.019129       0.009104       0.005210       0.013356       0.024369       0.051043      -0.026672       0.002363       0.024310             16.785220      13.266952      -7.231614       8.511318      21.685877      -6.355843      15.402831          -0.000072
          372              C      21.829973      32.660413       7.012291      -0.173429      44.218336 0.51394459E+03  0.12642867E+05                                11.117231                            7.675694      -0.110589       1.923426                    0.998681      31.359720      93.272115       0.579197       0.429883      -1.052108      -0.011625      -0.012632      -0.022958       0.028666       0.006876      -0.030476       0.012385      -0.043703       0.043305      -0.047040       0.013339       0.033701             15.606061      14.351903      -2.463625      10.782599      13.074266      -2.343053      19.392012           0.000158
          373              C      20.173623      32.986043       5.175205       0.129722      48.681477 0.38061198E+03  0.86590888E+04                                11.844352                            6.616122      -0.126692       1.966959                    0.999514      26.469326      74.955742       0.624253       0.431276      -1.054485       0.008162      -0.034384      -0.019567       0.040395       0.020590       0.008250      -0.005604      -0.026425      -0.174366      -0.059664       0.006129       0.053534             20.055205      14.987310     -12.381725       9.685497      27.122568     -12.550808      18.055736           0.000014
          374              C      19.938791      34.523409       5.399240      -0.177789      36.719206 0.44065323E+03  0.10360581E+05                                 9.638753                            6.994110       0.406481       2.102542                    0.999698      29.478740      83.844186       0.625777       0.416293      -1.067789       0.013504       0.033682      -0.039358       0.053534      -0.002245       0.028377       0.007004       0.022066       0.051155      -0.025739      -0.013630       0.039370             13.155019       9.946179      -5.807025       5.050829      18.161991      -3.791372      11.356885           0.000052
          375              C      18.567371       4.674725       4.032628       0.154688      43.581935 0.37536269E+03  0.84754655E+04                                10.864429                            6.549778      -0.028055       2.010393                    0.999547      25.574867      71.196217       0.632937       0.428581      -1.060450       0.018606      -0.049385      -0.004641       0.052977      -0.008799       0.007444       0.007668      -0.042992      -0.054166      -0.025515      -0.007489       0.033005             16.569785      13.733223      -8.688459       6.845528      23.891461      -4.910823      12.084672           0.001004
          376              C      19.015119       5.889590       4.843634      -0.158955      38.601267 0.50206101E+03  0.12183730E+05                                10.001703                            7.503388       0.108913       1.998892                    0.999415      30.137407      86.803917       0.600195       0.420523      -1.066145       0.002583       0.027328      -0.007181       0.028374       0.000332      -0.012360      -0.017635       0.074111       0.045084      -0.049509       0.011794       0.037715             12.653122       8.072061      -1.977781       2.524816      21.474390       2.002770       8.412915          -0.000989
          377              C      18.401425       7.157680       4.547908       0.003260      39.566887 0.35277294E+03  0.78222882E+04                                 9.972923                            6.180492      -0.019822       2.019870                    0.999222      25.605761      70.038528       0.680276       0.406052      -1.077676      -0.010156      -0.029881      -0.024214       0.039778      -0.009571      -0.016136      -0.026686       0.007063      -0.004316      -0.036876       0.010806       0.026070             14.397905       9.880473       2.861324       6.047310      19.427004       7.100796      13.886236           0.007476
          378              C      17.584208       7.179596       3.539751      -0.083588      36.586276 0.38799422E+03  0.89013555E+04                                 9.715373                            6.662417      -0.112564       1.949721                    0.999445      28.490010      81.970210       0.622308       0.429012      -1.052098       0.028495      -0.027113      -0.002838       0.039436      -0.015854      -0.064412      -0.013945       0.019467      -0.003997      -0.067667      -0.001616       0.069283             13.009076      11.755019       3.245216       8.050356      12.210354       4.533151      15.061853           0.000343
          379              C      16.945465       6.115024       2.881088      -0.003352      44.173324 0.41198693E+03  0.94389804E+04                                10.714514                            6.649435       0.125720       2.053295                    0.999257      26.240307      71.520974       0.664274       0.402455      -1.086671       0.024782      -0.018618       0.017365       0.035529       0.004195      -0.011340       0.000760      -0.047094      -0.045572      -0.027134      -0.004380       0.031514             16.019105      17.988456      -1.319434      12.035238      12.055570       0.352114      18.013290           0.010972
          380              C      17.690664       4.878244       3.078239      -0.152379      39.685478 0.43705172E+03  0.10341000E+05                                10.260919                            7.071597      -0.182403       1.914602                    0.999017      30.050206      88.115387       0.603313       0.429075      -1.050917      -0.010286       0.037599      -0.024985       0.046300       0.051741      -0.053126      -0.012032       0.002414       0.036077      -0.070480      -0.009799       0.080279             13.860943      13.814801      -6.111018       7.583955      14.615289      -3.449599      13.152738          -0.001047
          381              C      15.974825       6.259052       1.823644       0.594434      25.122182 0.25860098E+03  0.53822632E+04                                 7.978488                            5.691708      -0.019007       2.053486                    0.999670      22.124275      61.434086       0.626448       0.469771      -1.024353      -0.031885       0.003268      -0.039648       0.050984      -0.012196      -0.101257       0.018381       0.045892      -0.007723      -0.091804      -0.024455       0.116259             10.818909      11.967504      -0.525625       7.636093       7.457178      -0.715090      13.032045          -0.000764
          382              C      20.699646      21.679677       5.358914       0.588332      24.069039 0.26220177E+03  0.54683804E+04                                 7.754421                            5.729733       0.038234       2.072518                    0.999719      22.063964      61.047175       0.625488       0.469531      -1.025931       0.006820      -0.045015       0.022957       0.050989      -0.017160      -0.062211       0.035388       0.161581       0.003032      -0.094643      -0.024976       0.119619             10.199635       5.624389      -1.100179       1.725569      16.592721      -4.374283       8.381795          -0.001276
          383              C      20.652679      23.010389       4.704732       0.007783      37.394880 0.36902117E+03  0.82539819E+04                                 9.624135                            6.299946       0.074215       2.044233                    0.999258      25.727857      70.088474       0.678954       0.403324      -1.082270       0.023383       0.031152      -0.004973       0.039268      -0.014159       0.002813       0.016061       0.039570      -0.004950      -0.032098       0.006714       0.025384             13.583244       7.643781      -0.618666       3.893814      21.201181      -4.945332      11.904771           0.011575
          384              C      19.910608      23.119975       3.593519      -0.094068      35.163438 0.41154497E+03  0.95465571E+04                                 9.434521                            6.826603      -0.028256       1.973494                    0.999486      28.589615      81.723429       0.621804       0.424642      -1.058686       0.007981       0.023674      -0.008403       0.026358       0.003678      -0.045213       0.024649       0.030952      -0.057428      -0.057644       0.002602       0.055042             12.168636       8.673431      -2.347293       5.731743      13.651628      -4.776821      14.180849          -0.000020
          385              C      19.653858      24.406852       3.002067       0.002665      40.014233 0.36899004E+03  0.82585131E+04                                10.066139                            6.315484       0.025462       2.030151                    0.999301      25.739903      70.293565       0.675132       0.405350      -1.080208       0.022133      -0.007322       0.038213       0.044763       0.003175      -0.017980      -0.003582      -0.012615      -0.045962      -0.026846       0.008784       0.018062             14.637621      12.748552       0.063782      10.116867      11.978015      -1.284768      19.186294           0.008620
          386              C      20.261290      25.443244       3.539751      -0.163259      36.076033 0.40411907E+03  0.93575108E+04                                 9.558198                            6.738504       0.024270       1.983217                    0.999588      29.310972      84.468367       0.627778       0.421356      -1.057821       0.000651      -0.022107      -0.019985       0.029808      -0.026214      -0.054340      -0.019719       0.046167      -0.074143      -0.072008       0.002375       0.069634             12.549036      10.194381       3.771970       7.098888      12.231824       3.452025      15.220903          -0.001227
          387              C      20.915690      25.411936       4.749539       0.147506      42.237286 0.38246034E+03  0.86590756E+04                                10.649572                            6.584580       0.033694       2.029201                    0.999548      25.541859      70.740712       0.636385       0.425110      -1.064718       0.024942       0.032363       0.013250       0.042954       0.008727       0.018556       0.017580      -0.040400      -0.007594      -0.031141      -0.004803       0.035943             16.096332       9.836734       5.495958       5.712433      25.041375       5.619121      13.410886           0.001063
          388              C      21.231931      24.100010       5.237935      -0.133856      37.797469 0.43912852E+03  0.10398739E+05                                 9.968622                            7.098361      -0.160078       1.924808                    0.999149      29.811841      87.350488       0.601120       0.430285      -1.050554       0.001608      -0.026329      -0.019037       0.032530      -0.021514      -0.042490      -0.005945       0.084063       0.109113      -0.068211      -0.005554       0.073765             12.999406       7.754210       1.525496       2.874214      22.482007      -0.534717       8.762000          -0.001775
          389              C      18.864821      24.563405       1.868451       0.578602      27.567996 0.27478489E+03  0.58000375E+04                                 8.457978                            5.853734       0.017359       2.057893                    0.999767      22.459296      62.574259       0.620531       0.467632      -1.026674      -0.027592       0.007171      -0.049200       0.056863       0.005719      -0.091580       0.018157       0.035991      -0.028066      -0.090338      -0.009767       0.100106             11.701621      11.154484      -0.759608       8.380671       7.575687      -1.350561      16.374692          -0.000718
          390              C      21.034673      27.829138       5.206570      -0.186369      35.595361 0.44409703E+03  0.10450871E+05                                 9.366857                            6.970840       0.410728       2.100194                    0.999781      29.552739      83.803133       0.634319       0.410321      -1.072784      -0.009315      -0.036450      -0.000497       0.037625      -0.032681       0.018346       0.012855      -0.038828      -0.066540      -0.047001      -0.002170       0.049171             12.441002       9.287028       1.512732       3.467690      19.459424       4.577528       8.576552           0.000102
          391              C      18.789681       8.225384       5.291704       0.585907      28.497130 0.27331259E+03  0.57604902E+04                                 8.652204                            5.844901       0.029187       2.065246                    0.999791      22.273891      61.986545       0.619984       0.468734      -1.026200       0.013322       0.045856       0.027590       0.055150      -0.014703      -0.059113      -0.036377       0.121614      -0.020134      -0.088753      -0.009077       0.097830             12.069770       7.417873       3.752315       3.799664      17.556074       7.154540      11.235365           0.000873
          392              C      22.042885      28.483537       5.999654       0.169032      37.115224 0.32204015E+03  0.70583070E+04                                10.112170                            6.141825      -0.273116       1.936552                    0.999267      25.495694      71.908288       0.636209       0.439254      -1.044976       0.010600       0.005954      -0.001010       0.012200       0.032098      -0.054483       0.007518      -0.001586       0.041538      -0.067203       0.005097       0.062105             16.537640       8.155271       2.250684       2.650643      31.522541       8.605469       9.935109           0.000021
          393              C      26.398247      32.024816      14.383039      -0.125599      34.765134 0.42147676E+03  0.98328845E+04                                 9.324186                            6.886990      -0.034146       1.964787                    0.999505      29.077006      83.284356       0.622132       0.422004      -1.060609       0.001834       0.003692      -0.016090       0.016609      -0.015230      -0.022348      -0.002894       0.075516       0.072615      -0.053515       0.005381       0.048134             11.730790       7.159132       1.934049       2.465873      19.620559      -0.784564       8.412678           0.000026
          394              C      25.765766      30.963376      13.849836       0.020573      37.554735 0.37372288E+03  0.83959401E+04                                 9.681672                            6.363831      -0.015808       2.013989                    0.999256      25.893991      70.980016       0.670915       0.406367      -1.078913      -0.018079       0.033126      -0.026155       0.045916       0.000557      -0.005736       0.010559       0.029301      -0.019474      -0.020219       0.000925       0.019294             13.499267       7.079105       0.020562       3.443386      20.597502      -5.579455      12.821193           0.010455
          395              C      25.117628      31.047913      12.644528      -0.182898      36.944883 0.46173214E+03  0.11007864E+05                                 9.677413                            7.188499       0.042608       1.978692                    0.999435      30.097417      86.819544       0.612175       0.419679      -1.063294       0.009396      -0.021821       0.026390       0.035509       0.005230      -0.021230       0.028528       0.033461      -0.054132      -0.047262       0.011769       0.035493             12.160237       7.801743      -1.134039       5.220316      13.229926      -4.355035      15.449043          -0.000679
          396              C      25.906667      29.689023      14.521940       0.578576      26.155222 0.27643180E+03  0.58406815E+04                                 8.191157                            5.877943       0.018155       2.061028                    0.999758      22.396349      62.331230       0.618496       0.468699      -1.026588       0.006329      -0.049576       0.028413       0.057490      -0.019827      -0.059815       0.050645       0.122459       0.019874      -0.091695      -0.017492       0.109187             10.918052       5.873497      -0.766393       1.782985      17.389772      -5.833841       9.490888          -0.001071
          397              C      35.857271      28.085905      14.593631       0.598469      22.688229 0.25031482E+03  0.51667542E+04                                 7.468476                            5.611991      -0.001464       2.064248                    0.999300      21.952531      60.673946       0.628921       0.471822      -1.023397      -0.029714      -0.048335       0.022630       0.061084      -0.032407       0.078966       0.025605       0.145419      -0.029184      -0.101591      -0.023760       0.125351              9.722748       6.753333       3.457248      -3.087717      13.326636      -3.838349       9.088274          -0.000159
          398              C      36.502274      29.310160      13.818471       0.016710      38.509306 0.39509768E+03  0.89686297E+04                                 9.830944                            6.526839       0.168437       2.068281                    0.999304      26.047281      70.946477       0.667347       0.404327      -1.084101       0.030364       0.026496      -0.025811       0.047856      -0.007899       0.012279       0.014148       0.001892      -0.051371      -0.028984       0.012463       0.016521             13.910320       8.776934       3.907039      -5.489739      18.937041      -3.815603      14.016983           0.015208
          399              C      37.072130      29.153603      12.680374      -0.153268      35.400481 0.38468537E+03  0.88547904E+04                                 9.555730                            6.665345      -0.261783       1.900342                    0.999157      29.431043      86.344916       0.614416       0.433083      -1.043901      -0.005665      -0.009131       0.011062       0.015422      -0.012007       0.073621       0.005410       0.059801      -0.083100      -0.075826      -0.014535       0.090361             12.575158       9.181591       3.348137      -6.455358      13.015340      -3.221636      15.528543          -0.000692
          400              C      37.591890      30.240090      12.079960       0.164776      42.481332 0.40023608E+03  0.91542410E+04                                10.700959                            6.736938       0.020721       2.022209                    0.999393      25.669131      71.181618       0.629738       0.425246      -1.065887       0.018951      -0.026386      -0.026095       0.041669      -0.004600      -0.035479       0.015192      -0.009233       0.112779      -0.039900      -0.017439       0.057339             16.122968      12.200634       2.003299     -10.544867      13.248533      -1.141867      22.919737           0.001355
          401              C       7.433227      31.063563      10.023320      -0.121660      31.391243 0.35210250E+03  0.78478215E+04                                 8.686719                            6.250139       0.496293       2.156084                    0.999620      27.537822      76.921179       0.660518       0.416046      -1.065124       0.010014      -0.020772       0.023285       0.032771       0.007690       0.024829       0.008208       0.015097      -0.088963      -0.040094       0.004115       0.035979             11.797085       8.821349       0.156776      -7.126017       9.747340      -1.320294      16.822567           0.000070
          402              C       8.128327      30.324624       8.965875       0.167393      39.108018 0.30387815E+03  0.65693277E+04                                10.420649                            5.964538      -0.199631       1.964196                    0.999396      25.132947      70.576576       0.645356       0.439021      -1.044312       0.009534      -0.000553      -0.006564       0.011589       0.021912       0.020812       0.029555       0.094717       0.048058      -0.067864       0.006221       0.061643             17.502186      13.112582       3.089235     -13.064430      10.649811      -6.276590      28.744165           0.000101
          403              C       8.651217      30.863169       7.742645       0.056136      48.806932 0.41934334E+03  0.97070738E+04                                11.622855                            6.812195      -0.058372       1.985331                    0.999129      26.723550      74.635275       0.637605       0.414988      -1.072045      -0.000063       0.022473      -0.012828       0.025876       0.009767      -0.014620      -0.015968      -0.042093      -0.017721      -0.027852      -0.007321       0.035173             18.710909      13.596908       2.800256     -11.783152      17.171446      -6.738588      25.364371          -0.000057
          404              C       8.829688      32.262766       7.518610      -0.175486      39.292979 0.40597419E+03  0.94765380E+04                                10.295886                            6.868666      -0.205025       1.908104                    0.998935      30.231214      89.470309       0.602112       0.435790      -1.041723       0.009953      -0.029254       0.020092       0.036858      -0.006013       0.052591       0.027965       0.050422      -0.044309      -0.064393      -0.003487       0.067880             14.535473       8.102571       3.064244      -5.335275      19.530594      -7.229529      15.973253           0.000029
          405              C       9.277432      32.691723       6.452204       0.065251      46.430324 0.40479412E+03  0.92955891E+04                                11.331567                            6.737953      -0.061261       1.991801                    0.999157      26.470685      73.832356       0.634177       0.420584      -1.067581      -0.008659      -0.007125      -0.007786       0.013652      -0.014502       0.012818       0.024260      -0.018145      -0.099390      -0.047217       0.009590       0.037628             18.173414       8.767930       0.415910      -4.096699      31.105222      -8.587543      14.647089          -0.000057
          406              C      10.310690      31.708559       5.717370      -0.187189      43.435010 0.49590868E+03  0.12103983E+05                                10.986490                            7.549539      -0.131567       1.922863                    0.998755      31.280837      93.006124       0.582249       0.430993      -1.050279      -0.026127       0.006032       0.013637       0.030082       0.029611      -0.009407       0.023912       0.065072       0.098574      -0.067032       0.027562       0.039469             15.389040       9.921382      -5.129307      -4.039060      26.130402       1.966799      10.115337           0.000122
          407              C      10.442197      30.449862       6.008615       0.072432      43.382276 0.36326520E+03  0.81671185E+04                                10.799194                            6.385447      -0.164614       1.960151                    0.999198      26.323498      74.057996       0.647248       0.420911      -1.061113      -0.010600      -0.012198       0.010254       0.019139       0.009102      -0.005194      -0.013352       0.024350       0.051006      -0.026659       0.002370       0.024289             16.785604      13.267177      -7.231733      -8.511537      21.686400       6.355966      15.403234          -0.000072
          408              C       9.480954      29.961414       7.012291      -0.173423      44.219282 0.51395097E+03  0.12643103E+05                                11.117469                            7.675778      -0.110605       1.923424                    0.998681      31.359991      93.274191       0.579188       0.429887      -1.052103       0.011614       0.012634      -0.022950       0.028656       0.006870       0.030453      -0.012404      -0.043734       0.043329      -0.047036       0.013329       0.033707             15.606550      14.352238      -2.463725     -10.782958      13.074736       2.343161      19.392677           0.000159
          409              C      11.137297      29.635777       5.175205       0.129730      48.681712 0.38060932E+03  0.86590202E+04                                11.844430                            6.616123      -0.126681       1.966968                    0.999514      26.469148      74.955405       0.624249       0.431280      -1.054482      -0.008162       0.034408      -0.019562       0.040413       0.020587      -0.008261       0.005610      -0.026465      -0.174414      -0.059683       0.006132       0.053551             20.055534      14.987503     -12.381979      -9.685678      27.123053      12.551164      18.056045           0.000016
          410              C      11.372129      28.098412       5.399240      -0.177787      36.719891 0.44066345E+03  0.10360865E+05                                 9.638876                            6.994190       0.406498       2.102548                    0.999698      29.478636      83.843651       0.625775       0.416293      -1.067791      -0.013506      -0.033679      -0.039356       0.053532      -0.002238      -0.028397      -0.007024       0.022051       0.051174      -0.025757      -0.013635       0.039391             13.155340       9.946392      -5.807367      -5.050922      18.162584       3.791719      11.357043           0.000049
          411              C      12.743544      26.636190       4.032628       0.154688      43.582601 0.37536499E+03  0.84755375E+04                                10.864567                            6.549812      -0.028035       2.010403                    0.999547      25.574897      71.196582       0.632933       0.428583      -1.060448      -0.018605       0.049392      -0.004643       0.052983      -0.008795      -0.007447      -0.007672      -0.042982      -0.054169      -0.025517      -0.007483       0.033000             16.570145      13.733405      -8.688703      -6.845617      23.892179       4.910951      12.084850           0.001004
          412              C      12.295800      25.421329       4.843634      -0.158949      38.601967 0.50206774E+03  0.12183955E+05                                10.001846                            7.503443       0.108869       1.998880                    0.999415      30.137757      86.805644       0.600192       0.420523      -1.066143      -0.002584      -0.027332      -0.007177       0.028377       0.000330       0.012342       0.017625       0.074104       0.045097      -0.049502       0.011807       0.037695             12.653382       8.072192      -1.977829      -2.524901      21.474850      -2.002833       8.413104          -0.000986
          413              C      12.909493      24.153237       4.547908       0.003246      39.568807 0.35278884E+03  0.78227299E+04                                 9.973245                            6.180642      -0.019802       2.019875                    0.999222      25.605946      70.039460       0.680266       0.406054      -1.077674       0.010153       0.029883      -0.024217       0.039781      -0.009581       0.016141       0.026684       0.007048      -0.004304      -0.036880       0.010809       0.026071             14.398453       9.880835       2.861401      -6.047639      19.427627      -7.101059      13.886896           0.007473
          414              C      13.726705      24.131317       3.539751      -0.083591      36.585200 0.38797850E+03  0.89009358E+04                                 9.715208                            6.662281      -0.112575       1.949719                    0.999445      28.490081      81.971073       0.622313       0.429012      -1.052095      -0.028498       0.027121      -0.002819       0.039442      -0.015856       0.064406       0.013945       0.019472      -0.003994      -0.067661      -0.001617       0.069278             13.008845      11.754720       3.245004      -8.050168      12.210255      -4.532891      15.061559           0.000346
          415              C      14.365446      25.195887       2.881088      -0.003346      44.174117 0.41199114E+03  0.94391176E+04                                10.714700                            6.649506       0.125715       2.053292                    0.999257      26.240423      71.521851       0.664264       0.402459      -1.086666      -0.024782       0.018615       0.017367       0.035529       0.004197       0.011330      -0.000763      -0.047094      -0.045579      -0.027125      -0.004391       0.031516             16.019490      17.988821      -1.319453     -12.035568      12.055887      -0.352128      18.013763           0.010971
          416              C      13.620247      26.432668       3.078239      -0.152379      39.686860 0.43706544E+03  0.10341424E+05                                10.261243                            7.071769      -0.182436       1.914591                    0.999017      30.050561      88.117386       0.603297       0.429083      -1.050911       0.010290      -0.037598      -0.024987       0.046302       0.051742       0.053108       0.012022       0.002404       0.036052      -0.070474      -0.009785       0.080259             13.861503      13.815325      -6.111359      -7.584298      14.615936       3.449857      13.153248          -0.001047
          417              C      15.336082      25.051855       1.823644       0.594433      25.122447 0.25860294E+03  0.53823183E+04                                 7.978555                            5.691733      -0.019035       2.053474                    0.999670      22.124455      61.434822       0.626445       0.469772      -1.024351       0.031889      -0.003267      -0.039653       0.050989      -0.012194       0.101254      -0.018386       0.045888      -0.007716      -0.091802      -0.024455       0.116256             10.819060      11.967665      -0.525643      -7.636254       7.457235       0.715116      13.032279          -0.000766
          418              C      10.611274       9.631243       5.358914       0.588322      24.069281 0.26220371E+03  0.54684317E+04                                 7.754498                            5.729772       0.038255       2.072528                    0.999720      22.063965      61.047277       0.625482       0.469534      -1.025929      -0.006827       0.045023       0.022959       0.050998      -0.017152       0.062208      -0.035398       0.161576       0.003037      -0.094648      -0.024965       0.119614             10.199772       5.624442      -1.100216      -1.725591      16.592962       4.374375       8.381914          -0.001275
          419              C      10.658239       8.300529       4.704732       0.007802      37.393935 0.36900929E+03  0.82536764E+04                                 9.624087                            6.299915       0.074135       2.044210                    0.999258      25.727757      70.088773       0.678942       0.403333      -1.082260      -0.023371      -0.031136      -0.004963       0.039246      -0.014148      -0.002818      -0.016064       0.039566      -0.004959      -0.032095       0.006719       0.025376             13.583192       7.643747      -0.618682      -3.893803      21.201067       4.945331      11.904764           0.011575
          420              C      11.400306       8.190938       3.593519      -0.094074      35.164388 0.41155644E+03  0.95469156E+04                                 9.434779                            6.826756      -0.028232       1.973499                    0.999486      28.590020      81.725704       0.621787       0.424650      -1.058679      -0.007977      -0.023675      -0.008403       0.026358       0.003682       0.045192      -0.024663       0.030943      -0.057444      -0.057642       0.002620       0.055023             12.169014       8.673655      -2.347361      -5.731920      13.652102       4.776983      14.181286          -0.000020
          421              C      11.657054       6.904059       3.002067       0.002682      40.015733 0.36900057E+03  0.82588236E+04                                10.066451                            6.315613       0.025464       2.030154                    0.999300      25.739948      70.294444       0.675118       0.405355      -1.080202      -0.022128       0.007312       0.038218       0.044763       0.003165       0.017967       0.003574      -0.012641      -0.045978      -0.026840       0.008792       0.018048             14.638197      12.749034       0.063815     -10.117351      11.978393       1.284769      19.187164           0.008621
          422              C      11.049623       5.867669       3.539751      -0.163290      36.078678 0.40414906E+03  0.93584027E+04                                 9.558748                            6.738813       0.024231       1.983201                    0.999588      29.311997      84.472920       0.627754       0.421363      -1.057814      -0.000650       0.022108      -0.019995       0.029816      -0.026235       0.054364       0.019721       0.046130      -0.074167      -0.072040       0.002393       0.069647             12.549919      10.195105       3.772313      -7.099520      12.232576      -3.452444      15.222076          -0.001228
          423              C      10.395228       5.898983       4.749539       0.147521      42.237200 0.38245453E+03  0.86589249E+04                                10.649609                            6.584557       0.033815       2.029238                    0.999548      25.541820      70.740897       0.636381       0.425113      -1.064714      -0.024937      -0.032376       0.013229       0.042954       0.008731      -0.018556      -0.017558      -0.040412      -0.007585      -0.031143      -0.004787       0.035931             16.096507       9.836870       5.496130      -5.712584      25.041516      -5.619364      13.411135           0.001063
          424              C      10.078989       7.210910       5.237935      -0.133864      37.798946 0.43915088E+03  0.10399388E+05                                 9.968797                            7.098475      -0.160050       1.924815                    0.999148      29.812195      87.351667       0.601124       0.430277      -1.050560      -0.001606       0.026323      -0.019039       0.032526      -0.021506       0.042484       0.005933       0.084069       0.109150      -0.068210      -0.005554       0.073764             12.999673       7.754340       1.525552      -2.874269      22.482499       0.534695       8.762179          -0.001776
          425              C      12.446086       6.747503       1.868451       0.578599      27.568485 0.27478746E+03  0.58001165E+04                                 8.458138                            5.853794       0.017371       2.057897                    0.999767      22.459485      62.575320       0.620522       0.467637      -1.026669       0.027598      -0.007173      -0.049200       0.056866       0.005729       0.091574      -0.018163       0.035990      -0.028061      -0.090337      -0.009763       0.100100             11.701944      11.154775      -0.759608      -8.380981       7.575816       1.350578      16.375241          -0.000722
          426              C      10.276247      34.792682       5.206570      -0.186369      35.595777 0.44410388E+03  0.10451068E+05                                 9.367004                            6.970951       0.410674       2.100183                    0.999781      29.552340      83.802045       0.634307       0.410328      -1.072780       0.009314       0.036452      -0.000501       0.037626      -0.032678      -0.018359      -0.012869      -0.038811      -0.066526      -0.047014      -0.002147       0.049162             12.441324       9.287056       1.512918      -3.467713      19.460136      -4.577847       8.576781           0.000104
          427              C      12.521239      23.085537       5.291704       0.585922      28.496698 0.27330685E+03  0.57603386E+04                                 8.652102                            5.844828       0.029119       2.065225                    0.999791      22.273736      61.985940       0.619990       0.468732      -1.026201      -0.013308      -0.045855       0.027599       0.055150      -0.014698       0.059107       0.036374       0.121586      -0.020100      -0.088740      -0.009073       0.097813             12.069649       7.417781       3.752275      -3.799649      17.555832      -7.154500      11.235335           0.000878
          428              C       9.268038      34.138286       5.999654       0.169046      37.115569 0.32204012E+03  0.70583062E+04                                10.112214                            6.141811      -0.273147       1.936538                    0.999268      25.495713      71.908336       0.636211       0.439252      -1.044977      -0.010604      -0.005955      -0.001007       0.012203       0.032096       0.054472      -0.007529      -0.001578       0.041534      -0.067196       0.005104       0.062092             16.537867       8.155254       2.250693      -2.650621      31.523115      -8.605698       9.935233           0.000020
          429              C      36.223608      30.597039      14.383039      -0.125584      34.765160 0.42147717E+03  0.98329135E+04                                 9.324295                            6.887076      -0.034146       1.964792                    0.999506      29.076869      83.284518       0.622115       0.422014      -1.060601      -0.001841      -0.003705      -0.016097       0.016620      -0.015213       0.022339       0.002891       0.075505       0.072609      -0.053501       0.005381       0.048120             11.730945       7.159224       1.934134      -2.465921      19.620802       0.784467       8.412810           0.000024
          430              C      36.856087      31.658478      13.849836       0.020576      37.553383 0.37370653E+03  0.83954989E+04                                 9.681491                            6.363707      -0.015850       2.013979                    0.999256      25.893889      70.979924       0.670918       0.406369      -1.078909       0.018086      -0.033130      -0.026162       0.045925       0.000560       0.005731      -0.010579       0.029323      -0.019471      -0.020244       0.000943       0.019301             13.499057       7.078962       0.020538      -3.443269      20.597238       5.579449      12.820970           0.010455
          431              C      37.504220      31.573936      12.644528      -0.182990      36.950843 0.46182056E+03  0.11010511E+05                                 9.678585                            7.189310       0.042483       1.978632                    0.999435      30.099395      86.827712       0.612124       0.419694      -1.063284      -0.009410       0.021763       0.026412       0.035493       0.005223       0.021243      -0.028506       0.033544      -0.054119      -0.047256       0.011725       0.035531             12.161928       7.802743      -1.134512      -5.221156      13.231535       4.356177      15.451507          -0.000681
          432              C      36.715189      32.932832      14.521940       0.578642      26.154688 0.27642238E+03  0.58404479E+04                                 8.191189                            5.877933       0.018215       2.061058                    0.999758      22.395797      62.330032       0.618480       0.468713      -1.026578      -0.006328       0.049606       0.028408       0.057513      -0.019820       0.059796      -0.050664       0.122407       0.019852      -0.091691      -0.017468       0.109159             10.918162       5.873518      -0.766404      -1.782989      17.389988       5.833947       9.490981          -0.001072
          433              N      16.763878      22.719211      11.605006       0.124628      32.196888 0.28784522E+03  0.59608847E+04                                 8.467466                            5.313415       0.278515       2.182374                    0.999251      22.071290      55.099711       0.804146       0.367807      -1.124168       0.007895       0.017515       0.013173       0.023295       0.007425       0.019109       0.024166      -0.003920       0.028604      -0.024765      -0.012443       0.037208             13.462059       7.446504      -0.691881      -1.987304      11.064223      10.393545      21.875449           0.000369
          434              N      18.041363      23.376741      11.788715      -0.160570      35.338532 0.48751350E+03  0.11506848E+05                                 8.928224                            7.045803       0.506445       2.159788                    0.999805      27.853643      74.018866       0.679565       0.381861      -1.114676      -0.188376       0.029295       0.157621       0.247362       0.099432       0.095537       0.091742      -0.025911       0.104970      -0.119614      -0.073557       0.193171             11.027873       9.718468       0.341996      -2.309889       8.052842       4.861505      15.312310           0.000168
          435              N      17.721995      23.727425      13.097079      -0.259071      39.537920 0.47184546E+03  0.11243294E+05                                 9.929036                            7.169514       0.007124       1.981924                    0.999613      29.757918      84.174647       0.629218       0.408518      -1.076841      -0.146976      -0.103060      -0.143762       0.229980      -0.087514      -0.109934      -0.071526      -0.281094       0.186687      -0.247983       0.086624       0.161359             13.154503      11.358154      -1.528543      -3.909195       8.939022       6.840624      19.166333           0.000326
          436              N      17.174064      27.196683      18.433589      -0.225289      39.184088 0.48429269E+03  0.11540052E+05                                 9.692865                            7.147918       0.100573       2.016393                    0.999684      29.171974      80.785410       0.649716       0.395624      -1.092584       0.213360       0.019596      -0.112487       0.241991      -0.013675       0.185685      -0.007145      -0.207892      -0.024840      -0.245399       0.102506       0.142894             12.558418      15.921903       5.071401       4.562466       8.957138       4.636946      12.796212           0.000180
          437              N      18.257422      27.707052      18.989196      -0.131206      33.753432 0.42381847E+03  0.96916045E+04                                 8.700507                            6.582637       0.494579       2.170226                    0.999784      26.924791      71.197514       0.698617       0.383399      -1.109851      -0.044504      -0.123120      -0.254321       0.286039       0.044656      -0.069856      -0.085576       0.117558      -0.370417      -0.173248       0.005536       0.167712             11.114894      15.679488       4.849275       2.490285       7.663582       2.650688      10.001611           0.000039
          438              N      19.165436      27.791589      17.990000       0.161378      31.455988 0.26576326E+03  0.54157804E+04                                 8.330903                            5.116591       0.156395       2.146886                    0.999118      21.738018      54.517734       0.813659       0.369401      -1.118617      -0.005743      -0.015330       0.007112       0.017848       0.008523      -0.007704       0.010814       0.017528      -0.087800      -0.034004       0.006956       0.027048             13.031340      19.716172       8.492888       5.200045      10.177191       4.487887       9.200657           0.000173
          439              N      42.225913      25.380649      17.205878       0.138583      32.449014 0.29272312E+03  0.60897454E+04                                 8.528748                            5.367174       0.205936       2.156056                    0.999085      22.156002      55.507311       0.797808       0.369033      -1.122804       0.010032       0.005387      -0.027507       0.029771      -0.011866      -0.023220       0.030457       0.040703      -0.041736      -0.045169      -0.002649       0.047819             13.406219      22.917460      -4.935761      -7.450087       8.140659       3.709454       9.160538           0.000152
          440              N      42.072488      24.394353      16.273893      -0.127886      33.646669 0.44137460E+03  0.10168149E+05                                 8.653707                            6.694679       0.540188       2.183772                    0.999807      26.951472      70.896285       0.698213       0.380788      -1.114794       0.238773       0.125318       0.043448       0.273139      -0.125227      -0.064902       0.067150      -0.052571       0.167570      -0.156249      -0.017395       0.173644             10.911964      16.679300      -1.376055      -3.100073       8.255935       2.882358       7.800657           0.000041
          441              N      12.095431      24.165783      15.937841      -0.240450      36.984919 0.46414469E+03  0.10992632E+05                                 9.497565                            7.096968       0.015001       1.993838                    0.999464      29.202717      81.822692       0.635527       0.406934      -1.080022      -0.080164       0.164563       0.140570       0.230797       0.008239       0.021465      -0.191886       0.219798      -0.015486      -0.255853       0.109193       0.146660             12.306218      20.688151      -0.029125      -3.604095       8.458902       2.258413       7.771602           0.000091
          442              N      14.547066       8.591733      11.605006       0.124639      32.197253 0.28784557E+03  0.59609047E+04                                 8.467589                            5.313450       0.278508       2.182371                    0.999252      22.071334      55.100212       0.804134       0.367811      -1.124163      -0.007897      -0.017519       0.013173       0.023299       0.007423      -0.019113      -0.024173      -0.003926       0.028612      -0.024773      -0.012443       0.037216             13.462374       7.446615      -0.691943       1.987425      11.064425     -10.393825      21.876083           0.000369
          443              N      13.269582      39.245105      11.788715      -0.160578      35.339187 0.48752189E+03  0.11507086E+05                                 8.928306                            7.045836       0.506477       2.159798                    0.999805      27.853725      74.018991       0.679568       0.381858      -1.114680       0.188366      -0.029298       0.157612       0.247349       0.099419      -0.095533      -0.091734      -0.025914       0.104957      -0.119602      -0.073554       0.193155             11.028028       9.718545       0.341968       2.309970       8.052926      -4.861611      15.312612           0.000166
          444              N      13.588956      38.894425      13.097079      -0.259066      39.539597 0.47186399E+03  0.11243881E+05                                 9.929452                            7.169753       0.007178       1.981937                    0.999613      29.758227      84.176909       0.629193       0.408529      -1.076831       0.146977       0.103058      -0.143780       0.229991      -0.087515       0.109932       0.071522      -0.281081       0.186675      -0.247976       0.086625       0.161351             13.155195      11.358546      -1.528635       3.909409       8.939493      -6.841135      19.167545           0.000328
          445              N      14.136907      35.425188      18.433589      -0.225282      39.184631 0.48429738E+03  0.11540210E+05                                 9.693023                            7.147998       0.100511       2.016376                    0.999684      29.171998      80.786071       0.649705       0.395629      -1.092579      -0.213360      -0.019594      -0.112483       0.241989      -0.013671      -0.185699       0.007134      -0.207895      -0.024830      -0.245413       0.102515       0.142898             12.558688      15.922238       5.071552      -4.562633       8.957311      -4.637085      12.796514           0.000180
          446              N      44.364451      34.914821      18.989196      -0.131195      33.754921 0.42383649E+03  0.96921167E+04                                 8.700799                            6.582806       0.494602       2.170235                    0.999784      26.924688      71.197540       0.698603       0.383403      -1.109849       0.044483       0.123133      -0.254339       0.286057       0.044640       0.069872       0.085556       0.117576      -0.370408      -0.173239       0.005530       0.167708             11.115359      15.680128       4.849566      -2.490536       7.663909      -2.650881      10.002040           0.000038
          447              N      43.456433      34.830280      17.990000       0.161386      31.455828 0.26575944E+03  0.54156838E+04                                 8.330883                            5.116547       0.156397       2.146890                    0.999118      21.737904      54.517374       0.813664       0.369400      -1.118618       0.005726       0.015320       0.007083       0.017823       0.008514       0.007702      -0.010835       0.017544      -0.087746      -0.034000       0.006961       0.027038             13.031413      19.716165       8.492979      -5.200198      10.177298      -4.488014       9.200777           0.000173
          448              N      20.395953      37.241217      17.205878       0.138580      32.449304 0.29272380E+03  0.60897617E+04                                 8.528796                            5.367163       0.205855       2.156029                    0.999086      22.156022      55.507325       0.797813       0.369031      -1.122806      -0.010031      -0.005385      -0.027508       0.029771      -0.011866       0.023211      -0.030461       0.040704      -0.041745      -0.045172      -0.002642       0.047814             13.406424      22.917842      -4.935905       7.450304       8.140734      -3.709525       9.160696           0.000151
          449              N      20.549375      38.227509      16.273893      -0.127886      33.647389 0.44138354E+03  0.10168419E+05                                 8.653893                            6.694792       0.540229       2.183786                    0.999807      26.951508      70.896894       0.698199       0.380793      -1.114789      -0.238768      -0.125318       0.043449       0.273135      -0.125236       0.064903      -0.067151      -0.052569       0.167599      -0.156262      -0.017389       0.173651             10.912266      16.679813      -1.376120       3.100223       8.256121      -2.882447       7.800863           0.000040
          450              N      19.215530      38.456078      15.937841      -0.240452      36.985237 0.46414824E+03  0.10992744E+05                                 9.497638                            7.097006       0.014956       1.993825                    0.999464      29.202813      81.823222       0.635524       0.406935      -1.080020       0.080163      -0.164565       0.140573       0.230800       0.008234      -0.021475       0.191877       0.219798      -0.015487      -0.255845       0.109185       0.146660             12.306378      20.688490      -0.029160       3.604222       8.458954      -2.258430       7.771689           0.000093
          451              N      22.719211      14.547066      11.605006       0.124645      32.196472 0.28784265E+03  0.59608171E+04                                 8.467391                            5.313394       0.278550       2.182385                    0.999251      22.071162      55.099295       0.804147       0.367807      -1.124168       0.017520      -0.007904       0.013176       0.023303      -0.007422       0.024173      -0.019107       0.003912       0.028609      -0.024771      -0.012440       0.037211             13.461882      11.064090       0.691887      10.393386       7.446428       1.987306      21.875128           0.000371
          452              N      23.376741      13.269582      11.788715      -0.160597      35.338993 0.48752144E+03  0.11507078E+05                                 8.928284                            7.045847       0.506476       2.159795                    0.999804      27.853853      74.019454       0.679565       0.381860      -1.114678       0.029303       0.188357       0.157598       0.247334      -0.099424       0.091728      -0.095538       0.025910       0.104911      -0.119600      -0.073555       0.193155             11.027954       8.052906      -0.341976       4.861558       9.718514       2.309938      15.312441           0.000170
          453              N      23.727425      13.588956      13.097079      -0.259065      39.537972 0.47184576E+03  0.11243305E+05                                 9.929050                            7.169519       0.007144       1.981930                    0.999613      29.757917      84.174714       0.629218       0.408518      -1.076841      -0.103066       0.146963      -0.143785       0.229989       0.087514      -0.071519       0.109931       0.281103       0.186715      -0.247985       0.086630       0.161355             13.154530       8.939053       1.528576       6.840663      11.358140       3.909249      19.166399           0.000324
          454              N      27.196683      14.136907      18.433589      -0.225281      39.183870 0.48428985E+03  0.11539972E+05                                 9.692851                            7.147913       0.100545       2.016387                    0.999684      29.171860      80.785160       0.649714       0.395626      -1.092582       0.019598      -0.213361      -0.112482       0.241990       0.013672      -0.007142      -0.185701       0.207897      -0.024841      -0.245415       0.102513       0.142903             12.558377       8.957121      -5.071359       4.636949      15.921797      -4.562421      12.796212           0.000180
          455              N      27.707052      44.364451      18.989196      -0.131194      33.753177 0.42381458E+03  0.96914911E+04                                 8.700461                            6.582605       0.494579       2.170228                    0.999784      26.924636      71.196960       0.698619       0.383399      -1.109851      -0.123131       0.044481      -0.254339       0.286056      -0.044644      -0.085565       0.069873      -0.117575      -0.370408      -0.173245       0.005532       0.167713             11.114821       7.663552      -4.849235       2.650701      15.679326      -2.490280      10.001585           0.000037
          456              N      27.791589      43.456433      17.990000       0.161383      31.455832 0.26576160E+03  0.54157365E+04                                 8.330871                            5.116571       0.156413       2.146894                    0.999118      21.737938      54.517430       0.813661       0.369400      -1.118618      -0.015321       0.005728       0.007082       0.017824      -0.008511       0.010834       0.007702      -0.017537      -0.087753      -0.034001       0.006965       0.027036             13.031275      10.177206      -8.492834       4.487953      19.715907      -5.200056       9.200711           0.000176
          457              N      25.380649      20.395953      17.205878       0.138572      32.449151 0.29272466E+03  0.60897843E+04                                 8.528774                            5.367187       0.205889       2.156041                    0.999085      22.156045      55.507414       0.797807       0.369033      -1.122804       0.005390      -0.010030      -0.027490       0.029755       0.011868       0.030464       0.023214      -0.040703      -0.041720      -0.045173      -0.002644       0.047817             13.406261       8.140664       4.935735       3.709438      22.917591       7.450082       9.160527           0.000152
          458              N      24.394353      20.549375      16.273893      -0.127879      33.646077 0.44136623E+03  0.10167902E+05                                 8.653588                            6.694601       0.540248       2.183791                    0.999807      26.951303      70.895519       0.698220       0.380786      -1.114796       0.125325      -0.238777       0.043453       0.273147       0.125228       0.067150       0.064895       0.052568       0.167578      -0.156250      -0.017390       0.173640             10.911793       8.255835       1.376026       2.882319      16.678995       3.100002       7.800550           0.000047
          459              N      24.165783      19.215530      15.937841      -0.240450      36.984511 0.46414009E+03  0.10992490E+05                                 9.497472                            7.096916       0.014941       1.993822                    0.999464      29.202661      81.822266       0.635532       0.406932      -1.080023       0.164563       0.080161       0.140570       0.230796      -0.008237      -0.191883      -0.021474      -0.219799      -0.015490      -0.255851       0.109189       0.146663             12.306070       8.458835       0.029103       2.258391      20.687863       3.604012       7.771513           0.000087
          460              N       8.591733      16.763878      11.605006       0.124636      32.197260 0.28784456E+03  0.59608773E+04                                 8.467588                            5.313433       0.278523       2.182376                    0.999252      22.071318      55.100107       0.804137       0.367810      -1.124164      -0.017518       0.007898       0.013172       0.023297      -0.007424      -0.024173       0.019105       0.003922       0.028611      -0.024769      -0.012443       0.037212             13.462414      11.064457       0.691914     -10.393872       7.446611      -1.987376      21.876174           0.000370
          461              N      39.245105      18.041363      11.788715      -0.160573      35.338881 0.48751649E+03  0.11506928E+05                                 8.928261                            7.045802       0.506511       2.159808                    0.999805      27.853632      74.018688       0.679568       0.381859      -1.114679      -0.029302      -0.188369       0.157623       0.247359      -0.099421      -0.091743       0.095535       0.025920       0.104950      -0.119602      -0.073562       0.193164             11.027974       8.052885      -0.341984      -4.861582       9.718506      -2.309926      15.312532           0.000163
          462              N      38.894425      17.721995      13.097079      -0.259072      39.539376 0.47186155E+03  0.11243799E+05                                 9.929385                            7.169712       0.007173       1.981936                    0.999613      29.758224      84.176602       0.629198       0.408526      -1.076833       0.103058      -0.146976      -0.143776       0.229988       0.087523       0.071509      -0.109926       0.281089       0.186656      -0.247973       0.086631       0.161342             13.155099       8.939421       1.528605      -6.841063      11.358490      -3.909349      19.167386           0.000329
          463              N      35.425188      17.174064      18.433589      -0.225286      39.184693 0.48429835E+03  0.11540232E+05                                 9.693012                            7.147990       0.100536       2.016381                    0.999684      29.172043      80.786035       0.649708       0.395627      -1.092580      -0.019593       0.213361      -0.112489       0.241993       0.013673       0.007135       0.185685       0.207892      -0.024838      -0.245399       0.102512       0.142887             12.558690       8.957303      -5.071572      -4.637070      15.922283       4.562661      12.796484           0.000182
          464              N      34.914821      18.257422      18.989196      -0.131209      33.754588 0.42383259E+03  0.96919963E+04                                 8.700698                            6.582742       0.494585       2.170229                    0.999784      26.924754      71.197390       0.698613       0.383399      -1.109853       0.123121      -0.044507      -0.254318       0.286038      -0.044654       0.085571      -0.069852      -0.117557      -0.370421      -0.173244       0.005538       0.167706             11.115223       7.663803      -4.849496      -2.650812      15.679976       2.490479      10.001891           0.000036
          465              N      34.830280      19.165436      17.990000       0.161405      31.455717 0.26575899E+03  0.54156720E+04                                 8.330867                            5.116546       0.156423       2.146899                    0.999118      21.737880      54.517300       0.813663       0.369400      -1.118617       0.015337      -0.005733       0.007094       0.017844      -0.008522      -0.010823      -0.007713      -0.017534      -0.087742      -0.033996       0.006955       0.027041             13.031387      10.177222      -8.492963      -4.487928      19.716256       5.200150       9.200684           0.000175
          466              N      37.241217      42.225913      17.205878       0.138582      32.449423 0.29272453E+03  0.60897821E+04                                 8.528817                            5.367175       0.205826       2.156020                    0.999086      22.156041      55.507435       0.797811       0.369032      -1.122805      -0.005384       0.010030      -0.027508       0.029770       0.011866      -0.030458      -0.023219      -0.040697      -0.041733      -0.045168      -0.002648       0.047816             13.406455       8.140769       4.935927      -3.709559      22.917849      -7.450337       9.160747           0.000154
          467              N      38.227509      42.072488      16.273893      -0.127887      33.647649 0.44138713E+03  0.10168524E+05                                 8.653938                            6.694821       0.540306       2.183805                    0.999807      26.951607      70.897269       0.698198       0.380793      -1.114789      -0.125315       0.238772       0.043453       0.273138       0.125232      -0.067152      -0.064899       0.052565       0.167569      -0.156253      -0.017393       0.173646             10.912328       8.256167       1.376127      -2.882471      16.679907      -3.100244       7.800911           0.000042
          468              N      38.456078      12.095431      15.937841      -0.240460      36.985366 0.46414903E+03  0.10992765E+05                                 9.497657                            7.097010       0.015003       1.993839                    0.999464      29.202835      81.823248       0.635524       0.406935      -1.080020      -0.164560      -0.080172       0.140562       0.230793      -0.008229       0.191888       0.021470      -0.219793      -0.015475      -0.255853       0.109183       0.146670             12.306414       8.458969       0.029166      -2.258440      20.688558      -3.604244       7.771715           0.000090
          469              N      30.202515      24.247182      10.798481       0.124629      32.196852 0.28784497E+03  0.59608777E+04                                 8.467458                            5.313411       0.278518       2.182375                    0.999251      22.071281      55.099670       0.804146       0.367807      -1.124169      -0.007895      -0.017515      -0.013173       0.023295       0.007426       0.019109       0.024166      -0.003920       0.028604      -0.024765      -0.012443       0.037208             13.462042       7.446498      -0.691878      -1.987300      11.064209      10.393530      21.875420           0.000371
          470              N      28.925030      23.589652      10.614772      -0.160572      35.338562 0.48751398E+03  0.11506863E+05                                 8.928232                            7.045808       0.506446       2.159789                    0.999805      27.853646      74.018893       0.679564       0.381861      -1.114676       0.188375      -0.029296      -0.157621       0.247362       0.099432       0.095537       0.091742      -0.025910       0.104971      -0.119614      -0.073557       0.193171             11.027883       9.718476       0.341996      -2.309891       8.052849       4.861511      15.312325           0.000169
          471              N      29.244398      23.238968       9.306408      -0.259071      39.537867 0.47184472E+03  0.11243272E+05                                 9.929027                            7.169508       0.007127       1.981925                    0.999613      29.757894      84.174556       0.629219       0.408518      -1.076841       0.146976       0.103060       0.143762       0.229980      -0.087514      -0.109934      -0.071526      -0.281093       0.186687      -0.247983       0.086624       0.161359             13.154489      11.358145      -1.528542      -3.909191       8.939012       6.840614      19.166311           0.000324
          472              N      29.792329      19.769710       3.969898      -0.225289      39.184131 0.48429331E+03  0.11540070E+05                                 9.692872                            7.147922       0.100572       2.016393                    0.999684      29.171991      80.785473       0.649716       0.395624      -1.092584      -0.213360      -0.019596       0.112487       0.241992      -0.013676       0.185685      -0.007145      -0.207893      -0.024840      -0.245399       0.102506       0.142894             12.558429      15.921918       5.071408       4.562472       8.957147       4.636951      12.796223           0.000181
          473              N      28.708971      19.259341       3.414291      -0.131205      33.753389 0.42381782E+03  0.96915854E+04                                 8.700498                            6.582631       0.494580       2.170227                    0.999784      26.924773      71.197444       0.698617       0.383399      -1.109851       0.044504       0.123119       0.254320       0.286038       0.044656      -0.069856      -0.085575       0.117558      -0.370417      -0.173247       0.005536       0.167712             11.114883      15.679473       4.849272       2.490284       7.663576       2.650686      10.001601           0.000034
          474              N      27.800957      19.174804       4.413487       0.161379      31.455979 0.26576316E+03  0.54157777E+04                                 8.330901                            5.116590       0.156395       2.146887                    0.999118      21.738012      54.517710       0.813659       0.369401      -1.118617       0.005743       0.015330      -0.007112       0.017848       0.008523      -0.007704       0.010814       0.017528      -0.087800      -0.034004       0.006956       0.027048             13.031339      19.716169       8.492889       5.200047      10.177191       4.487888       9.200657           0.000178
          475              N       4.740480      21.585744       5.197609       0.138583      32.449021 0.29272320E+03  0.60897477E+04                                 8.528749                            5.367175       0.205935       2.156056                    0.999085      22.156006      55.507327       0.797808       0.369033      -1.122804      -0.010032      -0.005387       0.027507       0.029771      -0.011866      -0.023220       0.030457       0.040704      -0.041736      -0.045169      -0.002649       0.047819             13.406219      22.917463      -4.935758      -7.450085       8.140658       3.709452       9.160535           0.000154
          476              N       4.893905      22.572040       6.129594      -0.127885      33.646657 0.44137446E+03  0.10168145E+05                                 8.653704                            6.694678       0.540187       2.183772                    0.999807      26.951469      70.896273       0.698213       0.380788      -1.114794      -0.238774      -0.125318      -0.043448       0.273140      -0.125227      -0.064902       0.067150      -0.052572       0.167571      -0.156249      -0.017395       0.173644             10.911959      16.679293      -1.376053      -3.100070       8.255932       2.882356       7.800653           0.000043
          477              N      34.870962      22.800610       6.465646      -0.240449      36.984920 0.46414474E+03  0.10992634E+05                                 9.497566                            7.096969       0.015001       1.993838                    0.999464      29.202717      81.822695       0.635527       0.406934      -1.080021       0.080164      -0.164563      -0.140570       0.230797       0.008240       0.021465      -0.191886       0.219798      -0.015486      -0.255853       0.109193       0.146660             12.306218      20.688150      -0.029123      -3.604093       8.458902       2.258413       7.771601           0.000088
          478              N      32.419327      38.374660      10.798481       0.124639      32.197256 0.28784559E+03  0.59609053E+04                                 8.467590                            5.313450       0.278508       2.182371                    0.999252      22.071335      55.100217       0.804134       0.367811      -1.124163       0.007897       0.017519      -0.013173       0.023299       0.007423      -0.019113      -0.024173      -0.003926       0.028612      -0.024774      -0.012443       0.037216             13.462376       7.446616      -0.691944       1.987427      11.064427     -10.393827      21.876087           0.000369
          479              N      33.696811       7.721288      10.614772      -0.160578      35.339216 0.48752234E+03  0.11507099E+05                                 8.928311                            7.045839       0.506477       2.159797                    0.999805      27.853736      74.019033       0.679567       0.381858      -1.114680      -0.188366       0.029298      -0.157612       0.247350       0.099419      -0.095533      -0.091734      -0.025914       0.104957      -0.119602      -0.073554       0.193155             11.028035       9.718550       0.341968       2.309973       8.052932      -4.861617      15.312624           0.000166
          480              N      33.377437       8.071968       9.306408      -0.259067      39.539635 0.47186446E+03  0.11243895E+05                                 9.929460                            7.169758       0.007176       1.981937                    0.999613      29.758239      84.176966       0.629193       0.408529      -1.076830      -0.146977      -0.103058       0.143779       0.229991      -0.087516       0.109932       0.071522      -0.281081       0.186675      -0.247976       0.086625       0.161351             13.155208      11.358555      -1.528638       3.909414       8.939502      -6.841145      19.167567           0.000328
          481              N      32.829486      11.541205       3.969898      -0.225282      39.184585 0.48429674E+03  0.11540191E+05                                 9.693014                            7.147993       0.100513       2.016376                    0.999684      29.171981      80.786005       0.649706       0.395629      -1.092579       0.213359       0.019594       0.112483       0.241989      -0.013671      -0.185699       0.007134      -0.207894      -0.024832      -0.245412       0.102515       0.142897             12.558675      15.922219       5.071543      -4.562625       8.957302      -4.637080      12.796503           0.000181
          482              N       2.601942      12.051572       3.414291      -0.131196      33.754955 0.42383702E+03  0.96921319E+04                                 8.700805                            6.582811       0.494601       2.170235                    0.999784      26.924704      71.197598       0.698603       0.383403      -1.109849      -0.044483      -0.123133       0.254339       0.286057       0.044640       0.069872       0.085556       0.117576      -0.370408      -0.173239       0.005530       0.167709             11.115365      15.680135       4.849566      -2.490535       7.663912      -2.650882      10.002048           0.000033
          483              N       3.509960      12.136113       4.413487       0.161386      31.455830 0.26575948E+03  0.54156849E+04                                 8.330884                            5.116547       0.156396       2.146890                    0.999118      21.737907      54.517389       0.813664       0.369400      -1.118618      -0.005726      -0.015320      -0.007083       0.017823       0.008514       0.007702      -0.010835       0.017544      -0.087746      -0.034000       0.006961       0.027038             13.031411      19.716162       8.492976      -5.200194      10.177296      -4.488012       9.200776           0.000177
          484              N      26.570440       9.725176       5.197609       0.138580      32.449290 0.29272366E+03  0.60897578E+04                                 8.528793                            5.367162       0.205856       2.156030                    0.999086      22.156016      55.507300       0.797813       0.369031      -1.122806       0.010031       0.005385       0.027508       0.029771      -0.011866       0.023211      -0.030461       0.040704      -0.041745      -0.045172      -0.002642       0.047814             13.406421      22.917832      -4.935906       7.450305       8.140734      -3.709527       9.160697           0.000151
          485              N      26.417018       8.738884       6.129594      -0.127887      33.647420 0.44138396E+03  0.10168431E+05                                 8.653899                            6.694796       0.540228       2.183786                    0.999807      26.951517      70.896931       0.698199       0.380793      -1.114789       0.238768       0.125318      -0.043449       0.273135      -0.125236       0.064903      -0.067151      -0.052569       0.167599      -0.156262      -0.017389       0.173650             10.912276      16.679829      -1.376123       3.100228       8.256128      -2.882451       7.800871           0.000044
          486              N      27.750863       8.510315       6.465646      -0.240453      36.985245 0.46414833E+03  0.10992746E+05                                 9.497639                            7.097006       0.014955       1.993824                    0.999464      29.202819      81.823238       0.635524       0.406935      -1.080020      -0.080163       0.164565      -0.140573       0.230800       0.008233      -0.021474       0.191877       0.219798      -0.015486      -0.255845       0.109185       0.146660             12.306380      20.688495      -0.029162       3.604224       8.458955      -2.258430       7.771691           0.000089
          487              N      24.247182      32.419327      10.798481       0.124645      32.196493 0.28784283E+03  0.59608219E+04                                 8.467395                            5.313396       0.278549       2.182385                    0.999251      22.071169      55.099323       0.804146       0.367807      -1.124168      -0.017520       0.007904      -0.013176       0.023303      -0.007422       0.024173      -0.019107       0.003912       0.028610      -0.024771      -0.012440       0.037211             13.461890      11.064097       0.691887      10.393393       7.446432       1.987308      21.875141           0.000370
          488              N      23.589652      33.696811      10.614772      -0.160597      35.338989 0.48752140E+03  0.11507076E+05                                 8.928283                            7.045846       0.506476       2.159795                    0.999804      27.853855      74.019455       0.679565       0.381860      -1.114678      -0.029303      -0.188357      -0.157598       0.247334      -0.099424       0.091728      -0.095538       0.025910       0.104912      -0.119601      -0.073554       0.193155             11.027952       8.052905      -0.341976       4.861557       9.718513       2.309937      15.312437           0.000170
          489              N      23.238968      33.377437       9.306408      -0.259065      39.537971 0.47184575E+03  0.11243305E+05                                 9.929050                            7.169519       0.007144       1.981930                    0.999613      29.757917      84.174712       0.629218       0.408518      -1.076841       0.103066      -0.146963       0.143785       0.229989       0.087515      -0.071519       0.109931       0.281103       0.186715      -0.247985       0.086630       0.161356             13.154530       8.939053       1.528576       6.840663      11.358140       3.909248      19.166397           0.000324
          490              N      19.769710      32.829486       3.969898      -0.225281      39.183862 0.48428976E+03  0.11539969E+05                                 9.692849                            7.147912       0.100545       2.016387                    0.999684      29.171859      80.785150       0.649714       0.395626      -1.092582      -0.019598       0.213361       0.112482       0.241990       0.013672      -0.007142      -0.185700       0.207897      -0.024841      -0.245415       0.102512       0.142903             12.558374       8.957119      -5.071357       4.636948      15.921793      -4.562420      12.796209           0.000179
          491              N      19.259341       2.601942       3.414291      -0.131194      33.753161 0.42381437E+03  0.96914847E+04                                 8.700457                            6.582603       0.494579       2.170228                    0.999784      26.924632      71.196939       0.698619       0.383399      -1.109851       0.123132      -0.044481       0.254339       0.286056      -0.044644      -0.085564       0.069873      -0.117575      -0.370408      -0.173245       0.005532       0.167713             11.114816       7.663549      -4.849232       2.650699      15.679318      -2.490279      10.001581           0.000039
          492              N      19.174804       3.509960       4.413487       0.161383      31.455831 0.26576159E+03  0.54157362E+04                                 8.330871                            5.116572       0.156413       2.146894                    0.999118      21.737937      54.517428       0.813661       0.369400      -1.118618       0.015321      -0.005728      -0.007082       0.017824      -0.008511       0.010834       0.007702      -0.017537      -0.087754      -0.034001       0.006965       0.027036             13.031274      10.177206      -8.492834       4.487953      19.715907      -5.200056       9.200711           0.000175
          493              N      21.585744      26.570440       5.197609       0.138572      32.449152 0.29272464E+03  0.60897839E+04                                 8.528774                            5.367187       0.205889       2.156041                    0.999085      22.156044      55.507413       0.797807       0.369033      -1.122804      -0.005390       0.010030       0.027490       0.029755       0.011868       0.030464       0.023214      -0.040703      -0.041720      -0.045173      -0.002644       0.047817             13.406262       8.140664       4.935735       3.709438      22.917595       7.450083       9.160528           0.000152
          494              N      22.572040      26.417018       6.129594      -0.127878      33.646071 0.44136612E+03  0.10167899E+05                                 8.653587                            6.694600       0.540249       2.183791                    0.999807      26.951300      70.895509       0.698220       0.380786      -1.114796      -0.125325       0.238777      -0.043453       0.273147       0.125227       0.067150       0.064895       0.052568       0.167579      -0.156250      -0.017390       0.173639             10.911792       8.255833       1.376026       2.882318      16.678993       3.100002       7.800549           0.000045
          495              N      22.800610      27.750863       6.465646      -0.240450      36.984519 0.46414020E+03  0.10992493E+05                                 9.497473                            7.096916       0.014940       1.993822                    0.999464      29.202665      81.822279       0.635532       0.406932      -1.080023      -0.164563      -0.080161      -0.140570       0.230796      -0.008237      -0.191883      -0.021474      -0.219799      -0.015490      -0.255851       0.109189       0.146663             12.306072       8.458836       0.029104       2.258392      20.687866       3.604014       7.771514           0.000088
          496              N      38.374660      30.202515      10.798481       0.124636      32.197290 0.28784476E+03  0.59608828E+04                                 8.467595                            5.313436       0.278521       2.182375                    0.999252      22.071325      55.100140       0.804137       0.367810      -1.124164       0.017518      -0.007898      -0.013172       0.023297      -0.007424      -0.024173       0.019105       0.003922       0.028612      -0.024768      -0.012443       0.037212             13.462429      11.064469       0.691915     -10.393887       7.446616      -1.987377      21.876203           0.000371
          497              N       7.721288      28.925030      10.614772      -0.160571      35.338862 0.48751616E+03  0.11506918E+05                                 8.928256                            7.045798       0.506511       2.159808                    0.999805      27.853629      74.018669       0.679569       0.381859      -1.114679       0.029302       0.188369      -0.157622       0.247359      -0.099421      -0.091743       0.095536       0.025920       0.104952      -0.119602      -0.073562       0.193164             11.027969       8.052881      -0.341984      -4.861581       9.718501      -2.309925      15.312526           0.000166
          498              N       8.071968      29.244398       9.306408      -0.259073      39.539452 0.47186256E+03  0.11243830E+05                                 9.929399                            7.169721       0.007169       1.981934                    0.999613      29.758254      84.176727       0.629198       0.408526      -1.076833      -0.103058       0.146976       0.143776       0.229988       0.087523       0.071509      -0.109926       0.281089       0.186656      -0.247973       0.086631       0.161343             13.155122       8.939437       1.528607      -6.841079      11.358505      -3.909355      19.167423           0.000327
          499              N      11.541205      29.792329       3.969898      -0.225286      39.184681 0.48429816E+03  0.11540226E+05                                 9.693010                            7.147989       0.100536       2.016382                    0.999684      29.172038      80.786016       0.649708       0.395627      -1.092580       0.019593      -0.213361       0.112489       0.241993       0.013673       0.007135       0.185685       0.207892      -0.024838      -0.245399       0.102512       0.142887             12.558688       8.957301      -5.071571      -4.637070      15.922278       4.562660      12.796483           0.000179
          500              N      12.051572      28.708971       3.414291      -0.131210      33.754608 0.42383287E+03  0.96920045E+04                                 8.700702                            6.582745       0.494584       2.170229                    0.999784      26.924759      71.197416       0.698613       0.383399      -1.109853      -0.123121       0.044508       0.254318       0.286038      -0.044654       0.085570      -0.069852      -0.117557      -0.370420      -0.173244       0.005537       0.167706             11.115229       7.663807      -4.849499      -2.650814      15.679984       2.490481      10.001897           0.000038
          501              N      12.136113      27.800957       4.413487       0.161405      31.455721 0.26575902E+03  0.54156730E+04                                 8.330867                            5.116546       0.156423       2.146899                    0.999118      21.737882      54.517308       0.813663       0.369400      -1.118617      -0.015337       0.005733      -0.007094       0.017844      -0.008522      -0.010823      -0.007713      -0.017534      -0.087742      -0.033996       0.006955       0.027041             13.031389      10.177224      -8.492964      -4.487929      19.716256       5.200151       9.200686           0.000176
          502              N       9.725176       4.740480       5.197609       0.138581      32.449427 0.29272458E+03  0.60897832E+04                                 8.528817                            5.367175       0.205826       2.156019                    0.999086      22.156043      55.507440       0.797811       0.369032      -1.122805       0.005384      -0.010030       0.027508       0.029770       0.011866      -0.030458      -0.023219      -0.040697      -0.041734      -0.045168      -0.002648       0.047816             13.406456       8.140770       4.935928      -3.709560      22.917848      -7.450338       9.160749           0.000153
          503              N       8.738884       4.893905       6.129594      -0.127887      33.647657 0.44138724E+03  0.10168528E+05                                 8.653940                            6.694822       0.540306       2.183805                    0.999807      26.951609      70.897280       0.698197       0.380794      -1.114789       0.125315      -0.238772      -0.043453       0.273138       0.125232      -0.067152      -0.064899       0.052565       0.167568      -0.156252      -0.017394       0.173646             10.912331       8.256169       1.376127      -2.882472      16.679910      -3.100245       7.800913           0.000039
          504              N       8.510315      34.870962       6.465646      -0.240460      36.985370 0.46414907E+03  0.10992766E+05                                 9.497658                            7.097010       0.015003       1.993839                    0.999464      29.202837      81.823255       0.635524       0.406935      -1.080020       0.164560       0.080172      -0.140562       0.230793      -0.008230       0.191888       0.021470      -0.219793      -0.015475      -0.255853       0.109183       0.146670             12.306415       8.458970       0.029166      -2.258440      20.688559      -3.604245       7.771716           0.000091
          505              O      18.747101      19.619423       6.791841      -0.512611      30.114287 0.43949786E+03  0.10085161E+05                                 7.739891                            6.493201       0.274678       2.136636                    0.999263      26.869919      69.884926       0.741973       0.359743      -1.134001      -0.001319      -0.001381       0.026132       0.026201       0.005953      -0.016736      -0.034486      -0.122382       0.039517      -0.071108      -0.004284       0.075392              9.174578       9.743871      -2.607685      -3.444829       7.724639       2.960601      10.055223           0.039866
          506              O      20.016448      20.408461       8.414750      -0.566312      33.061390 0.51968480E+03  0.12372423E+05                                 8.170768                            6.988529       0.392084       2.154109                    0.999190      27.992664      72.936713       0.730009       0.352422      -1.145652      -0.016318      -0.010449       0.012591       0.023109       0.014501       0.031196      -0.030738       0.042100      -0.091920      -0.063009       0.014245       0.048764              9.739823      15.292607      -2.489855      -1.874784       6.666519       0.796362       7.260344           0.068459
          507              O      36.340717      26.672537      17.623479      -0.494758      29.216996 0.43151836E+03  0.98324893E+04                                 7.556514                            6.399749       0.375329       2.176570                    0.999135      26.491307      68.106158       0.755238       0.355924      -1.139841       0.017727      -0.034614       0.015903       0.042016      -0.004167      -0.027815      -0.057825      -0.022241      -0.080034      -0.073138       0.008634       0.064504              8.914878      14.699344       0.150754       1.524749       5.552785       0.263940       6.492506           0.050734
          508              O      37.337340      25.452661      15.977271      -0.552486      32.776466 0.51486436E+03  0.12208346E+05                                 8.115803                            6.938538       0.501740       2.195074                    0.999223      27.699986      71.629588       0.736661       0.350650      -1.149050       0.012725      -0.025707       0.026664       0.039163       0.012470       0.018014       0.021720      -0.100257       0.090189      -0.069161       0.011022       0.058139              9.676446      11.833790       2.190772       4.336075       7.297495       2.228383       9.898054           0.072911
          509              O      25.152706      28.514244      17.483233      -0.563411      35.260742 0.53800686E+03  0.12911769E+05                                 8.571982                            7.106856       0.379963       2.147396                    0.999166      28.177047      73.557760       0.724953       0.352045      -1.146694      -0.030464      -0.012317      -0.011505       0.034815       0.008788       0.006055      -0.050823       0.076350      -0.138223      -0.084431       0.022219       0.062212             10.533291      16.978245      -1.910098      -3.811268       6.987646       0.775079       7.633981           0.080769
          510              O      23.793497      27.400199      16.042241      -0.541488      34.164150 0.51347923E+03  0.12186523E+05                                 8.387396                            6.948881       0.361332       2.147499                    0.999213      27.783059      72.248407       0.731831       0.352645      -1.145612       0.011838      -0.000427       0.027735       0.030158      -0.015464      -0.022729       0.013187      -0.131800       0.135028      -0.093441       0.031116       0.062324             10.179813      10.936770      -2.886485      -4.627248       8.399860       3.464922      11.202809           0.057254
          511              O      13.905184      20.338321       6.826342      -0.526709      32.807792 0.48904343E+03  0.11480852E+05                                 8.178560                            6.800840       0.364326       2.157353                    0.999144      27.369432      71.086967       0.735649       0.354657      -1.142500       0.004743       0.016721       0.023062       0.028878       0.038901       0.019173      -0.013061      -0.083346       0.110076      -0.079759       0.034711       0.045048              9.891265      12.283517       1.944546       5.098304       6.950681       1.893196      10.439596           0.065644
          512              O      13.001554      21.736043       8.399963      -0.548392      32.529971 0.51279150E+03  0.12159962E+05                                 8.085079                            6.937247       0.433827       2.171470                    0.999148      27.835946      72.235839       0.733922       0.351937      -1.146769       0.011954      -0.016100       0.001954       0.020148      -0.031927      -0.038837      -0.030918       0.039103      -0.106185      -0.075776       0.015549       0.060227              9.437868      15.024055      -0.902602       2.305903       6.268125       0.213794       7.021425           0.067662
          513              O      39.075417      28.693349      21.044491      -0.566680      35.345297 0.55605357E+03  0.13447797E+05                                 8.581700                            7.233330       0.385082       2.144567                    0.999169      28.464556      74.456630       0.717762       0.352851      -1.146688       0.006426      -0.016656      -0.004093       0.018316      -0.047806      -0.054037       0.003301      -0.008237      -0.015932      -0.071568      -0.001806       0.073374             10.432424       7.277375      -1.094144      -1.480365      10.713042       5.452715      13.306856           0.080022
          514              O      41.361739      28.414682      21.018952      -0.533090      33.632559 0.49471947E+03  0.11651395E+05                                 8.324711                            6.846850       0.316484       2.137708                    0.999070      27.584567      71.835902       0.731869       0.355348      -1.141578      -0.029183      -0.011273      -0.007297       0.032124       0.046024       0.045302      -0.036288      -0.030096       0.011891      -0.087270       0.039964       0.047306             10.207218       7.975807       2.176990       3.086814       9.751050       5.055536      12.894797           0.054388
          515              O      23.098091      31.206049      21.047180      -0.539766      32.365056 0.49336793E+03  0.11605145E+05                                 8.081025                            6.820656       0.397728       2.164330                    0.999140      27.558976      71.594156       0.736400       0.353600      -1.143624      -0.013447      -0.016833      -0.000404       0.021549       0.037339       0.047865      -0.037876       0.003625      -0.005768      -0.082244       0.033852       0.048392              9.701965       7.873337       2.119587       2.612873       9.676303       4.503073      11.556254           0.055704
          516              O      20.845898      31.477514      21.067343      -0.520104      31.483234 0.46523366E+03  0.10787801E+05                                 7.946492                            6.628497       0.417426       2.180285                    0.999204      27.037144      69.819943       0.745854       0.354152      -1.142764       0.011557      -0.029747       0.003660       0.032122      -0.022929      -0.051070      -0.027912      -0.047994      -0.013727      -0.077173       0.032444       0.044729              9.650923       7.019032      -1.451844      -1.586955      10.629169       5.022194      11.304568           0.064309
          517              O      12.563825      11.691503       6.791841      -0.512610      30.111880 0.43945465E+03  0.10083925E+05                                 7.739459                            6.492854       0.274754       2.136664                    0.999263      26.869481      69.883015       0.741997       0.359740      -1.134003       0.001316       0.001378       0.026131       0.026201       0.005951       0.016717       0.034478      -0.122373       0.039509      -0.071095      -0.004285       0.075380              9.174041       9.743191      -2.607476       3.444582       7.724211      -2.960426      10.054722           0.039866
          518              O      11.294484      10.902472       8.414750      -0.566321      33.059751 0.51965349E+03  0.12371483E+05                                 8.170449                            6.988273       0.392046       2.154100                    0.999190      27.992500      72.935552       0.730031       0.352417      -1.145657       0.016316       0.010443       0.012596       0.023107       0.014489      -0.031198       0.030738       0.042091      -0.091903      -0.063003       0.014244       0.048759              9.739426      15.291966      -2.489720       1.874644       6.666271      -0.796292       7.260040           0.068459
          519              O      26.281151      35.949331      17.623479      -0.494759      29.214770 0.43147905E+03  0.98313599E+04                                 7.556054                            6.399387       0.375354       2.176581                    0.999135      26.491022      68.104395       0.755273       0.355917      -1.139849      -0.017726       0.034614       0.015904       0.042015      -0.004165       0.027811       0.057824      -0.022245      -0.080050      -0.073136       0.008632       0.064504              8.914295      14.698321       0.150729      -1.524561       5.552462      -0.263929       6.492102           0.050732
          520              O      25.284522      37.169200      15.977271      -0.552487      32.777720 0.51488586E+03  0.12209004E+05                                 8.116087                            6.938742       0.501641       2.195048                    0.999223      27.700184      71.630913       0.736640       0.350656      -1.149043      -0.012718       0.025713       0.026663       0.039164       0.012458      -0.018025      -0.021727      -0.100235       0.090176      -0.069150       0.011010       0.058140              9.676844      11.834321       2.190866      -4.336356       7.297713      -2.228473       9.898499           0.072911
          521              O      37.469161      34.107623      17.483233      -0.563400      35.259156 0.53797686E+03  0.12910862E+05                                 8.571705                            7.106635       0.379916       2.147387                    0.999166      28.176644      73.556039       0.724968       0.352043      -1.146697       0.030462       0.012320      -0.011514       0.034818       0.008789      -0.006061       0.050813       0.076365      -0.138225      -0.084426       0.022206       0.062220             10.532945      16.977711      -1.909986       3.811111       6.987411      -0.775018       7.633712           0.080770
          522              O      38.828365      35.221662      16.042241      -0.541475      34.161930 0.51343891E+03  0.12185306E+05                                 8.386958                            6.948543       0.361494       2.147553                    0.999213      27.782603      72.246055       0.731861       0.352639      -1.145619      -0.011825       0.000423       0.027746       0.030163      -0.015469       0.022714      -0.013189      -0.131790       0.135062      -0.093438       0.031113       0.062325             10.179241      10.936044      -2.886267       4.626917       8.399427      -3.464716      11.202252           0.057257
          523              O      17.405742      10.972605       6.826342      -0.526714      32.809449 0.48907160E+03  0.11481696E+05                                 8.178904                            6.801091       0.364223       2.157318                    0.999144      27.369820      71.088883       0.735625       0.354663      -1.142494      -0.004745      -0.016723       0.023065       0.028882       0.038902      -0.019191       0.013055      -0.083352       0.110065      -0.079765       0.034726       0.045040              9.891742      12.284142       1.944616      -5.098652       6.950935      -1.893262      10.440150           0.065643
          524              O      18.309378       9.574889       8.399963      -0.548396      32.527624 0.51274774E+03  0.12158664E+05                                 8.084636                            6.936900       0.433855       2.171478                    0.999148      27.835770      72.234605       0.733949       0.351932      -1.146773      -0.011958       0.016097       0.001956       0.020148      -0.031932       0.038831       0.030911       0.039084      -0.106174      -0.075766       0.015547       0.060220              9.437298      15.023070      -0.902558      -2.305666       6.267798      -0.213796       7.021028           0.067662
          525              O      23.546463      33.928532      21.044491      -0.566687      35.345556 0.55605613E+03  0.13447877E+05                                 8.581745                            7.233342       0.385065       2.144558                    0.999170      28.464739      74.457204       0.717762       0.352850      -1.146688      -0.006423       0.016656      -0.004096       0.018316      -0.047803       0.054028      -0.003307      -0.008224      -0.015921      -0.071553      -0.001815       0.073368             10.432533       7.277405      -1.094178       1.480418      10.713128      -5.452840      13.307065           0.080024
          526              O      21.260141      34.207199      21.018952      -0.533069      33.631725 0.49470239E+03  0.11650900E+05                                 8.324609                            6.846753       0.316438       2.137697                    0.999070      27.584202      71.834835       0.731870       0.355350      -1.141576       0.029185       0.011257      -0.007290       0.032119       0.046037      -0.045317       0.036255      -0.030091       0.011924      -0.087272       0.039982       0.047289             10.207109       7.975699       2.176954      -3.086778       9.750922      -5.055511      12.894704           0.054386
          527              O      39.523789      31.415832      21.047180      -0.539766      32.365421 0.49337265E+03  0.11605297E+05                                 8.081124                            6.820710       0.397684       2.164315                    0.999140      27.559149      71.595004       0.736393       0.353602      -1.143621       0.013446       0.016825      -0.000410       0.021541       0.037339      -0.047869       0.037872       0.003644      -0.005735      -0.082243       0.033841       0.048403              9.702147       7.873423       2.119645      -2.612943       9.676501      -4.503249      11.556517           0.055704
          528              O      41.775983      31.144366      21.067343      -0.520101      31.483428 0.46523586E+03  0.10787883E+05                                 7.946566                            6.628535       0.417270       2.180232                    0.999203      27.037431      69.821180       0.745847       0.354155      -1.142760      -0.011565       0.029749       0.003664       0.032128      -0.022927       0.051060       0.027905      -0.048000      -0.013717      -0.077162       0.032440       0.044721              9.651060       7.019072      -1.451853       1.586972      10.629344      -5.022341      11.304765           0.064310
          529              O      19.619423      12.563825       6.791841      -0.512611      30.111759 0.43945416E+03  0.10083902E+05                                 7.739404                            6.492829       0.274759       2.136665                    0.999263      26.869499      69.882839       0.742003       0.359737      -1.134006      -0.001382       0.001320       0.026131       0.026200      -0.005952      -0.034490       0.016718       0.122377       0.039528      -0.071100      -0.004291       0.075392              9.173934       7.724160       2.607435       2.960378       9.743084       3.444481      10.054560           0.039867
          530              O      20.408461      11.294484       8.414750      -0.566317      33.060558 0.51966969E+03  0.12371970E+05                                 8.170607                            6.988407       0.392044       2.154098                    0.999190      27.992610      72.936234       0.730019       0.352420      -1.145654      -0.010442       0.016318       0.012592       0.023106      -0.014488      -0.030742      -0.031199      -0.042097      -0.091886      -0.063005       0.014245       0.048760              9.739607       6.666387       2.489755       0.796318      15.292249       1.874699       7.260185           0.068459
          531              O      26.672537      26.281151      17.623479      -0.494755      29.217025 0.43151861E+03  0.98324916E+04                                 7.556506                            6.399740       0.375347       2.176576                    0.999135      26.491275      68.105957       0.755241       0.355923      -1.139843      -0.034615      -0.017723       0.015901       0.042014       0.004166      -0.057819       0.027806       0.022249      -0.080027      -0.073127       0.008627       0.064499              8.914870       5.552773      -0.150763       0.263948      14.699332      -1.524756       6.492504           0.050732
          532              O      25.452661      25.284522      15.977271      -0.552486      32.777560 0.51488413E+03  0.12208948E+05                                 8.116042                            6.938718       0.501708       2.195065                    0.999223      27.700170      71.630754       0.736643       0.350655      -1.149045      -0.025713      -0.012726       0.026664       0.039167      -0.012471       0.021721      -0.018029       0.100258       0.090193      -0.069167       0.011022       0.058145              9.676767       7.297685      -2.190850       2.228460      11.834233      -4.336284       9.898382           0.072910
          533              O      28.514244      37.469161      17.483233      -0.563403      35.260827 0.53800833E+03  0.12911827E+05                                 8.572040                            7.106902       0.379890       2.147376                    0.999166      28.177030      73.558042       0.724944       0.352049      -1.146690      -0.012322       0.030465      -0.011515       0.034821      -0.008784      -0.050824      -0.006060      -0.076369      -0.138201      -0.084433       0.022216       0.062216             10.533362       6.987682       1.910077       0.775064      16.978368       3.811307       7.634036           0.080772
          534              O      27.400199      38.828365      16.042241      -0.541480      34.161747 0.51343798E+03  0.12185275E+05                                 8.386907                            6.948523       0.361467       2.147543                    0.999213      27.782630      72.246023       0.731864       0.352637      -1.145621      -0.000416      -0.011827       0.027738       0.030157       0.015468       0.013188       0.022711       0.131799       0.135019      -0.093434       0.031114       0.062320             10.179142       8.399402       2.886237       3.464690      10.935923       4.626811      11.202101           0.057257
          535              O      20.338321      17.405742       6.826342      -0.526709      32.809212 0.48906784E+03  0.11481578E+05                                 8.178843                            6.801052       0.364254       2.157328                    0.999144      27.369698      71.088329       0.735630       0.354662      -1.142495       0.016720      -0.004744       0.023062       0.028877      -0.038902      -0.013061      -0.019191       0.083348       0.110069      -0.079765       0.034720       0.045045              9.891646       6.950895      -1.944618       1.893260      12.284049      -5.098567      10.439995           0.065645
          536              O      21.736043      18.309378       8.399963      -0.548392      32.529432 0.51278160E+03  0.12159663E+05                                 8.084966                            6.937163       0.433866       2.171483                    0.999148      27.835852      72.235305       0.733930       0.351935      -1.146771      -0.016099      -0.011953       0.001955       0.020146       0.031929      -0.030915       0.038826      -0.039091      -0.106179      -0.075766       0.015548       0.060218              9.437715       6.268033       0.902574       0.213808      15.023783      -2.305849       7.021328           0.067665
          537              O      28.693349      23.546463      21.044491      -0.566682      35.344427 0.55603828E+03  0.13447325E+05                                 8.581517                            7.233197       0.385053       2.144556                    0.999170      28.464492      74.456006       0.717774       0.352848      -1.146691      -0.016656      -0.006428      -0.004095       0.018317       0.047800       0.003301       0.054025       0.008235      -0.015917      -0.071555      -0.001805       0.073360             10.432166      10.712770       1.094136       5.452529       7.277241       1.480348      13.306487           0.080023
          538              O      28.414682      21.260141      21.018952      -0.533069      33.632700 0.49472090E+03  0.11651459E+05                                 8.324810                            6.846920       0.316447       2.137698                    0.999070      27.584475      71.836196       0.731854       0.355354      -1.141571      -0.011259       0.029189      -0.007288       0.032122      -0.046033      -0.036267      -0.045322       0.030113       0.011919      -0.087282       0.039983       0.047299             10.207358       9.751191      -2.177001       5.055644       7.975867      -3.086833      12.895016           0.054387
          539              O      31.206049      39.523789      21.047180      -0.539765      32.365721 0.49337997E+03  0.11605520E+05                                 8.081199                            6.820789       0.397675       2.164313                    0.999140      27.559160      71.595331       0.736384       0.353605      -1.143618      -0.016832       0.013449      -0.000406       0.021549      -0.037343      -0.037874      -0.047880      -0.003618      -0.005757      -0.082256       0.033850       0.048406              9.702201       9.676558      -2.119632       4.503232       7.873477      -2.612925      11.556568           0.055703
          540              O      31.477514      41.775983      21.067343      -0.520103      31.483129 0.46523228E+03  0.10787774E+05                                 7.946488                            6.628492       0.417298       2.180241                    0.999203      27.037395      69.820873       0.745853       0.354153      -1.142763      -0.029749      -0.011563       0.003664       0.032127       0.022925      -0.027917       0.051061       0.047997      -0.013724      -0.077166       0.032434       0.044732              9.650920      10.629171       1.451845       5.022194       7.019026       1.586958      11.304563           0.064310
          541              O      11.691503      18.747101       6.791841      -0.512609      30.114129 0.43949344E+03  0.10085039E+05                                 7.739886                            6.493181       0.274667       2.136636                    0.999262      26.869817      69.884699       0.741971       0.359744      -1.133999       0.001378      -0.001316       0.026133       0.026202      -0.005952       0.034476      -0.016737       0.122378       0.039517      -0.071106      -0.004276       0.075382              9.174609       7.724633       2.607705      -2.960622       9.743899      -3.444890      10.055296           0.039866
          542              O      10.902472      20.016448       8.414750      -0.566322      33.060367 0.51966467E+03  0.12371813E+05                                 8.170550                            6.988348       0.392116       2.154118                    0.999191      27.992595      72.935947       0.730027       0.352417      -1.145657       0.010437      -0.016314       0.012598       0.023104      -0.014493       0.030742       0.031196      -0.042106      -0.091904      -0.063008       0.014243       0.048764              9.739562       6.666353       2.489786      -0.796327      15.292192      -1.874703       7.260142           0.068460
          543              O      35.949331      36.340717      17.623479      -0.494758      29.215248 0.43148735E+03  0.98316111E+04                                 7.556189                            6.399489       0.375367       2.176584                    0.999135      26.491153      68.105277       0.755259       0.355921      -1.139843       0.034616       0.017729       0.015903       0.042018       0.004169       0.057816      -0.027816       0.022253      -0.080062      -0.073135       0.008636       0.064499              8.914474       5.552561      -0.150728      -0.263923      14.698646       1.524612       6.492215           0.050732
          544              O      37.169200      37.337340      15.977271      -0.552486      32.776539 0.51486440E+03  0.12208351E+05                                 8.115831                            6.938548       0.501649       2.195050                    0.999223      27.699964      71.629615       0.736659       0.350651      -1.149049       0.025702       0.012726       0.026664       0.039160      -0.012461      -0.021730       0.018009       0.100253       0.090175      -0.069154       0.011010       0.058144              9.676507       7.297512      -2.190780      -2.228396      11.833841       4.336145       9.898168           0.072912
          545              O      34.107623      25.152706      17.483233      -0.563407      35.259329 0.53798011E+03  0.12910950E+05                                 8.571705                            7.106635       0.379968       2.147402                    0.999166      28.176693      73.556019       0.724972       0.352041      -1.146699       0.012319      -0.030461      -0.011505       0.034814      -0.008790       0.050816       0.006059      -0.076357      -0.138228      -0.084427       0.022211       0.062216             10.532950       6.987415       1.910027      -0.775047      16.977704      -3.811129       7.633730           0.080770
          546              O      35.221662      23.793497      16.042241      -0.541484      34.164669 0.51348579E+03  0.12186726E+05                                 8.387519                            6.948952       0.361294       2.147489                    0.999213      27.783118      72.248875       0.731823       0.352648      -1.145609       0.000432       0.011832       0.027747       0.030168       0.015466      -0.013185      -0.022735       0.131787       0.135068      -0.093443       0.031117       0.062326             10.180011       8.399965       2.886549      -3.464999      10.936991      -4.627412      11.203078           0.057257
          547              O      10.972605      13.905184       6.826342      -0.526729      32.808131 0.48904915E+03  0.11481023E+05                                 8.178628                            6.800883       0.364286       2.157339                    0.999144      27.369624      71.087649       0.735645       0.354658      -1.142499      -0.016714       0.004742       0.023051       0.028865      -0.038899       0.013056       0.019167       0.083346       0.110052      -0.079751       0.034710       0.045041              9.891376       6.950726      -1.944550      -1.893201      12.283652       5.098399      10.439751           0.065645
          548              O       9.574889      13.001554       8.399963      -0.548434      32.528809 0.51277010E+03  0.12159332E+05                                 8.084851                            6.937063       0.433813       2.171457                    0.999148      27.836200      72.236225       0.733938       0.351933      -1.146772       0.016063       0.011928       0.001974       0.020104       0.031906       0.030928      -0.038820      -0.039105      -0.106155      -0.075760       0.015560       0.060200              9.437587       6.267967       0.902587      -0.213787      15.023582       2.305769       7.021213           0.067662
          549              O      33.928532      39.075417      21.044491      -0.566681      35.345044 0.55604639E+03  0.13447576E+05                                 8.581649                            7.233267       0.385088       2.144569                    0.999170      28.464490      74.456249       0.717768       0.352849      -1.146689       0.016659       0.006425      -0.004097       0.018319       0.047806      -0.003310      -0.054036       0.008211      -0.015921      -0.071559      -0.001821       0.073379             10.432403      10.713023       1.094170      -5.452763       7.277339      -1.480396      13.306846           0.080022
          550              O      34.207199      41.361739      21.018952      -0.533070      33.633173 0.49472677E+03  0.11651621E+05                                 8.324870                            6.846938       0.316440       2.137693                    0.999070      27.584517      71.836172       0.731858       0.355352      -1.141574       0.011258      -0.029187      -0.007289       0.032121      -0.046034       0.036258       0.045307       0.030095       0.011924      -0.087264       0.039972       0.047292             10.207489       9.751293      -2.177039      -5.055780       7.975915       3.086907      12.895258           0.054386
          551              O      31.415832      23.098091      21.047180      -0.539771      32.365887 0.49338141E+03  0.11605548E+05                                 8.081187                            6.820762       0.397670       2.164309                    0.999140      27.559228      71.595218       0.736392       0.353602      -1.143622       0.016825      -0.013447      -0.000406       0.021542      -0.037336       0.037873       0.047860      -0.003641      -0.005741      -0.082236       0.033844       0.048392              9.702230       9.676563      -2.119649      -4.503303       7.873471       2.612965      11.556655           0.055704
          552              O      31.144366      20.845898      21.067343      -0.520101      31.483984 0.46524442E+03  0.10788121E+05                                 7.946655                            6.628595       0.417371       2.180267                    0.999204      27.037287      69.820725       0.745845       0.354155      -1.142762       0.029748       0.011560       0.003661       0.032125       0.022929       0.027905      -0.051072       0.047990      -0.013730      -0.077171       0.032449       0.044722              9.651192      10.629504       1.451872      -5.022445       7.019145      -1.586984      11.304927           0.064309
          553              O      28.219292      27.346970      15.611646      -0.512611      30.114258 0.43949733E+03  0.10085145E+05                                 7.739884                            6.493196       0.274680       2.136637                    0.999263      26.869906      69.884872       0.741973       0.359743      -1.134001       0.001319       0.001381      -0.026131       0.026201       0.005953      -0.016736      -0.034486      -0.122382       0.039517      -0.071108      -0.004284       0.075392              9.174570       9.743863      -2.607682      -3.444825       7.724632       2.960598      10.055214           0.039865
          554              O      26.949945      26.557932      13.988737      -0.566313      33.061426 0.51968547E+03  0.12372443E+05                                 8.170776                            6.988536       0.392084       2.154108                    0.999190      27.992671      72.936756       0.730009       0.352422      -1.145652       0.016318       0.010449      -0.012592       0.023109       0.014501       0.031195      -0.030738       0.042100      -0.091920      -0.063009       0.014245       0.048764              9.739834      15.292626      -2.489859      -1.874787       6.666526       0.796363       7.260351           0.068459
          555              O      10.625676      20.293856       4.780008      -0.494758      29.216965 0.43151776E+03  0.98324719E+04                                 7.556508                            6.399744       0.375329       2.176571                    0.999135      26.491292      68.106101       0.755239       0.355924      -1.139841      -0.017727       0.034614      -0.015903       0.042015      -0.004167      -0.027816      -0.057825      -0.022241      -0.080035      -0.073138       0.008634       0.064504              8.914870      14.699330       0.150751       1.524744       5.552781       0.263939       6.492500           0.050733
          556              O       9.629053      21.513732       6.426216      -0.552486      32.776474 0.51486460E+03  0.12208354E+05                                 8.115805                            6.938541       0.501741       2.195074                    0.999223      27.699989      71.629607       0.736661       0.350651      -1.149050      -0.012725       0.025708      -0.026663       0.039163       0.012470       0.018013       0.021720      -0.100258       0.090189      -0.069161       0.011022       0.058139              9.676447      11.833791       2.190771       4.336074       7.297496       2.228382       9.898054           0.072912
          557              O      21.813687      18.452149       4.920254      -0.563409      35.260720 0.53800652E+03  0.12911759E+05                                 8.571978                            7.106854       0.379965       2.147396                    0.999166      28.177042      73.557736       0.724953       0.352045      -1.146694       0.030464       0.012317       0.011506       0.034816       0.008788       0.006055      -0.050823       0.076350      -0.138223      -0.084431       0.022219       0.062211             10.533285      16.978234      -1.910098      -3.811266       6.987644       0.775079       7.633978           0.080770
[truncated: 30,756 more chars]
