# Supplementary material for: A collection of forcefield precursors for metal–organic frameworks
Source: RSC Adv. 2019 Nov 13;9(63):36492–507. doi: 10.1039/c9ra07327b (PMC9075174; doi:10.1039/c9ra07327b)
Supplement: RA-009-C9RA07327B-s5501 [file RA-009-C9RA07327B-s5501.xyz]

  600
jmolscript: load "" {1 1 1} spacegroup "x,y,z" unitcell [{     30.799100     0.000000     0.000000 }, {     -0.000054    30.799100     0.000000 }, {    -15.399358   -15.399385    22.405496 }]
Cu     3.053845     4.637543    16.659382     0.875282
Cu     4.127486     6.235387    14.817651     0.883794
Cu    -3.053600    -4.637298    16.659382     0.875292
Cu    -4.127113    -6.235323    14.817875     0.883738
Cu     4.637395    -3.053762    16.659607     0.875311
Cu     6.235394    -4.126970    14.817651     0.883758
Cu    -4.637149     3.054007    16.659158     0.875250
Cu    -6.235176     4.127497    14.817651     0.883810
Cu    12.345843    10.762172     5.746114     0.875285
Cu    11.272202     9.164328     7.587845     0.883796
Cu    18.453288    20.037013     5.746114     0.875291
Cu    19.526801    21.635038     7.587621     0.883739
Cu    10.762293    18.453477     5.745889     0.875282
Cu     9.164448    19.526839     7.587621     0.883691
Cu    20.036837    12.345708     5.746338     0.875275
Cu    21.635018    11.272372     7.587621     0.883708
Cu    23.081124    16.902854     0.000000     0.873410
Cu    25.700586    17.397488     0.000000     0.886203
Cu     7.717922    13.896246     0.000000     0.873411
Cu     5.098460    13.401612     0.000000     0.886204
Cu    16.902841     7.717946     0.000000     0.873414
Cu    17.397479     5.098483     0.000000     0.886171
Cu    13.896205    23.081154     0.000000     0.873412
Cu    13.401567    25.700617     0.000000     0.886170
H     10.391750     4.866400    19.340424     0.140420
H      8.143391     6.427892    16.324644     0.146225
H      6.403267     4.161100    19.210472     0.137945
H     12.125728     4.968026    17.781002     0.151990
H     14.488018     5.137420    17.709304     0.127513
H     17.654146     5.984378    15.325359     0.119930
H     14.084522     7.813839    14.626308     0.129624
H     18.913841     4.422872    16.494926     0.137729
H     -9.932592     3.591299    16.889263     0.140697
H     -7.594919     1.105828    19.080520     0.137312
H    -11.592638     1.219790    19.743723     0.146495
H     14.897602     8.358968    12.470899     0.149321
H     14.648112     8.901015    10.248274     0.140306
H     16.329717    10.976852     7.196645     0.137277
H     18.630434     9.738751    10.275160     0.142992
H    -10.391465    -4.866115    19.340424     0.140354
H     -8.143151    -6.427652    16.324644     0.146163
H     -6.402984    -4.160817    19.210472     0.137956
H    -12.125466    -4.967764    17.781002     0.151684
H     16.311343    -5.137159    17.709304     0.127464
H     13.145179    -5.984152    15.325359     0.119937
H     16.714793    -7.813624    14.626308     0.129626
H     11.885502    -4.422629    16.494926     0.137748
H      9.932840    -3.591051    16.889263     0.140703
H      7.595201    -1.105547    19.080520     0.137315
H     11.592929    -1.219499    19.743723     0.146473
H     15.901682    -8.358784    12.470899     0.149302
H     16.151085    21.898236    10.248274     0.140314
H     14.469435    19.822354     7.196645     0.137298
H     12.168763    21.060500    10.275160     0.142975
H      4.866418   -10.391474    19.340424     0.140411
H      6.427907    -8.143162    16.324644     0.146172
H      4.161111    -6.402991    19.210472     0.137950
H      4.968047   -12.125475    17.781002     0.152003
H      5.137392    16.311334    17.709304     0.127500
H      5.984355    13.145169    15.325359     0.119937
H      7.813810    16.714779    14.626308     0.129629
H      4.422851    11.885494    16.494926     0.137742
H      3.591282     9.932834    16.889263     0.140696
H      1.105815     7.595199    19.080520     0.137325
H      1.219769    11.592927    19.743723     0.146471
H      8.358940    15.901667    12.470899     0.149306
H      8.900987    16.151124    10.248274     0.140313
H     10.976827    14.469470     7.196645     0.137278
H      9.738730    12.168800    10.275160     0.142986
H     -4.866134    10.391759    19.340424     0.140359
H     -6.427666     8.143402    16.324644     0.146173
H     -4.160828     6.403274    19.210472     0.137962
H     -4.967785    12.125737    17.781002     0.151709
H     -5.137185    14.488027    17.709304     0.127474
H     -5.984183    17.654157    15.325359     0.119934
H     -7.813649    14.084536    14.626308     0.129619
H     -4.422662    18.913849    16.494926     0.137735
H     -3.591033    -9.932585    16.889263     0.140707
H     -1.105534    -7.594918    19.080520     0.137313
H     -1.219479   -11.592636    19.743723     0.146463
H     -8.358810    14.897617    12.470899     0.149311
H     21.898210    14.648127    10.248274     0.140307
H     19.822325    16.329736     7.196645     0.137285
H     21.060468    18.630451    10.275160     0.142986
H      5.007938    10.533315     3.065072     0.140420
H      7.256297     8.971823     6.080852     0.146225
H      8.996421    11.238615     3.195024     0.137945
H      3.273960    10.431689     4.624494     0.151990
H      0.911670    10.262295     4.696192     0.127513
H     -2.254458     9.415337     7.080137     0.119930
H      1.315166     7.585876     7.779188     0.129624
H     -3.514153    10.976843     5.910570     0.137728
H     25.332280    11.808416     5.516233     0.140696
H     22.994607    14.293887     3.324976     0.137313
H     26.992326    14.179925     2.661773     0.146496
H      0.502086     7.040747     9.934597     0.149321
H      0.751576     6.498700    12.157222     0.140307
H     -0.930029     4.422863    15.208851     0.137277
H     -3.230746     5.660964    12.130336     0.142991
H     25.791153    20.265830     3.065072     0.140354
H     23.542839    21.827367     6.080852     0.146163
H     21.802672    19.560532     3.195024     0.137956
H     27.525154    20.367479     4.624494     0.151683
H     -0.911655    20.536874     4.696192     0.127464
H      2.254509    21.383867     7.080137     0.119937
H     -1.315105    23.213339     7.779188     0.129626
H      3.514186    19.822344     5.910570     0.137748
H      5.466848    18.990766     5.516233     0.140702
H      7.804487    16.505262     3.324976     0.137314
H      3.806759    16.619214     2.661773     0.146473
H     -0.501994    23.758499     9.934597     0.149302
H     -0.751397    -6.498521    12.157222     0.140314
H      0.930253    -4.422639    15.208851     0.137298
H      3.230925    -5.660785    12.130336     0.142974
H     10.533270    25.791189     3.065072     0.140412
H      8.971781    23.542877     6.080852     0.146172
H     11.238577    21.802706     3.195024     0.137951
H     10.431641    27.525190     4.624494     0.152003
H     10.262296    -0.911619     4.696192     0.127500
H      9.415333     2.254546     7.080137     0.119937
H      7.585878    -1.315064     7.779188     0.129628
H     10.976837     3.514221     5.910570     0.137742
H     11.808406     5.466881     5.516233     0.140696
H     14.293873     7.804516     3.324976     0.137325
H     14.179919     3.806788     2.661773     0.146470
H      7.040748    -0.501952     9.934597     0.149306
H      6.498701    -0.751409    12.157222     0.140314
H      4.422861     0.930245    15.208851     0.137279
H      5.660958     3.230915    12.130336     0.142986
H     20.265822     5.007956     3.065072     0.140359
H     21.827354     7.256313     6.080852     0.146173
H     19.560516     8.996441     3.195024     0.137962
H     20.367473     3.273978     4.624494     0.151709
H     20.536873     0.911688     4.696192     0.127474
H     21.383871    -2.254442     7.080137     0.119934
H     23.213337     1.315179     7.779188     0.129619
H     19.822350    -3.514134     5.910570     0.137735
H     18.990721    25.332300     5.516233     0.140707
H     16.505222    22.994633     3.324976     0.137313
H     16.619167    26.992351     2.661773     0.146463
H     23.758498     0.502098     9.934597     0.149310
H     -6.498522     0.751588    12.157222     0.140307
H     -4.422637    -0.930021    15.208851     0.137285
H     -5.660780    -3.230736    12.130336     0.142986
C      8.419685     4.357908    19.425117     0.003154
C      9.550931     4.957254    18.907550    -0.187366
C      9.425877     5.711208    17.717818     0.168481
C      8.214544     5.906777    17.118247    -0.171549
C      7.086378     5.327759    17.693172     0.002072
C      7.181557     4.555326    18.833612    -0.123016
C      5.764475     5.431546    16.992776     0.602879
C      8.599254     3.413616    20.591547     0.600740
C     11.846375     5.714284    17.264331    -0.158073
C     12.611110     6.504891    16.489101     0.096729
C     14.073449     6.427891    16.174528     0.081724
C     14.852057     5.568602    16.943036    -0.193687
C     16.213067     5.340686    16.554973     0.091470
C     16.727095     6.064457    15.520287    -0.188687
C     15.953106     6.917586    14.741024     0.084969
C     14.607496     7.173222    15.094583    -0.192855
C     17.038182     4.438278    17.306453     0.112029
C     18.313572     4.064683    17.136620    -0.153635
C    -10.937862     2.455439    18.269441     0.168386
C     -9.837416     2.920192    17.555602    -0.187280
C     -8.591282     2.369506    17.849114     0.006545
C     -8.455141     1.443693    18.858258    -0.118560
C     -9.573142     1.003887    19.547899     0.004801
C    -10.827592     1.514226    19.262453    -0.163031
C     -7.436322     2.808080    17.052375     0.606526
C     -9.401889    -0.007856    20.641735     0.599578
C     16.489925     7.613638    13.599688     0.104658
C     15.833587     8.236388    12.563658    -0.157256
C     16.647898     9.229951    10.445442     0.171692
C     15.407922     9.299245     9.840942    -0.187732
C     15.295495     9.951253     8.647177     0.005246
C     16.419041    10.518876     8.026545    -0.124078
C     17.636226    10.408927     8.622083     0.004069
C     17.780992     9.785871     9.849904    -0.167762
C     13.971129     9.996830     7.933338     0.603461
C     18.829377    10.967618     7.920791     0.603525
C     -8.419399    -4.357622    19.425117     0.003012
C     -9.550653    -4.956976    18.907550    -0.187542
C     -9.425616    -5.710947    17.717818     0.170171
C     -8.214292    -5.906525    17.118247    -0.171838
C     -7.086117    -5.327498    17.693172     0.001971
C     -7.181279    -4.555048    18.833612    -0.123107
C     -5.764225    -5.431296    16.992776     0.602842
C     -8.598951    -3.413313    20.591547     0.600724
C    -11.846121    -5.714030    17.264331    -0.156367
C     18.188233    -6.504648    16.489101     0.096474
C     16.725890    -6.427653    16.174528     0.081585
C     15.947293    -5.568353    16.943036    -0.193684
C     14.586277    -5.340442    16.554973     0.091474
C     14.072234    -6.064228    15.520287    -0.188725
C     14.846211    -6.917369    14.741024     0.085008
C     16.191827    -7.172999    15.094583    -0.192900
C     13.761173    -4.438023    17.306453     0.112029
C     12.485780    -4.064431    17.136620    -0.153662
C     10.938131    -2.455170    18.269441     0.168377
C      9.837675    -2.919933    17.555602    -0.187256
C      8.591545    -2.369243    17.849114     0.006486
C      8.455418    -1.443415    18.858258    -0.118561
C      9.573430    -1.003599    19.547899     0.004826
C     10.827876    -1.513942    19.262453    -0.163034
C      7.436573    -2.807828    17.052375     0.606575
C      9.402193     0.008160    20.641735     0.599607
C     14.309375    -7.613437    13.599688     0.104663
C     14.965698    -8.236203    12.563658    -0.157240
C     14.151302    21.569303    10.445442     0.171682
C     15.391269    21.500000     9.840942    -0.187766
C     15.503678    20.847974     8.647177     0.005298
C     14.380123    20.280342     8.026545    -0.124153
C     13.162947    20.390300     8.622083     0.004083
C     13.018199    21.013374     9.849904    -0.167739
C     16.828034    20.802387     7.933338     0.603454
C     11.969786    19.831599     7.920791     0.603518
C      4.357922    -8.419407    19.425117     0.003106
C      4.957271    -9.550662    18.907550    -0.187322
C      5.711224    -9.425626    17.717818     0.168460
C      5.906792    -8.214302    17.118247    -0.171474
C      5.327771    -7.086127    17.693172     0.002060
C      4.555338    -7.181287    18.833612    -0.123026
C      5.431557    -5.764234    16.992776     0.602896
C      3.413631    -8.598957    20.591547     0.600731
C      5.714305   -11.846131    17.264331    -0.158097
C      6.504859    18.188222    16.489101     0.096717
C      6.427862    16.725878    16.174528     0.081735
C      5.568574    15.947283    16.943036    -0.193664
C      5.340660    14.586268    16.554973     0.091445
C      6.064432    14.072223    15.520287    -0.188707
C      6.917560    14.846199    14.741024     0.085009
C      7.173193    16.191814    15.094583    -0.192879
C      4.438254    13.761165    17.306453     0.112049
C      4.064662    12.485773    17.136620    -0.153651
C      2.455420    10.938127    18.269441     0.168419
C      2.920175     9.837670    17.555602    -0.187278
C      2.369491     8.591540    17.849114     0.006514
C      1.443678     8.455416    18.858258    -0.118593
C      1.003870     9.573428    19.547899     0.004832
C      1.514207    10.827873    19.262453    -0.163037
C      2.808066     7.436568    17.052375     0.606534
C     -0.007872     9.402193    20.641735     0.599620
C      7.613613    14.309362    13.599688     0.104664
C      8.236362    14.965683    12.563658    -0.157250
C      9.229926    14.151339    10.445442     0.171703
C      9.299218    15.391307     9.840942    -0.187786
C      9.951226    15.503715     8.647177     0.005298
C     10.518851    14.380159     8.026545    -0.124111
C     10.408904    13.162983     8.622083     0.004061
C      9.785848    13.018236     9.849904    -0.167753
C      9.996801    16.828071     7.933338     0.603420
C     10.967597    11.969821     7.920791     0.603525
C     -4.357636     8.419693    19.425117     0.003032
C     -4.956993     9.550940    18.907550    -0.187575
C     -5.710963     9.425887    17.717818     0.170183
C     -5.906540     8.214554    17.118247    -0.171858
C     -5.327510     7.086387    17.693172     0.001950
C     -4.555061     7.181565    18.833612    -0.123083
C     -5.431306     5.764485    16.992776     0.602889
C     -3.413328     8.599260    20.591547     0.600727
C     -5.714051    11.846385    17.264331    -0.156387
C     -6.504671    12.611121    16.489101     0.096476
C     -6.427678    14.073460    16.174528     0.081579
C     -5.568379    14.852067    16.943036    -0.193705
C     -5.340470    16.213076    16.554973     0.091484
C     -6.064258    16.727106    15.520287    -0.188710
C     -6.917397    15.953118    14.741024     0.084967
C     -7.173025    14.607508    15.094583    -0.192854
C     -4.438053    17.038190    17.306453     0.112024
C     -4.064463    18.313579    17.136620    -0.153635
C     -2.455151   -10.937858    18.269441     0.168370
C     -2.919916    -9.837411    17.555602    -0.187272
C     -2.369228    -8.591277    17.849114     0.006481
C     -1.443400    -8.455138    18.858258    -0.118559
C     -1.003582    -9.573140    19.547899     0.004820
C     -1.513923   -10.827590    19.262453    -0.162990
C     -2.807815    -7.436317    17.052375     0.606550
C      0.008176    -9.401889    20.641735     0.599565
C     -7.613466    16.489938    13.599688     0.104659
C     -8.236231    15.833602    12.563658    -0.157223
C     21.569273    16.647914    10.445442     0.171669
C     21.499973    15.407938     9.840942    -0.187725
C     20.847948    15.295513     8.647177     0.005249
C     20.280314    16.419059     8.026545    -0.124096
C     20.390269    17.636244     8.622083     0.004068
C     21.013343    17.781009     9.849904    -0.167741
C     20.802362    13.971146     7.933338     0.603461
C     19.831566    18.829396     7.920791     0.603518
C      6.980003    11.041807     2.980379     0.003154
C      5.848757    10.442461     3.497946    -0.187367
C      5.973811     9.688507     4.687678     0.168480
C      7.185144     9.492938     5.287249    -0.171549
C      8.313310    10.071956     4.712324     0.002073
C      8.218131    10.844389     3.571884    -0.123015
C      9.635213     9.968169     5.412720     0.602879
C      6.800434    11.986099     1.813949     0.600740
C      3.553313     9.685431     5.141165    -0.158072
C      2.788578     8.894824     5.916395     0.096728
C      1.326239     8.971824     6.230968     0.081725
C      0.547631     9.831113     5.462460    -0.193688
C     -0.813379    10.059029     5.850523     0.091469
C     -1.327407     9.335258     6.885209    -0.188687
C     -0.553418     8.482129     7.664472     0.084967
C      0.792192     8.226493     7.310913    -0.192856
C     -1.638494    10.961437     5.099043     0.112030
C     -2.913884    11.335032     5.268876    -0.153636
C     26.337550    12.944276     4.136055     0.168388
C     25.237104    12.479523     4.849894    -0.187283
C     23.990970    13.030209     4.556382     0.006538
C     23.854829    13.956022     3.547238    -0.118557
C     24.972830    14.395828     2.857597     0.004803
C     26.227280    13.885489     3.143043    -0.163028
C     22.836010    12.591635     5.353121     0.606512
C     24.801577    15.407571     1.763761     0.599578
C     -1.090237     7.786077     8.805808     0.104659
C     -0.433899     7.163327     9.841838    -0.157257
C     -1.248210     6.169764    11.960054     0.171694
C     -0.008234     6.100470    12.564554    -0.187729
C      0.104193     5.448462    13.758319     0.005247
C     -1.019353     4.880839    14.378951    -0.124076
C     -2.236538     4.990788    13.783413     0.004064
C     -2.381304     5.613844    12.555592    -0.167762
C      1.428559     5.402885    14.472158     0.603461
C     -3.429689     4.432097    14.484705     0.603535
C     23.819087    19.757337     2.980379     0.003011
C     24.950341    20.356691     3.497946    -0.187541
C     24.825304    21.110662     4.687678     0.170172
C     23.613980    21.306240     5.287249    -0.171837
C     22.485805    20.727213     4.712324     0.001970
C     22.580967    19.954763     3.571884    -0.123108
C     21.163913    20.831011     5.412720     0.602842
C     23.998639    18.813028     1.813949     0.600724
C     -3.553291    21.113745     5.141165    -0.156367
C     -2.788545    21.904363     5.916395     0.096474
C     -1.326202    21.827368     6.230968     0.081585
C     -0.547605    20.968068     5.462460    -0.193685
C      0.813411    20.740157     5.850523     0.091474
C      1.327454    21.463943     6.885209    -0.188725
C      0.553477    22.317084     7.664472     0.085008
C     -0.792139    22.572714     7.310913    -0.192900
C      1.638515    19.837738     5.099043     0.112029
C      2.913908    19.464146     5.268876    -0.153662
C      4.461557    17.854885     4.136055     0.168377
C      5.562013    18.319648     4.849894    -0.187257
C      6.808143    17.768958     4.556382     0.006485
C      6.944270    16.843130     3.547238    -0.118561
C      5.826258    16.403314     2.857597     0.004827
C      4.571812    16.913657     3.143043    -0.163034
C      7.963115    18.207543     5.353121     0.606568
C      5.997495    15.391555     1.763761     0.599607
C      1.090313    23.013152     8.805808     0.104663
C      0.433990    23.635918     9.841838    -0.157240
C      1.248386    -6.169588    11.960054     0.171681
C      0.008419    -6.100285    12.564554    -0.187768
C     -0.103990    -5.448259    13.758319     0.005298
C      1.019565    -4.880627    14.378951    -0.124153
C      2.236741    -4.990585    13.783413     0.004084
C      2.381489    -5.613659    12.555592    -0.167739
C     -1.428346    -5.402672    14.472158     0.603454
C      3.429902    -4.431884    14.484705     0.603525
C     11.041766    23.819122     2.980379     0.003107
C     10.442417    24.950377     3.497946    -0.187319
C      9.688464    24.825341     4.687678     0.168463
C      9.492896    23.614017     5.287249    -0.171476
C     10.071917    22.485842     4.712324     0.002063
C     10.844350    22.581002     3.571884    -0.123023
C      9.968131    21.163949     5.412720     0.602844
C     11.986057    23.998672     1.813949     0.600731
C      9.685437    -3.553254     5.141165    -0.158097
C      8.894829    -2.788507     5.916395     0.096718
C      8.971826    -1.326163     6.230968     0.081735
C      9.831114    -0.547568     5.462460    -0.193665
C     10.059028     0.813447     5.850523     0.091446
C      9.335256     1.327492     6.885209    -0.188706
C      8.482128     0.553516     7.664472     0.085008
C      8.226495    -0.792099     7.310913    -0.192881
C     10.961434     1.638550     5.099043     0.112048
C     11.335026     2.913942     5.268876    -0.153651
C     12.944268     4.461588     4.136055     0.168419
C     12.479513     5.562045     4.849894    -0.187279
C     13.030197     6.808175     4.556382     0.006515
C     13.956010     6.944299     3.547238    -0.118592
C     14.395818     5.826287     2.857597     0.004832
C     13.885481     4.571842     3.143043    -0.163038
C     12.591622     7.963147     5.353121     0.606533
C     15.407560     5.997522     1.763761     0.599620
C      7.786075     1.090353     8.805808     0.104665
C      7.163326     0.434032     9.841838    -0.157251
C      6.169762     1.248376    11.960054     0.171703
C      6.100470     0.008408    12.564554    -0.187784
C      5.448462    -0.104000    13.758319     0.005298
C      4.880837     1.019556    14.378951    -0.124110
C      4.990784     2.236732    13.783413     0.004060
C      5.613840     2.381479    12.555592    -0.167750
C      5.402887    -1.428356    14.472158     0.603430
C      4.432091     3.429894    14.484705     0.603525
C     19.757324     6.980022     2.980379     0.003033
C     20.356681     5.848775     3.497946    -0.187575
C     21.110651     5.973828     4.687678     0.170183
C     21.306228     7.185161     5.287249    -0.171859
C     20.727198     8.313328     4.712324     0.001949
C     19.954749     8.218150     3.571884    -0.123082
C     20.830994     9.635230     5.412720     0.602880
C     18.813016     6.800455     1.813949     0.600726
C     21.113739     3.553330     5.141165    -0.156386
C     21.904359     2.788594     5.916395     0.096477
C     21.827366     1.326255     6.230968     0.081579
C     20.968067     0.547648     5.462460    -0.193705
C     20.740158    -0.813361     5.850523     0.091484
C     21.463946    -1.327391     6.885209    -0.188710
C     22.317085    -0.553403     7.664472     0.084967
C     22.572713     0.792207     7.310913    -0.192855
C     19.837741    -1.638475     5.099043     0.112024
C     19.464151    -2.913864     5.268876    -0.153635
C     17.854839    26.337573     4.136055     0.168370
C     18.319604    25.237126     4.849894    -0.187271
C     17.768916    23.990992     4.556382     0.006480
C     16.843088    23.854853     3.547238    -0.118560
C     16.403270    24.972855     2.857597     0.004820
C     16.913611    26.227305     3.143043    -0.162990
C     18.207503    22.836032     5.353121     0.606550
C     15.391512    24.801604     1.763761     0.599565
C     23.013154    -1.090223     8.805808     0.104658
C     23.635919    -0.433887     9.841838    -0.157223
C     -6.169585    -1.248199    11.960054     0.171669
C     -6.100285    -0.008223    12.564554    -0.187724
C     -5.448260     0.104202    13.758319     0.005249
C     -4.880626    -1.019344    14.378951    -0.124095
C     -4.990581    -2.236529    13.783413     0.004068
C     -5.613655    -2.381294    12.555592    -0.167741
C     -5.402674     1.428569    14.472158     0.603459
C     -4.431878    -3.429681    14.484705     0.603517
N     10.603938     6.207377    17.146926     0.127726
N     10.571899     7.326610    16.363630    -0.109725
N     11.823879     7.508014    15.950473    -0.221998
N     16.562037     3.680628    18.348757    -0.239974
N     17.511269     2.787456    18.708589    -0.116699
N    -12.206480     3.128397    18.002816     0.137072
N     18.042188     8.408245    12.254014    -0.115226
N     16.791124     8.634306    11.716730     0.125038
N     17.849703     7.715273    13.391317    -0.214955
N    -10.603685    -6.207124    17.146926     0.125117
N    -10.571658    -7.326369    16.363630    -0.108240
N     18.975456    -7.507779    15.950473    -0.222534
N     14.237334    -3.680357    18.348757    -0.239944
N     13.288106    -2.787181    18.708589    -0.116687
N     12.206745    -3.128132    18.002816     0.137057
N     12.757092    -8.408064    12.254014    -0.115255
N     14.008094    22.164967    11.716730     0.125066
N     12.949594    -7.715076    13.391317    -0.214947
N      6.207395   -10.603696    17.146926     0.127764
N      7.326629   -10.571671    16.363630    -0.109657
N      7.507981    18.975443    15.950473    -0.222088
N      3.680603    14.237327    18.348757    -0.239968
N      2.787433    13.288101    18.708589    -0.116681
N      3.128376    12.206740    18.002816     0.137045
N      8.408222    12.757077    12.254014    -0.115222
N      8.634281    14.008133    11.716730     0.125042
N      7.715250    12.949580    13.391317    -0.214963
N     -6.207143    10.603948    17.146926     0.125125
N     -7.326388    10.571912    16.363630    -0.108281
N     -7.507800    11.823892    15.950473    -0.222505
N     -3.680386    16.562043    18.348757    -0.239944
N     -2.787211    17.511274    18.708589    -0.116715
N     -3.128111   -12.206475    18.002816     0.137062
N     -8.408096    18.042203    12.254014    -0.115204
N     22.164937    16.791140    11.716730     0.124989
N     -7.715107    17.849717    13.391317    -0.214959
N      4.795750     9.192338     5.258570     0.127727
N      4.827789     8.073105     6.041866    -0.109724
N      3.575809     7.891701     6.455023    -0.221999
N     -1.162349    11.719087     4.056739    -0.239972
N     -2.111581    12.612259     3.696907    -0.116700
N     27.606168    12.271318     4.402680     0.137071
N     -2.642500     6.991470    10.151482    -0.115229
N     -1.391436     6.765409    10.688766     0.125037
N     -2.450015     7.684442     9.014179    -0.214954
N     26.003373    21.606839     5.258570     0.125116
N     25.971346    22.726084     6.041866    -0.108240
N     -3.575768    22.907494     6.455023    -0.222533
N      1.162354    19.080072     4.056739    -0.239945
N      2.111582    18.186896     3.696907    -0.116686
N      3.192943    18.527847     4.402680     0.137057
N      2.642650    -6.991321    10.151482    -0.115255
N      1.391594    -6.765252    10.688766     0.125066
N      2.450094    23.114791     9.014179    -0.214948
N      9.192293    26.003411     5.258570     0.127763
N      8.073059    25.971386     6.041866    -0.109658
N      7.891707    -3.575728     6.455023    -0.222086
N     11.719085     1.162388     4.056739    -0.239970
N     12.612255     2.111614     3.696907    -0.116681
N     12.271312     3.192975     4.402680     0.137045
N      6.991466     2.642638    10.151482    -0.115223
N      6.765407     1.391582    10.688766     0.125041
N      7.684438     2.450135     9.014179    -0.214961
N     21.606831     4.795767     5.258570     0.125126
N     22.726076     4.827803     6.041866    -0.108282
N     22.907488     3.575823     6.455023    -0.222506
N     19.080074    -1.162328     4.056739    -0.239943
N     18.186899    -2.111559     3.696907    -0.116715
N     18.527799    27.606190     4.402680     0.137062
N     -6.991316    -2.642488    10.151482    -0.115203
N     -6.765249    -1.391425    10.688766     0.124990
N     23.114795    -2.450002     9.014179    -0.214960
O      4.789073     4.896878    17.557843    -0.530727
O      5.742599     6.044440    15.892218    -0.526721
O      7.544697     2.887878    21.030695    -0.516431
O      9.765928     3.263935    21.026214    -0.536379
O    -10.439507    -0.596424    21.048619    -0.515020
O     -8.222589    -0.231146    21.015907    -0.537860
O     -6.301064     2.414778    17.456570    -0.534671
O     -7.644533     3.519223    16.049953    -0.531752
O     19.957552    10.814243     8.492579    -0.529014
O     18.615006    11.545401     6.841294    -0.522400
O     13.064408     9.245335     8.371141    -0.538217
O     13.890734    10.750785     6.939878    -0.524862
O     -4.788814    -4.896620    17.557843    -0.530715
O     -5.742365    -6.044206    15.892218    -0.526728
O     -7.544388    -2.887569    21.030695    -0.516422
O     -9.765618    -3.263626    21.026214    -0.536405
O     10.439817     0.596734    21.048619    -0.515071
O      8.222898     0.231456    21.015907    -0.537836
O      6.301321    -2.414521    17.456570    -0.534749
O      7.644769    -3.518987    16.049953    -0.531674
O     10.841619    19.984983     8.492579    -0.529004
O     12.184141    19.253800     6.841294    -0.522408
O     17.734762    21.553888     8.371141    -0.538225
O     16.908414    20.048417     6.939878    -0.524849
O      4.896887    -4.788823    17.557843    -0.530795
O      6.044450    -5.742375    15.892218    -0.526739
O      2.887892    -7.544393    21.030695    -0.516425
O      3.263953    -9.765624    21.026214    -0.536365
O     -0.596442    10.439818    21.048619    -0.515064
O     -0.231161     8.222898    21.015907    -0.537853
O      2.414767     6.301316    17.456570    -0.534699
O      3.519210     7.644763    16.049953    -0.531714
O     10.814224    10.841654     8.492579    -0.529041
O     11.545380    12.184174     6.841294    -0.522394
O      9.245304    17.734799     8.371141    -0.538165
O     10.750755    16.908449     6.939878    -0.524797
O     -4.896628     4.789081    17.557843    -0.530753
O     -6.044216     5.742609    15.892218    -0.526756
O     -2.887582     7.544702    21.030695    -0.516442
O     -3.263643     9.765933    21.026214    -0.536396
O      0.596752   -10.439508    21.048619    -0.515012
O      0.231470    -8.222589    21.015907    -0.537844
O     -2.414510    -6.301059    17.456570    -0.534685
O     -3.518974    -7.644526    16.049953    -0.531659
O     19.984948    19.957571     8.492579    -0.529026
O     19.253767    18.615026     6.841294    -0.522400
O     21.553865    13.064424     8.371141    -0.538214
O     20.048393    13.890753     6.939878    -0.524828
O     10.610615    10.502837     4.847653    -0.530726
O      9.657089     9.355275     6.513278    -0.526721
O      7.854991    12.511837     1.374801    -0.516429
O      5.633760    12.135780     1.379282    -0.536379
O     25.839195    15.996139     1.356877    -0.515020
O     23.622277    15.630861     1.389589    -0.537861
O     21.700752    12.984937     4.948926    -0.534669
O     23.044221    11.880492     6.355543    -0.531675
O     -4.557864     4.585472    13.912917    -0.529039
O     -3.215318     3.854314    15.564202    -0.522396
O      2.335280     6.154380    14.034355    -0.538218
O      1.508954     4.648930    15.465618    -0.524864
O     20.188502    20.296335     4.847653    -0.530716
O     21.142053    21.443921     6.513278    -0.526728
O     22.944076    18.287284     1.374801    -0.516424
O     25.165306    18.663341     1.379282    -0.536406
O      4.959871    14.802981     1.356877    -0.515070
O      7.176790    15.168259     1.389589    -0.537835
O      9.098367    17.814236     4.948926    -0.534742
O      7.754919    18.918702     6.355543    -0.531666
O      4.558069    -4.585268    13.912917    -0.529012
O      3.215547    -3.854085    15.564202    -0.522409
O     -2.335074    -6.154173    14.034355    -0.538224
O     -1.508726    -4.648702    15.465618    -0.524849
O     10.502801    20.188538     4.847653    -0.530785
O      9.355238    21.142090     6.513278    -0.526626
O     12.511796    22.944108     1.374801    -0.516426
O     12.135735    25.165339     1.379282    -0.536366
O     15.996130     4.959897     1.356877    -0.515064
O     15.630849     7.176817     1.389589    -0.537851
O     12.984921     9.098399     4.948926    -0.534696
O     11.880478     7.754952     6.355543    -0.531715
O      4.585464     4.558061    13.912917    -0.529043
O      3.854308     3.215541    15.564202    -0.522395
O      6.154384    -2.335084    14.034355    -0.538195
O      4.648933    -1.508734    15.465618    -0.524798
O     20.296316    10.610634     4.847653    -0.530758
O     21.443904     9.657106     6.513278    -0.526735
O     18.287270     7.855013     1.374801    -0.516440
O     18.663331     5.633782     1.379282    -0.536396
O     14.802936    25.839223     1.356877    -0.515012
O     15.168218    23.622304     1.389589    -0.537846
O     17.814198    21.700774     4.948926    -0.534687
O     18.918662    23.044241     6.355543    -0.531659
O     -4.585260    -4.557856    13.912917    -0.529025
O     -3.854079    -3.215311    15.564202    -0.522401
O     -6.154177     2.335291    14.034355    -0.538221
O     -4.648705     1.508962    15.465618    -0.524828

The following XYZ coordinates are in angstroms. Other properties are in atomic units.
The sperically averaged electron density of each atom fit to a function of the form exp(a - br)
eigen_1, eigen_2 and eigen_3 are the three eigenvalues of traceless quadrupole moment tensor
  atom number  atomic symbol              X              Y              Z     net charge C6 coefficient C8 coefficient C10 coefficient fluctuating dipole atomic polarizability isotropic forcefield polarizability              a              b squared Pearson coefficient          <r^3>          <r^4>         wp_QDO          m_QDO          q_QDO       dipole_x       dipole_y       dipole_z         dipole            Qxy            Qxz            Qyz     Q(x^2-y^2)  Q(3z^2 - R^2)        eigen_1        eigen_2        eigen_3 static polarizability      alpha(xx)      alpha(xy)      alpha(xz)      alpha(yy)      alpha(yz)      alpha(zz) atomic spin moment
            1             Cu       3.053845       4.637543      16.659382       0.875282      48.635648 0.71543741E+03  0.17842493E+05                                11.600755                            9.215628       1.167101       2.309003                    0.996896      39.415606      94.224602       0.551712       0.445153      -1.117455      -0.060869      -0.091632       0.104545       0.151760      -0.039800       0.049388       0.072682       0.032409      -0.074736      -0.115632       0.055410       0.060223             15.452090      18.134443      -4.083568       2.937847      15.297808       4.577957      12.924019           0.706968
            2             Cu       4.127486       6.235387      14.817651       0.883794      47.663311 0.70239353E+03  0.17432586E+05                                11.438208                            9.121401       1.195410       2.320585                    0.996936      39.199889      93.408706       0.555586       0.444195      -1.118327       0.061702       0.096860      -0.106727       0.156779      -0.041571       0.046503       0.071415       0.036720      -0.074236      -0.114231       0.056413       0.057818             15.041427      17.456441      -3.660821       3.047355      14.835313       4.293236      12.832526           0.710186
            3             Cu      -3.053600      -4.637298      16.659382       0.875292      48.631055 0.71536043E+03  0.17840051E+05                                11.599905                            9.215011       1.167080       2.309009                    0.996897      39.414723      94.220388       0.551743       0.445142      -1.117465       0.060864       0.091639       0.104532       0.151754      -0.039799      -0.049383      -0.072674       0.032395      -0.074687      -0.115617       0.055399       0.060218             15.450899      18.133178      -4.083377      -2.937728      15.296541      -4.577271      12.922980           0.706972
            4             Cu      -4.127113      -6.235323      14.817875       0.883738      47.669070 0.70248109E+03  0.17435320E+05                                11.439131                            9.121978       1.195610       2.320597                    0.996935      39.201762      93.414983       0.555567       0.444196      -1.118325      -0.061792      -0.096842      -0.106782       0.156841      -0.041548      -0.046689      -0.071391       0.036804      -0.074452      -0.114326       0.056463       0.057864             15.043012      17.458638      -3.661613      -3.047584      14.836202      -4.294012      12.834195           0.710191
            5             Cu       4.637395      -3.053762      16.659607       0.875311      48.632893 0.71540953E+03  0.17841627E+05                                11.600280                            9.215416       1.167457       2.309089                    0.996902      39.415713      94.224472       0.551721       0.445150      -1.117456      -0.091568       0.060737       0.104649       0.151740       0.039788       0.072765      -0.049369      -0.032459      -0.075098      -0.115716       0.055471       0.060245             15.451039      15.296637       4.083007       4.577278      18.133357      -2.937313      12.923122           0.706964
            6             Cu       6.235394      -4.126970      14.817651       0.883758      47.669949 0.70249276E+03  0.17435672E+05                                11.439262                            9.122052       1.196207       2.320760                    0.996938      39.201748      93.414942       0.555565       0.444196      -1.118326       0.096807      -0.061793      -0.106738       0.156789       0.041557       0.071401      -0.046663      -0.036904      -0.074443      -0.114334       0.056442       0.057892             15.043193      14.836543       3.661234       4.294046      17.459259      -3.047970      12.833777           0.710219
            7             Cu      -4.637149       3.054007      16.659158       0.875250      48.636204 0.71544137E+03  0.17842590E+05                                11.600755                            9.215574       1.167282       2.309055                    0.996896      39.416032      94.225161       0.551722       0.445146      -1.117461       0.091630      -0.060791       0.104650       0.151800       0.039782      -0.072677       0.049443      -0.032532      -0.074905      -0.115675       0.055433       0.060242             15.452290      15.297463       4.084021      -4.578256      18.134980       2.937678      12.924425           0.706985
            8             Cu      -6.235176       4.127497      14.817651       0.883810      47.659689 0.70233278E+03  0.17430680E+05                                11.437565                            9.120939       1.195342       2.320577                    0.996933      39.199117      93.405434       0.555606       0.444189      -1.118332      -0.096856       0.061701      -0.106726       0.156776       0.041566      -0.071413       0.046499      -0.036701      -0.074214      -0.114222       0.056415       0.057806             15.040511      14.834605       3.660673      -4.292921      17.455135       3.047050      12.831793           0.710189
            9             Cu      12.345843      10.762172       5.746114       0.875285      48.635681 0.71543775E+03  0.17842505E+05                                11.600767                            9.215635       1.167092       2.309000                    0.996896      39.415583      94.224587       0.551712       0.445154      -1.117454       0.060868       0.091631      -0.104544       0.151758      -0.039799       0.049388       0.072682       0.032409      -0.074737      -0.115632       0.055409       0.060222             15.452107      18.134461      -4.083573       2.937852      15.297823       4.577963      12.924037           0.706969
           10             Cu      11.272202       9.164328       7.587845       0.883796      47.663369 0.70239416E+03  0.17432607E+05                                11.438224                            9.121410       1.195399       2.320581                    0.996936      39.199871      93.408708       0.555585       0.444196      -1.118326      -0.061702      -0.096858       0.106725       0.156777      -0.041571       0.046503       0.071414       0.036720      -0.074235      -0.114231       0.056413       0.057818             15.041451      17.456468      -3.660829       3.047362      14.835334       4.293245      12.832549           0.710187
           11             Cu      18.453288      20.037013       5.746114       0.875291      48.631149 0.71536200E+03  0.17840101E+05                                11.599921                            9.215022       1.167076       2.309008                    0.996897      39.414750      94.220492       0.551743       0.445142      -1.117465      -0.060864      -0.091639      -0.104532       0.151753      -0.039799      -0.049383      -0.072674       0.032395      -0.074687      -0.115618       0.055399       0.060219             15.450922      18.133210      -4.083387      -2.937730      15.296564      -4.577277      12.922991           0.706970
           12             Cu      19.526801      21.635038       7.587621       0.883739      47.668993 0.70247995E+03  0.17435284E+05                                11.439116                            9.121969       1.195616       2.320599                    0.996935      39.201748      93.414912       0.555567       0.444196      -1.118325       0.061792       0.096842       0.106782       0.156841      -0.041548      -0.046689      -0.071391       0.036804      -0.074453      -0.114326       0.056463       0.057863             15.042988      17.458613      -3.661609      -3.047577      14.836179      -4.294001      12.834171           0.710191
           13             Cu      10.762293      18.453477       5.745889       0.875282      48.633062 0.71542005E+03  0.17841948E+05                                11.600251                            9.215442       1.167592       2.309121                    0.996901      39.416184      94.225617       0.551725       0.445146      -1.117459       0.091594      -0.060764      -0.104686       0.151792       0.039799       0.072773      -0.049391      -0.032429      -0.075106      -0.115739       0.055478       0.060261             15.450957      15.296495       4.082854       4.577216      18.133349      -2.937201      12.923027           0.706958
           14             Cu       9.164448      19.526839       7.587621       0.883691      47.677977 0.70262491E+03  0.17439839E+05                                11.440746                            9.123099       1.195011       2.320425                    0.996930      39.203355      93.422325       0.555514       0.444214      -1.118310      -0.096818       0.061703       0.106787       0.156795       0.041530       0.071360      -0.046537      -0.036580      -0.074377      -0.114180       0.056405       0.057775             15.045578      14.839078       3.662442       4.294924      17.461807      -3.048774      12.835850           0.710224
           15             Cu      20.036837      12.345708       5.746338       0.875275      48.632579 0.71538611E+03  0.17840843E+05                                11.600125                            9.215167       1.167197       2.309044                    0.996896      39.415072      94.221477       0.551739       0.445141      -1.117466      -0.091620       0.060785      -0.104637       0.151782       0.039778      -0.072662       0.049437      -0.032519      -0.074883      -0.115654       0.055424       0.060230             15.451329      15.296642       4.083662      -4.577840      18.133768       2.937496      12.923578           0.706984
           16             Cu      21.635018      11.272372       7.587621       0.883708      47.670518 0.70251438E+03  0.17436367E+05                                11.439385                            9.122224       1.195538       2.320575                    0.996932      39.202340      93.417207       0.555556       0.444199      -1.118322       0.096859      -0.061786       0.106799       0.156861       0.041560      -0.071375       0.046643      -0.036783      -0.074456      -0.114292       0.056427       0.057865             15.043285      14.836836       3.661539      -4.294231      17.458591       3.047524      12.834428           0.710188
           17             Cu      23.081124      16.902854       0.000000       0.873410      48.572520 0.71596477E+03  0.17858186E+05                                11.585484                            9.215934       1.176174       2.311518                    0.996795      39.437817      94.271507       0.552004       0.444855      -1.117689      -0.148964      -0.039522       0.000010       0.154117      -0.032146      -0.000018       0.000013      -0.161844       0.176594      -0.116506       0.057641       0.058865             15.451169       7.661092      -2.095107       0.000055      17.263527      -0.000007      21.428888           0.706472
           18             Cu      25.700586      17.397488       0.000000       0.886203      47.454407 0.69406260E+03  0.17167973E+05                                11.383664                            9.051045       1.199824       2.323987                    0.996905      39.061522      92.806996       0.559443       0.442619      -1.119747       0.153150       0.037386       0.000015       0.157647      -0.034792       0.000007       0.000003      -0.156984       0.164928      -0.113345       0.054976       0.058369             15.095067       7.618844      -1.880448      -0.000003      17.015415       0.000028      20.650943           0.711489
           19             Cu       7.717922      13.896246       0.000000       0.873411      48.572528 0.71596487E+03  0.17858190E+05                                11.585488                            9.215937       1.176167       2.311516                    0.996795      39.437805      94.271497       0.552003       0.444855      -1.117689       0.148963       0.039522      -0.000010       0.154117      -0.032146      -0.000018       0.000014      -0.161844       0.176594      -0.116505       0.057641       0.058865             15.451175       7.661097      -2.095111       0.000057      17.263537      -0.000005      21.428892           0.706472
           20             Cu       5.098460      13.401612       0.000000       0.886204      47.454506 0.69406405E+03  0.17168020E+05                                11.383686                            9.051059       1.199814       2.323984                    0.996905      39.061527      92.807067       0.559442       0.442620      -1.119747      -0.153149      -0.037385      -0.000015       0.157646      -0.034792       0.000007       0.000004      -0.156983       0.164928      -0.113345       0.054976       0.058369             15.095100       7.618858      -1.880455      -0.000010      17.015455       0.000024      20.650986           0.711489
           21             Cu      16.902841       7.717946       0.000000       0.873414      48.572328 0.71596055E+03  0.17858054E+05                                11.585454                            9.215908       1.176249       2.311541                    0.996797      39.437702      94.271151       0.552005       0.444855      -1.117689      -0.039511       0.148964       0.000007       0.154115       0.032153       0.000019      -0.000018       0.161855       0.176568      -0.116509       0.057653       0.058856             15.451127      17.263468       2.095075      -0.000181       7.661058       0.000031      21.428855           0.706472
           22             Cu      17.397479       5.098483       0.000000       0.886171      47.455754 0.69408949E+03  0.17168817E+05                                11.383900                            9.051248       1.199670       2.323936                    0.996903      39.062062      92.808993       0.559433       0.442622      -1.119745       0.037404      -0.153155       0.000015       0.157657       0.034797      -0.000021      -0.000008       0.156974       0.164888      -0.113336       0.054962       0.058374             15.095353      17.015708       1.880469      -0.000150       7.619005       0.000039      20.651347           0.711489
           23             Cu      13.896205      23.081154       0.000000       0.873412      48.572343 0.71596099E+03  0.17858067E+05                                11.585453                            9.215907       1.176254       2.311542                    0.996797      39.437730      94.271208       0.552005       0.444855      -1.117689       0.039511      -0.148965      -0.000006       0.154116       0.032153       0.000019      -0.000018       0.161855       0.176567      -0.116509       0.057653       0.058856             15.451124      17.263459       2.095078      -0.000170       7.661058       0.000031      21.428854           0.706470
           24             Cu      13.401567      25.700617       0.000000       0.886170      47.455719 0.69408920E+03  0.17168807E+05                                11.383889                            9.051242       1.199677       2.323938                    0.996903      39.062081      92.809007       0.559434       0.442621      -1.119745      -0.037404       0.153157      -0.000015       0.157658       0.034797      -0.000021      -0.000008       0.156974       0.164887      -0.113336       0.054962       0.058374             15.095336      17.015683       1.880467      -0.000148       7.619000       0.000048      20.651324           0.711488
           25              H      10.391750       4.866400      19.340424       0.140420       1.131620 0.83600284E+01  0.81890696E+02                                 1.709329                            1.625632      -1.153979       2.345855                    0.996708       3.288096       8.806316       0.527487       1.185408      -0.732245       0.033468      -0.002709       0.024033       0.041292       0.001599       0.009042      -0.000259       0.018737      -0.007295      -0.008766      -0.006524       0.015290              1.749931       2.074682       0.024442       0.179729       1.437151      -0.198323       1.737959           0.000220
           26              H       8.143391       6.427892      16.324644       0.146225       1.361824 0.10567475E+02  0.11058528E+03                                 1.997146                            1.877573      -1.431609       2.219791                    0.992946       3.573071      10.136422       0.467871       1.250989      -0.717054      -0.007597       0.021553      -0.035424       0.042156      -0.010839       0.001337      -0.007670      -0.005513       0.040267      -0.018344       0.000900       0.017444              2.058331       2.063341      -0.014986       0.156182       1.878920      -0.493083       2.232733           0.000251
           27              H       6.403267       4.161100      19.210472       0.137945       1.151655 0.86025794E+01  0.84888386E+02                                 1.728811                            1.648356      -1.195038       2.324675                    0.996414       3.333548       8.966828       0.524061       1.184418      -0.732250      -0.035793      -0.016957       0.018213       0.043593       0.007597      -0.009465      -0.003557       0.012660      -0.009679      -0.009022      -0.007605       0.016627              1.765712       2.043736       0.158476      -0.102418       1.550585      -0.237589       1.702816           0.000561
           28              H      12.125728       4.968026      17.781002       0.151990       1.089554 0.78839521E+01  0.76079841E+02                                 1.673916                            1.589900      -0.910166       2.469976                    0.999100       3.114654       8.271175       0.527902       1.202339      -0.729881       0.022173      -0.033879       0.022292       0.046221      -0.009745       0.002081      -0.016401      -0.000528      -0.021442      -0.019726      -0.000853       0.020580              1.693937       1.706671      -0.122774      -0.005510       1.779990      -0.383466       1.595150          -0.000014
           29              H      14.488018       5.137420      17.709304       0.127513       1.417456 0.10987300E+02  0.11641028E+03                                 2.067545                            1.926412      -1.338327       2.251289                    0.993344       3.718150      10.705201       0.456423       1.266598      -0.712953      -0.013530      -0.013603       0.033008       0.038179       0.004085      -0.010691      -0.001656       0.017176       0.016602      -0.012323      -0.004635       0.016958              2.151886       2.346245       0.023344      -0.322685       1.833976      -0.439801       2.275438          -0.000003
           30              H      17.654146       5.984378      15.325359       0.119930       1.334969 0.10239818E+02  0.10661187E+03                                 1.983208                            1.855136      -1.283415       2.272368                    0.994041       3.698148      10.559986       0.466769       1.260348      -0.713732       0.035710      -0.000370      -0.004294       0.035969      -0.008745       0.003688      -0.001351       0.017652      -0.013569      -0.010168      -0.005289       0.015457              2.059141       2.560117      -0.196885      -0.066818       1.769205      -0.306263       1.848102          -0.000003
           31              H      14.084522       7.813839      14.626308       0.129624       1.386564 0.10692102E+02  0.11249216E+03                                 2.036543                            1.900255      -1.316121       2.263918                    0.993663       3.673746      10.533713       0.459679       1.266461      -0.713111      -0.019787       0.029098      -0.016865       0.039021      -0.002570       0.002811      -0.012169      -0.013014       0.007803      -0.008733      -0.007995       0.016728              2.112853       2.151250      -0.286333       0.009240       2.076523      -0.515745       2.110786          -0.000004
           32              H      18.913841       4.422872      16.494926       0.137729       1.075154 0.77054984E+01  0.73847433E+02                                 1.645715                            1.559420      -0.869545       2.478237                    0.999239       3.152592       8.311505       0.540026       1.183469      -0.733626       0.020680       0.022043      -0.032811       0.044610       0.000584      -0.010154      -0.016661       0.008542       0.005621      -0.020321       0.000558       0.019763              1.670341       1.868342       0.011856      -0.216819       1.492680      -0.284368       1.650000          -0.000010
           33              H      -9.932592       3.591299      16.889263       0.140697       1.078099 0.78286796E+01  0.75628797E+02                                 1.665243                            1.579623      -1.146768       2.347930                    0.996818       3.302278       8.856210       0.530466       1.195226      -0.728885       0.000472       0.028681      -0.028281       0.040282      -0.001218       0.002927      -0.011858      -0.010214       0.004712      -0.009559      -0.005711       0.015270              1.708070       1.746524      -0.128225       0.017016       1.702965      -0.397234       1.674721           0.000200
           34              H      -7.594919       1.105828      19.080520       0.137312       1.134795 0.84616520E+01  0.83208571E+02                                 1.714990                            1.636855      -1.182159       2.329352                    0.996541       3.335740       8.976509       0.524562       1.187399      -0.731307       0.040002      -0.014515       0.011358       0.044043      -0.008569       0.005250      -0.001249       0.015473      -0.024251      -0.009655      -0.007068       0.016723              1.752684       2.046062      -0.188497       0.040305       1.608460      -0.233172       1.603529           0.000534
           35              H     -11.592638       1.219790      19.743723       0.146495       1.385022 0.10686629E+02  0.11217202E+03                                 2.018637                            1.886859      -1.450076       2.209611                    0.993003       3.604762      10.249583       0.467082       1.249307      -0.717129      -0.030168      -0.017760       0.024184       0.042549       0.014031      -0.010216      -0.003148       0.000620       0.021850      -0.018721      -0.000028       0.018750              2.089402       2.368500       0.100848      -0.294088       1.882327      -0.385120       2.017380           0.000254
           36              H      14.897602       8.358968      12.470899       0.149321       1.062520 0.76309621E+01  0.72923319E+02                                 1.632657                            1.553043      -0.892802       2.476227                    0.999189       3.092756       8.130290       0.540755       1.185274      -0.733671      -0.046380       0.004547       0.004667       0.046836      -0.002322      -0.002318      -0.008881       0.035147      -0.013581      -0.020555       0.000432       0.020123              1.652843       2.014270      -0.086368       0.030576       1.337650      -0.170072       1.606610          -0.000012
           37              H      14.648112       8.901015      10.248274       0.140306       1.102435 0.80680537E+01  0.78401816E+02                                 1.683202                            1.599083      -1.113093       2.364189                    0.997075       3.283106       8.783645       0.530328       1.188514      -0.731109      -0.033183      -0.016048       0.012218       0.038832       0.005665      -0.007768      -0.006162       0.011217      -0.007827      -0.009752      -0.004905       0.014657              1.720455       1.933733       0.210871      -0.118536       1.467558      -0.254755       1.760073           0.000239
           38              H      16.329717      10.976852       7.196645       0.137277       1.139167 0.84788721E+01  0.83404006E+02                                 1.716941                            1.636249      -1.198065       2.320092                    0.996422       3.345672       8.998903       0.525854       1.184110      -0.731958      -0.003638       0.022273      -0.037373       0.043658      -0.000779       0.003073      -0.009766      -0.008266       0.033153      -0.010196      -0.006570       0.016765              1.757731       1.759864       0.040624       0.067462       1.548673      -0.327884       1.964657           0.000523
           39              H      18.630434       9.738751      10.275160       0.142992       1.399203 0.10857839E+02  0.11454926E+03                                 2.035038                            1.902742      -1.495225       2.184078                    0.992698       3.684260      10.540189       0.464312       1.250396      -0.716182       0.040267       0.002692       0.013808       0.042654       0.002506       0.005408       0.010250       0.022527      -0.028426      -0.018536       0.000488       0.018048              2.109391       2.549236       0.115687       0.225935       1.682535      -0.238508       2.096401           0.000308
           40              H     -10.391465      -4.866115      19.340424       0.140354       1.131703 0.83606053E+01  0.81896086E+02                                 1.709235                            1.625543      -1.153058       2.346170                    0.996720       3.288329       8.806338       0.527582       1.185197      -0.732293      -0.033433       0.002740       0.024057       0.041280       0.001594      -0.009064       0.000267       0.018775      -0.007333      -0.008783      -0.006541       0.015324              1.749831       2.074580       0.024429      -0.179743       1.437074       0.198299       1.737840           0.000219
           41              H      -8.143151      -6.427652      16.324644       0.146163       1.362028 0.10569199E+02  0.11060465E+03                                 1.997041                            1.877479      -1.431404       2.219758                    0.992959       3.573529      10.136825       0.467989       1.250660      -0.717121       0.007660      -0.021514      -0.035412       0.042137      -0.010870      -0.001350       0.007685      -0.005539       0.040371      -0.018394       0.000903       0.017491              2.058219       2.063205      -0.014976      -0.156143       1.878842       0.493058       2.232611           0.000251
           42              H      -6.402984      -4.160817      19.210472       0.137956       1.151666 0.86027916E+01  0.84891167E+02                                 1.728844                            1.648396      -1.194969       2.324714                    0.996418       3.333523       8.966853       0.524045       1.184445      -0.732245       0.035790       0.016957       0.018219       0.043594       0.007598       0.009466       0.003558       0.012660      -0.009689      -0.009023      -0.007606       0.016628              1.765743       2.043753       0.158456       0.102392       1.550620       0.237593       1.702856           0.000561
           43              H     -12.125466      -4.967764      17.781002       0.151684       1.089489 0.78827259E+01  0.76060014E+02                                 1.673217                            1.589268      -0.908200       2.470550                    0.999116       3.115456       8.271081       0.528296       1.201570      -0.730046      -0.022194       0.033903       0.022309       0.046257      -0.009785      -0.002084       0.016476      -0.000519      -0.021536      -0.019819      -0.000847       0.020665              1.693214       1.705895      -0.122716       0.005478       1.779251       0.383234       1.594496          -0.000014
           44              H      16.311343      -5.137159      17.709304       0.127464       1.417538 0.10987997E+02  0.11641734E+03                                 2.067430                            1.926319      -1.337739       2.251473                    0.993354       3.718369      10.705166       0.456497       1.266396      -0.712995       0.013513       0.013626       0.033023       0.038194       0.004091       0.010688       0.001668       0.017137       0.016661      -0.012317      -0.004636       0.016953              2.151756       2.346081       0.023342       0.322641       1.833901       0.439762       2.275287          -0.000003
           45              H      13.145179      -5.984152      15.325359       0.119937       1.334924 0.10239498E+02  0.10660859E+03                                 1.983242                            1.855168      -1.283314       2.272431                    0.994038       3.698126      10.560216       0.466738       1.260432      -0.713715      -0.035713       0.000371      -0.004298       0.035972      -0.008743      -0.003689       0.001351       0.017644      -0.013552      -0.010167      -0.005284       0.015451              2.059174       2.560152      -0.196884       0.066819       1.769241       0.306272       1.848129          -0.000003
           46              H      16.714793      -7.813624      14.626308       0.129626       1.386435 0.10690924E+02  0.11247627E+03                                 2.036347                            1.900092      -1.316092       2.263931                    0.993664       3.673837      10.533686       0.459722       1.266384      -0.713124       0.019764      -0.029094      -0.016872       0.039010      -0.002568      -0.002822       0.012169      -0.013042       0.007821      -0.008750      -0.007988       0.016738              2.112639       2.151027      -0.286279      -0.009233       2.076324       0.515654       2.110566          -0.000004
           47              H      11.885502      -4.422629      16.494926       0.137748       1.075043 0.77046027E+01  0.73837451E+02                                 1.645673                            1.559385      -0.869580       2.478226                    0.999240       3.152524       8.311522       0.539998       1.183553      -0.733605      -0.020674      -0.022042      -0.032809       0.044606       0.000585       0.010157       0.016660       0.008551       0.005622      -0.020323       0.000558       0.019765              1.670296       1.868285       0.011861       0.216809       1.492652       0.284357       1.649953          -0.000010
           48              H       9.932840      -3.591051      16.889263       0.140703       1.077901 0.78269776E+01  0.75608965E+02                                 1.665071                            1.579472      -1.146873       2.347888                    0.996818       3.302395       8.856601       0.530476       1.195257      -0.728874      -0.000470      -0.028678      -0.028282       0.040280      -0.001219      -0.002929       0.011854      -0.010217       0.004708      -0.009556      -0.005712       0.015268              1.707888       1.746328      -0.128200      -0.017011       1.702794       0.397166       1.674541           0.000201
           49              H       7.595201      -1.105547      19.080520       0.137315       1.134915 0.84627927E+01  0.83222861E+02                                 1.715160                            1.637009      -1.182176       2.329356                    0.996541       3.335704       8.976672       0.524514       1.187462      -0.731295      -0.039994       0.014514       0.011351       0.044035      -0.008568      -0.005243       0.001255       0.015486      -0.024267      -0.009651      -0.007076       0.016727              1.752861       2.046288      -0.188524      -0.040307       1.608619       0.233209       1.603676           0.000533
           50              H      11.592929      -1.219499      19.743723       0.146473       1.385110 0.10687384E+02  0.11218072E+03                                 2.018645                            1.886868      -1.449572       2.209800                    0.993011       3.604700      10.249081       0.467107       1.249232      -0.717148       0.030180       0.017764       0.024181       0.042558       0.014030       0.010222       0.003152       0.000624       0.021855      -0.018722      -0.000035       0.018757              2.089411       2.368508       0.100852       0.294085       1.882344       0.385120       2.017381           0.000254
           51              H      15.901682      -8.358784      12.470899       0.149302       1.062541 0.76311749E+01  0.72925973E+02                                 1.632687                            1.553071      -0.892597       2.476305                    0.999191       3.092835       8.130573       0.540745       1.185285      -0.733668       0.046384      -0.004548       0.004672       0.046840      -0.002321       0.002318       0.008884       0.035149      -0.013590      -0.020558       0.000433       0.020126              1.652873       2.014305      -0.086371      -0.030580       1.337680       0.170078       1.606633          -0.000011
           52              H      16.151085      21.898236      10.248274       0.140314       1.102235 0.80662918E+01  0.78380557E+02                                 1.682989                            1.598897      -1.113029       2.364224                    0.997075       3.283057       8.783334       0.530363       1.188498      -0.731110       0.033187       0.016050       0.012220       0.038837       0.005666       0.007767       0.006164       0.011213      -0.007827      -0.009752      -0.004903       0.014655              1.720230       1.933451       0.210819       0.118501       1.467393       0.254701       1.759847           0.000239
           53              H      14.469435      19.822354       7.196645       0.137298       1.139185 0.84791034E+01  0.83407086E+02                                 1.716971                            1.636281      -1.198224       2.320021                    0.996422       3.345741       8.999215       0.525843       1.184123      -0.731954       0.003631      -0.022275      -0.037361       0.043648      -0.000781      -0.003078       0.009762      -0.008266       0.033148      -0.010196      -0.006566       0.016763              1.757762       1.759900       0.040628      -0.067457       1.548707       0.327891       1.964679           0.000523
           54              H      12.168763      21.060500      10.275160       0.142975       1.398941 0.10855101E+02  0.11450961E+03                                 2.034489                            1.902271      -1.495270       2.184026                    0.992706       3.683927      10.537674       0.464468       1.250092      -0.716248      -0.040274      -0.002689       0.013816       0.042663       0.002506      -0.005407      -0.010249       0.022528      -0.028409      -0.018534       0.000488       0.018045              2.108797       2.548448       0.115627      -0.225849       1.682136       0.238398       2.095808           0.000308
           55              H       4.866418     -10.391474      19.340424       0.140411       1.131663 0.83603944E+01  0.81895034E+02                                 1.709358                            1.625656      -1.153971       2.345843                    0.996708       3.288146       8.806440       0.527489       1.185392      -0.732249      -0.002708      -0.033473       0.024030       0.041294      -0.001596      -0.000257      -0.009042      -0.018742      -0.007311      -0.008763      -0.006530       0.015293              1.749960       1.437169      -0.024441      -0.198326       2.074726      -0.179745       1.737985           0.000219
           56              H       6.427907      -8.143162      16.324644       0.146172       1.361728 0.10566458E+02  0.11057079E+03                                 1.996954                            1.877405      -1.430975       2.220032                    0.992948       3.573025      10.135758       0.467926       1.250886      -0.717076       0.021574       0.007608      -0.035453       0.042193       0.010829      -0.007660      -0.001333       0.005514       0.040268      -0.018334       0.000900       0.017434              2.058125       1.878748       0.014976      -0.493012       2.063117      -0.156142       2.232509           0.000251
           57              H       4.161111      -6.402991      19.210472       0.137950       1.151643 0.86024560E+01  0.84886606E+02                                 1.728772                            1.648322      -1.195027       2.324688                    0.996414       3.333538       8.966682       0.524078       1.184385      -0.732258      -0.016955       0.035789       0.018218       0.043591      -0.007596      -0.003555       0.009467      -0.012664      -0.009676      -0.009023      -0.007604       0.016627              1.765672       1.550549      -0.158464      -0.237576       2.043689       0.102402       1.702779           0.000561
           58              H       4.968047     -12.125475      17.781002       0.152003       1.089454 0.78830063E+01  0.76067979E+02                                 1.673768                            1.589769      -0.910216       2.469963                    0.999101       3.114495       8.270443       0.527945       1.202285      -0.729893      -0.033874      -0.022176       0.022292       0.046219       0.009743      -0.016401      -0.002081       0.000527      -0.021444      -0.019726      -0.000851       0.020577              1.693784       1.779830       0.122755      -0.383411       1.706509       0.005507       1.595011          -0.000014
           59              H       5.137392      16.311334      17.709304       0.127500       1.417338 0.10986085E+02  0.11639267E+03                                 2.067300                            1.926203      -1.338126       2.251364                    0.993347       3.718040      10.704210       0.456490       1.266463      -0.712981      -0.013613       0.013536       0.033009       0.038186      -0.004082      -0.001661       0.010694      -0.017183       0.016598      -0.012324      -0.004638       0.016962              2.151620       1.833772      -0.023344      -0.439713       2.345945       0.322625       2.275142          -0.000003
           60              H       5.984355      13.145169      15.325359       0.119937       1.334905 0.10239211E+02  0.10660385E+03                                 1.983135                            1.855073      -1.283369       2.272399                    0.994041       3.698064      10.559625       0.466781       1.260338      -0.713735      -0.000364      -0.035711      -0.004299       0.035970       0.008740      -0.001347      -0.003688      -0.017643      -0.013567      -0.010162      -0.005288       0.015450              2.059062       1.769144       0.196871      -0.306246       2.560006       0.066813       1.848035          -0.000003
           61              H       7.813810      16.714779      14.626308       0.129629       1.386534 0.10691855E+02  0.11248941E+03                                 2.036553                            1.900265      -1.315894       2.264031                    0.993664       3.673723      10.533791       0.459664       1.266504      -0.713101       0.029096       0.019782      -0.016867       0.039018       0.002577      -0.012164      -0.002810       0.013012       0.007806      -0.008727      -0.007997       0.016724              2.112864       2.076538       0.286333      -0.515747       2.151261      -0.009240       2.110793          -0.000004
           62              H       4.422851      11.885494      16.494926       0.137742       1.075081 0.77048815E+01  0.73840436E+02                                 1.645677                            1.559387      -0.869582       2.478227                    0.999239       3.152533       8.311433       0.540014       1.183513      -0.733615       0.022044      -0.020673      -0.032806       0.044604      -0.000587      -0.016659       0.010163      -0.008552       0.005618      -0.020324       0.000555       0.019769              1.670302       1.492648      -0.011856      -0.284356       1.868300       0.216811       1.649959          -0.000010
           63              H       3.591282       9.932834      16.889263       0.140696       1.078149 0.78291523E+01  0.75634754E+02                                 1.665319                            1.579691      -1.146897       2.347881                    0.996817       3.302349       8.856577       0.530443       1.195256      -0.728878       0.028678      -0.000477      -0.028280       0.040279       0.001218      -0.011857      -0.002929       0.010211       0.004699      -0.009561      -0.005708       0.015269              1.708150       1.703046       0.128230      -0.397264       1.746606      -0.017015       1.674798           0.000200
           64              H       1.105815       7.595199      19.080520       0.137325       1.134792 0.84616304E+01  0.83208522E+02                                 1.715019                            1.636881      -1.182154       2.329358                    0.996541       3.335639       8.976322       0.524543       1.187439      -0.731299      -0.014516      -0.039994       0.011360       0.044038       0.008569      -0.001246      -0.005240      -0.015479      -0.024265      -0.009654      -0.007069       0.016722              1.752715       1.608486       0.188501      -0.233179       2.046105      -0.040304       1.603553           0.000534
           65              H       1.219769      11.592927      19.743723       0.146471       1.384991 0.10686256E+02  0.11216604E+03                                 2.018513                            1.886751      -1.449678       2.209750                    0.993009       3.604769      10.249185       0.467128       1.249208      -0.717150      -0.017765       0.030180       0.024181       0.042557      -0.014030      -0.003150       0.010225      -0.000624       0.021858      -0.018724      -0.000035       0.018759              2.089270       1.882215      -0.100844      -0.385081       2.368344       0.294063       2.017251           0.000254
           66              H       8.358940      15.901667      12.470899       0.149306       1.062476 0.76305748E+01  0.72918668E+02                                 1.632599                            1.552992      -0.892711       2.476256                    0.999190       3.092800       8.130344       0.540770       1.185256      -0.733674       0.004546       0.046382       0.004669       0.046838       0.002321      -0.008884       0.002319      -0.035147      -0.013584      -0.020558       0.000434       0.020124              1.652783       1.337610       0.086362      -0.170062       2.014185      -0.030575       1.606554          -0.000011
           67              H       8.900987      16.151124      10.248274       0.140313       1.102444 0.80681755E+01  0.78403517E+02                                 1.683230                            1.599110      -1.113100       2.364192                    0.997075       3.283143       8.783854       0.530314       1.188536      -0.731103      -0.016048       0.033181       0.012222       0.038832      -0.005665      -0.006160       0.007768      -0.011216      -0.007814      -0.009748      -0.004906       0.014654              1.720485       1.467581      -0.210871      -0.254761       1.933765       0.118531       1.760111           0.000240
           68              H      10.976827      14.469470       7.196645       0.137278       1.139251 0.84797070E+01  0.83414538E+02                                 1.717045                            1.636344      -1.198244       2.320007                    0.996422       3.345823       8.999528       0.525830       1.184131      -0.731952       0.022273       0.003632      -0.037368       0.043654       0.000780      -0.009759      -0.003074       0.008267       0.033160      -0.010197      -0.006565       0.016762              1.757839       1.548761      -0.040631      -0.327914       1.759969      -0.067464       1.964786           0.000523
           69              H       9.738730      12.168800      10.275160       0.142986       1.399063 0.10856358E+02  0.11452761E+03                                 2.034721                            1.902469      -1.495260       2.184033                    0.992703       3.684102      10.538820       0.464406       1.250208      -0.716222       0.002688      -0.040271       0.013818       0.042661      -0.002508       0.010249      -0.005407      -0.022523      -0.028414      -0.018533       0.000488       0.018045              2.109049       1.682299      -0.115660      -0.238439       2.548792      -0.225882       2.096055           0.000308
           70              H      -4.866134      10.391759      19.340424       0.140359       1.131679 0.83604046E+01  0.81893619E+02                                 1.709209                            1.625522      -1.153057       2.346178                    0.996719       3.288306       8.806246       0.527587       1.185194      -0.732293       0.002735       0.033430       0.024060       0.041279      -0.001597       0.000269       0.009067      -0.018774      -0.007332      -0.008787      -0.006539       0.015326              1.749803       1.437055      -0.024434       0.198293       2.074541       0.179727       1.737813           0.000219
           71              H      -6.427666       8.143402      16.324644       0.146173       1.362055 0.10569471E+02  0.11060851E+03                                 1.997100                            1.877530      -1.431282       2.219819                    0.992963       3.573505      10.136896       0.467971       1.250695      -0.717114      -0.021510      -0.007665      -0.035408       0.042132       0.010868       0.007685       0.001352       0.005532       0.040352      -0.018387       0.000900       0.017486              2.058283       1.878896       0.014981       0.493085       2.063267       0.156163       2.232685           0.000251
           72              H      -4.160828       6.403274      19.210472       0.137962       1.151692 0.86030576E+01  0.84894869E+02                                 1.728909                            1.648452      -1.195083       2.324660                    0.996416       3.333563       8.967163       0.524018       1.184489      -0.732234       0.016955      -0.035793       0.018211       0.043592      -0.007595       0.003561      -0.009459      -0.012661      -0.009679      -0.009013      -0.007609       0.016622              1.765810       1.550673      -0.158477       0.237609       2.043840      -0.102408       1.702917           0.000561
           73              H      -4.967785      12.125737      17.781002       0.151709       1.089552 0.78834069E+01  0.76069568E+02                                 1.673429                            1.589455      -0.908795       2.470340                    0.999110       3.115477       8.271775       0.528196       1.201749      -0.730006       0.033887       0.022185       0.022303       0.046237       0.009785       0.016481       0.002084       0.000517      -0.021547      -0.019825      -0.000844       0.020669              1.693433       1.779485       0.122742       0.383315       1.706120      -0.005481       1.594694          -0.000014
           74              H      -5.137185      14.488027      17.709304       0.127474       1.417659 0.10989234E+02  0.11643498E+03                                 2.067654                            1.926511      -1.337898       2.251415                    0.993352       3.718501      10.706135       0.456439       1.266505      -0.712972       0.013622      -0.013504       0.033022       0.038188      -0.004092       0.001666      -0.010691      -0.017129       0.016666      -0.012316      -0.004638       0.016954              2.152000       1.834086      -0.023341       0.439840       2.346362      -0.322695       2.275553          -0.000003
           75              H      -5.984183      17.654157      15.325359       0.119934       1.334978 0.10239992E+02  0.10661499E+03                                 1.983292                            1.855210      -1.283298       2.272434                    0.994039       3.698189      10.560448       0.466734       1.260427      -0.713715       0.000369       0.035710      -0.004295       0.035969       0.008746       0.001351       0.003689      -0.017648      -0.013562      -0.010168      -0.005287       0.015455              2.059228       1.769280       0.196893       0.306283       2.560233      -0.066822       1.848173          -0.000003
           76              H      -7.813649      14.084536      14.626308       0.129619       1.386426 0.10690846E+02  0.11247575E+03                                 2.036388                            1.900125      -1.316312       2.263824                    0.993662       3.673808      10.533771       0.459701       1.266437      -0.713113      -0.029095      -0.019766      -0.016872       0.039011       0.002566       0.012173       0.002822       0.013039       0.007836      -0.008752      -0.007990       0.016741              2.112685       2.076366       0.286291       0.515677       2.151072       0.009235       2.110616          -0.000004
           77              H      -4.422662      18.913849      16.494926       0.137735       1.075120 0.77052383E+01  0.73844691E+02                                 1.645715                            1.559422      -0.869553       2.478238                    0.999240       3.152585       8.311610       0.540008       1.183512      -0.733615      -0.022042       0.020674      -0.032810       0.044606      -0.000589       0.016663      -0.010157      -0.008547       0.005620      -0.020323       0.000555       0.019768              1.670340       1.492686      -0.011862       0.284369       1.868337      -0.216819       1.649997          -0.000010
           78              H      -3.591033      -9.932585      16.889263       0.140707       1.077838 0.78263879E+01  0.75601619E+02                                 1.664984                            1.579395      -1.146828       2.347905                    0.996817       3.302301       8.856166       0.530499       1.195230      -0.728880      -0.028680       0.000471      -0.028281       0.040281       0.001219       0.011855       0.002928       0.010214       0.004717      -0.009557      -0.005712       0.015269              1.707796       1.702697       0.128190       0.397128       1.746243       0.017010       1.674449           0.000201
           79              H      -1.105534      -7.594918      19.080520       0.137313       1.134856 0.84622036E+01  0.83215093E+02                                 1.715039                            1.636902      -1.182160       2.329353                    0.996539       3.335698       8.976364       0.524559       1.187389      -0.731311       0.014519       0.040005       0.011357       0.044047       0.008571       0.001251       0.005250      -0.015480      -0.024257      -0.009656      -0.007072       0.016728              1.752735       1.608509       0.188499       0.233183       2.046122       0.040301       1.603573           0.000533
           80              H      -1.219479     -11.592636      19.743723       0.146463       1.385183 0.10688035E+02  0.11218903E+03                                 2.018697                            1.886910      -1.449616       2.209774                    0.993010       3.604777      10.249298       0.467108       1.249212      -0.717152       0.017766      -0.030182       0.024179       0.042558      -0.014028       0.003152      -0.010224      -0.000621       0.021855      -0.018721      -0.000037       0.018758              2.089467       1.882387      -0.100862       0.385139       2.368578      -0.294105       2.017434           0.000254
           81              H      -8.358810      14.897617      12.470899       0.149311       1.062608 0.76318066E+01  0.72933780E+02                                 1.632790                            1.553164      -0.892791       2.476226                    0.999189       3.092862       8.130838       0.540712       1.185327      -0.733659      -0.004552      -0.046383       0.004668       0.046839       0.002318       0.008885      -0.002317      -0.035155      -0.013580      -0.020562       0.000435       0.020127              1.652979       1.337754       0.086378       0.170098       2.014445       0.030582       1.606738          -0.000011
           82              H      21.898210      14.648127      10.248274       0.140307       1.102280 0.80666764E+01  0.78385181E+02                                 1.683030                            1.598932      -1.113040       2.364207                    0.997075       3.283110       8.783508       0.530359       1.188493      -0.731111       0.016051      -0.033184       0.012219       0.038835      -0.005667       0.006162      -0.007768      -0.011216      -0.007824      -0.009751      -0.004906       0.014657              1.720273       1.467428      -0.210835       0.254714       1.933506      -0.118513       1.759884           0.000239
           83              H      19.822325      16.329736       7.196645       0.137285       1.139173 0.84789594E+01  0.83405031E+02                                 1.716937                            1.636249      -1.198090       2.320082                    0.996422       3.345705       8.998984       0.525858       1.184098      -0.731960      -0.022276      -0.003637      -0.037371       0.043658       0.000780       0.009764       0.003075       0.008268       0.033154      -0.010197      -0.006568       0.016765              1.757726       1.548680      -0.040621       0.327882       1.759861       0.067461       1.964638           0.000523
           84              H      21.060468      18.630451      10.275160       0.142986       1.399001 0.10855828E+02  0.11452101E+03                                 2.034698                            1.902453      -1.495152       2.184095                    0.992708       3.684027      10.538680       0.464395       1.250248      -0.716214      -0.002692       0.040269       0.013812       0.042657      -0.002503      -0.010249       0.005411      -0.022536      -0.028421      -0.018538       0.000487       0.018051              2.109022       1.682294      -0.115649       0.238443       2.548742       0.225877       2.096031           0.000308
           85              H       5.007938      10.533315       3.065072       0.140420       1.131622 0.83600477E+01  0.81890934E+02                                 1.709331                            1.625634      -1.153981       2.345853                    0.996708       3.288100       8.806330       0.527486       1.185408      -0.732245      -0.033468       0.002709      -0.024033       0.041292       0.001599       0.009042      -0.000259       0.018737      -0.007295      -0.008766      -0.006524       0.015290              1.749933       2.074685       0.024442       0.179729       1.437153      -0.198324       1.737961           0.000219
           86              H       7.256297       8.971823       6.080852       0.146225       1.361827 0.10567503E+02  0.11058565E+03                                 1.997149                            1.877575      -1.431612       2.219790                    0.992946       3.573076      10.136439       0.467871       1.250989      -0.717054       0.007597      -0.021553       0.035424       0.042156      -0.010839       0.001337      -0.007670      -0.005513       0.040267      -0.018344       0.000900       0.017444              2.058334       2.063344      -0.014986       0.156183       1.878922      -0.493084       2.232736           0.000251
           87              H       8.996421      11.238615       3.195024       0.137945       1.151659 0.86026139E+01  0.84888813E+02                                 1.728815                            1.648360      -1.195043       2.324673                    0.996414       3.333554       8.966849       0.524060       1.184417      -0.732250       0.035793       0.016957      -0.018213       0.043593       0.007597      -0.009465      -0.003557       0.012660      -0.009679      -0.009022      -0.007605       0.016627              1.765716       2.043741       0.158476      -0.102418       1.550588      -0.237590       1.702820           0.000561
           88              H       3.273960      10.431689       4.624494       0.151990       1.089553 0.78839469E+01  0.76079771E+02                                 1.673914                            1.589899      -0.910166       2.469976                    0.999100       3.114653       8.271169       0.527903       1.202338      -0.729881      -0.022173       0.033879      -0.022292       0.046221      -0.009745       0.002081      -0.016401      -0.000528      -0.021442      -0.019726      -0.000853       0.020580              1.693936       1.706669      -0.122774      -0.005510       1.779989      -0.383466       1.595149          -0.000014
           89              H       0.911670      10.262295       4.696192       0.127513       1.417455 0.10987288E+02  0.11641010E+03                                 2.067543                            1.926410      -1.338326       2.251289                    0.993344       3.718147      10.705187       0.456423       1.266597      -0.712953       0.013530       0.013603      -0.033008       0.038179       0.004085      -0.010691      -0.001656       0.017175       0.016602      -0.012323      -0.004635       0.016958              2.151884       2.346243       0.023344      -0.322685       1.833974      -0.439801       2.275436          -0.000003
           90              H      -2.254458       9.415337       7.080137       0.119930       1.334972 0.10239848E+02  0.10661225E+03                                 1.983210                            1.855138      -1.283416       2.272367                    0.994041       3.698153      10.560002       0.466769       1.260347      -0.713733      -0.035710       0.000370       0.004294       0.035969      -0.008745       0.003688      -0.001351       0.017652      -0.013569      -0.010168      -0.005289       0.015457              2.059143       2.560120      -0.196886      -0.066818       1.769206      -0.306264       1.848104          -0.000003
           91              H       1.315166       7.585876       7.779188       0.129624       1.386565 0.10692103E+02  0.11249219E+03                                 2.036543                            1.900255      -1.316122       2.263918                    0.993663       3.673746      10.533715       0.459679       1.266462      -0.713111       0.019787      -0.029097       0.016865       0.039021      -0.002570       0.002811      -0.012169      -0.013014       0.007804      -0.008733      -0.007995       0.016728              2.112854       2.151251      -0.286333       0.009240       2.076524      -0.515745       2.110787          -0.000004
           92              H      -3.514153      10.976843       5.910570       0.137728       1.075156 0.77055129E+01  0.73847592E+02                                 1.645715                            1.559421      -0.869548       2.478235                    0.999239       3.152594       8.311506       0.540026       1.183468      -0.733626      -0.020679      -0.022043       0.032811       0.044610       0.000584      -0.010154      -0.016661       0.008542       0.005621      -0.020321       0.000558       0.019763              1.670341       1.868343       0.011856      -0.216819       1.492680      -0.284367       1.650000          -0.000010
           93              H      25.332280      11.808416       5.516233       0.140696       1.078097 0.78286493E+01  0.75628382E+02                                 1.665236                            1.579617      -1.146762       2.347932                    0.996818       3.302272       8.856168       0.530469       1.195220      -0.728887      -0.000470      -0.028681       0.028281       0.040282      -0.001217       0.002928      -0.011858      -0.010216       0.004714      -0.009559      -0.005712       0.015271              1.708063       1.746521      -0.128223       0.017013       1.702956      -0.397230       1.674714           0.000201
           94              H      22.994607      14.293887       3.324976       0.137313       1.134786 0.84615658E+01  0.83207487E+02                                 1.714979                            1.636846      -1.182146       2.329358                    0.996541       3.335722       8.976439       0.524564       1.187397      -0.731308      -0.040002       0.014515      -0.011358       0.044043      -0.008569       0.005250      -0.001249       0.015473      -0.024251      -0.009655      -0.007068       0.016723              1.752672       2.046045      -0.188495       0.040305       1.608451      -0.233171       1.603521           0.000534
           95              H      26.992326      14.179925       2.661773       0.146496       1.385013 0.10686539E+02  0.11217084E+03                                 2.018629                            1.886851      -1.450071       2.209614                    0.993003       3.604745      10.249523       0.467083       1.249308      -0.717129       0.030168       0.017760      -0.024184       0.042549       0.014031      -0.010216      -0.003147       0.000620       0.021850      -0.018722      -0.000028       0.018750              2.089395       2.368491       0.100850      -0.294088       1.882320      -0.385118       2.017373           0.000254
           96              H       0.502086       7.040747       9.934597       0.149321       1.062519 0.76309540E+01  0.72923220E+02                                 1.632656                            1.553042      -0.892802       2.476227                    0.999189       3.092754       8.130283       0.540755       1.185274      -0.733671       0.046380      -0.004547      -0.004667       0.046836      -0.002321      -0.002318      -0.008881       0.035147      -0.013581      -0.020555       0.000432       0.020123              1.652843       2.014269      -0.086367       0.030576       1.337650      -0.170072       1.606609          -0.000011
           97              H       0.751576       6.498700      12.157222       0.140307       1.102430 0.80680022E+01  0.78401187E+02                                 1.683196                            1.599077      -1.113088       2.364192                    0.997075       3.283095       8.783607       0.530329       1.188514      -0.731109       0.033183       0.016048      -0.012218       0.038832       0.005665      -0.007769      -0.006162       0.011217      -0.007828      -0.009751      -0.004905       0.014657              1.720449       1.933728       0.210870      -0.118537       1.467553      -0.254754       1.760067           0.000239
           98              H      -0.930029       4.422863      15.208851       0.137277       1.139154 0.84787491E+01  0.83402458E+02                                 1.716926                            1.636236      -1.198051       2.320100                    0.996422       3.345648       8.998808       0.525857       1.184108      -0.731958       0.003638      -0.022274       0.037373       0.043659      -0.000779       0.003073      -0.009766      -0.008266       0.033153      -0.010196      -0.006570       0.016766              1.757715       1.759848       0.040623       0.067463       1.548660      -0.327879       1.964638           0.000523
           99              H      -3.230746       5.660964      12.130336       0.142991       1.399178 0.10857601E+02  0.11454616E+03                                 2.035017                            1.902724      -1.495206       2.184087                    0.992698       3.684239      10.540113       0.464313       1.250399      -0.716181      -0.040267      -0.002692      -0.013808       0.042654       0.002507       0.005408       0.010249       0.022528      -0.028427      -0.018536       0.000488       0.018049              2.109370       2.549210       0.115689       0.225925       1.682520      -0.238505       2.096379           0.000308
          100              H      25.791153      20.265830       3.065072       0.140354       1.131703 0.83606004E+01  0.81896029E+02                                 1.709235                            1.625543      -1.153058       2.346170                    0.996720       3.288328       8.806336       0.527582       1.185197      -0.732293       0.033433      -0.002740      -0.024057       0.041280       0.001594      -0.009064       0.000267       0.018775      -0.007333      -0.008783      -0.006541       0.015324              1.749831       2.074579       0.024430      -0.179743       1.437074       0.198299       1.737839           0.000219
          101              H      23.542839      21.827367       6.080852       0.146163       1.362028 0.10569206E+02  0.11060474E+03                                 1.997042                            1.877480      -1.431404       2.219758                    0.992959       3.573530      10.136830       0.467989       1.250661      -0.717121      -0.007660       0.021514       0.035412       0.042137      -0.010870      -0.001350       0.007685      -0.005539       0.040371      -0.018394       0.000903       0.017491              2.058220       2.063206      -0.014975      -0.156143       1.878842       0.493059       2.232612           0.000251
          102              H      21.802672      19.560532       3.195024       0.137956       1.151665 0.86027823E+01  0.84891054E+02                                 1.728843                            1.648395      -1.194967       2.324715                    0.996418       3.333522       8.966850       0.524045       1.184445      -0.732245      -0.035790      -0.016957      -0.018219       0.043594       0.007598       0.009466       0.003558       0.012660      -0.009689      -0.009023      -0.007606       0.016628              1.765742       2.043751       0.158456       0.102391       1.550619       0.237593       1.702855           0.000561
          103              H      27.525154      20.367479       4.624494       0.151683       1.089491 0.78827417E+01  0.76060210E+02                                 1.673220                            1.589270      -0.908201       2.470550                    0.999116       3.115459       8.271093       0.528295       1.201570      -0.730046       0.022195      -0.033903      -0.022309       0.046257      -0.009785      -0.002084       0.016476      -0.000519      -0.021536      -0.019819      -0.000847       0.020665              1.693216       1.705897      -0.122716       0.005478       1.779254       0.383234       1.594498          -0.000014
          104              H      -0.911655      20.536874       4.696192       0.127464       1.417538 0.10988004E+02  0.11641745E+03                                 2.067431                            1.926320      -1.337739       2.251473                    0.993354       3.718371      10.705174       0.456496       1.266396      -0.712995      -0.013513      -0.013626      -0.033023       0.038194       0.004091       0.010688       0.001668       0.017137       0.016661      -0.012317      -0.004636       0.016953              2.151757       2.346082       0.023342       0.322641       1.833902       0.439763       2.275287          -0.000003
          105              H       2.254509      21.383867       7.080137       0.119937       1.334922 0.10239482E+02  0.10660837E+03                                 1.983239                            1.855166      -1.283312       2.272432                    0.994038       3.698123      10.560200       0.466739       1.260430      -0.713715       0.035713      -0.000371       0.004298       0.035972      -0.008743      -0.003689       0.001351       0.017644      -0.013552      -0.010167      -0.005284       0.015451              2.059171       2.560148      -0.196883       0.066818       1.769238       0.306271       1.848126          -0.000003
          106              H      -1.315105      23.213339       7.779188       0.129626       1.386434 0.10690912E+02  0.11247612E+03                                 2.036346                            1.900091      -1.316091       2.263931                    0.993664       3.673835      10.533679       0.459722       1.266384      -0.713124      -0.019764       0.029094       0.016873       0.039010      -0.002568      -0.002822       0.012169      -0.013042       0.007821      -0.008750      -0.007988       0.016738              2.112638       2.151025      -0.286278      -0.009233       2.076323       0.515653       2.110565          -0.000004
          107              H       3.514186      19.822344       5.910570       0.137748       1.075043 0.77045932E+01  0.73837330E+02                                 1.645672                            1.559384      -0.869577       2.478228                    0.999240       3.152520       8.311507       0.539998       1.183553      -0.733605       0.020674       0.022041       0.032809       0.044606       0.000585       0.010157       0.016660       0.008551       0.005622      -0.020322       0.000558       0.019765              1.670295       1.868283       0.011861       0.216808       1.492650       0.284357       1.649951          -0.000010
          108              H       5.466848      18.990766       5.516233       0.140702       1.077909 0.78270439E+01  0.75609707E+02                                 1.665074                            1.579475      -1.146881       2.347884                    0.996818       3.302399       8.856595       0.530478       1.195250      -0.728875       0.000469       0.028677       0.028282       0.040280      -0.001220      -0.002929       0.011854      -0.010217       0.004710      -0.009556      -0.005712       0.015268              1.707890       1.746332      -0.128199      -0.017013       1.702796       0.397167       1.674543           0.000201
          109              H       7.804487      16.505262       3.324976       0.137314       1.134917 0.84628070E+01  0.83223028E+02                                 1.715162                            1.637010      -1.182176       2.329355                    0.996541       3.335706       8.976676       0.524514       1.187462      -0.731296       0.039994      -0.014514      -0.011351       0.044035      -0.008568      -0.005243       0.001255       0.015486      -0.024267      -0.009651      -0.007076       0.016727              1.752862       2.046289      -0.188524      -0.040306       1.608621       0.233210       1.603676           0.000534
          110              H       3.806759      16.619214       2.661773       0.146473       1.385108 0.10687368E+02  0.11218051E+03                                 2.018644                            1.886867      -1.449571       2.209800                    0.993011       3.604697      10.249071       0.467107       1.249232      -0.717148      -0.030180      -0.017764      -0.024181       0.042558       0.014030       0.010222       0.003151       0.000624       0.021856      -0.018722      -0.000035       0.018757              2.089409       2.368507       0.100852       0.294085       1.882343       0.385120       2.017379           0.000254
          111              H      -0.501994      23.758499       9.934597       0.149302       1.062542 0.76311834E+01  0.72926071E+02                                 1.632688                            1.553072      -0.892597       2.476304                    0.999191       3.092837       8.130578       0.540745       1.185284      -0.733668      -0.046384       0.004548      -0.004672       0.046840      -0.002321       0.002318       0.008884       0.035149      -0.013590      -0.020558       0.000433       0.020126              1.652873       2.014305      -0.086371      -0.030580       1.337680       0.170078       1.606633          -0.000012
          112              H      -0.751397      -6.498521      12.157222       0.140314       1.102238 0.80663158E+01  0.78380847E+02                                 1.682991                            1.598899      -1.113031       2.364223                    0.997075       3.283062       8.783350       0.530363       1.188498      -0.731110      -0.033187      -0.016050      -0.012220       0.038837       0.005666       0.007767       0.006164       0.011213      -0.007827      -0.009752      -0.004903       0.014655              1.720232       1.933453       0.210819       0.118500       1.467395       0.254701       1.759849           0.000239
          113              H       0.930253      -4.422639      15.208851       0.137298       1.139190 0.84791508E+01  0.83407673E+02                                 1.716976                            1.636285      -1.198230       2.320018                    0.996421       3.345751       8.999250       0.525842       1.184123      -0.731954      -0.003631       0.022274       0.037361       0.043648      -0.000782      -0.003078       0.009762      -0.008266       0.033149      -0.010196      -0.006566       0.016763              1.757767       1.759904       0.040629      -0.067458       1.548710       0.327892       1.964686           0.000523
          114              H       3.230925      -5.660785      12.130336       0.142974       1.398940 0.10855104E+02  0.11450974E+03                                 2.034495                            1.902276      -1.495277       2.184022                    0.992706       3.683943      10.537754       0.464465       1.250099      -0.716246       0.040275       0.002688      -0.013816       0.042663       0.002505      -0.005406      -0.010250       0.022528      -0.028409      -0.018534       0.000489       0.018045              2.108804       2.548458       0.115629      -0.225850       1.682142       0.238399       2.095811           0.000308
          115              H      10.533270      25.791189       3.065072       0.140412       1.131655 0.83603206E+01  0.81894118E+02                                 1.709350                            1.625649      -1.153965       2.345846                    0.996709       3.288131       8.806385       0.527490       1.185391      -0.732249       0.002708       0.033473      -0.024030       0.041294      -0.001596      -0.000256      -0.009043      -0.018742      -0.007311      -0.008762      -0.006531       0.015293              1.749952       1.437163      -0.024440      -0.198324       2.074718      -0.179746       1.737977           0.000220
          116              H       8.971781      23.542877       6.080852       0.146172       1.361755 0.10566710E+02  0.11057406E+03                                 1.996980                            1.877427      -1.430985       2.220028                    0.992947       3.573034      10.135801       0.467924       1.250886      -0.717076      -0.021574      -0.007608       0.035453       0.042193       0.010829      -0.007660      -0.001334       0.005513       0.040268      -0.018334       0.000900       0.017434              2.058153       1.878771       0.014975      -0.493020       2.063151      -0.156146       2.232536           0.000251
          117              H      11.238577      21.802706       3.195024       0.137951       1.151622 0.86022513E+01  0.84884037E+02                                 1.728748                            1.648300      -1.195004       2.324700                    0.996415       3.333502       8.966541       0.524083       1.184382      -0.732259       0.016954      -0.035789      -0.018217       0.043591      -0.007596      -0.003555       0.009466      -0.012665      -0.009677      -0.009023      -0.007604       0.016627              1.765647       1.550529      -0.158460      -0.237572       2.043656       0.102399       1.702756           0.000561
          118              H      10.431641      27.525190       4.624494       0.152003       1.089452 0.78829938E+01  0.76067824E+02                                 1.673767                            1.589767      -0.910215       2.469963                    0.999101       3.114492       8.270432       0.527945       1.202285      -0.729893       0.033874       0.022176      -0.022292       0.046219       0.009743      -0.016400      -0.002081       0.000527      -0.021444      -0.019726      -0.000851       0.020577              1.693782       1.779828       0.122755      -0.383411       1.706508       0.005507       1.595010          -0.000014
          119              H      10.262296      -0.911619       4.696192       0.127500       1.417338 0.10986082E+02  0.11639262E+03                                 2.067299                            1.926203      -1.338125       2.251365                    0.993347       3.718040      10.704208       0.456490       1.266463      -0.712982       0.013613      -0.013536      -0.033010       0.038186      -0.004082      -0.001661       0.010694      -0.017183       0.016599      -0.012324      -0.004638       0.016962              2.151619       1.833772      -0.023343      -0.439713       2.345944       0.322624       2.275141          -0.000003
          120              H       9.415333       2.254546       7.080137       0.119937       1.334903 0.10239196E+02  0.10660366E+03                                 1.983134                            1.855072      -1.283368       2.272399                    0.994041       3.698061      10.559615       0.466781       1.260338      -0.713735       0.000364       0.035711       0.004299       0.035970       0.008740      -0.001347      -0.003688      -0.017643      -0.013568      -0.010162      -0.005288       0.015450              2.059060       1.769143       0.196871      -0.306245       2.560005       0.066813       1.848034          -0.000003
          121              H       7.585878      -1.315064       7.779188       0.129628       1.386537 0.10691894E+02  0.11248992E+03                                 2.036557                            1.900269      -1.315895       2.264030                    0.993664       3.673730      10.533816       0.459664       1.266504      -0.713101      -0.029096      -0.019782       0.016867       0.039018       0.002577      -0.012164      -0.002810       0.013012       0.007806      -0.008727      -0.007997       0.016724              2.112868       2.076542       0.286334      -0.515749       2.151265      -0.009240       2.110797          -0.000004
          122              H      10.976837       3.514221       5.910570       0.137742       1.075081 0.77048834E+01  0.73840463E+02                                 1.645678                            1.559388      -0.869582       2.478227                    0.999239       3.152533       8.311435       0.540013       1.183514      -0.733615      -0.022044       0.020673       0.032806       0.044604      -0.000587      -0.016659       0.010164      -0.008552       0.005618      -0.020324       0.000555       0.019769              1.670303       1.492649      -0.011856      -0.284357       1.868301       0.216811       1.649960          -0.000010
          123              H      11.808406       5.466881       5.516233       0.140696       1.078150 0.78291658E+01  0.75634923E+02                                 1.665321                            1.579693      -1.146899       2.347880                    0.996817       3.302352       8.856590       0.530442       1.195257      -0.728878      -0.028678       0.000477       0.028280       0.040279       0.001218      -0.011857      -0.002929       0.010211       0.004699      -0.009561      -0.005708       0.015269              1.708152       1.703048       0.128231      -0.397264       1.746609      -0.017015       1.674800           0.000200
          124              H      14.293873       7.804516       3.324976       0.137325       1.134797 0.84616774E+01  0.83209105E+02                                 1.715024                            1.636885      -1.182161       2.329355                    0.996541       3.335647       8.976352       0.524542       1.187439      -0.731299       0.014516       0.039994      -0.011360       0.044038       0.008569      -0.001246      -0.005240      -0.015479      -0.024265      -0.009654      -0.007069       0.016722              1.752720       1.608491       0.188502      -0.233180       2.046112      -0.040304       1.603558           0.000533
          125              H      14.179919       3.806788       2.661773       0.146470       1.384993 0.10686268E+02  0.11216620E+03                                 2.018514                            1.886751      -1.449679       2.209749                    0.993009       3.604772      10.249193       0.467128       1.249207      -0.717150       0.017765      -0.030179      -0.024181       0.042557      -0.014030      -0.003150       0.010225      -0.000624       0.021858      -0.018724      -0.000035       0.018758              2.089271       1.882216      -0.100844      -0.385081       2.368345       0.294063       2.017252           0.000254
          126              H       7.040748      -0.501952       9.934597       0.149306       1.062481 0.76306185E+01  0.72919188E+02                                 1.632603                            1.552995      -0.892716       2.476253                    0.999190       3.092810       8.130375       0.540770       1.185255      -0.733674      -0.004546      -0.046382      -0.004670       0.046838       0.002321      -0.008884       0.002319      -0.035148      -0.013584      -0.020558       0.000434       0.020124              1.652787       1.337613       0.086362      -0.170063       2.014190      -0.030576       1.606558          -0.000011
          127              H       6.498701      -0.751409      12.157222       0.140314       1.102420 0.80679513E+01  0.78400828E+02                                 1.683209                            1.599090      -1.113070       2.364208                    0.997076       3.283112       8.783755       0.530316       1.188541      -0.731102       0.016048      -0.033182      -0.012222       0.038833      -0.005665      -0.006159       0.007767      -0.011219      -0.007816      -0.009748      -0.004906       0.014654              1.720464       1.467562      -0.210866      -0.254754       1.933743       0.118525       1.760087           0.000239
          128              H       4.422861       0.930245      15.208851       0.137279       1.139240 0.84795976E+01  0.83413170E+02                                 1.717032                            1.636333      -1.198233       2.320013                    0.996422       3.345802       8.999448       0.525832       1.184130      -0.731952      -0.022273      -0.003632       0.037368       0.043654       0.000780      -0.009760      -0.003075       0.008267       0.033160      -0.010198      -0.006565       0.016762              1.757825       1.548751      -0.040631      -0.327910       1.759955      -0.067461       1.964769           0.000523
          129              H       5.660958       3.230915      12.130336       0.142986       1.399057 0.10856290E+02  0.11452669E+03                                 2.034714                            1.902463      -1.495256       2.184035                    0.992703       3.684090      10.538773       0.464407       1.250208      -0.716222      -0.002688       0.040271      -0.013819       0.042661      -0.002508       0.010249      -0.005407      -0.022523      -0.028415      -0.018533       0.000488       0.018045              2.109042       1.682294      -0.115659      -0.238437       2.548785      -0.225882       2.096047           0.000308
          130              H      20.265822       5.007956       3.065072       0.140359       1.131679 0.83604062E+01  0.81893640E+02                                 1.709209                            1.625522      -1.153058       2.346178                    0.996719       3.288306       8.806247       0.527586       1.185195      -0.732293      -0.002735      -0.033430      -0.024060       0.041279      -0.001597       0.000269       0.009067      -0.018774      -0.007332      -0.008786      -0.006539       0.015326              1.749804       1.437056      -0.024434       0.198294       2.074542       0.179728       1.737814           0.000219
          131              H      21.827354       7.256313       6.080852       0.146173       1.362069 0.10569603E+02  0.11061022E+03                                 1.997112                            1.877540      -1.431292       2.219814                    0.992963       3.573518      10.136940       0.467971       1.250693      -0.717115       0.021509       0.007664       0.035408       0.042132       0.010867       0.007685       0.001352       0.005534       0.040354      -0.018387       0.000900       0.017487              2.058295       1.878907       0.014983       0.493089       2.063281       0.156161       2.232697           0.000251
          132              H      19.560516       8.996441       3.195024       0.137962       1.151694 0.86030745E+01  0.84895090E+02                                 1.728912                            1.648454      -1.195083       2.324660                    0.996416       3.333566       8.967178       0.524018       1.184490      -0.732234      -0.016955       0.035793      -0.018211       0.043592      -0.007595       0.003561      -0.009459      -0.012661      -0.009678      -0.009013      -0.007609       0.016622              1.765813       1.550676      -0.158477       0.237610       2.043844      -0.102407       1.702919           0.000561
          133              H      20.367473       3.273978       4.624494       0.151709       1.089552 0.78834039E+01  0.76069530E+02                                 1.673428                            1.589454      -0.908795       2.470340                    0.999110       3.115476       8.271771       0.528197       1.201748      -0.730006      -0.033887      -0.022185      -0.022303       0.046237       0.009785       0.016481       0.002084       0.000517      -0.021547      -0.019825      -0.000844       0.020669              1.693433       1.779485       0.122742       0.383315       1.706119      -0.005480       1.594693          -0.000014
          134              H      20.536873       0.911688       4.696192       0.127474       1.417659 0.10989231E+02  0.11643496E+03                                 2.067654                            1.926511      -1.337897       2.251415                    0.993352       3.718500      10.706134       0.456439       1.266505      -0.712972      -0.013622       0.013504      -0.033022       0.038188      -0.004092       0.001666      -0.010691      -0.017129       0.016666      -0.012316      -0.004638       0.016954              2.152001       1.834087      -0.023341       0.439840       2.346362      -0.322695       2.275553          -0.000003
          135              H      21.383871      -2.254442       7.080137       0.119934       1.334979 0.10240002E+02  0.10661513E+03                                 1.983293                            1.855211      -1.283300       2.272433                    0.994039       3.698191      10.560457       0.466734       1.260428      -0.713715      -0.000369      -0.035710       0.004295       0.035969       0.008746       0.001351       0.003689      -0.017648      -0.013562      -0.010168      -0.005287       0.015455              2.059230       1.769281       0.196894       0.306284       2.560234      -0.066822       1.848174          -0.000003
          136              H      23.213337       1.315179       7.779188       0.129619       1.386428 0.10690871E+02  0.11247608E+03                                 2.036390                            1.900127      -1.316313       2.263823                    0.993662       3.673813      10.533789       0.459701       1.266437      -0.713113       0.029095       0.019766       0.016872       0.039011       0.002566       0.012173       0.002822       0.013039       0.007836      -0.008752      -0.007990       0.016741              2.112687       2.076369       0.286292       0.515678       2.151075       0.009235       2.110619          -0.000004
          137              H      19.822350      -3.514134       5.910570       0.137735       1.075121 0.77052468E+01  0.73844797E+02                                 1.645717                            1.559423      -0.869554       2.478237                    0.999240       3.152587       8.311618       0.540008       1.183512      -0.733615       0.022042      -0.020673       0.032810       0.044606      -0.000589       0.016663      -0.010157      -0.008547       0.005620      -0.020323       0.000555       0.019768              1.670341       1.492687      -0.011862       0.284369       1.868338      -0.216819       1.649998          -0.000010
          138              H      18.990721      25.332300       5.516233       0.140707       1.077837 0.78263827E+01  0.75601557E+02                                 1.664984                            1.579395      -1.146827       2.347906                    0.996817       3.302300       8.856163       0.530499       1.195230      -0.728880       0.028680      -0.000471       0.028281       0.040281       0.001219       0.011855       0.002928       0.010214       0.004717      -0.009557      -0.005712       0.015269              1.707796       1.702696       0.128190       0.397128       1.746243       0.017010       1.674448           0.000200
          139              H      16.505222      22.994633       3.324976       0.137313       1.134856 0.84621997E+01  0.83215046E+02                                 1.715039                            1.636901      -1.182159       2.329353                    0.996539       3.335698       8.976364       0.524559       1.187389      -0.731311      -0.014519      -0.040005      -0.011357       0.044047       0.008571       0.001251       0.005250      -0.015480      -0.024257      -0.009656      -0.007072       0.016728              1.752734       1.608509       0.188499       0.233183       2.046121       0.040301       1.603573           0.000533
          140              H      16.619167      26.992351       2.661773       0.146463       1.385183 0.10688031E+02  0.11218898E+03                                 2.018697                            1.886911      -1.449615       2.209775                    0.993010       3.604776      10.249297       0.467108       1.249212      -0.717152      -0.017766       0.030182      -0.024179       0.042558      -0.014028       0.003152      -0.010224      -0.000621       0.021855      -0.018721      -0.000037       0.018758              2.089467       1.882387      -0.100862       0.385139       2.368579      -0.294105       2.017435           0.000254
          141              H      23.758498       0.502098       9.934597       0.149310       1.062611 0.76318276E+01  0.72934042E+02                                 1.632794                            1.553167      -0.892793       2.476225                    0.999189       3.092866       8.130856       0.540711       1.185329      -0.733659       0.004552       0.046383      -0.004668       0.046839       0.002318       0.008885      -0.002317      -0.035155      -0.013580      -0.020562       0.000435       0.020127              1.652983       1.337757       0.086379       0.170099       2.014450       0.030583       1.606741          -0.000012
          142              H      -6.498522       0.751588      12.157222       0.140307       1.102278 0.80666635E+01  0.78385044E+02                                 1.683029                            1.598931      -1.113043       2.364205                    0.997075       3.283116       8.783531       0.530359       1.188494      -0.731111      -0.016051       0.033184      -0.012219       0.038835      -0.005667       0.006162      -0.007769      -0.011215      -0.007824      -0.009750      -0.004907       0.014657              1.720272       1.467427      -0.210834       0.254715       1.933506      -0.118514       1.759881           0.000239
          143              H      -4.422637      -0.930021      15.208851       0.137285       1.139171 0.84789376E+01  0.83404766E+02                                 1.716935                            1.636248      -1.198088       2.320083                    0.996422       3.345700       8.998969       0.525858       1.184099      -0.731960       0.022276       0.003637       0.037371       0.043658       0.000780       0.009764       0.003075       0.008268       0.033154      -0.010197      -0.006568       0.016765              1.757724       1.548678      -0.040621       0.327881       1.759859       0.067461       1.964637           0.000523
          144              H      -5.660780      -3.230736      12.130336       0.142986       1.399004 0.10855857E+02  0.11452139E+03                                 2.034700                            1.902455      -1.495153       2.184095                    0.992708       3.684031      10.538694       0.464395       1.250248      -0.716214       0.002692      -0.040269      -0.013812       0.042657      -0.002503      -0.010249       0.005411      -0.022535      -0.028421      -0.018538       0.000487       0.018051              2.109025       1.682296      -0.115649       0.238443       2.548745       0.225877       2.096033           0.000308
          145              C       8.419685       4.357908      19.425117       0.003154      40.020220 0.41092990E+03  0.94251245E+04                                10.062689                            6.653221       0.049755       2.024673                    0.999175      26.481542      72.630348       0.661088       0.403950      -1.083775      -0.005563       0.028740      -0.031358       0.042898       0.006417      -0.002452       0.006719       0.018061      -0.005261      -0.014280       0.002317       0.011963             14.123915      12.615436      -0.288922       2.040208      11.959118      -9.007727      17.797190           0.014534
          146              C       9.550931       4.957254      18.907550      -0.187366      37.409404 0.45796572E+03  0.10901095E+05                                 9.732976                            7.147217       0.016572       1.969046                    0.999542      30.169802      87.100421       0.615172       0.418285      -1.063656      -0.011579      -0.006487       0.016943       0.021523      -0.014337       0.018399       0.034420      -0.002948      -0.027661      -0.047559       0.013862       0.033697             12.270482      12.617208       3.224825      -2.750332       9.894774      -6.503096      14.299465          -0.001129
          147              C       9.425877       5.711208      17.717818       0.168481      41.275438 0.37231565E+03  0.83901515E+04                                10.507373                            6.518658      -0.020967       2.012865                    0.999458      25.445516      70.783022       0.635055       0.427993      -1.060739       0.024278       0.017040      -0.011764       0.031909       0.016149      -0.015837      -0.015129       0.024049      -0.024904      -0.023218      -0.011466       0.034684             15.541787      25.201440       4.697830      -4.018521       9.096983      -4.902959      12.326940           0.001212
          148              C       8.214544       5.906777      17.118247      -0.171549      38.689898 0.44770751E+03  0.10651764E+05                                10.074398                            7.137722      -0.164705       1.917708                    0.999137      30.290973      88.921018       0.603285       0.426733      -1.052884      -0.027698      -0.001562       0.005462       0.028275      -0.020888      -0.007879       0.029291      -0.072485       0.076265      -0.054542      -0.003117       0.057659             13.136127      22.906495       1.827075       1.106222       7.391641      -2.593398       9.110245          -0.001116
          149              C       7.086378       5.327759      17.693172       0.002072      40.117098 0.40862496E+03  0.93590739E+04                                10.088701                            6.632280       0.077477       2.035025                    0.999187      26.384736      72.313572       0.662470       0.403675      -1.083961       0.042329       0.003346       0.014390       0.044833       0.001374      -0.011633      -0.004161      -0.009392       0.007418      -0.014194       0.001612       0.012581             14.292402      22.394363      -0.531234       5.520584       7.830609      -3.888372      12.652232           0.013693
          150              C       7.181557       4.555326      18.833612      -0.123016      35.924625 0.42884716E+03  0.10056689E+05                                 9.523391                            6.952870      -0.086043       1.944567                    0.999469      29.382150      84.606843       0.617869       0.422724      -1.059271       0.015341       0.008524      -0.002376       0.017710       0.009578      -0.025885       0.029949      -0.022186      -0.031656      -0.047511       0.010630       0.036881             12.098690      13.791222      -2.050138       4.790259       8.460555      -5.397922      14.044294           0.000319
          151              C       5.764475       5.431546      16.992776       0.602879      23.157918 0.25024008E+03  0.51689143E+04                                 7.579588                            5.613338      -0.012688       2.059413                    0.999631      21.931909      60.795616       0.627981       0.472190      -1.022388      -0.048153       0.006237      -0.023997       0.054161      -0.024974      -0.047247       0.059764      -0.153876      -0.025489      -0.097955      -0.023168       0.121123              9.875686      15.468869      -0.785121       4.474652       5.380544      -1.657822       8.777644          -0.000089
          152              C       8.599254       3.413616      20.591547       0.600740      23.264928 0.25375331E+03  0.52572532E+04                                 7.596601                            5.652061       0.004747       2.064454                    0.999553      21.986328      60.942212       0.626218       0.472099      -1.022930       0.009167      -0.032866       0.044269       0.055893      -0.007065      -0.019597       0.107495      -0.050869      -0.008188      -0.097888      -0.024915       0.122803              9.865038       7.375086      -0.506105       1.198922       9.298551      -6.267868      12.921476          -0.000604
          153              C      11.846375       5.714284      17.264331      -0.158073      34.099299 0.38970845E+03  0.88981222E+04                                 9.124411                            6.528388       0.454856       2.124678                    0.999825      28.626775      80.605930       0.654100       0.410113      -1.070284      -0.042236      -0.000218       0.015683       0.045055      -0.028379       0.014209       0.000495       0.026602      -0.033828      -0.029663      -0.010065       0.039728             12.458143      20.827254       1.563062      -4.647947       8.234832      -3.105573       8.312344           0.000007
          154              C      12.611110       6.504891      16.489101       0.096729      46.753878 0.40584134E+03  0.93624182E+04                                11.515690                            6.784253      -0.174694       1.944432                    0.999500      26.934935      76.273337       0.624303       0.425284      -1.060439       0.004609       0.024123      -0.018735       0.030890      -0.006493       0.007402      -0.003333       0.005852       0.028921      -0.012028      -0.002806       0.014835             18.948362      37.848405       1.247968      -9.024618       8.720615      -2.320629      10.276066           0.000077
          155              C      14.073449       6.427891      16.174528       0.081724      46.684605 0.42577281E+03  0.99078444E+04                                11.335853                            6.888787      -0.155390       1.953371                    0.999118      26.907431      75.704811       0.629747       0.417964      -1.068579       0.007992       0.011646      -0.008681       0.016579      -0.011239      -0.008062      -0.006512       0.015494      -0.039901      -0.020446      -0.000401       0.020848             17.554176      30.167772      -0.952352      -6.012030       9.667776      -4.294140      12.826980          -0.000106
          156              C      14.852057       5.568602      16.943036      -0.193687      42.878637 0.48806956E+03  0.11865375E+05                                10.834578                            7.456776      -0.116466       1.925488                    0.998484      31.195643      92.570770       0.589732       0.427220      -1.052582       0.016864       0.002087       0.002370       0.017158       0.025668      -0.007997       0.010577      -0.015298       0.047805      -0.037783       0.015291       0.022492             14.858751      24.269601      -5.893801       0.425970      10.074212      -3.634952      10.232439           0.000105
          157              C      16.213067       5.340686      16.554973       0.091470      46.386666 0.39692419E+03  0.90837173E+04                                11.277583                            6.654975      -0.119444       1.972840                    0.999231      26.323602      73.652977       0.639637       0.418424      -1.067370      -0.013999       0.001016       0.003154       0.014386      -0.005314      -0.001291      -0.009259       0.001144      -0.005501      -0.011663       0.001772       0.009890             17.645259      21.174790      -8.610360       4.485379      16.337840      -9.383242      15.423147          -0.000097
          158              C      16.727095       6.064457      15.520287      -0.188687      43.029200 0.45894565E+03  0.11003552E+05                                10.875386                            7.248340      -0.128365       1.926618                    0.998725      30.774214      91.134477       0.595096       0.429286      -1.049736      -0.009388       0.020722       0.000155       0.022750       0.000837       0.000969       0.035012       0.020038      -0.045357      -0.044369       0.017409       0.026960             15.362191      12.273025      -2.924794       1.587310      15.103890     -10.940442      18.709658           0.000083
          159              C      15.953106       6.917586      14.741024       0.084969      47.092516 0.40656091E+03  0.93611353E+04                                11.395510                            6.734950      -0.149303       1.959945                    0.999149      26.576660      74.611738       0.635812       0.418383      -1.067292       0.009173      -0.005724       0.014347       0.017966       0.007142      -0.004067      -0.006321       0.020009      -0.006734      -0.013462      -0.001956       0.015418             17.995898      14.990929       0.942394      -5.092791      14.723194     -12.148942      24.273571          -0.000099
          160              C      14.607496       7.173222      15.094583      -0.192855      42.886468 0.49099274E+03  0.11951468E+05                                10.838718                            7.481910      -0.106812       1.928191                    0.998567      31.205384      92.586968       0.588544       0.427544      -1.052630      -0.004487       0.005686       0.015506       0.017114      -0.003315       0.023659       0.005625      -0.031052       0.004677      -0.033394       0.013714       0.019679             14.900070      19.345350       1.705725      -7.626844       9.986724      -5.764147      15.368135           0.000105
          161              C      17.038182       4.438278      17.306453       0.112029      46.330987 0.37610770E+03  0.85244849E+04                                11.441170                            6.539687      -0.160981       1.957016                    0.999525      26.340591      74.260165       0.633749       0.426416      -1.058308      -0.028549      -0.000696       0.013102       0.031420      -0.000195      -0.010244       0.007640      -0.008366       0.018326      -0.013714      -0.001375       0.015089             18.870748      23.577640     -13.038736       8.678115      18.717821      -9.844525      14.316784           0.000036
          162              C      18.313572       4.064683      17.136620      -0.153635      34.198579 0.37431436E+03  0.84711988E+04                                 9.174265                            6.417689       0.454202       2.128965                    0.999808      28.346546      79.778658       0.655912       0.412622      -1.067360       0.021853      -0.029282       0.021640       0.042465       0.015225       0.003449      -0.020954      -0.023171       0.070385      -0.033924      -0.002187       0.036111             12.684595      17.404220      -6.611016       2.985705      11.367628      -4.955579       9.281939           0.000010
          163              C     -10.937862       2.455439      18.269441       0.168386      40.848200 0.37909337E+03  0.85667123E+04                                10.420264                            6.557104       0.007700       2.021083                    0.999401      25.452005      70.501314       0.637278       0.425314      -1.064240      -0.034751       0.011420       0.001994       0.036634      -0.018429       0.007426      -0.012959       0.050142      -0.062066      -0.031604      -0.011824       0.043428             15.353580      22.499731      -6.867053       2.636556      12.782807      -5.856149      10.778201           0.001106
          164              C      -9.837416       2.920192      17.555602      -0.187280      37.637811 0.45668609E+03  0.10861298E+05                                 9.772315                            7.140436      -0.003515       1.963764                    0.999486      30.091449      86.791563       0.615148       0.418661      -1.063587       0.027150       0.000117      -0.001452       0.027189       0.000164       0.013214       0.012080      -0.067129       0.069495      -0.047676       0.011804       0.035872             12.326446      20.651953      -1.661819      -2.106374       8.035453      -2.665431       8.291931          -0.000670
          165              C      -8.591282       2.369506      17.849114       0.006545      40.003231 0.39963491E+03  0.91076425E+04                                10.062421                            6.565404       0.039310       2.025705                    0.999232      26.217647      71.811578       0.664466       0.404474      -1.082802      -0.038617      -0.008891       0.022018       0.045333      -0.005411       0.014015       0.002917       0.003284       0.000634      -0.015638       0.000503       0.015135             14.115685      19.629586       2.075912      -6.013936       9.914244      -5.595709      12.803224           0.012723
          166              C      -8.455141       1.443693      18.858258      -0.118560      35.802294 0.42459768E+03  0.99304632E+04                                 9.504536                            6.918386      -0.077562       1.949366                    0.999483      29.205885      83.936869       0.619514       0.422730      -1.059461      -0.013207       0.010947       0.000946       0.017180      -0.008644       0.019519       0.038087      -0.006613      -0.013402      -0.047008       0.006924       0.040084             12.065586      11.670175       1.789022      -3.592334      11.044924      -6.961761      13.481658           0.000484
          167              C      -9.573142       1.003887      19.547899       0.004801      40.060268 0.40580527E+03  0.92751116E+04                                10.068228                            6.603851       0.083774       2.038488                    0.999196      26.270834      71.842630       0.664962       0.403003      -1.084799      -0.012254       0.027204      -0.028226       0.041072       0.007201       0.002218       0.009489       0.015683      -0.029325      -0.016649      -0.000164       0.016814             14.265765      12.433857      -1.857574       0.323456      14.505469      -9.682228      15.857967           0.013392
          168              C     -10.827592       1.514226      19.262453      -0.163031      38.259166 0.44150148E+03  0.10467126E+05                                 9.993907                            7.086581      -0.178578       1.915622                    0.999077      30.121217      88.256041       0.605673       0.426553      -1.053035       0.016846      -0.012239       0.009472       0.022875       0.030808      -0.007771       0.045501      -0.041905       0.038146      -0.057888      -0.004625       0.062513             13.010452      14.176463      -4.570984       2.813501      12.804380      -6.993884      12.050515          -0.001048
          169              C      -7.436322       2.808080      17.052375       0.606526      23.317484 0.24710146E+03  0.50916043E+04                                 7.623260                            5.586163      -0.024511       2.056775                    0.999652      21.858663      60.658477       0.627688       0.473569      -1.020921       0.043059       0.016263      -0.029488       0.054664      -0.011940       0.033608       0.078207      -0.138712      -0.014719      -0.095900      -0.024982       0.120882              9.922979      13.925006       2.446586      -4.725051       6.595495      -3.072215       9.248436          -0.000063
          170              C      -9.401889      -0.007856      20.641735       0.599578      23.381215 0.25323955E+03  0.52428222E+04                                 7.617944                            5.641593       0.004796       2.065057                    0.999654      21.940216      60.749690       0.627725       0.471306      -1.023580       0.007428      -0.032983       0.040898       0.053063      -0.011067      -0.022766       0.107749      -0.032883       0.029613      -0.098008      -0.024410       0.122419              9.935859       7.296345      -0.579904       0.910490      10.743843      -6.617125      11.767389          -0.000582
          171              C      16.489925       7.613638      13.599688       0.104658      47.713345 0.39714355E+03  0.91163143E+04                                11.660824                            6.713561      -0.178901       1.945979                    0.999536      26.734556      75.627142       0.626967       0.425588      -1.059781       0.024972      -0.004306       0.014170       0.029033      -0.017806      -0.009349       0.002979      -0.002998      -0.025332      -0.017118      -0.007230       0.024348             19.559413      11.959203       3.832782      -6.483915      15.396426     -15.115324      31.322609           0.000095
          172              C      15.833587       8.236388      12.563658      -0.157256      35.368120 0.40082603E+03  0.92105738E+04                                 9.372427                            6.635932       0.441975       2.119177                    0.999796      28.744875      81.025290       0.646988       0.411983      -1.069761       0.012102       0.028366      -0.031836       0.044324       0.008478      -0.023727       0.000002       0.042625      -0.002219      -0.024222      -0.013373       0.037595             13.070749      10.093975       0.646052      -1.744339       9.503823      -8.121315      19.614448          -0.000007
          173              C      16.647898       9.229951      10.445442       0.171692      41.176816 0.37014716E+03  0.83210487E+04                                10.476120                            6.482492       0.019279       2.026560                    0.999488      25.320523      70.127612       0.639973       0.425736      -1.063171       0.002740      -0.016702       0.027770       0.032522       0.001298       0.002259      -0.028517       0.001767       0.064785      -0.028334      -0.009675       0.038008             15.741556      12.689000       1.048604       0.854633      10.426055      -9.386863      24.109611           0.001127
          174              C      15.407922       9.299245       9.840942      -0.187732      37.207923 0.43891309E+03  0.10346504E+05                                 9.695184                            7.000163       0.002141       1.968420                    0.999513      29.907579      86.178110       0.620615       0.418667      -1.062455      -0.008375       0.005557      -0.021009       0.023289       0.008492      -0.028230       0.022999      -0.028964      -0.038507      -0.046560       0.013015       0.033545             12.365255      13.360987      -0.889239       5.008277       7.421238      -4.926181      16.313540          -0.000753
          175              C      15.295495       9.951253       8.647177       0.005246      40.442475 0.40915616E+03  0.93733147E+04                                10.136525                            6.640047       0.049912       2.025751                    0.999212      26.398470      72.334767       0.661633       0.404096      -1.083790       0.037231      -0.006032       0.025511       0.045534       0.004046      -0.007021      -0.006171      -0.015824      -0.015037      -0.012336      -0.002261       0.014598             14.289586      21.712713       0.461329       5.803251       7.154526      -3.362923      14.001518           0.014170
          176              C      16.419041      10.518876       8.026545      -0.124078      35.774969 0.42757131E+03  0.10016510E+05                                 9.495829                            6.938893      -0.079502       1.947253                    0.999456      29.311329      84.282921       0.619149       0.422283      -1.059844      -0.002351      -0.005355       0.015109       0.016201      -0.011610      -0.005448       0.012554      -0.080860       0.041672      -0.049227       0.007764       0.041463             12.022721      20.159242       2.709897       0.369322       6.734586      -2.179217       9.174334           0.000883
          177              C      17.636226      10.408927       8.622083       0.004069      39.285946 0.39509731E+03  0.89783433E+04                                 9.941004                            6.516544       0.083985       2.040239                    0.999186      26.171224      71.575601       0.668732       0.403053      -1.083781      -0.027272      -0.017170       0.025284       0.040962      -0.006890       0.010397       0.003084      -0.017889       0.005176      -0.018083       0.007603       0.010480             14.096647      19.852307       4.703428      -3.998718       8.658421      -5.100300      13.779213           0.013460
          178              C      17.780992       9.785871       9.849904      -0.167762      39.486460 0.45763516E+03  0.10946201E+05                                10.231638                            7.225997      -0.193646       1.907058                    0.999049      30.424914      89.509411       0.598487       0.427866      -1.052343       0.006569       0.012351      -0.020449       0.024776      -0.013971       0.005787       0.051027      -0.036305      -0.057640      -0.055243      -0.006289       0.061532             13.532747      13.412686       3.568783      -3.613971       9.643594      -6.985827      17.541961          -0.000309
          179              C      13.971129       9.996830       7.933338       0.603461      23.314359 0.25097642E+03  0.51888085E+04                                 7.620162                            5.626968      -0.025999       2.055220                    0.999559      21.957693      60.928133       0.626216       0.473094      -1.021727      -0.049607       0.001839      -0.025318       0.055725      -0.036744      -0.060320       0.064823      -0.115060       0.035125      -0.096892      -0.026133       0.123025              9.904689      15.329736       0.066228       4.920749       5.808011      -1.473983       8.576320          -0.000348
          180              C      18.829377      10.967618       7.920791       0.603525      23.239308 0.25084192E+03  0.51819814E+04                                 7.593489                            5.617666      -0.002840       2.063506                    0.999673      21.869597      60.532045       0.628445       0.471784      -1.023097       0.042851       0.021581      -0.022586       0.053029      -0.034037       0.021575       0.073776      -0.144098      -0.021832      -0.097332      -0.023393       0.120726              9.943062      14.242802       3.660460      -3.758231       6.703420      -2.915531       8.882965          -0.000490
          181              C      -8.419399      -4.357622      19.425117       0.003012      40.027335 0.41101275E+03  0.94275209E+04                                10.063838                            6.653867       0.049595       2.024574                    0.999175      26.484496      72.640892       0.661058       0.403947      -1.083774       0.005672      -0.028630      -0.031272       0.042776       0.006389       0.002401      -0.006741       0.018297      -0.005433      -0.014336       0.002266       0.012070             14.125719      12.616932      -0.289517      -2.041203      11.960708       9.009053      17.799517           0.014530
          182              C      -9.550653      -4.956976      18.907550      -0.187542      37.402990 0.45788719E+03  0.10898664E+05                                 9.731738                            7.146487       0.017068       1.969286                    0.999540      30.166155      87.085177       0.615224       0.418271      -1.063674       0.011722       0.006791       0.017412       0.022061      -0.014226      -0.018376      -0.034284      -0.002469      -0.027951      -0.047444       0.014031       0.033412             12.268696      12.615732       3.224318       2.749689       9.893393       6.501852      14.296964          -0.001126
          183              C      -9.425616      -5.710947      17.717818       0.170171      41.228687 0.37180370E+03  0.83762529E+04                                10.503576                            6.516733      -0.026350       2.011677                    0.999456      25.423153      70.725188       0.634735       0.428329      -1.060465      -0.024697      -0.017160      -0.011942       0.032357       0.016549       0.016081       0.015673       0.025491      -0.025216      -0.024153      -0.011503       0.035656             15.535611      25.190813       4.695600       4.016403       9.093707       4.900920      12.322312           0.001211
          184              C      -8.214292      -5.906525      17.118247      -0.171838      38.688105 0.44769639E+03  0.10651319E+05                                10.073813                            7.137438      -0.164314       1.917887                    0.999135      30.289537      88.912936       0.603329       0.426710      -1.052910       0.028255       0.001603       0.005318       0.028796      -0.020859       0.007934      -0.029122      -0.072251       0.076399      -0.054449      -0.003011       0.057459             13.135247      22.904603       1.827039      -1.105854       7.391371       2.593350       9.109767          -0.001114
          185              C      -7.086117      -5.327498      17.693172       0.001971      40.120980 0.40867010E+03  0.93604153E+04                                10.089412                            6.632672       0.077337       2.034935                    0.999187      26.387329      72.323102       0.662443       0.403678      -1.083953      -0.042219      -0.003296       0.014400       0.044729       0.001387       0.011636       0.004218      -0.009446       0.007544      -0.014216       0.001578       0.012638             14.293527      22.395503      -0.531781      -5.521447       7.831410       3.889073      12.653668           0.013693
          186              C      -7.181279      -4.555048      18.833612      -0.123107      35.931086 0.42892615E+03  0.10059050E+05                                 9.524574                            6.953556      -0.086274       1.944460                    0.999469      29.385140      84.618827       0.617830       0.422730      -1.059263      -0.015245      -0.008490      -0.002349       0.017607       0.009517       0.025820      -0.029962      -0.022251      -0.031636      -0.047442       0.010527       0.036915             12.100510      13.792902      -2.050979      -4.791608       8.461916       5.399086      14.046714           0.000320
          187              C      -5.764225      -5.431296      16.992776       0.602842      23.159665 0.25026176E+03  0.51694843E+04                                 7.580021                            5.613604      -0.012802       2.059362                    0.999631      21.932886      60.799429       0.627961       0.472194      -1.022384       0.048165      -0.006224      -0.024004       0.054174      -0.024980       0.047222      -0.059785      -0.153870      -0.025409      -0.097935      -0.023195       0.121130              9.876378      15.469845      -0.785482      -4.475224       5.380973       1.658127       8.778316          -0.000090
          188              C      -8.598951      -3.413313      20.591547       0.600724      23.265690 0.25376227E+03  0.52575065E+04                                 7.596859                            5.652212       0.004624       2.064406                    0.999554      21.986981      60.945217       0.626199       0.472108      -1.022921      -0.009164       0.032879       0.044315       0.055936      -0.007086       0.019605      -0.107481      -0.050845      -0.008060      -0.097862      -0.024933       0.122794              9.865445       7.375389      -0.506347      -1.199233       9.298997       6.268185      12.921948          -0.000598
          189              C     -11.846121      -5.714030      17.264331      -0.156367      34.068126 0.38926379E+03  0.88858951E+04                                 9.122333                            6.527221       0.451250       2.123990                    0.999821      28.603479      80.544612       0.653740       0.410435      -1.070018       0.042949      -0.000264       0.015478       0.045654      -0.028855      -0.014113       0.000029       0.028044      -0.035868      -0.029674      -0.011148       0.040822             12.454925      20.821523       1.562646       4.646516       8.232927       3.104662       8.310324           0.000008
          190              C      18.188233      -6.504648      16.489101       0.096474      46.749506 0.40581794E+03  0.93616361E+04                                11.514604                            6.783769      -0.173886       1.944715                    0.999499      26.933320      76.264926       0.624372       0.425248      -1.060474      -0.004854      -0.024389      -0.019013       0.031303      -0.006585      -0.007311       0.003505       0.006391       0.028227      -0.012072      -0.002705       0.014777             18.946285      37.844214       1.247614       9.023237       8.719802       2.320264      10.274840           0.000075
          191              C      16.725890      -6.427653      16.174528       0.081585      46.691381 0.42585306E+03  0.99101652E+04                                11.336724                            6.889294      -0.155291       1.953349                    0.999118      26.910228      75.714075       0.629744       0.417947      -1.068592      -0.008147      -0.011650      -0.008715       0.016675      -0.011268       0.008028       0.006532       0.015417      -0.039824      -0.020436      -0.000387       0.020823             17.555445      30.170091      -0.952764       6.012119       9.668596       4.294417      12.827649          -0.000113
          192              C      15.947293      -5.568353      16.943036      -0.193684      42.883093 0.48812888E+03  0.11867228E+05                                10.835536                            7.457405      -0.116767       1.925377                    0.998485      31.197547      92.579307       0.589684       0.427240      -1.052565      -0.016945      -0.002065       0.002407       0.017240       0.025669       0.007964      -0.010562      -0.015501       0.048058      -0.037828       0.015281       0.022546             14.860057      24.271515      -5.894569      -0.426329      10.075375       3.635444      10.233280           0.000110
          193              C      14.586277      -5.340442      16.554973       0.091474      46.387892 0.39693984E+03  0.90841437E+04                                11.277656                            6.655030      -0.119413       1.972847                    0.999230      26.323824      73.653312       0.639647       0.418414      -1.067379       0.013967      -0.001040       0.003119       0.014348      -0.005294       0.001298       0.009270       0.001153      -0.005494      -0.011668       0.001785       0.009883             17.645342      21.174645      -8.610429      -4.485406      16.338230       9.383408      15.423149          -0.000104
          194              C      14.072234      -6.064228      15.520287      -0.188725      43.030741 0.45897022E+03  0.11004276E+05                                10.875558                            7.248477      -0.128273       1.926637                    0.998725      30.774908      91.136745       0.595098       0.429280      -1.049741       0.009397      -0.020726       0.000133       0.022757       0.000840      -0.000968      -0.035016       0.020057      -0.045398      -0.044383       0.017425       0.026958             15.362418      12.273136      -2.924710      -1.587157      15.104326      10.940668      18.709792           0.000086
          195              C      14.846211      -6.917369      14.741024       0.085008      47.091491 0.40655596E+03  0.93609776E+04                                11.395301                            6.734863      -0.149146       1.959997                    0.999148      26.576170      74.609791       0.635824       0.418378      -1.067297      -0.009144       0.005720       0.014376       0.017973       0.007135       0.004092       0.006339       0.020056      -0.006619      -0.013495      -0.001938       0.015434             17.995499      14.990520       0.942553       5.092772      14.723133      12.148774      24.272845          -0.000108
          196              C      16.191827      -7.172999      15.094583      -0.192900      42.890789 0.49105424E+03  0.11953383E+05                                10.839675                            7.482568      -0.106921       1.928139                    0.998567      31.206860      92.594077       0.588493       0.427566      -1.052612       0.004471      -0.005666       0.015513       0.017110      -0.003301      -0.023668      -0.005595      -0.031218       0.004797      -0.033450       0.013761       0.019689             14.901376      19.346992       1.706067       7.627608       9.987669       5.764745      15.369468           0.000110
          197              C      13.761173      -4.438023      17.306453       0.112029      46.331342 0.37611186E+03  0.85245865E+04                                11.441193                            6.539701      -0.160785       1.957085                    0.999524      26.340358      74.259081       0.633753       0.426413      -1.058312       0.028536       0.000670       0.013072       0.031395      -0.000205       0.010239      -0.007647      -0.008336       0.018398      -0.013701      -0.001404       0.015105             18.870761      23.577380     -13.038748      -8.678024      18.718132       9.844640      14.316770           0.000035
          198              C      12.485780      -4.064431      17.136620      -0.153662      34.199857 0.37433391E+03  0.84717197E+04                                 9.174355                            6.417757       0.454219       2.128957                    0.999808      28.346933      79.779126       0.655926       0.412609      -1.067372      -0.021856       0.029291       0.021656       0.042481       0.015227      -0.003439       0.020951      -0.023160       0.070345      -0.033914      -0.002188       0.036102             12.684718      17.404238      -6.611112      -2.985760      11.367909       4.955695       9.282007           0.000012
          199              C      10.938131      -2.455170      18.269441       0.168377      40.849319 0.37910471E+03  0.85670329E+04                                10.420454                            6.557203       0.007629       2.021056                    0.999403      25.452219      70.502185       0.637273       0.425314      -1.064240       0.034778      -0.011401       0.002015       0.036655      -0.018409      -0.007417       0.012980       0.050104      -0.062024      -0.031610      -0.011784       0.043394             15.353883      22.500154      -6.867233      -2.636606      12.783180       5.856278      10.778315           0.001105
          200              C       9.837675      -2.919933      17.555602      -0.187256      37.638320 0.45669470E+03  0.10861553E+05                                 9.772435                            7.140529      -0.003512       1.963771                    0.999486      30.091421      86.791669       0.615140       0.418664      -1.063585      -0.027135      -0.000095      -0.001408       0.027172       0.000184      -0.013185      -0.012049      -0.067112       0.069501      -0.047657       0.011820       0.035837             12.326603      20.652374      -1.661797       2.106447       8.035513       2.665379       8.291922          -0.000667
          201              C       8.591545      -2.369243      17.849114       0.006486      40.007581 0.39968363E+03  0.91090251E+04                                10.063107                            6.565791       0.039358       2.025704                    0.999232      26.218687      71.815358       0.664449       0.404472      -1.082803       0.038654       0.008911       0.022019       0.045369      -0.005438      -0.014011      -0.002934       0.003276       0.000693      -0.015655       0.000520       0.015135             14.116759      19.631384       2.076306       6.014552       9.914925       5.596086      12.803967           0.012720
          202              C       8.455418      -1.443415      18.858258      -0.118561      35.801631 0.42459090E+03  0.99302829E+04                                 9.504414                            6.918311      -0.077789       1.949300                    0.999482      29.206065      83.937787       0.619519       0.422728      -1.059461       0.013187      -0.010973       0.000940       0.017181      -0.008670      -0.019521      -0.038079      -0.006591      -0.013348      -0.047012       0.006944       0.040069             12.065394      11.670254       1.789063       3.592296      11.044796       6.961535      13.481131           0.000484
          203              C       9.573430      -1.003599      19.547899       0.004826      40.062325 0.40582931E+03  0.92758155E+04                                10.068649                            6.604104       0.083732       2.038470                    0.999197      26.271155      71.844541       0.664939       0.403010      -1.084792       0.012264      -0.027179      -0.028226       0.041059       0.007176      -0.002187      -0.009471       0.015705      -0.029308      -0.016636      -0.000148       0.016784             14.266402      12.434374      -1.857495      -0.323298      14.506289       9.682726      15.858543           0.013392
          204              C      10.827876      -1.513942      19.262453      -0.163034      38.260256 0.44151633E+03  0.10467588E+05                                 9.994200                            7.086780      -0.178621       1.915612                    0.999076      30.121644      88.258363       0.605653       0.426562      -1.053027      -0.016828       0.012262       0.009506       0.022889       0.030812       0.007811      -0.045482      -0.041863       0.038163      -0.057904      -0.004571       0.062475             13.010842      14.176789      -4.571078      -2.813510      12.804925       6.994150      12.050812          -0.001047
          205              C       7.436573      -2.807828      17.052375       0.606575      23.316243 0.24708469E+03  0.50911814E+04                                 7.623085                            5.586032      -0.024663       2.056747                    0.999653      21.857821      60.656033       0.627684       0.473579      -1.020913      -0.043065      -0.016266      -0.029439       0.054643      -0.011942      -0.033571      -0.078180      -0.138670      -0.014724      -0.095850      -0.024991       0.120841              9.922740      13.924777       2.446608       4.724838       6.595279       3.072104       9.248162          -0.000060
          206              C       9.402193       0.008160      20.641735       0.599607      23.380852 0.25323611E+03  0.52427380E+04                                 7.617907                            5.641579       0.004866       2.065087                    0.999654      21.940012      60.749236       0.627721       0.471310      -1.023577      -0.007360       0.033022       0.040923       0.053097      -0.011040       0.022831      -0.107717      -0.032859       0.029624      -0.097997      -0.024395       0.122392              9.935796       7.296283      -0.579819      -0.910380      10.743887       6.617089      11.767219          -0.000584
          207              C      14.309375      -7.613437      13.599688       0.104663      47.714640 0.39715337E+03  0.91166348E+04                                11.661226                            6.713756      -0.179189       1.945898                    0.999536      26.734885      75.629515       0.626940       0.425602      -1.059767      -0.024984       0.004291       0.014171       0.029041      -0.017814       0.009343      -0.002980      -0.002985      -0.025345      -0.017116      -0.007239       0.024355             19.560170      11.959662       3.833121       6.484319      15.397305      15.116092      31.323542           0.000096
          208              C      14.965698      -8.236203      12.563658      -0.157240      35.368603 0.40083302E+03  0.92107998E+04                                 9.372631                            6.636069       0.441793       2.119128                    0.999797      28.744921      81.026433       0.646968       0.411993      -1.069752      -0.012082      -0.028361      -0.031843       0.044320       0.008468       0.023720       0.000030       0.042705      -0.002273      -0.024215      -0.013406       0.037621             13.071057      10.094196       0.646106       1.744398       9.504205       8.121617      19.614771          -0.000010
          209              C      14.151302      21.569303      10.445442       0.171682      41.177478 0.37015332E+03  0.83212256E+04                                10.476244                            6.482540       0.019319       2.026569                    0.999488      25.320629      70.128172       0.639971       0.425736      -1.063171      -0.002740       0.016698       0.027754       0.032506       0.001296      -0.002258       0.028511       0.001787       0.064848      -0.028338      -0.009676       0.038014             15.741856      12.688797       1.048493      -0.854729      10.426468       9.387339      24.110304           0.001128
          210              C      15.391269      21.500000       9.840942      -0.187766      37.211583 0.43896272E+03  0.10347971E+05                                 9.695893                            7.000632       0.002087       1.968400                    0.999513      29.908568      86.182339       0.620584       0.418676      -1.062449       0.008388      -0.005563      -0.020986       0.023275       0.008483       0.028227      -0.023003      -0.029020      -0.038549      -0.046568       0.012997       0.033571             12.366317      13.361770      -0.889529      -5.008952       7.421921       4.926823      16.315261          -0.000755
          211              C      15.503678      20.847974       8.647177       0.005298      40.441870 0.40914560E+03  0.93730449E+04                                10.136540                            6.640026       0.049972       2.025772                    0.999211      26.398333      72.335107       0.661623       0.404104      -1.083781      -0.037279       0.006046       0.025496       0.045567       0.004052       0.007040       0.006182      -0.015796      -0.015034      -0.012349      -0.002255       0.014603             14.289683      21.712751       0.461259      -5.803440       7.154617       3.363008      14.001683           0.014168
          212              C      14.380123      20.280342       8.026545      -0.124153      35.776903 0.42760007E+03  0.10017369E+05                                 9.496212                            6.939164      -0.079553       1.947231                    0.999456      29.312244      84.286792       0.619131       0.422287      -1.059839       0.002346       0.005342       0.015115       0.016202      -0.011642       0.005444      -0.012573      -0.080865       0.041730      -0.049246       0.007763       0.041483             12.023246      20.160184       2.710038      -0.369321       6.734889       2.179332       9.174664           0.000881
          213              C      13.162947      20.390300       8.622083       0.004083      39.287285 0.39511371E+03  0.89788080E+04                                 9.941223                            6.516676       0.083815       2.040188                    0.999184      26.171242      71.575981       0.668726       0.403052      -1.083782       0.027285       0.017160       0.025265       0.040954      -0.006881      -0.010399      -0.003089      -0.017888       0.005087      -0.018077       0.007590       0.010487             14.096988      19.852998       4.703673       3.998970       8.658662       5.100382      13.779304           0.013461
          214              C      13.018199      21.013374       9.849904      -0.167739      39.488006 0.45765817E+03  0.10946892E+05                                10.232128                            7.226375      -0.193702       1.907045                    0.999047      30.425128      89.510721       0.598447       0.427889      -1.052328      -0.006583      -0.012360      -0.020442       0.024779      -0.013972      -0.005785      -0.051009      -0.036268      -0.057637      -0.055231      -0.006273       0.061504             13.533435      13.413069       3.569098       3.614453       9.644296       6.986390      17.542941          -0.000312
          215              C      16.828034      20.802387       7.933338       0.603454      23.315970 0.25099445E+03  0.51892906E+04                                 7.620642                            5.627257      -0.026012       2.055208                    0.999560      21.958293      60.931066       0.626183       0.473108      -1.021716       0.049621      -0.001832      -0.025306       0.055732      -0.036752       0.060319      -0.064817      -0.115050       0.035098      -0.096887      -0.026135       0.123022              9.905454      15.330988       0.066229      -4.921356       5.808398       1.474073       8.576977          -0.000349
          216              C      11.969786      19.831599       7.920791       0.603518      23.239636 0.25084582E+03  0.51820763E+04                                 7.593528                            5.617675      -0.002907       2.063477                    0.999674      21.869794      60.532447       0.628451       0.471778      -1.023101      -0.042864      -0.021585      -0.022572       0.053035      -0.034034      -0.021573      -0.073793      -0.144078      -0.021857      -0.097329      -0.023403       0.120732              9.943117      14.243332       3.660462       3.758092       6.703316       2.915331       8.882703          -0.000490
          217              C       4.357922      -8.419407      19.425117       0.003106      40.021570 0.41094452E+03  0.94255370E+04                                10.062854                            6.653300       0.049753       2.024664                    0.999175      26.482113      72.632047       0.661090       0.403945      -1.083779       0.028717       0.005590      -0.031358       0.042886      -0.006376       0.006730       0.002452      -0.018138      -0.005295      -0.014293       0.002316       0.011977             14.124179      11.959322       0.288893      -9.007916      12.615650      -2.040241      17.797566           0.014531
          218              C       4.957271      -9.550662      18.907550      -0.187322      37.407213 0.45793532E+03  0.10900183E+05                                 9.732580                            7.146962       0.016721       1.969097                    0.999542      30.168858      87.096746       0.615186       0.418283      -1.063658      -0.006491       0.011633       0.016982       0.021583       0.014335       0.034436      -0.018352       0.002853      -0.027680      -0.047551       0.013869       0.033682             12.269917       9.894284      -3.224720      -6.502664      12.616798       2.750183      14.298670          -0.001126
          219              C       5.711224      -9.425626      17.717818       0.168460      41.276239 0.37232494E+03  0.83904184E+04                                10.507526                            6.518749      -0.021012       2.012847                    0.999457      25.445851      70.784343       0.635048       0.427994      -1.060737       0.017034      -0.024286      -0.011748       0.031905      -0.016137      -0.015134       0.015819      -0.024056      -0.024894      -0.023224      -0.011442       0.034666             15.542050       9.097133      -4.698072      -4.903011      25.201944       4.018750      12.327072           0.001210
          220              C       5.906792      -8.214302      17.118247      -0.171474      38.688802 0.44769266E+03  0.10651321E+05                                10.074299                            7.137678      -0.164808       1.917687                    0.999137      30.290137      88.918158       0.603278       0.426742      -1.052879      -0.001546       0.027684       0.005425       0.028253       0.020893       0.029264       0.007887       0.072471       0.076318      -0.054547      -0.003090       0.057637             13.135989       7.391580      -1.827218      -2.593314      22.906326      -1.106037       9.110062          -0.001114
          221              C       5.327771      -7.086127      17.693172       0.002060      40.117158 0.40862435E+03  0.93590475E+04                                10.088679                            6.632247       0.077593       2.035063                    0.999187      26.384645      72.313048       0.662476       0.403672      -1.083964       0.003351      -0.042348       0.014391       0.044852      -0.001371      -0.004150       0.011625       0.009384       0.007366      -0.014182       0.001621       0.012561             14.292402       7.830568       0.531112      -3.888287      22.394533      -5.520535      12.652106           0.013692
          222              C       4.555338      -7.181287      18.833612      -0.123026      35.925965 0.42886340E+03  0.10057177E+05                                 9.523676                            6.953045      -0.086118       1.944539                    0.999469      29.382655      84.609064       0.617855       0.422729      -1.059267       0.008523      -0.015332      -0.002398       0.017705      -0.009546       0.029966       0.025884       0.022198      -0.031722      -0.047513       0.010605       0.036908             12.099127       8.460803       2.050263      -5.398127      13.791724      -4.790573      14.044853           0.000318
          223              C       5.431557      -5.764234      16.992776       0.602896      23.157606 0.25023598E+03  0.51688112E+04                                 7.579544                            5.613305      -0.012678       2.059425                    0.999631      21.931723      60.795098       0.627981       0.472192      -1.022386       0.006202       0.048149      -0.023968       0.054141       0.024971       0.059797       0.047253       0.153816      -0.025519      -0.097938      -0.023193       0.121131              9.875619       5.380528       0.784971      -1.657746      15.468918      -4.474485       8.777410          -0.000089
          224              C       3.413631      -8.598957      20.591547       0.600731      23.265108 0.25375494E+03  0.52573006E+04                                 7.596660                            5.652093       0.004795       2.064466                    0.999554      21.986480      60.942902       0.626214       0.472101      -1.022927      -0.032837      -0.009159       0.044265       0.055871       0.007052       0.107505       0.019618       0.050889      -0.008099      -0.097890      -0.024934       0.122824              9.865122       9.298609       0.506103      -6.267927       7.375141      -1.198927      12.921615          -0.000597
          225              C       5.714305     -11.846131      17.264331      -0.158097      34.099424 0.38971280E+03  0.88982275E+04                                 9.124388                            6.528399       0.454860       2.124675                    0.999825      28.626855      80.605614       0.654105       0.410110      -1.070288      -0.000193       0.042217       0.015651       0.045026       0.028367       0.000497      -0.014194      -0.026620      -0.033873      -0.029648      -0.010075       0.039723             12.458111       8.234789      -1.563174      -3.105528      20.827258       4.647963       8.312285           0.000009
          226              C       6.504859      18.188222      16.489101       0.096717      46.752277 0.40583167E+03  0.93621240E+04                                11.515367                            6.784119      -0.174464       1.944507                    0.999498      26.934677      76.271909       0.624317       0.425277      -1.060445       0.024143      -0.004579      -0.018750       0.030910       0.006461      -0.003335      -0.007403      -0.005846       0.028936      -0.012000      -0.002832       0.014831             18.947750       8.720398      -1.247857      -2.320524      37.847185       9.024133      10.275666           0.000074
          227              C       6.427862      16.725878      16.174528       0.081735      46.683437 0.42576485E+03  0.99076012E+04                                11.335629                            6.888694      -0.155316       1.953397                    0.999118      26.907143      75.703481       0.629756       0.417961      -1.068583       0.011629      -0.007971      -0.008658       0.016545       0.011218      -0.006511       0.008083      -0.015508      -0.039931      -0.020456      -0.000389       0.020845             17.553759       9.667573       0.952432      -4.293967      30.167165       6.011735      12.826540          -0.000110
          228              C       5.568574      15.947283      16.943036      -0.193664      42.879379 0.48807813E+03  0.11865643E+05                                10.834848                            7.456966      -0.116419       1.925508                    0.998485      31.195589      92.571048       0.589709       0.427234      -1.052573       0.002074      -0.016876       0.002393       0.017171      -0.025671       0.010584       0.008000       0.015293       0.047842      -0.037793       0.015293       0.022500             14.859159      10.074480       5.894097      -3.634975      24.270475      -0.426119      10.232523           0.000108
          229              C       5.340660      14.586268      16.554973       0.091445      46.386754 0.39692840E+03  0.90838125E+04                                11.277457                            6.654923      -0.119379       1.972863                    0.999229      26.323802      73.652867       0.639654       0.418413      -1.067380       0.001027       0.013984       0.003135       0.014368       0.005309      -0.009258       0.001288      -0.001142      -0.005521      -0.011659       0.001771       0.009888             17.644992      16.337643       8.610189      -9.383104      21.174428      -4.485300      15.422904          -0.000101
          230              C       6.064432      14.072223      15.520287      -0.188707      43.029762 0.45895543E+03  0.11003823E+05                                10.875404                            7.248376      -0.128431       1.926593                    0.998725      30.774480      91.134820       0.595101       0.429282      -1.049741       0.020710       0.009399       0.000154       0.022744      -0.000826       0.035014      -0.000975      -0.020024      -0.045369      -0.044370       0.017406       0.026965             15.362174      15.103915       2.924655     -10.940462      12.272928      -1.587180      18.709678           0.000085
          231              C       6.917560      14.846199      14.741024       0.085009      47.090035 0.40654167E+03  0.93605612E+04                                11.395060                            6.734751      -0.149236       1.959971                    0.999149      26.575926      74.608620       0.635828       0.418378      -1.067297      -0.005720      -0.009134       0.014376       0.017967      -0.007129      -0.006333       0.004080      -0.020039      -0.006701      -0.013479      -0.001948       0.015426             17.995040      14.722501      -0.942389     -12.148252      14.990350       5.092608      24.272267          -0.000104
          232              C       7.173193      16.191814      15.094583      -0.192879      42.886635 0.49099889E+03  0.11951651E+05                                10.838743                            7.481959      -0.106889       1.928165                    0.998567      31.205439      92.587172       0.588542       0.427545      -1.052630       0.005680       0.004533       0.015518       0.017135       0.003306       0.005616      -0.023647       0.031095       0.004679      -0.033394       0.013722       0.019671             14.900042       9.986725      -1.705689      -5.764084      19.345421       7.626767      15.367979           0.000108
          233              C       4.438254      13.761165      17.306453       0.112049      46.329969 0.37609906E+03  0.85242339E+04                                11.441008                            6.539612      -0.160862       1.957059                    0.999525      26.340201      74.258647       0.633753       0.426416      -1.058309      -0.000690       0.028535       0.013090       0.031402       0.000202       0.007632       0.010238       0.008368       0.018349      -0.013705      -0.001380       0.015086             18.870394      18.717508      13.038395      -9.844371      23.577098      -8.677879      14.316575           0.000035
          234              C       4.064662      12.485773      17.136620      -0.153651      34.198841 0.37431871E+03  0.84713142E+04                                 9.174287                            6.417709       0.454099       2.128929                    0.999808      28.346592      79.778625       0.655914       0.412619      -1.067363      -0.029293      -0.021864       0.021644       0.042480      -0.015210      -0.020957      -0.003447       0.023175       0.070365      -0.033910      -0.002200       0.036109             12.684617      11.367671       6.611013      -4.955606      17.404221      -2.985727       9.281958           0.000012
          235              C       2.455420      10.938127      18.269441       0.168419      40.846972 0.37907964E+03  0.85663277E+04                                10.420112                            6.557018       0.007594       2.021056                    0.999402      25.451421      70.499479       0.637277       0.425318      -1.064237       0.011397       0.034758       0.002011       0.036634       0.018418      -0.012990      -0.007417      -0.050128      -0.062038      -0.031628      -0.011784       0.043412             15.353324      12.782635       6.866867      -5.856083      22.499281      -2.636487      10.778057           0.001104
          236              C       2.920175       9.837670      17.555602      -0.187278      37.637666 0.45668308E+03  0.10861223E+05                                 9.772327                            7.140433      -0.003521       1.963765                    0.999486      30.091459      86.791958       0.615144       0.418664      -1.063584       0.000113      -0.027138      -0.001440       0.027177      -0.000164       0.012054      -0.013204       0.067139       0.069460      -0.047672       0.011829       0.035844             12.326467       8.035491       1.661800      -2.665466      20.651968       2.106344       8.291941          -0.000666
          237              C       2.369491       8.591540      17.849114       0.006514      40.004454 0.39964727E+03  0.91079932E+04                                10.062611                            6.565501       0.039378       2.025714                    0.999232      26.218094      71.813039       0.664462       0.404474      -1.082802      -0.008896       0.038641       0.022020       0.045356       0.005437       0.002924      -0.014024      -0.003250       0.000722      -0.015663       0.000520       0.015143             14.116010       9.914399      -2.076011      -5.595761      19.630283       6.014110      12.803346           0.012720
          238              C       1.443678       8.455416      18.858258      -0.118593      35.802165 0.42459676E+03  0.99304127E+04                                 9.504376                            6.918276      -0.077656       1.949337                    0.999482      29.206056      83.936582       0.619534       0.422718      -1.059471       0.010969       0.013200       0.000928       0.017188       0.008659       0.038091      -0.019529       0.006617      -0.013368      -0.047021       0.006931       0.040090             12.065374      11.044702      -1.789064      -6.961562      11.670120       3.592342      13.481300           0.000486
          239              C       1.003870       9.573428      19.547899       0.004832      40.060227 0.40580416E+03  0.92750872E+04                                10.068269                            6.603879       0.083716       2.038468                    0.999197      26.270697      71.842445       0.664954       0.403007      -1.084795       0.027197       0.012243      -0.028239       0.041074      -0.007186       0.009469      -0.002215      -0.015675      -0.029343      -0.016631      -0.000166       0.016797             14.265832      14.505572       1.857453      -9.682306      12.433863      -0.323342      15.858061           0.013390
          240              C       1.514207      10.827873      19.262453      -0.163037      38.258859 0.44149726E+03  0.10466980E+05                                 9.993821                            7.086534      -0.178672       1.915599                    0.999076      30.120987      88.254604       0.605678       0.426551      -1.053038      -0.012264      -0.016834       0.009522       0.022901      -0.030809       0.045496       0.007805       0.041882       0.038184      -0.057908      -0.004588       0.062496             13.010333      12.804333       4.570905      -6.993869      14.176220      -2.813474      12.050446          -0.001044
          241              C       2.808066       7.436568      17.052375       0.606534      23.316440 0.24708710E+03  0.50912324E+04                                 7.623028                            5.585994      -0.024513       2.056798                    0.999653      21.858069      60.656293       0.627698       0.473568      -1.020922       0.016261      -0.043059      -0.029432       0.054633       0.011926       0.078212      -0.033589       0.138669      -0.014760      -0.095868      -0.025005       0.120872              9.922661       6.595210      -2.446458      -3.072005      13.924817       4.724807       9.247957          -0.000061
          242              C      -0.007872       9.402193      20.641735       0.599620      23.380742 0.25323341E+03  0.52426652E+04                                 7.617878                            5.641549       0.004763       2.065052                    0.999654      21.939849      60.748574       0.627723       0.471310      -1.023577      -0.033004      -0.007373       0.040950       0.053108       0.011027       0.107713       0.022818       0.032853       0.029612      -0.097994      -0.024385       0.122380              9.935764      10.743748       0.579815      -6.617057       7.296275      -0.910388      11.767270          -0.000583
          243              C       7.613613      14.309362      13.599688       0.104664      47.713213 0.39714448E+03  0.91163451E+04                                11.660817                            6.713584      -0.179042       1.945939                    0.999536      26.734566      75.627322       0.626964       0.425590      -1.059779      -0.004312      -0.024978       0.014159       0.029034       0.017824       0.002976       0.009347       0.003022      -0.025288      -0.017132      -0.007224       0.024357             19.559303      15.396323      -3.832863     -15.115167      11.959258       6.484022      31.322329           0.000093
          244              C       8.236362      14.965683      12.563658      -0.157250      35.368696 0.40083397E+03  0.92108129E+04                                 9.372595                            6.636053       0.441896       2.119156                    0.999797      28.744987      81.026170       0.646973       0.411990      -1.069755       0.028380      -0.012071      -0.031846       0.044332      -0.008492       0.000000       0.023740      -0.042656      -0.002224      -0.024242      -0.013379       0.037621             13.070979       9.503986      -0.646112      -8.121466      10.094123       1.744432      19.614827          -0.000007
          245              C       9.229926      14.151339      10.445442       0.171703      41.176233 0.37014046E+03  0.83208666E+04                                10.476053                            6.482449       0.019201       2.026541                    0.999488      25.320322      70.127095       0.639972       0.425738      -1.063169      -0.016703      -0.002739       0.027765       0.032517      -0.001302      -0.028520      -0.002264      -0.001787       0.064838      -0.028348      -0.009673       0.038020             15.741426      10.425944      -1.048600      -9.386760      12.688860      -0.854615      24.109474           0.001127
          246              C       9.299218      15.391307       9.840942      -0.187786      37.210552 0.43894751E+03  0.10347526E+05                                 9.695623                            7.000433       0.002069       1.968391                    0.999513      29.908779      86.182675       0.620603       0.418667      -1.062455       0.005557       0.008377      -0.020972       0.023257      -0.008483       0.023024       0.028250       0.029013      -0.038581      -0.046601       0.013009       0.033592             12.365893       7.421585       0.889294      -4.926501      13.361541      -5.008567      16.314553          -0.000754
          247              C       9.951226      15.503715       8.647177       0.005298      40.442259 0.40915304E+03  0.93732359E+04                                10.136524                            6.640045       0.049951       2.025765                    0.999212      26.398246      72.334392       0.661629       0.404099      -1.083787      -0.006054      -0.037272       0.025502       0.045565      -0.004042      -0.006174       0.007044       0.015805      -0.015038      -0.012355      -0.002242       0.014597             14.289581       7.154545      -0.461354      -3.362964      21.712567      -5.803209      14.001630           0.014171
          248              C      10.518851      14.380159       8.026545      -0.124111      35.775240 0.42757606E+03  0.10016664E+05                                 9.495902                            6.938947      -0.079592       1.947223                    0.999457      29.311641      84.284400       0.619143       0.422284      -1.059841      -0.005336       0.002335       0.015113       0.016196       0.011641       0.012560       0.005445       0.080853       0.041720      -0.049239       0.007770       0.041469             12.022801       6.734636      -2.709921      -2.179256      20.159319      -0.369306       9.174447           0.000883
          249              C      10.408904      13.162983       8.622083       0.004061      39.285457 0.39509392E+03  0.89782466E+04                                 9.940914                            6.516503       0.083932       2.040224                    0.999185      26.171216      71.575491       0.668736       0.403051      -1.083782      -0.017164       0.027284       0.025258       0.040950       0.006870       0.003097      -0.010378       0.017901       0.005076      -0.018061       0.007578       0.010482             14.096476       8.658231      -4.703412      -5.100045      19.852454       3.998646      13.778742           0.013459
          250              C       9.785848      13.018236       9.849904      -0.167753      39.487251 0.45764763E+03  0.10946567E+05                                10.231858                            7.226178      -0.193651       1.907057                    0.999049      30.425138      89.510176       0.598470       0.427875      -1.052337       0.012367      -0.006571      -0.020463       0.024796       0.013970       0.051019      -0.005760       0.036308      -0.057670      -0.055229      -0.006301       0.061531             13.533012       9.643786      -3.569002      -6.985923      13.413037       3.614316      17.542213          -0.000310
          251              C       9.996801      16.828071       7.933338       0.603420      23.315666 0.25099270E+03  0.51892293E+04                                 7.620454                            5.627159      -0.025762       2.055289                    0.999560      21.958294      60.930307       0.626204       0.473095      -1.021726       0.001831       0.049609      -0.025302       0.055719       0.036749       0.064808       0.060304       0.115050       0.035071      -0.096873      -0.026133       0.123006              9.905142       5.808215      -0.066310      -1.473973      15.330592      -4.921034       8.576618          -0.000350
          252              C      10.967597      11.969821       7.920791       0.603525      23.238894 0.25083725E+03  0.51818657E+04                                 7.593393                            5.617606      -0.002987       2.063456                    0.999673      21.869619      60.532171       0.628449       0.471782      -1.023097       0.021574      -0.042873      -0.022570       0.053037       0.034036       0.073787      -0.021569       0.144099      -0.021834      -0.097331      -0.023404       0.120735              9.942869       6.703184      -3.660302      -2.915221      14.242980       3.757900       8.882444          -0.000487
          253              C      -4.357636       8.419693      19.425117       0.003032      40.027057 0.41101129E+03  0.94274829E+04                                10.063818                            6.653879       0.049569       2.024565                    0.999175      26.484411      72.640742       0.661054       0.403950      -1.083772      -0.028654      -0.005653      -0.031277       0.042793      -0.006407      -0.006723      -0.002405      -0.018230      -0.005429      -0.014310       0.002258       0.012052             14.125629      11.960633       0.289420       9.008954      12.616892       2.041097      17.799362           0.014531
          254              C      -4.956993       9.550940      18.907550      -0.187575      37.404829 0.45791335E+03  0.10899440E+05                                 9.732025                            7.146674       0.016880       1.969219                    0.999540      30.167037      87.088273       0.615218       0.418269      -1.063676       0.006800      -0.011688       0.017395       0.022033       0.014226      -0.034267       0.018393       0.002528      -0.027888      -0.047430       0.014014       0.033416             12.269103       9.893765      -3.224483       6.502150      12.616044      -2.749876      14.297499          -0.001124
          255              C      -5.710963       9.425887      17.717818       0.170183      41.227713 0.37179338E+03  0.83759644E+04                                10.503454                            6.516673      -0.026444       2.011658                    0.999457      25.422702      70.723757       0.634733       0.428333      -1.060462      -0.017163       0.024681      -0.011966       0.032356      -0.016548       0.015670      -0.016081      -0.025489      -0.025167      -0.024146      -0.011505       0.035651             15.535385       9.093631      -4.695525       4.900893      25.190324      -4.016282      12.322200           0.001210
          256              C      -5.906540       8.214554      17.118247      -0.171858      38.687450 0.44769111E+03  0.10651134E+05                                10.073552                            7.137282      -0.164368       1.917869                    0.999135      30.289554      88.911961       0.603351       0.426696      -1.052921       0.001597      -0.028259       0.005346       0.028804       0.020870      -0.029111      -0.007912       0.072225       0.076423      -0.054447      -0.002994       0.057441             13.134832       7.391206      -1.826977       2.593302      22.903709       1.105934       9.109580          -0.001115
          257              C      -5.327510       7.086387      17.693172       0.001950      40.120261 0.40866758E+03  0.93603316E+04                                10.089257                            6.632634       0.077319       2.034927                    0.999187      26.387386      72.322864       0.662448       0.403676      -1.083956      -0.003315       0.042218       0.014386       0.044725      -0.001379       0.004212      -0.011651       0.009474       0.007560      -0.014240       0.001598       0.012643             14.293174       7.831262       0.531608       3.888955      22.394786       5.521290      12.653474           0.013692
          258              C      -4.555061       7.181565      18.833612      -0.123083      35.928782 0.42889794E+03  0.10058201E+05                                 9.524073                            6.953251      -0.086185       1.944497                    0.999469      29.384243      84.614846       0.617855       0.422720      -1.059271      -0.008506       0.015262      -0.002348       0.017629      -0.009513      -0.029940      -0.025808       0.022259      -0.031568      -0.047411       0.010515       0.036896             12.099733       8.461360       2.050666       5.398619      13.792104       4.791125      14.045736           0.000321
          259              C      -5.431306       5.764485      16.992776       0.602889      23.158744 0.25025239E+03  0.51692451E+04                                 7.579849                            5.613526      -0.012850       2.059352                    0.999631      21.932425      60.797989       0.627961       0.472198      -1.022381      -0.006244      -0.048187      -0.023992       0.054190       0.024993      -0.059770      -0.047233       0.153870      -0.025400      -0.097944      -0.023182       0.121125              9.876046       5.380816       0.785242       1.657995      15.469192       4.475053       8.778128          -0.000088
          260              C      -3.413328       8.599260      20.591547       0.600727      23.265827 0.25376497E+03  0.52575670E+04                                 7.596826                            5.652201       0.004680       2.064424                    0.999554      21.987045      60.945059       0.626207       0.472101      -1.022926       0.032890       0.009155       0.044289       0.055920       0.007081      -0.107499      -0.019590       0.050824      -0.008124      -0.097888      -0.024911       0.122799              9.865366       9.298917       0.506310       6.268106       7.375359       1.199206      12.921821          -0.000599
          261              C      -5.714051      11.846385      17.264331      -0.156387      34.067660 0.38925740E+03  0.88857115E+04                                 9.122166                            6.527086       0.451402       2.124040                    0.999821      28.603418      80.544231       0.653759       0.410424      -1.070025      -0.000275      -0.042948       0.015468       0.045649       0.028859       0.000032       0.014112      -0.028039      -0.035868      -0.029674      -0.011150       0.040825             12.454639       8.232872      -1.562535       3.104698      20.820833      -4.646324       8.310212           0.000010
          262              C      -6.504671      12.611121      16.489101       0.096476      46.750981 0.40582775E+03  0.93619360E+04                                11.514901                            6.783902      -0.173994       1.944676                    0.999500      26.933640      76.266580       0.624358       0.425254      -1.060468      -0.024397       0.004845      -0.019015       0.031309       0.006593       0.003500       0.007301      -0.006386       0.028228      -0.012078      -0.002690       0.014768             18.946819       8.720042      -1.247802       2.320411      37.845212      -9.023635      10.275201           0.000074
          263              C      -6.427678      14.073460      16.174528       0.081579      46.692066 0.42585643E+03  0.99102736E+04                                11.336869                            6.889349      -0.155429       1.953308                    0.999118      26.910348      75.714787       0.629737       0.417950      -1.068589      -0.011661       0.008135      -0.008716       0.016677       0.011265       0.006538      -0.008025      -0.015422      -0.039801      -0.020434      -0.000383       0.020817             17.555703       9.668749       0.952668       4.294586      30.170387      -6.012280      12.827972          -0.000106
          264              C      -5.568379      14.852067      16.943036      -0.193705      42.883040 0.48812646E+03  0.11867167E+05                                10.835474                            7.457333      -0.116759       1.925377                    0.998485      31.197747      92.580197       0.589692       0.427234      -1.052568      -0.002076       0.016944       0.002383       0.017236      -0.025667      -0.010563      -0.007962       0.015493       0.048058      -0.037825       0.015279       0.022546             14.859977      10.075286       5.894421       3.635481      24.271293       0.426224      10.233352           0.000105
          265              C      -5.340470      16.213076      16.554973       0.091484      46.387817 0.39693592E+03  0.90840512E+04                                11.277751                            6.655063      -0.119525       1.972817                    0.999231      26.323679      73.653413       0.639634       0.418423      -1.067371      -0.001019      -0.013989       0.003141       0.014374       0.005324       0.009266      -0.001298      -0.001170      -0.005524      -0.011682       0.001788       0.009894             17.645544      16.338309       8.610559       9.383459      21.175042       4.485462      15.423281          -0.000097
          266              C      -6.064258      16.727106      15.520287      -0.188710      43.029816 0.45895754E+03  0.11003904E+05                                10.875426                            7.248383      -0.128325       1.926626                    0.998724      30.774586      91.135734       0.595101       0.429280      -1.049740      -0.020726      -0.009389       0.000146       0.022754      -0.000838      -0.035014       0.000969      -0.020058      -0.045357      -0.044376       0.017419       0.026957             15.362227      15.104082       2.924756      10.940478      12.273086       1.587219      18.709512           0.000081
          267              C      -6.917397      15.953118      14.741024       0.084967      47.093534 0.40657151E+03  0.93614447E+04                                11.395687                            6.735038      -0.149238       1.959964                    0.999148      26.576765      74.612399       0.635808       0.418383      -1.067291       0.005729       0.009184       0.014362       0.017984      -0.007139       0.006339      -0.004081      -0.020031      -0.006641      -0.013487      -0.001937       0.015424             17.996219      14.723724      -0.942570      12.149371      14.990995      -5.092913      24.273938          -0.000099
          268              C      -7.173025      14.607508      15.094583      -0.192854      42.889480 0.49103392E+03  0.11952770E+05                                10.839453                            7.482397      -0.106999       1.928121                    0.998567      31.206250      92.591931       0.588502       0.427564      -1.052613      -0.005655      -0.004425       0.015509       0.017091       0.003319      -0.005585       0.023672       0.031179       0.004788      -0.033443       0.013771       0.019672             14.901087       9.987526      -1.706049       5.764729      19.346445      -7.627432      15.369291           0.000105
          269              C      -4.438053      17.038190      17.306453       0.112024      46.331904 0.37611555E+03  0.85246942E+04                                11.441282                            6.539732      -0.160889       1.957046                    0.999525      26.340541      74.259785       0.633751       0.426412      -1.058312       0.000691      -0.028560       0.013100       0.031429       0.000200      -0.007651      -0.010247       0.008355       0.018332      -0.013715      -0.001386       0.015101             18.870986      18.718227      13.038998       9.844659      23.577906       8.678195      14.316825           0.000036
          270              C      -4.064463      18.313579      17.136620      -0.153635      34.199188 0.37432341E+03  0.84714349E+04                                 9.174291                            6.417705       0.454116       2.128933                    0.999808      28.346616      79.778388       0.655922       0.412614      -1.067368       0.029283       0.021850       0.021645       0.042466      -0.015207       0.020951       0.003451       0.023174       0.070349      -0.033904      -0.002196       0.036100             12.684634      11.367760       6.611052       4.955619      17.404217       2.985708       9.281925           0.000011
          271              C      -2.455151     -10.937858      18.269441       0.168370      40.849904 0.37911022E+03  0.85671926E+04                                10.420561                            6.557258       0.007686       2.021073                    0.999402      25.452430      70.503021       0.637269       0.425315      -1.064239      -0.011416      -0.034761       0.001999       0.036642       0.018421       0.012958       0.007422      -0.050104      -0.062074      -0.031595      -0.011813       0.043408             15.354095      12.783221       6.867351       5.856250      22.500711       2.636618      10.778355           0.001107
          272              C      -2.919916      -9.837411      17.555602      -0.187272      37.639085 0.45670282E+03  0.10861786E+05                                 9.772560                            7.140594      -0.003458       1.963786                    0.999485      30.091526      86.791897       0.615138       0.418665      -1.063586      -0.000091       0.027128      -0.001418       0.027165      -0.000180      -0.012048       0.013219       0.067135       0.069536      -0.047686       0.011835       0.035851             12.326849       8.035552       1.661801       2.665347      20.653005      -2.106573       8.291990          -0.000671
          273              C      -2.369228      -8.591277      17.849114       0.006481      40.007987 0.39968296E+03  0.91089933E+04                                10.063096                            6.565728       0.039378       2.025709                    0.999232      26.218771      71.815195       0.664462       0.404465      -1.082810       0.008905      -0.038657       0.022025       0.045374       0.005437      -0.002938       0.014027      -0.003263       0.000652      -0.015674       0.000530       0.015144             14.116863       9.914985      -2.076423       5.596175      19.631466      -6.014753      12.804140           0.012722
          274              C      -1.443400      -8.455138      18.858258      -0.118559      35.802920 0.42460519E+03  0.99307132E+04                                 9.504734                            6.918506      -0.077679       1.949327                    0.999482      29.206410      83.939531       0.619499       0.422737      -1.059453      -0.010965      -0.013201       0.000938       0.017186       0.008640      -0.038066       0.019530       0.006608      -0.013408      -0.046996       0.006930       0.040066             12.065893      11.045286      -1.789202       6.961954      11.670530      -3.592514      13.481863           0.000483
          275              C      -1.003582      -9.573140      19.547899       0.004820      40.061749 0.40582268E+03  0.92756248E+04                                10.068556                            6.604051       0.083759       2.038481                    0.999197      26.270952      71.843803       0.664941       0.403010      -1.084792      -0.027184      -0.012244      -0.028207       0.041043      -0.007185      -0.009479       0.002210      -0.015684      -0.029301      -0.016636      -0.000157       0.016793             14.266271      14.506121       1.857513       9.682618      12.434276       0.323333      15.858415           0.013393
          276              C      -1.513923     -10.827590      19.262453      -0.162990      38.258053 0.44148733E+03  0.10466729E+05                                 9.993839                            7.086557      -0.178667       1.915610                    0.999076      30.120656      88.254765       0.605661       0.426563      -1.053026       0.012254       0.016817       0.009502       0.022875      -0.030805      -0.045482      -0.007806       0.041863       0.038161      -0.057895      -0.004580       0.062475             13.010312      12.804290       4.570823       6.993749      14.176376       2.813303      12.050269          -0.001050
          277              C      -2.807815      -7.436317      17.052375       0.606550      23.317062 0.24709061E+03  0.50913283E+04                                 7.623254                            5.586088      -0.024505       2.056797                    0.999653      21.857961      60.656353       0.627684       0.473577      -1.020916      -0.016242       0.043055      -0.029439       0.054627       0.011933      -0.078182       0.033574       0.138656      -0.014711      -0.095845      -0.024993       0.120838              9.923103       6.595557      -2.446778       3.072343      13.925231      -4.725222       9.248521          -0.000065
          278              C       0.008176      -9.401889      20.641735       0.599565      23.381398 0.25324334E+03  0.52429141E+04                                 7.617962                            5.641615       0.004833       2.065075                    0.999653      21.940286      60.749727       0.627728       0.471303      -1.023583       0.033002       0.007412       0.040899       0.053074       0.011072      -0.107731      -0.022786       0.032857       0.029637      -0.097997      -0.024405       0.122403              9.935881      10.743970       0.579854       6.617157       7.296337       0.910436      11.767335          -0.000583
          279              C      -7.613466      16.489938      13.599688       0.104659      47.714411 0.39715046E+03  0.91165463E+04                                11.661145                            6.713702      -0.179128       1.945917                    0.999537      26.734842      75.629173       0.626946       0.425599      -1.059770       0.004300       0.024978       0.014185       0.029045       0.017812      -0.002965      -0.009347       0.002986      -0.025315      -0.017126      -0.007220       0.024346             19.560049      15.397253      -3.832983      15.116054      11.959498      -6.484084      31.323396           0.000093
          280              C      -8.236231      15.833602      12.563658      -0.157223      35.368743 0.40083240E+03  0.92107982E+04                                 9.372702                            6.636093       0.441835       2.119141                    0.999797      28.744950      81.027032       0.646961       0.411996      -1.069747      -0.028362       0.012114      -0.031857       0.044340      -0.008477       0.000015      -0.023738      -0.042653      -0.002246      -0.024219      -0.013399       0.037618             13.071182       9.504308      -0.646075       8.121730      10.094293      -1.744338      19.614945          -0.000007
          281              C      21.569273      16.647914      10.445442       0.171669      41.178185 0.37016085E+03  0.83214429E+04                                10.476388                            6.482634       0.019270       2.026552                    0.999488      25.320850      70.129145       0.639962       0.425739      -1.063168       0.016734       0.002752       0.027779       0.032546      -0.001279       0.028541       0.002270      -0.001749       0.064834      -0.028347      -0.009696       0.038043             15.742066      10.426665      -1.048532       9.387504      12.689003       0.854718      24.110530           0.001124
          282              C      21.499973      15.407938       9.840942      -0.187725      37.208849 0.43892907E+03  0.10346961E+05                                 9.695341                            7.000301       0.002180       1.968433                    0.999513      29.907587      86.178093       0.620608       0.418669      -1.062456      -0.005555      -0.008364      -0.021002       0.023278      -0.008486      -0.022993      -0.028219       0.028959      -0.038504      -0.046545       0.013006       0.033538             12.365484       7.421507       0.889400       4.926428      13.361022       5.008481      16.313922          -0.000750
          283              C      20.847948      15.295513       8.647177       0.005249      40.442722 0.40915962E+03  0.93734377E+04                                10.136634                            6.640117       0.049884       2.025742                    0.999211      26.398854      72.336589       0.661622       0.404101      -1.083784       0.006033       0.037242       0.025513       0.045544      -0.004052       0.006165      -0.007014       0.015796      -0.015042      -0.012322      -0.002265       0.014586             14.289768       7.154701      -0.461217       3.363034      21.712987       5.803456      14.001616           0.014169
          284              C      20.280314      16.419059       8.026545      -0.124096      35.776541 0.42759604E+03  0.10017253E+05                                 9.496169                            6.939149      -0.079497       1.947248                    0.999456      29.312019      84.286109       0.619129       0.422289      -1.059837       0.005361      -0.002343       0.015112       0.016205       0.011612      -0.012558      -0.005447       0.080853       0.041693      -0.049227       0.007765       0.041462             12.023148       6.734868      -2.709958       2.179316      20.159986       0.369407       9.174592           0.000884
          285              C      20.390269      17.636244       8.622083       0.004068      39.287711 0.39512091E+03  0.89790103E+04                                 9.941278                            6.516727       0.083902       2.040213                    0.999185      26.171399      71.576514       0.668725       0.403051      -1.083783       0.017177      -0.027275       0.025282       0.040965       0.006888      -0.003087       0.010403       0.017886       0.005144      -0.018085       0.007602       0.010483             14.097020       8.658772      -4.703631       5.100472      19.852885      -3.998815      13.779402           0.013458
          286              C      21.013343      17.781009       9.849904      -0.167741      39.488010 0.45765799E+03  0.10946908E+05                                10.232138                            7.226365      -0.193697       1.907045                    0.999048      30.425142      89.511416       0.598447       0.427888      -1.052327      -0.012358       0.006565      -0.020444       0.024775       0.013982      -0.051004       0.005771       0.036277      -0.057610      -0.055219      -0.006288       0.061506             13.533460       9.644354      -3.569040       6.986455      13.413050      -3.614305      17.542976          -0.000308
          287              C      20.802362      13.971146       7.933338       0.603461      23.315510 0.25099013E+03  0.51891615E+04                                 7.620454                            5.627147      -0.025956       2.055229                    0.999560      21.957985      60.929303       0.626202       0.473098      -1.021725      -0.001838      -0.049625      -0.025328       0.055745       0.036739      -0.064808      -0.060303       0.115020       0.035149      -0.096864      -0.026131       0.122995              9.905175       5.808330      -0.066172       1.474061      15.330624       4.921158       8.576569          -0.000351
          288              C      19.831566      18.829396       7.920791       0.603518      23.239756 0.25084997E+03  0.51821869E+04                                 7.593553                            5.617729      -0.002890       2.063474                    0.999673      21.869964      60.533196       0.628446       0.471779      -1.023100      -0.021588       0.042851      -0.022570       0.053025       0.034051      -0.073790       0.021570       0.144107      -0.021876      -0.097342      -0.023404       0.120746              9.943097       6.703489      -3.660458       2.915444      14.242998      -3.758063       8.882803          -0.000487
          289              C       6.980003      11.041807       2.980379       0.003154      40.020243 0.41092999E+03  0.94251275E+04                                10.062695                            6.653222       0.049753       2.024672                    0.999175      26.481545      72.630372       0.661088       0.403950      -1.083775       0.005563      -0.028740       0.031358       0.042898       0.006417      -0.002452       0.006719       0.018061      -0.005261      -0.014280       0.002317       0.011963             14.123929      12.615447      -0.288926       2.040216      11.959131      -9.007739      17.797208           0.014526
          290              C       5.848757      10.442461       3.497946      -0.187367      37.409454 0.45796633E+03  0.10901114E+05                                 9.732986                            7.147222       0.016571       1.969045                    0.999542      30.169826      87.100520       0.615172       0.418285      -1.063656       0.011579       0.006487      -0.016943       0.021523      -0.014337       0.018399       0.034420      -0.002948      -0.027660      -0.047559       0.013862       0.033697             12.270498      12.617223       3.224828      -2.750334       9.894788      -6.503107      14.299484          -0.001123
          291              C       5.973811       9.688507       4.687678       0.168480      41.275447 0.37231571E+03  0.83901528E+04                                10.507373                            6.518657      -0.020966       2.012865                    0.999458      25.445520      70.783025       0.635055       0.427993      -1.060739      -0.024279      -0.017039       0.011764       0.031909       0.016149      -0.015837      -0.015129       0.024049      -0.024904      -0.023218      -0.011466       0.034684             15.541790      25.201443       4.697829      -4.018520       9.096985      -4.902962      12.326942           0.001208
          292              C       7.185144       9.492938       5.287249      -0.171549      38.689915 0.44770765E+03  0.10651768E+05                                10.074401                            7.137723      -0.164706       1.917707                    0.999137      30.290982      88.921057       0.603285       0.426733      -1.052884       0.027698       0.001562      -0.005461       0.028275      -0.020888      -0.007879       0.029291      -0.072485       0.076265      -0.054542      -0.003117       0.057659             13.136134      22.906507       1.827074       1.106225       7.391644      -2.593401       9.110250          -0.001110
          293              C       8.313310      10.071956       4.712324       0.002073      40.117123 0.40862504E+03  0.93590769E+04                                10.088709                            6.632282       0.077474       2.035024                    0.999187      26.384737      72.313599       0.662469       0.403675      -1.083960      -0.042329      -0.003346      -0.014390       0.044833       0.001374      -0.011633      -0.004161      -0.009393       0.007417      -0.014194       0.001613       0.012581             14.292418      22.394389      -0.531239       5.520596       7.830616      -3.888379      12.652248           0.013690
          294              C       8.218131      10.844389       3.571884      -0.123015      35.924645 0.42884726E+03  0.10056693E+05                                 9.523397                            6.952872      -0.086046       1.944566                    0.999469      29.382156      84.606888       0.617869       0.422724      -1.059271      -0.015340      -0.008523       0.002376       0.017709       0.009578      -0.025884       0.029950      -0.022187      -0.031656      -0.047511       0.010630       0.036882             12.098703      13.791237      -2.050143       4.790268       8.460563      -5.397931      14.044309           0.000324
          295              C       9.635213       9.968169       5.412720       0.602879      23.157948 0.25024040E+03  0.51689235E+04                                 7.579597                            5.613344      -0.012693       2.059411                    0.999631      21.931932      60.795723       0.627981       0.472190      -1.022388       0.048153      -0.006237       0.023997       0.054161      -0.024975      -0.047247       0.059764      -0.153875      -0.025489      -0.097954      -0.023168       0.121123              9.875702      15.468897      -0.785125       4.474665       5.380551      -1.657826       8.777658          -0.000088
          296              C       6.800434      11.986099       1.813949       0.600740      23.264955 0.25375358E+03  0.52572607E+04                                 7.596609                            5.652065       0.004743       2.064453                    0.999553      21.986345      60.942287       0.626218       0.472099      -1.022929      -0.009168       0.032866      -0.044269       0.055893      -0.007065      -0.019597       0.107495      -0.050869      -0.008187      -0.097887      -0.024915       0.122803              9.865052       7.375093      -0.506109       1.198927       9.298566      -6.267881      12.921496          -0.000595
          297              C       3.553313       9.685431       5.141165      -0.158072      34.099277 0.38970813E+03  0.88981131E+04                                 9.124407                            6.528386       0.454857       2.124679                    0.999825      28.626761      80.605876       0.654100       0.410113      -1.070284       0.042236       0.000218      -0.015683       0.045055      -0.028379       0.014209       0.000495       0.026602      -0.033828      -0.029663      -0.010065       0.039728             12.458139      20.827247       1.563063      -4.647947       8.234830      -3.105573       8.312342           0.000010
          298              C       2.788578       8.894824       5.916395       0.096728      46.753869 0.40584129E+03  0.93624164E+04                                11.515687                            6.784252      -0.174693       1.944432                    0.999500      26.934934      76.273322       0.624303       0.425284      -1.060439      -0.004609      -0.024123       0.018735       0.030890      -0.006493       0.007401      -0.003333       0.005852       0.028920      -0.012028      -0.002806       0.014835             18.948360      37.848401       1.247970      -9.024620       8.720614      -2.320629      10.276066           0.000076
          299              C       1.326239       8.971824       6.230968       0.081725      46.684571 0.42577247E+03  0.99078344E+04                                11.335849                            6.888785      -0.155391       1.953371                    0.999118      26.907418      75.704766       0.629747       0.417964      -1.068579      -0.007992      -0.011646       0.008681       0.016579      -0.011239      -0.008062      -0.006511       0.015494      -0.039901      -0.020446      -0.000401       0.020847             17.554170      30.167765      -0.952350      -6.012031       9.667772      -4.294137      12.826974          -0.000110
          300              C       0.547631       9.831113       5.462460      -0.193688      42.878628 0.48806950E+03  0.11865372E+05                                10.834573                            7.456773      -0.116463       1.925489                    0.998484      31.195643      92.570743       0.589732       0.427220      -1.052582      -0.016864      -0.002087      -0.002370       0.017157       0.025668      -0.007997       0.010576      -0.015297       0.047805      -0.037783       0.015291       0.022491             14.858744      24.269594      -5.893795       0.425963      10.074205      -3.634947      10.232432           0.000108
          301              C      -0.813379      10.059029       5.850523       0.091469      46.386674 0.39692437E+03  0.90837223E+04                                11.277582                            6.654976      -0.119443       1.972840                    0.999231      26.323610      73.652996       0.639637       0.418424      -1.067370       0.013999      -0.001016      -0.003154       0.014385      -0.005314      -0.001291      -0.009260       0.001144      -0.005501      -0.011663       0.001772       0.009891             17.645253      21.174795      -8.610357       4.485372      16.337830      -9.383230      15.423134          -0.000099
          302              C      -1.327407       9.335258       6.885209      -0.188687      43.029218 0.45894596E+03  0.11003562E+05                                10.875389                            7.248342      -0.128365       1.926617                    0.998725      30.774231      91.134544       0.595096       0.429286      -1.049736       0.009388      -0.020722      -0.000155       0.022750       0.000837       0.000969       0.035012       0.020038      -0.045358      -0.044369       0.017409       0.026960             15.362188      12.273029      -2.924796       1.587309      15.103888     -10.940436      18.709649           0.000083
          303              C      -0.553418       8.482129       7.664472       0.084967      47.092537 0.40656115E+03  0.93611420E+04                                11.395510                            6.734950      -0.149302       1.959945                    0.999149      26.576671      74.611762       0.635812       0.418383      -1.067292      -0.009174       0.005724      -0.014347       0.017966       0.007142      -0.004067      -0.006322       0.020009      -0.006733      -0.013463      -0.001955       0.015418             17.995896      14.990933       0.942395      -5.092795      14.723192     -12.148938      24.273563          -0.000100
          304              C       0.792192       8.226493       7.310913      -0.192856      42.886483 0.49099295E+03  0.11951474E+05                                10.838718                            7.481910      -0.106810       1.928192                    0.998567      31.205394      92.586990       0.588544       0.427544      -1.052630       0.004488      -0.005686      -0.015506       0.017114      -0.003315       0.023659       0.005625      -0.031052       0.004677      -0.033393       0.013714       0.019679             14.900071      19.345358       1.705725      -7.626847       9.986723      -5.764144      15.368132           0.000106
          305              C      -1.638494      10.961437       5.099043       0.112030      46.330975 0.37610760E+03  0.85244821E+04                                11.441170                            6.539688      -0.160983       1.957015                    0.999525      26.340582      74.260140       0.633749       0.426416      -1.058308       0.028549       0.000696      -0.013102       0.031420      -0.000195      -0.010244       0.007640      -0.008366       0.018326      -0.013715      -0.001374       0.015089             18.870742      23.577651     -13.038732       8.678104      18.717806      -9.844509      14.316768           0.000034
          306              C      -2.913884      11.335032       5.268876      -0.153636      34.198640 0.37431509E+03  0.84712198E+04                                 9.174275                            6.417695       0.454201       2.128964                    0.999808      28.346581      79.778781       0.655912       0.412622      -1.067360      -0.021852       0.029282      -0.021640       0.042464       0.015225       0.003449      -0.020955      -0.023171       0.070385      -0.033924      -0.002188       0.036112             12.684609      17.404259      -6.611024       2.985701      11.367630      -4.955573       9.281938           0.000013
          307              C      26.337550      12.944276       4.136055       0.168388      40.848145 0.37909231E+03  0.85666821E+04                                10.420256                            6.557096       0.007698       2.021083                    0.999401      25.451962      70.501163       0.637278       0.425314      -1.064240       0.034751      -0.011421      -0.001994       0.036634      -0.018428       0.007426      -0.012958       0.050141      -0.062065      -0.031602      -0.011824       0.043426             15.353576      22.499761      -6.867019       2.636507      12.782777      -5.856128      10.778191           0.001101
          308              C      25.237104      12.479523       4.849894      -0.187283      37.638025 0.45668734E+03  0.10861333E+05                                 9.772346                            7.140442      -0.003508       1.963765                    0.999486      30.091504      86.791703       0.615148       0.418661      -1.063588      -0.027147      -0.000117       0.001448       0.027185       0.000161       0.013219       0.012080      -0.067134       0.069494      -0.047680       0.011807       0.035874             12.326523      20.652128      -1.661780      -2.106470       8.035462      -2.665432       8.291980          -0.000664
          309              C      23.990970      13.030209       4.556382       0.006538      40.003771 0.39963752E+03  0.91077147E+04                                10.062499                            6.565418       0.039317       2.025705                    0.999232      26.217755      71.811868       0.664467       0.404473      -1.082802       0.038616       0.008893      -0.022023       0.045336      -0.005412       0.014015       0.002919       0.003292       0.000621      -0.015638       0.000502       0.015136             14.115885      19.629817       2.076045      -6.014151       9.914362      -5.595833      12.803478           0.012720
          310              C      23.854829      13.956022       3.547238      -0.118557      35.802248 0.42459578E+03  0.99304061E+04                                 9.504529                            6.918370      -0.077562       1.949367                    0.999483      29.205804      83.936542       0.619515       0.422730      -1.059461       0.013207      -0.010949      -0.000946       0.017181      -0.008644       0.019520       0.038087      -0.006614      -0.013403      -0.047008       0.006924       0.040084             12.065611      11.670155       1.789057      -3.592370      11.044953      -6.961805      13.481727           0.000488
          311              C      24.972830      14.395828       2.857597       0.004803      40.060168 0.40580382E+03  0.92750689E+04                                10.068211                            6.603839       0.083778       2.038490                    0.999196      26.270775      71.842403       0.664962       0.403003      -1.084799       0.012254      -0.027204       0.028225       0.041071       0.007201       0.002218       0.009490       0.015683      -0.029325      -0.016651      -0.000163       0.016814             14.265760      12.433825      -1.857536       0.323421      14.505464      -9.682240      15.857991           0.013385
          312              C      26.227280      13.885489       3.143043      -0.163028      38.258952 0.44149865E+03  0.10467040E+05                                 9.993868                            7.086558      -0.178573       1.915625                    0.999077      30.121093      88.255543       0.605674       0.426553      -1.053035      -0.016845       0.012239      -0.009472       0.022875       0.030808      -0.007770       0.045503      -0.041907       0.038148      -0.057888      -0.004627       0.062515             13.010396      14.176395      -4.570932       2.813456      12.804319      -6.993853      12.050475          -0.001040
          313              C      22.836010      12.591635       5.353121       0.606512      23.317720 0.24710157E+03  0.50916007E+04                                 7.623297                            5.586149      -0.024524       2.056773                    0.999652      21.858565      60.657914       0.627692       0.473566      -1.020923      -0.043065      -0.016262       0.029486       0.054666      -0.011935       0.033597       0.078196      -0.138703      -0.014699      -0.095883      -0.024985       0.120868              9.923124      13.925063       2.446748      -4.725287       6.595585      -3.072390       9.248723          -0.000064
          314              C      24.801577      15.407571       1.763761       0.599578      23.381196 0.25323927E+03  0.52428143E+04                                 7.617937                            5.641588       0.004800       2.065058                    0.999654      21.940196      60.749595       0.627725       0.471306      -1.023580      -0.007428       0.032983      -0.040898       0.053063      -0.011067      -0.022766       0.107749      -0.032884       0.029614      -0.098008      -0.024411       0.122419              9.935856       7.296334      -0.579892       0.910476      10.743838      -6.617127      11.767396          -0.000576
          315              C      -1.090237       7.786077       8.805808       0.104659      47.713322 0.39714331E+03  0.91163076E+04                                11.660822                            6.713560      -0.178902       1.945978                    0.999536      26.734545      75.627109       0.626967       0.425588      -1.059780      -0.024971       0.004307      -0.014170       0.029033      -0.017806      -0.009349       0.002979      -0.002998      -0.025332      -0.017118      -0.007230       0.024348             19.559406      11.959204       3.832790      -6.483926      15.396421     -15.115317      31.322592           0.000094
          316              C      -0.433899       7.163327       9.841838      -0.157257      35.368115 0.40082597E+03  0.92105718E+04                                 9.372425                            6.635931       0.441975       2.119177                    0.999796      28.744874      81.025278       0.646988       0.411983      -1.069761      -0.012102      -0.028365       0.031836       0.044324       0.008479      -0.023727       0.000002       0.042625      -0.002219      -0.024222      -0.013374       0.037596             13.070744      10.093979       0.646060      -1.744353       9.503820      -8.121309      19.614434          -0.000009
          317              C      -1.248210       6.169764      11.960054       0.171694      41.176820 0.37014685E+03  0.83210397E+04                                10.476121                            6.482491       0.019276       2.026559                    0.999488      25.320506      70.127552       0.639973       0.425737      -1.063171      -0.002740       0.016702      -0.027770       0.032522       0.001298       0.002259      -0.028516       0.001767       0.064783      -0.028334      -0.009674       0.038008             15.741559      12.689021       1.048628       0.854588      10.426058      -9.386861      24.109600           0.001125
          318              C      -0.008234       6.100470      12.564554      -0.187729      37.207762 0.43891097E+03  0.10346440E+05                                 9.695155                            7.000145       0.002146       1.968423                    0.999513      29.907489      86.177754       0.620616       0.418667      -1.062455       0.008376      -0.005557       0.021009       0.023289       0.008491      -0.028229       0.023000      -0.028966      -0.038507      -0.046560       0.013014       0.033547             12.365212      13.360961      -0.889228       5.008246       7.421213      -4.926154      16.313461          -0.000749
          319              C       0.104193       5.448462      13.758319       0.005247      40.442405 0.40915517E+03  0.93732851E+04                                10.136513                            6.640039       0.049915       2.025753                    0.999212      26.398430      72.334603       0.661634       0.404096      -1.083791      -0.037230       0.006032      -0.025511       0.045533       0.004046      -0.007022      -0.006171      -0.015825      -0.015037      -0.012337      -0.002261       0.014598             14.289579      21.712739       0.461332       5.803244       7.154516      -3.362908      14.001481           0.014166
          320              C      -1.019353       4.880839      14.378951      -0.124076      35.774931 0.42756970E+03  0.10016460E+05                                 9.495816                            6.938876      -0.079499       1.947254                    0.999456      29.311255      84.282566       0.619150       0.422282      -1.059844       0.002350       0.005356      -0.015110       0.016202      -0.011610      -0.005447       0.012553      -0.080861       0.041674      -0.049227       0.007765       0.041462             12.022725      20.159308       2.709894       0.369333       6.734572      -2.179198       9.174297           0.000887
          321              C      -2.236538       4.990788      13.783413       0.004064      39.286105 0.39509688E+03  0.89783268E+04                                 9.941016                            6.516530       0.084009       2.040246                    0.999185      26.171206      71.575406       0.668735       0.403051      -1.083783       0.027275       0.017171      -0.025284       0.040964      -0.006889       0.010397       0.003083      -0.017886       0.005177      -0.018082       0.007603       0.010478             14.096711      19.852584       4.703475      -3.998758       8.658411      -5.100259      13.779138           0.013454
          322              C      -2.381304       5.613844      12.555592      -0.167762      39.486437 0.45763395E+03  0.10946160E+05                                10.231623                            7.225979      -0.193629       1.907063                    0.999049      30.424846      89.509039       0.598489       0.427865      -1.052344      -0.006568      -0.012351       0.020448       0.024775      -0.013971       0.005788       0.051025      -0.036303      -0.057639      -0.055242      -0.006288       0.061530             13.532749      13.412757       3.568836      -3.614062       9.643583      -6.985810      17.541908          -0.000306
          323              C       1.428559       5.402885      14.472158       0.603461      23.314331 0.25097602E+03  0.51887971E+04                                 7.620153                            5.626961      -0.025993       2.055222                    0.999559      21.957665      60.928004       0.626217       0.473093      -1.021728       0.049606      -0.001839       0.025318       0.055724      -0.036744      -0.060319       0.064823      -0.115060       0.035125      -0.096892      -0.026133       0.123025              9.904681      15.329730       0.066229       4.920740       5.808006      -1.473980       8.576305          -0.000352
          324              C      -3.429689       4.432097      14.484705       0.603535      23.239039 0.25083678E+03  0.51818494E+04                                 7.593438                            5.617612      -0.002786       2.063528                    0.999673      21.869378      60.531311       0.628447       0.471784      -1.023097      -0.042857      -0.021581       0.022580       0.053031      -0.034038       0.021580       0.073777      -0.144096      -0.021831      -0.097336      -0.023389       0.120725              9.943004      14.242897       3.660407      -3.758143       6.703326      -2.915452       8.882789          -0.000485
          325              C      23.819087      19.757337       2.980379       0.003011      40.027356 0.41101302E+03  0.94275284E+04                                10.063840                            6.653869       0.049595       2.024574                    0.999175      26.484507      72.640925       0.661058       0.403947      -1.083774      -0.005672       0.028630       0.031272       0.042776       0.006389       0.002401      -0.006741       0.018297      -0.005433      -0.014336       0.002266       0.012070             14.125721      12.616933      -0.289514      -2.041199      11.960712       9.009054      17.799518           0.014531
          326              C      24.950341      20.356691       3.497946      -0.187541      37.402986 0.45788714E+03  0.10898663E+05                                 9.731737                            7.146487       0.017068       1.969286                    0.999540      30.166153      87.085173       0.615224       0.418271      -1.063674      -0.011722      -0.006791      -0.017412       0.022061      -0.014226      -0.018376      -0.034284      -0.002469      -0.027951      -0.047444       0.014031       0.033412             12.268695      12.615733       3.224320       2.749691       9.893393       6.501851      14.296959          -0.001127
          327              C      24.825304      21.110662       4.687678       0.170172      41.228701 0.37180381E+03  0.83762563E+04                                10.503580                            6.516735      -0.026351       2.011676                    0.999456      25.423157      70.725211       0.634735       0.428329      -1.060465       0.024697       0.017160       0.011942       0.032357       0.016549       0.016081       0.015673       0.025491      -0.025215      -0.024153      -0.011503       0.035656             15.535616      25.190825       4.695604       4.016408       9.093711       4.900921      12.322313           0.001210
          328              C      23.613980      21.306240       5.287249      -0.171837      38.688103 0.44769636E+03  0.10651319E+05                                10.073813                            7.137438      -0.164314       1.917887                    0.999135      30.289536      88.912942       0.603329       0.426710      -1.052910      -0.028255      -0.001603      -0.005318       0.028796      -0.020859       0.007934      -0.029122      -0.072251       0.076400      -0.054448      -0.003011       0.057459             13.135247      22.904603       1.827041      -1.105851       7.391372       2.593350       9.109766          -0.001114
          329              C      22.485805      20.727213       4.712324       0.001970      40.120989 0.40867018E+03  0.93604179E+04                                10.089415                            6.632674       0.077336       2.034935                    0.999187      26.387332      72.323118       0.662443       0.403678      -1.083953       0.042219       0.003296      -0.014400       0.044729       0.001387       0.011636       0.004218      -0.009446       0.007544      -0.014216       0.001578       0.012638             14.293528      22.395509      -0.531780      -5.521444       7.831411       3.889073      12.653665           0.013691
          330              C      22.580967      19.954763       3.571884      -0.123108      35.931112 0.42892656E+03  0.10059061E+05                                 9.524579                            6.953559      -0.086274       1.944460                    0.999469      29.385155      84.618881       0.617830       0.422730      -1.059263       0.015245       0.008490       0.002349       0.017607       0.009518       0.025819      -0.029962      -0.022250      -0.031636      -0.047442       0.010527       0.036915             12.100514      13.792906      -2.050979      -4.791607       8.461920       5.399088      14.046716           0.000320
          331              C      21.163913      20.831011       5.412720       0.602842      23.159654 0.25026164E+03  0.51694812E+04                                 7.580019                            5.613603      -0.012801       2.059362                    0.999631      21.932881      60.799413       0.627962       0.472194      -1.022384      -0.048165       0.006224       0.024004       0.054174      -0.024980       0.047222      -0.059785      -0.153869      -0.025409      -0.097935      -0.023195       0.121130              9.876373      15.469839      -0.785481      -4.475219       5.380971       1.658126       8.778310          -0.000089
          332              C      23.998639      18.813028       1.813949       0.600724      23.265684 0.25376219E+03  0.52575042E+04                                 7.596857                            5.652210       0.004625       2.064407                    0.999554      21.986977      60.945195       0.626199       0.472108      -1.022921       0.009163      -0.032879      -0.044315       0.055936      -0.007086       0.019605      -0.107481      -0.050845      -0.008060      -0.097862      -0.024932       0.122794              9.865439       7.375386      -0.506345      -1.199230       9.298992       6.268181      12.921939          -0.000599
          333              C      -3.553291      21.113745       5.141165      -0.156367      34.068149 0.38926404E+03  0.88859027E+04                                 9.122338                            6.527224       0.451249       2.123990                    0.999821      28.603490      80.544665       0.653740       0.410435      -1.070018      -0.042949       0.000264      -0.015478       0.045654      -0.028855      -0.014113       0.000030       0.028045      -0.035868      -0.029674      -0.011149       0.040823             12.454933      20.821538       1.562650       4.646520       8.232933       3.104665       8.310328           0.000008
          334              C      -2.788545      21.904363       5.916395       0.096474      46.749519 0.40581802E+03  0.93616387E+04                                11.514606                            6.783771      -0.173886       1.944715                    0.999499      26.933323      76.264942       0.624372       0.425248      -1.060474       0.004854       0.024389       0.019013       0.031303      -0.006585      -0.007311       0.003505       0.006391       0.028227      -0.012072      -0.002705       0.014777             18.946289      37.844221       1.247620       9.023240       8.719805       2.320266      10.274841           0.000075
          335              C      -1.326202      21.827368       6.230968       0.081585      46.691390 0.42585312E+03  0.99101673E+04                                11.336726                            6.889295      -0.155292       1.953349                    0.999118      26.910231      75.714093       0.629744       0.417947      -1.068592       0.008147       0.011650       0.008715       0.016675      -0.011268       0.008028       0.006532       0.015417      -0.039823      -0.020436      -0.000387       0.020823             17.555447      30.170093      -0.952758       6.012122       9.668598       4.294420      12.827651          -0.000107
          336              C      -0.547605      20.968068       5.462460      -0.193685      42.883139 0.48812948E+03  0.11867246E+05                                10.835545                            7.457411      -0.116767       1.925377                    0.998485      31.197568      92.579397       0.589683       0.427240      -1.052565       0.016946       0.002065      -0.002407       0.017240       0.025668       0.007964      -0.010562      -0.015501       0.048059      -0.037828       0.015282       0.022546             14.860067      24.271532      -5.894570      -0.426330      10.075382       3.635448      10.233287           0.000106
          337              C       0.813411      20.740157       5.850523       0.091474      46.387890 0.39693981E+03  0.90841428E+04                                11.277656                            6.655030      -0.119413       1.972847                    0.999230      26.323823      73.653310       0.639647       0.418414      -1.067379      -0.013967       0.001040      -0.003119       0.014349      -0.005295       0.001298       0.009270       0.001153      -0.005493      -0.011668       0.001785       0.009883             17.645341      21.174641      -8.610424      -4.485408      16.338230       9.383411      15.423151          -0.000099
          338              C       1.327454      21.463943       6.885209      -0.188725      43.030730 0.45897008E+03  0.11004271E+05                                10.875557                            7.248477      -0.128272       1.926637                    0.998725      30.774900      91.136712       0.595098       0.429280      -1.049741      -0.009397       0.020726      -0.000133       0.022757       0.000840      -0.000968      -0.035016       0.020057      -0.045397      -0.044383       0.017424       0.026958             15.362415      12.273128      -2.924704      -1.587155      15.104326      10.940670      18.709792           0.000083
          339              C       0.553477      22.317084       7.664472       0.085008      47.091480 0.40655583E+03  0.93609741E+04                                11.395300                            6.734862      -0.149147       1.959997                    0.999148      26.576165      74.609777       0.635824       0.418378      -1.067297       0.009144      -0.005720      -0.014376       0.017972       0.007135       0.004092       0.006339       0.020056      -0.006619      -0.013495      -0.001938       0.015434             17.995498      14.990514       0.942560       5.092774      14.723136      12.148778      24.272844          -0.000102
          340              C      -0.792139      22.572714       7.310913      -0.192900      42.890790 0.49105428E+03  0.11953384E+05                                10.839675                            7.482568      -0.106921       1.928139                    0.998567      31.206859      92.594076       0.588493       0.427566      -1.052612      -0.004471       0.005666      -0.015513       0.017110      -0.003301      -0.023668      -0.005595      -0.031218       0.004798      -0.033450       0.013761       0.019689             14.901376      19.346988       1.706074       7.627610       9.987671       5.764749      15.369469           0.000106
          341              C       1.638515      19.837738       5.099043       0.112029      46.331328 0.37611174E+03  0.85245831E+04                                11.441191                            6.539700      -0.160786       1.957085                    0.999524      26.340353      74.259061       0.633753       0.426413      -1.058312      -0.028536      -0.000671      -0.013072       0.031395      -0.000205       0.010239      -0.007647      -0.008336       0.018399      -0.013701      -0.001404       0.015105             18.870756      23.577374     -13.038742      -8.678026      18.718125       9.844641      14.316771           0.000034
          342              C       2.913908      19.464146       5.268876      -0.153662      34.199827 0.37433352E+03  0.84717086E+04                                 9.174350                            6.417754       0.454222       2.128958                    0.999808      28.346916      79.779058       0.655926       0.412609      -1.067372       0.021856      -0.029292      -0.021656       0.042481       0.015227      -0.003438       0.020951      -0.023160       0.070347      -0.033913      -0.002188       0.036102             12.684710      17.404228      -6.611102      -2.985765      11.367899       4.955696       9.282004           0.000013
          343              C       4.461557      17.854885       4.136055       0.168377      40.849279 0.37910430E+03  0.85670214E+04                                10.420447                            6.557200       0.007631       2.021057                    0.999403      25.452204      70.502130       0.637273       0.425314      -1.064240      -0.034778       0.011401      -0.002015       0.036655      -0.018409      -0.007416       0.012980       0.050104      -0.062021      -0.031610      -0.011784       0.043394             15.353878      22.500158      -6.867221      -2.636619      12.783174       5.856277      10.778302           0.001105
          344              C       5.562013      18.319648       4.849894      -0.187257      37.638377 0.45669529E+03  0.10861572E+05                                 9.772446                            7.140535      -0.003520       1.963768                    0.999486      30.091458      86.791814       0.615140       0.418665      -1.063585       0.027134       0.000093       0.001409       0.027171       0.000182      -0.013186      -0.012050      -0.067112       0.069508      -0.047658       0.011819       0.035839             12.326623      20.652436      -1.661784       2.106401       8.035530       2.665390       8.291904          -0.000668
          345              C       6.808143      17.768958       4.556382       0.006485      40.007668 0.39968447E+03  0.91090501E+04                                10.063123                            6.565799       0.039351       2.025701                    0.999232      26.218726      71.815513       0.664448       0.404473      -1.082803      -0.038654      -0.008914      -0.022018       0.045370      -0.005438      -0.014011      -0.002934       0.003279       0.000697      -0.015655       0.000520       0.015135             14.116799      19.631514       2.076356       6.014545       9.914987       5.596095      12.803897           0.012722
          346              C       6.944270      16.843130       3.547238      -0.118561      35.801625 0.42459085E+03  0.99302819E+04                                 9.504415                            6.918312      -0.077790       1.949300                    0.999482      29.206066      83.937804       0.619518       0.422728      -1.059460      -0.013187       0.010972      -0.000939       0.017181      -0.008671      -0.019520      -0.038080      -0.006591      -0.013346      -0.047013       0.006943       0.040069             12.065403      11.670276       1.789082       3.592307      11.044831       6.961542      13.481103           0.000484
          347              C       5.826258      16.403314       2.857597       0.004827      40.062302 0.40582902E+03  0.92758074E+04                                10.068646                            6.604103       0.083732       2.038470                    0.999197      26.271143      71.844506       0.664939       0.403010      -1.084792      -0.012264       0.027179       0.028226       0.041058       0.007176      -0.002187      -0.009472       0.015705      -0.029307      -0.016636      -0.000147       0.016783             14.266402      12.434379      -1.857486      -0.323291      14.506304       9.682727      15.858521           0.013392
          348              C       4.571812      16.913657       3.143043      -0.163034      38.260234 0.44151601E+03  0.10467578E+05                                 9.994195                            7.086777      -0.178620       1.915613                    0.999076      30.121629      88.258300       0.605653       0.426562      -1.053027       0.016828      -0.012262      -0.009506       0.022889       0.030812       0.007811      -0.045482      -0.041863       0.038165      -0.057904      -0.004572       0.062476             13.010838      14.176791      -4.571074      -2.813509      12.804926       6.994147      12.050796          -0.001047
          349              C       7.963115      18.207543       5.353121       0.606568      23.316579 0.24708845E+03  0.50912747E+04                                 7.623153                            5.586069      -0.024625       2.056756                    0.999653      21.857917      60.656254       0.627683       0.473578      -1.020915       0.043064       0.016259       0.029441       0.054641      -0.011942      -0.033574      -0.078180      -0.138662      -0.014716      -0.095851      -0.024987       0.120837              9.922886      13.925040       2.446746       4.724962       6.595438       3.072193       9.248181          -0.000063
          350              C       5.997495      15.391555       1.763761       0.599607      23.380861 0.25323626E+03  0.52427422E+04                                 7.617910                            5.641581       0.004865       2.065086                    0.999653      21.940021      60.749277       0.627721       0.471310      -1.023577       0.007360      -0.033022      -0.040923       0.053097      -0.011040       0.022831      -0.107717      -0.032859       0.029625      -0.097997      -0.024396       0.122392              9.935800       7.296283      -0.579817      -0.910376      10.743899       6.617094      11.767219          -0.000581
          351              C       1.090313      23.013152       8.805808       0.104663      47.714653 0.39715350E+03  0.91166383E+04                                11.661227                            6.713757      -0.179188       1.945898                    0.999536      26.734890      75.629528       0.626940       0.425602      -1.059767       0.024984      -0.004291      -0.014170       0.029041      -0.017814       0.009343      -0.002980      -0.002985      -0.025345      -0.017116      -0.007239       0.024355             19.560170      11.959661       3.833126       6.484321      15.397313      15.116096      31.323535           0.000094
          352              C       0.433990      23.635918       9.841838      -0.157240      35.368598 0.40083300E+03  0.92107993E+04                                 9.372631                            6.636069       0.441793       2.119128                    0.999797      28.744921      81.026436       0.646968       0.411993      -1.069751       0.012082       0.028360       0.031844       0.044320       0.008468       0.023720       0.000030       0.042705      -0.002273      -0.024215      -0.013406       0.037621             13.071052      10.094192       0.646109       1.744398       9.504205       8.121615      19.614758          -0.000009
          353              C       1.248386      -6.169588      11.960054       0.171681      41.177479 0.37015350E+03  0.83212305E+04                                10.476242                            6.482540       0.019320       2.026569                    0.999488      25.320638      70.128196       0.639971       0.425735      -1.063171       0.002740      -0.016699      -0.027754       0.032506       0.001295      -0.002258       0.028511       0.001788       0.064849      -0.028339      -0.009676       0.038015             15.741840      12.688801       1.048501      -0.854736      10.426467       9.387325      24.110252           0.001125
          354              C       0.008419      -6.100285      12.564554      -0.187768      37.211649 0.43896362E+03  0.10347998E+05                                 9.695905                            7.000640       0.002085       1.968398                    0.999513      29.908607      86.182488       0.620583       0.418676      -1.062449      -0.008387       0.005563       0.020987       0.023275       0.008483       0.028228      -0.023003      -0.029019      -0.038548      -0.046568       0.012998       0.033570             12.366330      13.361787      -0.889526      -5.008965       7.421927       4.926823      16.315275          -0.000753
          355              C      -0.103990      -5.448259      13.758319       0.005298      40.441884 0.40914580E+03  0.93730509E+04                                10.136542                            6.640027       0.049973       2.025772                    0.999211      26.398342      72.335141       0.661623       0.404104      -1.083781       0.037279      -0.006047      -0.025495       0.045567       0.004052       0.007040       0.006182      -0.015795      -0.015033      -0.012348      -0.002255       0.014603             14.289684      21.712744       0.461268      -5.803456       7.154617       3.363002      14.001690           0.014170
          356              C       1.019565      -4.880627      14.378951      -0.124153      35.776925 0.42760033E+03  0.10017377E+05                                 9.496216                            6.939166      -0.079554       1.947230                    0.999456      29.312260      84.286858       0.619131       0.422287      -1.059839      -0.002346      -0.005344      -0.015115       0.016202      -0.011643       0.005444      -0.012574      -0.080865       0.041731      -0.049247       0.007763       0.041484             12.023242      20.160162       2.710048      -0.369360       6.734892       2.179325       9.174673           0.000882
          357              C       2.236741      -4.990585      13.783413       0.004084      39.287253 0.39511399E+03  0.89788158E+04                                 9.941219                            6.516679       0.083814       2.040187                    0.999184      26.171242      71.575990       0.668726       0.403052      -1.083782      -0.027285      -0.017162      -0.025264       0.040954      -0.006884      -0.010398      -0.003090      -0.017891       0.005087      -0.018078       0.007589       0.010489             14.096959      19.852991       4.703696       3.998862       8.658669       5.100347      13.779217           0.013459
          358              C       2.381489      -5.613659      12.555592      -0.167739      39.487955 0.45765804E+03  0.10946889E+05                                10.232117                            7.226371      -0.193700       1.907045                    0.999047      30.425123      89.510701       0.598447       0.427889      -1.052328       0.006583       0.012357       0.020444       0.024779      -0.013975      -0.005784      -0.051010      -0.036268      -0.057636      -0.055232      -0.006274       0.061506             13.533405      13.413080       3.569118       3.614423       9.644304       6.986367      17.542831          -0.000308
          359              C      -1.428346      -5.402672      14.472158       0.603454      23.315980 0.25099455E+03  0.51892932E+04                                 7.620645                            5.627259      -0.026014       2.055208                    0.999560      21.958298      60.931087       0.626183       0.473108      -1.021716      -0.049621       0.001831       0.025307       0.055732      -0.036752       0.060319      -0.064817      -0.115050       0.035098      -0.096887      -0.026135       0.123022              9.905458      15.330990       0.066232      -4.921364       5.808399       1.474070       8.576985          -0.000351
          360              C       3.429902      -4.431884      14.484705       0.603525      23.239206 0.25084100E+03  0.51819545E+04                                 7.593428                            5.617621      -0.002840       2.063503                    0.999674      21.869655      60.532033       0.628454       0.471778      -1.023101       0.042867       0.021579       0.022579       0.053038      -0.034036      -0.021566      -0.073791      -0.144068      -0.021869      -0.097321      -0.023408       0.120729              9.942914      14.242928       3.660401       3.757845       6.703249       2.915253       8.882565          -0.000487
          361              C      11.041766      23.819122       2.980379       0.003107      40.021488 0.41094325E+03  0.94254992E+04                                10.062840                            6.653289       0.049757       2.024666                    0.999175      26.482060      72.631829       0.661091       0.403945      -1.083779      -0.028717      -0.005589       0.031357       0.042886      -0.006376       0.006731       0.002452      -0.018138      -0.005296      -0.014294       0.002316       0.011977             14.124179      11.959310       0.288922      -9.007915      12.615645      -2.040285      17.797582           0.014531
          362              C      10.442417      24.950377       3.497946      -0.187319      37.406988 0.45793211E+03  0.10900085E+05                                 9.732538                            7.146935       0.016728       1.969101                    0.999542      30.168729      87.096221       0.615187       0.418283      -1.063659       0.006491      -0.011632      -0.016983       0.021584       0.014335       0.034437      -0.018351       0.002857      -0.027679      -0.047552       0.013867       0.033685             12.269861       9.894232      -3.224686      -6.502623      12.616748       2.750138      14.298603          -0.001128
          363              C       9.688464      24.825341       4.687678       0.168463      41.276174 0.37232373E+03  0.83903835E+04                                10.507515                            6.518739      -0.021011       2.012848                    0.999457      25.445799      70.784148       0.635049       0.427994      -1.060738      -0.017035       0.024285       0.011748       0.031906      -0.016136      -0.015133       0.015819      -0.024054      -0.024894      -0.023223      -0.011442       0.034664             15.542053       9.097115      -4.698057      -4.902988      25.202003       4.018703      12.327042           0.001212
          364              C       9.492896      23.614017       5.287249      -0.171476      38.689035 0.44769361E+03  0.10651352E+05                                10.074343                            7.137688      -0.164814       1.917684                    0.999137      30.290206      88.918474       0.603277       0.426742      -1.052879       0.001545      -0.027683      -0.005425       0.028252       0.020894       0.029263       0.007887       0.072471       0.076320      -0.054548      -0.003088       0.057636             13.136092       7.391609      -1.827237      -2.593315      22.906570      -1.106083       9.110097          -0.001118
          365              C      10.071917      22.485842       4.712324       0.002063      40.117484 0.40862398E+03  0.93590394E+04                                10.088741                            6.632250       0.077587       2.035061                    0.999187      26.384650      72.313122       0.662475       0.403672      -1.083963      -0.003351       0.042342      -0.014390       0.044846      -0.001372      -0.004151       0.011624       0.009377       0.007357      -0.014179       0.001619       0.012560             14.292584       7.830604       0.531147      -3.888299      22.394912      -5.520720      12.652237           0.013696
          366              C      10.844350      22.581002       3.571884      -0.123023      35.925816 0.42886019E+03  0.10057079E+05                                 9.523647                            6.953016      -0.086106       1.944545                    0.999469      29.382506      84.608435       0.617857       0.422729      -1.059267      -0.008524       0.015331       0.002398       0.017705      -0.009545       0.029966       0.025883       0.022196      -0.031725      -0.047512       0.010605       0.036908             12.099127       8.460786       2.050298      -5.398130      13.791717      -4.790636      14.044879           0.000317
          367              C       9.968131      21.163949       5.412720       0.602844      23.158890 0.25024942E+03  0.51691509E+04                                 7.579790                            5.613428      -0.012581       2.059447                    0.999631      21.932274      60.796711       0.627980       0.472187      -1.022390      -0.006196      -0.048141       0.023948       0.054124       0.024975       0.059804       0.047263       0.153840      -0.025534      -0.097954      -0.023195       0.121149              9.876082       5.380664       0.785113      -1.657854      15.469695      -4.474972       8.777886          -0.000096
          368              C      11.986057      23.998672       1.813949       0.600731      23.265085 0.25375462E+03  0.52572915E+04                                 7.596653                            5.652088       0.004799       2.064467                    0.999554      21.986457      60.942798       0.626214       0.472101      -1.022928       0.032837       0.009159      -0.044265       0.055870       0.007052       0.107505       0.019619       0.050890      -0.008099      -0.097890      -0.024934       0.122824              9.865118       9.298599       0.506111      -6.267922       7.375141      -1.198939      12.921613          -0.000600
          369              C       9.685437      -3.553254       5.141165      -0.158097      34.099412 0.38971258E+03  0.88982205E+04                                 9.124383                            6.528395       0.454862       2.124675                    0.999825      28.626847      80.605564       0.654105       0.410109      -1.070288       0.000193      -0.042217      -0.015651       0.045025       0.028368       0.000498      -0.014195      -0.026621      -0.033874      -0.029648      -0.010075       0.039724             12.458109       8.234784      -1.563168      -3.105523      20.827268       4.647952       8.312276           0.000009
          370              C       8.894829      -2.788507       5.916395       0.096718      46.752233 0.40583124E+03  0.93621114E+04                                11.515362                            6.784117      -0.174465       1.944507                    0.999498      26.934656      76.271839       0.624317       0.425278      -1.060445      -0.024143       0.004580       0.018750       0.030910       0.006461      -0.003335      -0.007403      -0.005845       0.028937      -0.012000      -0.002832       0.014831             18.947745       8.720394      -1.247852      -2.320520      37.847184       9.024120      10.275656           0.000075
          371              C       8.971826      -1.326163       6.230968       0.081735      46.683460 0.42576511E+03  0.99076087E+04                                11.335631                            6.888695      -0.155315       1.953397                    0.999118      26.907155      75.703520       0.629756       0.417960      -1.068583      -0.011629       0.007972       0.008658       0.016545       0.011218      -0.006511       0.008084      -0.015509      -0.039931      -0.020457      -0.000389       0.020846             17.553762       9.667577       0.952437      -4.293970      30.167166       6.011728      12.826542          -0.000104
          372              C       9.831114      -0.547568       5.462460      -0.193665      42.879424 0.48807869E+03  0.11865660E+05                                10.834855                            7.456970      -0.116419       1.925508                    0.998485      31.195609      92.571124       0.589709       0.427234      -1.052573      -0.002074       0.016877      -0.002393       0.017171      -0.025671       0.010583       0.008000       0.015292       0.047843      -0.037793       0.015293       0.022500             14.859174      10.074492       5.894108      -3.634982      24.270497      -0.426129      10.232533           0.000104
          373              C      10.059028       0.813447       5.850523       0.091446      46.386762 0.39692838E+03  0.90838125E+04                                11.277460                            6.654924      -0.119381       1.972862                    0.999229      26.323801      73.652877       0.639653       0.418413      -1.067380      -0.001027      -0.013984      -0.003136       0.014368       0.005309      -0.009258       0.001289      -0.001143      -0.005521      -0.011659       0.001771       0.009888             17.645002      16.337655       8.610200      -9.383113      21.174439      -4.485312      15.422913          -0.000096
          374              C       9.335256       1.327492       6.885209      -0.188706      43.029745 0.45895517E+03  0.11003816E+05                                10.875403                            7.248375      -0.128431       1.926594                    0.998725      30.774468      91.134785       0.595101       0.429282      -1.049741      -0.020710      -0.009398      -0.000154       0.022744      -0.000826       0.035014      -0.000975      -0.020024      -0.045369      -0.044370       0.017406       0.026965             15.362173      15.103914       2.924662     -10.940462      12.272928      -1.587190      18.709677           0.000082
          375              C       8.482128       0.553516       7.664472       0.085008      47.090078 0.40654210E+03  0.93605738E+04                                11.395067                            6.734755      -0.149237       1.959971                    0.999149      26.575944      74.608691       0.635828       0.418378      -1.067297       0.005720       0.009134      -0.014376       0.017967      -0.007129      -0.006334       0.004081      -0.020039      -0.006701      -0.013479      -0.001948       0.015427             17.995047      14.722509      -0.942379     -12.148260      14.990350       5.092596      24.272281          -0.000098
          376              C       8.226495      -0.792099       7.310913      -0.192881      42.886726 0.49100014E+03  0.11951690E+05                                10.838758                            7.481968      -0.106890       1.928164                    0.998567      31.205490      92.587375       0.588541       0.427545      -1.052630      -0.005680      -0.004533      -0.015518       0.017136       0.003307       0.005615      -0.023647       0.031096       0.004679      -0.033394       0.013723       0.019670             14.900059       9.986739      -1.705686      -5.764094      19.345437       7.626770      15.368000           0.000105
          377              C      10.961434       1.638550       5.099043       0.112048      46.329991 0.37609918E+03  0.85242371E+04                                11.441011                            6.539613      -0.160861       1.957059                    0.999525      26.340208      74.258669       0.633753       0.426415      -1.058309       0.000690      -0.028535      -0.013090       0.031402       0.000203       0.007632       0.010238       0.008367       0.018350      -0.013705      -0.001380       0.015085             18.870406      18.717519      13.038406      -9.844379      23.577115      -8.677888      14.316584           0.000036
          378              C      11.335026       2.913942       5.268876      -0.153651      34.198840 0.37431866E+03  0.84713126E+04                                 9.174287                            6.417708       0.454099       2.128929                    0.999808      28.346589      79.778618       0.655914       0.412619      -1.067363       0.029293       0.021864      -0.021644       0.042480      -0.015210      -0.020956      -0.003447       0.023175       0.070366      -0.033910      -0.002200       0.036109             12.684620      11.367673       6.611016      -4.955608      17.404229      -2.985730       9.281960           0.000013
          379              C      12.944268       4.461588       4.136055       0.168419      40.846977 0.37907964E+03  0.85663275E+04                                10.420111                            6.557017       0.007595       2.021057                    0.999402      25.451423      70.499479       0.637277       0.425318      -1.064237      -0.011397      -0.034758      -0.002011       0.036634       0.018418      -0.012990      -0.007417      -0.050128      -0.062039      -0.031628      -0.011784       0.043412             15.353328      12.782638       6.866869      -5.856086      22.499284      -2.636489      10.778060           0.001106
          380              C      12.479513       5.562045       4.849894      -0.187279      37.637715 0.45668366E+03  0.10861241E+05                                 9.772337                            7.140438      -0.003522       1.963764                    0.999486      30.091481      86.792051       0.615144       0.418664      -1.063584      -0.000113       0.027138       0.001440       0.027177      -0.000164       0.012054      -0.013204       0.067140       0.069460      -0.047672       0.011828       0.035844             12.326481       8.035500       1.661801      -2.665470      20.651994       2.106347       8.291950          -0.000668
          381              C      13.030197       6.808175       4.556382       0.006515      40.004476 0.39964732E+03  0.91079954E+04                                10.062617                            6.565502       0.039375       2.025714                    0.999232      26.218095      71.813065       0.664462       0.404474      -1.082802       0.008896      -0.038641      -0.022020       0.045356       0.005437       0.002924      -0.014024      -0.003249       0.000722      -0.015663       0.000520       0.015143             14.116024       9.914410      -2.076017      -5.595772      19.630298       6.014118      12.803362           0.012721
          382              C      13.956010       6.944299       3.547238      -0.118592      35.802186 0.42459687E+03  0.99304170E+04                                 9.504383                            6.918279      -0.077661       1.949336                    0.999482      29.206064      83.936640       0.619534       0.422718      -1.059471      -0.010969      -0.013200      -0.000928       0.017188       0.008659       0.038091      -0.019529       0.006618      -0.013367      -0.047021       0.006931       0.040090             12.065387      11.044715      -1.789067      -6.961574      11.670130       3.592346      13.481316           0.000487
          383              C      14.395818       5.826287       2.857597       0.004832      40.060251 0.40580425E+03  0.92750903E+04                                10.068275                            6.603881       0.083714       2.038467                    0.999197      26.270700      71.842471       0.664954       0.403008      -1.084795      -0.027197      -0.012243       0.028239       0.041074      -0.007186       0.009469      -0.002215      -0.015675      -0.029343      -0.016631      -0.000166       0.016797             14.265846      14.505589       1.857452      -9.682320      12.433871      -0.323340      15.858080           0.013388
          384              C      13.885481       4.571842       3.143043      -0.163038      38.258903 0.44149775E+03  0.10466995E+05                                 9.993829                            7.086538      -0.178673       1.915598                    0.999076      30.121007      88.254684       0.605678       0.426551      -1.053038       0.012264       0.016834      -0.009522       0.022901      -0.030809       0.045496       0.007805       0.041882       0.038184      -0.057908      -0.004588       0.062496             13.010348      12.804349       4.570911      -6.993880      14.176233      -2.813479      12.050461          -0.001045
          385              C      12.591622       7.963147       5.353121       0.606533      23.316475 0.24708748E+03  0.50912428E+04                                 7.623039                            5.586001      -0.024519       2.056796                    0.999653      21.858094      60.656408       0.627698       0.473568      -1.020921      -0.016261       0.043059       0.029432       0.054633       0.011926       0.078212      -0.033588       0.138669      -0.014760      -0.095867      -0.025005       0.120872              9.922679       6.595221      -2.446466      -3.072012      13.924843       4.724820       9.247975          -0.000061
          386              C      15.407560       5.997522       1.763761       0.599620      23.380775 0.25323376E+03  0.52426749E+04                                 7.617887                            5.641555       0.004759       2.065051                    0.999654      21.939871      60.748669       0.627722       0.471311      -1.023577       0.033004       0.007373      -0.040950       0.053108       0.011027       0.107712       0.022818       0.032854       0.029613      -0.097994      -0.024385       0.122379              9.935780      10.743767       0.579816      -6.617072       7.296279      -0.910387      11.767294          -0.000578
          387              C       7.786075       1.090353       8.805808       0.104665      47.713231 0.39714460E+03  0.91163492E+04                                11.660822                            6.713586      -0.179043       1.945939                    0.999536      26.734570      75.627353       0.626963       0.425590      -1.059779       0.004312       0.024978      -0.014159       0.029034       0.017824       0.002976       0.009347       0.003022      -0.025288      -0.017133      -0.007225       0.024357             19.559303      15.396320      -3.832852     -15.115167      11.959254       6.484004      31.322336           0.000093
          388              C       7.163326       0.434032       9.841838      -0.157251      35.368792 0.40083527E+03  0.92108510E+04                                 9.372612                            6.636064       0.441892       2.119154                    0.999797      28.745045      81.026394       0.646972       0.411990      -1.069755      -0.028381       0.012072       0.031845       0.044332      -0.008492      -0.000000       0.023741      -0.042657      -0.002224      -0.024242      -0.013380       0.037622             13.070998       9.503996      -0.646104      -8.121476      10.094138       1.744417      19.614860          -0.000007
          389              C       6.169762       1.248376      11.960054       0.171703      41.176272 0.37014050E+03  0.83208674E+04                                10.476060                            6.482449       0.019197       2.026540                    0.999488      25.320318      70.127072       0.639972       0.425739      -1.063169       0.016703       0.002739      -0.027765       0.032517      -0.001302      -0.028520      -0.002264      -0.001788       0.064837      -0.028348      -0.009672       0.038020             15.741435      10.425933      -1.048592      -9.386742      12.688899      -0.854655      24.109474           0.001126
          390              C       6.100470       0.008408      12.564554      -0.187784      37.210390 0.43894459E+03  0.10347435E+05                                 9.695584                            7.000401       0.002091       1.968399                    0.999513      29.908639      86.182024       0.620606       0.418666      -1.062456      -0.005558      -0.008379       0.020973       0.023258      -0.008485       0.023024       0.028248       0.029004      -0.038586      -0.046599       0.013011       0.033588             12.365857       7.421521       0.889295      -4.926424      13.361602      -5.008632      16.314448          -0.000753
          391              C       5.448462      -0.104000      13.758319       0.005298      40.442245 0.40915046E+03  0.93731572E+04                                10.136513                            6.640016       0.049982       2.025776                    0.999212      26.398146      72.333921       0.661632       0.404098      -1.083789       0.006054       0.037272      -0.025502       0.045565      -0.004044      -0.006175       0.007044       0.015803      -0.015042      -0.012355      -0.002243       0.014598             14.289606       7.154521      -0.461450      -3.362883      21.712798      -5.803204      14.001500           0.014170
          392              C       4.880837       1.019556      14.378951      -0.124110      35.775208 0.42757445E+03  0.10016613E+05                                 9.495890                            6.938929      -0.079588       1.947225                    0.999457      29.311566      84.284031       0.619145       0.422284      -1.059842       0.005336      -0.002335      -0.015113       0.016197       0.011641       0.012560       0.005446       0.080853       0.041721      -0.049239       0.007770       0.041469             12.022805       6.734637      -2.709957      -2.179241      20.159372      -0.369290       9.174406           0.000883
          393              C       4.990784       2.236732      13.783413       0.004060      39.285429 0.39509335E+03  0.89782294E+04                                 9.940908                            6.516498       0.083935       2.040225                    0.999185      26.171192      71.575378       0.668737       0.403051      -1.083783       0.017164      -0.027283      -0.025257       0.040950       0.006870       0.003097      -0.010378       0.017901       0.005077      -0.018061       0.007579       0.010483             14.096479       8.658232      -4.703430      -5.100032      19.852492       3.998648      13.778713           0.013459
          394              C       5.613840       2.381479      12.555592      -0.167750      39.487124 0.45764596E+03  0.10946516E+05                                10.231835                            7.226164      -0.193647       1.907059                    0.999049      30.425067      89.509885       0.598470       0.427875      -1.052338      -0.012367       0.006571       0.020463       0.024796       0.013971       0.051019      -0.005759       0.036309      -0.057670      -0.055229      -0.006302       0.061531             13.532977       9.643758      -3.568997      -6.985889      13.413028       3.614299      17.542144          -0.000309
          395              C       5.402887      -1.428356      14.472158       0.603430      23.315317 0.25098677E+03  0.51890804E+04                                 7.620388                            5.627099      -0.025833       2.055270                    0.999559      21.958129      60.929861       0.626206       0.473096      -1.021725      -0.001829      -0.049612       0.025300       0.055721       0.036753       0.064812       0.060307       0.115056       0.035076      -0.096878      -0.026135       0.123013              9.905036       5.808181      -0.066445      -1.473915      15.330495      -4.920868       8.576431          -0.000348
          396              C       4.432091       3.429894      14.484705       0.603525      23.238872 0.25083688E+03  0.51818553E+04                                 7.593386                            5.617599      -0.002982       2.063458                    0.999673      21.869593      60.532052       0.628450       0.471782      -1.023097      -0.021574       0.042873       0.022570       0.053037       0.034036       0.073787      -0.021569       0.144099      -0.021834      -0.097331      -0.023404       0.120735              9.942864       6.703182      -3.660303      -2.915217      14.242980       3.757895       8.882431          -0.000487
          397              C      19.757324       6.980022       2.980379       0.003033      40.027038 0.41101101E+03  0.94274751E+04                                10.063817                            6.653878       0.049568       2.024565                    0.999175      26.484399      72.640709       0.661054       0.403950      -1.083772       0.028653       0.005653       0.031278       0.042793      -0.006407      -0.006724      -0.002405      -0.018229      -0.005429      -0.014311       0.002259       0.012052             14.125630      11.960647       0.289432       9.008959      12.616898       2.041106      17.799344           0.014532
          398              C      20.356681       5.848775       3.497946      -0.187575      37.404811 0.45791309E+03  0.10899432E+05                                 9.732021                            7.146672       0.016880       1.969219                    0.999540      30.167027      87.088232       0.615219       0.418269      -1.063676      -0.006800       0.011688      -0.017395       0.022033       0.014226      -0.034267       0.018393       0.002529      -0.027887      -0.047430       0.014013       0.033417             12.269098       9.893767      -3.224476       6.502150      12.616042      -2.749869      14.297485          -0.001125
          399              C      21.110651       5.973828       4.687678       0.170183      41.227684 0.37179302E+03  0.83759541E+04                                10.503448                            6.516669      -0.026442       2.011659                    0.999457      25.422690      70.723707       0.634734       0.428333      -1.060462       0.017162      -0.024681       0.011967       0.032356      -0.016548       0.015669      -0.016081      -0.025488      -0.025166      -0.024145      -0.011506       0.035651             15.535383       9.093627      -4.695509       4.900893      25.190331      -4.016290      12.322191           0.001209
          400              C      21.306228       7.185161       5.287249      -0.171859      38.687606 0.44769275E+03  0.10651185E+05                                10.073585                            7.137301      -0.164375       1.917867                    0.999135      30.289629      88.912311       0.603350       0.426697      -1.052921      -0.001600       0.028257      -0.005345       0.028803       0.020868      -0.029113      -0.007913       0.072228       0.076429      -0.054448      -0.002996       0.057444             13.134890       7.391236      -1.826960       2.593322      22.903839       1.105892       9.109597          -0.001114
          401              C      20.727198       8.313328       4.712324       0.001949      40.120369 0.40866858E+03  0.93603614E+04                                10.089277                            6.632643       0.077308       2.034923                    0.999187      26.387429      72.323040       0.662447       0.403676      -1.083955       0.003312      -0.042218      -0.014385       0.044724      -0.001381       0.004209      -0.011652       0.009472       0.007559      -0.014240       0.001597       0.012643             14.293220       7.831305       0.531651       3.888976      22.394937       5.521273      12.653417           0.013692
          402              C      19.954749       8.218150       3.571884      -0.123082      35.928755 0.42889759E+03  0.10058191E+05                                 9.524072                            6.953251      -0.086186       1.944497                    0.999469      29.384228      84.614828       0.617855       0.422721      -1.059271       0.008505      -0.015262       0.002349       0.017629      -0.009514      -0.029940      -0.025807       0.022258      -0.031568      -0.047411       0.010515       0.036896             12.099737       8.461382       2.050683       5.398628      13.792123       4.791131      14.045706           0.000320
          403              C      20.830994       9.635230       5.412720       0.602880      23.159022 0.25025589E+03  0.51693323E+04                                 7.579902                            5.613557      -0.012759       2.059379                    0.999631      21.932533      60.798257       0.627961       0.472197      -1.022382       0.006235       0.048186       0.023993       0.054189       0.024994      -0.059771      -0.047231       0.153863      -0.025381      -0.097940      -0.023182       0.121122              9.876164       5.380903       0.785338       1.658051      15.469484       4.475167       8.778104          -0.000090
          404              C      18.813016       6.800455       1.813949       0.600726      23.265844 0.25376520E+03  0.52575733E+04                                 7.596832                            5.652205       0.004676       2.064422                    0.999554      21.987059      60.945121       0.626207       0.472101      -1.022926      -0.032890      -0.009155      -0.044289       0.055920       0.007082      -0.107498      -0.019590       0.050825      -0.008123      -0.097888      -0.024912       0.122799              9.865374       9.298932       0.506315       6.268114       7.375364       1.199212      12.921825          -0.000602
          405              C      21.113739       3.553330       5.141165      -0.156386      34.067617 0.38925682E+03  0.88856944E+04                                 9.122157                            6.527081       0.451404       2.124040                    0.999821      28.603394      80.544132       0.653759       0.410424      -1.070025       0.000275       0.042948      -0.015468       0.045649       0.028859       0.000032       0.014112      -0.028039      -0.035868      -0.029674      -0.011150       0.040824             12.454628       8.232867      -1.562527       3.104695      20.820812      -4.646319       8.310204           0.000010
          406              C      21.904359       2.788594       5.916395       0.096477      46.750945 0.40582746E+03  0.93619273E+04                                11.514894                            6.783899      -0.173993       1.944677                    0.999500      26.933629      76.266535       0.624358       0.425254      -1.060468       0.024397      -0.004845       0.019015       0.031309       0.006593       0.003500       0.007301      -0.006386       0.028228      -0.012078      -0.002690       0.014768             18.946810       8.720039      -1.247793       2.320408      37.845196      -9.023631      10.275196           0.000073
          407              C      21.827366       1.326255       6.230968       0.081579      46.692053 0.42585630E+03  0.99102701E+04                                11.336867                            6.889348      -0.155429       1.953308                    0.999118      26.910343      75.714772       0.629737       0.417950      -1.068589       0.011661      -0.008135       0.008716       0.016677       0.011265       0.006537      -0.008026      -0.015422      -0.039801      -0.020434      -0.000383       0.020817             17.555702       9.668752       0.952676       4.294586      30.170386      -6.012276      12.827968          -0.000106
          408              C      20.968067       0.547648       5.462460      -0.193705      42.883040 0.48812643E+03  0.11867166E+05                                10.835475                            7.457333      -0.116759       1.925377                    0.998485      31.197745      92.580194       0.589692       0.427234      -1.052568       0.002076      -0.016944      -0.002383       0.017236      -0.025667      -0.010563      -0.007962       0.015493       0.048059      -0.037825       0.015279       0.022546             14.859980      10.075292       5.894428       3.635483      24.271298       0.426225      10.233351           0.000106
          409              C      20.740158      -0.813361       5.850523       0.091484      46.387837 0.39693605E+03  0.90840550E+04                                11.277755                            6.655064      -0.119525       1.972816                    0.999231      26.323684      73.653435       0.639634       0.418423      -1.067371       0.001019       0.013990      -0.003141       0.014374       0.005324       0.009266      -0.001298      -0.001170      -0.005523      -0.011682       0.001788       0.009894             17.645554      16.338323       8.610569       9.383464      21.175055       4.485466      15.423284          -0.000099
          410              C      21.463946      -1.327391       6.885209      -0.188710      43.029833 0.45895767E+03  0.11003908E+05                                10.875429                            7.248384      -0.128325       1.926625                    0.998724      30.774592      91.135764       0.595101       0.429280      -1.049740       0.020726       0.009389      -0.000146       0.022754      -0.000838      -0.035014       0.000969      -0.020058      -0.045357      -0.044376       0.017419       0.026957             15.362234      15.104094       2.924762      10.940483      12.273092       1.587223      18.709514           0.000082
          411              C      22.317085      -0.553403       7.664472       0.084967      47.093528 0.40657146E+03  0.93614431E+04                                11.395687                            6.735038      -0.149238       1.959963                    0.999148      26.576763      74.612396       0.635808       0.418383      -1.067291      -0.005729      -0.009184      -0.014362       0.017984      -0.007139       0.006339      -0.004081      -0.020031      -0.006641      -0.013487      -0.001937       0.015424             17.996216      14.723728      -0.942564      12.149370      14.990993      -5.092906      24.273925          -0.000098
          412              C      22.572713       0.792207       7.310913      -0.192855      42.889495 0.49103410E+03  0.11952776E+05                                10.839456                            7.482399      -0.106999       1.928121                    0.998567      31.206259      92.591970       0.588502       0.427564      -1.052613       0.005655       0.004425      -0.015509       0.017090       0.003319      -0.005585       0.023672       0.031179       0.004789      -0.033443       0.013771       0.019672             14.901090       9.987530      -1.706045       5.764730      19.346449      -7.627428      15.369290           0.000105
          413              C      19.837741      -1.638475       5.099043       0.112024      46.331921 0.37611558E+03  0.85246954E+04                                11.441287                            6.539733      -0.160891       1.957045                    0.999525      26.340542      74.259804       0.633751       0.426413      -1.058312      -0.000691       0.028560      -0.013100       0.031429       0.000200      -0.007651      -0.010247       0.008355       0.018332      -0.013715      -0.001386       0.015101             18.871001      18.718246      13.039013       9.844667      23.577924       8.678202      14.316832           0.000038
          414              C      19.464151      -2.913864       5.268876      -0.153635      34.199222 0.37432380E+03  0.84714463E+04                                 9.174298                            6.417709       0.454115       2.128932                    0.999808      28.346633      79.778460       0.655922       0.412614      -1.067368      -0.029283      -0.021849      -0.021645       0.042466      -0.015207       0.020951       0.003451       0.023174       0.070349      -0.033904      -0.002196       0.036100             12.684647      11.367774       6.611062       4.955625      17.404234       2.985713       9.281933           0.000010
          415              C      17.854839      26.337573       4.136055       0.168370      40.849921 0.37911035E+03  0.85671967E+04                                10.420565                            6.557260       0.007685       2.021073                    0.999402      25.452434      70.503043       0.637269       0.425315      -1.064239       0.011416       0.034761      -0.001999       0.036642       0.018421       0.012958       0.007422      -0.050104      -0.062073      -0.031595      -0.011813       0.043408             15.354104      12.783228       6.867360       5.856252      22.500727       2.636623      10.778357           0.001106
          416              C      18.319604      25.237126       4.849894      -0.187271      37.639058 0.45670243E+03  0.10861774E+05                                 9.772555                            7.140591      -0.003458       1.963786                    0.999485      30.091511      86.791842       0.615138       0.418665      -1.063586       0.000091      -0.027128       0.001418       0.027165      -0.000180      -0.012048       0.013219       0.067135       0.069536      -0.047686       0.011835       0.035851             12.326842       8.035548       1.661803       2.665344      20.652996      -2.106568       8.291983          -0.000670
          417              C      17.768916      23.990992       4.556382       0.006480      40.007986 0.39968299E+03  0.91089938E+04                                10.063095                            6.565728       0.039379       2.025709                    0.999232      26.218772      71.815195       0.664462       0.404465      -1.082810      -0.008905       0.038657      -0.022025       0.045374       0.005437      -0.002938       0.014027      -0.003263       0.000652      -0.015674       0.000530       0.015144             14.116860       9.914983      -2.076419       5.596171      19.631466      -6.014747      12.804131           0.012722
          418              C      16.843088      23.854853       3.547238      -0.118560      35.802942 0.42460553E+03  0.99307232E+04                                 9.504737                            6.918509      -0.077678       1.949327                    0.999482      29.206423      83.939576       0.619498       0.422737      -1.059453       0.010966       0.013201      -0.000938       0.017187       0.008639      -0.038066       0.019530       0.006607      -0.013408      -0.046996       0.006930       0.040066             12.065895      11.045289      -1.789199       6.961953      11.670534      -3.592512      13.481863           0.000483
          419              C      16.403270      24.972855       2.857597       0.004820      40.061748 0.40582273E+03  0.92756258E+04                                10.068554                            6.604051       0.083761       2.038481                    0.999197      26.270955      71.843803       0.664942       0.403010      -1.084792       0.027184       0.012244       0.028207       0.041043      -0.007185      -0.009479       0.002211      -0.015684      -0.029300      -0.016636      -0.000158       0.016794             14.266266      14.506115       1.857517       9.682611      12.434277       0.323337      15.858407           0.013393
          420              C      16.913611      26.227305       3.143043      -0.162990      38.258045 0.44148721E+03  0.10466725E+05                                 9.993838                            7.086556      -0.178667       1.915610                    0.999076      30.120651      88.254749       0.605661       0.426563      -1.053026      -0.012254      -0.016817      -0.009502       0.022875      -0.030805      -0.045482      -0.007806       0.041863       0.038161      -0.057895      -0.004580       0.062475             13.010311      12.804288       4.570825       6.993746      14.176379       2.813305      12.050265          -0.001049
          421              C      18.207503      22.836032       5.353121       0.606550      23.317046 0.24709045E+03  0.50913241E+04                                 7.623250                            5.586085      -0.024504       2.056797                    0.999653      21.857954      60.656326       0.627684       0.473577      -1.020916       0.016242      -0.043055       0.029439       0.054627       0.011933      -0.078182       0.033574       0.138656      -0.014711      -0.095845      -0.024993       0.120838              9.923095       6.595553      -2.446774       3.072340      13.925221      -4.725214       9.248511          -0.000065
          422              C      15.391512      24.801604       1.763761       0.599565      23.381382 0.25324316E+03  0.52429091E+04                                 7.617956                            5.641612       0.004836       2.065076                    0.999653      21.940276      60.749675       0.627728       0.471303      -1.023583      -0.033002      -0.007412      -0.040899       0.053074       0.011071      -0.107731      -0.022786       0.032856       0.029637      -0.097998      -0.024405       0.122403              9.935870      10.743957       0.579855       6.617147       7.296331       0.910436      11.767323          -0.000582
          423              C      23.013154      -1.090223       8.805808       0.104658      47.714405 0.39715046E+03  0.91165465E+04                                11.661144                            6.713702      -0.179127       1.945917                    0.999537      26.734844      75.629180       0.626946       0.425599      -1.059770      -0.004300      -0.024978      -0.014185       0.029045       0.017812      -0.002965      -0.009347       0.002987      -0.025314      -0.017126      -0.007220       0.024345             19.560041      15.397254      -3.832978      15.116051      11.959495      -6.484076      31.323373           0.000093
          424              C      23.635919      -0.433887       9.841838      -0.157223      35.368743 0.40083245E+03  0.92108000E+04                                 9.372702                            6.636093       0.441834       2.119141                    0.999797      28.744955      81.027056       0.646961       0.411996      -1.069747       0.028361      -0.012114       0.031858       0.044340      -0.008477       0.000015      -0.023738      -0.042653      -0.002245      -0.024220      -0.013398       0.037618             13.071177       9.504311      -0.646071       8.121729      10.094297      -1.744334      19.614924          -0.000008
          425              C      -6.169585      -1.248199      11.960054       0.171669      41.178194 0.37016105E+03  0.83214484E+04                                10.476388                            6.482635       0.019271       2.026552                    0.999488      25.320858      70.129164       0.639962       0.425739      -1.063168      -0.016735      -0.002753      -0.027778       0.032546      -0.001280       0.028541       0.002270      -0.001748       0.064835      -0.028347      -0.009696       0.038043             15.742058      10.426667      -1.048525       9.387504      12.689011       0.854710      24.110497           0.001125
          426              C      -6.100285      -0.008223      12.564554      -0.187724      37.208780 0.43892856E+03  0.10346944E+05                                 9.695325                            7.000293       0.002184       1.968434                    0.999514      29.907568      86.177984       0.620609       0.418668      -1.062456       0.005552       0.008363       0.021003       0.023279      -0.008487      -0.022994      -0.028219       0.028963      -0.038501      -0.046546       0.013006       0.033540             12.365453       7.421503       0.889422       4.926429      13.361023       5.008457      16.313832          -0.000751
          427              C      -5.448260       0.104202      13.758319       0.005249      40.442654 0.40915915E+03  0.93734237E+04                                10.136623                            6.640113       0.049886       2.025742                    0.999211      26.398835      72.336515       0.661622       0.404101      -1.083784      -0.006035      -0.037243      -0.025511       0.045544      -0.004053       0.006163      -0.007013       0.015801      -0.015039      -0.012322      -0.002265       0.014587             14.289739       7.154684      -0.461170       3.363047      21.712990       5.803376      14.001542           0.014169
          428              C      -4.880626      -1.019344      14.378951      -0.124095      35.776501 0.42759535E+03  0.10017233E+05                                 9.496162                            6.939142      -0.079495       1.947249                    0.999456      29.311989      84.285987       0.619129       0.422289      -1.059837      -0.005362       0.002343      -0.015111       0.016205       0.011611      -0.012559      -0.005446       0.080853       0.041694      -0.049227       0.007765       0.041463             12.023136       6.734849      -2.709935       2.179315      20.159971       0.369383       9.174588           0.000884
          429              C      -4.990581      -2.236529      13.783413       0.004068      39.287714 0.39512094E+03  0.89790112E+04                                 9.941278                            6.516727       0.083903       2.040213                    0.999185      26.171400      71.576512       0.668725       0.403051      -1.083783      -0.017177       0.027275      -0.025282       0.040965       0.006888      -0.003087       0.010403       0.017886       0.005144      -0.018085       0.007602       0.010483             14.097019       8.658763      -4.703620       5.100471      19.852887      -3.998827      13.779407           0.013457
          430              C      -5.613655      -2.381294      12.555592      -0.167741      39.488013 0.45765805E+03  0.10946910E+05                                10.232139                            7.226365      -0.193698       1.907044                    0.999048      30.425149      89.511443       0.598447       0.427888      -1.052327       0.012358      -0.006565       0.020444       0.024775       0.013982      -0.051004       0.005771       0.036277      -0.057609      -0.055219      -0.006288       0.061506             13.533459       9.644349      -3.569035       6.986453      13.413055      -3.614311      17.542972          -0.000307
          431              C      -5.402674       1.428569      14.472158       0.603459      23.315371 0.25098918E+03  0.51891381E+04                                 7.620406                            5.627126      -0.025891       2.055248                    0.999560      21.958040      60.929486       0.626205       0.473096      -1.021726       0.001834       0.049618       0.025332       0.055741       0.036741      -0.064808      -0.060304       0.115030       0.035142      -0.096869      -0.026130       0.122999              9.905071       5.808267      -0.066070       1.474105      15.330433       4.921003       8.576512          -0.000349
          432              C      -4.431878      -3.429681      14.484705       0.603517      23.239762 0.25085002E+03  0.51821884E+04                                 7.593555                            5.617730      -0.002891       2.063474                    0.999673      21.869967      60.533208       0.628446       0.471779      -1.023100       0.021587      -0.042851       0.022570       0.053025       0.034051      -0.073790       0.021570       0.144107      -0.021876      -0.097342      -0.023404       0.120746              9.943099       6.703486      -3.660455       2.915444      14.243002      -3.758069       8.882809          -0.000481
          433              N      10.603938       6.207377      17.146926       0.127726      33.546083 0.29070662E+03  0.60323136E+04                                 8.677846                            5.333866       0.234396       2.171072                    0.999160      21.920618      54.697891       0.804297       0.366995      -1.125299       0.017604       0.007426      -0.009481       0.021329       0.005901      -0.009297      -0.034890       0.045119      -0.038798      -0.049499       0.013118       0.036381             13.539362      24.284907       4.537803      -6.819242       7.969197      -3.281049       8.363983           0.000304
          434              N      10.571899       7.326610      16.363630      -0.109725      31.946001 0.42398187E+03  0.96915754E+04                                 8.338948                            6.574866       0.494898       2.167655                    0.999806      26.940533      71.112592       0.700812       0.382347      -1.111152       0.233346      -0.140747       0.044628       0.276137       0.140805      -0.048741      -0.030164      -0.129117       0.180913      -0.187607       0.033726       0.153881             10.120670      14.631397       1.169690      -2.913834       8.537813      -2.741915       7.192798           0.000069
          435              N      11.823879       7.508014      15.950473      -0.221998      38.291890 0.52638161E+03  0.12763065E+05                                 9.525796                            7.438040       0.126129       2.023756                    0.999598      29.326585      81.007731       0.640921       0.394137      -1.097381      -0.071480      -0.179927       0.146789       0.242961      -0.063067       0.028765       0.135880       0.205535      -0.070674      -0.211254       0.077800       0.133454             11.664275      18.217501      -0.264327      -3.072981       8.946794      -2.459771       7.828532           0.000223
          436              N      16.562037       3.680628      18.348757      -0.239974      39.702346 0.54578091E+03  0.13349730E+05                                 9.752483                            7.565911       0.117944       2.015557                    0.999554      29.720746      82.376147       0.636673       0.393310      -1.098285       0.234210      -0.001447      -0.095650       0.252993      -0.036471       0.130377      -0.016857      -0.263798       0.096260      -0.218169       0.076164       0.142005             11.980526      14.229905      -4.585728       1.572005      11.391675      -4.794821      10.319997           0.000167
          437              N      17.511269       2.787456      18.708589      -0.116699      31.958013 0.42283363E+03  0.96575861E+04                                 8.341034                            6.561697       0.519277       2.176238                    0.999798      26.900021      70.948617       0.702284       0.381851      -1.111650       0.003338       0.196614      -0.192974       0.275513      -0.025633      -0.023117       0.103063       0.206114      -0.197983      -0.171125       0.024425       0.146700             10.129112      13.607855      -3.590621       0.899224       9.153883      -3.156382       7.625596           0.000014
          438              N     -12.206480       3.128397      18.002816       0.137072      32.257676 0.28283322E+03  0.58308721E+04                                 8.475006                            5.265303       0.255764       2.179335                    0.999230      21.812073      54.313637       0.808268       0.367576      -1.124452      -0.018850       0.011160      -0.000721       0.021918      -0.016403      -0.005476      -0.027234       0.039261      -0.058376      -0.045297       0.009563       0.035734             13.174404      20.330364      -8.559799       4.364378      11.214013      -4.447696       7.978834           0.000320
          439              N      18.042188       8.408245      12.254014      -0.115226      33.181344 0.43357261E+03  0.99530113E+04                                 8.548606                            6.636895       0.521038       2.175884                    0.999810      26.959647      71.002352       0.700348       0.380978      -1.113644      -0.230137      -0.066404       0.130804       0.272914      -0.063400       0.131120      -0.015481      -0.090917       0.140830      -0.165441       0.014582       0.150859             10.630756       9.272931       0.485763      -0.066599       8.035760      -5.499659      14.583576           0.000101
          440              N      16.791124       8.634306      11.716730       0.125038      34.127172 0.29302284E+03  0.60884884E+04                                 8.779038                            5.352009       0.254800       2.176388                    0.999131      21.975914      54.755924       0.804145       0.366576      -1.126354       0.004675      -0.007991       0.017113       0.019456       0.002811       0.004966      -0.033655       0.057144       0.055293      -0.053824       0.018937       0.034887             14.011175       7.757137       0.542817      -0.802633       9.930138     -10.049508      24.346250           0.000273
          441              N      17.849703       7.715273      13.391317      -0.214955      38.549157 0.52275203E+03  0.12643108E+05                                 9.557300                            7.400173       0.127110       2.026097                    0.999552      29.160596      80.239231       0.644657       0.392843      -1.099156      -0.173804       0.081247      -0.137382       0.235972       0.087477      -0.139152       0.020773      -0.159579       0.054835      -0.209821       0.072583       0.137238             11.873815      11.186172       1.385132      -1.893230       9.058306      -6.048972      15.376966           0.000141
          442              N     -10.603685      -6.207124      17.146926       0.125117      33.571696 0.29100700E+03  0.60397234E+04                                 8.679548                            5.334797       0.237264       2.171798                    0.999162      21.934328      54.726108       0.804690       0.366745      -1.125562      -0.017589      -0.007352      -0.009428       0.021267       0.006019       0.009315       0.034882       0.045258      -0.038649      -0.049512       0.013022       0.036490             13.542260      24.290452       4.539207       6.820994       7.970721       3.281759       8.365606           0.000307
          443              N     -10.571658      -7.326369      16.363630      -0.108240      31.916841 0.42351236E+03  0.96784213E+04                                 8.335863                            6.572758       0.491883       2.167102                    0.999803      26.919638      71.054773       0.700660       0.382526      -1.110993      -0.234027       0.141746       0.045107       0.277300       0.141089       0.049102       0.031100      -0.129448       0.180314      -0.187798       0.032810       0.154988             10.116574      14.624951       1.169205       2.912405       8.534622       2.740658       7.190150           0.000065
          444              N      18.975456      -7.507779      15.950473      -0.222534      38.300757 0.52653691E+03  0.12767707E+05                                 9.527051                            7.439001       0.126362       2.023794                    0.999599      29.330214      81.019191       0.640900       0.394123      -1.097396       0.070930       0.180019       0.146756       0.242848      -0.062939      -0.028606      -0.135639       0.205414      -0.070719      -0.210919       0.077568       0.133351             11.665915      18.220296      -0.264415       3.073426       8.947977       2.460070       7.829472           0.000225
          445              N      14.237334      -3.680357      18.348757      -0.239944      39.702161 0.54577946E+03  0.13349682E+05                                 9.752486                            7.565926       0.117922       2.015556                    0.999553      29.720379      82.375014       0.636670       0.393313      -1.098283      -0.234221       0.001448      -0.095668       0.253010      -0.036494      -0.130373       0.016862      -0.263807       0.096269      -0.218172       0.076150       0.142022             11.980506      14.229745      -4.585678      -1.571969      11.391814       4.794872      10.319959           0.000172
          446              N      13.288106      -2.787181      18.708589      -0.116687      31.957840 0.42283248E+03  0.96575477E+04                                 8.341013                            6.561694       0.519369       2.176265                    0.999798      26.899774      70.947788       0.702284       0.381852      -1.111650      -0.003360      -0.196621      -0.192981       0.275523      -0.025623       0.023131      -0.103044       0.206134      -0.197960      -0.171109       0.024404       0.146705             10.129062      13.607722      -3.590582      -0.899200       9.153926       3.156378       7.625539           0.000009
          447              N      12.206745      -3.128132      18.002816       0.137057      32.258229 0.28283965E+03  0.58310270E+04                                 8.475058                            5.265333       0.255733       2.179327                    0.999230      21.812143      54.313586       0.808274       0.367572      -1.124457       0.018837      -0.011156      -0.000724       0.021905      -0.016411       0.005471       0.027230       0.039234      -0.058409      -0.045292       0.009556       0.035736             13.174462      20.330288      -8.559859      -4.364380      11.214221       4.447780       7.978878           0.000319
          448              N      12.757092      -8.408064      12.254014      -0.115255      33.183139 0.43359977E+03  0.99538237E+04                                 8.549045                            6.637203       0.521006       2.175872                    0.999810      26.960085      71.004953       0.700314       0.380989      -1.113632       0.230127       0.066419       0.130765       0.272890      -0.063381      -0.131109       0.015504      -0.090945       0.140766      -0.165424       0.014580       0.150844             10.631347       9.273489       0.485798       0.066578       8.036257       5.500022      14.584297           0.000107
          449              N      14.008094      22.164967      11.716730       0.125066      34.126984 0.29302085E+03  0.60884386E+04                                 8.779060                            5.351998       0.254810       2.176393                    0.999131      21.975676      54.755345       0.804145       0.366576      -1.126353      -0.004679       0.007981       0.017092       0.019436       0.002815      -0.004968       0.033671       0.057140       0.055405      -0.053844       0.018919       0.034924             14.011278       7.757157       0.542794       0.802563       9.930384      10.049723      24.346294           0.000274
          450              N      12.949594      -7.715076      13.391317      -0.214947      38.550387 0.52277165E+03  0.12643726E+05                                 9.557585                            7.400372       0.127096       2.026095                    0.999552      29.160744      80.240605       0.644639       0.392850      -1.099149       0.173782      -0.081285      -0.137392       0.235975       0.087501       0.139165      -0.020717      -0.159628       0.054804      -0.209840       0.072539       0.137300             11.874193      11.186530       1.385213       1.893287       9.058682       6.049233      15.377367           0.000134
          451              N       6.207395     -10.603696      17.146926       0.127764      33.545943 0.29070333E+03  0.60322436E+04                                 8.677960                            5.333923       0.234209       2.171018                    0.999159      21.920305      54.697559       0.804271       0.367007      -1.125287       0.007436      -0.017614      -0.009474       0.021338      -0.005903      -0.034906       0.009287      -0.045118      -0.038878      -0.049520       0.013133       0.036387             13.539594       7.969329      -4.538027      -3.281109      24.285360       6.819412       8.364093           0.000307
          452              N       7.326629     -10.571671      16.363630      -0.109657      31.942741 0.42393182E+03  0.96901192E+04                                 8.338284                            6.574393       0.495161       2.167749                    0.999806      26.939285      71.107528       0.700852       0.382337      -1.111162      -0.140729      -0.233417       0.044551       0.276176      -0.140847      -0.030204       0.048822       0.129061       0.180882      -0.187637       0.033663       0.153974             10.119812       8.537163      -1.169655      -2.741682      14.630014       2.913573       7.192259           0.000065
          453              N       7.507981      18.975443      15.950473      -0.222088      38.296691 0.52646156E+03  0.12765527E+05                                 9.526724                            7.438725       0.125947       2.023686                    0.999598      29.328199      81.014662       0.640874       0.394150      -1.097368      -0.179908       0.071390       0.146791       0.242922       0.063046       0.135889      -0.028743      -0.205433      -0.070535      -0.211220       0.077835       0.133385             11.665488       8.947717       0.264311      -2.460076      18.219451       3.073342       7.829295           0.000224
          454              N       3.680603      14.237327      18.348757      -0.239968      39.701172 0.54576442E+03  0.13349209E+05                                 9.752249                            7.565767       0.117990       2.015576                    0.999554      29.720396      82.374478       0.636684       0.393307      -1.098288      -0.001451      -0.234203      -0.095644       0.252984       0.036486      -0.016858      -0.130377       0.263806       0.096247      -0.218173       0.076156       0.142016             11.980167      11.391346       4.585482      -4.794652      14.229442      -1.571868      10.319713           0.000170
          455              N       2.787433      13.288101      18.708589      -0.116681      31.956927 0.42281823E+03  0.96571441E+04                                 8.340842                            6.561576       0.519233       2.176227                    0.999798      26.899640      70.947224       0.702291       0.381851      -1.111650       0.196635      -0.003347      -0.192996       0.275543       0.025627       0.103046       0.023127      -0.206125      -0.197933      -0.171107       0.024410       0.146698             10.128818       9.153634       3.590434      -3.156273      13.607418      -0.899144       7.625403           0.000011
          456              N       3.128376      12.206740      18.002816       0.137045      32.258328 0.28283978E+03  0.58310404E+04                                 8.475107                            5.265361       0.255788       2.179342                    0.999230      21.812308      54.314351       0.808264       0.367576      -1.124452       0.011158       0.018844      -0.000716       0.021912       0.016407      -0.027246       0.005467      -0.039211      -0.058364      -0.045296       0.009576       0.035720             13.174538      11.214162       8.559864      -4.447787      20.330501      -4.364432       7.978949           0.000319
          457              N       8.408222      12.757077      12.254014      -0.115222      33.180909 0.43356698E+03  0.99528538E+04                                 8.548544                            6.636866       0.520960       2.175865                    0.999810      26.959483      71.001916       0.700347       0.380979      -1.113642      -0.066412       0.230128       0.130798       0.272906       0.063388      -0.015480      -0.131112       0.090951       0.140841      -0.165441       0.014595       0.150846             10.630630       8.035626      -0.485765      -5.499508       9.272927       0.066571      14.583336           0.000101
          458              N       8.634281      14.008133      11.716730       0.125042      34.126666 0.29301884E+03  0.60883796E+04                                 8.778942                            5.351956       0.254784       2.176386                    0.999131      21.975728      54.755198       0.804154       0.366573      -1.126356      -0.007988      -0.004672       0.017104       0.019447      -0.002801      -0.033669      -0.004973      -0.057143       0.055329      -0.053836       0.018926       0.034909             14.010968       9.929955      -0.542805     -10.049302       7.757068       0.802597      24.345882           0.000276
          459              N       7.715250      12.949580      13.391317      -0.214963      38.550219 0.52277053E+03  0.12643668E+05                                 9.557460                            7.400301       0.126961       2.026051                    0.999553      29.160989      80.240666       0.644652       0.392843      -1.099156       0.081259       0.173817      -0.137382       0.235986      -0.087475       0.020763       0.139142       0.159569       0.054817      -0.209806       0.072569       0.137238             11.873987       9.058402      -1.385164      -6.049022      11.186398       1.893243      15.377160           0.000139
          460              N      -6.207143      10.603948      17.146926       0.125125      33.571586 0.29100583E+03  0.60396939E+04                                 8.679524                            5.334786       0.237363       2.171830                    0.999163      21.934301      54.726048       0.804691       0.366745      -1.125562      -0.007360       0.017594      -0.009440       0.021280      -0.006022       0.034892      -0.009351      -0.045270      -0.038557      -0.049520       0.013003       0.036517             13.542187       7.970725      -4.539146       3.281782      24.290236      -6.820932       8.365601           0.000308
          461              N      -7.326388      10.571912      16.363630      -0.108281      31.918476 0.42353709E+03  0.96791413E+04                                 8.336196                            6.572990       0.491725       2.167048                    0.999804      26.920268      71.057331       0.700640       0.382530      -1.110988       0.141733       0.233991       0.045126       0.277266      -0.141084       0.031080      -0.049083       0.129441       0.180329      -0.187793       0.032833       0.154960             10.117002       8.534968      -1.169209       2.740789      14.625614      -2.912516       7.190425           0.000062
          462              N      -7.507800      11.823892      15.950473      -0.222505      38.298366 0.52649620E+03  0.12766463E+05                                 9.526627                            7.438680       0.126295       2.023786                    0.999600      29.329347      81.015781       0.640919       0.394119      -1.097400       0.180020      -0.070978       0.146757       0.242864       0.062927      -0.135638       0.028601      -0.205461      -0.070747      -0.210926       0.077559       0.133367             11.665359       8.947564       0.264413       2.459947      18.219382      -3.073257       7.829130           0.000226
          463              N      -3.680386      16.562043      18.348757      -0.239944      39.702185 0.54577738E+03  0.13349619E+05                                 9.752480                            7.565898       0.117998       2.015578                    0.999554      29.720417      82.375095       0.636672       0.393312      -1.098284       0.001465       0.234242      -0.095630       0.253015       0.036503       0.016868       0.130405       0.263783       0.096266      -0.218190       0.076153       0.142036             11.980544      11.391819       4.585772       4.794880      14.229861       1.572041      10.319953           0.000168
          464              N      -2.787211      17.511274      18.708589      -0.116715      31.958936 0.42284787E+03  0.96579959E+04                                 8.341238                            6.561841       0.519246       2.176229                    0.999798      26.900101      70.949215       0.702271       0.381855      -1.111647      -0.196592       0.003364      -0.192985       0.275505       0.025616      -0.103046      -0.023129      -0.206167      -0.197940      -0.171118       0.024405       0.146713             10.129387       9.154184       3.590733       3.156493      13.608219       0.899251       7.625759           0.000013
          465              N      -3.128111     -12.206475      18.002816       0.137062      32.257973 0.28283657E+03  0.58309512E+04                                 8.475031                            5.265311       0.255675       2.179313                    0.999229      21.812068      54.313453       0.808274       0.367573      -1.124456      -0.011156      -0.018845      -0.000708       0.021911       0.016409       0.027243      -0.005481      -0.039257      -0.058402      -0.045311       0.009571       0.035740             13.174456      11.214111       8.559841       4.447703      20.330443       4.364345       7.978815           0.000320
          466              N      -8.408096      18.042203      12.254014      -0.115204      33.182229 0.43358523E+03  0.99534064E+04                                 8.548911                            6.637106       0.521010       2.175877                    0.999810      26.959537      71.003207       0.700317       0.380991      -1.113630       0.066413      -0.230155       0.130786       0.272923       0.063402       0.015515       0.131133       0.090917       0.140830      -0.165444       0.014555       0.150889             10.631175       8.036173      -0.485779       5.499966       9.273293      -0.066578      14.584060           0.000106
          467              N      22.164937      16.791140      11.716730       0.124989      34.128026 0.29303273E+03  0.60887299E+04                                 8.779090                            5.352018       0.255108       2.176481                    0.999132      21.976294      54.756577       0.804165       0.366564      -1.126365       0.007958       0.004657       0.017077       0.019407      -0.002796       0.033674       0.004968      -0.057084       0.055317      -0.053814       0.018902       0.034913             14.011321       9.930466      -0.542808      10.049797       7.757171      -0.802590      24.346325           0.000273
          468              N      -7.715107      17.849717      13.391317      -0.214959      38.551101 0.52278315E+03  0.12644086E+05                                 9.557746                            7.400486       0.127057       2.026081                    0.999552      29.160993      80.241809       0.644629       0.392853      -1.099146      -0.081269      -0.173810      -0.137387       0.235986      -0.087471      -0.020739      -0.139136       0.159601       0.054783      -0.209800       0.072553       0.137247             11.874409       9.058871      -1.385225       6.049387      11.186702      -1.893302      15.377653           0.000136
          469              N       4.795750       9.192338       5.258570       0.127727      33.546075 0.29070653E+03  0.60323111E+04                                 8.677845                            5.333865       0.234396       2.171072                    0.999160      21.920613      54.697873       0.804297       0.366995      -1.125299      -0.017604      -0.007426       0.009481       0.021329       0.005900      -0.009297      -0.034890       0.045119      -0.038798      -0.049499       0.013118       0.036381             13.539362      24.284907       4.537804      -6.819243       7.969197      -3.281050       8.363983           0.000305
          470              N       4.827789       8.073105       6.041866      -0.109724      31.945977 0.42398146E+03  0.96915635E+04                                 8.338943                            6.574862       0.494899       2.167656                    0.999806      26.940522      71.112550       0.700812       0.382347      -1.111152      -0.233346       0.140747      -0.044628       0.276137       0.140805      -0.048741      -0.030164      -0.129116       0.180912      -0.187607       0.033726       0.153881             10.120665      14.631391       1.169690      -2.913833       8.537809      -2.741913       7.192795           0.000068
          471              N       3.575809       7.891701       6.455023      -0.221999      38.291935 0.52638231E+03  0.12763086E+05                                 9.525804                            7.438045       0.126129       2.023755                    0.999598      29.326603      81.007798       0.640920       0.394137      -1.097381       0.071481       0.179927      -0.146789       0.242961      -0.063067       0.028765       0.135880       0.205535      -0.070674      -0.211254       0.077799       0.133454             11.664287      18.217521      -0.264326      -3.072986       8.946802      -2.459773       7.828538           0.000222
          472              N      -1.162349      11.719087       4.056739      -0.239972      39.702133 0.54577755E+03  0.13349625E+05                                 9.752445                            7.565885       0.117948       2.015559                    0.999554      29.720666      82.375822       0.636675       0.393310      -1.098285      -0.234210       0.001447       0.095650       0.252992      -0.036470       0.130377      -0.016856      -0.263798       0.096259      -0.218169       0.076164       0.142005             11.980474      14.229846      -4.585699       1.571986      11.391622      -4.794794      10.319953           0.000172
          473              N      -2.111581      12.612259       3.696907      -0.116700      31.957967 0.42283295E+03  0.96575659E+04                                 8.341023                            6.561689       0.519281       2.176239                    0.999798      26.900012      70.948553       0.702285       0.381851      -1.111650      -0.003337      -0.196614       0.192974       0.275513      -0.025632      -0.023118       0.103063       0.206114      -0.197983      -0.171125       0.024425       0.146700             10.129097      13.607841      -3.590605       0.899209       9.153864      -3.156373       7.625586           0.000009
          474              N      27.606168      12.271318       4.402680       0.137071      32.257690 0.28283338E+03  0.58308760E+04                                 8.475007                            5.265304       0.255766       2.179336                    0.999230      21.812081      54.313652       0.808268       0.367576      -1.124452       0.018851      -0.011160       0.000722       0.021918      -0.016403      -0.005476      -0.027234       0.039262      -0.058377      -0.045297       0.009563       0.035735             13.174403      20.330390      -8.559789       4.364359      11.213997      -4.447680       7.978823           0.000318
          475              N      -2.642500       6.991470      10.151482      -0.115229      33.181486 0.43357493E+03  0.99530784E+04                                 8.548629                            6.636913       0.521032       2.175880                    0.999810      26.959719      71.002604       0.700347       0.380978      -1.113644       0.230138       0.066405      -0.130804       0.272915      -0.063400       0.131121      -0.015481      -0.090917       0.140829      -0.165442       0.014582       0.150860             10.630783       9.272950       0.485775      -0.066618       8.035782      -5.499677      14.583615           0.000102
          476              N      -1.391436       6.765409      10.688766       0.125037      34.127186 0.29302303E+03  0.60884934E+04                                 8.779040                            5.352010       0.254800       2.176388                    0.999131      21.975925      54.755959       0.804145       0.366575      -1.126354      -0.004674       0.007991      -0.017113       0.019457       0.002811       0.004966      -0.033656       0.057144       0.055294      -0.053825       0.018937       0.034888             14.011173       7.757140       0.542831      -0.802661       9.930138     -10.049505      24.346241           0.000276
          477              N      -2.450015       7.684442       9.014179      -0.214954      38.549109 0.52275125E+03  0.12643085E+05                                 9.557292                            7.400167       0.127110       2.026097                    0.999552      29.160579      80.239169       0.644657       0.392843      -1.099156       0.173804      -0.081247       0.137382       0.235972       0.087477      -0.139152       0.020774      -0.159579       0.054835      -0.209822       0.072584       0.137238             11.873800      11.186153       1.385135      -1.893237       9.058298      -6.048966      15.376948           0.000138
          478              N      26.003373      21.606839       5.258570       0.125116      33.571710 0.29100709E+03  0.60397258E+04                                 8.679551                            5.334799       0.237263       2.171797                    0.999162      21.934332      54.726125       0.804690       0.366745      -1.125562       0.017589       0.007352       0.009428       0.021268       0.006019       0.009315       0.034882       0.045258      -0.038649      -0.049512       0.013022       0.036490             13.542265      24.290463       4.539210       6.820998       7.970724       3.281760       8.365608           0.000306
          479              N      25.971346      22.726084       6.041866      -0.108240      31.916835 0.42351229E+03  0.96784194E+04                                 8.335862                            6.572758       0.491883       2.167102                    0.999803      26.919635      71.054764       0.700660       0.382526      -1.110993       0.234027      -0.141746      -0.045107       0.277300       0.141089       0.049102       0.031100      -0.129449       0.180314      -0.187798       0.032810       0.154988             10.116572      14.624947       1.169206       2.912404       8.534621       2.740658       7.190148           0.000065
          480              N      -3.575768      22.907494       6.455023      -0.222533      38.300731 0.52653652E+03  0.12767695E+05                                 9.527047                            7.438998       0.126362       2.023794                    0.999599      29.330204      81.019153       0.640900       0.394123      -1.097396      -0.070930      -0.180019      -0.146755       0.242848      -0.062938      -0.028606      -0.135639       0.205414      -0.070718      -0.210919       0.077568       0.133351             11.665907      18.220281      -0.264413       3.073423       8.947973       2.460069       7.829467           0.000225
          481              N       1.162354      19.080072       4.056739      -0.239945      39.702187 0.54577986E+03  0.13349694E+05                                 9.752492                            7.565929       0.117922       2.015556                    0.999553      29.720386      82.375045       0.636669       0.393313      -1.098283       0.234221      -0.001448       0.095668       0.253010      -0.036494      -0.130373       0.016862      -0.263807       0.096270      -0.218172       0.076150       0.142022             11.980513      14.229754      -4.585680      -1.571973      11.391822       4.794878      10.319964           0.000172
          482              N       2.111582      18.186896       3.696907      -0.116686      31.957811 0.42283202E+03  0.96575343E+04                                 8.341007                            6.561689       0.519370       2.176265                    0.999798      26.899763      70.947742       0.702284       0.381852      -1.111650       0.003360       0.196621       0.192981       0.275522      -0.025623       0.023131      -0.103044       0.206134      -0.197959      -0.171109       0.024404       0.146705             10.129055      13.607714      -3.590577      -0.899202       9.153921       3.156376       7.625532           0.000011
          483              N       3.192943      18.527847       4.402680       0.137057      32.258222 0.28283956E+03  0.58310246E+04                                 8.475057                            5.265332       0.255734       2.179328                    0.999230      21.812139      54.313568       0.808274       0.367572      -1.124457      -0.018837       0.011156       0.000724       0.021905      -0.016412       0.005471       0.027230       0.039234      -0.058408      -0.045292       0.009556       0.035736             13.174463      20.330293      -8.559855      -4.364388      11.214216       4.447783       7.978880           0.000319
          484              N       2.642650      -6.991321      10.151482      -0.115255      33.183124 0.43359964E+03  0.99538199E+04                                 8.549042                            6.637202       0.521006       2.175872                    0.999810      26.960081      71.004936       0.700314       0.380989      -1.113632      -0.230127      -0.066420      -0.130764       0.272890      -0.063381      -0.131108       0.015504      -0.090945       0.140767      -0.165424       0.014580       0.150844             10.631339       9.273483       0.485804       0.066583       8.036257       5.500021      14.584278           0.000103
          485              N       1.391594      -6.765252      10.688766       0.125066      34.126965 0.29302080E+03  0.60884374E+04                                 8.779057                            5.351998       0.254809       2.176393                    0.999131      21.975673      54.755339       0.804144       0.366577      -1.126353       0.004679      -0.007982      -0.017092       0.019435       0.002815      -0.004968       0.033670       0.057141       0.055405      -0.053843       0.018919       0.034924             14.011263       7.757152       0.542797       0.802563       9.930381      10.049715      24.346255           0.000276
          486              N       2.450094      23.114791       9.014179      -0.214948      38.550384 0.52277168E+03  0.12643727E+05                                 9.557582                            7.400371       0.127096       2.026095                    0.999552      29.160753      80.240620       0.644639       0.392849      -1.099149      -0.173782       0.081284       0.137393       0.235975       0.087501       0.139165      -0.020717      -0.159628       0.054803      -0.209840       0.072539       0.137300             11.874187      11.186523       1.385220       1.893290       9.058682       6.049233      15.377356           0.000138
          487              N       9.192293      26.003411       5.258570       0.127763      33.545946 0.29070333E+03  0.60322431E+04                                 8.677958                            5.333922       0.234213       2.171020                    0.999159      21.920306      54.697543       0.804272       0.367007      -1.125287      -0.007436       0.017614       0.009474       0.021338      -0.005903      -0.034906       0.009287      -0.045118      -0.038879      -0.049521       0.013133       0.036387             13.539601       7.969322      -4.538023      -3.281097      24.285406       6.819397       8.364075           0.000303
          488              N       8.073059      25.971386       6.041866      -0.109658      31.942750 0.42393194E+03  0.96901220E+04                                 8.338284                            6.574392       0.495164       2.167750                    0.999806      26.939295      71.107542       0.700853       0.382337      -1.111163       0.140728       0.233418      -0.044552       0.276176      -0.140846      -0.030205       0.048823       0.129063       0.180882      -0.187637       0.033663       0.153974             10.119813       8.537158      -1.169660      -2.741676      14.630031       2.913574       7.192251           0.000068
          489              N       7.891707      -3.575728       6.455023      -0.222086      38.296602 0.52646007E+03  0.12765481E+05                                 9.526708                            7.438713       0.125948       2.023686                    0.999598      29.328161      81.014512       0.640874       0.394150      -1.097369       0.179908      -0.071389      -0.146791       0.242921       0.063046       0.135889      -0.028743      -0.205433      -0.070537      -0.211220       0.077835       0.133385             11.665469       8.947701       0.264311      -2.460069      18.219426       3.073335       7.829279           0.000225
          490              N      11.719085       1.162388       4.056739      -0.239970      39.701243 0.54576550E+03  0.13349242E+05                                 9.752262                            7.565776       0.117989       2.015575                    0.999554      29.720420      82.374577       0.636683       0.393307      -1.098288       0.001451       0.234203       0.095644       0.252984       0.036487      -0.016858      -0.130376       0.263806       0.096248      -0.218173       0.076156       0.142016             11.980187      11.391365       4.585493      -4.794662      14.229467      -1.571874      10.319730           0.000167
          491              N      12.612255       2.111614       3.696907      -0.116681      31.956898 0.42281772E+03  0.96571296E+04                                 8.340837                            6.561573       0.519234       2.176227                    0.999798      26.899624      70.947169       0.702291       0.381851      -1.111650      -0.196635       0.003347       0.192996       0.275543       0.025628       0.103046       0.023127      -0.206124      -0.197933      -0.171107       0.024409       0.146697             10.128814       9.153631       3.590434      -3.156273      13.607412      -0.899146       7.625399           0.000016
          492              N      12.271312       3.192975       4.402680       0.137045      32.258325 0.28283970E+03  0.58310385E+04                                 8.475107                            5.265361       0.255788       2.179342                    0.999230      21.812304      54.314338       0.808264       0.367576      -1.124452      -0.011158      -0.018844       0.000716       0.021912       0.016407      -0.027246       0.005467      -0.039211      -0.058364      -0.045296       0.009576       0.035720             13.174542      11.214165       8.559868      -4.447789      20.330509      -4.364436       7.978951           0.000316
          493              N       6.991466       2.642638      10.151482      -0.115223      33.180895 0.43356684E+03  0.99528494E+04                                 8.548540                            6.636864       0.520961       2.175865                    0.999810      26.959484      71.001908       0.700348       0.380979      -1.113642       0.066412      -0.230128      -0.130799       0.272906       0.063388      -0.015480      -0.131113       0.090950       0.140840      -0.165441       0.014595       0.150846             10.630622       8.035617      -0.485761      -5.499496       9.272931       0.066561      14.583318           0.000103
          494              N       6.765407       1.391582      10.688766       0.125041      34.126695 0.29301918E+03  0.60883886E+04                                 8.778946                            5.351959       0.254783       2.176386                    0.999131      21.975744      54.755250       0.804154       0.366573      -1.126356       0.007989       0.004672      -0.017104       0.019447      -0.002801      -0.033669      -0.004973      -0.057143       0.055330      -0.053836       0.018926       0.034910             14.010966       9.929946      -0.542795     -10.049291       7.757073       0.802576      24.345878           0.000275
          495              N       7.684438       2.450135       9.014179      -0.214961      38.550096 0.52276870E+03  0.12643611E+05                                 9.557437                            7.400286       0.126963       2.026053                    0.999553      29.160945      80.240490       0.644653       0.392843      -1.099156      -0.081259      -0.173817       0.137382       0.235985      -0.087475       0.020763       0.139142       0.159569       0.054817      -0.209806       0.072569       0.137238             11.873953       9.058374      -1.385155      -6.048997      11.186374       1.893229      15.377111           0.000137
          496              N      21.606831       4.795767       5.258570       0.125126      33.571565 0.29100557E+03  0.60396871E+04                                 8.679520                            5.334784       0.237365       2.171830                    0.999163      21.934290      54.726007       0.804691       0.366744      -1.125562       0.007360      -0.017594       0.009440       0.021280      -0.006022       0.034892      -0.009351      -0.045270      -0.038557      -0.049520       0.013003       0.036517             13.542186       7.970720      -4.539138       3.281780      24.290239      -6.820936       8.365601           0.000309
          497              N      22.726076       4.827803       6.041866      -0.108282      31.918502 0.42353735E+03  0.96791489E+04                                 8.336201                            6.572993       0.491725       2.167048                    0.999804      26.920271      71.057351       0.700640       0.382530      -1.110988      -0.141734      -0.233991      -0.045125       0.277266      -0.141084       0.031080      -0.049083       0.129440       0.180329      -0.187793       0.032834       0.154959             10.117013       8.534972      -1.169209       2.740792      14.625635      -2.912525       7.190433           0.000062
          498              N      22.907488       3.575823       6.455023      -0.222506      38.298436 0.52649721E+03  0.12766494E+05                                 9.526640                            7.438689       0.126294       2.023785                    0.999600      29.329368      81.015874       0.640918       0.394120      -1.097399      -0.180020       0.070978      -0.146757       0.242864       0.062927      -0.135638       0.028601      -0.205461      -0.070747      -0.210927       0.077559       0.133367             11.665380       8.947577       0.264416       2.459952      18.219421      -3.073267       7.829143           0.000226
          499              N      19.080074      -1.162328       4.056739      -0.239943      39.702170 0.54577709E+03  0.13349610E+05                                 9.752478                            7.565896       0.117998       2.015578                    0.999554      29.720409      82.375070       0.636673       0.393312      -1.098284      -0.001465      -0.234242       0.095630       0.253015       0.036503       0.016868       0.130405       0.263783       0.096266      -0.218190       0.076153       0.142037             11.980543      11.391819       4.585774       4.794879      14.229860       1.572041      10.319950           0.000168
          500              N      18.186899      -2.111559       3.696907      -0.116715      31.958974 0.42284844E+03  0.96580126E+04                                 8.341246                            6.561846       0.519244       2.176228                    0.999798      26.900115      70.949274       0.702271       0.381855      -1.111647       0.196592      -0.003364       0.192985       0.275505       0.025616      -0.103046      -0.023129      -0.206167      -0.197940      -0.171118       0.024405       0.146713             10.129398       9.154196       3.590739       3.156497      13.608234       0.899254       7.625766           0.000013
          501              N      18.527799      27.606190       4.402680       0.137062      32.257992 0.28283671E+03  0.58309550E+04                                 8.475034                            5.265313       0.255674       2.179313                    0.999229      21.812075      54.313479       0.808274       0.367573      -1.124456       0.011156       0.018845       0.000708       0.021911       0.016409       0.027243      -0.005481      -0.039257      -0.058402      -0.045311       0.009571       0.035740             13.174465      11.214120       8.559849       4.447706      20.330456       4.364349       7.978819           0.000320
          502              N      -6.991316      -2.642488      10.151482      -0.115203      33.182209 0.43358495E+03  0.99533982E+04                                 8.548907                            6.637103       0.521011       2.175877                    0.999810      26.959531      71.003182       0.700317       0.380991      -1.113630      -0.066414       0.230155      -0.130786       0.272923       0.063402       0.015515       0.131133       0.090917       0.140830      -0.165444       0.014555       0.150889             10.631168       8.036170      -0.485776       5.499963       9.273288      -0.066578      14.584045           0.000104
          503              N      -6.765249      -1.391425      10.688766       0.124990      34.128014 0.29303270E+03  0.60887292E+04                                 8.779089                            5.352018       0.255108       2.176481                    0.999132      21.976292      54.756574       0.804165       0.366564      -1.126365      -0.007959      -0.004657      -0.017077       0.019407      -0.002797       0.033674       0.004968      -0.057084       0.055317      -0.053814       0.018902       0.034913             14.011311       9.930467      -0.542806      10.049794       7.757170      -0.802591      24.346295           0.000275
          504              N      23.114795      -2.450002       9.014179      -0.214960      38.551154 0.52278403E+03  0.12644113E+05                                 9.557755                            7.400493       0.127056       2.026080                    0.999552      29.161015      80.241893       0.644629       0.392853      -1.099146       0.081269       0.173810       0.137387       0.235987      -0.087472      -0.020739      -0.139136       0.159601       0.054783      -0.209800       0.072553       0.137247             11.874418       9.058881      -1.385224       6.049393      11.186712      -1.893303      15.377662           0.000137
          505              O       4.789073       4.896878      17.557843      -0.530727      30.877506 0.47013638E+03  0.10933735E+05                                 7.827606                            6.667963       0.380663       2.165955                    0.999159      27.182671      70.376056       0.742622       0.354645      -1.141987       0.019635       0.013642       0.005131       0.024454       0.011463      -0.032402       0.037182      -0.010854      -0.105157      -0.067820       0.025845       0.041975              9.196819      14.932050       0.433220       1.750688       5.828750      -0.147211       6.829657           0.060103
          506              O       5.742599       6.044440      15.892218      -0.526721      30.953975 0.46648048E+03  0.10817527E+05                                 7.821949                            6.624889       0.432731       2.184519                    0.999204      27.025306      69.656772       0.748612       0.352821      -1.144520       0.011891      -0.002490       0.018568       0.022189      -0.027844       0.009990       0.005207      -0.079469       0.095222      -0.065653       0.030871       0.034782              9.257100      10.994436      -1.547637       4.288915       6.506769      -1.798533      10.270094           0.064208
          507              O       7.544697       2.887878      21.030695      -0.516431      29.656672 0.44904922E+03  0.10316365E+05                                 7.586550                            6.491104       0.430864       2.187503                    0.999238      26.825736      68.857678       0.757703       0.351864      -1.145105       0.005546       0.018952      -0.006627       0.020829       0.021113      -0.039769       0.022252      -0.040599      -0.001077      -0.062359       0.026912       0.035446              8.884232       6.747932       0.880337      -1.115645       8.967909      -4.268919      10.936854           0.066472
          508              O       9.765928       3.263935      21.026214      -0.536379      31.941000 0.47760857E+03  0.11144153E+05                                 7.995079                            6.708729       0.399649       2.169922                    0.999201      27.256812      70.534648       0.742834       0.353378      -1.143751      -0.014201       0.017288      -0.008585       0.023963      -0.034208       0.033451       0.042603      -0.001940      -0.008493      -0.073728       0.031012       0.042716              9.546581       8.115830      -1.884087       2.975466       8.691450      -4.222055      11.832464           0.057322
          509              O     -10.439507      -0.596424      21.048619      -0.515020      29.678221 0.44632442E+03  0.10234935E+05                                 7.588424                            6.468766       0.460146       2.198272                    0.999281      26.735391      68.491859       0.759711       0.351579      -1.145699       0.004576       0.016695      -0.009185       0.019596       0.026141      -0.039037       0.021132      -0.037688      -0.003429      -0.063329       0.030256       0.033073              8.927369       6.730216       1.277016      -1.118837       9.919180      -4.378144      10.132712           0.066222
          510              O      -8.222589      -0.231146      21.015907      -0.537860      31.719210 0.48403732E+03  0.11338763E+05                                 7.977112                            6.770198       0.381127       2.162330                    0.999167      27.402249      71.190085       0.736316       0.355104      -1.141675      -0.012888       0.008911      -0.017300       0.023341      -0.038236       0.027599       0.042437       0.014331       0.022965      -0.073863       0.031638       0.042225              9.441210       8.026759      -2.238246       2.607996       9.292830      -4.195697      11.004040           0.058178
          511              O      -6.301064       2.414778      17.456570      -0.534671      31.211713 0.47388288E+03  0.11033832E+05                                 7.873750                            6.678472       0.424574       2.178963                    0.999211      27.214732      70.314556       0.745309       0.352951      -1.144279      -0.022693      -0.001595      -0.002556       0.022892      -0.009034       0.016027       0.043569       0.024667      -0.109081      -0.067127       0.032627       0.034499              9.319613      14.498135       1.274359      -2.719878       6.581695      -0.881114       6.879009           0.067537
          512              O      -7.644533       3.519223      16.049953      -0.531752      31.282848 0.46805014E+03  0.10870301E+05                                 7.887855                            6.646665       0.398577       2.172223                    0.999150      27.137735      70.152108       0.745093       0.353954      -1.142840      -0.001675      -0.009250       0.020612       0.022655       0.007483      -0.005601       0.008429      -0.115381       0.105746      -0.076137       0.029656       0.046482              9.293533       9.601825       2.266923      -3.650661       7.900305      -3.242421      10.378468           0.057853
          513              O      19.957552      10.814243       8.492579      -0.529014      31.025363 0.46904874E+03  0.10886601E+05                                 7.830026                            6.638661       0.466684       2.195527                    0.999261      27.054530      69.649192       0.748958       0.352350      -1.145473      -0.020559      -0.000888       0.008541       0.022281      -0.013167       0.018379       0.038460       0.025977      -0.098418      -0.062738       0.027607       0.035131              9.304127      14.605871       2.471818      -1.704446       6.407417      -0.735389       6.899093           0.068455
          514              O      18.615006      11.545401       6.841294      -0.522400      30.704878 0.46306172E+03  0.10726770E+05                                 7.801768                            6.616173       0.394438       2.173805                    0.999127      26.980373      69.678726       0.745882       0.354492      -1.142290      -0.010357      -0.006478       0.020684       0.024022      -0.007751      -0.011496       0.007597      -0.106635       0.079676      -0.068421       0.023691       0.044730              9.234366       9.706200       2.710210      -3.405531       7.807911      -2.996564      10.188986           0.057857
          515              O      13.064408       9.245335       8.371141      -0.538217      31.295324 0.47364760E+03  0.11032376E+05                                 7.881322                            6.679720       0.406651       2.171129                    0.999192      27.319703      70.711445       0.744389       0.353258      -1.143471       0.017853       0.010687      -0.001754       0.020881       0.018161      -0.034803       0.042108       0.000537      -0.087937      -0.072472       0.031820       0.040652              9.227447      14.458496       1.637561       2.417489       6.425630      -0.036196       6.798215           0.060571
          516              O      13.890734      10.750785       6.939878      -0.524862      30.821215 0.46322375E+03  0.10731985E+05                                 7.813122                            6.610716       0.396793       2.172123                    0.999167      27.066748      69.917687       0.747273       0.353783      -1.142806       0.008353      -0.007838       0.018186       0.021492      -0.041532       0.001066       0.007730      -0.065542       0.097282      -0.069303       0.027853       0.041450              9.260237      11.323224      -1.562011       4.355422       6.802809      -1.818211       9.654678           0.063556
          517              O      -4.788814      -4.896620      17.557843      -0.530715      30.876838 0.47012507E+03  0.10933413E+05                                 7.827514                            6.667889       0.380709       2.165974                    0.999159      27.182531      70.375649       0.742624       0.354646      -1.141986      -0.019642      -0.013637       0.005141       0.024458       0.011455       0.032397      -0.037167      -0.010837      -0.105198      -0.067812       0.025851       0.041961              9.196729      14.931854       0.433048      -1.750872       5.828695       0.147247       6.829639           0.060104
          518              O      -5.742365      -6.044206      15.892218      -0.526728      30.953100 0.46646510E+03  0.10817079E+05                                 7.821783                            6.624744       0.432551       2.184467                    0.999202      27.025266      69.656329       0.748626       0.352818      -1.144523      -0.011881       0.002492       0.018568       0.022185      -0.027855      -0.009950      -0.005185      -0.079459       0.095213      -0.065645       0.030878       0.034766              9.256964      10.994447      -1.548029      -4.288610       6.506916       1.798795      10.269529           0.064212
          519              O      -7.544388      -2.887569      21.030695      -0.516422      29.657402 0.44906515E+03  0.10316831E+05                                 7.586729                            6.491261       0.430800       2.187486                    0.999238      26.825729      68.858164       0.757686       0.351868      -1.145101      -0.005551      -0.018942      -0.006660       0.020833       0.021113       0.039810      -0.022217      -0.040582      -0.001040      -0.062376       0.026951       0.035425              8.884445       6.748031       0.880307       1.115611       8.968188       4.269079      10.937116           0.066473
          520              O      -9.765618      -3.263626      21.026214      -0.536405      31.943264 0.47764787E+03  0.11145312E+05                                 7.995492                            6.709024       0.399581       2.169896                    0.999201      27.257617      70.537760       0.742813       0.353380      -1.143748       0.014208      -0.017265      -0.008574       0.023947      -0.034223      -0.033446      -0.042628      -0.001915      -0.008595      -0.073755       0.031021       0.042734              9.547157       8.116385      -1.884337      -2.975786       8.692015       4.222384      11.833070           0.057323
          521              O      10.439817       0.596734      21.048619      -0.515071      29.679020 0.44634037E+03  0.10235395E+05                                 7.588594                            6.468905       0.460143       2.198275                    0.999282      26.735617      68.492816       0.759698       0.351582      -1.145697      -0.004508      -0.016640      -0.009162       0.019524       0.026116       0.039038      -0.021110      -0.037753      -0.003399      -0.063319       0.030248       0.033071              8.927598       6.730354       1.277116       1.118918       9.919475       4.378286      10.132965           0.066222
          522              O       8.222898       0.231456      21.015907      -0.537836      31.719035 0.48403539E+03  0.11338696E+05                                 7.977076                            6.770180       0.381108       2.162323                    0.999167      27.401945      71.189028       0.736318       0.355103      -1.141676       0.012908      -0.008918      -0.017294       0.023350      -0.038255      -0.027600      -0.042425       0.014363       0.022934      -0.073871       0.031662       0.042210              9.441150       8.026679      -2.238200      -2.607892       9.292869       4.195712      11.003904           0.058178
          523              O       6.301321      -2.414521      17.456570      -0.534749      31.215181 0.47393394E+03  0.11035316E+05                                 7.874289                            6.678787       0.424818       2.179025                    0.999212      27.215900      70.318480       0.745299       0.352946      -1.144283       0.022730       0.001634      -0.002531       0.022929      -0.009068      -0.016054      -0.043588       0.024579      -0.109043      -0.067141       0.032665       0.034476              9.320405      14.499963       1.275090       2.719955       6.582194       0.881236       6.879057           0.067533
          524              O       7.644769      -3.518987      16.049953      -0.531674      31.282024 0.46803484E+03  0.10869875E+05                                 7.887814                            6.646629       0.398483       2.172215                    0.999147      27.136773      70.149783       0.745081       0.353961      -1.142832       0.001606       0.009256       0.020609       0.022649       0.007469       0.005651      -0.008371      -0.115338       0.105760      -0.076122       0.029711       0.046411              9.293454       9.601835       2.266638       3.650819       7.899847       3.242196      10.378680           0.057849
          525              O      10.841619      19.984983       8.492579      -0.529004      31.022247 0.46897365E+03  0.10884401E+05                                 7.829374                            6.637995       0.466532       2.195498                    0.999262      27.053465      69.644540       0.749020       0.352336      -1.145487       0.020574       0.000890       0.008524       0.022288      -0.013146      -0.018347      -0.038423       0.025936      -0.098376      -0.062677       0.027585       0.035092              9.303414      14.604994       2.471699       1.704410       6.406761       0.735382       6.898488           0.068463
          526              O      12.184141      19.253800       6.841294      -0.522408      30.708036 0.46313827E+03  0.10728996E+05                                 7.802431                            6.616854       0.394286       2.173749                    0.999123      26.981092      69.682242       0.745820       0.354506      -1.142277       0.010350       0.006465       0.020676       0.024008      -0.007725       0.011543      -0.007582      -0.106652       0.079789      -0.068455       0.023739       0.044716              9.235018       9.706623       2.710008       3.405781       7.808305       2.996605      10.190128           0.057845
          527              O      17.734762      21.553888       8.371141      -0.538225      31.292358 0.47358884E+03  0.11030646E+05                                 7.880718                            6.679198       0.406873       2.171208                    0.999192      27.319053      70.708217       0.744437       0.353247      -1.143483      -0.017853      -0.010674      -0.001716       0.020871       0.018190       0.034809      -0.042123       0.000492      -0.087795      -0.072477       0.031808       0.040669              9.226733      14.457006       1.637756      -2.417646       6.425177       0.036035       6.798016           0.060574
          528              O      16.908414      20.048417       6.939878      -0.524849      30.820583 0.46321264E+03  0.10731673E+05                                 7.813047                            6.610654       0.396813       2.172134                    0.999166      27.066514      69.917096       0.747273       0.353785      -1.142803      -0.008358       0.007839       0.018192       0.021500      -0.041521      -0.001070      -0.007723      -0.065546       0.097262      -0.069292       0.027855       0.041438              9.260176      11.323131      -1.562026      -4.355407       6.802823       1.818209       9.654573           0.063557
          529              O       4.896887      -4.788823      17.557843      -0.530795      30.881607 0.47019179E+03  0.10935369E+05                                 7.828350                            6.668378       0.380317       2.165832                    0.999159      27.183808      70.380591       0.742593       0.354647      -1.141983       0.013660      -0.019657       0.005157       0.024487      -0.011439       0.037159       0.032403       0.010901      -0.105089      -0.067787       0.025808       0.041978              9.197930       5.829135      -0.433453      -0.147085      14.934459      -1.751396       6.830195           0.060109
          530              O       6.044450      -5.742375      15.892218      -0.526739      30.951805 0.46646162E+03  0.10816955E+05                                 7.821495                            6.624695       0.432749       2.184533                    0.999206      27.025348      69.655902       0.748635       0.352815      -1.144528      -0.002453      -0.011962       0.018588       0.022240       0.027835       0.005171      -0.009895       0.079585       0.095336      -0.065691       0.030892       0.034799              9.256364       6.506625       1.547422      -1.798391      10.993271      -4.287965      10.269196           0.064199
          531              O       2.887892      -7.544393      21.030695      -0.516425      29.657760 0.44906855E+03  0.10316923E+05                                 7.586770                            6.491274       0.430828       2.187492                    0.999237      26.825851      68.858420       0.757687       0.351867      -1.145102       0.018952      -0.005554      -0.006648       0.020838      -0.021100       0.022224       0.039790       0.040602      -0.001071      -0.062359       0.026928       0.035431              8.884523       8.968186      -0.880368      -4.269109       6.748095       1.115704      10.937289           0.066470
          532              O       3.263953      -9.765624      21.026214      -0.536365      31.940638 0.47760013E+03  0.11143888E+05                                 7.994959                            6.708624       0.399665       2.169926                    0.999200      27.256563      70.533411       0.742848       0.353373      -1.143757       0.017283       0.014206      -0.008588       0.023963       0.034196       0.042596      -0.033430       0.001942      -0.008528      -0.073703       0.030993       0.042710              9.546425       8.691297       1.884043      -4.221976       8.115731      -2.975418      11.832248           0.057322
          533              O      -0.596442      10.439818      21.048619      -0.515064      29.677800 0.44631613E+03  0.10234687E+05                                 7.588337                            6.468691       0.460064       2.198256                    0.999280      26.735142      68.490794       0.759718       0.351578      -1.145702       0.016644      -0.004513      -0.009175       0.019534      -0.026113       0.021110       0.039042       0.037753      -0.003394      -0.063320       0.030252       0.033068              8.927269       9.919050      -1.277062      -4.378078       6.730157       1.118890      10.132599           0.066221
          534              O      -0.231161       8.222898      21.015907      -0.537853      31.718764 0.48402798E+03  0.11338466E+05                                 7.976974                            6.770084       0.381210       2.162354                    0.999168      27.401948      71.188580       0.736331       0.355099      -1.141681       0.008910       0.012896      -0.017305       0.023349       0.038238       0.042442      -0.027595      -0.014365       0.022946      -0.073869       0.031645       0.042223              9.441037       9.292696       2.238160      -4.195644       8.026579      -2.607877      11.003835           0.058177
          535              O       2.414767       6.301316      17.456570      -0.534699      31.214470 0.47391182E+03  0.11034685E+05                                 7.874209                            6.678657       0.424647       2.178973                    0.999211      27.215317      70.316868       0.745301       0.352949      -1.144280      -0.001595       0.022732      -0.002554       0.022931       0.009013       0.043552      -0.016023      -0.024582      -0.109031      -0.067088       0.032611       0.034477              9.320359       6.581910      -1.274734      -0.881245      14.499898       2.720361       6.879270           0.067535
          536              O       3.519210       7.644763      16.049953      -0.531714      31.283328 0.46806330E+03  0.10870700E+05                                 7.888013                            6.646829       0.398515       2.172210                    0.999149      27.137625      70.152489       0.745071       0.353961      -1.142832      -0.009282       0.001659       0.020636       0.022689      -0.007470       0.008401       0.005606       0.115418       0.105774      -0.076159       0.029693       0.046466              9.293677       7.900429      -2.266920      -3.242449       9.602003       3.650672      10.378598           0.057843
          537              O      10.814224      10.841654       8.492579      -0.529041      31.028052 0.46907575E+03  0.10887411E+05                                 7.830534                            6.638881       0.466471       2.195465                    0.999261      27.055022      69.651585       0.748939       0.352353      -1.145468      -0.000879       0.020583       0.008503       0.022287       0.013142       0.038436      -0.018301      -0.025912      -0.098317      -0.062657       0.027598       0.035060              9.304926       6.407647      -2.472168      -0.735423      14.607827       1.704842       6.899305           0.068463
          538              O      11.545380      12.184174       6.841294      -0.522394      30.706460 0.46311394E+03  0.10728282E+05                                 7.802124                            6.616652       0.394338       2.173767                    0.999125      26.980690      69.680523       0.745837       0.354503      -1.142281      -0.006495       0.010362       0.020681       0.024026       0.007747       0.007592       0.011549       0.106642       0.079802      -0.068456       0.023733       0.044724              9.234590       7.808261      -2.710005      -2.996441       9.706202       3.405237      10.189308           0.057845
          539              O       9.245304      17.734799       8.371141      -0.538165      31.291827 0.47357386E+03  0.11030216E+05                                 7.880724                            6.679170       0.406543       2.171143                    0.999191      27.317913      70.705140       0.744426       0.353255      -1.143475       0.010697      -0.017835      -0.001761       0.020872      -0.018177       0.042106       0.034770      -0.000625      -0.087929      -0.072457       0.031846       0.040611              9.226820       6.425098      -1.637327      -0.036206      14.457403      -2.417673       6.797960           0.060582
          540              O      10.750755      16.908449       6.939878      -0.524797      30.818369 0.46318611E+03  0.10730895E+05                                 7.812710                            6.610520       0.396480       2.172052                    0.999167      27.065558      69.913898       0.747272       0.353791      -1.142799      -0.007869      -0.008320       0.018174       0.021481       0.041546       0.007707      -0.001092       0.065509       0.097259      -0.069301       0.027882       0.041419              9.259601       6.802692       1.562034      -1.818207      11.322065      -4.354729       9.654047           0.063556
          541              O      -4.896628       4.789081      17.557843      -0.530753      30.875396 0.47010692E+03  0.10932861E+05                                 7.827141                            6.667663       0.380464       2.165892                    0.999157      27.182610      70.374934       0.742655       0.354635      -1.141996      -0.013629       0.019645       0.005165       0.024462      -0.011470      -0.037176      -0.032410       0.010893      -0.105059      -0.067806       0.025828       0.041978              9.196122       5.828490      -0.433498       0.147088      14.930300       1.750826       6.829576           0.060105
          542              O      -6.044216       5.742609      15.892218      -0.526756      30.955233 0.46650569E+03  0.10818265E+05                                 7.822164                            6.625061       0.432683       2.184487                    0.999204      27.026122      69.659530       0.748603       0.352821      -1.144520       0.002469       0.011871       0.018557       0.022167       0.027852      -0.005206       0.009985       0.079509       0.095293      -0.065685       0.030885       0.034800              9.257385       6.507058       1.547745       1.798683      10.994681       4.289069      10.270418           0.064210
          543              O      -2.887582       7.544702      21.030695      -0.516442      29.657583 0.44906894E+03  0.10316948E+05                                 7.586763                            6.491291       0.430776       2.187473                    0.999238      26.826077      68.859337       0.757683       0.351868      -1.145100      -0.018938       0.005538      -0.006629       0.020815      -0.021106      -0.022251      -0.039776       0.040600      -0.001101      -0.062361       0.026913       0.035448              8.884482       8.968234      -0.880309       4.269096       6.748058      -1.115590      10.937154           0.066473
          544              O      -3.263643       9.765933      21.026214      -0.536396      31.941764 0.47762288E+03  0.11144580E+05                                 7.995222                            6.708833       0.399597       2.169895                    0.999199      27.257298      70.536414       0.742827       0.353378      -1.143750      -0.017265      -0.014207      -0.008558       0.023941       0.034230      -0.042616       0.033454       0.001897      -0.008559      -0.073755       0.031037       0.042718              9.546769       8.691617       1.884234       4.222112       8.116144       2.975666      11.832546           0.057324
          545              O       0.596752     -10.439508      21.048619      -0.515012      29.677369 0.44631083E+03  0.10234542E+05                                 7.588280                            6.468665       0.460068       2.198257                    0.999281      26.735079      68.490711       0.759717       0.351579      -1.145700      -0.016647       0.004564      -0.009157       0.019539      -0.026121      -0.021094      -0.039024       0.037753      -0.003453      -0.063303       0.030228       0.033075              8.927182       9.919017      -1.277052       4.378021       6.730103      -1.118847      10.132428           0.066221
          546              O       0.231470      -8.222589      21.015907      -0.537844      31.718424 0.48402537E+03  0.11338413E+05                                 7.976991                            6.770120       0.381072       2.162311                    0.999166      27.401986      71.189185       0.736319       0.355104      -1.141674      -0.008909      -0.012906      -0.017290       0.023343       0.038254      -0.042427       0.027602      -0.014370       0.022934      -0.073873       0.031664       0.042209              9.441036       9.292722       2.238190       4.195611       8.026616       2.607907      11.003769           0.058177
          547              O      -2.414510      -6.301059      17.456570      -0.534685      31.212953 0.47388927E+03  0.11034026E+05                                 7.873956                            6.678499       0.424688       2.178996                    0.999212      27.214808      70.315068       0.745310       0.352949      -1.144280       0.001584      -0.022709      -0.002562       0.022908       0.009029      -0.043528       0.016023      -0.024556      -0.108977      -0.067057       0.032609       0.034449              9.320017       6.581748      -1.274726       0.881244      14.499191      -2.720229       6.879112           0.067529
          548              O      -3.518974      -7.644526      16.049953      -0.531659      31.281796 0.46801233E+03  0.10869227E+05                                 7.887782                            6.646453       0.398361       2.172175                    0.999146      27.136283      70.148234       0.745094       0.353960      -1.142833       0.009281      -0.001610       0.020616       0.022667      -0.007484      -0.008368      -0.005662       0.115255       0.105769      -0.076085       0.029704       0.046381              9.293601       7.900136      -2.267130       3.242577       9.602146      -3.651058      10.378521           0.057847
          549              O      19.984948      19.957571       8.492579      -0.529026      31.025067 0.46904056E+03  0.10886358E+05                                 7.829939                            6.638564       0.466717       2.195529                    0.999262      27.054702      69.649336       0.748971       0.352346      -1.145477       0.000895      -0.020562       0.008544       0.022285       0.013164      -0.038456       0.018370      -0.025952      -0.098413      -0.062727       0.027611       0.035116              9.304037       6.407377      -2.471824       0.735336      14.605800      -1.704355       6.898933           0.068464
          550              O      19.253767      18.615026       6.841294      -0.522400      30.705104 0.46308749E+03  0.10727525E+05                                 7.801900                            6.616453       0.394228       2.173731                    0.999125      26.980647      69.680135       0.745849       0.354502      -1.142281       0.006509      -0.010345       0.020672       0.024015       0.007764      -0.007578      -0.011522       0.106631       0.079737      -0.068436       0.023722       0.044714              9.234360       7.808179      -2.709979       2.996428       9.705858      -3.405165      10.189043           0.057854
          551              O      21.553865      13.064424       8.371141      -0.538214      31.291430 0.47357446E+03  0.11030222E+05                                 7.880545                            6.679087       0.406913       2.171227                    0.999191      27.318803      70.707176       0.744445       0.353246      -1.143484      -0.010671       0.017850      -0.001728       0.020868      -0.018184      -0.042117      -0.034811      -0.000533      -0.087822      -0.072476       0.031820       0.040656              9.226479       6.425115      -1.637733       0.036066      14.456518       2.417530       6.797804           0.060575
          552              O      20.048393      13.890753       6.939878      -0.524828      30.819237 0.46318660E+03  0.10730908E+05                                 7.812822                            6.610471       0.396504       2.172054                    0.999167      27.065743      69.914370       0.747284       0.353786      -1.142804       0.007839       0.008327       0.018171       0.021470       0.041537      -0.007720       0.001074       0.065436       0.097231      -0.069266       0.027849       0.041417              9.259927       6.802749       1.562319       1.818347      11.323268       4.355113       9.653765           0.063561
          553              O      10.610615      10.502837       4.847653      -0.530726      30.877553 0.47013728E+03  0.10933761E+05                                 7.827613                            6.667968       0.380662       2.165955                    0.999159      27.182695      70.376139       0.742622       0.354645      -1.141987      -0.019635      -0.013642      -0.005130       0.024454       0.011463      -0.032401       0.037182      -0.010854      -0.105158      -0.067820       0.025845       0.041975              9.196829      14.932067       0.433219       1.750693       5.828754      -0.147212       6.829665           0.060104
          554              O       9.657089       9.355275       6.513278      -0.526721      30.954067 0.46648214E+03  0.10817576E+05                                 7.821966                            6.624901       0.432728       2.184517                    0.999204      27.025342      69.656912       0.748611       0.352822      -1.144520      -0.011890       0.002491      -0.018569       0.022189      -0.027844       0.009990       0.005207      -0.079468       0.095221      -0.065653       0.030871       0.034782              9.257124      10.994469      -1.547643       4.288931       6.506783      -1.798539      10.270119           0.064207
          555              O       7.854991      12.511837       1.374801      -0.516429      29.656680 0.44904937E+03  0.10316369E+05                                 7.586549                            6.491104       0.430865       2.187502                    0.999238      26.825746      68.857701       0.757703       0.351864      -1.145105      -0.005546      -0.018952       0.006627       0.020829       0.021113      -0.039769       0.022251      -0.040599      -0.001076      -0.062358       0.026912       0.035446              8.884231       6.747931       0.880335      -1.115643       8.967910      -4.268921      10.936853           0.066471
          556              O       5.633760      12.135780       1.379282      -0.536379      31.941072 0.47760976E+03  0.11144188E+05                                 7.995093                            6.708738       0.399647       2.169921                    0.999201      27.256836      70.534745       0.742833       0.353378      -1.143751       0.014202      -0.017287       0.008585       0.023963      -0.034209       0.033451       0.042603      -0.001940      -0.008492      -0.073728       0.031012       0.042716              9.546604       8.115841      -1.884093       2.975479       8.691469      -4.222070      11.832502           0.057321
          557              O      25.839195      15.996139       1.356877      -0.515020      29.678175 0.44632352E+03  0.10234909E+05                                 7.588414                            6.468758       0.460149       2.198274                    0.999281      26.735378      68.491795       0.759711       0.351579      -1.145699      -0.004575      -0.016694       0.009184       0.019595       0.026141      -0.039038       0.021133      -0.037687      -0.003430      -0.063330       0.030257       0.033073              8.927363       6.730208       1.277019      -1.118845       9.919164      -4.378140      10.132718           0.066219
[truncated: 30,755 more chars]
