# Supplementary material for: A collection of forcefield precursors for metal–organic frameworks
Source: RSC Adv. 2019 Nov 13;9(63):36492–507. doi: 10.1039/c9ra07327b (PMC9075174; doi:10.1039/c9ra07327b)
Supplement: RA-009-C9RA07327B-s5502 [file RA-009-C9RA07327B-s5502.xyz]

  324
jmolscript: load "" {1 1 1} spacegroup "x,y,z" unitcell [{     14.767000     0.000000     0.000000 }, {     -7.383433    17.051491     0.000000 }, {      0.000000    -5.226457    30.251845 }]
Zn    -1.547860     1.495523    16.894445     0.463337
Zn     9.488137     7.381964    22.137695     0.437982
Zn    -1.880373     9.664790    27.293820     0.467303
Zn     1.547894     4.108751     1.768523     0.465477
Zn     5.278951     9.995193     7.011773     0.437256
Zn     1.880486    12.278019    12.167897     0.466351
Zn     5.835673     7.716283    28.483322     0.465477
Zn     2.104616     1.829841    23.240072     0.437256
Zn     5.503081    -0.452985    18.083948     0.466351
Zn     8.931427    10.329511    13.357400     0.463337
Zn    -2.104570     4.443070     8.114150     0.437982
Zn     9.263940     2.160244     2.958025     0.467303
H     -2.082122     2.984137    19.482188     0.084899
H     -1.048425     4.466992    20.907050     0.117451
H      2.328785     4.040061    18.759169     0.129360
H      1.157755     2.577942    17.352458     0.087271
H      0.745789     9.654875    26.074065     0.086110
H      2.015746     8.656621    24.370886     0.129103
H     -1.213806     6.354642    23.541986     0.118920
H     -2.347907     7.360265    25.281467     0.091279
H      7.548927     5.662948    20.498650     0.091506
H      5.265947     5.350336    20.235459     0.138410
H      4.673803     8.079717    23.130561     0.132887
H      6.956782     8.279488    23.336273     0.085800
H     -0.568478     8.097028    29.425970     0.089505
H      1.301025    13.332790     0.541508     0.136207
H      2.176722    11.769148    29.450171     0.134725
H      0.243721    11.702442    28.158417     0.084317
H      6.848986    12.014438     5.448357     0.089171
H      6.566941    13.605698     3.817783     0.131200
H      2.760004    12.457264     3.497113     0.132493
H      3.112930    10.917955     5.142814     0.088987
H     -0.336677    -2.446202    29.970503     0.096317
H     12.974290    -4.282288    29.919075     0.129993
H     13.878030     0.156318     3.497113     0.133877
H      0.592167     1.906049     3.475937     0.087767
H      2.082172     5.597365     4.356266     0.086456
H      1.048489     7.080221     5.781128     0.116705
H     -2.328727     6.653289     3.633247     0.128508
H     -1.157711     5.191170     2.226536     0.088560
H     -0.745678    12.268103    10.948143     0.087083
H     -2.015645    11.269850     9.244964     0.129781
H      1.213888     8.967871     8.416063     0.120500
H      2.347999     9.973494    10.155544     0.089615
H      7.218146     8.276176     5.372728     0.089602
H      9.501123     7.963565     5.109537     0.137580
H     -4.673708    10.692945     8.004638     0.131832
H      7.810315    10.892716     8.210351     0.085453
H      0.568581    10.710256    14.300047     0.091205
H     -1.300920    10.719562    15.667431     0.136084
H     -2.176590    14.382377    14.324249     0.133517
H     -0.243590    14.315671    13.032495     0.083520
H      7.918116     9.401209    20.574280     0.090365
H      8.200171    10.992470    18.943705     0.131149
H     -2.759901     9.844035    18.623036     0.133019
H     -3.112837     8.304726    20.268736     0.089108
H      0.336698     0.167026    14.844580     0.097595
H      1.792717    -1.669060    14.793152     0.130710
H      0.888976    -2.456910    18.623036     0.132888
H     -0.592147    -0.707179    18.601859     0.088177
H      5.301395     6.227669    25.895579     0.086456
H      6.335078     4.744813    24.470717     0.116705
H      9.712294     5.171745    26.618598     0.128507
H      8.541278     6.633864    28.025309     0.088560
H      8.129245    -0.443069    19.303702     0.087083
H      9.399212     0.555184    21.006881     0.129780
H      6.169679     2.857163    21.835782     0.120500
H      5.035568     1.851540    20.096301     0.089615
H      0.165421     3.548858    24.879117     0.089602
H     -2.117556     3.861469    25.142308     0.137580
H     12.057275     1.132089    22.247207     0.131832
H     -0.426748     0.932318    22.041494     0.085453
H      6.814986     1.114778    15.951798     0.091204
H      8.684487     1.105472    14.584414     0.136083
H      9.560157    -2.557343    15.927596     0.133517
H      7.627157    -2.490637    17.219350     0.083520
H     -0.534549     2.423825     9.677565     0.090365
H     -0.816604     0.832564    11.308140     0.131147
H     10.143468     1.980999    11.628809     0.133020
H     10.496404     3.520308     9.983109     0.089108
H      7.046869    11.658008    15.407265     0.097595
H      5.590850    13.494094    15.458693     0.130710
H      6.494591    14.281944    11.628809     0.132888
H      7.975714    12.532213    11.649986     0.088177
H      9.465689     8.840897    10.769657     0.084899
H      8.431992     7.358042     9.344795     0.117451
H      5.054782     7.784973    11.492676     0.129360
H      6.225812     9.247092    12.899387     0.087271
H      6.637778     2.170159     4.177780     0.086110
H      5.367821     3.168413     5.880959     0.129103
H      8.597373     5.470392     6.709859     0.118920
H      9.731474     4.464769     4.970378     0.091279
H     -0.165360     6.162086     9.753195     0.091506
H      2.117620     6.474698    10.016386     0.138411
H      2.709764     3.745317     7.121284     0.132887
H      0.426785     3.545546     6.915572     0.085799
H      7.952045     3.728006     0.825875     0.089505
H      6.082542    -1.507756    29.710337     0.136207
H      5.206845     0.055886     0.801674     0.134725
H      7.139846     0.122592     2.093428     0.084316
H      0.534581    -0.189404    24.803488     0.089171
H      0.816626    -1.780664    26.434062     0.131201
H      4.623563    -0.632230    26.754732     0.132493
H      4.270637     0.907079    25.109031     0.088987
H      7.720244    14.271236     0.281342     0.096316
H     -5.590723    16.107322     0.332770     0.129993
H     -6.494463    11.668716    26.754732     0.133877
H      6.791400     9.918985    26.775908     0.087767
C     -1.176904     3.219865    19.321853     0.082769
C     -0.565546     4.091113    20.181006    -0.148148
C      0.741334     4.407095    19.990419     0.058807
C      1.413230     3.844733    18.922529    -0.141950
C      0.699980     2.976647    18.084553     0.105220
C      1.432434     5.352102    20.916126     0.373579
C      1.287724     6.785854    22.664682     0.372308
C      3.254687     6.450167    21.627044     0.363609
C      0.354461     8.954900    25.565834     0.102939
C      1.120865     8.383380    24.531221    -0.143822
C      0.516890     7.407785    23.762824     0.060652
C     -0.787037     7.025767    24.059292    -0.149740
C     -1.453026     7.621159    25.093905     0.087677
C      6.953819     6.165151    21.046209     0.101126
C      5.587870     5.964884    20.882849    -0.147172
C      4.715144     6.662154    21.663346     0.071276
C      5.246760     7.560985    22.579977    -0.144768
C      6.605325     7.682514    22.685859     0.080021
C     -0.004375     8.859889    29.432020     0.087039
C      1.103150    14.086897     0.006050    -0.135249
C      1.900573    15.179263     0.039327     0.065481
C      1.608190    11.007358    29.477398    -0.146700
C      0.469653    10.945449    28.690850     0.085561
C      3.129188    15.204483     0.880329     0.372474
C      4.365183    14.283483     2.519979     0.379806
C      5.001648    16.208876     1.560995     0.381293
C      5.989546    12.119373     5.058108     0.078680
C      5.833019    13.067055     4.093075    -0.140938
C      4.589638    13.234563     3.518290     0.083815
C      3.615013    12.403758     3.905513    -0.134414
C      3.835038    11.477857     4.882648     0.104619
C     -0.445954     2.231969     0.484030     0.090167
C     13.464555     1.135147     0.456803    -0.145128
C     13.321313     0.339687     1.527718     0.061486
C     14.005027     0.664974     2.704515    -0.138738
C      0.084180     1.720324     2.695439     0.088289
C      1.176956     5.833094     4.195931     0.082849
C      0.565606     6.704342     5.055083    -0.147185
C     -0.741273     7.020323     4.864497     0.056439
C     -1.413174     6.457962     3.796607    -0.141405
C     -0.699932     5.589876     2.958630     0.107176
C     -1.432364     7.965330     5.790203     0.374976
C     -1.287640     9.399083     7.538760     0.370692
C     -3.254607     9.063395     6.501121     0.365589
C     -0.354355    11.568129    10.439912     0.100113
C     -1.120766    10.996608     9.405299    -0.141806
C     -0.516800    10.021013     8.636902     0.061668
C      0.787125     9.638995     8.933370    -0.154930
C      1.453120    10.234388     9.967983     0.092985
C      7.813258     8.778379     5.920286     0.103154
C      9.179205     8.578112     5.756926    -0.147456
C     10.051938     9.275382     6.537424     0.070691
C      9.520330    10.174213     7.454055    -0.141997
C      8.161766    10.295743     7.559936     0.077877
C      0.004485    11.473118    14.306098     0.083856
C     -1.103040    11.473668    15.131973    -0.136364
C     -1.900453    12.566035    15.165250     0.069345
C     -1.608063    13.620587    14.351475    -0.146975
C     -0.469528    13.558677    13.564927     0.085948
C     -3.129067    12.591254    16.006251     0.371173
C     -4.365067    11.670255    17.645901     0.377661
C     -5.001518    13.595647    16.686918     0.380235
C      8.777556     9.506144    20.184031     0.077026
C     -5.832911    10.453826    19.218997    -0.139055
C     -4.589529    10.621335    18.644212     0.083529
C     -3.614910     9.790529    19.031436    -0.134961
C     -3.834941     8.864629    20.008570     0.103444
C      0.445972    -0.381259    15.609952     0.086708
C      1.302454    -1.478082    15.582725    -0.145074
C      1.445692    -2.273542    16.653641     0.061193
C      0.761982    -1.948255    17.830437    -0.138451
C     -0.084163    -0.892905    17.821362     0.087787
C      6.206611     5.991940    26.055914     0.082849
C      6.817961     5.120692    25.196762    -0.147186
C      8.124840     4.804711    25.387348     0.056439
C      8.796741     5.367072    26.455238    -0.141406
C      8.083499     6.235158    27.293215     0.107176
C      8.815931     3.859704    24.461642     0.374976
C      8.671207     2.425951    22.713085     0.370691
C     10.638174     2.761639    23.750724     0.365589
C      7.737922     0.256905    19.811933     0.100114
C      8.504333     0.828426    20.846546    -0.141806
C      7.900367     1.804021    21.614943     0.061669
C      6.596442     2.186039    21.318475    -0.154930
C      5.930447     1.590646    20.283862     0.092985
C     -0.429691     3.046655    24.331559     0.103154
C     -1.795638     3.246922    24.494919    -0.147456
C     -2.668371     2.549652    23.714421     0.070691
C     -2.136763     1.650821    22.797790    -0.141997
C     -0.778199     1.529291    22.691909     0.077877
C      7.379082     0.351916    15.945747     0.083856
C      8.486607     0.351366    15.119872    -0.136364
C      9.284020    -0.741001    15.086595     0.069346
C      8.991630    -1.795553    15.900370    -0.146975
C      7.853095    -1.733643    16.686918     0.085947
C     10.512634    -0.766220    14.245594     0.371172
C     11.748634     0.154779    12.605944     0.377661
C     12.385085    -1.770613    13.564927     0.380235
C     -1.393989     2.318890    10.067814     0.077026
C     13.216478     1.371208    11.032848    -0.139055
C     11.973096     1.203699    11.607633     0.083529
C     10.998477     2.034505    11.220409    -0.134961
C     11.218508     2.960405    10.243275     0.103444
C      6.937595    12.206293    14.641893     0.086707
C      6.081113    13.303116    14.669120    -0.145074
C      5.937875    14.098576    13.598204     0.061193
C      6.621585    13.773289    12.421408    -0.138451
C      7.467730    12.717939    12.430483     0.087787
C      8.560471     8.605169    10.929992     0.082769
C      7.949113     7.733921    10.070839    -0.148147
C      6.642233     7.417939    10.261426     0.058807
C      5.970337     7.980301    11.329316    -0.141950
C      6.683587     8.848387    12.167292     0.105220
C      5.951133     6.472932     9.335719     0.373580
C      6.095843     5.039180     7.587163     0.372310
C      4.128880     5.374867     8.624801     0.363609
C      7.029106     2.870134     4.686011     0.102939
C      6.262702     3.441654     5.720624    -0.143821
C      6.866677     4.417249     6.489021     0.060652
C      8.170604     4.799267     6.192553    -0.149740
C      8.836593     4.203875     5.157940     0.087677
C      0.429748     5.659883     9.205636     0.101126
C      1.795697     5.860150     9.368996    -0.147172
C      2.668423     5.162880     8.588499     0.071276
C      2.136807     4.264049     7.671868    -0.144767
C      0.778242     4.142520     7.565986     0.080021
C      7.387942     2.965145     0.819825     0.087039
C      6.280417     2.964594    -0.006050    -0.135249
C      5.482994    -3.354229    30.212518     0.065481
C      5.775377     0.817676     0.774447    -0.146700
C      6.913914     0.879585     1.560995     0.085561
C      4.254379    -3.379449    29.371516     0.372474
C      3.018384    -2.458449    27.731866     0.379806
C      2.381919    -4.383842    28.690850     0.381293
C      1.394021    -0.294339    25.193737     0.078679
C      1.550548    -1.242021    26.158770    -0.140938
C      2.793929    -1.409529    26.733555     0.083815
C      3.768554    -0.578724    26.346332    -0.134414
C      3.548529     0.347177    25.369197     0.104619
C      7.829521     9.593065    29.767815     0.090168
C     -6.080988    10.689887    29.795042    -0.145128
C     -5.937746    11.485347    28.724127     0.061486
C     -6.621460    11.160060    27.547330    -0.138738
C      7.299387    10.104710    27.556406     0.088289
I     11.174942     0.584812    18.109359    -0.465252
I     -1.488641     2.730670    14.713590    -0.451311
I     -3.945854     5.356254    21.438878    -0.426764
I     -5.013198     8.604122    24.360903    -0.437930
I     -3.566622     8.149846    28.419491    -0.447510
I     -2.231967    11.929279    26.188115    -0.449221
I      3.592087     3.198041     2.983437    -0.465570
I      1.488682     0.117442    29.839512    -0.451414
I      3.945926     7.969482     6.312955    -0.426263
I      5.013299    11.217351     9.234981    -0.438060
I      3.566725    10.763075    13.293568    -0.446642
I      2.232097    14.542507    11.062192    -0.449124
I      3.791480     8.626993    27.268408    -0.465571
I      5.894885    11.707592     0.412333    -0.451415
I      3.437641     3.855552    23.938890    -0.426262
I      2.370268     0.607683    21.016864    -0.438059
I      3.816842     1.061959    16.958277    -0.446643
I      5.151470    -2.717473    19.189653    -0.449123
I     -3.791375    11.240222    12.142486    -0.465251
I      8.872208     9.094364    15.538255    -0.451309
I     -3.437579     6.468780     8.812967    -0.426766
I     12.396765     3.220912     5.890942    -0.437930
I     10.950189     3.675188     1.832354    -0.447508
I      9.615534    -0.104245     4.063730    -0.449219
N     -0.553740     2.691607    18.253963    -0.160983
N      0.666030     5.859846    21.905361    -0.384186
N      2.559164     7.125512    22.573927    -0.380550
N      2.727501     5.601719    20.734615    -0.381817
N     -0.863818     8.578135    25.871378    -0.168105
N      7.461807     7.004661    21.911411    -0.168952
N     -0.313002     9.888753    28.648497    -0.171729
N      3.276854    14.216870     1.760657    -0.388685
N      5.273357    15.266916     2.453425    -0.400649
N      3.976817    16.226945     0.726044    -0.387651
N      0.231853     2.501097     1.630574    -0.179499
N      5.001631    11.322696     5.484659    -0.168338
N      0.553785     5.304835     3.128041    -0.165178
N     -0.665954     8.473074     6.779438    -0.383485
N     -2.559078     9.738740     7.448004    -0.380787
N     -2.727429     8.214948     5.608692    -0.383366
N      0.863921    11.191363    10.745455    -0.168989
N      7.305277     9.617889     6.785489    -0.166413
N      0.313119    12.501981    13.522575    -0.170983
N     -3.276740    11.603641    16.886580    -0.386578
N     -5.273234    12.653688    17.579347    -0.399285
N     -3.976689    13.613716    15.851967    -0.385675
N     -0.231831    -0.112131    16.756497    -0.177027
N     -5.001535     8.709468    20.610582    -0.168689
N      6.829782     6.520199    27.123804    -0.165177
N      8.049521     3.351960    23.472407    -0.383484
N      9.942645     2.086294    22.803841    -0.380787
N     10.110996     3.610086    24.643153    -0.383366
N      6.519646     0.633671    19.506390    -0.168989
N      0.078290     2.207145    23.466356    -0.166413
N      7.070448    -0.676947    16.729270    -0.170983
N     10.660307     0.221393    13.365265    -0.386578
N     12.656801    -0.828654    12.672498    -0.399285
N     11.360256    -1.788682    14.399878    -0.385676
N      7.615398    11.937165    13.495348    -0.177027
N     12.385102     3.115566     9.641263    -0.168689
N      7.937307     9.133427    11.997882    -0.160984
N      6.717537     5.965188     8.346484    -0.384186
N      4.824403     4.699522     7.677918    -0.380550
N      4.656066     6.223315     9.517230    -0.381817
N      8.247385     3.246899     4.380467    -0.168105
N     -0.078240     4.820373     8.340434    -0.168952
N      7.696569     1.936281     1.603348    -0.171729
N      4.106713    -2.391836    28.491188    -0.388685
N      2.110210    -3.441882    27.798420    -0.400649
N      3.406750    -4.401911    29.525801    -0.387650
N      7.151714     9.323937    28.621271    -0.179499
N      2.381936     0.502338    24.767186    -0.168338

The following XYZ coordinates are in angstroms. Other properties are in atomic units.
The sperically averaged electron density of each atom fit to a function of the form exp(a - br)
eigen_1, eigen_2 and eigen_3 are the three eigenvalues of traceless quadrupole moment tensor
  atom number  atomic symbol              X              Y              Z     net charge C6 coefficient C8 coefficient C10 coefficient fluctuating dipole atomic polarizability isotropic forcefield polarizability              a              b squared Pearson coefficient          <r^3>          <r^4>         wp_QDO          m_QDO          q_QDO       dipole_x       dipole_y       dipole_z         dipole            Qxy            Qxz            Qyz     Q(x^2-y^2)  Q(3z^2 - R^2)        eigen_1        eigen_2        eigen_3 static polarizability      alpha(xx)      alpha(xy)      alpha(xz)      alpha(yy)      alpha(yz)      alpha(zz) atomic spin moment
            1             Zn      -1.547860       1.495523      16.894445       0.463337     131.863079 0.32146870E+04  0.11773139E+06                                21.174050                           18.495031       0.340361       1.863618                    0.998537      59.411727     177.002873       0.419131       0.399027      -1.138620      -0.020573       0.007359      -0.000852       0.021866      -0.001080      -0.011658       0.008987       0.021338      -0.012531      -0.017232      -0.002432       0.019664             24.498624      23.014245      -0.212971       4.372261      25.674754       6.010999      24.806872           0.000001
            2             Zn       9.488137       7.381964      22.137695       0.437982     138.066022 0.33456913E+04  0.12373939E+06                                21.773930                           18.843224       0.325280       1.851688                    0.998627      60.356127     180.609552       0.416129       0.397975      -1.139551       0.008527      -0.004778       0.006219       0.011585      -0.000617      -0.010895       0.000717       0.023391      -0.081645      -0.029396       0.001901       0.027495             25.768636      26.215082       2.440944      -0.916956      25.278781      -6.510607      25.812044          -0.000001
            3             Zn      -1.880373       9.664790      27.293820       0.467303     131.573956 0.32311305E+04  0.11843299E+06                                21.199257                           18.614318       0.329893       1.859617                    0.998596      59.354727     176.655536       0.415544       0.402134      -1.136910      -0.029168      -0.000563      -0.011157       0.031235       0.014332       0.022097       0.010197       0.021286       0.011126      -0.019802      -0.015142       0.034945             24.519715      27.048699      -2.580365       1.039838      20.728594       6.060254      25.781851           0.000001
            4             Zn       1.547894       4.108751       1.768523       0.465477     131.702198 0.32097222E+04  0.11750781E+06                                21.160382                           18.484070       0.345383       1.865274                    0.998509      59.367302     176.857063       0.419129       0.399171      -1.138482       0.020027       0.007581       0.000434       0.021418       0.001418       0.010777       0.008606       0.018318      -0.013068      -0.015919      -0.002054       0.017973             24.481750      22.993622       0.214927      -4.369665      25.659738       6.008690      24.791892           0.000000
            5             Zn       5.278951       9.995193       7.011773       0.437256     138.162764 0.33492402E+04  0.12390605E+06                                21.785779                           18.854889       0.318961       1.849864                    0.998603      60.384342     180.732034       0.415936       0.398046      -1.139477      -0.009163      -0.003839       0.006406       0.011821      -0.000137       0.010572       0.001658       0.023079      -0.081523      -0.029318       0.002134       0.027184             25.780302      26.219143      -2.435351       0.917189      25.294149      -6.511913      25.827614          -0.000001
            6             Zn       1.880486      12.278019      12.167897       0.466351     131.631407 0.32333709E+04  0.11853444E+06                                21.202862                           18.619216       0.330720       1.859773                    0.998602      59.373953     176.721270       0.415546       0.402067      -1.136969       0.028057       0.000241      -0.011382       0.030279      -0.013386      -0.024289       0.011048       0.022225       0.012488      -0.019511      -0.017487       0.036998             24.521357      27.054309       2.581259      -1.039221      20.728806       6.055416      25.780955           0.000001
            7             Zn       5.835673       7.716283      28.483322       0.465477     131.702172 0.32097214E+04  0.11750777E+06                                21.160380                           18.484068       0.345383       1.865274                    0.998509      59.367293     176.857032       0.419129       0.399171      -1.138482      -0.020027      -0.007581      -0.000434       0.021418       0.001418       0.010777       0.008606       0.018318      -0.013068      -0.015919      -0.002054       0.017973             24.481749      22.993621       0.214926      -4.369665      25.659735       6.008691      24.791890           0.000000
            8             Zn       2.104616       1.829841      23.240072       0.437256     138.162778 0.33492407E+04  0.12390607E+06                                21.785780                           18.854890       0.318962       1.849864                    0.998603      60.384345     180.732044       0.415936       0.398046      -1.139477       0.009163       0.003839      -0.006406       0.011821      -0.000137       0.010572       0.001658       0.023078      -0.081523      -0.029318       0.002134       0.027184             25.780304      26.219148      -2.435353       0.917188      25.294150      -6.511913      25.827614          -0.000001
            9             Zn       5.503081      -0.452985      18.083948       0.466351     131.631394 0.32333707E+04  0.11853442E+06                                21.202858                           18.619213       0.330721       1.859773                    0.998602      59.373958     176.721282       0.415546       0.402067      -1.136969      -0.028056      -0.000241       0.011382       0.030278      -0.013386      -0.024289       0.011048       0.022225       0.012488      -0.019511      -0.017487       0.036998             24.521352      27.054306       2.581261      -1.039218      20.728802       6.055414      25.780950           0.000001
           10             Zn       8.931427      10.329511      13.357400       0.463337     131.863099 0.32146877E+04  0.11773142E+06                                21.174052                           18.495034       0.340361       1.863618                    0.998537      59.411732     177.002895       0.419131       0.399027      -1.138620       0.020573      -0.007359       0.000852       0.021866      -0.001080      -0.011657       0.008987       0.021338      -0.012530      -0.017231      -0.002432       0.019663             24.498626      23.014245      -0.212972       4.372261      25.674758       6.010999      24.806875           0.000000
           11             Zn      -2.104570       4.443070       8.114150       0.437982     138.066007 0.33456909E+04  0.12373937E+06                                21.773928                           18.843222       0.325280       1.851688                    0.998627      60.356124     180.609539       0.416129       0.397975      -1.139551      -0.008527       0.004778      -0.006219       0.011585      -0.000617      -0.010895       0.000717       0.023391      -0.081644      -0.029396       0.001901       0.027495             25.768633      26.215079       2.440941      -0.916956      25.278777      -6.510605      25.812042          -0.000001
           12             Zn       9.263940       2.160244       2.958025       0.467303     131.574003 0.32311320E+04  0.11843306E+06                                21.199263                           18.614324       0.329892       1.859616                    0.998596      59.354739     176.655592       0.415544       0.402134      -1.136910       0.029169       0.000563       0.011157       0.031235       0.014332       0.022097       0.010197       0.021286       0.011125      -0.019802      -0.015142       0.034945             24.519722      27.048708      -2.580365       1.039839      20.728600       6.060256      25.781857           0.000000
           13              H      -2.082122       2.984137      19.482188       0.084899       1.365320 0.10313793E+02  0.10927647E+03                                 2.113777                            1.934125      -1.451302       2.169731                    0.991820       4.213701      12.776032       0.425026       1.360135      -0.689365      -0.043220      -0.005333       0.012554       0.045321       0.001392      -0.010814       0.006776       0.015878       0.017083      -0.014775      -0.002015       0.016790              2.201551       3.026680       0.371142      -0.162923       1.787209       0.081158       1.790765           0.000000
           14              H      -1.048425       4.466992      20.907050       0.117451       1.161604 0.86473209E+01  0.88219641E+02                                 1.931312                            1.795786      -1.611197       2.104165                    0.991271       4.200458      12.754625       0.429303       1.398489      -0.680331      -0.020089       0.011922       0.024666       0.033972       0.001371      -0.009741      -0.001779       0.016528       0.005425      -0.009453      -0.005455       0.014908              2.009143       1.973766      -0.150311      -0.363983       1.822957       0.423006       2.230707          -0.000000
           15              H       2.328785       4.040061      18.759169       0.129360       1.466937 0.11434161E+02  0.12280443E+03                                 2.144532                            1.990176      -1.416875       2.215238                    0.992475       3.792915      11.126540       0.439022       1.299002      -0.705890       0.037078       0.007773      -0.010356       0.039274       0.003025      -0.010104      -0.003167       0.017275      -0.000670      -0.009613      -0.006445       0.016058              2.201595       2.898424       0.284499      -0.107409       1.842676       0.129133       1.863686          -0.000000
           16              H       1.157755       2.577942      17.352458       0.087271       1.372383 0.10127996E+02  0.10651339E+03                                 2.111254                            1.909867      -1.296067       2.250907                    0.992537       4.033820      12.070893       0.431232       1.350560      -0.692580       0.026876      -0.019603      -0.035446       0.048611       0.005080      -0.010037       0.010985       0.011711      -0.001207      -0.018680       0.004876       0.013804              2.239265       1.987589      -0.275826      -0.438721       2.125253       0.702960       2.604953           0.000000
           17              H       0.745789       9.654875      26.074065       0.086110       1.536335 0.11434163E+02  0.12330832E+03                                 2.247655                            2.009313      -1.271962       2.265029                    0.993044       3.975929      11.844683       0.428940       1.324103      -0.699650       0.024102       0.035692       0.020614       0.047747       0.013120      -0.003914       0.009509       0.008891      -0.013927      -0.018726       0.002235       0.016491              2.418350       2.002751       0.368990       0.314521       2.578873       0.957670       2.673426           0.000000
           18              H       2.015746       8.656621      24.370886       0.129103       1.427403 0.10951864E+02  0.11629941E+03                                 2.095114                            1.937762      -1.420652       2.205624                    0.994131       3.781178      11.009466       0.448614       1.285713      -0.708100       0.035444       0.014807      -0.004291       0.038652       0.013839      -0.000363      -0.000039       0.001164      -0.022619      -0.010101      -0.007523       0.017625              2.158881       2.843029       0.208783      -0.279024       1.775698       0.143502       1.857916          -0.000000
           19              H      -1.213806       6.354642      23.541986       0.118920       1.153277 0.85434840E+01  0.86834195E+02                                 1.919644                            1.783990      -1.579963       2.121659                    0.991564       4.130568      12.489173       0.431389       1.396951      -0.681014      -0.017504      -0.023123      -0.016317       0.033276       0.009395      -0.002535       0.002709       0.003566      -0.019385      -0.010102      -0.002695       0.012797              1.994498       1.882823       0.319197       0.174707       2.169125       0.506151       1.931546          -0.000000
           20              H      -2.347907       7.360265      25.281467       0.091279       1.356528 0.10044944E+02  0.10582506E+03                                 2.110597                            1.912550      -1.486379       2.156941                    0.991637       4.202786      12.745127       0.425751       1.365556      -0.688045      -0.045427      -0.015633       0.003088       0.048141       0.010923      -0.003506       0.011826      -0.000272      -0.029756      -0.019526       0.002062       0.017464              2.221788       3.138431       0.325761      -0.292792       1.760298       0.055314       1.766634           0.000001
           21              H       7.548927       5.662948      20.498650       0.091506       1.581255 0.12317028E+02  0.13404777E+03                                 2.222636                            2.040094      -1.165984       2.313259                    0.995934       3.801915      11.031786       0.444147       1.267144      -0.714109       0.023063      -0.027070      -0.031171       0.047289       0.004551      -0.000121       0.017073      -0.005236       0.020568      -0.015847      -0.004959       0.020806              2.307560       2.586532      -0.467192      -0.556222       2.201810       0.392089       2.134338          -0.000000
           22              H       5.265947       5.350336      20.235459       0.138410       1.193212 0.88713391E+01  0.88943083E+02                                 1.839528                            1.731876      -1.027816       2.405233                    0.998130       3.364275       9.369463       0.481845       1.267873      -0.714009      -0.011611      -0.025215      -0.027708       0.039222      -0.000730      -0.002250       0.014104      -0.008543       0.017470      -0.010918      -0.007142       0.018061              1.874465       1.839220       0.219135       0.216333       1.926977       0.420130       1.857198          -0.000000
           23              H       4.673803       8.079717      23.130561       0.132887       1.297396 0.97524369E+01  0.10031492E+03                                 1.947982                            1.815077      -1.260032       2.286067                    0.996199       3.583694      10.173962       0.470052       1.266800      -0.712766      -0.018581       0.023512       0.022497       0.037473      -0.005732       0.000159       0.010893      -0.017931      -0.004438      -0.011747      -0.005531       0.017278              2.003907       2.327153      -0.268421      -0.345273       1.810796       0.328197       1.873771          -0.000001
           24              H       6.956782       8.279488      23.336273       0.085800       1.603090 0.12369535E+02  0.13564063E+03                                 2.267115                            2.056054      -1.449732       2.168078                    0.993297       4.130527      12.288660       0.435836       1.281584      -0.707479       0.006516       0.029201       0.034726       0.045838      -0.008665      -0.008863       0.015075      -0.000065       0.000154      -0.015048      -0.007005       0.022053              2.389496       2.284507       0.512329       0.479635       2.337308       0.643574       2.546674          -0.000000
           25              H      -0.568478       8.097028      29.425970       0.089505       1.664465 0.12889965E+02  0.14228565E+03                                 2.318143                            2.098727      -1.252917       2.267441                    0.995030       3.942791      11.628069       0.433017       1.281419      -0.710116      -0.019038      -0.042046       0.005267       0.046455      -0.001733       0.008261      -0.013060      -0.029449      -0.004455      -0.018766      -0.004623       0.023389              2.418736       2.624836       0.849011       0.227696       2.741483       0.127596       1.889889          -0.000000
           26              H       1.301025      13.332790       0.541508       0.136207       1.181737 0.87349075E+01  0.86859590E+02                                 1.797164                            1.695693      -1.048622       2.393247                    0.998255       3.299649       9.023303       0.498975       1.234433      -0.721916       0.006537      -0.034818       0.018856       0.040132       0.006718      -0.003264      -0.010690      -0.024733      -0.030235      -0.013911      -0.008983       0.022894              1.822708       1.643308      -0.136782       0.264771       2.004041      -0.407640       1.820775          -0.000000
           27              H       2.176722      11.769148      29.450171       0.134725       1.298457 0.10126806E+02  0.10539800E+03                                 1.981305                            1.878655      -1.099080       2.368017                    0.997430       3.547494      10.208425       0.450291       1.306932      -0.705575       0.021775       0.032632      -0.005286       0.039585       0.006542      -0.001498      -0.012245      -0.024576      -0.010877      -0.012708      -0.008966       0.021674              2.014635       2.184925       0.416307       0.167173       2.199282       0.065806       1.659697           0.000001
           28              H       0.243721      11.702442      28.158417       0.084317       1.638827 0.13041281E+02  0.14449359E+03                                 2.291866                            2.108155      -1.281834       2.245618                    0.994851       4.038060      11.962868       0.432575       1.277957      -0.710021      -0.002896       0.041282      -0.020008       0.045966       0.013747       0.000999      -0.003755      -0.015546      -0.042465      -0.015474      -0.007599       0.023073              2.368775       2.073694      -0.477307       0.385580       2.699025      -0.522129       2.333605           0.000001
           29              H       6.848986      12.014438       5.448357       0.089171       1.333797 0.95892269E+01  0.97549811E+02                                 1.943964                            1.764472      -0.924176       2.426104                    0.998196       3.525504       9.733091       0.494522       1.217523      -0.724823       0.044249      -0.000135       0.013617       0.046297       0.010201       0.002579      -0.009955       0.026040      -0.027420      -0.020911      -0.000224       0.021135              2.064528       2.523440      -0.385411       0.644801       1.739722      -0.366629       1.930422          -0.000001
           30              H       6.566941      13.605698       3.817783       0.131200       1.263406 0.94264591E+01  0.94996475E+02                                 1.831121                            1.722595      -1.176416       2.325813                    0.996569       3.373020       9.114609       0.514871       1.180454      -0.734200       0.033436       0.019967      -0.010228       0.040265       0.011195       0.002273      -0.002324       0.033398      -0.022813      -0.017176      -0.006802       0.023978              1.872219       1.956961       0.351875      -0.189526       1.946381      -0.385427       1.713315          -0.000001
           31              H       2.760004      12.457264       3.497113       0.132493       1.182325 0.87346457E+01  0.86452546E+02                                 1.763119                            1.667349      -1.044896       2.390042                    0.998249       3.276108       8.803029       0.518483       1.193545      -0.731421      -0.034963      -0.001012      -0.016107       0.038508       0.009268       0.004137       0.000008       0.021963      -0.039240      -0.013847      -0.007503       0.021349              1.784397       2.094049      -0.057095       0.350020       1.547314      -0.224451       1.711826          -0.000001
           32              H       3.112930      10.917955       5.142814       0.088987       1.434809 0.10398400E+02  0.10800975E+03                                 2.034720                            1.832867      -1.170323       2.307432                    0.995995       3.676830      10.277139       0.486725       1.211508      -0.725290      -0.041204      -0.021753       0.008897       0.047435       0.005471       0.007233      -0.006446       0.038167      -0.014047      -0.021045      -0.002602       0.023647              2.170701       2.369379       0.707902      -0.381638       2.302452      -0.504929       1.840272          -0.000001
           33              H      -0.336677      -2.446202      29.970503       0.096317       1.490316 0.11452996E+02  0.12329291E+03                                 2.178602                            1.996585      -1.254555       2.271003                    0.994598       3.929460      11.612817       0.435912       1.305232      -0.703699      -0.002480       0.021173      -0.044733       0.049553       0.005181       0.012253      -0.000571       0.006177       0.054452      -0.016697      -0.006646       0.023343              2.270152       1.827803       0.269865      -0.340194       2.319777      -0.644135       2.662874           0.000001
           34              H      12.974290      -4.282288      29.919075       0.129993       1.281427 0.10035225E+02  0.10401268E+03                                 1.954359                            1.863026      -1.039184       2.397823                    0.997432       3.496544       9.979656       0.455622       1.297006      -0.708248      -0.020302      -0.004807      -0.033851       0.039764       0.002435       0.009737      -0.005217      -0.011921       0.048793      -0.017898      -0.002079       0.019977              1.985170       1.952459       0.240160       0.327085       1.749988       0.210050       2.253063           0.000001
           35              H      13.878030       0.156318       3.497113       0.133877       1.335601 0.10384849E+02  0.10857394E+03                                 2.004706                            1.891861      -1.147877       2.345580                    0.996518       3.552612      10.187417       0.453285       1.292438      -0.708795      -0.005461      -0.015887       0.036945       0.040585       0.002674       0.007582      -0.010599       0.010421       0.045477      -0.018037      -0.002491       0.020528              2.032633       1.674026       0.263204      -0.123902       2.103970      -0.395268       2.319903          -0.000001
           36              H       0.592167       1.906049       3.475937       0.087767       1.673268 0.12893969E+02  0.14296009E+03                                 2.356725                            2.120218      -1.398469       2.202884                    0.992122       4.066127      12.189950       0.422544       1.307391      -0.703502       0.018972       0.001986       0.041611       0.045775       0.007199       0.006595      -0.010937      -0.019841       0.045493      -0.022494       0.000934       0.021559              2.502663       2.381920       0.443192       0.760795       2.157338       0.541961       2.968733          -0.000001
           37              H       2.082172       5.597365       4.356266       0.086456       1.370546 0.10366005E+02  0.11005491E+03                                 2.125886                            1.944042      -1.482698       2.157106                    0.991487       4.227917      12.865277       0.421965       1.367197      -0.687932       0.042099      -0.005043       0.012604       0.044233      -0.001590       0.010445       0.006765       0.016069       0.017851      -0.014891      -0.001620       0.016511              2.214744       3.047849      -0.374592       0.164613       1.796359       0.081934       1.800024          -0.000000
           38              H       1.048489       7.080221       5.781128       0.116705       1.158610 0.86195982E+01  0.87851653E+02                                 1.927133                            1.792359      -1.595536       2.111120                    0.991415       4.191671      12.714877       0.429980       1.397637      -0.680548       0.020249       0.011953       0.025281       0.034526      -0.001412       0.009184      -0.001797       0.016351       0.005306      -0.009350      -0.004977       0.014328              2.004560       1.969093       0.149567       0.362295       1.819286       0.421460       2.225300          -0.000000
           39              H      -2.328727       6.653289       3.633247       0.128508       1.461629 0.11380394E+02  0.12202252E+03                                 2.134345                            1.981626      -1.398607       2.222005                    0.992830       3.787723      11.084050       0.441475       1.293949      -0.706929      -0.037622       0.007336      -0.009567       0.039507      -0.003320       0.010319      -0.002978       0.017423      -0.001392      -0.009466      -0.006895       0.016361              2.190743       2.882071      -0.282384       0.106489       1.834681       0.128092       1.855477          -0.000001
           40              H      -1.157711       5.191170       2.226536       0.088560       1.380022 0.10195086E+02  0.10744449E+03                                 2.122746                            1.918816      -1.387057       2.210622                    0.991690       4.046193      12.138502       0.429147       1.354276      -0.691793      -0.026050      -0.018963      -0.034605       0.047284      -0.005022       0.010755       0.011322       0.011597      -0.001548      -0.019282       0.004736       0.014546              2.252295       1.998349       0.278872       0.443521       2.136933       0.709690       2.621604          -0.000000
           41              H      -0.745678      12.268103      10.948143       0.087083       1.529405 0.11377054E+02  0.12254509E+03                                 2.241427                            2.004714      -1.270502       2.266231                    0.993133       3.968210      11.816517       0.429273       1.324666      -0.699541      -0.024771       0.034837       0.020930       0.047595      -0.012877       0.003925       0.009453       0.008024      -0.014517      -0.018431       0.002183       0.016248              2.410983       1.997703      -0.367031      -0.312767       2.570492       0.952645       2.664753          -0.000000
           42              H      -2.015645      11.269850       9.244964       0.129781       1.429770 0.10970239E+02  0.11653946E+03                                 2.097082                            1.939054      -1.421015       2.205526                    0.994138       3.781762      11.012081       0.448595       1.285272      -0.708185      -0.034890       0.014717      -0.004154       0.038094      -0.013895       0.000429      -0.000094       0.001468      -0.022549      -0.010176      -0.007503       0.017678              2.161126       2.847506      -0.209649       0.279732       1.776835       0.143447       1.859038          -0.000002
           43              H       1.213888       8.967871       8.416063       0.120500       1.149365 0.85192823E+01  0.86635820E+02                                 1.925419                            1.789269      -1.606997       2.111781                    0.991288       4.140665      12.574745       0.427398       1.409222      -0.678672       0.017342      -0.022357      -0.015886       0.032450      -0.009308       0.002782       0.002527       0.003513      -0.018828      -0.010033      -0.002593       0.012626              2.000604       1.888832      -0.320259      -0.175067       2.175692       0.508004       1.937288          -0.000000
           44              H       2.347999       9.973494      10.155544       0.089615       1.364491 0.10111866E+02  0.10671749E+03                                 2.119550                            1.919420      -1.498344       2.151539                    0.991511       4.216538      12.802142       0.424778       1.366281      -0.687887       0.046131      -0.015921       0.002443       0.048862      -0.010850       0.003922       0.011908      -0.000185      -0.029501      -0.019765       0.002505       0.017261              2.231886       3.156191      -0.328371       0.295304       1.766512       0.055523       1.772955           0.000000
           45              H       7.218146       8.276176       5.372728       0.089602       1.590988 0.12406308E+02  0.13526602E+03                                 2.232494                            2.048122      -1.179015       2.307679                    0.995816       3.810731      11.068152       0.443057       1.267945      -0.713983      -0.023294      -0.027148      -0.031213       0.047475      -0.004606       0.000114       0.017230      -0.005354       0.019785      -0.015975      -0.004914       0.020890              2.318289       2.599644       0.470876       0.560532       2.211528       0.395088       2.143695          -0.000001
           46              H       9.501123       7.963565       5.109537       0.137580       1.193746 0.88766772E+01  0.89000283E+02                                 1.839189                            1.731740      -1.025070       2.406136                    0.998083       3.365537       9.369834       0.482191       1.266912      -0.714222       0.012271      -0.025707      -0.027541       0.039622       0.000590       0.002713       0.014195      -0.008102       0.018201      -0.011292      -0.006908       0.018199              1.874011       1.838951      -0.218890      -0.216080       1.926387       0.419738       1.856693          -0.000001
           47              H      -4.673708      10.692945       8.004638       0.131832       1.296483 0.97399357E+01  0.10013388E+03                                 1.945636                            1.812809      -1.197551       2.313669                    0.996554       3.581122      10.157260       0.470871       1.265259      -0.713128       0.018532       0.024036       0.022057       0.037519       0.005685       0.000065       0.011128      -0.017260      -0.003764      -0.011573      -0.005675       0.017248              2.001568       2.324194       0.268269       0.345043       1.808786       0.327860       1.871722          -0.000002
           48              H       7.810315      10.892716       8.210351       0.085453       1.587067 0.12222814E+02  0.13358753E+03                                 2.249127                            2.041708      -1.427519       2.178054                    0.993431       4.111577      12.198576       0.438192       1.278931      -0.708084      -0.006429       0.029549       0.034912       0.046188       0.008440       0.008544       0.014966      -0.000081       0.000375      -0.014915      -0.006734       0.021649              2.369456       2.265801      -0.505224      -0.472798       2.317954       0.634575       2.524612          -0.000001
           49              H       0.568581      10.710256      14.300047       0.091205       1.666752 0.12915908E+02  0.14272758E+03                                 2.326828                            2.105877      -1.275516       2.259577                    0.994762       3.942361      11.655500       0.430478       1.287575      -0.708849       0.018665      -0.041183       0.005003       0.045491       0.001848      -0.007937      -0.013129      -0.029434      -0.004771      -0.018449      -0.004988       0.023437              2.428194       2.635496      -0.853808      -0.229165       2.752711       0.128310       1.896374           0.000000
           50              H      -1.300920      10.719562      15.667431       0.136084       1.180819 0.87233931E+01  0.86684801E+02                                 1.793000                            1.692011      -1.039794       2.396016                    0.998411       3.298570       9.006458       0.500837       1.230699      -0.722727      -0.005819      -0.035079       0.018364       0.040020      -0.006518       0.003039      -0.010760      -0.024162      -0.029442      -0.013698      -0.008803       0.022500              1.818389       1.639573       0.136398      -0.263817       1.999087      -0.406257       1.816506           0.000001
           51              H      -2.176590      14.382377      14.324249       0.133517       1.299178 0.10131421E+02  0.10542661E+03                                 1.979306                            1.876920      -1.080745       2.374489                    0.997462       3.549337      10.202848       0.451412       1.303925      -0.706192      -0.022050       0.033360      -0.005503       0.040365      -0.006431       0.001504      -0.011840      -0.024141      -0.010497      -0.012437      -0.008703       0.021141              2.012542       2.182552      -0.415557      -0.166876       2.196853       0.065670       1.658223           0.000001
           52              H      -0.243590      14.315671      13.032495       0.083520       1.639881 0.13050919E+02  0.14462728E+03                                 2.293075                            2.109116      -1.289722       2.242560                    0.994610       4.039394      11.967988       0.432420       1.278178      -0.709989       0.002879       0.041732      -0.020085       0.046403      -0.013935      -0.001416      -0.003862      -0.015787      -0.042890      -0.015900      -0.007448       0.023348              2.370084       2.074688       0.477686      -0.385935       2.700725      -0.522729       2.334839           0.000000
           53              H       7.918116       9.401209      20.574280       0.090365       1.328218 0.95422837E+01  0.96965306E+02                                 1.939919                            1.761200      -0.925460       2.426343                    0.998218       3.517251       9.708900       0.494477       1.218979      -0.724517      -0.043681       0.000501       0.014621       0.046066      -0.009658      -0.001659      -0.009406       0.025856      -0.027306      -0.019896      -0.000864       0.020760              2.059975       2.517374       0.383907      -0.642514       1.736234      -0.365251       1.926315          -0.000001
           54              H       8.200171      10.992470      18.943705       0.131149       1.253221 0.93276698E+01  0.93692822E+02                                 1.815330                            1.708822      -1.141824       2.340439                    0.996957       3.363091       9.053658       0.519423       1.173955      -0.735691      -0.033618       0.020281      -0.011202       0.040829      -0.011195      -0.002518      -0.002328       0.032770      -0.023658      -0.016888      -0.006993       0.023881              1.855612       1.939292      -0.346945       0.186889       1.928647      -0.379838       1.698899           0.000000
           55              H      -2.759901       9.844035      18.623036       0.133019       1.181015 0.87226676E+01  0.86304809E+02                                 1.761951                            1.666317      -1.045297       2.389811                    0.998129       3.273305       8.794154       0.518589       1.193705      -0.731393       0.034659      -0.001247      -0.015692       0.038066      -0.009234      -0.004093       0.000030       0.022093      -0.038354      -0.013555      -0.007673       0.021228              1.783180       2.092562       0.057079      -0.349727       1.546293      -0.224185       1.710685          -0.000000
           56              H      -3.112837       8.304726      20.268736       0.089108       1.434986 0.10400859E+02  0.10804283E+03                                 2.034841                            1.833056      -1.168176       2.308091                    0.996047       3.677711      10.280319       0.486705       1.211472      -0.725288       0.041349      -0.021878       0.008359       0.047521      -0.005253      -0.006361      -0.006575       0.038219      -0.014466      -0.020926      -0.002400       0.023327              2.170764       2.369406      -0.707725       0.381523       2.302475      -0.504874       1.840411          -0.000001
           57              H       0.336698       0.167026      14.844580       0.097595       1.488582 0.11441098E+02  0.12317184E+03                                 2.179825                            1.997770      -1.259468       2.269393                    0.994608       3.928880      11.623454       0.434919       1.308140      -0.703085       0.002222       0.021495      -0.044324       0.049311      -0.005014      -0.012272      -0.000384       0.006969       0.054718      -0.016600      -0.006895       0.023495              2.271428       1.829035      -0.270099       0.340318       2.321163      -0.644222       2.664086           0.000001
           58              H       1.792717      -1.669060      14.793152       0.130710       1.278732 0.10010765E+02  0.10371359E+03                                 1.953183                            1.862031      -1.029890       2.402675                    0.997517       3.492948       9.972767       0.455198       1.298786      -0.707884       0.020480      -0.004422      -0.033712       0.039692      -0.002592      -0.009488      -0.005040      -0.011680       0.049872      -0.017846      -0.002242       0.020089              1.983953       1.951327      -0.239934      -0.326623       1.749149       0.209797       2.251382           0.000001
           59              H       0.888976      -2.456910      18.623036       0.132888       1.336202 0.10387778E+02  0.10857347E+03                                 2.001814                            1.889365      -1.146407       2.345243                    0.996449       3.554668      10.179982       0.454742       1.288666      -0.709566       0.004383      -0.016312       0.037379       0.041018      -0.002560      -0.006764      -0.010500       0.010797       0.045558      -0.017877      -0.002241       0.020118              2.029597       1.671896      -0.262553       0.123636       2.100722      -0.394329       2.316173           0.000000
           60              H      -0.592147      -0.707179      18.601859       0.088177       1.678865 0.12946968E+02  0.14371831E+03                                 2.363385                            2.125598      -1.408111       2.198898                    0.991984       4.073149      12.224731       0.421635       1.308655      -0.703218      -0.018912       0.001655       0.041510       0.045645      -0.007467      -0.006666      -0.010822      -0.020052       0.045907      -0.022806       0.001237       0.021570              2.510143       2.388891      -0.445189      -0.764046       2.163382       0.544308       2.978155          -0.000000
           61              H       5.301395       6.227669      25.895579       0.086456       1.370546 0.10366005E+02  0.11005491E+03                                 2.125886                            1.944042      -1.482697       2.157107                    0.991487       4.227917      12.865277       0.421965       1.367197      -0.687932      -0.042099       0.005043      -0.012604       0.044233      -0.001590       0.010445       0.006765       0.016069       0.017851      -0.014891      -0.001620       0.016511              2.214744       3.047849      -0.374592       0.164613       1.796359       0.081934       1.800024          -0.000000
           62              H       6.335078       4.744813      24.470717       0.116705       1.158610 0.86195991E+01  0.87851663E+02                                 1.927132                            1.792359      -1.595536       2.111120                    0.991415       4.191671      12.714876       0.429981       1.397637      -0.680548      -0.020249      -0.011953      -0.025281       0.034526      -0.001412       0.009184      -0.001797       0.016351       0.005306      -0.009350      -0.004977       0.014328              2.004560       1.969094       0.149567       0.362295       1.819286       0.421459       2.225300          -0.000000
           63              H       9.712294       5.171745      26.618598       0.128507       1.461634 0.11380449E+02  0.12202332E+03                                 2.134356                            1.981635      -1.398607       2.222005                    0.992830       3.787731      11.084101       0.441472       1.293955      -0.706928       0.037622      -0.007336       0.009567       0.039507      -0.003320       0.010319      -0.002978       0.017423      -0.001393      -0.009466      -0.006895       0.016361              2.190754       2.882087      -0.282386       0.106490       1.834689       0.128093       1.855485          -0.000000
           64              H       8.541278       6.633864      28.025309       0.088560       1.380021 0.10195078E+02  0.10744439E+03                                 2.122745                            1.918816      -1.387056       2.210623                    0.991690       4.046192      12.138500       0.429146       1.354277      -0.691793       0.026050       0.018963       0.034605       0.047284      -0.005022       0.010755       0.011323       0.011597      -0.001548      -0.019282       0.004736       0.014546              2.252295       1.998349       0.278872       0.443521       2.136932       0.709690       2.621604           0.000000
           65              H       8.129245      -0.443069      19.303702       0.087083       1.529407 0.11377072E+02  0.12254536E+03                                 2.241431                            2.004718      -1.270501       2.266231                    0.993133       3.968213      11.816537       0.429272       1.324668      -0.699540       0.024771      -0.034837      -0.020930       0.047595      -0.012877       0.003925       0.009453       0.008024      -0.014517      -0.018431       0.002183       0.016248              2.410987       1.997706      -0.367032      -0.312768       2.570497       0.952647       2.664758           0.000000
           66              H       9.399212       0.555184      21.006881       0.129780       1.429774 0.10970277E+02  0.11654000E+03                                 2.097089                            1.939060      -1.421016       2.205525                    0.994138       3.781767      11.012114       0.448593       1.285275      -0.708184       0.034890      -0.014717       0.004154       0.038094      -0.013895       0.000429      -0.000094       0.001469      -0.022549      -0.010176      -0.007503       0.017678              2.161134       2.847517      -0.209650       0.279733       1.776840       0.143448       1.859044          -0.000000
           67              H       6.169679       2.857163      21.835782       0.120500       1.149366 0.85192832E+01  0.86635830E+02                                 1.925419                            1.789268      -1.606996       2.111781                    0.991288       4.140665      12.574744       0.427398       1.409221      -0.678672      -0.017342       0.022357       0.015886       0.032450      -0.009308       0.002782       0.002527       0.003513      -0.018828      -0.010033      -0.002593       0.012626              2.000604       1.888832      -0.320259      -0.175067       2.175691       0.508004       1.937288          -0.000000
           68              H       5.035568       1.851540      20.096301       0.089615       1.364490 0.10111859E+02  0.10671739E+03                                 2.119549                            1.919420      -1.498343       2.151539                    0.991511       4.216537      12.802140       0.424778       1.366282      -0.687886      -0.046131       0.015921      -0.002443       0.048862      -0.010850       0.003922       0.011908      -0.000185      -0.029501      -0.019765       0.002505       0.017261              2.231886       3.156190      -0.328370       0.295303       1.766512       0.055523       1.772955           0.000001
           69              H       0.165421       3.548858      24.879117       0.089602       1.590989 0.12406320E+02  0.13526621E+03                                 2.232497                            2.048124      -1.179015       2.307679                    0.995816       3.810733      11.068164       0.443057       1.267946      -0.713982       0.023294       0.027148       0.031213       0.047475      -0.004606       0.000114       0.017230      -0.005354       0.019784      -0.015975      -0.004914       0.020890              2.318291       2.599648       0.470877       0.560533       2.211530       0.395089       2.143697          -0.000001
           70              H      -2.117556       3.861469      25.142308       0.137580       1.193748 0.88767024E+01  0.89000631E+02                                 1.839194                            1.731745      -1.025070       2.406136                    0.998083       3.365542       9.369864       0.482189       1.266915      -0.714221      -0.012271       0.025707       0.027541       0.039623       0.000590       0.002713       0.014195      -0.008102       0.018201      -0.011292      -0.006908       0.018199              1.874016       1.838957      -0.218891      -0.216081       1.926393       0.419740       1.856698          -0.000000
           71              H      12.057275       1.132089      22.247207       0.131832       1.296480 0.97399048E+01  0.10013347E+03                                 1.945631                            1.812805      -1.197551       2.313669                    0.996554       3.581118      10.157238       0.470872       1.265257      -0.713128      -0.018532      -0.024036      -0.022057       0.037519       0.005685       0.000065       0.011128      -0.017260      -0.003764      -0.011573      -0.005675       0.017248              2.001563       2.324188       0.268268       0.345042       1.808782       0.327859       1.871718          -0.000001
           72              H      -0.426748       0.932318      22.041494       0.085453       1.587066 0.12222800E+02  0.13358731E+03                                 2.249124                            2.041705      -1.427518       2.178054                    0.993431       4.111575      12.198560       0.438193       1.278929      -0.708084       0.006429      -0.029549      -0.034912       0.046188       0.008440       0.008544       0.014966      -0.000081       0.000375      -0.014915      -0.006734       0.021649              2.369452       2.265798      -0.505223      -0.472797       2.317951       0.634573       2.524608          -0.000000
           73              H       6.814986       1.114778      15.951798       0.091204       1.666761 0.12916004E+02  0.14272898E+03                                 2.326843                            2.105890      -1.275517       2.259577                    0.994762       3.942373      11.655572       0.430475       1.287581      -0.708847      -0.018665       0.041183      -0.005003       0.045491       0.001848      -0.007937      -0.013129      -0.029434      -0.004770      -0.018449      -0.004988       0.023437              2.428211       2.635515      -0.853817      -0.229168       2.752732       0.128311       1.896385           0.000000
           74              H       8.684487       1.105472      14.584414       0.136083       1.180820 0.87234013E+01  0.86684911E+02                                 1.793001                            1.692012      -1.039795       2.396016                    0.998411       3.298571       9.006465       0.500837       1.230701      -0.722726       0.005819       0.035079      -0.018364       0.040020      -0.006518       0.003039      -0.010760      -0.024162      -0.029442      -0.013698      -0.008803       0.022500              1.818391       1.639575       0.136398      -0.263817       1.999089      -0.406257       1.816508           0.000000
           75              H       9.560157      -2.557343      15.927596       0.133517       1.299178 0.10131425E+02  0.10542666E+03                                 1.979306                            1.876921      -1.080745       2.374489                    0.997462       3.549337      10.202849       0.451412       1.303925      -0.706192       0.022050      -0.033360       0.005503       0.040365      -0.006431       0.001504      -0.011840      -0.024141      -0.010497      -0.012437      -0.008703       0.021141              2.012543       2.182553      -0.415557      -0.166877       2.196853       0.065670       1.658223           0.000001
           76              H       7.627157      -2.490637      17.219350       0.083520       1.639884 0.13050949E+02  0.14462774E+03                                 2.293081                            2.109121      -1.289721       2.242560                    0.994610       4.039396      11.968011       0.432418       1.278181      -0.709988      -0.002879      -0.041732       0.020085       0.046403      -0.013935      -0.001416      -0.003862      -0.015787      -0.042890      -0.015900      -0.007448       0.023348              2.370090       2.074693       0.477688      -0.385937       2.700733      -0.522732       2.334845           0.000001
           77              H      -0.534549       2.423825       9.677565       0.090365       1.328218 0.95422917E+01  0.96965420E+02                                 1.939921                            1.761201      -0.925460       2.426343                    0.998218       3.517252       9.708908       0.494476       1.218980      -0.724516       0.043681      -0.000501      -0.014621       0.046066      -0.009658      -0.001659      -0.009406       0.025856      -0.027306      -0.019895      -0.000864       0.020760              2.059977       2.517377       0.383908      -0.642515       1.736236      -0.365251       1.926317          -0.000001
           78              H      -0.816604       0.832564      11.308140       0.131147       1.253227 0.93277198E+01  0.93693477E+02                                 1.815338                            1.708829      -1.141826       2.340437                    0.996957       3.363097       9.053690       0.519421       1.173959      -0.735690       0.033618      -0.020281       0.011202       0.040829      -0.011195      -0.002518      -0.002328       0.032770      -0.023658      -0.016888      -0.006993       0.023881              1.855621       1.939301      -0.346947       0.186891       1.928656      -0.379841       1.698906          -0.000001
           79              H      10.143468       1.980999      11.628809       0.133020       1.181011 0.87226292E+01  0.86304303E+02                                 1.761944                            1.666310      -1.045297       2.389811                    0.998129       3.273300       8.794124       0.518592       1.193701      -0.731394      -0.034659       0.001247       0.015692       0.038066      -0.009234      -0.004093       0.000030       0.022093      -0.038354      -0.013555      -0.007673       0.021228              1.783173       2.092553       0.057079      -0.349725       1.546287      -0.224184       1.710678          -0.000001
           80              H      10.496404       3.520308       9.983109       0.089108       1.434985 0.10400852E+02  0.10804273E+03                                 2.034839                            1.833054      -1.168177       2.308091                    0.996047       3.677709      10.280307       0.486706       1.211471      -0.725288      -0.041349       0.021878      -0.008359       0.047521      -0.005253      -0.006361      -0.006575       0.038219      -0.014466      -0.020926      -0.002400       0.023327              2.170762       2.369404      -0.707724       0.381522       2.302473      -0.504873       1.840409          -0.000001
           81              H       7.046869      11.658008      15.407265       0.097595       1.488583 0.11441103E+02  0.12317189E+03                                 2.179824                            1.997769      -1.259468       2.269393                    0.994608       3.928880      11.623446       0.434919       1.308138      -0.703086      -0.002221      -0.021495       0.044324       0.049311      -0.005014      -0.012273      -0.000384       0.006969       0.054718      -0.016600      -0.006895       0.023495              2.271427       1.829034      -0.270099       0.340317       2.321162      -0.644221       2.664084           0.000001
           82              H       5.590850      13.494094      15.458693       0.130710       1.278731 0.10010748E+02  0.10371335E+03                                 1.953179                            1.862027      -1.029889       2.402675                    0.997517       3.492946       9.972751       0.455199       1.298784      -0.707885      -0.020480       0.004422       0.033712       0.039692      -0.002592      -0.009489      -0.005040      -0.011680       0.049872      -0.017846      -0.002243       0.020089              1.983949       1.951324      -0.239933      -0.326623       1.749146       0.209797       2.251378           0.000001
           83              H       6.494591      14.281944      11.628809       0.132888       1.336203 0.10387785E+02  0.10857357E+03                                 2.001816                            1.889367      -1.146407       2.345243                    0.996449       3.554669      10.179990       0.454741       1.288667      -0.709566      -0.004383       0.016312      -0.037379       0.041018      -0.002560      -0.006764      -0.010500       0.010797       0.045558      -0.017877      -0.002241       0.020118              2.029599       1.671897      -0.262553       0.123636       2.100724      -0.394329       2.316175          -0.000001
           84              H       7.975714      12.532213      11.649986       0.088177       1.678864 0.12946968E+02  0.14371832E+03                                 2.363386                            2.125598      -1.408110       2.198898                    0.991984       4.073149      12.224735       0.421635       1.308656      -0.703218       0.018912      -0.001655      -0.041510       0.045645      -0.007468      -0.006666      -0.010822      -0.020052       0.045907      -0.022806       0.001237       0.021569              2.510144       2.388892      -0.445190      -0.764046       2.163383       0.544308       2.978156          -0.000001
           85              H       9.465689       8.840897      10.769657       0.084899       1.365320 0.10313793E+02  0.10927647E+03                                 2.113777                            1.934125      -1.451303       2.169731                    0.991820       4.213701      12.776032       0.425026       1.360135      -0.689365       0.043220       0.005333      -0.012554       0.045321       0.001392      -0.010814       0.006776       0.015878       0.017083      -0.014775      -0.002015       0.016790              2.201551       3.026680       0.371142      -0.162923       1.787209       0.081158       1.790765          -0.000000
           86              H       8.431992       7.358042       9.344795       0.117451       1.161604 0.86473209E+01  0.88219641E+02                                 1.931312                            1.795786      -1.611197       2.104165                    0.991271       4.200458      12.754625       0.429303       1.398489      -0.680331       0.020089      -0.011922      -0.024666       0.033972       0.001371      -0.009741      -0.001779       0.016528       0.005425      -0.009453      -0.005455       0.014908              2.009143       1.973766      -0.150311      -0.363983       1.822957       0.423006       2.230707          -0.000000
           87              H       5.054782       7.784973      11.492676       0.129360       1.466933 0.11434120E+02  0.12280383E+03                                 2.144525                            1.990169      -1.416875       2.215238                    0.992475       3.792909      11.126501       0.439024       1.298998      -0.705891      -0.037078      -0.007773       0.010356       0.039274       0.003025      -0.010104      -0.003167       0.017275      -0.000670      -0.009613      -0.006445       0.016058              2.201587       2.898412       0.284498      -0.107408       1.842670       0.129133       1.863679          -0.000001
           88              H       6.225812       9.247092      12.899387       0.087271       1.372385 0.10128013E+02  0.10651360E+03                                 2.111255                            1.909868      -1.296068       2.250906                    0.992537       4.033822      12.070897       0.431233       1.350559      -0.692580      -0.026876       0.019603       0.035446       0.048611       0.005080      -0.010037       0.010985       0.011711      -0.001207      -0.018680       0.004876       0.013804              2.239266       1.987590      -0.275826      -0.438722       2.125254       0.702960       2.604954           0.000000
           89              H       6.637778       2.170159       4.177780       0.086110       1.536335 0.11434161E+02  0.12330831E+03                                 2.247656                            2.009313      -1.271961       2.265030                    0.993044       3.975929      11.844688       0.428939       1.324105      -0.699650      -0.024102      -0.035692      -0.020614       0.047747       0.013120      -0.003914       0.009509       0.008891      -0.013927      -0.018726       0.002235       0.016491              2.418351       2.002752       0.368990       0.314521       2.578874       0.957670       2.673427          -0.000000
           90              H       5.367821       3.168413       5.880959       0.129103       1.427405 0.10951883E+02  0.11629968E+03                                 2.095117                            1.937764      -1.420653       2.205624                    0.994131       3.781180      11.009481       0.448613       1.285714      -0.708100      -0.035444      -0.014807       0.004291       0.038652       0.013839      -0.000363      -0.000039       0.001164      -0.022618      -0.010101      -0.007523       0.017624              2.158885       2.843035       0.208783      -0.279024       1.775701       0.143502       1.857919          -0.000002
           91              H       8.597373       5.470392       6.709859       0.118920       1.153277 0.85434818E+01  0.86834169E+02                                 1.919644                            1.783990      -1.579963       2.121658                    0.991564       4.130568      12.489174       0.431389       1.396951      -0.681014       0.017504       0.023123       0.016317       0.033276       0.009395      -0.002535       0.002709       0.003566      -0.019385      -0.010102      -0.002695       0.012797              1.994498       1.882823       0.319197       0.174707       2.169125       0.506151       1.931546          -0.000000
           92              H       9.731474       4.464769       4.970378       0.091279       1.356529 0.10044950E+02  0.10582515E+03                                 2.110598                            1.912551      -1.486379       2.156940                    0.991637       4.202787      12.745130       0.425751       1.365556      -0.688045       0.045427       0.015633      -0.003088       0.048141       0.010923      -0.003506       0.011826      -0.000272      -0.029756      -0.019526       0.002062       0.017464              2.221788       3.138432       0.325761      -0.292792       1.760298       0.055314       1.766634           0.000000
           93              H      -0.165360       6.162086       9.753195       0.091506       1.581253 0.12317012E+02  0.13404753E+03                                 2.222633                            2.040092      -1.165983       2.313260                    0.995934       3.801913      11.031773       0.444148       1.267142      -0.714109      -0.023063       0.027070       0.031171       0.047289       0.004551      -0.000121       0.017073      -0.005236       0.020568      -0.015847      -0.004959       0.020806              2.307557       2.586528      -0.467191      -0.556221       2.201807       0.392088       2.134335          -0.000001
           94              H       2.117620       6.474698      10.016386       0.138411       1.193209 0.88713144E+01  0.88942751E+02                                 1.839523                            1.731872      -1.027815       2.405233                    0.998130       3.364270       9.369437       0.481847       1.267870      -0.714009       0.011611       0.025215       0.027708       0.039222      -0.000730      -0.002250       0.014104      -0.008543       0.017471      -0.010918      -0.007142       0.018061              1.874460       1.839215       0.219134       0.216332       1.926972       0.420129       1.857193          -0.000001
           95              H       2.709764       3.745317       7.121284       0.132887       1.297400 0.97524764E+01  0.10031545E+03                                 1.947988                            1.815082      -1.260033       2.286066                    0.996199       3.583700      10.173993       0.470050       1.266802      -0.712766       0.018581      -0.023512      -0.022497       0.037473      -0.005732       0.000159       0.010893      -0.017931      -0.004437      -0.011747      -0.005531       0.017278              2.003913       2.327161      -0.268423      -0.345275       1.810801       0.328199       1.873777          -0.000002
           96              H       0.426785       3.545546       6.915572       0.085799       1.603091 0.12369553E+02  0.13564090E+03                                 2.267119                            2.056058      -1.449732       2.168077                    0.993297       4.130530      12.288681       0.435835       1.281586      -0.707478      -0.006516      -0.029201      -0.034726       0.045838      -0.008665      -0.008863       0.015076      -0.000065       0.000154      -0.015048      -0.007005       0.022053              2.389500       2.284511       0.512331       0.479636       2.337312       0.643576       2.546679          -0.000001
           97              H       7.952045       3.728006       0.825875       0.089505       1.664461 0.12889926E+02  0.14228508E+03                                 2.318137                            2.098722      -1.252916       2.267442                    0.995030       3.942786      11.628041       0.433019       1.281417      -0.710116       0.019038       0.042046      -0.005267       0.046455      -0.001733       0.008261      -0.013060      -0.029449      -0.004455      -0.018766      -0.004623       0.023389              2.418729       2.624828       0.849007       0.227695       2.741475       0.127596       1.889885          -0.000000
           98              H       6.082542      -1.507756      29.710337       0.136207       1.181736 0.87349000E+01  0.86859494E+02                                 1.797163                            1.695692      -1.048622       2.393247                    0.998255       3.299648       9.023298       0.498975       1.234433      -0.721916      -0.006537       0.034818      -0.018856       0.040132       0.006718      -0.003264      -0.010690      -0.024733      -0.030235      -0.013911      -0.008983       0.022894              1.822707       1.643307      -0.136781       0.264770       2.004040      -0.407640       1.820774           0.000000
           99              H       5.206845       0.055886       0.801674       0.134725       1.298459 0.10126822E+02  0.10539823E+03                                 1.981308                            1.878658      -1.099081       2.368017                    0.997430       3.547496      10.208440       0.450290       1.306934      -0.705575      -0.021775      -0.032632       0.005286       0.039585       0.006542      -0.001498      -0.012245      -0.024576      -0.010877      -0.012708      -0.008966       0.021674              2.014638       2.184929       0.416308       0.167174       2.199286       0.065806       1.659699           0.000001
          100              H       7.139846       0.122592       2.093428       0.084316       1.638830 0.13041312E+02  0.14449405E+03                                 2.291871                            2.108160      -1.281834       2.245618                    0.994851       4.038063      11.962889       0.432574       1.277959      -0.710020       0.002896      -0.041282       0.020008       0.045966       0.013747       0.000999      -0.003755      -0.015546      -0.042465      -0.015474      -0.007599       0.023073              2.368780       2.073698      -0.477308       0.385582       2.699032      -0.522131       2.333611           0.000000
          101              H       0.534581      -0.189404      24.803488       0.089171       1.333795 0.95892148E+01  0.97549648E+02                                 1.943963                            1.764471      -0.924176       2.426104                    0.998196       3.525502       9.733081       0.494523       1.217523      -0.724823      -0.044249       0.000135      -0.013617       0.046297       0.010201       0.002579      -0.009955       0.026040      -0.027420      -0.020911      -0.000224       0.021135              2.064526       2.523437      -0.385410       0.644800       1.739720      -0.366629       1.930420          -0.000001
          102              H       0.816626      -1.780664      26.434062       0.131201       1.263401 0.94264148E+01  0.94995889E+02                                 1.831114                            1.722588      -1.176414       2.325814                    0.996569       3.373015       9.114580       0.514873       1.180450      -0.734201      -0.033436      -0.019967       0.010228       0.040265       0.011195       0.002273      -0.002324       0.033398      -0.022813      -0.017176      -0.006802       0.023978              1.872212       1.956953       0.351873      -0.189524       1.946373      -0.385424       1.713309           0.000000
          103              H       4.623563      -0.632230      26.754732       0.132493       1.182325 0.87346497E+01  0.86452596E+02                                 1.763119                            1.667349      -1.044895       2.390042                    0.998249       3.276109       8.803032       0.518483       1.193545      -0.731421       0.034963       0.001012       0.016107       0.038508       0.009268       0.004137       0.000008       0.021963      -0.039240      -0.013847      -0.007503       0.021349              1.784397       2.094049      -0.057095       0.350020       1.547315      -0.224451       1.711827          -0.000001
          104              H       4.270637       0.907079      25.109031       0.088987       1.434809 0.10398399E+02  0.10800975E+03                                 2.034721                            1.832867      -1.170323       2.307432                    0.995995       3.676830      10.277143       0.486724       1.211509      -0.725290       0.041204       0.021753      -0.008897       0.047435       0.005471       0.007233      -0.006446       0.038167      -0.014047      -0.021045      -0.002602       0.023647              2.170702       2.369380       0.707902      -0.381638       2.302453      -0.504929       1.840273          -0.000001
          105              H       7.720244      14.271236       0.281342       0.096316       1.490316 0.11453000E+02  0.12329297E+03                                 2.178603                            1.996586      -1.254556       2.271003                    0.994598       3.929461      11.612823       0.435912       1.305233      -0.703699       0.002480      -0.021173       0.044733       0.049553       0.005181       0.012253      -0.000571       0.006177       0.054452      -0.016697      -0.006646       0.023343              2.270153       1.827804       0.269865      -0.340195       2.319779      -0.644136       2.662876           0.000001
          106              H      -5.590723      16.107322       0.332770       0.129993       1.281430 0.10035249E+02  0.10401301E+03                                 1.954363                            1.863030      -1.039185       2.397823                    0.997432       3.496547       9.979674       0.455621       1.297008      -0.708248       0.020302       0.004807       0.033851       0.039764       0.002435       0.009737      -0.005217      -0.011921       0.048793      -0.017898      -0.002079       0.019977              1.985174       1.952462       0.240161       0.327086       1.749991       0.210051       2.253067           0.000001
          107              H      -6.494463      11.668716      26.754732       0.133877       1.335599 0.10384830E+02  0.10857367E+03                                 2.004702                            1.891858      -1.147877       2.345580                    0.996518       3.552609      10.187399       0.453286       1.292436      -0.708795       0.005461       0.015887      -0.036945       0.040585       0.002674       0.007582      -0.010599       0.010421       0.045477      -0.018037      -0.002491       0.020529              2.032629       1.674023       0.263203      -0.123902       2.103966      -0.395267       2.319899           0.000000
          108              H       6.791400       9.918985      26.775908       0.087767       1.673268 0.12893963E+02  0.14295999E+03                                 2.356722                            2.120215      -1.398470       2.202883                    0.992122       4.066126      12.189936       0.422545       1.307389      -0.703502      -0.018972      -0.001986      -0.041611       0.045775       0.007199       0.006595      -0.010937      -0.019841       0.045493      -0.022494       0.000934       0.021560              2.502660       2.381917       0.443191       0.760794       2.157335       0.541960       2.968729          -0.000000
          109              C      -1.176904       3.219865      19.321853       0.082769      29.321092 0.34872447E+03  0.78391293E+04                                 8.554444                            6.391439       0.010921       2.020649                    0.999038      26.871620      78.124166       0.620261       0.439285      -1.039314       0.035788      -0.002425      -0.039549       0.053393      -0.022772      -0.005326      -0.036027      -0.007734      -0.001286      -0.044136       0.002094       0.042042             10.112776      10.556156       1.853165      -0.049492       8.811856       4.864350      10.970316           0.000000
          110              C      -0.565546       4.091113      20.181006      -0.148148      35.702287 0.45261512E+03  0.10850526E+05                                 9.732525                            7.284683      -0.235157       1.904971                    0.998351      30.281488      90.658990       0.581113       0.439667      -1.039987       0.008940       0.006740      -0.013611       0.017625      -0.017363       0.002812      -0.038793      -0.027507       0.025285      -0.036331      -0.014495       0.050827             11.692804      13.305954       3.349943       1.367076      10.296232       5.196356      11.476225           0.000000
          111              C       0.741334       4.407095      19.990419       0.058807      38.550076 0.40654059E+03  0.93944512E+04                                10.173554                            6.825161      -0.165030       1.967183                    0.999110      26.611555      75.733449       0.616858       0.429688      -1.056376      -0.014818      -0.014937      -0.010097       0.023338      -0.013911       0.006809      -0.022289      -0.025699      -0.000492      -0.020038      -0.014489       0.034527             13.601608      13.712884       4.719779       2.868599      12.797911       7.786368      14.294030          -0.000000
          112              C       1.413230       3.844733      18.922529      -0.141950      36.042189 0.45428260E+03  0.10880272E+05                                 9.726803                            7.248627      -0.194401       1.915203                    0.998688      30.221914      89.890646       0.589625       0.433727      -1.045471      -0.005340      -0.005435       0.000618       0.007645      -0.010855      -0.003872      -0.039613      -0.021262      -0.012096      -0.039371      -0.006096       0.045467             11.615498      11.234758       2.436840       0.950971      10.762671       6.204501      12.849064          -0.000000
          113              C       0.699980       2.976647      18.084553       0.105220      28.240692 0.34145893E+03  0.76500194E+04                                 8.436557                            6.382589      -0.163828       1.970145                    0.998359      26.711677      78.010972       0.611076       0.447390      -1.032612      -0.032594       0.000420       0.023938       0.040442      -0.026430      -0.009308      -0.033014      -0.037091      -0.013738      -0.046252      -0.001981       0.048233              9.903919      10.235934       1.879284       0.564958       9.070906       4.939452      10.404918           0.000001
          114              C       1.432434       5.352102      20.916126       0.373579      33.861719 0.33060078E+03  0.73121976E+04                                 9.667356                            6.373330      -0.373109       1.916143                    0.998674      24.465433      69.895854       0.601038       0.460745      -1.029948       0.015469       0.017764       0.017975       0.029630      -0.026598       0.014656      -0.064300      -0.079776      -0.004851      -0.050830      -0.043230       0.094059             13.232599      14.470476       4.979915       3.384751      12.260304       7.133914      12.967016          -0.000001
          115              C       1.287724       6.785854      22.664682       0.372308      33.692600 0.32229091E+03  0.70810611E+04                                 9.577701                            6.269024      -0.355667       1.919961                    0.998781      24.360322      69.296394       0.609639       0.457281      -1.032201       0.015141      -0.010953      -0.022804       0.029483      -0.022822       0.024594      -0.063078      -0.059826       0.035112      -0.047894      -0.042247       0.090141             12.946803      14.798161      -1.850308      -4.969523      10.286723       6.453497      13.755525          -0.000001
          116              C       3.254687       6.450167      21.627044       0.363609      36.078484 0.33782660E+03  0.75010558E+04                                10.017354                            6.398618      -0.376847       1.906044                    0.998852      24.715907      70.396604       0.606971       0.454475      -1.035061      -0.029791      -0.003594       0.002162       0.030085      -0.016425       0.009247      -0.063261      -0.068984       0.030529      -0.047022      -0.039468       0.086490             14.304123      26.112672       3.498148      -0.002657       8.338298       2.598619       8.461399          -0.000001
          117              C       0.354461       8.954900      25.565834       0.102939      28.499153 0.33470292E+03  0.74350414E+04                                 8.369178                            6.224177       0.052372       2.037869                    0.999233      26.361018      75.782258       0.635253       0.434046      -1.044132      -0.028925      -0.024695      -0.007952       0.038855       0.003129       0.034555      -0.028927      -0.017807      -0.007179      -0.048621       0.005569       0.043051              9.954167      10.213862       0.012422      -2.290081       8.464468       4.959005      11.184172           0.000000
          118              C       1.120865       8.383380      24.531221      -0.143822      36.732799 0.44710454E+03  0.10641088E+05                                 9.800517                            7.153834      -0.051473       1.961241                    0.999330      29.864503      87.879722       0.599555       0.429240      -1.050627      -0.003399      -0.001614       0.007839       0.008696       0.002048       0.015161      -0.033712      -0.027003      -0.010511      -0.036497      -0.005481       0.041978             11.865456      11.697060      -0.603056      -3.217921      10.340380       6.368673      13.558927          -0.000000
          119              C       0.516890       7.407785      23.762824       0.060652      39.427451 0.40741229E+03  0.93976651E+04                                10.259900                            6.800745      -0.082135       1.993288                    0.999163      26.404903      74.507210       0.623749       0.425706      -1.061313      -0.018845       0.005558       0.018663       0.027099      -0.010723       0.013240      -0.020646      -0.006591       0.007156      -0.018803      -0.012198       0.031001             13.659007      14.843012      -1.824605      -5.792136      11.033470       7.077187      15.100540          -0.000000
          120              C      -0.787037       7.025767      24.059292      -0.149740      36.575416 0.45631639E+03  0.10927144E+05                                 9.786675                            7.254678      -0.105476       1.946396                    0.998654      30.016756      88.899014       0.591376       0.432515      -1.047548       0.011176       0.015037      -0.002278       0.018873      -0.003865       0.019975      -0.031681      -0.022678      -0.014402      -0.036249      -0.005916       0.042166             11.668910      13.759440      -0.386926      -3.896743       9.494292       4.820765      11.752999           0.000000
          121              C      -1.453026       7.621159      25.093905       0.087677      30.381044 0.35732507E+03  0.80718243E+04                                 8.737400                            6.463366      -0.033727       2.003623                    0.999152      26.935609      78.193955       0.618461       0.438415      -1.041081       0.027871       0.045407       0.011952       0.054603       0.001570       0.026977      -0.024545      -0.023633      -0.048959      -0.044375       0.008215       0.036159             10.329412      11.498571       0.683107      -1.913092       8.897930       4.731727      10.591734           0.000001
          122              C       6.953819       6.165151      21.046209       0.101126      25.662692 0.31419069E+03  0.68471457E+04                                 7.659814                            5.948027       0.269672       2.112179                    0.999655      25.714118      72.429577       0.665589       0.422264      -1.054835      -0.005033       0.025011       0.036588       0.044605      -0.002094      -0.012771      -0.016669      -0.058309       0.079486      -0.045129       0.005406       0.039722              8.852323      13.064561       1.099899      -0.275706       7.118491       2.157359       6.373916          -0.000001
          123              C       5.587870       5.964884      20.882849      -0.147172      33.505284 0.42238258E+03  0.98788701E+04                                 9.123033                            6.904909       0.082345       2.010841                    0.999458      29.043401      83.834009       0.618677       0.423293      -1.057702       0.004900      -0.000645       0.007595       0.009061      -0.000863       0.004848      -0.013276      -0.045991       0.066507      -0.034497       0.002917       0.031579             10.945888      18.100630       0.869564      -0.909379       7.456374       2.152381       7.280659          -0.000001
          124              C       4.715144       6.662154      21.663346       0.071276      39.855385 0.40426222E+03  0.93092588E+04                                10.362779                            6.781924      -0.219675       1.946298                    0.999077      26.436020      74.593065       0.623419       0.426652      -1.060458       0.020718       0.000759       0.007206       0.021948      -0.008683       0.007332      -0.021258      -0.031796       0.055421      -0.027458      -0.009169       0.036627             14.579857      27.310581       3.084588      -0.448433       8.395783       2.346484       8.033208          -0.000001
          125              C       5.246760       7.560985      22.579977      -0.144768      34.435080 0.42368766E+03  0.99292832E+04                                 9.331648                            6.921199       0.085370       2.011009                    0.999463      29.209146      84.737843       0.616433       0.423983      -1.055968      -0.004023      -0.014421       0.000210       0.014973      -0.010223       0.000322      -0.025261      -0.072165       0.040264      -0.044415      -0.004255       0.048670             11.461949      19.045668       2.655199       0.918260       7.817982       2.402123       7.522198          -0.000001
          126              C       6.605325       7.682514      22.685859       0.080021      27.475214 0.33456019E+03  0.74194172E+04                                 8.076054                            6.170317       0.136795       2.059362                    0.999622      26.472002      75.648456       0.647200       0.426748      -1.050215       0.013808      -0.041185      -0.025750       0.050497      -0.007678      -0.011327      -0.009844      -0.069859       0.041011      -0.045222       0.012092       0.033130              9.524466      14.347819       1.641855       0.003776       6.739253       2.212945       7.486327          -0.000000
          127              C      -0.004375       8.859889      29.432020       0.087039      26.863703 0.32690910E+03  0.72085310E+04                                 7.955540                            6.089932       0.144204       2.064733                    0.999569      26.279019      74.903530       0.652916       0.425431      -1.050940       0.009023       0.038672      -0.022135       0.045463      -0.009866      -0.033790       0.009161      -0.051302       0.019266      -0.049534       0.011661       0.037873              9.219744      11.075649       1.608667       4.594658       8.090856      -0.525679       8.492727           0.000001
          128              C       1.103150      14.086897       0.006050      -0.135249      33.494514 0.41834565E+03  0.97835627E+04                                 9.204876                            6.913246       0.016622       1.989993                    0.999492      29.105421      84.645481       0.611342       0.428410      -1.052096       0.006714      -0.001121      -0.010376       0.012409      -0.010804      -0.035368       0.001280      -0.028004       0.003087      -0.043980       0.011247       0.032733             11.004850      14.134493       2.052907       6.215738       8.889553      -0.128810       9.990503           0.000001
          129              C       1.900573      15.179263       0.039327       0.065481      39.961457 0.42158378E+03  0.98882065E+04                                10.660802                            7.081795      -0.416410       1.886048                    0.998512      27.280535      79.714747       0.585381       0.446102      -1.040464      -0.016084      -0.005686      -0.014994       0.022712      -0.011143      -0.022936       0.012131      -0.003306       0.042204      -0.023628      -0.011204       0.034832             14.631529      20.146009       1.083800      10.303216       9.890394      -0.641748      13.858185           0.000002
          130              C       1.608190      11.007358      29.477398      -0.146700      34.050826 0.44303498E+03  0.10538038E+05                                 9.372111                            7.147427      -0.094311       1.951454                    0.998964      29.855936      88.317261       0.595514       0.432407      -1.046919       0.005514      -0.010021      -0.006252       0.013035      -0.004495      -0.029858       0.007675      -0.041703       0.012277      -0.042171       0.011913       0.030258             11.269435      14.216286      -0.092024       6.558800       8.868004      -0.957475      10.724014           0.000003
          131              C       0.469653      10.945449      28.690850       0.085561      26.653948 0.33090529E+03  0.73259808E+04                                 7.934991                            6.140935       0.120689       2.055400                    0.999564      26.462377      75.818519       0.647362       0.427363      -1.048728      -0.008951      -0.040164       0.012889       0.043121      -0.001685      -0.037196       0.003007      -0.030227       0.006134      -0.045341       0.013444       0.031897              9.237616      10.622524       0.455427       4.685712       8.535929      -0.274217       8.554396           0.000002
          132              C       3.129188      15.204483       0.880329       0.372474      35.667836 0.34135650E+03  0.76892560E+04                                10.333370                            6.650596      -0.662057       1.819756                    0.997393      25.615363      76.369601       0.559610       0.485897      -1.005977       0.026302       0.000177       0.013016       0.029347      -0.034243      -0.035196       0.047050      -0.011003       0.038344      -0.042939      -0.036797       0.079736             14.598063      19.885700       1.299276       9.619931       9.649980      -1.602176      14.258508           0.000001
          133              C       4.365183      14.283483       2.519979       0.379806      36.964515 0.33435962E+03  0.74804356E+04                                10.512127                            6.540450      -0.625861       1.829928                    0.998019      25.340848      74.890334       0.570638       0.479770      -1.010836      -0.005753       0.024378      -0.014438       0.028911      -0.033096      -0.046439       0.039633       0.004183       0.059455      -0.044043      -0.038533       0.082575             15.514853      10.005155      -0.836386       3.643129      19.630215     -10.963522      16.909189           0.000000
          134              C       5.001648      16.208876       1.560995       0.381293      33.523418 0.33008575E+03  0.73600229E+04                                 9.868967                            6.511757      -0.538353       1.864879                    0.997754      25.115523      74.064090       0.570234       0.481727      -1.009956      -0.024569      -0.019426       0.005361       0.031776      -0.025596      -0.051769       0.049354      -0.010849       0.081419      -0.054116      -0.037413       0.091529             13.681464      14.909974       8.101964       1.679198      17.864770      -1.768014       8.269649           0.000001
          135              C       5.989546      12.119373       5.058108       0.078680      28.511796 0.32128733E+03  0.70178900E+04                                 8.208674                            5.989132       0.338872       2.127088                    0.999862      25.789735      71.948835       0.669773       0.418664      -1.060577      -0.047317      -0.018170       0.003181       0.050785       0.003279      -0.002674       0.033357       0.034656      -0.027343      -0.044617       0.021960       0.022658             10.285075       9.023952      -0.907825       2.096642      10.946388      -6.485765      10.884886          -0.000002
          136              C       5.833019      13.067055       4.093075      -0.140938      36.167289 0.42321777E+03  0.99100181E+04                                 9.665752                            6.932820       0.004367       1.982668                    0.999441      29.170066      84.436033       0.614198       0.425880      -1.055375      -0.009204      -0.002520      -0.005632       0.011081       0.008457      -0.011653       0.039398       0.006002      -0.024072      -0.046966       0.010738       0.036228             12.403027       9.856079      -1.573579       2.791331      13.530175      -8.399023      13.822826          -0.000002
          137              C       4.589638      13.234563       3.518290       0.083815      42.338106 0.39986302E+03  0.92330755E+04                                11.019499                            6.859645      -0.346367       1.914037                    0.998814      26.511337      76.255465       0.601101       0.441289      -1.045828       0.005812      -0.017088       0.014984       0.023458      -0.011554      -0.005064       0.039846      -0.025969       0.024050      -0.032800      -0.017611       0.050411             16.394490      10.565229      -1.279313       2.606737      20.294073     -13.160263      18.324168          -0.000000
          138              C       3.615013      12.403758       3.905513      -0.134414      34.589081 0.39521573E+03  0.90979793E+04                                 9.380026                            6.690732       0.106624       2.026724                    0.999588      28.424673      81.600426       0.626399       0.424761      -1.055991       0.007797      -0.005320      -0.003290       0.009996      -0.008374      -0.006999       0.043076       0.008280      -0.013573      -0.046310       0.003188       0.043122             12.058670       8.821422       0.900148       0.574967      14.230637      -8.494221      13.123950          -0.000002
          139              C       3.835038      11.477857       4.882648       0.104619      28.131728 0.31363722E+03  0.68269206E+04                                 8.204279                            5.973291       0.225677       2.097674                    0.999783      25.578364      71.826976       0.659596       0.426610      -1.052932       0.042432       0.014496       0.005356       0.045159       0.003188      -0.014788       0.040635       0.027675       0.005722      -0.050177       0.011453       0.038725             10.164911       9.047168       0.622525       1.031706      10.974127      -6.182313      10.473438          -0.000002
          140              C      -0.445954       2.231969       0.484030       0.090167      27.558187 0.35305845E+03  0.79440892E+04                                 8.169731                            6.400874       0.059597       2.035875                    0.999154      26.754777      77.279540       0.625526       0.435174      -1.043991       0.005623       0.003241       0.038747       0.039287      -0.037325      -0.001536       0.007082       0.031258       0.047993      -0.048859       0.014863       0.033996              9.425063       8.073138       4.391581       0.162491      10.762174      -0.464760       9.439876           0.000002
          141              C      13.464555       1.135147       0.456803      -0.145128      32.824569 0.43957312E+03  0.10445655E+05                                 9.138624                            7.128252      -0.145608       1.933038                    0.998911      29.994125      88.973772       0.594614       0.433477      -1.045225      -0.007766       0.018303       0.010052       0.022279      -0.023203       0.002854       0.012174       0.013876       0.062930      -0.036994       0.011683       0.025312             10.734812       9.939530       5.813552      -0.277079      13.056101      -0.971022       9.208805           0.000002
          142              C      13.321313       0.339687       1.527718       0.061486      39.540690 0.43415397E+03  0.10234378E+05                                10.521100                            7.153918      -0.395555       1.892008                    0.998456      27.266568      79.272460       0.587778       0.442054      -1.045256       0.005143       0.027437       0.006056       0.028564      -0.023784      -0.001635       0.008784       0.019846      -0.036064      -0.023548      -0.009118       0.032666             14.223877      13.698521       9.832086       0.590715      18.554027      -0.395012      10.419082           0.000002
          143              C      14.005027       0.664974       2.704515      -0.138738      33.743404 0.43067329E+03  0.10164761E+05                                 9.271800                            7.020761      -0.055591       1.966062                    0.998956      29.546073      86.865765       0.604651       0.429192      -1.049598      -0.016953       0.009683      -0.002928       0.019742      -0.042451      -0.003773      -0.001710       0.032885       0.020709      -0.049200       0.006996       0.042204             11.093341      10.280448       6.454823       1.739366      13.305533       1.160417       9.694042           0.000001
          144              C       0.084180       1.720324       2.695439       0.088289      26.942982 0.33018064E+03  0.73270270E+04                                 8.053640                            6.182531      -0.023635       2.009341                    0.998998      26.717963      77.365430       0.635796       0.434122      -1.041614      -0.011095       0.020129      -0.039762       0.045927      -0.038279      -0.008630       0.004435       0.005652       0.040865      -0.045313       0.009748       0.035564              9.372023       8.473108       4.783321       1.524335      10.722755       0.573399       8.920208           0.000000
          145              C       1.176956       5.833094       4.195931       0.082849      29.290206 0.34825317E+03  0.78255091E+04                                 8.542544                            6.381281       0.021376       2.024146                    0.999018      26.864765      78.076786       0.621637       0.438482      -1.039840      -0.037547      -0.001688      -0.040366       0.055155       0.023037       0.005016      -0.035933      -0.010848       0.001049      -0.043688       0.000748       0.042940             10.098344      10.550231      -1.852857       0.051579       8.795935       4.851825      10.948866          -0.000000
          146              C       0.565606       6.704342       5.055083      -0.147185      35.739295 0.45315328E+03  0.10866855E+05                                 9.741921                            7.291380      -0.236470       1.904294                    0.998391      30.293208      90.713862       0.580553       0.439952      -1.039799      -0.010435       0.007190      -0.012497       0.017798       0.019978      -0.000946      -0.039118      -0.026340       0.024206      -0.039534      -0.011543       0.051077             11.705497      13.321502      -3.359840      -1.376016      10.309147       5.202606      11.485841          -0.000000
          147              C      -0.741273       7.020323       4.864497       0.056439      38.528444 0.40641116E+03  0.93890582E+04                                10.162704                            6.819006      -0.158281       1.969179                    0.999122      26.608204      75.670666       0.617934       0.429050      -1.056955       0.013466      -0.014932      -0.010684       0.022769       0.015579      -0.005475      -0.022734      -0.023524       0.001009      -0.022361      -0.012333       0.034695             13.585617      13.698772      -4.716502      -2.867368      12.783248       7.774752      14.274830          -0.000001
          148              C      -1.413174       6.457962       3.796607      -0.141405      36.024104 0.45407840E+03  0.10874285E+05                                 9.730320                            7.253212      -0.207548       1.911896                    0.998712      30.195634      89.811335       0.588674       0.434471      -1.045011       0.005169      -0.004036       0.000316       0.006566       0.010704       0.005677      -0.039733      -0.018583      -0.008273      -0.040277      -0.004375       0.044652             11.619296      11.229710      -2.435871      -0.952621      10.769596       6.210476      12.858582          -0.000001
          149              C      -0.699932       5.589876       2.958630       0.107176      28.105327 0.33947542E+03  0.75933410E+04                                 8.402863                            6.357534      -0.162013       1.971914                    0.998349      26.636655      77.690117       0.613312       0.446478      -1.033298       0.034209       0.000877       0.026271       0.043141       0.024694       0.006520      -0.031913      -0.035006      -0.012260      -0.042332      -0.004242       0.046575              9.862025      10.190103      -1.860852      -0.548986       9.029954       4.916947      10.366016           0.000000
          150              C      -1.432364       7.965330       5.790203       0.374976      33.821446 0.33021339E+03  0.73010103E+04                                 9.657937                            6.368151      -0.369266       1.917508                    0.998693      24.450040      69.824401       0.601526       0.460536      -1.030132      -0.016186       0.017158       0.016500       0.028786       0.025872      -0.018050      -0.064578      -0.077970      -0.006091      -0.049022      -0.045389       0.094412             13.217839      14.457367      -4.973532      -3.378800      12.245421       7.122971      12.950731          -0.000001
          151              C      -1.287640       9.399083       7.538760       0.370692      33.682161 0.32226330E+03  0.70796244E+04                                 9.571208                            6.266026      -0.353334       1.920864                    0.998828      24.361633      69.274371       0.610242       0.456883      -1.032525      -0.014423      -0.010284      -0.023180       0.029174       0.022707      -0.025287      -0.063087      -0.060292       0.038049      -0.048500      -0.042084       0.090584             12.936125      14.791344       1.847868       4.966269      10.275875       6.444095      13.741157          -0.000001
          152              C      -3.254607       9.063395       6.501121       0.365589      36.002278 0.33702678E+03  0.74793344E+04                                10.007264                            6.393464      -0.379106       1.905668                    0.998896      24.683739      70.300814       0.606832       0.454820      -1.034799       0.030698      -0.002306       0.002346       0.030874       0.016151      -0.008951      -0.062932      -0.067159       0.033844      -0.046856      -0.038844       0.085700             14.287684      26.080409      -3.491256       0.005273       8.329335       2.595398       8.453307          -0.000002
          153              C      -0.354355      11.568129      10.439912       0.100113      28.609304 0.33635873E+03  0.74814790E+04                                 8.392923                            6.241915       0.017818       2.026327                    0.999175      26.424812      76.029058       0.633953       0.434374      -1.043874       0.031144      -0.024234      -0.007498       0.040168      -0.002472      -0.034016      -0.029869      -0.019896      -0.010340      -0.048838       0.005070       0.043768              9.983067      10.246187      -0.007158       2.302818       8.484796       4.972895      11.218218          -0.000000
          154              C      -1.120766      10.996608       9.405299      -0.141806      36.566721 0.44465009E+03  0.10566881E+05                                 9.767353                            7.130647      -0.054349       1.961504                    0.999305      29.783706      87.543052       0.601045       0.428816      -1.051010       0.006133      -0.001759       0.010059       0.011912      -0.001368      -0.012576      -0.032327      -0.027982      -0.009156      -0.033247      -0.007435       0.040681             11.822556      11.662953       0.594782       3.204202      10.301410       6.338550      13.503306          -0.000002
          155              C      -0.516800      10.021013       8.636902       0.061668      39.419179 0.40727941E+03  0.93943891E+04                                10.261404                            6.801895      -0.083282       1.993061                    0.999207      26.399510      74.505540       0.623349       0.425989      -1.061074       0.019138       0.005094       0.017615       0.026505       0.010267      -0.013779      -0.019887      -0.006634       0.007246      -0.018482      -0.011972       0.030454             13.660181      14.847327       1.821520       5.790390      11.034167       7.076189      15.099048          -0.000001
          156              C       0.787125       9.638995       8.933370      -0.154930      36.754817 0.45917175E+03  0.11013273E+05                                 9.816695                            7.275268      -0.110169       1.943859                    0.998576      30.110765      89.265090       0.590759       0.432269      -1.047640      -0.012687       0.015276      -0.003378       0.020143       0.004049      -0.020752      -0.032625      -0.024841      -0.019996      -0.038097      -0.005660       0.043756             11.706589      13.806585       0.390067       3.911904       9.523019       4.837549      11.790164          -0.000000
          157              C       1.453120      10.234388       9.967983       0.092985      30.198058 0.35463670E+03  0.79948753E+04                                 8.698239                            6.434463      -0.028975       2.006449                    0.999201      26.833698      77.783954       0.620592       0.437796      -1.041593      -0.028275       0.044157       0.011841       0.053754      -0.001250      -0.023606      -0.023751      -0.020326      -0.047313      -0.040582       0.006965       0.033617             10.281959      11.454931      -0.685047       1.904609       8.854265       4.702521      10.536682           0.000000
          158              C       7.813258       8.778379       5.920286       0.103154      25.581818 0.31293258E+03  0.68121924E+04                                 7.640510                            5.933163       0.272719       2.113688                    0.999692      25.660775      72.215205       0.666986       0.421845      -1.055204       0.005125       0.022334       0.034151       0.041126       0.003316       0.015550      -0.016266      -0.056070       0.079991      -0.045538       0.005997       0.039540              8.828703      13.025102      -1.088588       0.280500       7.100329       2.154159       6.360677          -0.000001
          159              C       9.179205       8.578112       5.756926      -0.147456      33.527589 0.42279920E+03  0.98911305E+04                                 9.127763                            6.909239       0.088236       2.012565                    0.999454      29.056972      83.886037       0.618353       0.423407      -1.057622      -0.004157      -0.000713       0.005776       0.007152       0.001126      -0.006162      -0.012128      -0.048701       0.069110      -0.036507       0.004922       0.031585             10.951378      18.112445      -0.866481       0.913479       7.458133       2.152017       7.283557          -0.000002
          160              C      10.051938       9.275382       6.537424       0.070691      39.888034 0.40472467E+03  0.93219189E+04                                10.364412                            6.783081      -0.217067       1.946810                    0.999077      26.452542      74.630649       0.623785       0.426310      -1.060745      -0.021454       0.000110       0.007776       0.022820       0.008408      -0.008126      -0.020541      -0.033404       0.054251      -0.028039      -0.008189       0.036228             14.582034      27.315817      -3.084293       0.449578       8.396404       2.346196       8.033880          -0.000001
          161              C       9.520330      10.174213       7.454055      -0.141997      34.350485 0.42237910E+03  0.98918628E+04                                 9.321495                            6.914399       0.089610       2.012771                    0.999431      29.159120      84.588934       0.616159       0.424461      -1.055574       0.004099      -0.013293       0.002163       0.014078       0.009840       0.000765      -0.025554      -0.068014       0.043229      -0.042996      -0.004504       0.047501             11.447706      19.019350      -2.647250      -0.912652       7.809370       2.398860       7.514399          -0.000002
          162              C       8.161766      10.295743       7.559936       0.077877      27.627872 0.33694188E+03  0.74864860E+04                                 8.112734                            6.198962       0.125993       2.054968                    0.999586      26.557372      75.997506       0.644568       0.427675      -1.049507      -0.015208      -0.040966      -0.023881       0.049797       0.008014       0.010325      -0.009089      -0.071164       0.036952      -0.044884       0.011378       0.033506              9.569529      14.431151      -1.646849       0.005339       6.763682       2.215107       7.513752          -0.000001
          163              C       0.004485      11.473118      14.306098       0.083856      26.911524 0.32765423E+03  0.72289597E+04                                 7.961481                            6.093383       0.150179       2.066279                    0.999613      26.316059      75.025950       0.653301       0.424945      -1.051257      -0.009658       0.038783      -0.020839       0.045073       0.010241       0.033622       0.009448      -0.050943       0.022062      -0.049382       0.011091       0.038292              9.227070      11.084797      -1.614200      -4.597198       8.099728      -0.524397       8.496685           0.000001
          164              C      -1.103040      11.473668      15.131973      -0.136364      33.461541 0.41782876E+03  0.97673336E+04                                 9.196432                            6.907238       0.014112       1.989562                    0.999481      29.085739      84.538614       0.611909       0.428195      -1.052349      -0.006989      -0.002007      -0.010154       0.012489       0.011348       0.035673       0.002505      -0.027995       0.008855      -0.044100       0.009742       0.034357             10.995073      14.124586      -2.054778      -6.210076       8.880810      -0.125360       9.979822           0.000002
          165              C      -1.900453      12.566035      15.165250       0.069345      39.893047 0.42071521E+03  0.98638365E+04                                10.655375                            7.078485      -0.417613       1.885987                    0.998589      27.249989      79.638064       0.584958       0.446605      -1.040056       0.017237      -0.004371      -0.017084       0.024659       0.009752       0.021903       0.011457      -0.004591       0.038733      -0.022711      -0.009847       0.032558             14.624132      20.137071      -1.084129     -10.297853       9.884679      -0.640216      13.850646           0.000002
          166              C      -1.608063      13.620587      14.351475      -0.146975      34.067120 0.44331513E+03  0.10546239E+05                                 9.375311                            7.150138      -0.092059       1.952067                    0.998898      29.864876      88.346638       0.595352       0.432462      -1.046898      -0.004622      -0.006232      -0.008456       0.011476       0.003009       0.029411       0.009020      -0.039502       0.011276      -0.041073       0.011004       0.030069             11.273634      14.222286       0.093519      -6.562307       8.869902      -0.958055      10.728713           0.000003
          167              C      -0.469528      13.558677      13.564927       0.085948      26.639390 0.33068199E+03  0.73198265E+04                                 7.932512                            6.138979       0.113802       2.053492                    0.999536      26.452919      75.785988       0.647445       0.427379      -1.048715       0.010475      -0.040332       0.011002       0.043098       0.003234       0.038119       0.002132      -0.031616       0.006599      -0.046678       0.013984       0.032694              9.234305      10.617429      -0.455435      -4.682782       8.535030      -0.275295       8.550455           0.000002
          168              C      -3.129067      12.591254      16.006251       0.371173      35.745740 0.34212770E+03  0.77115809E+04                                10.351749                            6.660348      -0.659542       1.820282                    0.997387      25.645006      76.502121       0.558874       0.486225      -1.005729      -0.026548      -0.000323       0.012151       0.029199       0.032859       0.035202       0.046019      -0.010815       0.036444      -0.041279      -0.036794       0.078073             14.627661      19.927471      -1.300038      -9.643843       9.666404      -1.605822      14.289106           0.000001
          169              C      -4.365067      11.670255      17.645901       0.377661      37.067684 0.33524890E+03  0.75057573E+04                                10.533665                            6.550651      -0.635146       1.826896                    0.997946      25.377420      75.040049       0.569962       0.479991      -1.010659       0.006562       0.023954      -0.014788       0.028906       0.034398       0.047072       0.038063       0.003069       0.057883      -0.045919      -0.036605       0.082524             15.552533      10.023566       0.840592      -3.651258      19.681733     -10.997008      16.952300           0.000001
          170              C      -5.001518      13.595647      16.686918       0.380235      33.559261 0.33041092E+03  0.73690490E+04                                 9.876890                            6.515581      -0.539912       1.864242                    0.997735      25.123960      74.096660       0.569988       0.481818      -1.009913       0.022126      -0.019547       0.005974       0.030121       0.026163       0.049843       0.048750      -0.010329       0.082584      -0.051774      -0.038378       0.090152             13.695196      14.924343      -8.113163      -1.679217      17.885466      -1.770654       8.275778           0.000001
          171              C       8.777556       9.506144      20.184031       0.077026      28.587296 0.32240709E+03  0.70484297E+04                                 8.221054                            5.998336       0.342247       2.127367                    0.999854      25.836293      72.108258       0.669468       0.418493      -1.060693       0.048744      -0.020106       0.002238       0.052775      -0.003247       0.004885       0.033199       0.032619      -0.031246      -0.044459       0.021027       0.023432             10.301434       9.036664       0.912094      -2.102130      10.963957      -6.497290      10.903680          -0.000001
          172              C      -5.832911      10.453826      19.218997      -0.139055      36.165300 0.42316146E+03  0.99090598E+04                                 9.673950                            6.939522      -0.007831       1.979249                    0.999463      29.149307      84.396667       0.612908       0.426761      -1.054757       0.010011      -0.003304      -0.004054       0.011294      -0.007383       0.009672       0.039897       0.007138      -0.024254      -0.046643       0.010288       0.036355             12.415950       9.860301       1.585214      -2.801479      13.544560      -8.410859      13.842989           0.000000
          173              C      -4.589529      10.621335      18.644212       0.083529      42.361946 0.40006099E+03  0.92385881E+04                                11.021850                            6.859829      -0.348705       1.913341                    0.998762      26.520761      76.281018       0.601305       0.441094      -1.045966      -0.004744      -0.017443       0.015640       0.023904       0.011516       0.007131       0.039884      -0.024337       0.020227      -0.032701      -0.017625       0.050326             16.401751      10.561548       1.281843      -2.607007      20.307495     -13.171307      18.336209           0.000000
          174              C      -3.614910       9.790529      19.031436      -0.134961      34.578408 0.39512127E+03  0.90946242E+04                                 9.374913                            6.687630       0.108638       2.027317                    0.999584      28.424380      81.575616       0.626912       0.424468      -1.056246      -0.008179      -0.006614      -0.002449       0.010800       0.009082       0.005848       0.042680       0.008691      -0.010090      -0.045795       0.003079       0.042716             12.052130       8.815736      -0.898852      -0.574969      14.223347      -8.489777      13.117309          -0.000001
          175              C      -3.834941       8.864629      20.008570       0.103444      28.161954 0.31404621E+03  0.68382827E+04                                 8.210724                            5.977846       0.230008       2.098668                    0.999773      25.596947      71.900059       0.659212       0.426704      -1.052838      -0.042455       0.013356       0.006414       0.044966      -0.001932       0.015165       0.040890       0.028131       0.008486      -0.050190       0.010254       0.039936             10.173482       9.053809      -0.621826      -1.033439      10.983674      -6.188591      10.482961          -0.000001
          176              C       0.445972      -0.381259      15.609952       0.086708      27.654009 0.35460111E+03  0.79878445E+04                                 8.187613                            6.413831       0.056560       2.034298                    0.999157      26.820170      77.523192       0.625015       0.435037      -1.044028      -0.004955       0.001186       0.038711       0.039045       0.037963       0.001569       0.007112       0.032088       0.049019      -0.049773       0.015199       0.034574              9.446639       8.092032      -4.403626      -0.163090      10.788038      -0.464260       9.459848           0.000002
          177              C       1.302454      -1.478082      15.582725      -0.145074      32.860163 0.44014661E+03  0.10463850E+05                                 9.148678                            7.135502      -0.149605       1.931372                    0.998919      30.018701      89.098281       0.593921       0.433793      -1.044919       0.006715       0.017404       0.010771       0.021541       0.024468      -0.001642       0.011809       0.010785       0.059604      -0.036860       0.011573       0.025287             10.747424       9.951285      -5.821973       0.279013      13.073937      -0.972768       9.217049           0.000002
          178              C       1.445692      -2.273542      16.653641       0.061193      39.554067 0.43435296E+03  0.10239694E+05                                10.520122                            7.153079      -0.393286       1.892737                    0.998322      27.274501      79.284105       0.588149       0.441748      -1.045493      -0.004677       0.027765       0.007166       0.029054       0.023776       0.001057       0.008151       0.017646      -0.037747      -0.022876      -0.009465       0.032341             14.222696      13.697265      -9.831594      -0.589951      18.553489      -0.395172      10.417333           0.000002
          179              C       0.761982      -1.948255      17.830437      -0.138451      33.735875 0.43054674E+03  0.10161290E+05                                 9.272875                            7.021932      -0.056158       1.966042                    0.998922      29.542074      86.859263       0.604301       0.429462      -1.049406       0.017690       0.010112      -0.001644       0.020442       0.042010       0.006566      -0.002894       0.033241       0.021920      -0.049486       0.007538       0.041948             11.094571      10.282528      -6.455779      -1.741853      13.306273       1.163987       9.694913           0.000002
          180              C      -0.084163      -0.892905      17.821362       0.087787      26.966238 0.33050434E+03  0.73363978E+04                                 8.058374                            6.185306      -0.021580       2.009506                    0.999070      26.736318      77.443594       0.635659       0.434087      -1.041580       0.010211       0.020001      -0.040137       0.045993       0.037922       0.011444       0.003670       0.004426       0.040787      -0.045253       0.008837       0.036416              9.377739       8.477696      -4.785172      -1.528425      10.726514       0.576159       8.929008           0.000001
          181              C       6.206611       5.991940      26.055914       0.082849      29.290208 0.34825319E+03  0.78255099E+04                                 8.542545                            6.381281       0.021376       2.024146                    0.999018      26.864766      78.076792       0.621637       0.438482      -1.039840       0.037547       0.001688       0.040366       0.055155       0.023037       0.005016      -0.035933      -0.010848       0.001049      -0.043688       0.000748       0.042940             10.098345      10.550233      -1.852858       0.051578       8.795935       4.851825      10.948866           0.000000
          182              C       6.817961       5.120692      25.196762      -0.147186      35.739305 0.45315339E+03  0.10866859E+05                                 9.741922                            7.291380      -0.236469       1.904294                    0.998391      30.293213      90.713880       0.580553       0.439952      -1.039799       0.010435      -0.007190       0.012497       0.017798       0.019978      -0.000946      -0.039118      -0.026340       0.024206      -0.039534      -0.011543       0.051077             11.705500      13.321508      -3.359841      -1.376017      10.309149       5.202607      11.485843           0.000000
          183              C       8.124840       4.804711      25.387348       0.056439      38.528451 0.40641117E+03  0.93890593E+04                                10.162708                            6.819008      -0.158280       1.969179                    0.999122      26.608205      75.670687       0.617933       0.429050      -1.056954      -0.013466       0.014932       0.010684       0.022769       0.015579      -0.005475      -0.022734      -0.023524       0.001009      -0.022361      -0.012333       0.034695             13.585624      13.698781      -4.716504      -2.867368      12.783253       7.774756      14.274837          -0.000000
          184              C       8.796741       5.367072      26.455238      -0.141406      36.024111 0.45407842E+03  0.10874286E+05                                 9.730323                            7.253213      -0.207548       1.911896                    0.998712      30.195640      89.811391       0.588674       0.434471      -1.045011      -0.005169       0.004035      -0.000316       0.006566       0.010704       0.005677      -0.039733      -0.018582      -0.008273      -0.040277      -0.004374       0.044651             11.619301      11.229721      -2.435874      -0.952621      10.769598       6.210477      12.858584          -0.000001
          185              C       8.083499       6.235158      27.293215       0.107176      28.105322 0.33947532E+03  0.75933382E+04                                 8.402863                            6.357533      -0.162012       1.971915                    0.998349      26.636649      77.690100       0.613312       0.446478      -1.033298      -0.034209      -0.000878      -0.026270       0.043141       0.024694       0.006520      -0.031913      -0.035006      -0.012260      -0.042332      -0.004242       0.046575              9.862026      10.190106      -1.860855      -0.548989       9.029955       4.916947      10.366016           0.000000
          186              C       8.815931       3.859704      24.461642       0.374976      33.821457 0.33021345E+03  0.73010126E+04                                 9.657941                            6.368153      -0.369265       1.917508                    0.998693      24.450044      69.824432       0.601526       0.460536      -1.030132       0.016186      -0.017158      -0.016500       0.028786       0.025872      -0.018050      -0.064578      -0.077970      -0.006091      -0.049022      -0.045389       0.094412             13.217847      14.457373      -4.973535      -3.378803      12.245428       7.122976      12.950739          -0.000001
          187              C       8.671207       2.425951      22.713085       0.370691      33.682183 0.32226347E+03  0.70796297E+04                                 9.571215                            6.266029      -0.353335       1.920864                    0.998828      24.361641      69.274418       0.610241       0.456883      -1.032524       0.014423       0.010284       0.023180       0.029174       0.022708      -0.025287      -0.063087      -0.060292       0.038049      -0.048500      -0.042084       0.090584             12.936136      14.791355       1.847873       4.966276      10.275884       6.444103      13.741171          -0.000001
          188              C      10.638174       2.761639      23.750724       0.365589      36.002309 0.33702701E+03  0.74793411E+04                                10.007272                            6.393467      -0.379105       1.905669                    0.998896      24.683751      70.300876       0.606831       0.454820      -1.034799      -0.030698       0.002305      -0.002345       0.030874       0.016151      -0.008951      -0.062931      -0.067158       0.033844      -0.046856      -0.038843       0.085699             14.287698      26.080439      -3.491258       0.005276       8.329341       2.595401       8.453314          -0.000001
          189              C       7.737922       0.256905      19.811933       0.100114      28.609300 0.33635862E+03  0.74814764E+04                                 8.392924                            6.241914       0.017819       2.026328                    0.999175      26.424810      76.029064       0.633953       0.434374      -1.043874      -0.031144       0.024234       0.007498       0.040168      -0.002471      -0.034017      -0.029869      -0.019895      -0.010340      -0.048838       0.005070       0.043768              9.983068      10.246189      -0.007157       2.302820       8.484797       4.972897      11.218220           0.000000
          190              C       8.504333       0.828426      20.846546      -0.141806      36.566750 0.44465043E+03  0.10566892E+05                                 9.767360                            7.130651      -0.054350       1.961504                    0.999305      29.783721      87.543138       0.601045       0.428816      -1.051010      -0.006133       0.001759      -0.010059       0.011912      -0.001368      -0.012576      -0.032326      -0.027982      -0.009156      -0.033246      -0.007435       0.040681             11.822567      11.662965       0.594784       3.204207      10.301418       6.338557      13.503319          -0.000000
          191              C       7.900367       1.804021      21.614943       0.061669      39.419179 0.40727934E+03  0.93943875E+04                                10.261405                            6.801895      -0.083281       1.993062                    0.999207      26.399508      74.505545       0.623349       0.425989      -1.061074      -0.019138      -0.005094      -0.017615       0.026505       0.010267      -0.013779      -0.019887      -0.006634       0.007246      -0.018481      -0.011972       0.030454             13.660185      14.847332       1.821520       5.790392      11.034170       7.076192      15.099052          -0.000000
          192              C       6.596442       2.186039      21.318475      -0.154930      36.754823 0.45917183E+03  0.11013276E+05                                 9.816696                            7.275269      -0.110168       1.943860                    0.998576      30.110768      89.265101       0.590759       0.432269      -1.047640       0.012687      -0.015276       0.003378       0.020143       0.004049      -0.020752      -0.032625      -0.024841      -0.019996      -0.038097      -0.005660       0.043756             11.706591      13.806589       0.390067       3.911905       9.523020       4.837549      11.790165           0.000000
          193              C       5.930447       1.590646      20.283862       0.092985      30.198057 0.35463670E+03  0.79948752E+04                                 8.698239                            6.434463      -0.028975       2.006449                    0.999201      26.833697      77.783951       0.620592       0.437796      -1.041593       0.028275      -0.044157      -0.011841       0.053754      -0.001250      -0.023606      -0.023751      -0.020326      -0.047313      -0.040582       0.006965       0.033617             10.281959      11.454932      -0.685048       1.904610       8.854265       4.702521      10.536682           0.000001
          194              C      -0.429691       3.046655      24.331559       0.103154      25.581818 0.31293255E+03  0.68121918E+04                                 7.640511                            5.933163       0.272719       2.113688                    0.999692      25.660775      72.215212       0.666986       0.421845      -1.055204      -0.005125      -0.022334      -0.034151       0.041126       0.003316       0.015550      -0.016266      -0.056070       0.079991      -0.045538       0.005997       0.039540              8.828705      13.025108      -1.088589       0.280500       7.100329       2.154159       6.360677          -0.000001
          195              C      -1.795638       3.246922      24.494919      -0.147456      33.527606 0.42279938E+03  0.98911369E+04                                 9.127770                            6.909242       0.088235       2.012565                    0.999454      29.056979      83.886097       0.618353       0.423407      -1.057622       0.004157       0.000713      -0.005776       0.007152       0.001126      -0.006162      -0.012128      -0.048701       0.069109      -0.036507       0.004922       0.031584             10.951388      18.112463      -0.866483       0.913479       7.458138       2.152020       7.283561          -0.000001
          196              C      -2.668371       2.549652      23.714421       0.070691      39.888058 0.40472482E+03  0.93219241E+04                                10.364419                            6.783084      -0.217066       1.946810                    0.999077      26.452548      74.630691       0.623785       0.426310      -1.060745       0.021454      -0.000110      -0.007775       0.022820       0.008408      -0.008126      -0.020541      -0.033403       0.054251      -0.028039      -0.008189       0.036228             14.582047      27.315847      -3.084295       0.449580       8.396409       2.346197       8.033885          -0.000000
          197              C      -2.136763       1.650821      22.797790      -0.141997      34.350493 0.42237923E+03  0.98918666E+04                                 9.321497                            6.914400       0.089609       2.012770                    0.999431      29.159121      84.588935       0.616159       0.424461      -1.055574      -0.004099       0.013293      -0.002163       0.014077       0.009840       0.000765      -0.025554      -0.068014       0.043229      -0.042996      -0.004504       0.047501             11.447710      19.019357      -2.647253      -0.912655       7.809372       2.398860       7.514400          -0.000001
          198              C      -0.778199       1.529291      22.691909       0.077877      27.627875 0.33694191E+03  0.74864869E+04                                 8.112735                            6.198963       0.125993       2.054968                    0.999586      26.557372      75.997506       0.644568       0.427676      -1.049507       0.015208       0.040966       0.023881       0.049797       0.008015       0.010325      -0.009089      -0.071165       0.036952      -0.044884       0.011378       0.033506              9.569530      14.431154      -1.646850       0.005338       6.763683       2.215107       7.513753           0.000000
          199              C       7.379082       0.351916      15.945747       0.083856      26.911508 0.32765391E+03  0.72289514E+04                                 7.961478                            6.093378       0.150179       2.066279                    0.999613      26.316054      75.025945       0.653302       0.424944      -1.051258       0.009658      -0.038783       0.020839       0.045074       0.010241       0.033622       0.009448      -0.050943       0.022063      -0.049382       0.011091       0.038292              9.227067      11.084793      -1.614206      -4.597193       8.099730      -0.524396       8.496677           0.000001
          200              C       8.486607       0.351366      15.119872      -0.136364      33.461535 0.41782862E+03  0.97673296E+04                                 9.196431                            6.907237       0.014112       1.989562                    0.999481      29.085734      84.538597       0.611909       0.428195      -1.052349       0.006989       0.002007       0.010154       0.012489       0.011348       0.035673       0.002505      -0.027995       0.008855      -0.044100       0.009742       0.034357             10.995074      14.124590      -2.054781      -6.210078       8.880810      -0.125358       9.979822           0.000002
          201              C       9.284020      -0.741001      15.086595       0.069346      39.893041 0.42071510E+03  0.98638331E+04                                10.655374                            7.078484      -0.417613       1.885987                    0.998589      27.249984      79.638044       0.584958       0.446605      -1.040056      -0.017236       0.004371       0.017084       0.024659       0.009752       0.021903       0.011457      -0.004591       0.038733      -0.022711      -0.009847       0.032558             14.624132      20.137072      -1.084131     -10.297853       9.884679      -0.640215      13.850645           0.000002
          202              C       8.991630      -1.795553      15.900370      -0.146975      34.067127 0.44331518E+03  0.10546241E+05                                 9.375313                            7.150138      -0.092059       1.952067                    0.998898      29.864879      88.346651       0.595352       0.432462      -1.046898       0.004622       0.006232       0.008456       0.011476       0.003009       0.029411       0.009020      -0.039502       0.011276      -0.041073       0.011004       0.030069             11.273637      14.222290       0.093519      -6.562310       8.869904      -0.958056      10.728717           0.000003
          203              C       7.853095      -1.733643      16.686918       0.085947      26.639403 0.33068216E+03  0.73198314E+04                                 7.932515                            6.138980       0.113801       2.053492                    0.999536      26.452931      75.786040       0.647445       0.427379      -1.048715      -0.010475       0.040332      -0.011002       0.043098       0.003234       0.038119       0.002132      -0.031616       0.006599      -0.046677       0.013983       0.032694              9.234308      10.617431      -0.455434      -4.682784       8.535035      -0.275297       8.550458           0.000002
          204              C      10.512634      -0.766220      14.245594       0.371172      35.745743 0.34212770E+03  0.77115811E+04                                10.351750                            6.660349      -0.659543       1.820282                    0.997387      25.645007      76.502126       0.558874       0.486225      -1.005729       0.026548       0.000323      -0.012151       0.029199       0.032859       0.035202       0.046019      -0.010815       0.036444      -0.041279      -0.036794       0.078073             14.627664      19.927477      -1.300039      -9.643847       9.666405      -1.605821      14.289109           0.000001
          205              C      11.748634       0.154779      12.605944       0.377661      37.067686 0.33524893E+03  0.75057583E+04                                10.533665                            6.550651      -0.635146       1.826896                    0.997946      25.377421      75.040052       0.569962       0.479991      -1.010659      -0.006562      -0.023954       0.014789       0.028906       0.034398       0.047072       0.038063       0.003069       0.057883      -0.045919      -0.036605       0.082524             15.552533      10.023568       0.840594      -3.651261      19.681730     -10.997007      16.952301           0.000000
          206              C      12.385085      -1.770613      13.564927       0.380235      33.559260 0.33041090E+03  0.73690485E+04                                 9.876890                            6.515580      -0.539912       1.864242                    0.997735      25.123959      74.096655       0.569988       0.481818      -1.009913      -0.022125       0.019547      -0.005974       0.030121       0.026163       0.049843       0.048750      -0.010329       0.082584      -0.051774      -0.038378       0.090152             13.695195      14.924344      -8.113163      -1.679218      17.885465      -1.770653       8.275778           0.000001
          207              C      -1.393989       2.318890      10.067814       0.077026      28.587281 0.32240689E+03  0.70484239E+04                                 8.221049                            5.998332       0.342250       2.127368                    0.999854      25.836285      72.108218       0.669469       0.418493      -1.060693      -0.048744       0.020106      -0.002238       0.052775      -0.003247       0.004885       0.033199       0.032619      -0.031245      -0.044459       0.021027       0.023432             10.301428       9.036658       0.912092      -2.102128      10.963951      -6.497287      10.903675          -0.000002
          208              C      13.216478       1.371208      11.032848      -0.139055      36.165261 0.42316091E+03  0.99090440E+04                                 9.673942                            6.939516      -0.007831       1.979249                    0.999463      29.149294      84.396623       0.612909       0.426760      -1.054757      -0.010011       0.003304       0.004054       0.011294      -0.007383       0.009672       0.039897       0.007138      -0.024254      -0.046643       0.010288       0.036355             12.415939       9.860295       1.585207      -2.801472      13.544548      -8.410850      13.842975          -0.000001
          209              C      11.973096       1.203699      11.607633       0.083529      42.361950 0.40006105E+03  0.92385900E+04                                11.021850                            6.859829      -0.348705       1.913341                    0.998762      26.520763      76.281024       0.601305       0.441094      -1.045966       0.004744       0.017443      -0.015640       0.023904       0.011516       0.007131       0.039884      -0.024337       0.020226      -0.032701      -0.017625       0.050326             16.401750      10.561549       1.281844      -2.607008      20.307492     -13.171306      18.336209          -0.000000
          210              C      10.998477       2.034505      11.220409      -0.134961      34.578426 0.39512154E+03  0.90946315E+04                                 9.374916                            6.687633       0.108638       2.027317                    0.999584      28.424385      81.575623       0.626911       0.424468      -1.056246       0.008179       0.006615       0.002449       0.010801       0.009082       0.005848       0.042680       0.008692      -0.010090      -0.045795       0.003079       0.042716             12.052135       8.815735      -0.898854      -0.574966      14.223354      -8.489782      13.117315          -0.000002
          211              C      11.218508       2.960405      10.243275       0.103444      28.161957 0.31404626E+03  0.68382839E+04                                 8.210724                            5.977846       0.230008       2.098668                    0.999773      25.596950      71.900060       0.659213       0.426704      -1.052838       0.042455      -0.013355      -0.006414       0.044966      -0.001932       0.015165       0.040890       0.028131       0.008486      -0.050190       0.010254       0.039936             10.173480       9.053808      -0.621827      -1.033438      10.983673      -6.188590      10.482960          -0.000002
          212              C       6.937595      12.206293      14.641893       0.086707      27.654030 0.35460142E+03  0.79878535E+04                                 8.187617                            6.413835       0.056559       2.034297                    0.999157      26.820185      77.523245       0.625015       0.435037      -1.044028       0.004955      -0.001186      -0.038711       0.039045       0.037963       0.001569       0.007112       0.032088       0.049020      -0.049773       0.015199       0.034574              9.446644       8.092036      -4.403629      -0.163090      10.788044      -0.464260       9.459852           0.000002
          213              C       6.081113      13.303116      14.669120      -0.145074      32.860175 0.44014680E+03  0.10463855E+05                                 9.148680                            7.135504      -0.149605       1.931372                    0.998919      30.018706      89.098292       0.593921       0.433793      -1.044919      -0.006715      -0.017404      -0.010771       0.021541       0.024468      -0.001642       0.011809       0.010786       0.059604      -0.036860       0.011573       0.025287             10.747426       9.951288      -5.821975       0.279015      13.073942      -0.972769       9.217049           0.000002
          214              C       5.937875      14.098576      13.598204       0.061193      39.554063 0.43435290E+03  0.10239692E+05                                10.520122                            7.153079      -0.393286       1.892737                    0.998322      27.274499      79.284098       0.588149       0.441748      -1.045493       0.004677      -0.027765      -0.007166       0.029054       0.023776       0.001057       0.008151       0.017646      -0.037747      -0.022876      -0.009465       0.032341             14.222695      13.697265      -9.831594      -0.589952      18.553488      -0.395170      10.417332           0.000002
          215              C       6.621585      13.773289      12.421408      -0.138451      33.735861 0.43054653E+03  0.10161284E+05                                 9.272874                            7.021931      -0.056159       1.966042                    0.998922      29.542066      86.859243       0.604301       0.429462      -1.049406      -0.017690      -0.010112       0.001644       0.020442       0.042010       0.006566      -0.002894       0.033241       0.021919      -0.049486       0.007538       0.041948             11.094570      10.282526      -6.455778      -1.741852      13.306271       1.163985       9.694912           0.000001
          216              C       7.467730      12.717939      12.430483       0.087787      26.966233 0.33050427E+03  0.73363959E+04                                 8.058374                            6.185305      -0.021579       2.009506                    0.999070      26.736314      77.443585       0.635659       0.434087      -1.041580      -0.010210      -0.020001       0.040137       0.045993       0.037922       0.011444       0.003670       0.004426       0.040787      -0.045253       0.008837       0.036416              9.377739       8.477696      -4.785172      -1.528425      10.726514       0.576159       8.929008           0.000001
          217              C       8.560471       8.605169      10.929992       0.082769      29.321090 0.34872445E+03  0.78391287E+04                                 8.554444                            6.391439       0.010921       2.020649                    0.999038      26.871619      78.124162       0.620261       0.439285      -1.039314      -0.035788       0.002425       0.039549       0.053393      -0.022772      -0.005327      -0.036027      -0.007734      -0.001287      -0.044136       0.002094       0.042042             10.112775      10.556154       1.853165      -0.049492       8.811855       4.864350      10.970317          -0.000000
          218              C       7.949113       7.733921      10.070839      -0.148147      35.702277 0.45261500E+03  0.10850522E+05                                 9.732523                            7.284682      -0.235158       1.904971                    0.998351      30.281483      90.658968       0.581113       0.439667      -1.039987      -0.008940      -0.006740       0.013611       0.017625      -0.017363       0.002813      -0.038793      -0.027507       0.025285      -0.036331      -0.014495       0.050827             11.692800      13.305948       3.349941       1.367076      10.296230       5.196355      11.476223          -0.000000
          219              C       6.642233       7.417939      10.261426       0.058807      38.550076 0.40654062E+03  0.93944519E+04                                10.173553                            6.825160      -0.165031       1.967183                    0.999110      26.611556      75.733444       0.616859       0.429688      -1.056376       0.014818       0.014937       0.010097       0.023338      -0.013911       0.006809      -0.022289      -0.025699      -0.000492      -0.020038      -0.014489       0.034527             13.601605      13.712880       4.719779       2.868599      12.797909       7.786366      14.294027          -0.000001
          220              C       5.970337       7.980301      11.329316      -0.141950      36.042189 0.45428265E+03  0.10880273E+05                                 9.726802                            7.248628      -0.194401       1.915203                    0.998688      30.221911      89.890619       0.589625       0.433727      -1.045471       0.005340       0.005435      -0.000619       0.007645      -0.010855      -0.003872      -0.039613      -0.021262      -0.012096      -0.039371      -0.006096       0.045467             11.615497      11.234752       2.436839       0.950972      10.762673       6.204503      12.849067          -0.000001
          221              C       6.683587       8.848387      12.167292       0.105220      28.240695 0.34145898E+03  0.76500205E+04                                 8.436556                            6.382588      -0.163829       1.970145                    0.998359      26.711682      78.010983       0.611077       0.447390      -1.032612       0.032594      -0.000420      -0.023938       0.040442      -0.026430      -0.009308      -0.033014      -0.037092      -0.013739      -0.046252      -0.001981       0.048233              9.903918      10.235931       1.879282       0.564955       9.070905       4.939452      10.404918           0.000000
          222              C       5.951133       6.472932       9.335719       0.373580      33.861707 0.33060069E+03  0.73121948E+04                                 9.667351                            6.373327      -0.373109       1.916143                    0.998674      24.465429      69.895823       0.601038       0.460744      -1.029948      -0.015469      -0.017763      -0.017975       0.029630      -0.026598       0.014656      -0.064300      -0.079776      -0.004851      -0.050829      -0.043230       0.094059             13.232591      14.470469       4.979912       3.384748      12.260296       7.133908      12.967008          -0.000001
          223              C       6.095843       5.039180       7.587163       0.372310      33.692573 0.32229073E+03  0.70810553E+04                                 9.577692                            6.269019      -0.355666       1.919962                    0.998781      24.360313      69.296333       0.609640       0.457280      -1.032201      -0.015141       0.010954       0.022804       0.029483      -0.022822       0.024594      -0.063078      -0.059826       0.035112      -0.047894      -0.042247       0.090141             12.946787      14.798143      -1.850302      -4.969513      10.286711       6.453488      13.755507          -0.000001
          224              C       4.128880       5.374867       8.624801       0.363609      36.078463 0.33782644E+03  0.75010511E+04                                10.017349                            6.398616      -0.376849       1.906043                    0.998852      24.715898      70.396564       0.606971       0.454475      -1.035061       0.029791       0.003594      -0.002162       0.030085      -0.016425       0.009247      -0.063261      -0.068985       0.030529      -0.047022      -0.039468       0.086490             14.304114      26.112652       3.498148      -0.002654       8.338295       2.598618       8.461395          -0.000002
          225              C       7.029106       2.870134       4.686011       0.102939      28.499156 0.33470298E+03  0.74350430E+04                                 8.369179                            6.224177       0.052371       2.037869                    0.999233      26.361019      75.782265       0.635253       0.434046      -1.044132       0.028925       0.024695       0.007952       0.038855       0.003129       0.034555      -0.028927      -0.017807      -0.007179      -0.048621       0.005569       0.043051              9.954168      10.213864       0.012422      -2.290081       8.464468       4.959004      11.184172          -0.000001
          226              C       6.262702       3.441654       5.720624      -0.143821      36.732755 0.44710394E+03  0.10641070E+05                                 9.800506                            7.153827      -0.051472       1.961241                    0.999330      29.864486      87.879640       0.599556       0.429239      -1.050627       0.003399       0.001614      -0.007839       0.008696       0.002048       0.015161      -0.033713      -0.027004      -0.010510      -0.036497      -0.005481       0.041978             11.865441      11.697051      -0.603052      -3.217916      10.340366       6.368661      13.558906          -0.000002
          227              C       6.866677       4.417249       6.489021       0.060652      39.427449 0.40741237E+03  0.93976666E+04                                10.259896                            6.800744      -0.082135       1.993288                    0.999163      26.404905      74.507196       0.623750       0.425706      -1.061313       0.018845      -0.005558      -0.018663       0.027099      -0.010723       0.013240      -0.020647      -0.006591       0.007156      -0.018803      -0.012198       0.031001             13.659000      14.843004      -1.824601      -5.792129      11.033465       7.077182      15.100531          -0.000001
          228              C       8.170604       4.799267       6.192553      -0.149740      36.575412 0.45631632E+03  0.10927142E+05                                 9.786674                            7.254678      -0.105477       1.946396                    0.998654      30.016753      88.899005       0.591376       0.432515      -1.047548      -0.011176      -0.015037       0.002278       0.018873      -0.003865       0.019975      -0.031681      -0.022678      -0.014402      -0.036249      -0.005916       0.042166             11.668910      13.759438      -0.386926      -3.896741       9.494292       4.820765      11.752999          -0.000000
          229              C       8.836593       4.203875       5.157940       0.087677      30.381049 0.35732514E+03  0.80718263E+04                                 8.737401                            6.463366      -0.033728       2.003623                    0.999152      26.935613      78.193970       0.618461       0.438415      -1.041081      -0.027871      -0.045407      -0.011952       0.054603       0.001570       0.026977      -0.024545      -0.023633      -0.048959      -0.044375       0.008215       0.036159             10.329413      11.498572       0.683108      -1.913092       8.897931       4.731727      10.591735           0.000000
          230              C       0.429748       5.659883       9.205636       0.101126      25.662686 0.31419063E+03  0.68471440E+04                                 7.659812                            5.948026       0.269672       2.112179                    0.999655      25.714114      72.429555       0.665589       0.422264      -1.054835       0.005033      -0.025011      -0.036588       0.044605      -0.002094      -0.012771      -0.016669      -0.058309       0.079486      -0.045129       0.005406       0.039722              8.852320      13.064554       1.099898      -0.275706       7.118490       2.157359       6.373915          -0.000001
          231              C       1.795697       5.860150       9.368996      -0.147172      33.505281 0.42238261E+03  0.98788703E+04                                 9.123031                            6.904909       0.082346       2.010841                    0.999458      29.043399      83.833988       0.618677       0.423293      -1.057702      -0.004900       0.000645      -0.007595       0.009061      -0.000863       0.004848      -0.013276      -0.045991       0.066508      -0.034497       0.002917       0.031579             10.945885      18.100623       0.869562      -0.909380       7.456373       2.152380       7.280658          -0.000002
          232              C       2.668423       5.162880       8.588499       0.071276      39.855375 0.40426217E+03  0.93092575E+04                                10.362776                            6.781923      -0.219676       1.946298                    0.999077      26.436018      74.593053       0.623419       0.426652      -1.060458      -0.020718      -0.000759      -0.007206       0.021948      -0.008683       0.007332      -0.021258      -0.031796       0.055421      -0.027458      -0.009169       0.036627             14.579851      27.310565       3.084588      -0.448430       8.395782       2.346484       8.033206          -0.000001
          233              C       2.136807       4.264049       7.671868      -0.144767      34.435070 0.42368749E+03  0.99292786E+04                                 9.331645                            6.921197       0.085371       2.011009                    0.999463      29.209145      84.737845       0.616433       0.423983      -1.055968       0.004023       0.014421      -0.000210       0.014973      -0.010223       0.000322      -0.025261      -0.072164       0.040265      -0.044415      -0.004255       0.048670             11.461946      19.045660       2.655196       0.918257       7.817980       2.402124       7.522197          -0.000002
          234              C       0.778242       4.142520       7.565986       0.080021      27.475213 0.33456017E+03  0.74194167E+04                                 8.076054                            6.170316       0.136796       2.059362                    0.999622      26.472003      75.648461       0.647200       0.426748      -1.050215      -0.013808       0.041185       0.025750       0.050497      -0.007678      -0.011327      -0.009844      -0.069859       0.041011      -0.045222       0.012092       0.033130              9.524466      14.347818       1.641855       0.003776       6.739252       2.212945       7.486327          -0.000001
          235              C       7.387942       2.965145       0.819825       0.087039      26.863716 0.32690931E+03  0.72085366E+04                                 7.955542                            6.089935       0.144203       2.064733                    0.999569      26.279025      74.903544       0.652916       0.425431      -1.050940      -0.009023      -0.038672       0.022135       0.045463      -0.009866      -0.033790       0.009161      -0.051303       0.019266      -0.049534       0.011661       0.037873              9.219746      11.075651       1.608665       4.594660       8.090857      -0.525680       8.492731           0.000001
          236              C       6.280417       2.964594      -0.006050      -0.135249      33.494521 0.41834578E+03  0.97835664E+04                                 9.204877                            6.913247       0.016621       1.989993                    0.999492      29.105426      84.645496       0.611342       0.428410      -1.052096      -0.006714       0.001121       0.010376       0.012409      -0.010804      -0.035368       0.001280      -0.028004       0.003087      -0.043980       0.011247       0.032733             11.004850      14.134492       2.052906       6.215737       8.889554      -0.128811       9.990504           0.000002
          237              C       5.482994      -3.354229      30.212518       0.065481      39.961463 0.42158387E+03  0.98882091E+04                                10.660803                            7.081795      -0.416410       1.886048                    0.998512      27.280538      79.714757       0.585381       0.446102      -1.040464       0.016084       0.005686       0.014994       0.022712      -0.011143      -0.022936       0.012131      -0.003306       0.042204      -0.023628      -0.011204       0.034832             14.631529      20.146007       1.083798      10.303216       9.890395      -0.641750      13.858185           0.000002
          238              C       5.775377       0.817676       0.774447      -0.146700      34.050806 0.44303467E+03  0.10538029E+05                                 9.372107                            7.147424      -0.094311       1.951455                    0.998964      29.855926      88.317229       0.595514       0.432407      -1.046919      -0.005514       0.010021       0.006252       0.013035      -0.004495      -0.029858       0.007675      -0.041703       0.012277      -0.042171       0.011912       0.030259             11.269431      14.216280      -0.092024       6.558797       8.868002      -0.957475      10.724010           0.000002
          239              C       6.913914       0.879585       1.560995       0.085561      26.653928 0.33090497E+03  0.73259719E+04                                 7.934987                            6.140932       0.120690       2.055401                    0.999564      26.462365      75.818477       0.647363       0.427363      -1.048728       0.008951       0.040164      -0.012889       0.043121      -0.001685      -0.037196       0.003007      -0.030227       0.006134      -0.045341       0.013444       0.031897              9.237611      10.622517       0.455425       4.685709       8.535925      -0.274219       8.554391           0.000001
          240              C       4.254379      -3.379449      29.371516       0.372474      35.667838 0.34135654E+03  0.76892569E+04                                10.333370                            6.650596      -0.662057       1.819756                    0.997393      25.615364      76.369602       0.559610       0.485897      -1.005977      -0.026302      -0.000177      -0.013016       0.029347      -0.034243      -0.035196       0.047050      -0.011003       0.038344      -0.042939      -0.036797       0.079736             14.598062      19.885697       1.299275       9.619929       9.649980      -1.602177      14.258508           0.000001
          241              C       3.018384      -2.458449      27.731866       0.379806      36.964512 0.33435957E+03  0.74804343E+04                                10.512126                            6.540449      -0.625861       1.829928                    0.998019      25.340846      74.890327       0.570638       0.479770      -1.010836       0.005753      -0.024378       0.014438       0.028911      -0.033096      -0.046439       0.039633       0.004183       0.059455      -0.044043      -0.038533       0.082576             15.514853      10.005154      -0.836386       3.643128      19.630217     -10.963523      16.909190           0.000001
          242              C       2.381919      -4.383842      28.690850       0.381293      33.523416 0.33008574E+03  0.73600226E+04                                 9.868966                            6.511757      -0.538353       1.864880                    0.997754      25.115522      74.064085       0.570234       0.481727      -1.009956       0.024569       0.019425      -0.005361       0.031776      -0.025596      -0.051769       0.049354      -0.010849       0.081419      -0.054116      -0.037413       0.091529             13.681463      14.909972       8.101963       1.679197      17.864769      -1.768015       8.269649           0.000001
          243              C       1.394021      -0.294339      25.193737       0.078679      28.511802 0.32128742E+03  0.70178925E+04                                 8.208676                            5.989134       0.338871       2.127088                    0.999862      25.789737      71.948851       0.669773       0.418664      -1.060577       0.047317       0.018170      -0.003181       0.050785       0.003279      -0.002674       0.033357       0.034655      -0.027343      -0.044617       0.021960       0.022658             10.285078       9.023955      -0.907826       2.096644      10.946391      -6.485767      10.884889          -0.000001
          244              C       1.550548      -1.242021      26.158770      -0.140938      36.167308 0.42321807E+03  0.99100266E+04                                 9.665756                            6.932823       0.004367       1.982668                    0.999441      29.170070      84.436043       0.614198       0.425880      -1.055375       0.009204       0.002520       0.005632       0.011080       0.008457      -0.011653       0.039398       0.006002      -0.024072      -0.046966       0.010738       0.036228             12.403033       9.856082      -1.573585       2.791335      13.530182      -8.399028      13.822835          -0.000000
          245              C       2.793929      -1.409529      26.733555       0.083815      42.338095 0.39986288E+03  0.92330716E+04                                11.019497                            6.859644      -0.346367       1.914038                    0.998814      26.511332      76.255448       0.601101       0.441289      -1.045828      -0.005812       0.017088      -0.014984       0.023458      -0.011554      -0.005064       0.039846      -0.025969       0.024050      -0.032800      -0.017611       0.050411             16.394489      10.565226      -1.279314       2.606736      20.294074     -13.160264      18.324168           0.000000
          246              C       3.768554      -0.578724      26.346332      -0.134414      34.589072 0.39521562E+03  0.90979764E+04                                 9.380025                            6.690731       0.106625       2.026724                    0.999588      28.424669      81.600412       0.626399       0.424761      -1.055991      -0.007796       0.005320       0.003290       0.009996      -0.008374      -0.006999       0.043076       0.008280      -0.013573      -0.046310       0.003188       0.043122             12.058668       8.821420       0.900148       0.574967      14.230635      -8.494220      13.123949          -0.000001
          247              C       3.548529       0.347177      25.369197       0.104619      28.131726 0.31363720E+03  0.68269202E+04                                 8.204278                            5.973291       0.225677       2.097674                    0.999783      25.578363      71.826972       0.659596       0.426610      -1.052932      -0.042432      -0.014496      -0.005356       0.045159       0.003188      -0.014788       0.040635       0.027675       0.005722      -0.050177       0.011453       0.038725             10.164910       9.047168       0.622525       1.031706      10.974126      -6.182312      10.473436          -0.000001
          248              C       7.829521       9.593065      29.767815       0.090168      27.558171 0.35305820E+03  0.79440821E+04                                 8.169728                            6.400872       0.059598       2.035875                    0.999154      26.754766      77.279503       0.625526       0.435174      -1.043991      -0.005623      -0.003241      -0.038747       0.039287      -0.037325      -0.001536       0.007082       0.031258       0.047993      -0.048859       0.014862       0.033996              9.425060       8.073136       4.391580       0.162491      10.762171      -0.464759       9.439873           0.000001
          249              C      -6.080988      10.689887      29.795042      -0.145128      32.824554 0.43957287E+03  0.10445648E+05                                 9.138621                            7.128250      -0.145608       1.933039                    0.998911      29.994119      88.973754       0.594614       0.433477      -1.045225       0.007766      -0.018303      -0.010052       0.022279      -0.023203       0.002854       0.012174       0.013876       0.062930      -0.036994       0.011683       0.025312             10.734808       9.939526       5.813550      -0.277077      13.056095      -0.971021       9.208803           0.000002
          250              C      -5.937746      11.485347      28.724127       0.061486      39.540692 0.43415402E+03  0.10234379E+05                                10.521100                            7.153918      -0.395554       1.892008                    0.998456      27.266569      79.272463       0.587778       0.442054      -1.045256      -0.005143      -0.027437      -0.006056       0.028564      -0.023783      -0.001635       0.008784       0.019846      -0.036064      -0.023548      -0.009118       0.032666             14.223876      13.698520       9.832085       0.590714      18.554027      -0.395013      10.419082           0.000002
          251              C      -6.621460      11.160060      27.547330      -0.138738      33.743408 0.43067337E+03  0.10164763E+05                                 9.271800                            7.020762      -0.055590       1.966062                    0.998956      29.546074      86.865757       0.604651       0.429192      -1.049598       0.016953      -0.009683       0.002928       0.019742      -0.042451      -0.003773      -0.001710       0.032886       0.020709      -0.049200       0.006996       0.042204             11.093340      10.280448       6.454822       1.739366      13.305532       1.160418       9.694041           0.000002
          252              C       7.299387      10.104710      27.556406       0.088289      26.942988 0.33018074E+03  0.73270295E+04                                 8.053640                            6.182532      -0.023636       2.009341                    0.998998      26.717967      77.365436       0.635796       0.434122      -1.041614       0.011095      -0.020129       0.039762       0.045927      -0.038279      -0.008630       0.004435       0.005651       0.040865      -0.045313       0.009748       0.035564              9.372024       8.473108       4.783321       1.524334      10.722755       0.573399       8.920208           0.000001
          253              I      11.174942       0.584812      18.109359      -0.465252     447.626849 0.18884399E+05  0.10407498E+07                                35.731916                           34.075420       1.588360       1.856175                    0.999884     168.496152     551.134416       0.482006       0.230574      -1.351071      -0.169605      -0.036719       0.013638       0.174070       0.196926      -0.185854       0.005481       0.350646      -0.073077      -0.282999      -0.069375       0.352374             37.412627      52.027429       5.399624      -6.161095      26.149824       6.142409      34.060629           0.000003
          254              I      -1.488641       2.730670      14.713590      -0.451311     431.298314 0.18897327E+05  0.10452462E+07                                35.195629                           34.360110       1.371600       1.803715                    0.999969     170.138370     563.844587       0.472659       0.234283      -1.341051      -0.056568       0.137016      -0.164110       0.221145       0.016548       0.066297      -0.214924      -0.207257       0.762908      -0.253713      -0.121790       0.375503             36.303279      25.396583      -0.311598       9.019013      33.435590      -6.235542      50.077663          -0.000003
          255              I      -3.945854       5.356254      21.438878      -0.426764     420.425326 0.17879970E+05  0.97069918E+06                                34.141522                           33.031111       1.768716       1.912459                    0.999866     164.405807     531.362506       0.493035       0.228829      -1.355484       0.105514      -0.158788      -0.035062       0.193845      -0.210828      -0.124377       0.070743      -0.210890      -0.535817      -0.250999      -0.104100       0.355099             36.310587      40.229056     -12.139234      -3.055481      43.413932      -1.456191      25.288772          -0.000001
          256              I      -5.013198       8.604122      24.360903      -0.437930     446.244708 0.19397047E+05  0.10758803E+07                                35.765432                           34.617904       1.579638       1.855059                    0.999865     168.177963     551.350260       0.476629       0.231685      -1.349831       0.097875       0.117493       0.246819       0.290351       0.073383       0.055971       0.233288      -0.031768       0.683356      -0.235943      -0.127703       0.363646             37.629095      33.846346       5.325919       7.765064      29.623844       9.894176      49.417095           0.000005
          257              I      -3.566622       8.149846      28.419491      -0.447510     428.412709 0.18222394E+05  0.99693470E+06                                34.784656                           33.542590       1.562164       1.853759                    0.999888     167.884178     549.981969       0.483533       0.231536      -1.347515      -0.192068      -0.058409       0.014941       0.201308       0.233191      -0.128848      -0.095951       0.154266      -0.261698      -0.202087      -0.146371       0.348458             36.049605      48.677505       8.483767      -2.778899      30.658680       1.915380      28.812628          -0.000001
          258              I      -2.231967      11.929279      26.188115      -0.449221     406.799446 0.18573297E+05  0.10219947E+07                                33.703995                           33.991725       1.478143       1.832095                    0.999954     168.956374     556.876276       0.477153       0.233286      -1.343658      -0.121635       0.164773      -0.129240       0.242174      -0.127478       0.045405      -0.148407      -0.463847      -0.199147      -0.231875      -0.123031       0.354906             33.916942      29.025030     -10.626805      -0.228084      42.353672       1.047150      30.372124          -0.000004
          259              I       3.592087       3.198041       2.983437      -0.465570     447.656238 0.18887178E+05  0.10409363E+07                                35.732537                           34.077389       1.589034       1.856331                    0.999886     168.505776     551.165958       0.482006       0.230567      -1.351088       0.170714      -0.037045       0.013839       0.175235      -0.195881       0.184743       0.006749       0.349218      -0.070275      -0.282540      -0.067473       0.350012             37.411854      52.020640      -5.400907       6.158093      26.150115       6.144798      34.064809          -0.000000
          260              I       1.488682       0.117442      29.839512      -0.451414     431.222106 0.18894430E+05  0.10450467E+07                                35.191965                           34.358228       1.371086       1.803709                    0.999965     170.123067     563.784706       0.472656       0.234293      -1.341035       0.057334       0.136713      -0.164503       0.221447      -0.016692      -0.066206      -0.214833      -0.206781       0.761585      -0.253374      -0.121687       0.375062             36.298334      25.392255       0.307539      -9.015912      33.432494      -6.233135      50.070253          -0.000002
          261              I       3.945926       7.969482       6.312955      -0.426263     420.176046 0.17866471E+05  0.96977365E+06                                34.126149                           33.016817       1.769300       1.912699                    0.999866     164.368457     531.171922       0.493187       0.228804      -1.355535      -0.105551      -0.158140      -0.034483       0.193232       0.211783       0.124704       0.071331      -0.212374      -0.537374      -0.251790      -0.104935       0.356725             36.293832      40.206079      12.132827       3.052357      43.398810      -1.453178      25.276605          -0.000002
          262              I       5.013299      11.217351       9.234981      -0.438060     446.316846 0.19401824E+05  0.10762204E+07                                35.769935                           34.623061       1.576313       1.854337                    0.999872     168.189972     551.423791       0.476571       0.231697      -1.349803      -0.097451       0.117533       0.246786       0.290197      -0.073786      -0.055846       0.233192      -0.032325       0.682343      -0.235927      -0.127507       0.363434             37.632695      33.844555      -5.323212      -7.759035      29.630340       9.895801      49.423190           0.000003
          263              I       3.566725      10.763075      13.293568      -0.446642     428.175203 0.18209382E+05  0.99603697E+06                                34.770295                           33.529751       1.564746       1.854463                    0.999893     167.840394     549.772892       0.483648       0.231524      -1.347543       0.191691      -0.057270       0.014318       0.200575      -0.235585       0.130137      -0.096791       0.153980      -0.266475      -0.203496      -0.148435       0.351931             36.034006      48.655715      -8.480658       2.776556      30.645619       1.914945      28.800682           0.000002
          264              I       2.232097      14.542507      11.062192      -0.449124     406.800177 0.18573024E+05  0.10219775E+07                                33.704287                           33.991654       1.477258       1.831888                    0.999955     168.954588     556.872722       0.477149       0.233288      -1.343652       0.121538       0.164539      -0.129206       0.241948       0.127750      -0.044170      -0.148953      -0.464515      -0.199970      -0.232017      -0.123490       0.355508             33.916980      29.025168      10.626064       0.225436      42.354630       1.042585      30.371141          -0.000005
          265              I       3.791480       8.626993      27.268408      -0.465571     447.656042 0.18887167E+05  0.10409355E+07                                35.732521                           34.077375       1.589033       1.856331                    0.999886     168.505778     551.165890       0.482006       0.230567      -1.351089      -0.170714       0.037044      -0.013838       0.175235      -0.195880       0.184743       0.006749       0.349218      -0.070275      -0.282539      -0.067473       0.350012             37.411839      52.020617      -5.400905       6.158091      26.150103       6.144795      34.064795           0.000002
          266              I       5.894885      11.707592       0.412333      -0.451415     431.222371 0.18894445E+05  0.10450478E+07                                35.191983                           34.358246       1.371084       1.803708                    0.999965     170.123094     563.784884       0.472656       0.234293      -1.341035      -0.057334      -0.136713       0.164502       0.221447      -0.016692      -0.066206      -0.214832      -0.206779       0.761587      -0.253374      -0.121688       0.375062             36.298353      25.392268       0.307538      -9.015919      33.432510      -6.233135      50.070279          -0.000003
          267              I       3.437641       3.855552      23.938890      -0.426262     420.175819 0.17866459E+05  0.96977281E+06                                34.126135                           33.016804       1.769302       1.912700                    0.999866     164.368427     531.171763       0.493187       0.228804      -1.355535       0.105551       0.158140       0.034483       0.193232       0.211784       0.124704       0.071331      -0.212373      -0.537375      -0.251790      -0.104935       0.356726             36.293816      40.206066      12.132819       3.052356      43.398788      -1.453179      25.276594          -0.000001
          268              I       2.370268       0.607683      21.016864      -0.438059     446.316779 0.19401820E+05  0.10762202E+07                                35.769931                           34.623057       1.576314       1.854337                    0.999872     168.189966     551.423751       0.476571       0.231697      -1.349803       0.097451      -0.117533      -0.246785       0.290196      -0.073787      -0.055846       0.233191      -0.032325       0.682343      -0.235928      -0.127507       0.363434             37.632690      33.844551      -5.323212      -7.759037      29.630337       9.895799      49.423183           0.000006
          269              I       3.816842       1.061959      16.958277      -0.446643     428.176300 0.18209444E+05  0.99604124E+06                                34.770374                           33.529826       1.564744       1.854462                    0.999893     167.840458     549.773480       0.483647       0.231525      -1.347543      -0.191691       0.057271      -0.014319       0.200575      -0.235586       0.130138      -0.096790       0.153982      -0.266480      -0.203496      -0.148436       0.351932             36.034090      48.655838      -8.480683       2.776561      30.645686       1.914950      28.800747          -0.000001
          270              I       5.151470      -2.717473      19.189653      -0.449123     406.800592 0.18573049E+05  0.10219793E+07                                33.704319                           33.991686       1.477259       1.831888                    0.999955     168.954603     556.872935       0.477149       0.233289      -1.343652      -0.121538      -0.164539       0.129206       0.241948       0.127752      -0.044172      -0.148953      -0.464516      -0.199969      -0.232019      -0.123490       0.355509             33.917013      29.025196      10.626077       0.225436      42.354676       1.042585      30.371168          -0.000005
          271              I      -3.791375      11.240222      12.142486      -0.465251     447.626731 0.18884393E+05  0.10407494E+07                                35.731909                           34.075414       1.588361       1.856175                    0.999884     168.496138     551.134346       0.482006       0.230574      -1.351071       0.169605       0.036719      -0.013638       0.174070       0.196926      -0.185854       0.005481       0.350646      -0.073077      -0.282999      -0.069375       0.352374             37.412618      52.027411       5.399623      -6.161089      26.149821       6.142409      34.060622          -0.000000
          272              I       8.872208       9.094364      15.538255      -0.451309     431.297911 0.18897304E+05  0.10452446E+07                                35.195600                           34.360082       1.371603       1.803715                    0.999969     170.138341     563.844350       0.472659       0.234282      -1.341051       0.056568      -0.137016       0.164109       0.221145       0.016548       0.066297      -0.214924      -0.207258       0.762905      -0.253713      -0.121790       0.375502             36.303249      25.396561      -0.311598       9.019004      33.435565      -6.235538      50.077620          -0.000001
          273              I      -3.437579       6.468780       8.812967      -0.426766     420.425551 0.17879981E+05  0.97069997E+06                                34.141537                           33.031123       1.768715       1.912459                    0.999866     164.405835     531.362659       0.493034       0.228829      -1.355484      -0.105514       0.158788       0.035063       0.193845      -0.210828      -0.124377       0.070742      -0.210890      -0.535816      -0.250999      -0.104100       0.355099             36.310603      40.229075     -12.139243      -3.055484      43.413952      -1.456188      25.288783          -0.000002
          274              I      12.396765       3.220912       5.890942      -0.437930     446.244807 0.19397052E+05  0.10758807E+07                                35.765437                           34.617909       1.579637       1.855058                    0.999865     168.177980     551.350338       0.476629       0.231685      -1.349831      -0.097875      -0.117493      -0.246819       0.290351       0.073382       0.055971       0.233288      -0.031769       0.683355      -0.235942      -0.127704       0.363646             37.629102      33.846354       5.325920       7.765065      29.623847       9.894180      49.417104           0.000002
          275              I      10.950189       3.675188       1.832354      -0.447508     428.412280 0.18222370E+05  0.99693302E+06                                34.784625                           33.542561       1.562166       1.853760                    0.999888     167.884151     549.981736       0.483533       0.231536      -1.347515       0.192068       0.058408      -0.014941       0.201308       0.233191      -0.128848      -0.095952       0.154265      -0.261696      -0.202087      -0.146371       0.348457             36.049571      48.677460       8.483757      -2.778897      30.658652       1.915376      28.812602           0.000003
          276              I       9.615534      -0.104245       4.063730      -0.449219     406.799207 0.18573283E+05  0.10219937E+07                                33.703978                           33.991707       1.478143       1.832095                    0.999954     168.956355     556.876129       0.477153       0.233286      -1.343658       0.121635      -0.164772       0.129238       0.242172      -0.127477       0.045404      -0.148407      -0.463847      -0.199148      -0.231875      -0.123031       0.354906             33.916924      29.025017     -10.626799      -0.228083      42.353646       1.047149      30.372109          -0.000003
          277              N      -0.553740       2.691607      18.253963      -0.160983      35.885560 0.47866987E+03  0.11412166E+05                                 9.364194                            7.239247      -0.255200       1.965968                    0.997232      27.174645      76.128464       0.625738       0.410565      -1.078772       0.046504       0.075708       0.064989       0.110081      -0.031255      -0.028889      -0.019449       0.018466      -0.017324      -0.053219       0.013350       0.039868             11.117594      11.459895       1.358735      -0.302808       9.622050       5.461394      12.270836           0.000000
          278              N       0.666030       5.859846      21.905361      -0.384186      43.795980 0.57390757E+03  0.14175859E+05                                10.364939                            7.713738       0.313708       2.103412                    0.998517      29.475417      81.357965       0.637793       0.388794      -1.104515       0.128672       0.034619      -0.019072       0.134606      -0.056231       0.033626       0.004454      -0.213490       0.228033      -0.163404       0.077872       0.085532             12.784631       9.926820       0.626036      -0.546413      13.142771       8.158204      15.284302          -0.000001
          279              N       2.559164       7.125512      22.573927      -0.380550      44.164202 0.53959811E+03  0.13130544E+05                                10.413103                            7.457995       0.315691       2.105374                    0.999159      29.176040      80.050659       0.651162       0.386549      -1.105611      -0.054365      -0.088484      -0.072724       0.126782      -0.075668      -0.047380      -0.102273       0.054072       0.014961      -0.158749       0.062677       0.096073             13.370859      22.323255      -1.426900      -5.802790       7.866202       2.612519       9.923120          -0.000002
          280              N       2.727501       5.601719      20.734615      -0.381817      43.570664 0.53829300E+03  0.13088978E+05                                10.286622                            7.429184       0.331442       2.104174                    0.999369      29.354340      80.471931       0.655125       0.384499      -1.107241      -0.080031       0.057237       0.099742       0.140106       0.048078       0.107235      -0.081528      -0.045216      -0.158394      -0.174901       0.076649       0.098252             13.201318      19.931816       6.395832       3.969712      10.293054       3.708084       9.379083          -0.000002
          281              N      -0.863818       8.578135      25.871378      -0.168105      36.911516 0.49468500E+03  0.11873734E+05                                 9.509820                            7.345463      -0.228832       1.970340                    0.997769      27.348025      76.499842       0.623888       0.409016      -1.081401       0.047056      -0.046525      -0.092695       0.113891       0.018255       0.036482      -0.013584       0.008330      -0.082478      -0.054565       0.013144       0.041422             11.244135      11.818455       1.351372      -0.969959      10.091222       5.549037      11.822728           0.000001
          282              N       7.461807       7.004661      21.911411      -0.168952      34.349902 0.49654532E+03  0.11930460E+05                                 9.054513                            7.376829      -0.301796       1.950004                    0.996535      27.323970      76.489768       0.620292       0.410972      -1.080032      -0.108231      -0.013816      -0.003125       0.109154      -0.001433      -0.018319       0.010463      -0.070949       0.082838      -0.053433       0.015052       0.038382             10.380973      13.976564       1.989310      -0.831800       8.757998       2.424872       8.408358           0.000000
          283              N      -0.313002       9.888753      28.648497      -0.171729      34.167977 0.50071595E+03  0.12069715E+05                                 9.067023                            7.427841      -0.336063       1.935376                    0.996594      27.561028      77.569163       0.614944       0.413205      -1.077331       0.094034      -0.000293       0.064939       0.114278       0.004883      -0.031415      -0.002185      -0.079027       0.007456      -0.057386       0.018129       0.039257             10.347727      10.700036       1.532337       4.557092      10.166337       0.068915      10.176808           0.000001
          284              N       3.276854      14.216870       1.760657      -0.388685      47.485410 0.60680418E+03  0.15288057E+05                                11.115116                            8.033797       0.023583       2.003154                    0.997981      30.418958      86.435999       0.609506       0.398864      -1.091065       0.094939       0.103177      -0.015454       0.141060      -0.119604       0.008011       0.027022       0.022376       0.279837      -0.169224       0.068093       0.101131             14.313897      13.667425      -3.307914       7.980508      11.850667      -6.451846      17.423598           0.000001
          285              N       5.273357      15.266916       2.453425      -0.400649      46.366238 0.59767675E+03  0.14961611E+05                                10.828799                            7.897139       0.153544       2.043165                    0.998465      30.208263      84.827402       0.625302       0.391295      -1.099200      -0.118597      -0.002140      -0.077591       0.141740      -0.015093      -0.120881       0.006830      -0.169446       0.013635      -0.170770       0.070951       0.099818             13.949591       9.544093       4.396793      -0.783427      21.567026      -7.085467      10.737653           0.000001
          286              N       3.976817      16.226945       0.726044      -0.387651      45.095498 0.59657357E+03  0.14947016E+05                                10.693026                            7.933159       0.116929       2.036570                    0.997772      30.121506      84.990029       0.617954       0.395603      -1.094735       0.015170      -0.102760       0.092315       0.138967       0.017587      -0.029597       0.124670       0.129325      -0.098641      -0.169826       0.075466       0.094360             13.506890      19.667137       6.312179       5.279859      11.380025       1.497781       9.473509           0.000002
          287              N       0.231853       2.501097       1.630574      -0.179499      34.663272 0.52173528E+03  0.12693975E+05                                 9.122669                            7.562386      -0.276778       1.951725                    0.996895      27.773016      78.281005       0.612435       0.411054      -1.079789      -0.078874      -0.090533       0.001449       0.120080      -0.032640       0.005582      -0.003229       0.001795       0.118842      -0.052486       0.011459       0.041028             10.288646       8.286382       4.016965       1.197327      11.276031       0.580749      11.303526           0.000001
          288              N       5.001631      11.322696       5.484659      -0.168338      36.578699 0.49472112E+03  0.11869732E+05                                 9.460067                            7.352614      -0.230645       1.967207                    0.998113      27.340584      76.356423       0.622976       0.409783      -1.081358      -0.015214       0.079006      -0.075964       0.110652       0.012240      -0.008689       0.021648       0.058183      -0.053790      -0.043417       0.002536       0.040881             11.519894      11.206112      -0.291850       2.096282      11.540130      -6.441871      11.813440          -0.000001
          289              N       0.553785       5.304835       3.128041      -0.165178      36.043411 0.48118924E+03  0.11487277E+05                                 9.390185                            7.257533      -0.259058       1.964060                    0.997177      27.249012      76.386416       0.625045       0.410481      -1.078829      -0.046160       0.075688       0.065819       0.110415       0.031648       0.027569      -0.020074       0.014755      -0.021023      -0.052974       0.014191       0.038783             11.150288      11.491685      -1.360874       0.306252       9.649233       5.481121      12.309947           0.000000
          290              N      -0.665954       8.473074       6.779438      -0.383485      43.806678 0.57412201E+03  0.14182315E+05                                10.365869                            7.714983       0.317663       2.104443                    0.998509      29.480775      81.372978       0.637773       0.388774      -1.104542      -0.129207       0.033526      -0.019077       0.134842       0.056161      -0.034853       0.003869      -0.213094       0.227940      -0.163480       0.077118       0.086362             12.784842       9.929309      -0.625058       0.548420      13.141734       8.156707      15.283483          -0.000002
          291              N      -2.559078       9.738740       7.448004      -0.380787      44.205743 0.54018423E+03  0.13148648E+05                                10.420319                            7.462712       0.312813       2.104265                    0.999172      29.189742      80.105392       0.650855       0.386619      -1.105539       0.055825      -0.088897      -0.072700       0.127689       0.075610       0.047014      -0.103126       0.054683       0.013698      -0.159296       0.062499       0.096797             13.380688      22.341283       1.427911       5.807858       7.871186       2.614072       9.929594          -0.000003
          292              N      -2.727429       8.214948       5.608692      -0.383366      43.649481 0.53946243E+03  0.13124932E+05                                10.299565                            7.437962       0.327887       2.102796                    0.999396      29.383628      80.583339       0.654625       0.384572      -1.107154       0.078884       0.056493       0.099151       0.138727      -0.048438      -0.108911      -0.081614      -0.044648      -0.155277      -0.176092       0.077097       0.098995             13.218328      19.960201      -6.403949      -3.973485      10.304875       3.712020       9.389908          -0.000003
          293              N       0.863921      11.191363      10.745455      -0.168989      36.908292 0.49471383E+03  0.11873508E+05                                 9.506068                            7.343175      -0.226830       1.971051                    0.997713      27.348985      76.476616       0.624361       0.408738      -1.081684      -0.045768      -0.045895      -0.091675       0.112274      -0.017657      -0.037495      -0.012937       0.006268      -0.079484      -0.054546       0.013496       0.041051             11.239089      11.813796      -1.352334       0.967800      10.087325       5.545892      11.816145           0.000000
          294              N       7.305277       9.617889       6.785489      -0.166413      34.218290 0.49426665E+03  0.11859588E+05                                 9.024938                            7.355028      -0.295649       1.952925                    0.996425      27.253509      76.188770       0.621955       0.410429      -1.080614       0.108066      -0.013711      -0.004220       0.109014       0.001280       0.015665       0.011140      -0.071677       0.081134      -0.052458       0.014391       0.038068             10.343716      13.918272      -1.976381       0.829510       8.729933       2.417770       8.382944          -0.000000
          295              N       0.313119      12.501981      13.522575      -0.170983      34.151803 0.50043028E+03  0.12060741E+05                                 9.062909                            7.424833      -0.328322       1.937793                    0.996622      27.554121      77.535292       0.615198       0.413106      -1.077429      -0.094700      -0.001635       0.066587       0.115778      -0.003003       0.029930      -0.003407      -0.080054       0.010814      -0.056701       0.017533       0.039168             10.341630      10.690817      -1.532256      -4.550905      10.165532       0.067021      10.168540           0.000001
          296              N      -3.276740      11.603641      16.886580      -0.386578      47.315280 0.60427209E+03  0.15207389E+05                                11.087489                            8.015517       0.021927       2.003820                    0.998008      30.357406      86.195376       0.610411       0.398714      -1.091236      -0.095614       0.102781      -0.015471       0.141228       0.120685      -0.010313       0.026071       0.023156       0.280355      -0.170575       0.070692       0.099884             14.276497      13.630761       3.299760      -7.957382      11.820455      -6.434875      17.378275           0.000002
          297              N      -5.273234      12.653688      17.579347      -0.399285      46.245977 0.59582173E+03  0.14902502E+05                                10.808017                            7.882799       0.154573       2.043963                    0.998515      30.165783      84.651977       0.626163       0.391089      -1.099425       0.120182      -0.004051      -0.076358       0.142446       0.014362       0.121175       0.006143      -0.170498       0.012799      -0.171381       0.072280       0.099101             13.922307       9.525570      -4.388775       0.784090      21.523895      -7.071547      10.717457           0.000002
          298              N      -3.976689      13.613716      15.851967      -0.385675      44.970249 0.59461208E+03  0.14884971E+05                                10.672952                            7.919341       0.121384       2.038284                    0.997852      30.072517      84.803163       0.618609       0.395527      -1.094835      -0.016706      -0.102737       0.094939       0.140881      -0.017745       0.028007       0.125196       0.132537      -0.095507      -0.170700       0.076924       0.093776             13.480495      19.628148      -6.299433      -5.267691      11.358384       1.494236       9.454952           0.000002
          299              N      -0.231831      -0.112131      16.756497      -0.177027      34.561978 0.51981615E+03  0.12636254E+05                                 9.108490                            7.551061      -0.279209       1.951833                    0.996868      27.720820      78.112291       0.612548       0.411337      -1.079550       0.080146      -0.089801       0.000516       0.120365       0.031772      -0.005983      -0.002893       0.002194       0.117374      -0.051401       0.010824       0.040577             10.271138       8.270309      -4.005310      -1.196888      11.251958       0.578461      11.291146           0.000001
          300              N      -5.001535       8.709468      20.610582      -0.168689      36.566303 0.49451558E+03  0.11864077E+05                                 9.459266                            7.352141      -0.235168       1.965907                    0.998174      27.337900      76.357298       0.622835       0.409901      -1.081234       0.016766       0.078810      -0.075355       0.110320      -0.011038       0.007756       0.022094       0.056626      -0.051576      -0.042823       0.003575       0.039247             11.519298      11.204824       0.294377      -2.098259      11.539567      -6.442006      11.813504          -0.000000
          301              N       6.829782       6.520199      27.123804      -0.165177      36.043405 0.48118913E+03  0.11487274E+05                                 9.390183                            7.257532      -0.259057       1.964060                    0.997177      27.249008      76.386398       0.625045       0.410481      -1.078829       0.046160      -0.075688      -0.065818       0.110415       0.031648       0.027569      -0.020074       0.014755      -0.021023      -0.052974       0.014191       0.038783             11.150287      11.491685      -1.360875       0.306251       9.649232       5.481120      12.309945           0.000000
          302              N       8.049521       3.351960      23.472407      -0.383484      43.806655 0.57412164E+03  0.14182303E+05                                10.365866                            7.714980       0.317664       2.104444                    0.998509      29.480764      81.372943       0.637773       0.388774      -1.104542       0.129207      -0.033526       0.019078       0.134842       0.056161      -0.034853       0.003870      -0.213094       0.227940      -0.163480       0.077118       0.086362             12.784838       9.929307      -0.625057       0.548421      13.141729       8.156705      15.283479          -0.000001
          303              N       9.942645       2.086294      22.803841      -0.380787      44.205770 0.54018451E+03  0.13148658E+05                                10.420326                            7.462716       0.312813       2.104265                    0.999172      29.189743      80.105421       0.650854       0.386619      -1.105538      -0.055825       0.088897       0.072700       0.127689       0.075610       0.047014      -0.103126       0.054683       0.013698      -0.159296       0.062499       0.096797             13.380699      22.341301       1.427916       5.807866       7.871192       2.614076       9.929605          -0.000002
          304              N      10.110996       3.610086      24.643153      -0.383366      43.649532 0.53946303E+03  0.13124952E+05                                10.299578                            7.437970       0.327887       2.102797                    0.999396      29.383630      80.583391       0.654624       0.384573      -1.107154      -0.078884      -0.056493      -0.099151       0.138727      -0.048438      -0.108911      -0.081614      -0.044647      -0.155277      -0.176092       0.077097       0.098995             13.218348      19.960233      -6.403960      -3.973492      10.304890       3.712027       9.389922          -0.000002
          305              N       6.519646       0.633671      19.506390      -0.168989      36.908299 0.49471391E+03  0.11873511E+05                                 9.506070                            7.343176      -0.226830       1.971051                    0.997713      27.348987      76.476627       0.624361       0.408738      -1.081684       0.045768       0.045895       0.091675       0.112274      -0.017657      -0.037495      -0.012937       0.006268      -0.079484      -0.054546       0.013496       0.041051             11.239091      11.813801      -1.352334       0.967801      10.087327       5.545893      11.816147           0.000001
          306              N       0.078290       2.207145      23.466356      -0.166413      34.218289 0.49426662E+03  0.11859587E+05                                 9.024937                            7.355027      -0.295649       1.952926                    0.996425      27.253508      76.188764       0.621955       0.410429      -1.080614      -0.108066       0.013711       0.004220       0.109014       0.001280       0.015665       0.011140      -0.071677       0.081134      -0.052458       0.014391       0.038068             10.343716      13.918274      -1.976382       0.829509       8.729932       2.417770       8.382943           0.000000
          307              N       7.070448      -0.676947      16.729270      -0.170983      34.151806 0.50043031E+03  0.12060742E+05                                 9.062910                            7.424834      -0.328322       1.937793                    0.996622      27.554122      77.535296       0.615198       0.413106      -1.077429       0.094700       0.001634      -0.066587       0.115778      -0.003003       0.029930      -0.003407      -0.080054       0.010814      -0.056701       0.017533       0.039168             10.341630      10.690814      -1.532257      -4.550902      10.165539       0.067018      10.168538           0.000001
          308              N      10.660307       0.221393      13.365265      -0.386578      47.315273 0.60427198E+03  0.15207385E+05                                11.087487                            8.015515       0.021927       2.003820                    0.998008      30.357404      86.195363       0.610411       0.398714      -1.091236       0.095614      -0.102781       0.015471       0.141228       0.120685      -0.010313       0.026071       0.023156       0.280355      -0.170575       0.070692       0.099884             14.276495      13.630761       3.299760      -7.957382      11.820451      -6.434872      17.378272           0.000001
          309              N      12.656801      -0.828654      12.672498      -0.399285      46.245962 0.59582152E+03  0.14902495E+05                                10.808015                            7.882798       0.154574       2.043963                    0.998515      30.165777      84.651956       0.626163       0.391089      -1.099425      -0.120182       0.004051       0.076358       0.142446       0.014362       0.121175       0.006143      -0.170498       0.012799      -0.171381       0.072280       0.099101             13.922303       9.525567      -4.388772       0.784088      21.523888      -7.071545      10.717455           0.000001
          310              N      11.360256      -1.788682      14.399878      -0.385676      44.970265 0.59461228E+03  0.14884978E+05                                10.672955                            7.919343       0.121384       2.038284                    0.997852      30.072522      84.803186       0.618609       0.395527      -1.094835       0.016706       0.102737      -0.094939       0.140881      -0.017745       0.028007       0.125196       0.132537      -0.095507      -0.170700       0.076924       0.093776             13.480500      19.628157      -6.299436      -5.267695      11.358388       1.494237       9.454957           0.000002
          311              N       7.615398      11.937165      13.495348      -0.177027      34.561974 0.51981608E+03  0.12636252E+05                                 9.108489                            7.551060      -0.279209       1.951833                    0.996868      27.720819      78.112288       0.612548       0.411337      -1.079550      -0.080146       0.089801      -0.000516       0.120365       0.031772      -0.005983      -0.002893       0.002194       0.117374      -0.051401       0.010824       0.040577             10.271137       8.270308      -4.005310      -1.196888      11.251958       0.578461      11.291145           0.000001
          312              N      12.385102       3.115566       9.641263      -0.168689      36.566307 0.49451566E+03  0.11864079E+05                                 9.459266                            7.352142      -0.235168       1.965907                    0.998174      27.337902      76.357300       0.622835       0.409901      -1.081234      -0.016766      -0.078810       0.075356       0.110320      -0.011038       0.007756       0.022094       0.056626      -0.051575      -0.042823       0.003575       0.039247             11.519298      11.204823       0.294375      -2.098257      11.539567      -6.442006      11.813504          -0.000001
          313              N       7.937307       9.133427      11.997882      -0.160984      35.885569 0.47867002E+03  0.11412170E+05                                 9.364196                            7.239248      -0.255201       1.965968                    0.997232      27.174650      76.128482       0.625737       0.410565      -1.078772      -0.046504      -0.075708      -0.064989       0.110081      -0.031255      -0.028889      -0.019449       0.018466      -0.017324      -0.053218       0.013350       0.039868             11.117595      11.459895       1.358735      -0.302809       9.622052       5.461395      12.270839           0.000000
          314              N       6.717537       5.965188       8.346484      -0.384186      43.795999 0.57390788E+03  0.14175868E+05                                10.364942                            7.713740       0.313707       2.103412                    0.998517      29.475426      81.357994       0.637793       0.388794      -1.104515      -0.128672      -0.034619       0.019072       0.134606      -0.056231       0.033626       0.004454      -0.213490       0.228033      -0.163404       0.077872       0.085532             12.784634       9.926822       0.626036      -0.546412      13.142774       8.158206      15.284306          -0.000002
          315              N       4.824403       4.699522       7.677918      -0.380550      44.164156 0.53959758E+03  0.13130527E+05                                10.413091                            7.457988       0.315691       2.105374                    0.999159      29.176034      80.050603       0.651162       0.386549      -1.105611       0.054364       0.088484       0.072724       0.126782      -0.075668      -0.047380      -0.102273       0.054071       0.014961      -0.158749       0.062676       0.096073             13.370841      22.323223      -1.426896      -5.802779       7.866193       2.612514       9.923107          -0.000003
          316              N       4.656066       6.223315       9.517230      -0.381817      43.570645 0.53829278E+03  0.13088970E+05                                10.286617                            7.429181       0.331442       2.104174                    0.999369      29.354341      80.471912       0.655126       0.384498      -1.107242       0.080031      -0.057237      -0.099743       0.140106       0.048078       0.107235      -0.081528      -0.045216      -0.158394      -0.174901       0.076649       0.098252             13.201309      19.931802       6.395828       3.969709      10.293048       3.708081       9.379077          -0.000003
          317              N       8.247385       3.246899       4.380467      -0.168105      36.911517 0.49468501E+03  0.11873735E+05                                 9.509820                            7.345462      -0.228832       1.970340                    0.997769      27.348026      76.499843       0.623888       0.409016      -1.081401      -0.047056       0.046525       0.092695       0.113891       0.018255       0.036482      -0.013584       0.008330      -0.082478      -0.054565       0.013144       0.041422             11.244134      11.818455       1.351373      -0.969958      10.091221       5.549037      11.822726           0.000000
          318              N      -0.078240       4.820373       8.340434      -0.168952      34.349905 0.49654537E+03  0.11930462E+05                                 9.054513                            7.376829      -0.301796       1.950004                    0.996535      27.323971      76.489769       0.620292       0.410972      -1.080032       0.108231       0.013816       0.003125       0.109154      -0.001433      -0.018319       0.010464      -0.070949       0.082838      -0.053433       0.015052       0.038382             10.380973      13.976562       1.989308      -0.831801       8.757998       2.424872       8.408359          -0.000000
          319              N       7.696569       1.936281       1.603348      -0.171729      34.167976 0.50071593E+03  0.12069714E+05                                 9.067022                            7.427840      -0.336063       1.935377                    0.996594      27.561027      77.569155       0.614944       0.413204      -1.077331      -0.094034       0.000293      -0.064939       0.114278       0.004883      -0.031415      -0.002185      -0.079027       0.007456      -0.057386       0.018129       0.039257             10.347725      10.700034       1.532337       4.557091      10.166336       0.068915      10.176806           0.000001
          320              N       4.106713      -2.391836      28.491188      -0.388685      47.485421 0.60680435E+03  0.15288062E+05                                11.115117                            8.033798       0.023584       2.003154                    0.997981      30.418963      86.436015       0.609506       0.398864      -1.091065      -0.094939      -0.103177       0.015454       0.141060      -0.119604       0.008011       0.027022       0.022376       0.279837      -0.169224       0.068093       0.101131             14.313898      13.667425      -3.307915       7.980509      11.850670      -6.451848      17.423600           0.000001
          321              N       2.110210      -3.441882      27.798420      -0.400649      46.366244 0.59767684E+03  0.14961613E+05                                10.828800                            7.897140       0.153544       2.043165                    0.998465      30.208266      84.827410       0.625302       0.391295      -1.099200       0.118597       0.002140       0.077591       0.141740      -0.015093      -0.120881       0.006830      -0.169446       0.013635      -0.170770       0.070951       0.099818             13.949592       9.544093       4.396794      -0.783427      21.567028      -7.085468      10.737654           0.000002
          322              N       3.406750      -4.401911      29.525801      -0.387650      45.095479 0.59657330E+03  0.14947008E+05                                10.693023                            7.933156       0.116930       2.036570                    0.997772      30.121499      84.990001       0.617954       0.395603      -1.094735      -0.015170       0.102759      -0.092315       0.138967       0.017587      -0.029597       0.124670       0.129325      -0.098641      -0.169826       0.075466       0.094360             13.506885      19.667129       6.312176       5.279856      11.380021       1.497780       9.473505           0.000002
          323              N       7.151714       9.323937      28.621271      -0.179499      34.663275 0.52173534E+03  0.12693977E+05                                 9.122669                            7.562387      -0.276779       1.951725                    0.996895      27.773017      78.281007       0.612435       0.411054      -1.079789       0.078874       0.090533      -0.001449       0.120080      -0.032640       0.005582      -0.003229       0.001795       0.118842      -0.052486       0.011459       0.041028             10.288646       8.286382       4.016966       1.197328      11.276031       0.580750      11.303526           0.000001
          324              N       2.381936       0.502338      24.767186      -0.168338      36.578693 0.49472105E+03  0.11869730E+05                                 9.460066                            7.352613      -0.230645       1.967207                    0.998113      27.340582      76.356418       0.622976       0.409783      -1.081358       0.015214      -0.079006       0.075964       0.110652       0.012240      -0.008689       0.021648       0.058183      -0.053790      -0.043417       0.002536       0.040881             11.519893      11.206111      -0.291851       2.096283      11.540129      -6.441870      11.813438          -0.000000

******************************************************
Auxiliary information for the entire system
The total spin magnetic moment of the unit cell is   -0.000008
The total net atomic charge of the unit cell is   -0.000009
Accuracy of reproducing the electrostatic potential in the unit cell:
  The inner radius (bohr) =    5.0000
  The outer radius (bohr) =   12.0000
  Valid grid points have density less than (e/(bohr^3)) =    0.0001
  The number of valid grid points were=       529499
  The rms potential error without charges in kcal/mol is=      6.67758
  The rms potential error with partial charges in kcal/mol is=      1.40951
  The RRMSE value at monopole order=      0.21108
  The rms potential error with partial charges and cloud penetration in kcal/mol is=      1.39126
  The RRMSE value at monopole order with cloud penetration is=      0.20835
  The rms potential error with partial charges and atomic dipoles in kcal/mol is=      0.61601
  The RRMSE value at dipole order=      0.09225
  The rms potential error with partial charges, atomic dipoles and cloud penetration in kcal/mol is=      0.59951
  The RRMSE value at dipole order with cloud penetration=      0.08978

******************************************************
The electron densities and ab initio electrostatic potential were computed in VASP using the PBE functional and
projector augmented wave method. See the main text of the journal article for a description of computational details.
The atomic charges, dipoles, and quadrupoles were computed with the DDEC6 method as described in
(a) T. A. Manz and N. Gabaldon Limas, RSC Adv. 6 (2016) 47771-47801 DOI: 10.1039/c6ra04656h
(b) N. Gabaldon Limas and T. A. Manz, RSC Adv. 8 (2018) 2678-2707 DOI: 10.1039/c7ra11829e.
For each atom in the material, the electron cloud parameters were fit to the spherically averaged atom-in-material
electron density using radial positions for which this density was between 10^-4 and 10^-2 electrons per cubic bohr.
The polarizabilities, dispersion coefficients, and quantum Drude oscillator (QDO) parameters were fit using the MCLF method.
The magnetic structure of the system was optimized in VASP from the default ferromagnetic initial guess using spin polarization.
The atomic spin moments (ASMs) were computed on this optimized magnetic structure using the DDEC6 partition as inputs
to the method of T. A. Manz and D. S. Sholl, J. Chem. Theory Comput. 7 (2011) 4146-4164 DOI: 10.1021/ct200539n.
The RMSE and RRMSE were computed using a uniform grid with Ewald summation.
