# Supplementary material for: A collection of forcefield precursors for metal–organic frameworks
Source: RSC Adv. 2019 Nov 13;9(63):36492–507. doi: 10.1039/c9ra07327b (PMC9075174; doi:10.1039/c9ra07327b)
Supplement: RA-009-C9RA07327B-s5503 [file RA-009-C9RA07327B-s5503.xyz]

  324
jmolscript: load "" {1 1 1} spacegroup "x,y,z" unitcell [{     15.028000     0.000000     0.000000 }, {     -7.514007    17.267021     0.000000 }, {      0.000000    -6.067591    30.601260 }]
Zn    -1.367855    14.441216     8.086077     0.470575
Zn     2.151406     2.971608    13.358980     0.448334
Zn     5.704174     4.979131    18.791010     0.463037
Zn     1.367842    11.407420    23.386707     0.471498
Zn    -2.151411    -0.062187    28.659610     0.447970
Zn     9.323819     8.012927     3.490380     0.464186
Zn     9.688702    -2.583514    14.785305     0.440115
Zn    -5.689006     9.634441    24.504877     0.462775
Zn    -1.389492     3.148210    19.901835     0.477710
Zn     5.339298    -5.617310    30.085935     0.440175
Zn     5.688994    12.668237     9.204247     0.463252
Zn     1.389486     6.182005     4.601205     0.477435
H      8.878542    -1.518090     8.614255     0.081145
H      9.962060     0.016213     9.985191     0.142775
H      6.552207     0.185751    11.986514     0.110589
H      5.603941    -1.593375    10.805305     0.098427
H     -0.288540     3.993390    14.501937     0.074624
H     -2.632908     3.582338    14.624342     0.140936
H     12.913559     0.927121    11.643779     0.141167
H      0.171318     1.303304    11.836567     0.083232
H      5.175641     2.737788    16.619544     0.103156
H      6.352334     2.251842    14.716146     0.100613
H      9.661498     3.785770    16.123804     0.117889
H      8.457755     4.528017    17.953759     0.091817
H      7.737913     6.995617    19.633768     0.085605
H      9.608899     7.229012    21.016945     0.138823
H      8.943160     3.486700    22.369521     0.140880
H      7.025587     3.418320    21.059787     0.089112
H      1.023401     8.868394    24.783960     0.076326
H     -0.190860     6.895054    24.756419     0.137465
H     -2.126467     8.314022    21.518806     0.136223
H     -0.883652    10.258282    21.745255     0.076944
H     10.899806     0.700865    26.387466     0.077022
H     10.599245     2.252046    24.747239     0.138803
H     -1.388591     4.296652    26.366046     0.134695
H     -0.993354     2.491700    27.718621     0.081295
H      6.149458    -4.551885    23.914885     0.081748
H      5.065938    -3.017583    25.285821     0.143435
H      8.475791    -2.848045    27.287144     0.108683
H      9.424059    -4.627171    26.105935     0.099119
H      0.288535     0.959594    29.802567     0.073428
H      2.632903     0.548542    29.924972     0.141030
H      2.114438    -2.106674    26.944409     0.141201
H     -0.171321    -1.730491    27.137197     0.085036
H      9.852354     5.771584     1.318914     0.103392
H      8.675662    -0.781954    30.016776     0.100820
H      5.366496     6.819565     0.823174     0.117504
H      6.570238     7.561812     2.653129     0.091405
H      7.290078    10.029413     4.333138     0.086093
H      5.419092    10.262808     5.716315     0.140054
H      6.084834     6.520496     7.068891     0.140363
H      8.002407     6.452115     5.759157     0.089442
H     -1.023412    11.902190     9.483330     0.077186
H      0.190851     9.928850     9.455789     0.136954
H      2.126457    11.347817     6.218176     0.138569
H      0.883640    13.292078     6.444625     0.076859
H      4.128189     3.734660    11.086836     0.079123
H      4.428749     5.285842     9.446609     0.139230
H      1.388583     7.330448    11.065416     0.135772
H      0.993348     5.525495    12.417991     0.080725
H     11.239441    -3.129512    17.124465     0.088157
H      3.884731    12.683533    18.884038     0.124364
H      0.960283    10.617316    17.409057     0.121100
H      0.843065    11.998306    15.582162     0.102058
H      7.231469     7.492665    23.553790     0.093155
H      5.216214     7.603203    22.421543     0.122082
H      5.988652    11.274247    21.341319     0.123052
H      7.865649    11.282519    22.675534     0.098251
H      0.025544     4.965522    18.115946     0.077332
H      1.335985     6.859065    17.953759     0.139184
H      1.916066     6.371660    21.840119     0.113514
H      0.446328     4.616021    21.968645     0.099425
H      1.341998     2.296288    19.333876     0.090502
H      2.565278     1.095572    17.760971     0.129595
H     -0.949771     0.377175    15.793310     0.123794
H     -2.030285     1.304506    17.647747     0.085957
H     -0.278025    14.323958    13.118760     0.082361
H     -2.539739    14.481085    13.231985     0.123632
H      5.390543    -0.689854    16.576703     0.126472
H      7.679307    -0.951984    16.487959     0.107482
H      5.437124    14.740421    11.279624     0.072613
H     13.947486    -1.304000    13.020836     0.145748
H     -5.333444    13.455447    12.326188     0.129098
H      8.477289    12.362676    10.609457     0.100681
H      3.788559    -0.095716     1.823835     0.088689
H     -3.884745    15.717329     3.583408     0.126898
H     -0.960295    13.651112     2.108427     0.122168
H     -0.843077    15.032101     0.281532     0.100085
H      7.796521    10.526460     8.253160     0.093794
H     -5.216224    10.636999     7.120913     0.121926
H     -5.988664    14.308042     6.040689     0.123798
H      7.162338    14.316314     7.374904     0.097244
H     -0.025551     7.999317     2.815316     0.077147
H     -1.335993     9.892860     2.653129     0.138903
H     -1.916074     9.405455     6.539489     0.113225
H     -0.446335     7.649816     6.668015     0.099529
H     -1.342003     5.330084     4.033246     0.093053
H     12.462719     4.129367     2.460341     0.129669
H      0.949768     3.410970     0.492680     0.122916
H      2.030281     4.338301     2.347117     0.085739
H      0.278011    11.290162    28.419390     0.080972
H      2.539725    11.447289    28.532615     0.123556
H      9.637455     2.343941     1.276073     0.127247
H      7.348691     2.081812     1.187329     0.106147
H     -5.437137    11.706626    26.580254     0.074484
H      1.080513    -4.337796    28.321466     0.145756
H      5.333431    10.421652    27.626818     0.130376
H      6.550699     9.328881    25.910087     0.098958
C      8.408166    -1.199510     9.376226     0.094052
C      9.106967    -0.337067    10.199400    -0.136286
C      8.445735    -0.044958    11.356128     0.063836
C      7.088707    -0.312271    11.380609    -0.141729
C      6.465045    -1.251669    10.597216     0.083428
C      9.138525     0.901297    12.313947     0.376321
C     10.962924     1.869627    13.195263     0.356032
C      8.983736     2.277899    14.079640     0.364334
C     -0.659732     3.311170    13.954175     0.100464
C     -2.073866     3.095703    14.030678    -0.153990
C     12.455204     2.107679    13.161602     0.069825
C     13.251689     1.517823    12.304767    -0.146990
C     -0.417780     1.788493    12.402691     0.092387
C      6.075818     3.022091    16.509380     0.098711
C      6.830224     2.667678    15.423035    -0.134423
C      8.131648     2.822293    15.218007     0.067016
C      8.737276     3.574970    16.194187    -0.134664
C      8.009921     4.030138    17.277471     0.075596
C      7.981367     6.282894    20.215192     0.079129
C      9.128003     6.412750    20.971043    -0.144666
C      9.542776     5.291402    21.662632     0.070482
C      8.725253     4.203484    21.785037    -0.141525
C      7.577114     4.190436    21.032246     0.094589
C     -4.314543     5.357039    22.620451     0.372535
C     -2.416507     6.354635    23.284499     0.375189
C     -3.031151     4.429058    24.217837     0.376153
C      0.353153     8.758323    24.119913     0.086851
C     -0.386225     7.595971    24.147454    -0.150912
C     -1.439687     7.501120    23.232477     0.067199
C     -1.534364     8.427405    22.253236    -0.146749
C     -0.731869     9.554938    22.366461     0.110385
C     11.544507     1.395141    26.317084     0.106667
C     11.314578     2.343592    25.365384    -0.145542
C     -2.886882     3.424882    25.328663     0.080575
C     -1.917576     3.512452    26.280362    -0.144233
C     -1.723715     2.439168    27.112716     0.084561
C      6.619834    -4.233305    24.676856     0.096503
C      5.921031    -3.370862    25.500030    -0.136871
C      6.582263    -3.078753    26.656758     0.062618
C      7.939292    -3.346066    26.681239    -0.137117
C      8.562954    -4.285465    25.897846     0.079637
C      5.889472    -2.132499    27.614577     0.376214
C      4.065072    -1.164169    28.495893     0.354850
C      6.044260    -0.755897    29.380270     0.365496
C      0.659727     0.277374    29.254805     0.106551
C      2.073862     0.061908    29.331308    -0.155896
C      2.572792    -0.926116    28.462232     0.070508
C      1.776308    -1.515973    27.605397    -0.144374
C      0.417777    -1.245303    27.703321     0.089092
C      8.952177     6.055886     1.208750     0.100748
C      8.197772     5.701474     0.122405    -0.134787
C      6.896347    -0.211502    30.518637     0.067364
C      6.290718     6.608766     0.893557    -0.135056
C      7.018073     7.063933     1.976841     0.078135
C      7.046625     9.316689     4.914562     0.076842
C      5.899989     9.446546     5.670413    -0.144992
C      5.485216     8.325198     6.362002     0.070889
C      6.302740     7.237279     6.484407    -0.145153
C      7.450879     7.224232     5.731616     0.095218
C      4.314535     8.390834     7.319821     0.372237
C      2.416498     9.388431     7.983869     0.378120
C      3.031144     7.462853     8.917207     0.371753
C     -0.353163    11.792118     8.819283     0.083522
C      0.386215    10.629767     8.846824    -0.148814
C      1.439677    10.534916     7.931847     0.069033
C      1.534354    11.461200     6.952606    -0.150502
C      0.731858    12.588734     7.065831     0.108667
C      3.483488     4.428936    11.016454     0.103086
C      3.713416     5.377387    10.064754    -0.145123
C      2.886875     6.458677    10.028033     0.084181
C      1.917569     6.546247    10.979732    -0.148204
C      1.723708     5.472964    11.812086     0.084772
C      3.155873    13.379813    17.148946     0.084724
C      3.324187    12.459641    18.149607    -0.117518
C      2.721565    11.244837    18.128186     0.079149
C      1.641052    11.265020    17.277471    -0.133119
C      1.487766    12.157144    16.261510     0.070147
C      3.025131    10.145417    19.040104     0.393992
C      4.251416     9.274415    20.750714     0.375313
C      2.401469     8.207098    20.037705     0.382394
C      6.968478     8.294893    23.113132     0.080908
C      5.827853     8.325713    22.348100    -0.134521
C      5.524287     9.339450    21.485145     0.062867
C      6.256150    10.460819    21.751376    -0.118475
C      7.354697    10.487539    22.574550     0.073586
C      0.350149     5.329041    18.929939     0.078628
C      1.140621     6.463675    18.798354    -0.139777
C      1.620014     6.974187    19.985683     0.074312
C      1.420142     6.160929    21.056727    -0.153568
C      0.581580     5.066478    21.142411     0.093469
C      0.882141     1.860338    18.623927     0.086928
C      1.615508     1.099212    17.742611    -0.139220
C      0.861103     0.282741    16.757250     0.043468
C     -0.476389     0.618379    16.579763    -0.147937
C     -1.080515     1.319907    17.604905     0.094210
C      1.528347    -0.500874    15.710687     0.378277
C      3.415864    -1.627834    15.089481     0.374584
C      1.418643    -1.807053    13.868491     0.381188
C      6.854271    -2.535908    13.886852     0.088013
C      5.494237    -2.440988    13.948054    -0.143078
C      4.867569    -1.871064    15.009918     0.077220
C      5.757226    -1.238321    15.894294    -0.142008
C      7.124774    -1.364929    15.836152     0.072732
C      6.326781    14.509457    11.521374     0.093474
C     14.386304    -1.996722    12.543456    -0.151140
C      0.719841    -2.457664    12.760725     0.051154
C     -6.209576    13.742086    12.099738    -0.139378
C      8.095577    13.085872    11.089897     0.104041
C     -3.155887    16.413609     1.848316     0.083705
C     -3.324200    15.493437     2.848977    -0.121066
C     -2.721577    14.278632     2.827556     0.080118
C     -1.641064    14.298815     1.976841    -0.132451
C     -1.487778    15.190940     0.960880     0.070851
C     -3.025142    13.179213     3.739474     0.389726
C     -4.251427    12.308210     5.450084     0.376868
C     -2.401479    11.240894     4.737075     0.382225
C      8.059511    11.328688     7.812502     0.079698
C      9.200136    11.359509     7.047470    -0.135418
C     -5.524298    12.373246     6.184515     0.061407
C     -6.256162    13.494615     6.450746    -0.118684
C      7.673291    13.521334     7.273920     0.073804
C     -0.350156     8.362837     3.629309     0.076819
C     -1.140629     9.497470     3.497724    -0.136233
C     -1.620023    10.007983     4.685053     0.071358
C     -1.420150     9.194725     5.756097    -0.151875
C     -0.581587     8.100274     5.841781     0.092304
C     -0.882146     4.894134     3.323297     0.080209
C     -1.615512     4.133008     2.441981    -0.135991
C     -0.861106     3.316537     1.456620     0.041192
C      0.476386     3.652175     1.279133    -0.145662
C      1.080511     4.353702     2.304275     0.094407
C     13.499651     2.532921     0.410057     0.375603
C     11.612135    -4.661630    30.390111     0.375222
C     13.609356    -4.840848    29.169121     0.377543
C      8.173729    -5.569704    29.187482     0.092716
C      9.533763    -5.474783    29.248684    -0.144352
C     10.160430    -4.904860    30.310548     0.076442
C      9.270772     1.795475     0.593664    -0.144810
C      7.903224     1.668867     0.535522     0.077960
C     -6.326795    11.475661    26.822004     0.090683
C      0.641695    -5.030518    27.844086    -0.150554
C     14.308159    -5.491459    28.061355     0.052344
C      6.209563    10.708290    27.400368    -0.140973
C      6.932410    10.052077    26.390527     0.107224
I     -3.509195    13.636323     9.222914    -0.460798
I     -1.217125    15.674208     5.899617    -0.453631
I      3.544954     0.988184    12.621184    -0.429234
I      2.560768     4.113030    15.633266    -0.438191
I      5.215914     7.207326    17.785758    -0.421091
I      4.039073     3.408852    19.938863    -0.465647
I      3.509182    10.602528    24.523544    -0.460824
I      1.217111    12.640413    21.200247    -0.454273
I     11.483044    -2.045612    27.921814    -0.428936
I     -2.560774     7.146825     0.332636    -0.438007
I      9.812077    10.241122     2.485128    -0.421185
I     10.988921     6.442648     4.638233    -0.465845
I      2.623131    13.654563    12.532440    -0.451601
I     10.951955    -0.548904    15.679474    -0.432042
I     -4.047197    11.181031    23.399865    -0.425864
I     -5.187971     7.333770    25.562151    -0.461382
I     11.490706     3.965305    18.804474    -0.469802
I     -1.218623     1.917288    22.133585    -0.474069
I     -2.623144    10.620768    27.833070    -0.451781
I      4.076043     2.484892     0.378844    -0.432166
I      4.047184    14.214826     8.099235    -0.425701
I      5.187961    10.367565    10.261521    -0.461810
I      3.537288     6.999100     3.503844    -0.469801
I      1.218618     4.951084     6.832955    -0.474087
N      7.147317    -1.648129     9.513932    -0.174218
N     10.450470     1.135618    12.194602    -0.385712
N     10.292675     2.543669    14.150023    -0.357118
N      8.384120     1.355580    13.314608    -0.379454
N      0.112708     2.674502    13.228925    -0.150763
N      6.694971     3.796236    17.412117    -0.172635
N      7.201414     5.205477    20.267214    -0.179117
N     -3.411360     6.314664    22.406243    -0.390337
N     -2.121958     5.397786    24.156635    -0.394588
N     10.905816     4.351609    23.458926    -0.383853
N      0.198364     9.727959    23.235537    -0.163989
N     -2.457081     1.335944    27.155558    -0.170344
N      7.880683    -4.681925    24.814562    -0.175585
N      4.577527    -1.898178    27.495232    -0.384513
N      4.735321    -0.490126    29.450653    -0.358607
N      6.643877    -1.678216    28.615238    -0.380698
N     -0.112712    -0.359293    28.529555    -0.154681
N      8.333023     6.830032     2.111487    -0.176862
N      7.826579     8.239273     4.966584    -0.176469
N      3.411352     9.348459     7.105613    -0.391219
N      2.121949     8.431582     8.856005    -0.393712
N      4.122177     7.385405     8.158296    -0.381798
N     -0.198375    12.761754     7.934907    -0.161798
N      2.457075     4.369740    11.854928    -0.169009
N      2.237663    13.248794    16.224788    -0.158490
N      4.083102    10.235091    19.841857    -0.394560
N      3.465452     8.198257    20.848638    -0.377590
N      2.225642     9.093575    19.067645    -0.399760
N      7.686816     9.384439    23.226356    -0.173043
N     -0.027054     4.666752    20.040765    -0.169074
N     -0.434312     2.018917    18.538243    -0.162736
N      2.867341    -0.734731    15.897355    -0.390497
N      2.702034    -2.182873    14.091880    -0.407964
N      0.785964    -1.095862    14.792649    -0.382100
N      7.671794    -2.098750    14.817130    -0.168094
N      6.861778    13.507568    10.826726    -0.172565
N     -2.237676    16.282590     0.924158    -0.156923
N     -4.083113    13.268887     4.541227    -0.394234
N     -3.465462    11.232052     5.548008    -0.376983
N     -2.225652    12.127370     3.767015    -0.396954
N      7.341172    12.418234     7.925726    -0.170480
N      0.027047     7.700547     4.740135    -0.168721
N      0.434307     5.052712     3.237613    -0.160740
N     12.160657     2.299065     0.596725    -0.388259
N     12.325965    -5.216669    29.392510    -0.406985
N     -0.785965    -4.129658    30.093279    -0.379793
N      7.356206    -5.132546    30.117760    -0.172371
N      8.166209    10.473772    26.127356    -0.173072

The following XYZ coordinates are in angstroms. Other properties are in atomic units.
The sperically averaged electron density of each atom fit to a function of the form exp(a - br)
eigen_1, eigen_2 and eigen_3 are the three eigenvalues of traceless quadrupole moment tensor
  atom number  atomic symbol              X              Y              Z     net charge C6 coefficient C8 coefficient C10 coefficient fluctuating dipole atomic polarizability isotropic forcefield polarizability              a              b squared Pearson coefficient          <r^3>          <r^4>         wp_QDO          m_QDO          q_QDO       dipole_x       dipole_y       dipole_z         dipole            Qxy            Qxz            Qyz     Q(x^2-y^2)  Q(3z^2 - R^2)        eigen_1        eigen_2        eigen_3 static polarizability      alpha(xx)      alpha(xy)      alpha(xz)      alpha(yy)      alpha(yz)      alpha(zz) atomic spin moment
            1             Zn      -1.367855      14.441216       8.086077       0.470575     133.730525 0.32139521E+04  0.11768340E+06                                21.391082                           18.530219       0.342160       1.864792                    0.998481      59.251193     176.438534       0.417520       0.400639      -1.137612      -0.012300       0.009138       0.005153       0.016166       0.002258      -0.020899       0.004188       0.023372      -0.025030      -0.021958      -0.005949       0.027906             25.088725      22.311575      -0.928790       4.112032      27.005453       6.535063      25.949146           0.000002
            2             Zn       2.151406       2.971608      13.358980       0.448334     138.579637 0.33486890E+04  0.12381360E+06                                21.839813                           18.869796       0.320596       1.851703                    0.998624      60.047031     179.353158       0.415453       0.398741      -1.139596       0.006099      -0.001043       0.000372       0.006199       0.001021      -0.005347       0.002331      -0.011394      -0.064792      -0.022785       0.006103       0.016682             26.015116      27.262705       2.634794      -1.108928      25.793090      -6.800815      24.989553          -0.000000
            3             Zn       5.704174       4.979131      18.791010       0.463037     132.238743 0.32951217E+04  0.12136986E+06                                21.240047                           18.764221       0.328468       1.856679                    0.998632      59.669763     178.016617       0.414998       0.400701      -1.137946      -0.019105       0.001712      -0.008831       0.021117       0.025987       0.013549       0.006681       0.073342      -0.000677      -0.044953      -0.004593       0.049545             24.436651      26.675297      -3.117407       0.948638      21.605612       6.175536      25.029045           0.000001
            4             Zn       1.367842      11.407420      23.386707       0.471498     133.670434 0.32115515E+04  0.11757788E+06                                21.388830                           18.526571       0.341257       1.864774                    0.998475      59.227705     176.376670       0.417435       0.400780      -1.137469       0.012397       0.009675       0.004132       0.016259      -0.002159       0.021127       0.003024       0.023624      -0.023857      -0.021330      -0.006824       0.028155             25.088701      22.307793       0.930745      -4.111982      27.009457       6.539844      25.948853           0.000002
            5             Zn      -2.151411      -0.062187      28.659610       0.447970     138.625341 0.33497276E+04  0.12386328E+06                                21.844157                           18.872033       0.326720       1.853205                    0.998603      60.062626     179.415861       0.415445       0.398712      -1.139601      -0.004805      -0.000666       0.000267       0.004858      -0.000101       0.004466       0.003011      -0.013007      -0.067132      -0.023313       0.005391       0.017922             26.022781      27.268671      -2.638272       1.104989      25.803792      -6.805732      24.995881           0.000000
            6             Zn       9.323819       8.012927       3.490380       0.464186     132.264851 0.32962082E+04  0.12143341E+06                                21.254541                           18.777965       0.323074       1.855190                    0.998663      59.676091     178.117551       0.414447       0.401156      -1.137496       0.017316       0.000910      -0.009276       0.019666      -0.027022      -0.013352       0.008003       0.072088      -0.000516      -0.045230      -0.004540       0.049770             24.452591      26.692812       3.123872      -0.939950      21.623624       6.179865      25.041337           0.000001
            7             Zn       9.688702      -2.583514      14.785305       0.440115     136.797614 0.33003133E+04  0.12167833E+06                                21.649979                           18.711207       0.321085       1.852130                    0.998543      60.222450     180.087387       0.417608       0.397814      -1.139355       0.015698       0.008453       0.003176       0.018110       0.005931       0.024900       0.014259       0.020845      -0.012854      -0.026498      -0.008066       0.034563             25.778103      25.463196      -2.980126       0.925525      26.479078      -7.511672      25.392036           0.000000
            8             Zn      -5.689006       9.634441      24.504877       0.462775     134.428441 0.33814893E+04  0.12528599E+06                                21.467897                           18.993744       0.368657       1.865166                    0.998575      59.855568     178.755132       0.413207       0.400078      -1.139055       0.033351       0.012492       0.019634       0.040667      -0.006257       0.037085       0.027769      -0.038625       0.030758      -0.054399       0.006755       0.047644             24.611699      28.816451      -2.148576       1.246944      19.738910       4.607898      25.279736           0.000002
            9             Zn      -1.389492       3.148210      19.901835       0.477710     132.874394 0.31451606E+04  0.11458017E+06                                21.254075                           18.286439       0.304002       1.857088                    0.998564      58.935453     175.236908       0.421689       0.398700      -1.138625      -0.019725      -0.000706       0.006055       0.020645       0.006056       0.006479       0.010150      -0.015168      -0.009625      -0.011485      -0.006422       0.017907             24.922450      25.256468       0.682245      -4.565051      24.765407       6.007267      24.745476           0.000001
           10             Zn       5.339298      -5.617310      30.085935       0.440175     136.768583 0.32992443E+04  0.12162950E+06                                21.646905                           18.707523       0.323422       1.852786                    0.998548      60.217907     180.068937       0.417669       0.397786      -1.139371      -0.014751       0.009188       0.002076       0.017502      -0.006153      -0.023775       0.015552       0.021343      -0.013011      -0.026748      -0.007517       0.034264             25.776499      25.460835       2.982489      -0.926279      26.479272      -7.515734      25.389390           0.000001
           11             Zn       5.688994      12.668237       9.204247       0.463252     134.495136 0.33840595E+04  0.12541163E+06                                21.480136                           19.005460       0.367345       1.864652                    0.998636      59.868429     178.845984       0.412911       0.400267      -1.138860      -0.032839       0.011694       0.019950       0.040164       0.004987      -0.038093       0.027782      -0.038812       0.028675      -0.054758       0.006307       0.048452             24.624449      28.830921       2.151652      -1.244516      19.751563       4.608253      25.290864           0.000002
           12             Zn       1.389486       6.182005       4.601205       0.477435     132.874129 0.31447956E+04  0.11455955E+06                                21.251706                           18.283546       0.306418       1.857821                    0.998543      58.930573     175.196797       0.421801       0.398621      -1.138722       0.020081      -0.000279       0.006696       0.021170      -0.006091      -0.006058       0.009999      -0.012198      -0.010659      -0.010699      -0.006252       0.016951             24.920057      25.264336      -0.687049       4.563603      24.761061       6.000059      24.734774           0.000002
           13              H       8.878542      -1.518090       8.614255       0.081145       1.399775 0.10443151E+02  0.11040588E+03                                 2.120935                            1.925312      -1.245517       2.269624                    0.993088       4.031556      12.000945       0.435255       1.331074      -0.696779       0.029857      -0.016782      -0.035690       0.049466       0.008660      -0.012779       0.011482       0.007517      -0.004902      -0.022339       0.007710       0.014630              2.238962       2.003281      -0.218421      -0.461379       2.005533       0.620799       2.708073           0.000000
           14              H       9.962060       0.016213       9.985191       0.142775       1.352155 0.10183384E+02  0.10567878E+03                                 2.000297                            1.856781      -1.188375       2.331922                    0.995951       3.495363       9.903571       0.464890       1.269581      -0.713774       0.031563       0.018923      -0.015286       0.039849       0.008626      -0.012848      -0.006003       0.004223       0.001110      -0.012139      -0.006952       0.019091              2.052648       2.575808       0.426038      -0.142215       1.792064       0.044782       1.790073          -0.000002
           15              H       6.552207       0.185751      11.986514       0.110589       1.225114 0.93417255E+01  0.96463704E+02                                 1.948037                            1.826274      -1.555731       2.124954                    0.991529       4.130055      12.323066       0.443030       1.338862      -0.692762      -0.023586       0.023639       0.014402       0.036366      -0.000024      -0.008349       0.001059       0.010127      -0.017166      -0.009800      -0.002100       0.011900              2.017899       2.051653      -0.252221      -0.329035       1.933023       0.436759       2.069022          -0.000000
           16              H       5.603941      -1.593375      10.805305       0.098427       1.247859 0.91927612E+01  0.94996092E+02                                 2.018241                            1.847476      -1.484398       2.163864                    0.991511       4.137184      12.542525       0.425700       1.392332      -0.682754      -0.037987      -0.013699       0.018337       0.044350       0.002245      -0.013718       0.004278       0.008375       0.009904      -0.013561      -0.003185       0.016746              2.097789       2.739815       0.468595      -0.196223       1.777745       0.018213       1.775808           0.000000
           17              H      -0.288540       3.993390      14.501937       0.074624       1.669798 0.12768609E+02  0.14012931E+03                                 2.270899                            2.045810      -1.384842       2.189904                    0.994366       4.053020      11.785038       0.454049       1.229187      -0.720019       0.009933       0.032901       0.025385       0.042726      -0.006728      -0.011138       0.013145      -0.006553      -0.006567      -0.015144      -0.006008       0.021153              2.403435       2.282435       0.614345       0.383594       2.578542       0.646518       2.349328          -0.000000
           18              H      -2.632908       3.582338      14.624342       0.140936       1.315567 0.99042919E+01  0.10222481E+03                                 1.963950                            1.829031      -1.297510       2.273902                    0.995775       3.557667      10.102318       0.468515       1.266630      -0.713114      -0.021049       0.023331       0.025628       0.040549      -0.004542      -0.001879       0.012391      -0.015788      -0.008979      -0.010827      -0.007188       0.018016              2.019295       2.295637      -0.218231      -0.386819       1.804741       0.339180       1.957506          -0.000001
           19              H      12.913559       0.927121      11.643779       0.141167       1.182058 0.86933268E+01  0.86806265E+02                                 1.834552                            1.719074      -1.058437       2.392415                    0.997954       3.358165       9.364678       0.481179       1.274777      -0.712313      -0.012363      -0.021488      -0.028688       0.037915       0.000517      -0.003670       0.012570      -0.011484       0.026875      -0.012108      -0.006393       0.018501              1.876502       1.853852       0.213922       0.228575       1.902042       0.428556       1.873611          -0.000001
           20              H       0.171318       1.303304      11.836567       0.083232       1.640836 0.12800770E+02  0.14052809E+03                                 2.263152                            2.067734      -1.202454       2.288692                    0.995341       3.889999      11.301682       0.445445       1.252520      -0.716860       0.023156      -0.025592      -0.033281       0.047945       0.004266       0.000026       0.017162      -0.002526       0.023461      -0.016409      -0.004375       0.020784              2.359335       2.640604      -0.452990      -0.595325       2.227819       0.414377       2.209582          -0.000001
           21              H       5.175641       2.737788      16.619544       0.103156       1.264084 0.90248739E+01  0.92630305E+02                                 2.024499                            1.821757      -1.427061       2.195457                    0.992190       4.024908      12.074527       0.432736       1.379021      -0.685889      -0.044997      -0.019551       0.002961       0.049151       0.011915      -0.002681       0.009559       0.007110      -0.015822      -0.017226       0.001439       0.015788              2.148266       3.104984       0.370128      -0.188062       1.688850       0.044126       1.650965          -0.000000
           22              H       6.352334       2.251842      14.716146       0.100613       1.332650 0.10316058E+02  0.10900532E+03                                 2.053389                            1.914102      -1.545417       2.129827                    0.991232       4.167506      12.505686       0.435236       1.331826      -0.694914      -0.017483      -0.007251      -0.026177       0.032303       0.007729       0.000336      -0.001364       0.012521       0.008909      -0.011562       0.003085       0.008477              2.123207       2.146869       0.230877       0.367353       1.877741       0.470493       2.345013          -0.000001
           23              H       9.661498       3.785770      16.123804       0.117889       1.448737 0.11124819E+02  0.11915374E+03                                 2.142990                            1.970714      -1.526285       2.149240                    0.992713       3.979588      11.815478       0.436823       1.309138      -0.701634       0.034676       0.011721      -0.001934       0.036655       0.010805       0.002105       0.000807       0.004129      -0.012533      -0.009024      -0.004327       0.013350              2.223574       3.028458       0.170864      -0.200933       1.724183       0.179165       1.918081          -0.000001
           24              H       8.457755       4.528017      17.953759       0.091817       1.327183 0.94626696E+01  0.97928827E+02                                 2.072265                            1.849142      -1.270485       2.262923                    0.993281       3.989808      11.878697       0.436768       1.355058      -0.691378       0.028932       0.021309       0.031024       0.047472       0.008567       0.001491       0.009403       0.016417      -0.000615      -0.016101       0.001968       0.014133              2.242831       1.928350       0.281245       0.429972       2.004185       0.825240       2.795957           0.000000
           25              H       7.737913       6.995617      19.633768       0.085605       1.638295 0.13018910E+02  0.14423380E+03                                 2.295479                            2.109612      -1.319916       2.230342                    0.994540       4.031273      11.955797       0.431273       1.281923      -0.709225       0.000054       0.038282      -0.025382       0.045932       0.015126       0.000635      -0.004527      -0.018954      -0.035557      -0.014812      -0.009337       0.024149              2.372466       2.105889      -0.468215       0.433347       2.608218      -0.540434       2.403291           0.000000
           26              H       9.608899       7.229012      21.016945       0.138823       1.227971 0.93594233E+01  0.95432001E+02                                 1.902972                            1.801989      -1.026967       2.405977                    0.997943       3.441177       9.774930       0.461716       1.301028      -0.706959       0.016917       0.037295       0.001634       0.040984       0.004597       0.003311      -0.008250      -0.027152      -0.013678      -0.014635      -0.004490       0.019125              1.935762       1.985503       0.358780       0.164960       2.232983       0.133429       1.588799           0.000001
           27              H       8.943160       3.486700      22.369521       0.140880       1.143856 0.82844332E+01  0.81213127E+02                                 1.747629                            1.641721      -1.019568       2.405186                    0.998522       3.258261       8.817085       0.512124       1.220021      -0.724784       0.004130      -0.031742       0.022111       0.038904       0.006510      -0.005153      -0.012874      -0.022550      -0.024486      -0.014616      -0.008552       0.023168              1.785592       1.637362      -0.146666       0.297917       1.886635      -0.408986       1.832780          -0.000001
           28              H       7.025587       3.418320      21.059787       0.089112       1.658243 0.12768714E+02  0.14039536E+03                                 2.302464                            2.081544      -1.213423       2.285916                    0.995469       3.890155      11.392142       0.437769       1.272493      -0.712469      -0.017955      -0.042331       0.005009       0.046253      -0.002216       0.007954      -0.013268      -0.027574      -0.005607      -0.017752      -0.005286       0.023038              2.401368       2.583190       0.839796       0.165463       2.755986       0.060880       1.864929          -0.000003
           29              H       1.023401       8.868394      24.783960       0.076326       1.731553 0.13488687E+02  0.15050054E+03                                 2.357098                            2.126655      -1.395735       2.190029                    0.993618       4.125476      12.207421       0.436598       1.257349      -0.713935       0.026034      -0.001202       0.036679       0.044995      -0.000681       0.009301      -0.013347      -0.023764       0.022562      -0.019559      -0.002941       0.022499              2.484548       2.765531       0.422128       0.838061       2.071866       0.349900       2.616246           0.000002
           30              H      -0.190860       6.895054      24.756419       0.137465       1.141347 0.84054658E+01  0.82307128E+02                                 1.710426                            1.627709      -1.066018       2.378821                    0.998410       3.234298       8.612677       0.529185       1.182015      -0.734019       0.013835      -0.027759       0.025254       0.039996      -0.008826       0.014072      -0.008869       0.003514       0.014103      -0.012664      -0.009604       0.022267              1.726754       1.479419       0.026789       0.075791       1.974680      -0.361460       1.726164           0.000002
           31              H      -2.126467       8.314022      21.518806       0.136223       1.305338 0.10106231E+02  0.10460754E+03                                 1.952327                            1.850104      -1.118414       2.359205                    0.997102       3.462455       9.775868       0.465906       1.270090      -0.714189      -0.020438      -0.004662      -0.036984       0.042512      -0.001297       0.011063      -0.005741      -0.008085       0.054277      -0.016639      -0.006214       0.022853              1.985190       2.091923       0.238180       0.428134       1.746435       0.134487       2.117212           0.000001
           32              H      -0.883652      10.258282      21.745255       0.076944       1.696908 0.13609220E+02  0.15269224E+03                                 2.360382                            2.164600      -1.388631       2.197051                    0.992709       4.144319      12.432123       0.422833       1.291080      -0.706862      -0.015334       0.030662      -0.029892       0.045485       0.000253       0.017719       0.000640      -0.001926       0.024562      -0.017352      -0.003148       0.020500              2.429341       1.899680       0.008502       0.031828       2.914564      -0.720612       2.473780           0.000001
           33              H      10.899806       0.700865      26.387466       0.077022       1.527559 0.11336203E+02  0.12015348E+03                                 2.103619                            1.899581      -1.217172       2.273895                    0.995330       3.817794      10.730694       0.484126       1.193656      -0.728999      -0.037955      -0.026274      -0.000377       0.046163       0.008815       0.013564      -0.002762       0.027558      -0.004874      -0.018762      -0.004660       0.023422              2.232172       2.250040       0.779037      -0.144934       2.692461      -0.377807       1.754016          -0.000002
           34              H      10.599245       2.252046      24.747239       0.138803       1.173421 0.85675946E+01  0.84509929E+02                                 1.761320                            1.656355      -1.082000       2.374617                    0.997907       3.279505       8.837766       0.517104       1.200823      -0.729280      -0.029311      -0.008871      -0.024519       0.039230       0.014656       0.009593       0.004979       0.016924      -0.017530      -0.014051      -0.009731       0.023781              1.793750       1.872557       0.031887       0.461106       1.576403      -0.161022       1.932291          -0.000002
           35              H      -1.388591       4.296652      26.366046       0.134695       1.176940 0.86141041E+01  0.84886541E+02                                 1.749631                            1.649855      -1.043542       2.389189                    0.998303       3.257532       8.708042       0.524523       1.184985      -0.733405       0.019001       0.033710       0.008080       0.039530       0.010039       0.013569       0.006947      -0.000377      -0.025572      -0.017198      -0.004281       0.021478              1.779231       1.610426       0.367497       0.063460       2.176479      -0.120701       1.550787           0.000001
           36              H      -0.993354       2.491700      27.718621       0.081295       1.469773 0.10904987E+02  0.11436878E+03                                 2.060893                            1.872988      -0.999330       2.388282                    0.996651       3.649509      10.174875       0.484114       1.206358      -0.727701       0.037133       0.007550       0.027489       0.046813       0.011918       0.015702      -0.003484      -0.001795      -0.038074      -0.024457       0.003642       0.020815              2.173971       2.370250      -0.192609       0.794302       1.790982      -0.278070       2.360680           0.000000
           37              H       6.149458      -4.551885      23.914885       0.081748       1.406685 0.10507199E+02  0.11133371E+03                                 2.134608                            1.936281      -1.273116       2.258536                    0.992667       4.043451      12.078529       0.432002       1.338077      -0.695361      -0.029611      -0.016200      -0.035159       0.048738      -0.008606       0.012812       0.011669       0.007609      -0.004409      -0.022458       0.007738       0.014720              2.254259       2.015843       0.221020       0.466606       2.018264       0.627842       2.728670          -0.000000
           38              H       5.065938      -3.017583      25.285821       0.143435       1.353550 0.10198325E+02  0.10589283E+03                                 2.003616                            1.859722      -1.201974       2.326556                    0.995789       3.494853       9.911059       0.463842       1.271740      -0.713334      -0.031241       0.019042      -0.015042       0.039558      -0.008518       0.013106      -0.006150       0.004138       0.001384      -0.012306      -0.007001       0.019306              2.056048       2.580435      -0.427162       0.142592       1.794855       0.044936       1.792855          -0.000002
           39              H       8.475791      -2.848045      27.287144       0.108683       1.230372 0.93883782E+01  0.97070435E+02                                 1.954006                            1.831085      -1.554671       2.124856                    0.991585       4.140689      12.364495       0.442335       1.339238      -0.692684       0.024526       0.023829       0.014586       0.037177      -0.000022       0.008542       0.001268       0.009885      -0.017259      -0.010043      -0.001920       0.011963              2.024496       2.058322       0.254093       0.331412       1.939042       0.439534       2.076123          -0.000000
           40              H       9.424059      -4.627171      26.105935       0.099119       1.237059 0.90977904E+01  0.93733032E+02                                 2.003864                            1.835988      -1.462243       2.174060                    0.991791       4.112970      12.434000       0.427873       1.389424      -0.683387       0.038309      -0.013888       0.018317       0.044676      -0.002019       0.013812       0.004418       0.008034       0.010374      -0.013586      -0.003258       0.016844              2.082044       2.715349      -0.462502       0.193675       1.766182       0.018068       1.764601           0.000000
           41              H       0.288535       0.959594      29.802567       0.073428       1.682607 0.12880212E+02  0.14165114E+03                                 2.281545                            2.053983      -1.389464       2.187101                    0.994513       4.066432      11.833497       0.453427       1.228293      -0.720206      -0.010315       0.032879       0.025693       0.042983       0.006884       0.011124       0.013422      -0.006545      -0.007113      -0.015321      -0.006129       0.021450              2.415455       2.293413      -0.619686      -0.387122       2.592233       0.652217       2.360717           0.000000
           42              H       2.632903       0.548542      29.924972       0.141030       1.315566 0.99076757E+01  0.10227738E+03                                 1.964542                            1.829832      -1.296970       2.274134                    0.995770       3.559197      10.110410       0.468184       1.267307      -0.712956       0.021409       0.023210       0.026313       0.041102       0.004635       0.001455       0.012409      -0.015823      -0.009180      -0.011068      -0.006929       0.017996              2.019775       2.296197       0.217866       0.386449       1.805257       0.338998       1.957870          -0.000000
           43              H       2.114438      -2.106674      26.944409       0.141201       1.181581 0.86847797E+01  0.86669602E+02                                 1.831038                            1.715818      -1.044112       2.398128                    0.998176       3.356594       9.346957       0.482818       1.271203      -0.713060       0.012437      -0.021536      -0.028438       0.037778      -0.000275       0.003571       0.012801      -0.011561       0.027302      -0.012018      -0.006792       0.018811              1.872897       1.850080      -0.213547      -0.228210       1.898452       0.427617       1.870160          -0.000001
           44              H      -0.171321      -1.730491      27.137197       0.085036       1.631442 0.12716709E+02  0.13939315E+03                                 2.255759                            2.061873      -1.209854       2.286884                    0.995276       3.879657      11.267729       0.445717       1.253662      -0.716606      -0.022929      -0.024711      -0.033317       0.047396      -0.004180      -0.000206       0.017170      -0.002882       0.022841      -0.016218      -0.004564       0.020782              2.351204       2.630634       0.450178       0.591657       2.220714       0.411900       2.202264          -0.000001
           45              H       9.852354       5.771584       1.318914       0.103392       1.267222 0.90520047E+01  0.93019437E+02                                 2.031470                            1.827128      -1.446367       2.187678                    0.991987       4.034344      12.127457       0.430975       1.383008      -0.685093       0.044391      -0.019185       0.002486       0.048423      -0.012166       0.002885       0.009697       0.006897      -0.016383      -0.017570       0.001499       0.016072              2.156263       3.119023      -0.372518       0.188936       1.693977       0.044375       1.655788          -0.000000
           46              H       8.675662      -0.781954      30.016776       0.100820       1.329357 0.10278901E+02  0.10843138E+03                                 2.043295                            1.905489      -1.534104       2.134273                    0.991376       4.154029      12.423605       0.438329       1.324639      -0.696390       0.017180      -0.007435      -0.026024       0.032058      -0.007534      -0.000442      -0.001189       0.012647       0.009158      -0.011472       0.003161       0.008312              2.112377       2.135600      -0.228928      -0.364275       1.868939       0.466732       2.332593          -0.000000
           47              H       5.366496       6.819565       0.823174       0.117504       1.446112 0.11100481E+02  0.11880516E+03                                 2.138478                            1.967126      -1.512544       2.154737                    0.992836       3.976997      11.796017       0.437783       1.307235      -0.702024      -0.034759       0.011562      -0.001681       0.036670      -0.011113      -0.001938       0.000961       0.004491      -0.013443      -0.009150      -0.004672       0.013821              2.218615       3.020151      -0.170022       0.200427       1.721118       0.178633       1.914578          -0.000000
           48              H       6.570238       7.561812       2.653129       0.091405       1.331351 0.94989315E+01  0.98462624E+02                                 2.082525                            1.857091      -1.299174       2.251511                    0.992904       4.000937      11.946969       0.433997       1.361516      -0.690104      -0.028910       0.021501       0.031068       0.047574      -0.008392      -0.001354       0.009317       0.016440      -0.000828      -0.015985       0.002072       0.013913              2.254954       1.937807      -0.283625      -0.433694       2.014282       0.832139       2.812773           0.000000
           49              H       7.290078      10.029413       4.333138       0.086093       1.630250 0.12944696E+02  0.14320174E+03                                 2.287502                            2.103289      -1.304642       2.237360                    0.994755       4.023427      11.922421       0.432029       1.281555      -0.709301       0.000087       0.038402      -0.025430       0.046059      -0.014939      -0.000853      -0.004476      -0.018531      -0.034689      -0.014763      -0.008946       0.023709              2.363796       2.098961       0.465215      -0.430625       2.597924      -0.536590       2.394502           0.000001
           50              H       5.419092      10.262808       5.716315       0.140054       1.235400 0.94338236E+01  0.96448803E+02                                 1.916889                            1.814034      -1.046945       2.398703                    0.997796       3.449374       9.833850       0.457997       1.308080      -0.705509      -0.016380       0.036458       0.001198       0.039987      -0.004544      -0.003208      -0.008063      -0.027709      -0.014100      -0.014641      -0.004667       0.019308              1.950335       2.000474      -0.363588      -0.167149       2.251616       0.135197       1.598915           0.000001
           51              H       6.084834       6.520496       7.068891       0.140363       1.137329 0.82245400E+01  0.80436134E+02                                 1.736359                            1.632167      -0.989326       2.417583                    0.998720       3.251804       8.773654       0.515606       1.214643      -0.725980      -0.004321      -0.032167       0.022240       0.039345      -0.006539       0.005549      -0.012677      -0.023030      -0.023973      -0.014681      -0.008568       0.023249              1.773684       1.627423       0.144761      -0.294560       1.873363      -0.403996       1.820267          -0.000001
           52              H       8.002407       6.452115       5.759157       0.089442       1.664978 0.12830235E+02  0.14129298E+03                                 2.312867                            2.089728      -1.233962       2.277842                    0.995222       3.895048      11.429029       0.435757       1.276368      -0.711667       0.017287      -0.042238       0.004540       0.045864       0.002109      -0.007934      -0.013430      -0.027378      -0.006080      -0.017729      -0.005365       0.023095              2.412916       2.596299      -0.846284      -0.166823       2.770105       0.061333       1.872345          -0.000002
           53              H      -1.023412      11.902190       9.483330       0.077186       1.738107 0.13552548E+02  0.15142283E+03                                 2.365011                            2.133140      -1.397933       2.188878                    0.993634       4.132215      12.244055       0.435398       1.259067      -0.713544      -0.025529      -0.000686       0.036296       0.044381       0.000821      -0.009660      -0.013604      -0.023328       0.022625      -0.019644      -0.003153       0.022797              2.493288       2.775676      -0.424524      -0.842371       2.078603       0.351801       2.625585           0.000001
           54              H       0.190851       9.928850       9.455789       0.136954       1.144449 0.84315871E+01  0.82608545E+02                                 1.711518                            1.628616      -1.072664       2.375005                    0.998328       3.238960       8.621189       0.529946       1.179666      -0.734548      -0.014327      -0.027795       0.025270       0.040205       0.008772      -0.013962      -0.008896       0.002998       0.014624      -0.012708      -0.009457       0.022165              1.727847       1.480039      -0.026667      -0.075913       1.976175      -0.362149       1.727326           0.000001
           55              H       2.126457      11.347817       6.218176       0.138569       1.301450 0.10074102E+02  0.10425154E+03                                 1.953876                            1.851465      -1.121280       2.359160                    0.997074       3.455264       9.772687       0.463846       1.276016      -0.712951       0.019652      -0.004089      -0.036175       0.041371       0.001439      -0.011077      -0.005473      -0.008372       0.054334      -0.016768      -0.006018       0.022786              1.986864       2.093787      -0.238540      -0.428607       1.747879       0.134598       2.118928           0.000002
           56              H       0.883640      13.292078       6.444625       0.076859       1.688818 0.13530579E+02  0.15156973E+03                                 2.351480                            2.157277      -1.382165       2.199962                    0.992882       4.136411      12.393137       0.423919       1.289813      -0.707130       0.016287       0.030739      -0.029971       0.045917      -0.000433      -0.017348       0.000654      -0.002176       0.024992      -0.017092      -0.003104       0.020195              2.419882       1.893558      -0.008461      -0.031631       2.902064      -0.716047       2.464023           0.000001
           57              H       4.128189       3.734660      11.086836       0.079123       1.520086 0.11275586E+02  0.11940307E+03                                 2.101212                            1.897944      -1.228795       2.270578                    0.995273       3.807711      10.712798       0.482804       1.198006      -0.728018       0.037532      -0.025680       0.000431       0.045478      -0.008585      -0.013792      -0.002498       0.027607      -0.004233      -0.018566      -0.004989       0.023555              2.229318       2.246977      -0.776777       0.144522       2.688362      -0.377071       1.752616          -0.000002
           58              H       4.428749       5.285842       9.446609       0.139230       1.174061 0.85719574E+01  0.84555337E+02                                 1.760950                            1.655954      -1.090124       2.371359                    0.997959       3.280246       8.837023       0.517604       1.199631      -0.729534       0.029564      -0.008568      -0.024401       0.039279      -0.014849      -0.009462       0.005163       0.016051      -0.018097      -0.013901      -0.009886       0.023786              1.793366       1.872242      -0.031858      -0.461159       1.575898      -0.160916       1.931959          -0.000002
           59              H       1.388583       7.330448      11.065416       0.135772       1.171049 0.85623997E+01  0.84252401E+02                                 1.743988                            1.645052      -1.042183       2.390941                    0.998349       3.250088       8.682490       0.525200       1.185209      -0.733351      -0.018882       0.033660       0.008599       0.039541      -0.010058      -0.013403       0.006707       0.000191      -0.025518      -0.016949      -0.004355       0.021304              1.773347       1.605496      -0.365130      -0.063155       2.168051      -0.120139       1.546495           0.000000
           60              H       0.993348       5.525495      12.417991       0.080725       1.466235 0.10871617E+02  0.11391153E+03                                 2.055909                            1.868814      -0.994941       2.389791                    0.996701       3.646774      10.156654       0.485247       1.204674      -0.728083      -0.037010       0.007458       0.027663       0.046804      -0.012033      -0.015670      -0.003481      -0.001613      -0.037627      -0.024379       0.003510       0.020869              2.168507       2.364065       0.191808      -0.791308       1.786903      -0.276881       2.354553          -0.000001
           61              H      11.239441      -3.129512      17.124465       0.088157       1.514503 0.11155849E+02  0.11853842E+03                                 2.139129                            1.919101      -1.302879       2.238296                    0.994588       3.904718      11.225090       0.465613       1.238010      -0.717689       0.034843       0.028828       0.004455       0.045441       0.010250       0.015074       0.000039       0.017911       0.014166      -0.018285      -0.004217       0.022501              2.282888       2.142979       0.772899      -0.086468       2.943281      -0.368420       1.762405          -0.000001
           62              H       3.884731      12.683533      18.884038       0.124364       1.334260 0.10279277E+02  0.10652742E+03                                 1.949268                            1.838146      -1.247249       2.291790                    0.995379       3.528189       9.869144       0.479489       1.232618      -0.721744       0.017234       0.016967       0.034269       0.041943       0.016269       0.009543       0.006258      -0.003376      -0.000282      -0.016945      -0.005033       0.021979              1.974208       1.856006       0.111702       0.479199       1.781763      -0.037869       2.284854          -0.000001
           63              H       0.960283      10.617316      17.409057       0.121100       1.285199 0.97574445E+01  0.99026604E+02                                 1.841525                            1.744464      -1.104141       2.352710                    0.997244       3.403609       9.181918       0.516025       1.169552      -0.737075      -0.034708      -0.018690       0.009508       0.040551       0.013460       0.005096       0.000406       0.027609      -0.012859      -0.017329      -0.004990       0.022318              1.869178       1.875380       0.405496      -0.048614       2.087120      -0.295071       1.645034           0.000001
           64              H       0.843065      11.998306      15.582162       0.102058       1.477689 0.10971429E+02  0.11490114E+03                                 2.062042                            1.879002      -0.962777       2.419574                    0.997685       3.472205       9.580890       0.484644       1.206764      -0.729789      -0.029855      -0.015044      -0.033431       0.047279       0.017668       0.014022      -0.004452       0.000283      -0.014473      -0.024418       0.002265       0.022153              2.149496       2.197436      -0.028493       0.771712       1.730407      -0.106753       2.520646           0.000000
           65              H       7.231469       7.492665      23.553790       0.093155       1.623735 0.12641201E+02  0.13882744E+03                                 2.275011                            2.074710      -1.281024       2.254193                    0.994686       3.927342      11.543654       0.436779       1.276903      -0.710917       0.005920      -0.044937       0.013981       0.047433       0.012024       0.001844      -0.002828      -0.018460      -0.053960      -0.018727      -0.005495       0.024222              2.365184       2.106177      -0.584745       0.343931       2.837420      -0.440512       2.151956           0.000001
           66              H       5.216214       7.603203      22.421543       0.122082       1.357358 0.10746065E+02  0.11350685E+03                                 2.036715                            1.930250      -1.137820       2.340291                    0.996982       3.665523      10.623713       0.445990       1.300196      -0.706539      -0.024386      -0.028568       0.010227       0.038928       0.006036      -0.003600      -0.014223      -0.022298      -0.011302      -0.011902      -0.010795       0.022696              2.078365       2.341028       0.441672       0.182483       2.184312       0.037248       1.709755           0.000001
           67              H       5.988652      11.274247      21.341319       0.123052       1.271545 0.96568650E+01  0.98436696E+02                                 1.886142                            1.781840      -1.028182       2.394816                    0.997735       3.417732       9.453266       0.487363       1.232913      -0.722359      -0.012435       0.037171      -0.012273       0.041073       0.003379       0.001349      -0.005937      -0.026472      -0.041078      -0.015131      -0.006312       0.021443              1.910228       1.737997      -0.203886       0.270779       2.209934      -0.359775       1.782753          -0.000000
           68              H       7.865649      11.282519      22.675534       0.098251       1.678071 0.12811425E+02  0.14122123E+03                                 2.338236                            2.099096      -1.247907       2.276135                    0.995058       3.882899      11.448323       0.430829       1.289729      -0.708876       0.017424       0.044435      -0.000423       0.047731      -0.003829       0.010171      -0.009573      -0.033092      -0.017998      -0.020773      -0.003284       0.024057              2.463061       2.561891       0.849943       0.322377       2.875311       0.268835       1.951980          -0.000001
           69              H       0.025544       4.965522      18.115946       0.077332       1.539848 0.11757945E+02  0.12774257E+03                                 2.241473                            2.030130      -1.387909       2.202237                    0.991609       4.115922      12.324313       0.428898       1.314461      -0.700632      -0.011006      -0.016192      -0.042652       0.046931       0.011600       0.004276      -0.001721      -0.014349       0.044944      -0.021700       0.006114       0.015586              2.404605       1.963588       0.413815       0.455592       2.361307       0.739904       2.888918           0.000000
           70              H       1.335985       6.859065      17.953759       0.139184       1.430841 0.11361588E+02  0.12224768E+03                                 2.147328                            2.016009      -1.348791       2.256495                    0.993075       3.740408      11.105720       0.424353       1.341458      -0.697850       0.010735       0.014826      -0.036998       0.041278       0.005491       0.003586      -0.007634       0.003734       0.042119      -0.015187      -0.001330       0.016517              2.178062       1.766842       0.247792      -0.213841       2.112724      -0.330011       2.654620           0.000001
           71              H       1.916066       6.371660      21.840119       0.113514       1.383776 0.11129763E+02  0.11847664E+03                                 2.051297                            1.954258      -1.206012       2.302218                    0.995359       3.737680      10.839494       0.447147       1.286795      -0.709081       0.025067       0.000984       0.031313       0.040122       0.002665       0.012158      -0.007956      -0.009342       0.049393      -0.019150      -0.003398       0.022548              2.091431       2.041620       0.296837       0.320699       1.880998       0.252430       2.351676           0.000001
           72              H       0.446328       4.616021      21.968645       0.099425       1.555014 0.11978569E+02  0.13033537E+03                                 2.245411                            2.045877      -1.256779       2.274710                    0.994317       3.914207      11.609307       0.429599       1.310344      -0.703389      -0.000688      -0.017927       0.043951       0.047471       0.006983       0.010581       0.001003       0.009169       0.053851      -0.017895      -0.004625       0.022521              2.347884       1.897243       0.267650      -0.432228       2.215361      -0.587041       2.931049           0.000000
           73              H       1.341998       2.296288      19.333876       0.090502       1.286465 0.94391615E+01  0.98006720E+02                                 2.051797                            1.864081      -1.449534       2.179747                    0.991275       4.116678      12.434124       0.427323       1.380472      -0.685492       0.026373       0.015041       0.037820       0.048498      -0.002724       0.007483       0.009603       0.014630       0.010102      -0.015980       0.002878       0.013102              2.183257       1.957180       0.278646       0.391985       2.144043       0.700805       2.448549          -0.000000
           74              H       2.565278       1.095572      17.760971       0.129595       1.407498 0.10969332E+02  0.11786619E+03                                 2.156873                            1.999848      -1.602101       2.125365                    0.990908       4.042237      12.287922       0.416919       1.367241      -0.689403       0.040856       0.005419       0.000257       0.041215       0.002241       0.001411      -0.000610       0.021966      -0.010053      -0.009624      -0.003371       0.012995              2.234317       3.053009      -0.059057      -0.086383       1.817428       0.174965       1.832515          -0.000001
           75              H      -0.949771       0.377175      15.793310       0.123794       1.131416 0.84742810E+01  0.86223669E+02                                 1.919314                            1.795724      -1.618785       2.108599                    0.990993       4.158775      12.709719       0.421866       1.426946      -0.675303      -0.016893      -0.000348      -0.031023       0.035326      -0.002045       0.007109      -0.003901       0.020422       0.025518      -0.015148       0.000065       0.015083              1.990176       1.956171       0.070867       0.374600       1.679062       0.310542       2.335294          -0.000000
           76              H      -2.030285       1.304506      17.647747       0.085957       1.469081 0.11147405E+02  0.12018734E+03                                 2.211553                            2.004682      -1.460783       2.169614                    0.991666       4.199437      12.761314       0.420216       1.351912      -0.691783      -0.045351      -0.012069       0.004355       0.047131       0.005646       0.002549       0.005883       0.021460       0.017838      -0.016299       0.004227       0.012072              2.334636       3.394050       0.024561      -0.111236       1.772851       0.139704       1.837006          -0.000001
           77              H      -0.278025      14.323958      13.118760       0.082361       1.545349 0.11991475E+02  0.13107070E+03                                 2.240547                            2.044565      -1.528077       2.129133                    0.991402       4.251453      12.816198       0.428660       1.307256      -0.700799       0.010204      -0.018513      -0.038697       0.044094       0.005902       0.006761       0.013955       0.010998       0.030459      -0.017903      -0.002984       0.020887              2.350755       2.276507      -0.374521      -0.575122       1.994519       0.465091       2.781240           0.000001
           78              H      -2.539739      14.481085      13.231985       0.123632       1.303861 0.99851183E+01  0.10409395E+03                                 2.002187                            1.871783      -1.314013       2.254170                    0.994451       3.807140      11.151061       0.446524       1.315798      -0.700756      -0.016946      -0.011745      -0.028110       0.034861      -0.000009       0.002023       0.006880      -0.008457       0.020485      -0.008073      -0.003407       0.011480              2.057005       2.286401       0.179849       0.389230       1.677012       0.296528       2.207603           0.000000
           79              H       5.390543      -0.689854      16.576703       0.126472       1.238719 0.94021001E+01  0.95550231E+02                                 1.876237                            1.774127      -1.065595       2.377490                    0.997719       3.456492       9.660782       0.480091       1.255382      -0.716479      -0.012625       0.025105       0.027455       0.039286       0.002952       0.001790       0.013405      -0.004344       0.023043      -0.011552      -0.006077       0.017629              1.907570       1.938783      -0.240179      -0.251949       1.840586       0.396833       1.943342          -0.000002
           80              H       7.679307      -0.951984      16.487959       0.107482       1.488135 0.11445319E+02  0.12229917E+03                                 2.138042                            1.970359      -1.131078       2.340494                    0.996279       3.666404      10.542463       0.450626       1.272021      -0.713405       0.019420       0.023899       0.037512       0.048533      -0.006367       0.000404       0.018046      -0.001600       0.033179      -0.019008      -0.004199       0.023207              2.214745       2.434090       0.323719       0.615443       1.962499       0.343208       2.247648          -0.000002
           81              H       5.437124      14.740421      11.279624       0.072613       1.417497 0.10737125E+02  0.11485925E+03                                 2.161491                            1.967140      -1.490400       2.146846                    0.991337       4.308330      13.106307       0.423657       1.351493      -0.690779      -0.044904       0.012907      -0.004371       0.046926      -0.008619       0.003078       0.012164      -0.002382      -0.031600      -0.018943       0.002598       0.016345              2.268401       3.152714      -0.288702       0.356333       1.800836       0.088662       1.851653           0.000000
           82              H      13.947486      -1.304000      13.020836       0.145748       1.071459 0.76941044E+01  0.76285210E+02                                 1.848578                            1.712225      -1.549914       2.162762                    0.991638       3.844759      11.533264       0.432344       1.428876      -0.676249      -0.022807       0.023224       0.017957       0.037175      -0.009116       0.000688       0.005550       0.006177      -0.026410      -0.012423      -0.001930       0.014353              1.925466       1.797751      -0.360484      -0.155864       2.186263       0.464906       1.792384          -0.000000
           83              H      -5.333444      13.455447      12.326188       0.129098       1.431568 0.11043216E+02  0.11700964E+03                                 2.069166                            1.923776      -1.382481       2.223880                    0.994682       3.701080      10.614337       0.459976       1.256738      -0.715212       0.035279      -0.018559       0.006500       0.040389      -0.016130       0.000676      -0.001836      -0.003240      -0.025880      -0.012058      -0.008579       0.020637              2.125786       2.738288      -0.212138       0.332036       1.785953       0.124086       1.853117           0.000000
           84              H       8.477289      12.362676      10.609457       0.100681       1.595170 0.11814004E+02  0.12790277E+03                                 2.286252                            2.033457      -1.212976       2.304852                    0.994010       3.790185      11.156776       0.431042       1.312514      -0.704188       0.024720      -0.036286      -0.019866       0.048192      -0.013659       0.004705       0.008734       0.005822      -0.014811      -0.018536       0.001916       0.016620              2.462181       2.013192      -0.403056      -0.314485       2.722696       0.962734       2.650654           0.000001
           85              H       3.788559      -0.095716       1.823835       0.088689       1.511659 0.11130605E+02  0.11820010E+03                                 2.136157                            1.916697      -1.300742       2.239050                    0.994513       3.901223      11.210747       0.466002       1.237711      -0.717751      -0.034330       0.028810       0.004294       0.045022      -0.010562      -0.014902       0.000218       0.017790       0.014561      -0.018409      -0.004073       0.022482              2.279543       2.139965      -0.771195       0.086258       2.938482      -0.367564       1.760183          -0.000000
           86              H      -3.884745      15.717329       3.583408       0.126898       1.326924 0.10212445E+02  0.10568881E+03                                 1.944409                            1.833951      -1.248403       2.292802                    0.995359       3.517340       9.840047       0.479214       1.235028      -0.721211      -0.016917       0.016371       0.033446       0.040900      -0.016293      -0.009467       0.006255      -0.003813       0.000116      -0.017053      -0.004880       0.021934              1.969213       1.851481      -0.111203      -0.477110       1.777670      -0.037812       2.278487          -0.000000
           87              H      -0.960295      13.651112       2.108427       0.122168       1.281333 0.97205694E+01  0.98550037E+02                                 1.836846                            1.740357      -1.092796       2.357569                    0.997355       3.398736       9.161286       0.517041       1.168466      -0.737313       0.033943      -0.018404       0.009719       0.039816      -0.013659      -0.004858       0.000465       0.027582      -0.012870      -0.017425      -0.004950       0.022374              1.864293       1.870543      -0.403831       0.048431       2.081273      -0.293767       1.641063           0.000002
           88              H      -0.843077      15.032101       0.281532       0.100085       1.480130 0.10990879E+02  0.11512023E+03                                 2.061209                            1.878253      -0.950172       2.423692                    0.997762       3.477728       9.587089       0.485825       1.203668      -0.730484       0.030749      -0.015637      -0.034008       0.048442      -0.017504      -0.013771      -0.004449       0.000465      -0.013377      -0.024118       0.002338       0.021781              2.148580       2.196592       0.028400      -0.771372       1.729636      -0.106557       2.519512           0.000002
           89              H       7.796521      10.526460       8.253160       0.093794       1.611364 0.12524606E+02  0.13720594E+03                                 2.261895                            2.063915      -1.273851       2.258485                    0.994849       3.913629      11.482854       0.438376       1.275412      -0.711243      -0.005817      -0.044764       0.014054       0.047278      -0.011868      -0.002185      -0.002751      -0.018414      -0.054951      -0.019128      -0.005105       0.024234              2.351042       2.094170       0.579228      -0.340475       2.818901      -0.436304       2.140055           0.000001
           90              H      -5.216224      10.636999       7.120913       0.121926       1.345740 0.10627526E+02  0.11189248E+03                                 2.020841                            1.916213      -1.125276       2.345339                    0.997017       3.651797      10.550989       0.449005       1.295647      -0.707483       0.024864      -0.028765       0.010393       0.039417      -0.006068       0.003423      -0.014099      -0.022440      -0.011296      -0.011761      -0.010856       0.022617              2.061794       2.321041      -0.435949      -0.179917       2.166473       0.036674       1.697866           0.000001
           91              H      -5.988664      14.308042       6.040689       0.123798       1.275203 0.96942885E+01  0.98958192E+02                                 1.894062                            1.788707      -1.049131       2.386789                    0.997516       3.419608       9.479046       0.484816       1.237638      -0.721345       0.011774       0.036821      -0.011825       0.040426      -0.003143      -0.001624      -0.006079      -0.026048      -0.041458      -0.015387      -0.005899       0.021286              1.918419       1.744845       0.205386      -0.272652       2.220394      -0.362417       1.790019           0.000000
           92              H       7.162338      14.316314       7.374904       0.097244       1.671758 0.12753890E+02  0.14037830E+03                                 2.328548                            2.091527      -1.233605       2.281665                    0.995188       3.877844      11.411486       0.432647       1.286221      -0.709615      -0.017693       0.044857      -0.000364       0.048222       0.003767      -0.009827      -0.009532      -0.033455      -0.018123      -0.020566      -0.003558       0.024124              2.452161       2.550275      -0.844013      -0.320138       2.861470       0.267035       1.944737          -0.000000
           93              H      -0.025551       7.999317       2.815316       0.077147       1.529392 0.11663616E+02  0.12644334E+03                                 2.230464                            2.021410      -1.376881       2.207530                    0.991706       4.101440      12.261470       0.430067       1.313732      -0.700837       0.010681      -0.016703      -0.043238       0.047567      -0.011436      -0.004289      -0.002063      -0.014357       0.043898      -0.021444       0.006178       0.015267              2.391888       1.954610      -0.410172      -0.451569       2.348969       0.733402       2.872085           0.000001
           94              H      -1.335993       9.892860       2.653129       0.138903       1.430580 0.11355197E+02  0.12214536E+03                                 2.145782                            2.014421      -1.345438       2.257812                    0.993166       3.739498      11.096637       0.424900       1.340100      -0.698120      -0.010935       0.014688      -0.036746       0.041055      -0.005855      -0.003568      -0.007805       0.004060       0.042436      -0.015667      -0.001001       0.016667              2.176550       1.765522      -0.247477       0.213824       2.110982      -0.330048       2.653146           0.000001
           95              H      -1.916074       9.405455       6.539489       0.113225       1.389475 0.11186727E+02  0.11924023E+03                                 2.057326                            1.959583      -1.214355       2.298545                    0.995349       3.743900      10.866225       0.446407       1.287229      -0.708990      -0.025044       0.000963       0.031392       0.040169      -0.002577      -0.012154      -0.008049      -0.009838       0.049145      -0.019255      -0.003278       0.022533              2.097688       2.047485      -0.298275      -0.322457       1.886135       0.253771       2.359445           0.000001
           96              H      -0.446335       7.649816       6.668015       0.099529       1.555999 0.11990079E+02  0.13050642E+03                                 2.247562                            2.047824      -1.264529       2.271919                    0.994221       3.915064      11.618098       0.429044       1.311580      -0.703146       0.000381      -0.017868       0.043947       0.047442      -0.006862      -0.010532       0.000928       0.010054       0.053343      -0.017909      -0.004488       0.022397              2.350158       1.899102      -0.268091       0.432853       2.217574      -0.587698       2.933800           0.000000
           97              H      -1.342003       5.330084       4.033246       0.093053       1.277544 0.93666235E+01  0.97096147E+02                                 2.045129                            1.859105      -1.454950       2.178991                    0.991266       4.104610      12.400135       0.427003       1.383745      -0.684875      -0.025558       0.014665       0.037458       0.047659       0.002624      -0.007284       0.009467       0.014548       0.010048      -0.015740       0.002861       0.012879              2.175548       1.951005      -0.276380      -0.388865       2.136750       0.696210       2.438890          -0.000000
           98              H      12.462719       4.129367       2.460341       0.129669       1.411093 0.10998682E+02  0.11824836E+03                                 2.159394                            2.001572      -1.599705       2.125866                    0.990944       4.045341      12.296697       0.417079       1.365945      -0.689637      -0.040459       0.005103       0.000612       0.040784      -0.002521      -0.001088      -0.000924       0.022187      -0.010541      -0.009793      -0.003398       0.013191              2.237191       3.058995       0.059187       0.086547       1.818732       0.175086       1.833845          -0.000001
           99              H       0.949768       3.410970       0.492680       0.122916       1.131881 0.84760091E+01  0.86211884E+02                                 1.916820                            1.793610      -1.608937       2.112712                    0.991107       4.154534      12.678370       0.423092       1.423298      -0.676000       0.017170      -0.000093      -0.031807       0.036145       0.001784      -0.007036      -0.003877       0.020606       0.025395      -0.015191       0.000211       0.014980              1.987438       1.953678      -0.070694      -0.373849       1.676999       0.309679       2.331635          -0.000000
          100              H       2.030281       4.338301       2.347117       0.085739       1.465272 0.11110255E+02  0.11966407E+03                                 2.206456                            2.000405      -1.453014       2.173314                    0.991749       4.190365      12.719303       0.421040       1.350651      -0.692076       0.045312      -0.012038       0.004573       0.047106      -0.005735      -0.002682       0.005613       0.021396       0.018181      -0.016227       0.004104       0.012124              2.329035       3.385022      -0.024364       0.110932       1.769090       0.139058       1.832992          -0.000000
          101              H       0.278011      11.290162      28.419390       0.080972       1.552062 0.12049798E+02  0.13185143E+03                                 2.245808                            2.048585      -1.522255       2.130914                    0.991527       4.259090      12.840915       0.428590       1.306049      -0.701049      -0.010290      -0.018478      -0.039329       0.044656      -0.005731      -0.006613       0.013902       0.010906       0.030247      -0.017785      -0.002880       0.020665              2.356629       2.281816       0.376174       0.578026       1.998751       0.467443       2.789321           0.000001
          102              H       2.539725      11.447289      28.532615       0.123556       1.304812 0.99955813E+01  0.10423398E+03                                 2.003478                            1.873037      -1.319045       2.252267                    0.994526       3.808494      11.157966       0.446261       1.316182      -0.700680       0.016985      -0.011905      -0.027809       0.034693      -0.000036      -0.001949       0.006832      -0.008188       0.020984      -0.007978      -0.003507       0.011485              2.058272       2.287860      -0.179920      -0.389410       1.678037       0.296780       2.208920           0.000001
          103              H       9.637455       2.343941       1.276073       0.127247       1.234027 0.93592711E+01  0.95002523E+02                                 1.871089                            1.769764      -1.057640       2.381447                    0.997768       3.450581       9.637250       0.480831       1.254932      -0.716573       0.012480       0.024731       0.027954       0.039355      -0.002921      -0.001761       0.013240      -0.004491       0.022044      -0.011341      -0.005991       0.017333              1.902189       1.933429       0.238802       0.250473       1.835488       0.394684       1.937648          -0.000001
          104              H       7.348691       2.081812       1.187329       0.106147       1.495891 0.11512204E+02  0.12315981E+03                                 2.142550                            1.973794      -1.128101       2.340624                    0.996319       3.675969      10.566874       0.451148       1.269043      -0.714017      -0.020342       0.024016       0.038035       0.049368       0.006495      -0.000159       0.018226      -0.001558       0.033105      -0.019133      -0.004281       0.023414              2.219749       2.439857      -0.325317      -0.618251       1.966364       0.344907       2.253026          -0.000001
          105              H      -5.437137      11.706626      26.580254       0.074484       1.404139 0.10615544E+02  0.11319610E+03                                 2.145255                            1.954042      -1.466062       2.157865                    0.991554       4.282032      12.990605       0.425853       1.348829      -0.691362       0.044579       0.012938      -0.004253       0.046613       0.008504      -0.003417       0.011915      -0.002255      -0.030310      -0.018670       0.002827       0.015844              2.250401       3.123288       0.285044      -0.351941       1.788852       0.087622       1.839064           0.000000
          106              H       1.080513      -4.337796      28.321466       0.145756       1.073409 0.77087408E+01  0.76440742E+02                                 1.847960                            1.711628      -1.474735       2.195729                    0.992238       3.844627      11.520895       0.433409       1.425170      -0.676918       0.023102       0.023312       0.017801       0.037337       0.009206      -0.000965       0.005833       0.006391      -0.026785      -0.012887      -0.001627       0.014515              1.924845       1.797262       0.360310       0.155787       2.185488       0.464636       1.791786           0.000000
          107              H       5.333431      10.421652      27.626818       0.130376       1.427507 0.11007035E+02  0.11653872E+03                                 2.065750                            1.920981      -1.376804       2.226450                    0.994716       3.696325      10.599124       0.460150       1.257207      -0.715096      -0.034844      -0.018651       0.006928       0.040124       0.016020      -0.000576      -0.001685      -0.002850      -0.025857      -0.011930      -0.008553       0.020484              2.122068       2.732594       0.211586      -0.330895       1.783387       0.123792       1.850222           0.000001
          108              H       6.550699       9.328881      25.910087       0.098958       1.593515 0.11795440E+02  0.12758957E+03                                 2.279722                            2.028146      -1.198430       2.310197                    0.994265       3.789137      11.131106       0.433002       1.307722      -0.705175      -0.025036      -0.036768      -0.020598       0.049020       0.013433      -0.004737       0.008634       0.005758      -0.015535      -0.018337       0.001843       0.016494              2.454693       2.007435       0.401501       0.313259       2.714447       0.958754       2.642199           0.000001
          109              C       8.408166      -1.199510       9.376226       0.094052      29.351573 0.35417665E+03  0.79897722E+04                                 8.585063                            6.460572      -0.080105       1.989534                    0.999070      26.916587      78.301258       0.614382       0.441930      -1.038127      -0.040968      -0.007070       0.038420       0.056607      -0.027539      -0.019346      -0.026493      -0.020201      -0.020733      -0.049335       0.012549       0.036787             10.078630      10.302555       2.493784       0.688775       8.924240       4.788784      11.009094           0.000000
          110              C       9.106967      -0.337067      10.199400      -0.136286      33.972594 0.42509678E+03  0.10001560E+05                                 9.306590                            6.987471      -0.119955       1.946746                    0.998596      29.483352      86.574576       0.604425       0.430709      -1.048563       0.003976       0.002021      -0.009301       0.010315      -0.024612      -0.000018      -0.039745      -0.054391      -0.040010      -0.043870      -0.018252       0.062121             10.998045      10.508785       2.967677       0.716244       9.549990       5.139749      12.935361          -0.000003
          111              C       8.445735      -0.044958      11.356128       0.063836      38.981924 0.41907579E+03  0.97491280E+04                                10.246936                            6.935627      -0.185575       1.959834                    0.998959      26.679853      75.958269       0.611678       0.430438      -1.056868      -0.015094      -0.033069       0.001731       0.036392      -0.019195       0.006957      -0.019971      -0.035103      -0.006678      -0.025095      -0.013049       0.038143             13.632366      14.115500       4.760835       3.507636      11.188588       7.151851      15.593010          -0.000001
          112              C       7.088707      -0.312271      11.380609      -0.141729      35.387531 0.45488729E+03  0.10906833E+05                                 9.644609                            7.289551      -0.204484       1.914531                    0.998521      30.180430      90.044799       0.583153       0.438055      -1.042071       0.017384       0.011020      -0.035714       0.041221      -0.018988      -0.007289      -0.044649      -0.032915       0.047266      -0.048041      -0.009645       0.057685             11.543260      13.498527       3.176135       1.640775      10.332820       5.016144      10.798432          -0.000001
          113              C       6.465045      -1.251669      10.597216       0.083428      28.731109 0.34974823E+03  0.78626125E+04                                 8.440146                            6.409742       0.014777       2.025752                    0.998524      26.737867      77.566897       0.618497       0.440511      -1.039290       0.027434      -0.005591      -0.029121       0.040397      -0.030555      -0.001054      -0.031284      -0.032704      -0.018289      -0.042138      -0.008545       0.050683              9.857780      10.326797       2.407187      -0.358185       8.513755       4.101908      10.732788           0.000000
          114              C       9.138525       0.901297      12.313947       0.376321      33.431212 0.32892784E+03  0.72634497E+04                                 9.581276                            6.355326      -0.370245       1.918779                    0.998529      24.379866      69.516184       0.602362       0.460475      -1.030456       0.020210       0.016929       0.014140       0.029917      -0.022972       0.009284      -0.065905      -0.087683       0.011979      -0.054434      -0.041113       0.095548             13.025246      14.293464       4.482096       3.591067      11.008374       6.879243      13.773900          -0.000001
          115              C      10.962924       1.869627      13.195263       0.356032      35.812706 0.34857962E+03  0.77997689E+04                                 9.987781                            6.505854      -0.378300       1.902976                    0.998789      24.945625      71.298275       0.601158       0.455342      -1.034688      -0.031736      -0.008298       0.004393       0.033095      -0.007195       0.005776      -0.060935      -0.076604       0.012237      -0.042872      -0.041008       0.083880             14.236236      25.935333       3.144537      -0.597383       7.911449       2.486185       8.861927          -0.000002
          116              C       8.983736       2.277899      14.079640       0.364334      33.524156 0.32976225E+03  0.72687820E+04                                 9.508964                            6.312631      -0.309642       1.935038                    0.998536      24.336072      68.780082       0.613189       0.453160      -1.037110       0.019662      -0.010765      -0.018469       0.029044      -0.018507       0.018861      -0.062978      -0.070120       0.053827      -0.049361      -0.040952       0.090313             12.858635      15.357824      -1.850529      -4.980158       9.452673       5.959603      13.765409          -0.000002
          117              C      -0.659732       3.311170      13.954175       0.100464      25.355635 0.30256996E+03  0.65424660E+04                                 7.636655                            5.855802       0.193827       2.087225                    0.999720      25.679174      72.424103       0.666518       0.424990      -1.051464       0.001913      -0.036282      -0.024197       0.043653      -0.003460       0.009421      -0.024800      -0.070086       0.075334      -0.048801      -0.000711       0.049512              8.964932      13.040598       1.943358      -0.735095       7.146883       2.129169       6.707316          -0.000001
          118              C      -2.073866       3.095703      14.030678      -0.153990      34.961205 0.45068696E+03  0.10690105E+05                                 9.368323                            7.104187       0.170047       2.033903                    0.999494      29.397044      84.853571       0.614914       0.419938      -1.062096       0.001833      -0.008274       0.006964       0.010969      -0.013535       0.007146      -0.016187      -0.041357       0.029887      -0.029843      -0.003255       0.033098             11.395558      18.386647       2.951783      -0.335811       8.166691       2.305796       7.633337          -0.000002
          119              C      12.455204       2.107679      13.161602       0.069825      38.562867 0.40136071E+03  0.92279771E+04                                10.147420                            6.759694      -0.195115       1.954158                    0.999102      26.439097      74.600418       0.623999       0.426924      -1.060041       0.023629      -0.001481       0.000666       0.023685      -0.007829       0.015986      -0.021903      -0.026450       0.049966      -0.027359      -0.011183       0.038542             14.198060      26.127933       3.056526      -1.521221       8.358528       2.270574       8.107719          -0.000002
          120              C      13.251689       1.517823      12.304767      -0.146990      32.427264 0.39729051E+03  0.91593595E+04                                 8.919648                            6.688963       0.115624       2.025607                    0.999535      28.670519      82.415587       0.629084       0.422319      -1.057324      -0.004929       0.005423      -0.003115       0.007963      -0.002544       0.010103      -0.023633      -0.054234       0.044066      -0.036552      -0.005435       0.041987             10.787172      17.641284       1.202864      -1.312344       7.315348       2.150299       7.404885          -0.000003
          121              C      -0.417780       1.788493      12.402691       0.092387      26.394292 0.31762185E+03  0.69304425E+04                                 7.780248                            5.957177       0.321249       2.125864                    0.999771      25.714183      72.123625       0.669967       0.418988      -1.058461      -0.006400       0.037974       0.038728       0.054615      -0.010030      -0.008599      -0.012407      -0.050942       0.102204      -0.045895       0.006576       0.039319              9.112051      13.379737       1.484821      -0.542057       7.502551       2.279316       6.453865          -0.000002
          122              C       6.075818       3.022091      16.509380       0.098711      29.248751 0.34306039E+03  0.76630239E+04                                 8.512380                            6.334823       0.041194       2.038025                    0.999001      26.310219      75.690961       0.625096       0.438662      -1.042027       0.021618       0.025942       0.018869       0.038682      -0.010362       0.021885      -0.023717      -0.032998      -0.038318      -0.035607      -0.006539       0.042145             10.019858      12.290276       0.946122      -1.674305       7.174305       3.739908      10.594993          -0.000001
          123              C       6.830224       2.667678      15.423035      -0.134423      34.467205 0.41228404E+03  0.96452348E+04                                 9.395038                            6.882216      -0.060453       1.965788                    0.999099      29.428184      86.726467       0.607713       0.430816      -1.046425       0.012809       0.033304       0.017073       0.039556      -0.001812       0.027902      -0.026615      -0.073130      -0.002175      -0.053076      -0.000198       0.053274             11.281475      14.890206      -0.836865      -3.594346       6.957574       3.762011      11.996643          -0.000002
          124              C       8.131648       2.822293      15.218007       0.067016      38.522406 0.38797437E+03  0.88431921E+04                                10.102502                            6.639565      -0.073356       2.001120                    0.999240      26.041155      73.114255       0.630656       0.426096      -1.060758      -0.011179      -0.004354       0.008146       0.014501      -0.005470       0.017158      -0.020675      -0.041090      -0.014074      -0.031056      -0.006083       0.037139             13.554060      16.074435      -2.362736      -5.771807       9.174155       6.364880      15.413589          -0.000002
          125              C       8.737276       3.574970      16.194187      -0.134664      36.320552 0.43773194E+03  0.10391262E+05                                 9.790288                            7.119923      -0.122650       1.942105                    0.998913      29.855411      88.524436       0.594118       0.434284      -1.044713      -0.013925      -0.002924       0.001072       0.014268       0.003175       0.010334      -0.043121      -0.036690      -0.058723      -0.047820      -0.005841       0.053661             11.851715      12.200154      -0.497066      -2.721698       8.625352       5.919258      14.729638          -0.000002
          126              C       8.009921       4.030138      17.277471       0.075596      30.135495 0.35220179E+03  0.79148317E+04                                 8.677834                            6.387667       0.048474       2.031670                    0.999195      26.738163      77.018432       0.627381       0.434434      -1.045117      -0.037676      -0.023714      -0.009521       0.045524       0.006083       0.024133      -0.021563      -0.024364      -0.039376      -0.040915       0.010139       0.030776             10.417301      11.176075      -0.166470      -1.620176       7.247010       4.919156      12.828818          -0.000000
          127              C       7.981367       6.282894      20.215192       0.079129      26.757021 0.33542833E+03  0.74455279E+04                                 7.930740                            6.166158       0.146953       2.061336                    0.999591      26.565328      76.018065       0.649157       0.425070      -1.050963      -0.008411      -0.041583       0.010690       0.043752      -0.003280      -0.036747       0.005094      -0.045946       0.018118      -0.050063       0.017126       0.032936              9.171016      10.596729       0.515502       4.535727       8.482036      -0.378841       8.434282           0.000002
          128              C       9.128003       6.412750      20.971043      -0.144666      34.027883 0.44189301E+03  0.10491130E+05                                 9.334988                            7.129640      -0.057299       1.964770                    0.998803      29.681391      87.365280       0.598069       0.431369      -1.048842       0.004428      -0.001998      -0.005055       0.007011      -0.001149      -0.031790      -0.002020      -0.037667       0.024514      -0.042834       0.014729       0.028105             11.129771      13.904819      -0.265569       6.262699       9.456682      -0.611054      10.027813           0.000002
          129              C       9.542776       5.291402      21.662632       0.070482      40.811823 0.44393145E+03  0.10532023E+05                                10.795871                            7.259646      -0.423076       1.879197                    0.998621      27.522595      80.490929       0.579914       0.445191      -1.042545      -0.004195      -0.009432      -0.042778       0.044006      -0.008537      -0.022337       0.009001       0.014092       0.010749      -0.017988      -0.012672       0.030660             14.721745      20.555273       0.708327      10.016385      10.155924      -0.888550      13.454038           0.000001
          130              C       8.725253       4.203484      21.785037      -0.141525      33.837304 0.42304907E+03  0.99102811E+04                                 9.247968                            6.942482       0.034125       1.994693                    0.999512      29.116516      84.443608       0.611985       0.427238      -1.053982       0.001454      -0.002174      -0.004043       0.004815      -0.010979      -0.034233       0.007882      -0.030029       0.016859      -0.042646       0.005842       0.036804             11.086935      14.670255       1.910223       6.113653       8.703869      -0.455403       9.886681          -0.000001
          131              C       7.577114       4.190436      21.032246       0.094589      26.535591 0.31694063E+03  0.69293594E+04                                 7.859199                            5.977377       0.207652       2.088175                    0.999678      25.960917      73.492444       0.662699       0.422741      -1.053438       0.002816       0.039895      -0.022679       0.045977      -0.011223      -0.035170       0.011121      -0.054090       0.046781      -0.053245       0.010066       0.043178              9.116422      11.159720       1.470783       4.345627       8.085097      -0.721663       8.104448          -0.000001
          132              C      -4.314543       5.357039      22.620451       0.372535      35.789388 0.34484441E+03  0.77835565E+04                                10.337559                            6.672690      -0.655900       1.818795                    0.997529      25.716541      76.619082       0.560456       0.484183      -1.007388       0.022715       0.002481       0.024232       0.033306      -0.032761      -0.039654       0.047526      -0.005469       0.023492      -0.044968      -0.036178       0.081146             14.551726      20.039151       1.411611       9.353140       9.631650      -1.617046      13.984378           0.000001
          133              C      -2.416507       6.354635      23.284499       0.375189      33.861323 0.33319149E+03  0.74408205E+04                                 9.920162                            6.528864      -0.479704       1.882494                    0.998154      25.131016      73.976692       0.571698       0.479747      -1.011793      -0.025398      -0.019082       0.006919       0.032512      -0.030161      -0.048888       0.045443      -0.008525       0.066605      -0.049008      -0.038355       0.087363             13.792114      15.356579       8.412720       1.368345      17.768481      -2.019604       8.251283           0.000001
          134              C      -3.031151       4.429058      24.217837       0.376153      36.804017 0.34044431E+03  0.76427855E+04                                10.476383                            6.596675      -0.595995       1.839707                    0.997650      25.356261      74.802380       0.569200       0.479331      -1.012151      -0.002924       0.016712      -0.027183       0.032043      -0.034020      -0.041282       0.044993      -0.020892       0.052357      -0.047138      -0.036071       0.083210             15.369403       9.955019      -0.037716       3.125505      18.874700     -10.768206      17.278489           0.000001
          135              C       0.353153       8.758323      24.119913       0.086851      26.420822 0.32844079E+03  0.72573530E+04                                 7.879094                            6.120475       0.163059       2.068327                    0.999693      26.437305      75.656745       0.648098       0.427705      -1.048589      -0.029389       0.030576      -0.036165       0.055736      -0.034741      -0.003683       0.006552       0.016886       0.059864      -0.045857       0.015428       0.030428              9.068799       8.719500       3.950625       2.186631      11.184549       0.008979       7.302349           0.000003
          136              C      -0.386225       7.595971      24.147454      -0.150912      33.199081 0.43616935E+03  0.10270283E+05                                 9.062753                            7.013558       0.158852       2.031361                    0.999650      29.218260      84.266824       0.615072       0.422915      -1.059306      -0.011331      -0.002082      -0.001299       0.011594      -0.032801      -0.002647       0.000993       0.018437       0.035682      -0.040031       0.011466       0.028565             10.690705      11.039507       5.481672       2.224251      13.507629       0.202536       7.524980           0.000004
          137              C      -1.439687       7.501120      23.232477       0.067199      38.722355 0.42946864E+03  0.10082992E+05                                10.365844                            7.099255      -0.269785       1.934074                    0.998530      27.014847      78.039546       0.592820       0.440074      -1.047832       0.008005       0.025945       0.018881       0.033072      -0.020042      -0.009473       0.018204      -0.009147       0.009111      -0.023023      -0.009775       0.032798             13.985481      15.197880       9.513729       1.125968      18.412492      -1.244578       8.346072           0.000002
          138              C      -1.534364       8.427405      22.253236      -0.146749      32.730905 0.43545353E+03  0.10304971E+05                                 9.095269                            7.079303      -0.072909       1.958997                    0.999242      29.646735      87.249689       0.599695       0.431589      -1.048241      -0.003484       0.007585      -0.002357       0.008674      -0.021916      -0.011670       0.015628       0.009941       0.079180      -0.036114      -0.002673       0.038787             10.676839       9.890747       5.412623       1.025149      14.192799      -0.757994       7.946972           0.000003
          139              C      -0.731869       9.554938      22.366461       0.110385      25.475619 0.31253042E+03  0.68293078E+04                                 7.704747                            5.975814       0.123382       2.063912                    0.999686      25.961250      74.190561       0.654167       0.428483      -1.046776       0.007444      -0.013578       0.043252       0.045941      -0.036830      -0.023716       0.011230       0.017009       0.079121      -0.051501       0.000260       0.051241              8.848467       8.294105       3.648915       1.744874      11.177630      -0.402013       7.073667           0.000002
          140              C      11.544507       1.395141      26.317084       0.106667      28.192422 0.31320795E+03  0.68202696E+04                                 8.222777                            5.973795       0.208836       2.090242                    0.999818      25.666372      72.262169       0.658322       0.427267      -1.051751       0.042848       0.024403       0.019257       0.052937       0.005647      -0.021254       0.041142       0.039001       0.014095      -0.055916       0.012852       0.043064             10.199156       7.961857       0.855850       2.100327      11.915995      -5.732815      10.719615          -0.000002
          141              C      11.314578       2.343592      25.365384      -0.145542      35.203715 0.41206559E+03  0.95806874E+04                                 9.476438                            6.827394       0.044655       1.999520                    0.999526      28.867139      83.150201       0.621013       0.424204      -1.056856       0.004819      -0.001221      -0.007286       0.008821      -0.006701      -0.015476       0.032868       0.037761      -0.019543      -0.044666       0.006311       0.038355             12.126850       7.758652       0.996733       1.757046      15.575071      -7.727959      13.046826          -0.000002
          142              C      -2.886882       3.424882      25.328663       0.080575      42.091273 0.41106945E+03  0.95408780E+04                                10.952925                            6.931225      -0.289174       1.929890                    0.998858      26.623518      76.336366       0.602139       0.438264      -1.049470      -0.000486      -0.011463       0.019778       0.022865      -0.027140      -0.021249       0.025047      -0.000077      -0.056989      -0.034486      -0.017313       0.051800             16.206278       8.871487      -0.401373       3.450193      20.120551     -12.242792      19.626794           0.000001
          143              C      -1.917576       3.512452      26.280362      -0.144233      35.236217 0.41373144E+03  0.96273151E+04                                 9.477042                            6.846044       0.088943       2.013680                    0.999559      28.899791      83.227247       0.619623       0.424807      -1.056679      -0.012706       0.001049      -0.001164       0.012802       0.001233      -0.013359       0.027746       0.015072      -0.026533      -0.036321       0.009448       0.026873             12.024872       7.843679      -0.848706       3.722257      14.366958      -7.030490      13.863978           0.000001
          144              C      -1.723715       2.439168      27.112716       0.084561      28.232795 0.32306162E+03  0.70775412E+04                                 8.176505                            6.021468       0.244323       2.093251                    0.999815      26.010633      73.048475       0.664291       0.420873      -1.057511      -0.040167      -0.025497      -0.021258       0.052110      -0.004431      -0.001092       0.034506       0.040194      -0.006879      -0.046235       0.019115       0.027120             10.140198       7.498827      -0.361829       2.909632      12.318098      -5.617443      10.603670           0.000001
          145              C       6.619834      -4.233305      24.676856       0.096503      29.257699 0.35279340E+03  0.79497272E+04                                 8.559673                            6.440982      -0.067875       1.993654                    0.999096      26.866725      78.078822       0.616395       0.440976      -1.038826       0.042832      -0.007326       0.038923       0.058337       0.026308       0.018878      -0.026526      -0.020018      -0.024773      -0.048320       0.011820       0.036501             10.048011      10.268380      -2.478897      -0.676217       8.894945       4.774223      10.980706          -0.000000
          146              C       5.921031      -3.370862      25.500030      -0.136871      33.962515 0.42500036E+03  0.99978531E+04                                 9.300822                            6.983311      -0.116214       1.947880                    0.998545      29.483159      86.543148       0.605095       0.430293      -1.048907      -0.003255       0.001438      -0.007524       0.008324       0.024230       0.000568      -0.039988      -0.053826      -0.040548      -0.044248      -0.017617       0.061865             10.991351      10.499864      -2.965125      -0.714692       9.544934       5.137970      12.929253          -0.000003
          147              C       6.582263      -3.078753      26.656758       0.062618      39.036903 0.41976072E+03  0.97689194E+04                                10.256127                            6.941229      -0.183818       1.960100                    0.999019      26.700429      76.028561       0.611447       0.430430      -1.056887       0.016122      -0.031866       0.003169       0.035853       0.018784      -0.007163      -0.021091      -0.035373      -0.008554      -0.024635      -0.014380       0.039015             13.645916      14.127783      -4.765117      -3.511409      11.199385       7.160776      15.610580          -0.000001
          148              C       7.939292      -3.346066      26.681239      -0.137117      35.229973 0.45227152E+03  0.10828666E+05                                 9.616016                            7.267435      -0.204444       1.915701                    0.998560      30.099751      89.744833       0.584166       0.437920      -1.042134      -0.015827       0.010400      -0.035414       0.040159       0.018502       0.007920      -0.041749      -0.034374       0.047462      -0.046494      -0.008532       0.055026             11.508149      13.449976      -3.157453      -1.628440      10.303220       5.003993      10.771250          -0.000001
          149              C       8.562954      -4.285465      25.897846       0.079637      28.904160 0.35238120E+03  0.79378681E+04                                 8.480864                            6.440359       0.001901       2.020532                    0.998471      26.834859      77.965556       0.615994       0.441406      -1.038606      -0.026717      -0.005528      -0.029970       0.040529       0.030805       0.000830      -0.033207      -0.031417      -0.019564      -0.043302      -0.008758       0.052060              9.908341      10.360938      -2.413599       0.353771       8.562278       4.137342      10.801806           0.000000
          150              C       5.889472      -2.132499      27.614577       0.376214      33.429521 0.32893177E+03  0.72633246E+04                                 9.579318                            6.354245      -0.371088       1.918784                    0.998509      24.381605      69.512821       0.602592       0.460313      -1.030580      -0.019271       0.016160       0.014522       0.029041       0.023151      -0.010344      -0.066001      -0.089423       0.011603      -0.054339      -0.042076       0.096415             13.022900      14.288492      -4.480504      -3.590176      11.006830       6.878917      13.773377          -0.000001
          151              C       4.065072      -1.164169      28.495893       0.354850      35.860610 0.34905765E+03  0.78134520E+04                                 9.997858                            6.511057      -0.382826       1.901387                    0.998822      24.964698      71.375693       0.600791       0.455446      -1.034588       0.033834      -0.008238       0.004839       0.035157       0.006991      -0.004312      -0.060849      -0.078975       0.012783      -0.043018      -0.041380       0.084398             14.253152      25.970027      -3.150868       0.597036       7.919542       2.488375       8.869888          -0.000001
          152              C       6.044260      -0.755897      29.380270       0.365496      33.539121 0.32982750E+03  0.72711833E+04                                 9.515549                            6.315299      -0.300830       1.937750                    0.998721      24.337845      68.808301       0.612711       0.453453      -1.036857      -0.020467      -0.010121      -0.021185       0.031147       0.016373      -0.018885      -0.063555      -0.068362       0.051590      -0.048494      -0.041253       0.089748             12.870650      15.370467       1.853622       4.986741       9.461007       5.967003      13.780477          -0.000001
          153              C       0.659727       0.277374      29.254805       0.106551      25.185854 0.30000824E+03  0.64724509E+04                                 7.598795                            5.827217       0.197160       2.089658                    0.999746      25.568649      72.000224       0.668883       0.424444      -1.051940      -0.002481      -0.037184      -0.025249       0.045014       0.002828      -0.008192      -0.024350      -0.070652       0.073686      -0.048526      -0.000281       0.048807              8.918358      12.959774      -1.934334       0.725043       7.118228       2.124183       6.677073           0.000000
          154              C       2.073862       0.061908      29.331308      -0.155896      35.053482 0.45222892E+03  0.10736339E+05                                 9.386150                            7.117775       0.168928       2.033045                    0.999517      29.443504      85.038754       0.614111       0.420109      -1.061939      -0.000376      -0.008023       0.006108       0.010090       0.013108      -0.007613      -0.016233      -0.041846       0.028883      -0.029746      -0.003483       0.033229             11.418872      18.428537      -2.962802       0.333404       8.182316       2.309215       7.645763          -0.000001
          155              C       2.572792      -0.926116      28.462232       0.070508      38.551945 0.40114781E+03  0.92226789E+04                                10.149656                            6.760522      -0.198108       1.953213                    0.999134      26.430620      74.596542       0.623543       0.427255      -1.059741      -0.022072      -0.001785       0.001446       0.022191       0.006675      -0.016079      -0.022840      -0.025351       0.048775      -0.026958      -0.011792       0.038750             14.202769      26.140265      -3.058112       1.522577       8.359580       2.269794       8.108462          -0.000001
          156              C       1.776308      -1.515973      27.605397      -0.144374      32.338824 0.39587867E+03  0.91185882E+04                                 8.905275                            6.678291       0.121708       2.028439                    0.999556      28.614778      82.215275       0.629420       0.422474      -1.057239       0.002866       0.006577      -0.002828       0.007712       0.002028      -0.009341      -0.024191      -0.052128       0.045916      -0.035569      -0.006355       0.041924             10.769584      17.611005      -1.201545       1.309186       7.304198       2.146922       7.393548          -0.000003
          157              C       0.417777      -1.245303      27.703321       0.089092      26.502897 0.31927133E+03  0.69762613E+04                                 7.804863                            5.975614       0.310271       2.121551                    0.999764      25.782323      72.392866       0.668355       0.419408      -1.058075       0.005061       0.038913       0.041244       0.056929       0.009884       0.007524      -0.012456      -0.052576       0.099982      -0.045950       0.007163       0.038787              9.142735      13.431228      -1.497087       0.540237       7.526365       2.283808       6.470612          -0.000001
          158              C       8.952177       6.055886       1.208750       0.100748      29.187429 0.34214424E+03  0.76375215E+04                                 8.500153                            6.324848       0.046958       2.040323                    0.999002      26.277388      75.573830       0.625807       0.438452      -1.042142      -0.022444       0.026036       0.019594       0.039567       0.010214      -0.021535      -0.022681      -0.035344      -0.036686      -0.035155      -0.006507       0.041661             10.005817      12.282877      -0.948711       1.671265       7.162263       3.729465      10.572313          -0.000000
          159              C       8.197772       5.701474       0.122405      -0.134787      34.475511 0.41237973E+03  0.96476514E+04                                 9.399400                            6.885911      -0.065603       1.964312                    0.999147      29.423350      86.701809       0.607191       0.431178      -1.046247      -0.014090       0.033829       0.017586       0.040647       0.002384      -0.030350      -0.026668      -0.074057      -0.004680      -0.055370       0.001010       0.054360             11.287961      14.901987       0.841626       3.604604       6.960206       3.762484      12.001690          -0.000001
          160              C       6.896347      -0.211502      30.518637       0.067364      38.518490 0.38787749E+03  0.88404766E+04                                10.102241                            6.638333      -0.071741       2.001646                    0.999204      26.038804      73.106762       0.630769       0.426044      -1.060784       0.010019      -0.003480       0.006430       0.012403       0.005845      -0.018791      -0.020287      -0.041481      -0.015797      -0.032617      -0.004949       0.037566             13.556521      16.070370       2.366832       5.777381       9.176992       6.369247      15.422200          -0.000001
          161              C       6.290718       6.608766       0.893557      -0.135056      36.379126 0.43850962E+03  0.10414893E+05                                 9.804561                            7.129198      -0.123865       1.941458                    0.998932      29.877819      88.628174       0.593331       0.434644      -1.044441       0.012091      -0.001796       0.000922       0.012258      -0.003819      -0.010567      -0.043340      -0.036625      -0.059958      -0.048493      -0.005349       0.053842             11.872059      12.210870       0.502271       2.729534       8.641805       5.935584      14.763502          -0.000000
          162              C       7.018073       7.063933       1.976841       0.078135      30.099538 0.35161967E+03  0.78990814E+04                                 8.671478                            6.381057       0.052029       2.033043                    0.999188      26.722403      76.979083       0.627855       0.434253      -1.045147       0.040071      -0.024641      -0.008513       0.047805      -0.006758      -0.024382      -0.021204      -0.023843      -0.040018      -0.041222       0.011079       0.030143             10.411330      11.164821       0.162727       1.612597       7.244724       4.919492      12.824445           0.000000
          163              C       7.046625       9.316689       4.914562       0.076842      26.842929 0.33678927E+03  0.74839567E+04                                 7.953106                            6.183323       0.140818       2.058848                    0.999603      26.612469      76.216397       0.647465       0.425713      -1.050475       0.006709      -0.041652       0.011216       0.043654       0.004237       0.036043       0.004330      -0.045684       0.020039      -0.049384       0.016824       0.032560              9.198484      10.633860      -0.524886      -4.552642       8.503488      -0.370364       8.458104           0.000002
          164              C       5.899989       9.446546       5.670413      -0.144992      33.935909 0.44042675E+03  0.10446551E+05                                 9.309796                            7.110003      -0.050182       1.967357                    0.998851      29.644542      87.186517       0.599943       0.430425      -1.049526      -0.004343      -0.003156      -0.004445       0.006970       0.002346       0.030329      -0.002310      -0.034831       0.026687      -0.040681       0.013121       0.027560             11.097070      13.857319       0.252464      -6.236944       9.441369      -0.605381       9.992520           0.000003
          165              C       5.485216       8.325198       6.362002       0.070889      40.787649 0.44362995E+03  0.10522594E+05                                10.789849                            7.255655      -0.416913       1.881154                    0.998659      27.513155      80.442428       0.580284       0.445004      -1.042703       0.007482      -0.011528      -0.043239       0.045371       0.008304       0.023383       0.008451       0.015256       0.012956      -0.018507      -0.013161       0.031669             14.712938      20.541141      -0.709325     -10.009176      10.152163      -0.887730      13.445509           0.000001
          166              C       6.302740       7.237279       6.484407      -0.145153      33.980973 0.42519877E+03  0.99742358E+04                                 9.280737                            6.966058       0.022564       1.990603                    0.999477      29.183353      84.722005       0.610106       0.427970      -1.053429      -0.003057      -0.005269      -0.002509       0.006588       0.010528       0.035390       0.008351      -0.031487       0.020353      -0.044137       0.006119       0.038017             11.129794      14.740116      -1.929556      -6.142261       8.729063      -0.443773       9.920203          -0.000000
          167              C       7.450879       7.224232       5.731616       0.095218      26.520044 0.31666039E+03  0.69215694E+04                                 7.853113                            5.971499       0.212262       2.089561                    0.999697      25.954815      73.461761       0.663577       0.422284      -1.053743      -0.004419       0.039978      -0.019431       0.044669       0.010143       0.034177       0.011606      -0.052439       0.046933      -0.051662       0.009248       0.042414              9.109411      11.150407      -1.478272      -4.337290       8.085016      -0.718623       8.092810          -0.000000
          168              C       4.314535       8.390834       7.319821       0.372237      35.826204 0.34519198E+03  0.77940354E+04                                10.347310                            6.677917      -0.657676       1.818147                    0.997502      25.735165      76.709109       0.559953       0.484454      -1.007160      -0.021443       0.001802       0.023502       0.031865       0.032762       0.039286       0.048494      -0.005216       0.023545      -0.045831      -0.035787       0.081618             14.567155      20.060939      -1.412166      -9.366119       9.639504      -1.618491      14.001021           0.000001
          169              C       2.416498       9.388431       7.983869       0.378120      33.763878 0.33206227E+03  0.74104449E+04                                 9.909727                            6.523033      -0.485912       1.881064                    0.998161      25.087378      73.859428       0.571177       0.480519      -1.011232       0.027231      -0.019531       0.006766       0.034187       0.028405       0.048844       0.045838      -0.010244       0.067316      -0.049816      -0.037031       0.086846             13.776324      15.338137      -8.400019      -1.367283      17.746735      -2.018557       8.244099           0.000001
          170              C       3.031144       7.462853       8.917207       0.371753      36.913168 0.34166778E+03  0.76757709E+04                                10.487528                            6.602633      -0.593055       1.840201                    0.997569      25.400274      74.915721       0.569805       0.478478      -1.012782       0.002642       0.016501      -0.027795       0.032431       0.035273       0.042152       0.045831      -0.020204       0.057161      -0.048428      -0.036916       0.085344             15.387330       9.964759       0.041470      -3.131534      18.895187     -10.783518      17.302044           0.000001
          171              C      -0.353163      11.792118       8.819283       0.083522      26.454721 0.32898713E+03  0.72715743E+04                                 7.880042                            6.120806       0.168050       2.069213                    0.999699      26.464611      75.716412       0.648914       0.427041      -1.049122       0.029118       0.030567      -0.036775       0.055988       0.036165       0.004696       0.005991       0.018881       0.061996      -0.047761       0.015854       0.031907              9.069759       8.722228      -3.950564      -2.190385      11.181603       0.010852       7.305447           0.000003
          172              C       0.386215      10.629767       8.846824      -0.148814      33.101698 0.43462578E+03  0.10223965E+05                                 9.042767                            6.999289       0.160370       2.032260                    0.999614      29.165518      84.049387       0.615997       0.422692      -1.059540       0.010823      -0.002048      -0.001162       0.011077       0.031446       0.002161       0.000728       0.017020       0.035713      -0.038540       0.011605       0.026935             10.665224      11.012871      -5.464428      -2.220768      13.472439       0.200961       7.510363           0.000003
          173              C       1.439677      10.534916       7.931847       0.069033      38.688363 0.42900934E+03  0.10071307E+05                                10.369178                            7.101833      -0.279253       1.931303                    0.998687      26.997765      78.032076       0.591809       0.440865      -1.047176      -0.008901       0.028504       0.016602       0.034166       0.018931       0.009121       0.018039      -0.011188       0.010258      -0.022221      -0.009786       0.032008             13.989823      15.203325      -9.516485      -1.126983      18.417115      -1.244632       8.349028           0.000002
          174              C       1.534354      11.461200       6.952606      -0.150502      32.807481 0.43677766E+03  0.10343977E+05                                 9.105304                            7.086340      -0.072425       1.958482                    0.999181      29.697759      87.427364       0.599880       0.431137      -1.048534       0.002004       0.010128      -0.002074       0.010531       0.020438       0.013116       0.016940       0.008320       0.076938      -0.034150      -0.005567       0.039717             10.689091       9.904561      -5.420292      -1.027500      14.207331      -0.756554       7.955379           0.000003
          175              C       0.731858      12.588734       7.065831       0.108667      25.531137 0.31336697E+03  0.68527576E+04                                 7.720727                            5.987896       0.120000       2.062499                    0.999715      25.993385      74.331412       0.652781       0.429068      -1.046328      -0.009261      -0.012888       0.043501       0.046306       0.037026       0.023436       0.010375       0.016455       0.082623      -0.052301       0.001395       0.050906              8.867963       8.316701      -3.662143      -1.750144      11.200652      -0.396863       7.086534           0.000002
          176              C       3.483488       4.428936      11.016454       0.103086      28.330252 0.31514320E+03  0.68733248E+04                                 8.249110                            5.992300       0.214140       2.090385                    0.999794      25.747326      72.559371       0.657259       0.427278      -1.051692      -0.044188       0.025891       0.018377       0.054411      -0.005028       0.021132       0.042685       0.037551       0.015314      -0.056682       0.012332       0.044350             10.233250       7.983889      -0.854667      -2.108639      11.956064      -5.757194      10.759798          -0.000002
          177              C       3.713416       5.377387      10.064754      -0.145123      35.157375 0.41141960E+03  0.95613632E+04                                 9.465781                            6.820319       0.043609       1.999476                    0.999531      28.846463      83.056235       0.621607       0.423990      -1.057051      -0.006083      -0.002031      -0.006942       0.009451       0.006704       0.016982       0.032143       0.037314      -0.017610      -0.043900       0.004774       0.039126             12.111240       7.750514      -0.996245      -1.755180      15.553455      -7.715577      13.029750          -0.000002
          178              C       2.886875       6.458677      10.028033       0.084181      41.965141 0.40962888E+03  0.94996572E+04                                10.936016                            6.921921      -0.285624       1.931579                    0.998938      26.573434      76.176098       0.602136       0.438626      -1.049192      -0.001609      -0.010744       0.021799       0.024356       0.026998       0.020061       0.024642       0.001852      -0.053435      -0.033168      -0.017361       0.050529             16.178541       8.857440       0.399101      -3.442586      20.086022     -12.219770      19.592160           0.000001
          179              C       1.917569       6.546247      10.979732      -0.148204      35.382520 0.41585442E+03  0.96893968E+04                                 9.503500                            6.864543       0.086029       2.011795                    0.999552      28.971654      83.497053       0.618639       0.424926      -1.056574       0.011284       0.000270      -0.000256       0.011290      -0.000367       0.013454       0.027582       0.015655      -0.025191      -0.035915       0.008541       0.027374             12.060954       7.863458       0.856450      -3.734349      14.407621      -7.058180      13.911783           0.000001
          180              C       1.723708       5.472964      11.812086       0.084772      28.229984 0.32302663E+03  0.70768687E+04                                 8.178968                            6.023811       0.241147       2.092580                    0.999814      26.003587      73.038796       0.663694       0.421246      -1.057234       0.039675      -0.024828      -0.020545       0.051114       0.004531       0.000655       0.034465       0.042809      -0.008552      -0.047071       0.020184       0.026887             10.142669       7.500284       0.360944      -2.909128      12.321554      -5.618590      10.606169          -0.000000
          181              C       3.155873      13.379813      17.148946       0.084724      28.233365 0.31405786E+03  0.68444553E+04                                 8.233051                            5.967568       0.224131       2.094754                    0.999781      25.799760      72.704078       0.660938       0.425223      -1.052852      -0.026534      -0.026576      -0.022235       0.043643      -0.001685      -0.020556       0.036152       0.037263       0.005878      -0.048474       0.006348       0.042126             10.295500       7.199021       1.167295       2.049072      12.583491      -5.652690      11.103988          -0.000001
          182              C       3.324187      12.459641      18.149607      -0.117518      35.080065 0.40358692E+03  0.93523859E+04                                 9.499339                            6.768402       0.018133       1.995279                    0.999478      28.685174      82.994250       0.620947       0.425664      -1.053976      -0.025368       0.009166       0.001844       0.027036      -0.006689      -0.023790       0.033110       0.066199      -0.023182      -0.054174       0.001667       0.052507             12.339498       6.757792       0.897419       1.810100      16.802818      -7.517388      13.457883          -0.000000
          183              C       2.721565      11.244837      18.128186       0.079149      43.709248 0.39692788E+03  0.91336531E+04                                11.198508                            6.805472      -0.272071       1.939532                    0.998881      26.341426      75.237330       0.608327       0.437559      -1.049746      -0.005093       0.008994      -0.014189       0.017554      -0.016162      -0.032908       0.026274       0.028323       0.026328      -0.034976      -0.019597       0.054573             17.016896       9.201327      -2.498607       4.510638      24.059736     -12.840879      17.789626           0.000001
          184              C       1.641052      11.265020      17.277471      -0.133119      35.542420 0.41543339E+03  0.96864261E+04                                 9.559953                            6.871508       0.019394       1.988721                    0.999498      29.026779      83.948188       0.616325       0.426220      -1.054758       0.006655       0.025423       0.017488       0.031567       0.007725      -0.024524       0.041932       0.004714      -0.026315      -0.054806       0.012243       0.042564             12.227418       8.612567      -0.871348       3.573469      13.458619      -7.832923      14.611070           0.000002
          185              C       1.487766      12.157144      16.261510       0.070147      27.503260 0.31440815E+03  0.68300745E+04                                 7.963144                            5.896648       0.329248       2.123141                    0.999844      25.778081      71.702519       0.679871       0.414713      -1.063171       0.045021       0.023991       0.002217       0.051063       0.006780      -0.006074       0.018964       0.038454      -0.026034      -0.032478       0.007431       0.025047              9.720559       6.919962       0.264977       2.765173      11.038066      -4.973654      11.203649           0.000001
          186              C       3.025131      10.145417      19.040104       0.393992      37.260826 0.32166206E+03  0.71256353E+04                                10.568239                            6.427225      -0.606618       1.843745                    0.997581      24.879783      73.118325       0.574122       0.481591      -1.010078       0.014759      -0.024202       0.001169       0.028371      -0.033246      -0.052679       0.037269       0.006798       0.075623      -0.049574      -0.037777       0.087351             15.866666       9.780156      -1.824788       4.302194      21.799819     -11.027018      16.020023           0.000001
          187              C       4.251416       9.274415      20.750714       0.375313      36.356945 0.33956500E+03  0.76412862E+04                                10.453919                            6.639242      -0.695487       1.808784                    0.997283      25.623942      76.436850       0.559136       0.486794      -1.005192      -0.025378      -0.001138      -0.007796       0.026573      -0.036379      -0.027011       0.044810      -0.010607       0.053972      -0.048278      -0.026692       0.074970             14.887875      19.974580       1.799731      10.037170      10.058900      -1.131580      14.630145           0.000001
          188              C       2.401469       8.207098      20.037705       0.382394      34.200946 0.32344701E+03  0.71726343E+04                                 9.980409                            6.437676      -0.502385       1.879510                    0.998110      24.863885      73.027717       0.574836       0.480492      -1.011002       0.014024       0.024852       0.000936       0.028551      -0.031157      -0.056069       0.044476       0.006317       0.052476      -0.052330      -0.039243       0.091573             14.138158      13.710239       8.483868       1.736713      20.295767      -1.510028       8.408467           0.000001
          189              C       6.968478       8.294893      23.113132       0.080908      26.678727 0.32134401E+03  0.70518853E+04                                 7.887735                            6.017846       0.193145       2.082232                    0.999648      26.133193      74.186159       0.660432       0.422613      -1.053222       0.014780       0.035350      -0.009799       0.039548       0.004713      -0.039892      -0.002473      -0.018502       0.000497      -0.044824       0.008326       0.036498              9.228033      10.605178      -0.039063       4.545625       9.077851      -0.157851       8.001070           0.000002
          190              C       5.827853       8.325713      22.348100      -0.134521      34.239950 0.43617943E+03  0.10345072E+05                                 9.433293                            7.097985      -0.123621       1.941342                    0.999041      29.810114      88.346324       0.596213       0.433148      -1.045411       0.001766       0.019524       0.012504       0.023252      -0.000213      -0.036604       0.022140      -0.047040      -0.005844      -0.052654       0.008814       0.043841             11.511741      15.025689      -0.237884       6.902748       8.676150      -1.110114      10.833385           0.000003
          191              C       5.524287       9.339450      21.485145       0.062867      41.396605 0.41826178E+03  0.97875804E+04                                10.885271                            7.047893      -0.429795       1.882892                    0.998523      27.190357      79.271208       0.587729       0.445350      -1.041257       0.022692       0.006265      -0.010490       0.025772      -0.010210      -0.022735       0.006279      -0.010486       0.065664      -0.028826      -0.006182       0.035008             15.198624      20.670706       1.780881      11.204690      10.149695       0.327415      14.775471           0.000001
          192              C       6.256150      10.460819      21.751376      -0.118475      34.107980 0.41717906E+03  0.97584922E+04                                 9.333909                            6.910563      -0.023416       1.977139                    0.999389      29.121322      84.957582       0.609972       0.429275      -1.050594      -0.003749      -0.014045       0.018217       0.023306      -0.013022      -0.042179      -0.008309      -0.031841       0.001289      -0.054203       0.018867       0.035336             11.297882      14.186760       2.254117       6.614995       9.595419       0.649062      10.111468           0.000001
          193              C       7.354697      10.487539      22.574550       0.073586      27.213729 0.32712966E+03  0.72155554E+04                                 8.019747                            6.085701       0.119018       2.055926                    0.999433      26.394489      75.276104       0.654069       0.424554      -1.051345      -0.000448      -0.036325       0.014579       0.039144      -0.011355      -0.028005       0.006413      -0.048694       0.008321      -0.043525       0.010272       0.033253              9.364889      11.039048       1.690190       4.770939       8.718902      -0.004304       8.336718           0.000001
          194              C       0.350149       5.329041      18.929939       0.078628      29.527950 0.36342491E+03  0.82668004E+04                                 8.653893                            6.552681      -0.156161       1.958615                    0.998554      27.501038      80.825153       0.607755       0.443052      -1.035537       0.013702      -0.006515       0.059999       0.061888      -0.032647       0.002101       0.011064       0.011530       0.057301      -0.044238       0.016482       0.027756             10.348917       8.311844       5.402830       0.365176      12.746113       1.117369       9.988795           0.000001
          195              C       1.140621       6.463675      18.798354      -0.139777      34.753104 0.44404427E+03  0.10579529E+05                                 9.489044                            7.143648      -0.160318       1.931387                    0.998105      30.024447      89.204852       0.596514       0.430968      -1.046655       0.014841      -0.009717      -0.003330       0.018049      -0.032428       0.003151      -0.000946       0.045590      -0.006106      -0.038631      -0.002268       0.040899             11.463300       9.241311       6.233671       1.013661      14.455632       1.723988      10.692957           0.000002
          196              C       1.620014       6.974187      19.985683       0.074312      40.378011 0.40923259E+03  0.95175588E+04                                10.672542                            6.950256      -0.353258       1.910455                    0.998598      26.870713      77.921333       0.594960       0.442652      -1.043566       0.003237      -0.020645      -0.004815       0.021445      -0.028827      -0.003302      -0.000876       0.051255      -0.064990      -0.028433      -0.021069       0.049502             14.927514      12.505513      10.314342       0.592790      21.686448       0.662673      10.590582           0.000002
          197              C       1.420142       6.160929      21.056727      -0.153568      35.138261 0.45306936E+03  0.10854954E+05                                 9.575802                            7.237036      -0.171164       1.917752                    0.999179      30.458109      90.909119       0.589732       0.433499      -1.044550       0.009911      -0.023481      -0.029820       0.039228      -0.024360       0.012302       0.014220       0.021937       0.050964      -0.041182       0.017164       0.024019             11.561138      10.478242       6.730431      -0.690627      14.562669      -1.190280       9.642504           0.000002
          198              C       0.581580       5.066478      21.142411       0.093469      27.104357 0.33141211E+03  0.73478450E+04                                 8.067567                            6.184614       0.103550       2.055323                    0.999287      26.389760      75.929454       0.638302       0.432801      -1.044304      -0.007631      -0.009414      -0.037589       0.039494      -0.035874       0.002621       0.003447       0.038780       0.000875      -0.041369       0.000730       0.040639              9.434740       7.824396       4.416074      -0.256700      10.518274      -0.074577       9.961551           0.000001
          199              C       0.882141       1.860338      18.623927       0.086928      29.710628 0.35829293E+03  0.81362120E+04                                 8.769592                            6.569836      -0.233575       1.942693                    0.997806      27.321847      80.717707       0.597063       0.451754      -1.028604      -0.045370      -0.007236      -0.012060       0.047500       0.018138       0.014018      -0.036147      -0.018725      -0.006869      -0.045980       0.004603       0.041377             10.448401      11.399032      -1.469427      -1.188428       9.209504       5.213623      10.736669          -0.000001
          200              C       1.615508       1.099212      17.742611      -0.139220      39.199493 0.50787452E+03  0.12514564E+05                                10.342371                            7.709166      -0.324034       1.864307                    0.998227      31.257942      94.472059       0.566444       0.438823      -1.041851      -0.006957      -0.001144      -0.014714       0.016316       0.009344       0.016189      -0.035184      -0.019291       0.019501      -0.040614      -0.001485       0.042099             12.485329      12.714936      -1.724931      -1.945773      11.384012       6.790648      13.357041          -0.000003
          201              C       0.861103       0.282741      16.757250       0.043468      41.180814 0.44016754E+03  0.10343191E+05                                10.567013                            7.057002      -0.091712       1.981680                    0.999154      27.085257      76.938584       0.614350       0.424281      -1.063048      -0.010944      -0.003043       0.037775       0.039446       0.008537      -0.003238      -0.018070      -0.033910      -0.024908      -0.017111      -0.014454       0.031565             14.377757      14.364566      -4.682569      -3.922917      13.497961       8.622640      15.270743          -0.000002
          202              C      -0.476389       0.618379      16.579763      -0.147937      37.111708 0.47921758E+03  0.11642486E+05                                 9.987481                            7.495984      -0.279827       1.885680                    0.998359      30.690179      92.212667       0.573373       0.439699      -1.040949       0.003767       0.004933       0.006611       0.009068       0.019927      -0.006063      -0.036754      -0.038942      -0.021936      -0.034499      -0.018962       0.053461             12.095291      13.841666      -3.113692      -2.100845       9.272108       5.167865      13.172099          -0.000001
          203              C      -1.080515       1.319907      17.604905       0.094210      29.577336 0.34153200E+03  0.76389217E+04                                 8.595674                            6.312382       0.019432       2.025244                    0.999162      26.708253      77.499599       0.625920       0.437508      -1.040181       0.043644      -0.006629       0.032582       0.054867       0.010429       0.010661      -0.050435      -0.019687       0.013453      -0.050245      -0.006257       0.056502             10.333948      11.301905      -0.302535      -0.798336       8.474151       5.145497      11.225789          -0.000001
          204              C       1.528347      -0.500874      15.710687       0.378277      34.727136 0.33296657E+03  0.73867612E+04                                 9.853237                            6.416367      -0.404831       1.904161                    0.998652      24.618107      70.722245       0.595448       0.463670      -1.027053       0.017057      -0.019158      -0.021135       0.033236       0.019281      -0.015749      -0.059735      -0.082779      -0.041714      -0.051122      -0.038361       0.089483             13.612266      14.489407      -4.630505      -3.568138      12.141394       7.628137      14.205996          -0.000001
          205              C       3.415864      -1.627834      15.089481       0.374584      34.981439 0.32099325E+03  0.70428225E+04                                 9.820249                            6.244319      -0.398212       1.905628                    0.998517      24.385668      69.236531       0.612844       0.455518      -1.033582      -0.023094       0.000586       0.004026       0.023449       0.030691      -0.013925      -0.063540      -0.053862       0.035227      -0.055078      -0.033508       0.088586             14.028304      25.781525      -3.753887       0.001504       7.968362       2.355465       8.335025          -0.000002
          206              C       1.418643      -1.807053      13.868491       0.381188      34.947201 0.32969308E+03  0.72969679E+04                                 9.856369                            6.373527      -0.421988       1.895384                    0.998771      24.629999      70.700878       0.598953       0.462042      -1.027834       0.011786       0.009730       0.027142       0.031149       0.025527      -0.019844      -0.061335      -0.062461      -0.027356      -0.052135      -0.035630       0.087765             13.448955      14.194405       1.873149       5.241021      10.302902       7.111272      15.849558          -0.000001
          207              C       6.854271      -2.535908      13.886852       0.088013      27.193890 0.32728217E+03  0.72353990E+04                                 8.063518                            6.136102       0.044014       2.031721                    0.999587      26.477798      76.136051       0.642202       0.431414      -1.044877       0.003606       0.026920       0.037562       0.046353       0.002484       0.003318      -0.013392      -0.082696       0.006573      -0.042840      -0.001674       0.044514              9.526245      14.406900      -1.490040       0.126925       5.458087       1.635347       8.713748           0.000001
          208              C       5.494237      -2.440988      13.948054      -0.143078      34.764926 0.42276499E+03  0.99348412E+04                                 9.454667                            6.961082      -0.057156       1.966249                    0.999007      29.475129      86.550359       0.606399       0.429819      -1.048913       0.010061       0.013430       0.004854       0.017468       0.005548       0.008120      -0.022807      -0.088570      -0.007590      -0.045764      -0.008931       0.054695             11.636254      19.409816      -2.442973      -1.333677       6.487434       2.116072       9.011510           0.000000
          209              C       4.867569      -1.871064      15.009918       0.077220      40.228233 0.40058027E+03  0.92030430E+04                                10.431715                            6.757765      -0.215623       1.950835                    0.999035      26.309549      74.140646       0.623615       0.427512      -1.059966       0.013009      -0.001177      -0.002361       0.013274       0.009960       0.004324      -0.018475      -0.048368      -0.002482      -0.028495      -0.006624       0.035119             14.752810      27.982022      -3.164620      -0.222573       7.302570       2.075511       8.973837          -0.000001
          210              C       5.757226      -1.238321      15.894294      -0.142008      33.734645 0.43151707E+03  0.10145999E+05                                 9.167272                            6.973830       0.101257       2.012823                    0.999531      29.258792      84.661769       0.616358       0.422645      -1.058174       0.000559       0.000615      -0.023529       0.023543      -0.002379      -0.011419      -0.007698      -0.057477       0.084224      -0.044785       0.011995       0.032790             10.995907      18.434547      -0.951231       1.464005       6.660282       1.915196       7.892891          -0.000004
          211              C       7.124774      -1.364929      15.836152       0.072732      26.649488 0.33999157E+03  0.75442985E+04                                 7.833844                            6.179152       0.248116       2.094379                    0.999683      26.344077      74.463955       0.655442       0.421135      -1.057327       0.011039      -0.021187      -0.040092       0.046670      -0.008583       0.005242       0.000620      -0.059928       0.061622      -0.041886       0.020820       0.021065              8.966830      13.343327      -0.970600       0.762492       6.218603       1.955200       7.338559          -0.000002
          212              C       6.326781      14.509457      11.521374       0.093474      29.923979 0.34604412E+03  0.77560172E+04                                 8.604873                            6.328965      -0.001208       2.012684                    0.999386      26.833813      77.641947       0.629555       0.434075      -1.043476       0.035622      -0.046199       0.002653       0.058398      -0.002352      -0.025939      -0.042560       0.002490      -0.041535      -0.055449       0.009584       0.045865             10.233018      10.563629      -0.553039       1.831401       9.658659       5.206018      10.476765           0.000000
          213              C      14.386304      -1.996722      12.543456      -0.151140      37.395690 0.48358230E+03  0.11705739E+05                                 9.876674                            7.437615      -0.002046       1.979362                    0.998257      30.005634      88.269432       0.589861       0.428971      -1.053611      -0.008239      -0.005820       0.019962       0.022366       0.001997      -0.003831      -0.041878       0.008234      -0.019692      -0.045715       0.006909       0.038806             11.708169      12.774579      -0.141229       3.142597      10.844039       5.334075      11.505888          -0.000000
          214              C       0.719841      -2.457664      12.760725       0.051154      41.413528 0.43497778E+03  0.10194993E+05                                10.589972                            7.028347      -0.148562       1.964992                    0.999065      26.958789      76.579426       0.613643       0.425864      -1.061641      -0.017114      -0.023798      -0.030971       0.042643       0.014107      -0.005504      -0.018788       0.018226       0.021638      -0.026943       0.000826       0.026117             14.166824      14.257159       1.505190       5.656689      12.254537       7.860216      15.988775          -0.000000
          215              C      -6.209576      13.742086      12.099738      -0.139378      36.654343 0.44381807E+03  0.10540296E+05                                 9.781890                            7.127445      -0.075760       1.953408                    0.999271      29.797226      87.503657       0.600847       0.429234      -1.050941      -0.007719       0.003150       0.004061       0.009273      -0.006810      -0.018618      -0.033604      -0.013079       0.009640      -0.040068       0.000833       0.039234             11.927836      11.206887       0.628896       3.347214      11.120628       6.651434      13.455991           0.000001
          216              C       8.095577      13.085872      11.089897       0.104041      28.012090 0.32878192E+03  0.72538785E+04                                 8.207782                            6.120395       0.175018       2.080356                    0.999408      26.032071      74.009864       0.649773       0.427250      -1.050733      -0.030579       0.015822       0.004180       0.034682      -0.002114      -0.026456      -0.033205      -0.005331       0.004276      -0.042983       0.000756       0.042227              9.755987       9.638140      -0.306408       1.872065       8.909320       5.003225      10.720501           0.000001
          217              C      -3.155887      16.413609       1.848316       0.083705      28.247757 0.31424439E+03  0.68494298E+04                                 8.234844                            5.968815       0.221690       2.094160                    0.999766      25.809188      72.731755       0.660966       0.425148      -1.052915       0.025058      -0.027267      -0.021654       0.042899       0.002271       0.020116       0.037808       0.038654       0.005154      -0.050221       0.007128       0.043093             10.298627       7.199807      -1.165900      -2.049619      12.587949      -5.656184      11.108126           0.000001
          218              C      -3.324200      15.493437       2.848977      -0.121066      35.179330 0.40497180E+03  0.93918421E+04                                 9.512931                            6.777145       0.020527       1.995215                    0.999474      28.734627      83.150395       0.620983       0.425305      -1.054274       0.027693       0.009572      -0.000759       0.029311       0.007422       0.024939       0.032987       0.065777      -0.025404      -0.054010       0.000306       0.053703             12.360328       6.765750      -0.896782      -1.810970      16.835047      -7.536330      13.480188           0.000001
          219              C      -2.721577      14.278632       2.827556       0.080118      43.681472 0.39643404E+03  0.91206802E+04                                11.200356                            6.805568      -0.281430       1.937059                    0.998843      26.325402      75.218048       0.607660       0.438116      -1.049270       0.003431       0.009416      -0.012785       0.016245       0.016595       0.032721       0.025822       0.027605       0.026866      -0.034205      -0.020128       0.054332             17.022426       9.201348       2.500680      -4.510765      24.069176     -12.848857      17.796754           0.000001
          220              C      -1.641064      14.298815       1.976841      -0.132451      35.528576 0.41527939E+03  0.96821986E+04                                 9.560673                            6.872790       0.015096       1.987863                    0.999522      29.010318      83.905198       0.615907       0.426537      -1.054534      -0.008700       0.026797       0.017246       0.033034      -0.007033       0.022163       0.041230       0.007369      -0.023374      -0.052750       0.011788       0.040962             12.228579       8.612475       0.873927      -3.575010      13.459209      -7.834347      14.614053           0.000003
          221              C      -1.487778      15.190940       0.960880       0.070851      27.469325 0.31395688E+03  0.68178106E+04                                 7.957211                            5.893092       0.323312       2.121748                    0.999837      25.758523      71.634775       0.679960       0.414809      -1.063112      -0.043379       0.024200       0.000563       0.049676      -0.006890       0.004649       0.019374       0.038803      -0.023048      -0.032618       0.008115       0.024504              9.712525       6.915548      -0.264233      -2.763949      11.027273      -4.967824      11.194753           0.000002
          222              C      -3.025142      13.179213       3.739474       0.389726      37.343444 0.32248418E+03  0.71472284E+04                                10.574683                            6.429810      -0.605799       1.843431                    0.997679      24.912709      73.192962       0.574854       0.480750      -1.010686      -0.015784      -0.023416       0.002396       0.028340       0.035052       0.051841       0.036344       0.006993       0.080094      -0.051159      -0.036234       0.087393             15.878517       9.784925       1.825240      -4.303689      21.818972     -11.037605      16.031653           0.000001
          223              C      -4.251427      12.308210       5.450084       0.376868      36.329932 0.33927437E+03  0.76327914E+04                                10.447572                            6.635724      -0.695961       1.808712                    0.997202      25.608593      76.370798       0.559393       0.486695      -1.005286       0.023719      -0.001508      -0.007002       0.024777       0.035849       0.028162       0.043892      -0.009277       0.052823      -0.047066      -0.027431       0.074497             14.877640      19.960074      -1.799822     -10.028087      10.053693      -1.130894      14.619155           0.000001
          224              C      -2.401479      11.240894       4.737075       0.382225      34.180299 0.32319919E+03  0.71658403E+04                                 9.977126                            6.435749      -0.505405       1.878780                    0.998094      24.854075      72.994777       0.574844       0.480573      -1.010949      -0.012798       0.022655       0.001611       0.026069       0.032147       0.057192       0.043029       0.005657       0.050945      -0.053000      -0.038871       0.091871             14.133385      13.703133      -8.480436      -1.733294      20.291578      -1.512919       8.405443           0.000002
          225              C       8.059511      11.328688       7.812502       0.079698      26.734901 0.32226359E+03  0.70780260E+04                                 7.904846                            6.032204       0.184920       2.079344                    0.999606      26.162653      74.332175       0.658617       0.423421      -1.052585      -0.013209       0.035103      -0.011093       0.039113      -0.004408       0.039617      -0.001930      -0.017651       0.002851      -0.044202       0.007752       0.036450              9.248435      10.630351       0.037929      -4.557878       9.092621      -0.153836       8.022333           0.000002
          226              C       9.200136      11.359509       7.047470      -0.135418      34.300297 0.43715503E+03  0.10374801E+05                                 9.451395                            7.112399      -0.125615       1.940515                    0.999065      29.833434      88.465733       0.594749       0.433938      -1.044855      -0.001528       0.018341       0.012980       0.022521       0.000111       0.036260       0.022741      -0.045777      -0.003923      -0.052095       0.008112       0.043983             11.535032      15.056366       0.246191      -6.921684       8.687508      -1.112116      10.861222           0.000003
          227              C      -5.524298      12.373246       6.184515       0.061407      41.422675 0.41869980E+03  0.97988674E+04                                10.881439                            7.046244      -0.425587       1.884051                    0.998433      27.206155      79.281103       0.588558       0.444676      -1.041813      -0.023615       0.004602      -0.009387       0.025826       0.010335       0.023351       0.006043      -0.010497       0.065763      -0.029352      -0.006070       0.035422             15.192002      20.662491      -1.779633     -11.199766      10.144550       0.328398      14.768964           0.000002
          228              C      -6.256162      13.494615       6.450746      -0.118684      34.053437 0.41649510E+03  0.97380168E+04                                 9.318918                            6.901014      -0.019884       1.978342                    0.999370      29.105829      84.879175       0.610940       0.428792      -1.050941       0.005976      -0.015733       0.017521       0.024295       0.012529       0.042717      -0.007407      -0.029456       0.003180      -0.053637       0.016989       0.036648             11.276402      14.152646      -2.242154      -6.598256       9.583931       0.640757      10.092628           0.000002
          229              C       7.673291      13.521334       7.273920       0.073804      27.227970 0.32742413E+03  0.72234270E+04                                 8.023588                            6.090515       0.119217       2.055781                    0.999392      26.397234      75.282655       0.653499       0.424843      -1.051202       0.001339      -0.034028       0.013800       0.036744       0.010304       0.027255       0.006006      -0.049787       0.007691      -0.043121       0.010830       0.032291              9.368502      11.043988      -1.683573      -4.775575       8.717147      -0.007772       8.344370           0.000001
          230              C      -0.350156       8.362837       3.629309       0.076819      29.657553 0.36545514E+03  0.83250769E+04                                 8.681286                            6.573529      -0.161712       1.956082                    0.998527      27.574358      81.115776       0.606398       0.443399      -1.035271      -0.011391      -0.008455       0.059182       0.060858       0.032793      -0.002507       0.010376       0.014415       0.058766      -0.044825       0.017709       0.027116             10.382760       8.341374      -5.424576      -0.361263      12.793423       1.115602      10.013482           0.000002
          231              C      -1.140629       9.497470       3.497724      -0.136233      34.660655 0.44253086E+03  0.10535373E+05                                 9.476968                            7.135022      -0.156216       1.933134                    0.998093      29.971233      89.037297       0.596378       0.431398      -1.046305      -0.014204      -0.010208      -0.002283       0.017640       0.032395      -0.002622      -0.001582       0.045350      -0.006928      -0.038389      -0.002524       0.040913             11.447110       9.227721      -6.222418      -1.009044      14.433260       1.716352      10.680348           0.000003
          232              C      -1.620023      10.007983       4.685053       0.071358      40.509394 0.41077152E+03  0.95617316E+04                                10.690353                            6.960210      -0.351829       1.909994                    0.998618      26.923982      78.094390       0.594969       0.442258      -1.043862      -0.004430      -0.020981      -0.004430       0.021897       0.029518       0.002934      -0.001358       0.051231      -0.067148      -0.028833      -0.021502       0.050335             14.955216      12.527861     -10.336524      -0.591663      21.731863       0.660887      10.605925           0.000002
          233              C      -1.420150       9.194725       5.756097      -0.151875      35.045167 0.45155973E+03  0.10809893E+05                                 9.558525                            7.224111      -0.169650       1.918947                    0.999162      30.414844      90.746268       0.590357       0.433396      -1.044599      -0.008039      -0.023533      -0.029564       0.038632       0.024536      -0.013195       0.013488       0.023100       0.052644      -0.041671       0.016357       0.025314             11.539207      10.457257      -6.715333       0.685663      14.532054      -1.187061       9.628309           0.000002
          234              C      -0.581587       8.100274       5.841781       0.092304      27.145285 0.33203963E+03  0.73654808E+04                                 8.075537                            6.190336       0.101619       2.054614                    0.999281      26.417974      76.037954       0.638007       0.432783      -1.044280       0.007982      -0.008298      -0.038469       0.040155       0.036712      -0.002645       0.001479       0.039761       0.001193      -0.042110       0.000504       0.041607              9.444605       7.833063      -4.422228       0.257298      10.530232      -0.074457       9.970520           0.000002
          235              C      -0.882146       4.894134       3.323297       0.080209      29.950187 0.36187537E+03  0.82385139E+04                                 8.817456                            6.604120      -0.268518       1.929726                    0.997792      27.457844      81.238502       0.595270       0.451962      -1.028425       0.044470      -0.007071      -0.013415       0.046984      -0.018589      -0.012342      -0.038883      -0.018851      -0.007160      -0.047219       0.002855       0.044364             10.508941      11.465781       1.486797       1.208043       9.264188       5.247001      10.796853          -0.000000
          236              C      -1.615512       4.133008       2.441981      -0.135991      38.994151 0.50445648E+03  0.12408927E+05                                10.305319                            7.681497      -0.319772       1.866878                    0.998248      31.161581      94.088633       0.567670       0.438631      -1.042003       0.009233      -0.001207      -0.014020       0.016831      -0.010020      -0.015036      -0.034196      -0.018924       0.019320      -0.039585      -0.001213       0.040798             12.439107      12.675952       1.718028       1.937281      11.338401       6.760037      13.302968          -0.000002
          237              C      -0.861106       3.316537       1.456620       0.041192      41.295741 0.44153082E+03  0.10383469E+05                                10.585312                            7.067499      -0.092899       1.980518                    0.999108      27.131143      77.104848       0.613936       0.424230      -1.063057       0.009610      -0.002030       0.037509       0.038774      -0.008398       0.003963      -0.018872      -0.034001      -0.027089      -0.018035      -0.014405       0.032440             14.404970      14.387032       4.692337       3.932608      13.525419       8.643138      15.302457          -0.000001
          238              C       0.476386       3.652175       1.279133      -0.145662      37.088496 0.47892388E+03  0.11634325E+05                                 9.987113                            7.497316      -0.276952       1.886502                    0.998304      30.679384      92.195767       0.572869       0.440125      -1.040629      -0.003547       0.003254       0.006650       0.008209      -0.018825       0.005691      -0.036022      -0.038315      -0.020022      -0.033489      -0.018521       0.052009             12.093419      13.841784       3.113512       2.100416       9.270954       5.164851      13.167518          -0.000000
          239              C       1.080511       4.353702       2.304275       0.094407      29.549035 0.34120982E+03  0.76289367E+04                                 8.587708                            6.308002       0.013353       2.023306                    0.999123      26.685297      77.386462       0.626427       0.437314      -1.040430      -0.044023      -0.006079       0.033255       0.055505      -0.011581      -0.012372      -0.050809      -0.017562       0.011065      -0.052396      -0.003753       0.056149             10.323094      11.291088       0.301551       0.796168       8.465158       5.138521      11.213037          -0.000000
          240              C      13.499651       2.532921       0.410057       0.375603      34.800519 0.33374854E+03  0.74079484E+04                                 9.862517                            6.421067      -0.405439       1.903504                    0.998647      24.651432      70.820606       0.595664       0.463262      -1.027349      -0.015396      -0.017899      -0.021166       0.031708      -0.019566       0.017694      -0.059671      -0.082404      -0.041779      -0.052062      -0.037741       0.089802             13.626397      14.504013       4.636358       3.573031      12.154252       7.637260      14.220926          -0.000001
          241              C      11.612135      -4.661630      30.390111       0.375222      34.978233 0.32085914E+03  0.70396716E+04                                 9.824381                            6.246156      -0.404032       1.904133                    0.998544      24.373573      69.218090       0.612246       0.455977      -1.033245       0.023315      -0.000659       0.004113       0.023684      -0.029514       0.012977      -0.064148      -0.053695       0.034244      -0.055127      -0.033213       0.088339             14.035805      25.797861       3.756858      -0.001461       7.971554       2.356233       8.338000          -0.000001
          242              C      13.609356      -4.840848      29.169121       0.377543      35.037745 0.33066891E+03  0.73233243E+04                                 9.868587                            6.380180      -0.421914       1.895168                    0.998737      24.667693      70.811540       0.599084       0.461640      -1.028148      -0.011375       0.010259       0.027376       0.031370      -0.025924       0.019486      -0.062298      -0.064613      -0.026951      -0.052541      -0.036711       0.089252             13.466898      14.211742      -1.877704      -5.250157      10.316965       7.122960      15.871986           0.000000
          243              C       8.173729      -5.569704      29.187482       0.092716      27.048993 0.32511499E+03  0.71746017E+04                                 8.030817                            6.112065       0.040125       2.031600                    0.999570      26.388182      75.777250       0.644132       0.430894      -1.045332      -0.003596       0.026409       0.038604       0.046911      -0.002802      -0.002326      -0.012643      -0.081611       0.008414      -0.042479      -0.000913       0.043392              9.485732      14.337228       1.482701      -0.120740       5.437540       1.631271       8.682427           0.000001
          244              C       9.533763      -5.474783      29.248684      -0.144352      34.798818 0.42330720E+03  0.99505916E+04                                 9.460173                            6.965273      -0.056469       1.966395                    0.998975      29.492625      86.609736       0.606263       0.429786      -1.048953      -0.008385       0.014213       0.003949       0.016967      -0.005412      -0.008131      -0.021851      -0.088501      -0.005634      -0.045924      -0.007890       0.053815             11.643066      19.420272       2.445185       1.336094       6.491326       2.118093       9.017599           0.000002
          245              C      10.160430      -4.904860      30.310548       0.076442      40.233248 0.40064987E+03  0.92050679E+04                                10.431449                            6.757550      -0.215038       1.950911                    0.999076      26.316954      74.163916       0.623734       0.427410      -1.060026      -0.015090      -0.001536      -0.002614       0.015392      -0.010394      -0.005880      -0.018887      -0.048392      -0.002036      -0.029831      -0.005522       0.035353             14.752017      27.979184       3.165105       0.223147       7.302744       2.075517       8.974124          -0.000000
          246              C       9.270772       1.795475       0.593664      -0.144810      33.850058 0.43331826E+03  0.10199218E+05                                 9.189862                            6.990153       0.096390       2.010408                    0.999497      29.314195      84.874202       0.615387       0.422861      -1.058012       0.001529       0.000910      -0.025015       0.025078       0.002507       0.009790      -0.008201      -0.058223       0.080786      -0.044149       0.012130       0.032018             11.025549      18.492804       0.952251      -1.473707       6.674235       1.916881       7.909609          -0.000002
          247              C       7.903224       1.668867       0.535522       0.077960      26.519941 0.33781333E+03  0.74838426E+04                                 7.808683                            6.159085       0.246806       2.095231                    0.999665      26.261619      74.168044       0.656555       0.421102      -1.057360      -0.010492      -0.021504      -0.040938       0.047418       0.009060      -0.004127       0.001620      -0.060213       0.063243      -0.042275       0.020111       0.022165              8.937418      13.295533       0.961454      -0.765223       6.198858       1.949945       7.317863          -0.000001
          248              C      -6.326795      11.475661      26.822004       0.090683      30.017810 0.34742346E+03  0.77948695E+04                                 8.625431                            6.345017      -0.010211       2.009577                    0.999407      26.880383      77.822460       0.628230       0.434548      -1.043167      -0.037537      -0.046426       0.003546       0.059808       0.001075       0.025957      -0.043152       0.001138      -0.041832      -0.055405       0.008188       0.047217             10.258100      10.574905       0.548500      -1.834417       9.688318       5.228037      10.511077           0.000001
          249              C       0.641695      -5.030518      27.844086      -0.150554      37.407558 0.48365656E+03  0.11709152E+05                                 9.882586                            7.441720      -0.003994       1.978683                    0.998245      30.010263      88.317846       0.589219       0.429379      -1.053256       0.008005      -0.005880       0.020213       0.022522      -0.003507       0.003275      -0.041902       0.010087      -0.019007      -0.046067       0.007454       0.038613             11.715193      12.778891       0.142242      -3.141762      10.853349       5.339214      11.513340           0.000000
          250              C      14.308159      -5.491459      28.061355       0.052344      41.355127 0.43425452E+03  0.10174633E+05                                10.583771                            7.025241      -0.150872       1.964596                    0.999076      26.935273      76.520077       0.613370       0.426196      -1.061348       0.015455      -0.023535      -0.029047       0.040454      -0.014848       0.004391      -0.018924       0.018247       0.024615      -0.027977       0.001964       0.026013             14.156932      14.246137      -1.504710      -5.652627      12.246539       7.854332      15.978121           0.000000
          251              C       6.209563      10.708290      27.400368      -0.140973      36.716618 0.44488185E+03  0.10571544E+05                                 9.790859                            7.135260      -0.076921       1.952794                    0.999235      29.828961      87.612426       0.600629       0.429147      -1.051028       0.008722       0.003869       0.003028       0.010010       0.006217       0.019812      -0.033115      -0.014994       0.011295      -0.040063       0.000263       0.039800             11.937691      11.213682      -0.629356      -3.347997      11.131349       6.658227      13.468042           0.000002
          252              C       6.932410      10.052077      26.390527       0.107224      27.932861 0.32769033E+03  0.72235205E+04                                 8.193493                            6.112116       0.170880       2.079809                    0.999383      25.981540      73.825261       0.649935       0.427514      -1.050609       0.031444       0.014435       0.002726       0.034706       0.003342       0.026077      -0.033068      -0.006895       0.003882      -0.043269       0.001794       0.041475              9.736823       9.618585       0.306098      -1.867546       8.892900       4.991817      10.698984           0.000002
          253              I      -3.509195      13.636323       9.222914      -0.460798     451.628937 0.18833366E+05  0.10366871E+07                                35.906029                           34.003979       1.605659       1.862749                    0.999936     167.790340     547.548699       0.483308       0.230230      -1.352290      -0.181932      -0.028386       0.005787       0.184225       0.169132      -0.153771       0.020245       0.399249      -0.133425      -0.266911      -0.067948       0.334859             38.014111      52.674619       4.300696      -4.905096      26.456406       7.131858      34.911308           0.000007
          254              I      -1.217125      15.674208       5.899617      -0.453631     436.200724 0.18836384E+05  0.10407009E+07                                35.440669                           34.267778       1.399001       1.809905                    0.999985     170.019812     562.545131       0.474211       0.233779      -1.342202      -0.025576       0.130132      -0.177320       0.221429       0.031452       0.053436      -0.226833      -0.154589       0.789651      -0.247459      -0.135708       0.383167             37.057718      26.109744      -0.070812       9.516506      32.898388      -7.547149      52.165021           0.000003
          255              I       3.544954       0.988184      12.621184      -0.429234     424.583184 0.18085717E+05  0.98506573E+06                                34.406111                           33.269814       1.735747       1.902118                    0.999867     165.176985     535.404882       0.489982       0.229507      -1.353953       0.140162      -0.168567      -0.019563       0.220097      -0.226466      -0.124953       0.047445      -0.227655      -0.547746      -0.265319      -0.100395       0.365714             36.525725      40.058817     -12.057194      -2.834206      43.402548      -1.310195      26.115809          -0.000006
          256              I       2.560768       4.113030      15.633266      -0.438191     452.499888 0.19661363E+05  0.10931543E+07                                36.039489                           34.828650       1.609249       1.862512                    0.999847     167.896837     549.308355       0.476154       0.231361      -1.351640       0.120960       0.091207       0.255721       0.297226       0.065137       0.066784       0.205581      -0.039638       0.739662      -0.215102      -0.141946       0.357049             38.076509      33.858423       4.616152       8.036601      29.645036       8.727840      50.726068           0.000000
          257              I       5.215914       7.207326      17.785758      -0.421091     395.194720 0.17815564E+05  0.97045147E+06                                33.022933                           33.251048       1.491829       1.840681                    0.999891     167.074144     548.464073       0.483158       0.232725      -1.344043      -0.137757       0.173032      -0.099899       0.242687      -0.151187       0.062576      -0.133328      -0.454191      -0.297848      -0.228199      -0.139787       0.367987             33.279894      30.040248     -10.595416      -0.003302      41.116938       1.961638      28.682497           0.000002
          258              I       4.039073       3.408852      19.938863      -0.465647     436.746990 0.18710413E+05  0.10307814E+07                                35.310729                           34.052536       1.504807       1.836873                    0.999914     169.328179     557.284326       0.478383       0.232406      -1.345780      -0.167358      -0.069285       0.042467       0.186045       0.244446      -0.114544      -0.093865       0.139624      -0.322209      -0.201215      -0.154038       0.355253             36.706754      49.876502       8.909899      -1.770640      31.338350       1.198529      28.905411          -0.000008
          259              I       3.509182      10.602528      24.523544      -0.460824     451.419761 0.18822814E+05  0.10359531E+07                                35.892058                           33.992223       1.609104       1.863521                    0.999937     167.777165     547.451338       0.483442       0.230200      -1.352345       0.181836      -0.028601       0.005839       0.184164      -0.168649       0.153752       0.020378       0.400754      -0.135057      -0.266902      -0.068393       0.335295             37.997276      52.649026      -4.299743       4.900489      26.446110       7.128784      34.896693           0.000008
          260              I       1.217111      12.640413      21.200247      -0.454273     436.201632 0.18836262E+05  0.10406822E+07                                35.437813                           34.264921       1.401262       1.810341                    0.999985     170.040714     562.592824       0.474293       0.233742      -1.342269       0.025058       0.131007      -0.178556       0.222874      -0.031133      -0.052711      -0.225210      -0.154642       0.784991      -0.245817      -0.134924       0.380741             37.055535      26.107464       0.071171      -9.516903      32.896851      -7.549783      52.162290          -0.000004
          261              I      11.483044      -2.045612      27.921814      -0.428936     424.478215 0.18078791E+05  0.98459425E+06                                34.400375                           33.263054       1.733460       1.901705                    0.999868     165.160017     535.324318       0.490041       0.229502      -1.353961      -0.139584      -0.167639      -0.019229       0.218989       0.227215       0.125208       0.047610      -0.228450      -0.548302      -0.265885      -0.100831       0.366715             36.521313      40.055614      12.061186       2.834453      43.398588      -1.308018      26.109738          -0.000004
          262              I      -2.560774       7.146825       0.332636      -0.438007     452.631916 0.19667373E+05  0.10935799E+07                                36.049010                           34.835561       1.606377       1.861842                    0.999857     167.903059     549.364645       0.476071       0.231383      -1.351600      -0.120987       0.090462       0.255263       0.296615      -0.064933      -0.066337       0.206733      -0.040549       0.740652      -0.215556      -0.142486       0.358042             38.089364      33.869129      -4.618800      -8.045951      29.648831       8.733466      50.750132           0.000003
          263              I       9.812077      10.241122       2.485128      -0.421185     395.188491 0.17815095E+05  0.97041842E+06                                33.021491                           33.249447       1.494488       1.841319                    0.999888     167.077954     548.472380       0.483196       0.232708      -1.344069       0.138301       0.173100      -0.100475       0.243282       0.150047      -0.061724      -0.132440      -0.454659      -0.299274      -0.227438      -0.139680       0.367118             33.278606      30.038525      10.596118       0.005055      41.120182       1.962782      28.677110           0.000008
          264              I      10.988921       6.442648       4.638233      -0.465845     436.809145 0.18714350E+05  0.10310530E+07                                35.313889                           34.055701       1.503096       1.836466                    0.999914     169.338345     557.333371       0.478370       0.232400      -1.345788       0.168137      -0.069536       0.042915       0.186941      -0.243507       0.113851      -0.093477       0.138824      -0.322147      -0.200238      -0.153633       0.353871             36.710433      49.887366      -8.909572       1.775444      31.335470       1.193495      28.908464          -0.000005
          265              I       2.623131      13.654563      12.532440      -0.451601     455.363682 0.20014309E+05  0.11200095E+07                                36.385910                           35.272310       1.410381       1.810143                    0.999965     170.162690     562.243136       0.469533       0.233109      -1.346365       0.114881      -0.111156      -0.241718       0.289794      -0.103713      -0.106688       0.203711       0.002935       0.777654      -0.250004      -0.134146       0.384151             38.056432      35.342338      -5.779445     -10.257091      29.726904       7.998555      49.100054           0.000006
          266              I      10.951955      -0.548904      15.679474      -0.432042     430.082743 0.18315850E+05  0.10002322E+07                                34.714408                           33.481013       1.717085       1.898188                    0.999884     165.119116     535.002215       0.488687       0.229510      -1.354662       0.090732       0.166923       0.049070       0.196223       0.198947       0.145629       0.079857      -0.258923      -0.470472      -0.265944      -0.089122       0.355066             37.050534      40.318505      12.430555       3.719470      44.493782      -1.192525      26.339316          -0.000005
          267              I      -4.047197      11.181031      23.399865      -0.425864     424.708925 0.17773428E+05  0.96659402E+06                                34.565968                           33.100391       1.613443       1.866390                    0.999890     167.091900     546.251304       0.487200       0.231167      -1.347679       0.204781       0.073496      -0.048278       0.222862       0.253211      -0.154091      -0.133085       0.137117      -0.243276      -0.224030      -0.166484       0.390514             35.817252      48.448344       8.874475      -2.770683      30.700434       1.023101      28.302978          -0.000001
          268              I      -5.187971       7.333770      25.562151      -0.461382     419.074529 0.19021462E+05  0.10529250E+07                                34.449622                           34.435015       1.467928       1.826376                    0.999969     170.096979     562.334598       0.473331       0.233770      -1.342946       0.129445      -0.146855       0.142170       0.241939      -0.150129       0.060177      -0.125927      -0.476831      -0.218164      -0.249054      -0.112760       0.361814             35.144810      30.830663     -12.411693      -0.627696      43.815055       2.862099      30.788713           0.000007
          269              I      11.490706       3.965305      18.804474      -0.469802     460.939471 0.19238289E+05  0.10660137E+07                                36.573701                           34.490280       1.509363       1.835233                    0.999949     169.618970     557.725343       0.476707       0.231877      -1.348121      -0.176301       0.033388      -0.023829       0.181010      -0.180956       0.206324       0.023259       0.387508      -0.074237      -0.297056      -0.069815       0.366871             38.796297      55.306231      -5.148888       5.973000      26.420370       6.568334      34.662291           0.000001
          270              I      -1.218623       1.917288      22.133585      -0.474069     444.677665 0.19651330E+05  0.10977944E+07                                36.006283                           35.121731       1.342674       1.792110                    0.999978     172.101456     573.459634       0.465785       0.235392      -1.339274      -0.012287      -0.132519       0.165346       0.212253      -0.046122      -0.051326      -0.214405      -0.162465       0.751077      -0.251566      -0.112703       0.364269             37.386781      27.000831       0.190506      -9.186084      34.145273      -7.576352      51.014238          -0.000013
          271              I      -2.623144      10.620768      27.833070      -0.451781     455.332079 0.20013447E+05  0.11199433E+07                                36.383106                           35.270804       1.411596       1.810459                    0.999966     170.162809     562.229303       0.469561       0.233099      -1.346386      -0.115116      -0.110783      -0.242190       0.290139       0.103997       0.106501       0.203769       0.002670       0.776087      -0.250031      -0.133804       0.383835             38.051517      35.332394       5.777432      10.253212      29.724439       7.996649      49.097717           0.000008
          272              I       4.076043       2.484892       0.378844      -0.432166     430.120566 0.18318471E+05  0.10004121E+07                                34.716161                           33.483276       1.717501       1.898194                    0.999882     165.131951     535.055540       0.488673       0.229508      -1.354663      -0.090641       0.166565       0.049049       0.195871      -0.198737      -0.145140       0.079513      -0.259880      -0.469994      -0.265639      -0.089112       0.354751             37.052553      40.318472     -12.430704      -3.716424      44.500500      -1.195553      26.338687          -0.000002
          273              I       4.047184      14.214826       8.099235      -0.425701     424.537476 0.17764905E+05  0.96601313E+06                                34.554767                           33.091351       1.611562       1.866129                    0.999885     167.071707     546.149269       0.487291       0.231152      -1.347704      -0.205724       0.073553      -0.048146       0.223720      -0.253314       0.153034      -0.131778       0.136984      -0.244570      -0.223722      -0.165790       0.389512             35.803111      48.420491      -8.866376       2.774973      30.691566       1.021159      28.297276           0.000002
          274              I       5.187961      10.367565      10.261521      -0.461810     419.042953 0.19019062E+05  0.10527496E+07                                34.444649                           34.429799       1.471202       1.827095                    0.999970     170.111402     562.354495       0.473433       0.233728      -1.343018      -0.130062      -0.147818       0.142955       0.243316       0.148780      -0.059727      -0.124871      -0.474971      -0.216132      -0.247895      -0.111634       0.359529             35.140286      30.824431      12.410875       0.628344      43.812742       2.862430      30.783683           0.000004
          275              I       3.537288       6.999100       3.503844      -0.469801     461.098652 0.19245934E+05  0.10665493E+07                                36.584390                           34.498912       1.508674       1.835033                    0.999949     169.629315     557.799123       0.476608       0.231901      -1.348079       0.175859       0.033804      -0.023873       0.180663       0.180054      -0.205682       0.023635       0.388527      -0.075390      -0.296537      -0.069778       0.366315             38.809382      55.328351       5.143814      -5.982162      26.423912       6.569887      34.675883           0.000004
          276              I       1.218618       4.951084       6.832955      -0.474087     444.658006 0.19649639E+05  0.10976718E+07                                36.004209                           35.119354       1.343858       1.792375                    0.999977     172.103396     573.451021       0.465820       0.235380      -1.339296       0.011393      -0.132597       0.165388       0.212285       0.045487       0.051622      -0.214115      -0.162396       0.750705      -0.251059      -0.112930       0.363988             37.385198      27.002817      -0.192177       9.188411      34.146765      -7.578103      51.006012          -0.000011
          277              N       7.147317      -1.648129       9.513932      -0.174218      36.705525 0.49839772E+03  0.11960106E+05                                 9.413561                            7.323373      -0.087079       2.014792                    0.997814      27.286184      75.796720       0.632513       0.403532      -1.087336       0.039643       0.085358       0.072097       0.118556      -0.017248      -0.028402      -0.027138       0.051063      -0.025674      -0.054561       0.009539       0.045022             11.170698      11.388418       2.101986      -0.162919       9.396331       5.127721      12.727346           0.000001
          278              N      10.450470       1.135618      12.194602      -0.385712      43.310635 0.54232549E+03  0.13205310E+05                                10.233240                            7.449583       0.329632       2.104928                    0.999174      29.356092      80.406152       0.655515       0.383738      -1.108322      -0.082693       0.052410       0.100536       0.140329       0.045165       0.109667      -0.075474      -0.051160      -0.173718      -0.174549       0.078239       0.096310             13.102492      20.170036       5.788828       4.202546       9.365949       3.565980       9.771491          -0.000003
          279              N      10.292675       2.543669      14.150023      -0.357118      42.999416 0.53604706E+03  0.13019634E+05                                10.242274                            7.445664       0.309183       2.107589                    0.999061      28.923251      79.223174       0.650242       0.387824      -1.104954      -0.048774      -0.082036      -0.067930       0.117146      -0.061393      -0.056175      -0.101307       0.033334      -0.044157      -0.152480       0.062432       0.090048             13.137247      21.913706      -1.159538      -5.409948       7.490441       2.475064      10.007594          -0.000003
          280              N       8.384120       1.355580      13.314608      -0.379454      42.065076 0.55842259E+03  0.13708935E+05                                10.073607                            7.609954       0.364679       2.119714                    0.998864      29.377645      81.024015       0.641554       0.388895      -1.103672       0.132434       0.022510      -0.006938       0.134512      -0.060453       0.034624      -0.004574      -0.222604       0.226788      -0.168774       0.070780       0.097993             12.244556       9.685806       0.511894      -0.770085      11.697580       7.428949      15.350283          -0.000002
          281              N       0.112708       2.674502      13.228925      -0.150763      31.815514 0.43822195E+03  0.10225892E+05                                 8.610599                            6.937901      -0.268258       1.969245                    0.996978      26.611245      73.898749       0.637244       0.411901      -1.077250      -0.100855      -0.021256      -0.001221       0.103077      -0.002098       0.004144      -0.004321      -0.086661       0.089671      -0.058511       0.024765       0.033746              9.869770      13.042675       1.883786      -0.884058       8.686419       2.606270       7.880217          -0.000000
          282              N       6.694971       3.796236      17.412117      -0.172635      36.925501 0.49680823E+03  0.11922337E+05                                 9.455426                            7.322112      -0.168866       1.984991                    0.998089      27.405502      76.336035       0.630693       0.404683      -1.085660       0.053695      -0.032477      -0.104982       0.122308       0.009699       0.040690      -0.008093       0.010927      -0.123892      -0.062131       0.015931       0.046199             11.161337      12.490354       0.710615      -0.322355       8.880044       5.354199      12.113613          -0.000000
          283              N       7.201414       5.205477      20.267214      -0.179117      34.276253 0.50341937E+03  0.12134504E+05                                 9.050819                            7.428723      -0.259807       1.958740                    0.996963      27.540375      77.161922       0.618136       0.411083      -1.080205       0.099104       0.005504       0.065984       0.119188       0.005517      -0.031045      -0.004683      -0.085779       0.035161      -0.061958       0.022057       0.039901             10.251764      10.607666       1.210597       4.245410      10.340567      -0.349237       9.807058           0.000001
          284              N      -3.411360       6.314664      22.406243      -0.390337      45.608533 0.60111816E+03  0.15096948E+05                                10.783062                            7.974336       0.098471       2.027894                    0.998096      30.283233      85.686968       0.614775       0.396698      -1.093437       0.028129      -0.111811       0.093062       0.148167       0.010787      -0.029229       0.128782       0.119381      -0.140771      -0.173653       0.074443       0.099210             13.621231      19.879639       6.669539       4.861685      11.507268       1.347646       9.476786           0.000002
          285              N      -2.121958       5.397786      24.156635      -0.394588      45.559466 0.58758767E+03  0.14658763E+05                                10.732067                            7.851239       0.144071       2.043265                    0.998242      30.099624      84.607193       0.624089       0.393401      -1.096814      -0.114479      -0.004850      -0.088685       0.144893      -0.004538      -0.125628       0.007967      -0.158865       0.027549      -0.171417       0.071516       0.099901             13.763176       9.934533       4.771488      -1.120482      20.461056      -7.054061      10.893939           0.000002
          286              N      10.905816       4.351609      23.458926      -0.383853      46.617976 0.58919388E+03  0.14732910E+05                                10.969463                            7.908716       0.048503       2.016122                    0.997791      30.106909      85.178906       0.615306       0.398093      -1.091783       0.098877       0.098196      -0.025559       0.141677      -0.116046       0.008947       0.033422       0.024970       0.259376      -0.163762       0.064210       0.099552             14.120990      13.558580      -3.056421       7.782672      11.835738      -6.306436      16.968653           0.000001
          287              N       0.198364       9.727959      23.235537      -0.163989      32.225163 0.46924949E+03  0.11134986E+05                                 8.687485                            7.179326      -0.237207       1.974054                    0.997325      27.051433      75.668675       0.626650       0.411903      -1.077618      -0.058981      -0.087229       0.002672       0.105331      -0.039762       0.000405      -0.004877       0.023145       0.076258      -0.054289       0.023543       0.030747              9.736583       9.024484       3.271564       2.462749      11.559709       0.057412       8.625555           0.000002
          288              N      -2.457081       1.335944      27.155558      -0.170344      35.955418 0.48324814E+03  0.11512692E+05                                 9.317163                            7.238869      -0.132391       2.001609                    0.998003      27.101379      75.123095       0.632262       0.406633      -1.084760      -0.024269       0.083774      -0.067927       0.110549       0.018887      -0.000878       0.025257       0.058804      -0.021953      -0.046690       0.007064       0.039626             11.384915       9.370835      -0.128361       3.413687      13.070701      -5.723997      11.713210          -0.000000
          289              N       7.880683      -4.681925      24.814562      -0.175585      36.744829 0.49899452E+03  0.11978195E+05                                 9.419574                            7.327178      -0.079941       2.016857                    0.997790      27.307700      75.872223       0.632414       0.403468      -1.087363      -0.036754       0.083810       0.072831       0.116959       0.016977       0.027595      -0.026971       0.048470      -0.026292      -0.053487       0.010116       0.043371             11.178944      11.393970      -2.102430       0.163261       9.404402       5.134102      12.738459           0.000001
          290              N       4.577527      -1.898178      27.495232      -0.384513      43.266167 0.54171033E+03  0.13186207E+05                                10.225103                            7.444360       0.330430       2.105048                    0.999171      29.342778      80.349519       0.655895       0.383636      -1.108428       0.082989       0.052859       0.101221       0.141163      -0.045813      -0.110173      -0.074608      -0.050530      -0.173851      -0.174722       0.079332       0.095390             13.091140      20.149765      -5.783442      -4.199175       9.358947       3.563452       9.764709          -0.000003
          291              N       4.735321      -0.490126      29.450653      -0.358607      42.989617 0.53591006E+03  0.13014928E+05                                10.238679                            7.442880       0.300163       2.105055                    0.999075      28.924239      79.210806       0.650631       0.387634      -1.105137       0.047441      -0.082359      -0.065606       0.115490       0.060175       0.057636      -0.101738       0.032066      -0.042374      -0.152761       0.062294       0.090467             13.133404      21.908618       1.158362       5.408434       7.487681       2.473532      10.003914          -0.000002
          292              N       6.643877      -1.678216      28.615238      -0.380698      42.118285 0.55920921E+03  0.13733577E+05                                10.083153                            7.615901       0.364897       2.119732                    0.998886      29.399217      81.108875       0.641206       0.388955      -1.103590      -0.131833       0.022669      -0.005937       0.133899       0.059406      -0.035640      -0.005190      -0.222758       0.227638      -0.168723       0.070245       0.098477             12.258489       9.695317      -0.513001       0.769770      11.710955       7.439362      15.369196          -0.000001
          293              N      -0.112712      -0.359293      28.529555      -0.154681      31.921424 0.43999950E+03  0.10277358E+05                                 8.626278                            6.949441      -0.266553       1.968666                    0.996818      26.669240      74.086199       0.637086       0.411603      -1.077488       0.099312      -0.022077      -0.002652       0.101771       0.001513      -0.005841      -0.005416      -0.084299       0.087734      -0.057182       0.022987       0.034195              9.889590      13.073563      -1.891541       0.884963       8.702680       2.610226       7.892526           0.000000
          294              N       8.333023       6.830032       2.111487      -0.176862      37.042861 0.49869488E+03  0.11978861E+05                                 9.473221                            7.334402      -0.173407       1.982887                    0.998070      27.462170      76.527786       0.630376       0.404507      -1.085788      -0.053416      -0.032880      -0.104602       0.121967      -0.009303      -0.039401      -0.009038       0.009679      -0.123965      -0.061473       0.016935       0.044539             11.184089      12.518905      -0.711966       0.323158       8.897139       5.366084      12.136222           0.000000
          295              N       7.826579       8.239273       4.966584      -0.176469      34.162515 0.50137586E+03  0.12071361E+05                                 9.027021                            7.410549      -0.255320       1.960821                    0.996932      27.482072      76.920961       0.619362       0.410741      -1.080573      -0.100492       0.006084       0.066899       0.120877      -0.004826       0.030940      -0.004611      -0.087930       0.032172      -0.062485       0.021613       0.040872             10.222250      10.571884      -1.207881      -4.225937      10.318440      -0.350784       9.776426           0.000001
          296              N       3.411352       9.348459       7.105613      -0.391219      45.651383 0.60184831E+03  0.15119750E+05                                10.788571                            7.978087       0.097200       2.027356                    0.998038      30.300950      85.747472       0.614762       0.396590      -1.093521      -0.026137      -0.111881       0.092494       0.147498      -0.010764       0.029486       0.129389       0.120133      -0.140574      -0.174443       0.074614       0.099829             13.628996      19.890965      -6.673419      -4.865237      11.513758       1.348155       9.482264           0.000003
          297              N       2.121949       8.431582       8.856005      -0.393712      45.572077 0.58782831E+03  0.14666538E+05                                10.734690                            7.853308       0.145438       2.043361                    0.998233      30.104623      84.631453       0.623940       0.393447      -1.096762       0.114979      -0.006849      -0.087349       0.144557       0.003139       0.126035       0.007231      -0.159440       0.028615      -0.172003       0.072524       0.099479             13.766028       9.936420      -4.770404       1.119754      20.463648      -7.056208      10.898016           0.000002
          298              N       4.122177       7.385405       8.158296      -0.381798      46.553039 0.58820141E+03  0.14702273E+05                                10.960905                            7.903230       0.047124       2.016031                    0.997800      30.082648      85.100572       0.615366       0.398212      -1.091673      -0.099700       0.097932      -0.024533       0.141890       0.116476      -0.009564       0.032714       0.025493       0.260777      -0.164408       0.065312       0.099096             14.108527      13.547160       3.053540      -7.775460      11.824424      -6.299775      16.953998           0.000001
          299              N      -0.198375      12.761754       7.934907      -0.161798      32.132232 0.46757115E+03  0.11084205E+05                                 8.668929                            7.164897      -0.234908       1.975665                    0.997211      26.999584      75.463641       0.627546       0.411721      -1.077836       0.059343      -0.087488       0.002758       0.105751       0.039535      -0.002211      -0.005320       0.024260       0.078950      -0.054622       0.022295       0.032326              9.714053       9.004872      -3.259872      -2.459199      11.527303       0.056287       8.609984           0.000002
          300              N       2.457075       4.369740      11.854928      -0.169009      35.842529 0.48148426E+03  0.11458661E+05                                 9.292893                            7.222043      -0.132047       2.002669                    0.998035      27.054265      74.920590       0.633556       0.406227      -1.085175       0.022634       0.084269      -0.068008       0.110629      -0.019414       0.001717       0.025449       0.059400      -0.022797      -0.047385       0.007296       0.040090             11.351054       9.347885       0.125340      -3.403065      13.029130      -5.700384      11.676146          -0.000001
          301              N       2.237663      13.248794      16.224788      -0.158490      34.871760 0.46923544E+03  0.11102028E+05                                 9.126940                            7.126658      -0.120177       2.007599                    0.998338      26.872529      74.343886       0.637797       0.405894      -1.084754       0.012546      -0.077747       0.079627       0.111993       0.007824       0.001240       0.034372       0.032494      -0.055247      -0.047800       0.016909       0.030891             11.083395       8.464621       0.719839       2.898142      12.996548      -5.348969      11.789017           0.000000
          302              N       4.083102      10.235091      19.841857      -0.394560      47.324026 0.59684711E+03  0.14972049E+05                                11.073539                            7.950152       0.078899       2.019298                    0.998053      30.418620      86.189754       0.614850       0.397118      -1.092487      -0.091746      -0.120584       0.006825       0.151672      -0.135231       0.002466       0.029730       0.042831       0.281214      -0.185889       0.075338       0.110551             14.351090      13.726796      -3.484576       8.257838      12.057348      -6.444883      17.269124           0.000002
          303              N       3.465452       8.198257      20.848638      -0.377590      45.678317 0.60121405E+03  0.15082398E+05                                10.792940                            7.959340       0.141514       2.044153                    0.998048      30.037890      84.622768       0.617886       0.395145      -1.095785      -0.010257       0.094001      -0.108349       0.143809       0.023518      -0.031089       0.127398       0.130610      -0.086789      -0.173562       0.079752       0.093811             13.808682      19.067711       6.960254       5.623162      12.555569       2.108074       9.802766           0.000003
          304              N       2.225642       9.093575      19.067645      -0.399760      47.131557 0.58671645E+03  0.14634630E+05                                10.978388                            7.838235       0.146401       2.039208                    0.998655      30.235574      85.039872       0.625335       0.392681      -1.097089       0.131998       0.004522       0.086081       0.157651      -0.035510      -0.140739      -0.005138      -0.151146      -0.054116      -0.188524       0.074415       0.114110             14.447160       8.760402       4.079893      -0.330293      23.870383      -7.194265      10.710696           0.000003
          305              N       7.686816       9.384439      23.226356      -0.173043      34.380847 0.49618497E+03  0.11929106E+05                                 9.081015                            7.376691      -0.270352       1.952829                    0.997133      27.571885      77.407899       0.619485       0.411255      -1.078989      -0.101148       0.001129      -0.069282       0.122606       0.001848      -0.035019       0.004885      -0.076949       0.018463      -0.060230       0.023670       0.036560             10.391872      10.797428       1.439048       4.503223      10.897444       0.397086       9.480745           0.000002
          306              N      -0.027054       4.666752      20.040765      -0.169074      34.997706 0.49956738E+03  0.12037600E+05                                 9.208763                            7.406332      -0.322390       1.941936                    0.996515      27.503466      77.445076       0.617329       0.411759      -1.078053       0.068897       0.081382       0.004996       0.106746      -0.030611      -0.008167      -0.002590      -0.003699       0.111323      -0.049907       0.011593       0.038315             10.704743       8.838789       4.684040       0.543369      11.527166       1.504770      11.748273           0.000001
          307              N      -0.434312       2.018917      18.538243      -0.162736      37.362223 0.48456370E+03  0.11583659E+05                                 9.598050                            7.262908      -0.264163       1.961987                    0.997497      27.229935      76.290375       0.627639       0.408227      -1.080726       0.057722      -0.059495      -0.067238       0.106735       0.029484       0.027400      -0.016089       0.003830      -0.061657      -0.050852       0.009304       0.041548             11.632306      12.458212      -0.221580       0.114363      10.451212       6.013942      11.987493           0.000000
          308              N       2.867341      -0.734731      15.897355      -0.390497      45.407045 0.56521207E+03  0.13910462E+05                                10.592346                            7.625739       0.346108       2.104255                    0.999337      29.721896      81.938960       0.645048       0.385819      -1.106433      -0.084659      -0.066226      -0.111279       0.154713      -0.051582      -0.102067      -0.096451      -0.023327      -0.146695      -0.179270       0.075245       0.104025             13.703817      20.888944      -6.557881      -4.083396      10.583624       3.907135       9.638883          -0.000003
          309              N       2.702034      -2.182873      14.091880      -0.407964      46.454079 0.57889055E+03  0.14336031E+05                                10.763681                            7.720669       0.290723       2.084715                    0.999103      29.950198      82.891740       0.640514       0.386140      -1.105933      -0.070400       0.098573       0.099670       0.156866       0.092306       0.040977      -0.118139       0.051552      -0.009817      -0.177793       0.055415       0.122378             13.860902      22.917860       1.388941       6.551389       7.857042       2.636078      10.807804          -0.000001
          310              N       0.785964      -1.095862      14.792649      -0.382100      42.504539 0.53414474E+03  0.12984729E+05                                10.168049                            7.437451       0.391850       2.130307                    0.998966      29.235520      80.575089       0.648801       0.388348      -1.102640       0.139842      -0.048223       0.023858       0.149835       0.032716      -0.012394      -0.021481      -0.274007       0.244309      -0.181941       0.066426       0.115515             12.690775       9.631493      -0.443691       0.251587      12.126453       8.283276      16.314378          -0.000002
          311              N       7.671794      -2.098750      14.817130      -0.168094      34.619789 0.50770882E+03  0.12252663E+05                                 9.085186                            7.441284      -0.249594       1.964109                    0.997040      27.397116      76.577539       0.620552       0.408990      -1.082575      -0.113629       0.018058       0.009086       0.115413      -0.002432       0.009492       0.011520      -0.068942       0.102791      -0.052836       0.012142       0.040693             10.415834      14.153754      -2.260186       1.511702       7.413708       1.851586       9.680038           0.000000
          312              N       6.861778      13.507568      10.826726      -0.172565      37.370822 0.50094420E+03  0.12052798E+05                                 9.583167                            7.404408      -0.198519       1.979751                    0.997507      27.384614      76.506590       0.620276       0.410414      -1.081288       0.058300       0.047007       0.098983       0.124122      -0.028427      -0.040882      -0.019952       0.008505      -0.062077      -0.063010       0.016048       0.046962             11.295148      12.007926      -1.697324       0.968459      10.371847       5.357983      11.505672           0.000001
          313              N      -2.237676      16.282590       0.924158      -0.156923      34.873966 0.46924364E+03  0.11104024E+05                                 9.134284                            7.131819      -0.126195       2.005672                    0.998375      26.869061      74.378681       0.636782       0.406475      -1.084195      -0.011906      -0.077185       0.078389       0.110653      -0.009810      -0.001070       0.034049       0.031027      -0.056884      -0.047567       0.015411       0.032156             11.094740       8.469735      -0.716849      -2.901502      13.010778      -5.359442      11.803708           0.000000
          314              N      -4.083113      13.268887       4.541227      -0.394234      47.351251 0.59717944E+03  0.14983025E+05                                11.079234                            7.953856       0.076529       2.018348                    0.998080      30.426151      86.229108       0.614511       0.397266      -1.092344       0.093285      -0.119412       0.004422       0.151594       0.135050      -0.002736       0.030318       0.042686       0.284512      -0.186346       0.075209       0.111137             14.359003      13.733926       3.486204      -8.262544      12.064074      -6.448716      17.279010           0.000002
          315              N      -3.465462      11.232052       5.548008      -0.376983      45.653969 0.60083028E+03  0.15070054E+05                                10.788725                            7.956601       0.144542       2.045252                    0.998074      30.026606      84.577670       0.618028       0.395125      -1.095821       0.011416       0.095241      -0.109734       0.145750      -0.022265       0.030036       0.126482       0.131280      -0.085839      -0.172308       0.079030       0.093278             13.802622      19.057394      -6.958811      -5.617588      12.553378       2.106338       9.797092           0.000003
          316              N      -2.225652      12.127370       3.767015      -0.396954      47.099126 0.58607970E+03  0.14615925E+05                                10.978561                            7.837556       0.146529       2.039432                    0.998642      30.213051      84.990081       0.624886       0.393039      -1.096753      -0.133631       0.006342       0.085903       0.158986       0.033958       0.141232      -0.005362      -0.152143      -0.055625      -0.189114       0.075851       0.113264             14.449249       8.760736      -4.082631       0.332377      23.875933      -7.196790      10.711077           0.000003
          317              N       7.341172      12.418234       7.925726      -0.170480      34.272280 0.49435330E+03  0.11873669E+05                                 9.061186                            7.362693      -0.272218       1.953069                    0.997291      27.517423      77.209084       0.620142       0.411213      -1.079054       0.101857       0.002202      -0.071015       0.124189      -0.002313       0.034615       0.004093      -0.079242       0.016402      -0.060674       0.023159       0.037515             10.367446      10.771844      -1.433128      -4.490843      10.869671       0.395438       9.460825           0.000002
          318              N       0.027047       7.700547       4.740135      -0.168721      34.987452 0.49933211E+03  0.12031277E+05                                 9.208380                            7.405562      -0.326338       1.940751                    0.996534      27.503291      77.458522       0.617200       0.411868      -1.077914      -0.069569       0.079591       0.006506       0.105910       0.031654       0.007992      -0.002598      -0.002524       0.112399      -0.051060       0.012429       0.038631             10.704565       8.839739      -4.684552      -0.542949      11.527865       1.504274      11.746090           0.000001
          319              N       0.434307       5.052712       3.237613      -0.160740      37.235004 0.48267357E+03  0.11525189E+05                                 9.570051                            7.244146      -0.261996       1.963134                    0.997497      27.176512      76.053371       0.629157       0.407711      -1.081257      -0.057453      -0.059292      -0.066842       0.106227      -0.029988      -0.027293      -0.016249       0.005959      -0.061048      -0.051003       0.008868       0.042135             11.594996      12.422626       0.219598      -0.116401      10.416332       5.988933      11.946030           0.000000
          320              N      12.160657       2.299065       0.596725      -0.388259      45.341904 0.56419191E+03  0.13879288E+05                                10.584089                            7.619919       0.348101       2.105137                    0.999399      29.692016      81.842606       0.645150       0.385927      -1.106339       0.085766      -0.066910      -0.111578       0.155828       0.052360       0.103335      -0.096337      -0.020251      -0.147599      -0.180505       0.076764       0.103741             13.693324      20.875144       6.553282       4.079929      10.574936       3.902436       9.629894          -0.000002
          321              N      12.325965      -5.216669      29.392510      -0.406985      46.340976 0.57734524E+03  0.14286655E+05                                10.741848                            7.706794       0.295205       2.086662                    0.999149      29.919966      82.746461       0.641605       0.385783      -1.106309       0.071687       0.099665       0.098719       0.157536      -0.092020      -0.041544      -0.118655       0.052266      -0.008328      -0.178426       0.056281       0.122145             13.830114      22.865344      -1.384941      -6.536115       7.840608       2.628661      10.784389           0.000000
          322              N      -0.785965      -4.129658      30.093279      -0.379793      42.433169 0.53302510E+03  0.12950717E+05                                10.157489                            7.430076       0.394357       2.131586                    0.998954      29.207288      80.476190       0.649067       0.388392      -1.102609      -0.140806      -0.048329       0.024483       0.150869      -0.032644       0.011489      -0.020798      -0.273393       0.244673      -0.181627       0.067076       0.114551             12.676990       9.618705       0.441914      -0.252529      12.114306       8.274404      16.297959          -0.000001
          323              N       7.356206      -5.132546      30.117760      -0.172371      34.780808 0.51065659E+03  0.12342661E+05                                 9.115675                            7.464946      -0.252675       1.961820                    0.997012      27.474368      76.872739       0.619256       0.409219      -1.082335       0.112019       0.017666       0.008467       0.113720       0.002325      -0.009652       0.011221      -0.070442       0.104162      -0.053813       0.012861       0.040952             10.453875      14.214484       2.273349      -1.517492       7.437908       1.855666       9.709231           0.000001
          324              N       8.166209      10.473772      26.127356      -0.173072      37.377801 0.50110889E+03  0.12057177E+05                                 9.581051                            7.403607      -0.187949       1.982990                    0.997516      27.390974      76.513772       0.620593       0.410191      -1.081487      -0.056995       0.047778       0.099050       0.123863       0.028655       0.040804      -0.019867       0.007814      -0.062870      -0.063115       0.016139       0.046977             11.292753      11.997373       1.689728      -0.972423      10.370628       5.360529      11.510258           0.000001

******************************************************
Auxiliary information for the entire system
The total spin magnetic moment of the unit cell is   0.000067
The total net atomic charge of the unit cell is   0.000002
Accuracy of reproducing the electrostatic potential in the unit cell:
  The inner radius (bohr) =    5.0000
  The outer radius (bohr) =   12.0000
  Valid grid points have density less than (e/(bohr^3)) =    0.0001
  The number of valid grid points were=       617484
  The rms potential error without charges in kcal/mol is=      6.19180
  The rms potential error with partial charges in kcal/mol is=      1.41095
  The RRMSE value at monopole order=      0.22787
  The rms potential error with partial charges and cloud penetration in kcal/mol is=      1.39648
  The RRMSE value at monopole order with cloud penetration is=      0.22554
  The rms potential error with partial charges and atomic dipoles in kcal/mol is=      0.62932
  The RRMSE value at dipole order=      0.10164
  The rms potential error with partial charges, atomic dipoles and cloud penetration in kcal/mol is=      0.61526
  The RRMSE value at dipole order with cloud penetration=      0.09937

******************************************************
The electron densities and ab initio electrostatic potential were computed in VASP using the PBE functional and
projector augmented wave method. See the main text of the journal article for a description of computational details.
The atomic charges, dipoles, and quadrupoles were computed with the DDEC6 method as described in
(a) T. A. Manz and N. Gabaldon Limas, RSC Adv. 6 (2016) 47771-47801 DOI: 10.1039/c6ra04656h
(b) N. Gabaldon Limas and T. A. Manz, RSC Adv. 8 (2018) 2678-2707 DOI: 10.1039/c7ra11829e.
For each atom in the material, the electron cloud parameters were fit to the spherically averaged atom-in-material
electron density using radial positions for which this density was between 10^-4 and 10^-2 electrons per cubic bohr.
The polarizabilities, dispersion coefficients, and quantum Drude oscillator (QDO) parameters were fit using the MCLF method.
The magnetic structure of the system was optimized in VASP from the default ferromagnetic initial guess using spin polarization.
The atomic spin moments (ASMs) were computed on this optimized magnetic structure using the DDEC6 partition as inputs
to the method of T. A. Manz and D. S. Sholl, J. Chem. Theory Comput. 7 (2011) 4146-4164 DOI: 10.1021/ct200539n.
The RMSE and RRMSE were computed using a uniform grid with Ewald summation.
