# Supplementary material for: A collection of forcefield precursors for metal–organic frameworks
Source: RSC Adv. 2019 Nov 13;9(63):36492–507. doi: 10.1039/c9ra07327b (PMC9075174; doi:10.1039/c9ra07327b)
Supplement: RA-009-C9RA07327B-s5504 [file RA-009-C9RA07327B-s5504.xyz]

  324
jmolscript: load "" {1 1 1} spacegroup "x,y,z" unitcell [{     14.950000     0.000000     0.000000 }, {     -7.474945    17.281026     0.000000 }, {      0.000000    -5.331936    29.875936 }]
Zn     1.451510     4.179850     1.685302     0.467212
Zn    -1.882907     9.594860    27.057440     0.470191
Zn     9.548751     7.425882    21.808537     0.436259
Zn    -1.451481     1.513882    16.623270     0.467725
Zn     1.882998    12.260828    12.119472     0.469947
Zn     5.401322    10.091850     6.870569     0.436155
Zn     8.926536    10.435208    13.252666     0.467725
Zn     5.592057    -0.311738    17.756464     0.469946
Zn     2.073733     1.857240    23.005367     0.436155
Zn     6.023545     7.769240    28.190634     0.467212
Zn     9.357962     2.354230     2.818496     0.470191
Zn    -2.073696     4.523208     8.067399     0.436259
H      0.366284     2.158685     3.474571     0.087180
H     13.815298     0.454480     3.534323     0.126382
H     13.052848    -4.346746    29.526388     0.135649
H     -0.370752    -2.603752    29.520412     0.094474
H      3.547672    10.730843     4.612845     0.084969
H      3.148511    12.367202     3.035395     0.130746
H      6.307453    14.261028     4.469440     0.121101
H      6.796313    12.406034     5.703316     0.079787
H      0.210848    11.710539    27.862298     0.083991
H      2.143884    11.856983    29.036422     0.135413
H      1.261824    13.571088     0.743911     0.138220
H     -0.563572     8.181599    29.257504     0.084241
H      0.828275     9.557269    25.809821     0.083564
H      2.121446     8.398824    24.360838     0.126746
H     -1.201946     6.395055    23.213602     0.121041
H     -2.333657     7.424678    24.958357     0.085059
H      7.020560     8.318934    23.007458     0.080224
H      4.773573     7.963754    22.983558     0.132075
H      5.343158     5.393314    19.918287     0.137962
H      7.612570     5.728175    20.172232     0.092764
H     -2.081019     3.146391    19.087736     0.089108
H     -0.994149     4.549379    20.638297     0.123325
H      2.415943     4.050604    18.514118     0.132897
H      1.233393     2.685320    17.062147     0.089586
H     -0.366266    -0.507283    18.412539     0.086094
H      1.134708    -2.211488    18.472291     0.126256
H      1.897158    -1.680778    14.588420     0.133180
H      0.370768     0.062216    14.582444     0.094190
H     -3.547598     8.064875    19.550813     0.084159
H     -3.148429     9.701234    17.973363     0.129589
H     -6.307357    11.595060    19.407408     0.122154
H      8.153773     9.740066    20.641284     0.079509
H     -0.210742    14.376507    12.924330     0.082805
H     -2.143776    14.522951    14.098454     0.135100
H     -1.261736    10.905120    15.681879     0.136697
H      0.563658    10.847567    14.319536     0.085253
H     -0.828185    12.223237    10.871853     0.085090
H     -2.121364    11.064792     9.422870     0.129640
H      1.202014     9.061023     8.275634     0.122693
H      2.333733    10.090646    10.020389     0.085521
H      7.929520    10.984902     8.069490     0.081485
H     -4.773497    10.629722     8.045590     0.130267
H      9.606898     8.059282     4.980319     0.137977
H      7.337490     8.394143     5.234264     0.093012
H      2.081061     5.812359     4.149768     0.090632
H      0.994201     7.215347     5.700329     0.124331
H     -2.415897     6.716572     3.576150     0.133082
H     -1.233357     5.351288     2.124179     0.090713
H      7.841321    12.456373    11.463397     0.086093
H      6.340347    14.160578    11.403645     0.126256
H      5.577897    13.629868    15.287516     0.133179
H      7.104287    11.886874    15.293492     0.094190
H     11.022653     3.884215    10.325123     0.084159
H     10.623484     2.247856    11.902573     0.129589
H     13.782412     0.354030    10.468528     0.122154
H     -0.678718     2.209024     9.234652     0.079509
H      7.685797    -2.427417    16.951606     0.082805
H      9.618831    -2.573861    15.777482     0.135100
H      8.736791     1.043970    14.194057     0.136697
H      6.911397     1.101523    15.556400     0.085253
H      8.303240    -0.274147    19.004083     0.085090
H      9.596419     0.884298    20.453066     0.129640
H      6.273041     2.888067    21.600302     0.122693
H      5.141322     1.858444    19.855547     0.085521
H     -0.454465     0.964188    21.806446     0.081485
H     12.248552     1.319368    21.830346     0.130267
H     -2.131843     3.889808    24.895617     0.137977
H      0.137565     3.554947    24.641672     0.093012
H      5.393994     6.136731    25.726168     0.090632
H      6.480854     4.733743    24.175607     0.124331
H      9.890952     5.232518    26.299786     0.133083
H      8.708412     6.597802    27.751757     0.090713
H      7.108771     9.790405    26.401365     0.087180
H     -6.340243    11.494610    26.341613     0.126383
H     -5.577793    16.295836     0.349548     0.135650
H      7.845807    14.552842     0.355524     0.094474
H      3.927383     1.218247    25.263091     0.084969
H      4.326544    -0.418112    26.840541     0.130746
H      1.167602    -2.311938    25.406496     0.121101
H      0.678742    -0.456944    24.172620     0.079787
H      7.264207     0.238551     2.013638     0.083991
H      5.331171     0.092107     0.839514     0.135413
H      6.213231    -1.621998    29.132025     0.138220
H      8.038627     3.767491     0.618432     0.084241
H      6.646780     2.391821     4.066115     0.083564
H      5.353609     3.550266     5.515098     0.126746
H      8.677001     5.554035     6.662334     0.121041
H      9.808712     4.524412     4.917579     0.085059
H      0.454495     3.630156     6.868478     0.080224
H      2.701482     3.985336     6.892378     0.132075
H      2.131897     6.555776     9.957649     0.137962
H     -0.137515     6.220915     9.703704     0.092764
H      9.556074     8.802699    10.788200     0.089108
H      8.469204     7.399711     9.237639     0.123325
H      5.059112     7.898486    11.361818     0.132896
H      6.241662     9.263770    12.813789     0.089586
C     -0.097167     1.920332     2.679871     0.091255
C     14.008154     0.879205     2.703772    -0.139026
C     13.396697     0.411848     1.565499     0.068200
C     13.549189     1.183669     0.436189    -0.148422
C     -0.527728     2.249503     0.448139     0.081906
C      5.014283    16.508719     1.577449     0.369358
C      4.431228    14.592694     2.572318     0.373064
C      3.163470    15.456757     0.926154     0.364326
C      4.127734    11.481392     4.571018     0.081657
C      3.876577    12.463413     3.638889    -0.135341
C      4.656970    13.548956     3.579137     0.074539
C      5.718421    13.516897     4.436576    -0.139978
C      5.963598    12.449062     5.249202     0.109014
C      0.473966    10.966397    28.391102     0.081630
C      1.607177    11.079832    29.111112    -0.144507
C      1.983914    15.398422     0.071702     0.069018
C      1.095881    14.287086     0.140417    -0.143321
C      0.010510     8.940126    29.209703     0.091900
C      0.430603     8.836751    25.334794     0.094581
C      1.188565     8.229708    24.417602    -0.141589
C      0.565147     7.342950    23.557176     0.065366
C     -0.756434     7.025141    23.769295    -0.155401
C     -1.418717     7.639829    24.817940     0.098738
C      1.326099     6.713408    22.436828     0.374051
C      3.314448     6.427316    21.406108     0.377416
C      1.451674     5.341641    20.653235     0.377583
C      6.669232     7.693666    22.386039     0.089689
C      5.331207     7.511297    22.362138    -0.149557
C      4.782538     6.659672    21.421046     0.071962
C      5.666081     5.990379    20.581532    -0.147199
C      7.013077     6.209643    20.727924     0.092762
C     -1.152624     3.319516    18.989145     0.085966
C     -0.515750     4.167427    19.912311    -0.149193
C      0.808820     4.417693    19.730068     0.059126
C      1.493528     3.869481    18.657522    -0.132981
C      0.778915     3.052638    17.812033     0.099768
C      0.097183    -0.745636    17.617839     0.093694
C      0.941854    -1.786763    17.641740    -0.137290
C      1.553307    -2.254120    16.503467     0.068161
C      1.400819    -1.482299    15.374157    -0.147716
C      0.527742    -0.416465    15.386107     0.085611
C     -5.014177    13.842751    16.515417     0.368663
C     -4.431132    11.926726    17.510286     0.375710
C     -3.163370    12.790789    15.864122     0.366182
C     -4.127656     8.815424    19.508986     0.079841
C     -3.876493     9.797445    18.576857    -0.129823
C     -4.656880    10.882988    18.517105     0.074352
C     -5.718329    10.850929    19.374544    -0.144597
C      8.986488     9.783094    20.187170     0.110750
C     -0.473864    13.632365    13.453134     0.085405
C     -1.607073    13.745800    14.173144    -0.145451
C     -1.983816    12.732454    15.009670     0.066992
C     -1.095789    11.621118    15.078385    -0.140295
C     -0.010420    11.606094    14.271735     0.090992
C     -0.430517    11.502719    10.396826     0.093215
C     -1.188485    10.895676     9.479634    -0.145659
C     -0.565073    10.008918     8.619208     0.063136
C      0.756506     9.691109     8.831327    -0.156865
C      1.418793    10.305797     9.879972     0.099043
C     -1.326031     9.379376     7.498860     0.376048
C     -3.314382     9.093284     6.468140     0.376010
C     -1.451616     8.007609     5.715267     0.382661
C      8.280842    10.359634     7.448071     0.082264
C      9.618867    10.177265     7.424170    -0.144865
C     10.167528     9.325640     6.483078     0.069459
C      9.283981     8.656347     5.643564    -0.148993
C      7.936987     8.875611     5.789956     0.092030
C      1.152666     5.985484     4.051177     0.084031
C      0.515800     6.833395     4.974343    -0.149306
C     -0.808770     7.083661     4.792100     0.055262
C     -1.493482     6.535449     3.719554    -0.133011
C     -0.778875     5.718606     2.874065     0.098908
C      7.377872    12.694726    12.258097     0.093694
C      6.533201    13.735853    12.234196    -0.137291
C      5.921748    14.203210    13.372469     0.068161
C      6.074236    13.431389    14.501779    -0.147715
C      6.947313    12.365555    14.489829     0.085611
C     12.489232    -1.893661    13.360519     0.368663
C     11.906187     0.022364    12.365650     0.375710
C     10.638425    -0.841699    14.011814     0.366182
C     11.602711     3.133666    10.366950     0.079841
C     11.351548     2.151645    11.299079    -0.129822
C     12.131935     1.066102    11.358831     0.074352
C     13.193384     1.098161    10.501392    -0.144597
C     -1.511433     2.165996     9.688766     0.110750
C      7.948919    -1.683275    16.422802     0.085405
C      9.082128    -1.796710    15.702792    -0.145451
C      9.458871    -0.783364    14.866266     0.066992
C      8.570844     0.327972    14.797551    -0.140295
C      7.485475     0.342996    15.604201     0.090992
C      7.905572     0.446371    19.479110     0.093215
C      8.663540     1.053414    20.396302    -0.145659
C      8.040128     1.940172    21.256728     0.063136
C      6.718549     2.257981    21.044609    -0.156865
C      6.056262     1.643293    19.995964     0.099043
C      8.801086     2.569714    22.377076     0.376048
C     10.789437     2.855806    23.407796     0.376010
C      8.926671     3.941481    24.160669     0.382661
C     -0.805787     1.589456    22.427865     0.082264
C     -2.143812     1.771825    22.451766    -0.144864
C     -2.692473     2.623450    23.392858     0.069459
C     -1.808926     3.292743    24.232372    -0.148993
C     -0.461932     3.073479    24.085980     0.092030
C      6.322389     5.963606    25.824759     0.084032
C      6.959255     5.115695    24.901593    -0.149306
C      8.283825     4.865429    25.083836     0.055262
C      8.968537     5.413641    26.156382    -0.133010
C      8.253930     6.230484    27.001871     0.098908
C      7.572222    10.028758    27.196065     0.091255
C     -6.533099    11.069885    27.172164    -0.139026
C     -5.921642    11.537242    28.310437     0.068200
C     -6.074134    10.765421    29.439747    -0.148422
C      8.002783     9.699587    29.427797     0.081906
C      2.460772    -4.559629    28.298487     0.369358
C      3.043827    -2.643604    27.303618     0.373064
C      4.311585    -3.507667    28.949782     0.364326
C      3.347321     0.467698    25.304918     0.081657
C      3.598478    -0.514323    26.237047    -0.135341
C      2.818085    -1.599866    26.296799     0.074539
C      1.756634    -1.567807    25.439360    -0.139978
C      1.511457    -0.499972    24.626734     0.109014
C      7.001089     0.982693     1.484834     0.081630
C      5.867878     0.869258     0.764824    -0.144507
C      5.491141    -3.449332    29.804234     0.069018
C      6.379174    -2.337996    29.735519    -0.143322
C      7.464545     3.008964     0.666233     0.091900
C      7.044452     3.112339     4.541142     0.094581
C      6.286490     3.719382     5.458334    -0.141589
C      6.909908     4.606140     6.318760     0.065366
C      8.231489     4.923949     6.106641    -0.155401
C      8.893772     4.309261     5.057996     0.098738
C      6.148956     5.235682     7.439108     0.374051
C      4.160607     5.521774     8.469828     0.377416
C      6.023381     6.607449     9.222701     0.377583
C      0.805823     4.255424     7.489897     0.089689
C      2.143848     4.437793     7.513798    -0.149557
C      2.692517     5.289418     8.454890     0.071962
C      1.808974     5.958711     9.294404    -0.147199
C      0.461978     5.739447     9.148012     0.092762
C      8.627679     8.629574    10.886791     0.085966
C      7.990805     7.781663     9.963625    -0.149193
C      6.666235     7.531397    10.145868     0.059126
C      5.981527     8.079609    11.218414    -0.132981
C      6.696140     8.896452    12.063903     0.099768
I      1.444785     0.019112    29.352211    -0.459156
I      3.471850     3.242336     2.885119    -0.463802
I     -2.330354    11.814604    25.904229    -0.450430
I     -3.517693     8.073687    28.227681    -0.447219
I     -5.073092     8.502332    24.075224    -0.435120
I     10.918463     5.443775    21.051182    -0.427490
I     -1.444751     2.685080    14.414243    -0.459193
I     11.478173     0.576368    17.823087    -0.464521
I      2.330458    14.480572    10.966261    -0.450162
I      3.517777    10.739655    13.289713    -0.447766
I      5.073174    11.168300     9.137256    -0.435211
I      4.031596     8.109743     6.113214    -0.427529
I      8.919806     9.264010    15.461693    -0.459193
I     -4.003118    11.372722    12.052849    -0.464521
I      5.144597    -2.531482    18.909675    -0.450162
I      3.957278     1.209435    16.586223    -0.447765
I      2.401881     0.780790    20.738680    -0.435211
I      3.443459     3.839347    23.762722    -0.427530
I      6.030270    11.929978     0.523725    -0.459156
I      4.003205     8.706754    26.990817    -0.463802
I      9.805409     0.134486     3.971707    -0.450430
I     10.992748     3.875403     1.648255    -0.447220
I     12.548147     3.446758     5.800712    -0.435119
I     -3.443408     6.505315     8.824754    -0.427489
N      0.115124     2.628599     1.577449    -0.171666
N      5.305806    15.578798     2.527504    -0.388676
N      3.315957    14.485124     1.819445    -0.374799
N      4.017118    16.483622     0.711047    -0.375736
N      5.156295    11.544783     5.416507    -0.153442
N     -0.306427     9.888870    28.367201    -0.169692
N     -0.844633     8.525007    25.648491    -0.170176
N      2.631235     7.052945    22.374088    -0.390629
N      2.810630     5.608083    20.554644    -0.398801
N      0.717631     5.864630    21.654078    -0.378022
N      7.516895     7.065019    21.609265    -0.170093
N     -0.491836     2.744426    17.970376    -0.161441
N     -0.115106    -0.037369    16.515417    -0.176557
N     -5.305704    12.912830    17.465472    -0.387047
N     -3.315863    11.819156    16.757413    -0.377975
N     -4.017012    13.817654    15.649015    -0.377870
N     -5.156215     8.878815    20.354475    -0.153159
N      0.306523    12.554838    13.429233    -0.169876
N      0.844717    11.190975    10.710523    -0.168907
N     -2.631165     9.718913     7.436120    -0.387437
N     -2.810570     8.274051     5.616676    -0.397914
N     -0.717569     8.530598     6.716110    -0.382571
N      7.433175     9.730987     6.671297    -0.162929
N      0.491874     5.410394     3.032408    -0.161321
N      7.590161    11.986459    13.360519    -0.176557
N     12.780759    -0.963740    12.410464    -0.387047
N     10.790918     0.129934    13.118523    -0.377975
N     11.492067    -1.868564    14.226921    -0.377870
N     12.631270     3.070275     9.521461    -0.153159
N      7.168532    -0.605748    16.446703    -0.169876
N      6.630338     0.758115    19.165413    -0.168907
N     10.106220     2.230177    22.439816    -0.387437
N     10.285625     3.675039    24.259260    -0.397914
N      8.192624     3.418492    23.159826    -0.382571
N      0.041880     2.218103    23.204639    -0.162929
N      6.983181     6.538696    26.843528    -0.161321
N      7.359931     9.320491    28.298487    -0.171666
N      2.169249    -3.629708    27.348432    -0.388676
N      4.159098    -2.536034    28.056491    -0.374799
N      3.457937    -4.534532    29.164889    -0.375736
N      2.318760     0.404307    24.459429    -0.153442
N      7.781482     2.060220     1.508735    -0.169692
N      8.319688     3.424083     4.227445    -0.170176
N      4.843820     4.896145     7.501848    -0.390629
N      4.664425     6.341007     9.321292    -0.398801
N      6.757424     6.084460     8.221858    -0.378022
N     -0.041840     4.884071     8.266671    -0.170093
N      7.966891     9.204664    11.905560    -0.161441

The following XYZ coordinates are in angstroms. Other properties are in atomic units.
The sperically averaged electron density of each atom fit to a function of the form exp(a - br)
eigen_1, eigen_2 and eigen_3 are the three eigenvalues of traceless quadrupole moment tensor
  atom number  atomic symbol              X              Y              Z     net charge C6 coefficient C8 coefficient C10 coefficient fluctuating dipole atomic polarizability isotropic forcefield polarizability              a              b squared Pearson coefficient          <r^3>          <r^4>         wp_QDO          m_QDO          q_QDO       dipole_x       dipole_y       dipole_z         dipole            Qxy            Qxz            Qyz     Q(x^2-y^2)  Q(3z^2 - R^2)        eigen_1        eigen_2        eigen_3 static polarizability      alpha(xx)      alpha(xy)      alpha(xz)      alpha(yy)      alpha(yz)      alpha(zz) atomic spin moment
            1             Zn       1.451510       4.179850       1.685302       0.467212     131.874775 0.31693633E+04  0.11568393E+06                                21.143355                           18.343399       0.330254       1.862888                    0.998494      59.217849     176.248551       0.421489       0.398124      -1.139031       0.016598       0.007761      -0.000166       0.018324      -0.000664       0.006755       0.009027       0.016432      -0.006447      -0.014940       0.001891       0.013049             24.566917      23.274888       0.666437      -4.455359      25.873113       5.601526      24.552748           0.000001
            2             Zn      -1.882907       9.594860      27.057440       0.470191     132.104906 0.32141934E+04  0.11766218E+06                                21.196061                           18.528045       0.322199       1.858395                    0.998593      59.255880     176.272012       0.417756       0.400515      -1.138012      -0.024264      -0.004456      -0.010571       0.026839       0.013351       0.024501       0.012006       0.012271       0.017776      -0.020425      -0.015744       0.036169             24.569819      27.367720      -2.403178       1.122966      20.818848       6.061380      25.522888           0.000001
            3             Zn       9.548751       7.425882      21.808537       0.436259     137.252557 0.33299110E+04  0.12294983E+06                                21.663295                           18.773395       0.334775       1.855954                    0.998495      60.171790     179.618736       0.417952       0.396903      -1.140880       0.011626      -0.009577       0.005975       0.016204       0.001886      -0.013956       0.010380       0.006089      -0.071799      -0.031151       0.011431       0.019719             25.708497      26.301236       2.447530      -0.524100      25.607166      -6.756279      25.217088          -0.000002
            4             Zn      -1.451481       1.513882      16.623270       0.467725     132.003146 0.31726038E+04  0.11584325E+06                                21.165019                           18.358325       0.322976       1.860711                    0.998462      59.245505     176.419053       0.421085       0.398365      -1.138746      -0.018234       0.007114       0.000093       0.019573       0.000256      -0.008651       0.008297       0.016742      -0.010704      -0.014955       0.000018       0.014937             24.595531      23.300520      -0.674578       4.457592      25.906096       5.609176      24.579977           0.000001
            5             Zn       1.882998      12.260828      12.119472       0.469947     132.108643 0.32150250E+04  0.11769919E+06                                21.195290                           18.530083       0.323378       1.858682                    0.998564      59.259007     176.281148       0.417749       0.400499      -1.138033       0.025607      -0.005151      -0.009306       0.027728      -0.013844      -0.024438       0.010984       0.012757       0.017098      -0.020898      -0.014988       0.035886             24.565815      27.363437       2.402789      -1.119931      20.816429       6.058244      25.517580           0.000001
            6             Zn       5.401322      10.091850       6.870569       0.436155     137.350109 0.33330903E+04  0.12310259E+06                                21.678435                           18.786465       0.331879       1.855119                    0.998543      60.191482     179.731960       0.417649       0.397077      -1.140700      -0.011196      -0.008211       0.006288       0.015242      -0.000671       0.013737       0.010021       0.003834      -0.073329      -0.031135       0.011783       0.019352             25.726132      26.305320      -2.441204       0.527541      25.631367      -6.765418      25.241709          -0.000002
            7             Zn       8.926536      10.435208      13.252666       0.467725     132.003153 0.31726040E+04  0.11584326E+06                                21.165020                           18.358325       0.322976       1.860711                    0.998462      59.245507     176.419062       0.421085       0.398365      -1.138746       0.018234      -0.007114      -0.000093       0.019573       0.000256      -0.008651       0.008297       0.016742      -0.010704      -0.014955       0.000018       0.014937             24.595533      23.300521      -0.674577       4.457593      25.906097       5.609176      24.579979           0.000001
            8             Zn       5.592057      -0.311738      17.756464       0.469946     132.108650 0.32150252E+04  0.11769921E+06                                21.195291                           18.530084       0.323378       1.858682                    0.998564      59.259008     176.281155       0.417749       0.400499      -1.138033      -0.025607       0.005151       0.009306       0.027728      -0.013844      -0.024438       0.010984       0.012757       0.017098      -0.020898      -0.014988       0.035886             24.565816      27.363439       2.402788      -1.119932      20.816429       6.058244      25.517581           0.000001
            9             Zn       2.073733       1.857240      23.005367       0.436155     137.350081 0.33330894E+04  0.12310255E+06                                21.678432                           18.786463       0.331879       1.855119                    0.998543      60.191474     179.731931       0.417649       0.397077      -1.140700       0.011196       0.008211      -0.006288       0.015242      -0.000671       0.013737       0.010021       0.003834      -0.073329      -0.031135       0.011783       0.019352             25.726129      26.305315      -2.441203       0.527542      25.631364      -6.765417      25.241707          -0.000002
           10             Zn       6.023545       7.769240      28.190634       0.467212     131.874781 0.31693635E+04  0.11568394E+06                                21.143355                           18.343399       0.330254       1.862888                    0.998494      59.217851     176.248559       0.421489       0.398124      -1.139031      -0.016598      -0.007761       0.000166       0.018323      -0.000664       0.006755       0.009027       0.016432      -0.006446      -0.014940       0.001891       0.013049             24.566917      23.274889       0.666437      -4.455359      25.873114       5.601525      24.552748           0.000001
           11             Zn       9.357962       2.354230       2.818496       0.470191     132.104899 0.32141931E+04  0.11766217E+06                                21.196060                           18.528044       0.322199       1.858395                    0.998593      59.255879     176.272005       0.417756       0.400515      -1.138012       0.024264       0.004456       0.010571       0.026839       0.013350       0.024501       0.012006       0.012271       0.017777      -0.020425      -0.015744       0.036169             24.569818      27.367718      -2.403178       1.122966      20.818848       6.061380      25.522887           0.000001
           12             Zn      -2.073696       4.523208       8.067399       0.436259     137.252579 0.33299116E+04  0.12294986E+06                                21.663297                           18.773397       0.334775       1.855954                    0.998495      60.171796     179.618760       0.417952       0.396903      -1.140880      -0.011626       0.009577      -0.005975       0.016204       0.001886      -0.013956       0.010380       0.006089      -0.071799      -0.031151       0.011431       0.019719             25.708500      26.301242       2.447531      -0.524100      25.607169      -6.756280      25.217089          -0.000002
           13              H       0.366284       2.158685       3.474571       0.087180       1.657335 0.12658442E+02  0.13991362E+03                                 2.350240                            2.105912      -1.427433       2.188782                    0.991570       4.105064      12.348098       0.421789       1.313806      -0.701586       0.018230       0.005264       0.041512       0.045643       0.009039       0.006756      -0.008813      -0.016580       0.047652      -0.022729       0.002674       0.020054              2.515331       2.299944       0.479125       0.708693       2.242735       0.637470       3.003315           0.000000
           14              H      13.815298       0.454480       3.534323       0.126382       1.414961 0.11217012E+02  0.12001430E+03                                 2.109924                            1.985061      -1.288594       2.276369                    0.993991       3.736296      10.974858       0.434559       1.317352      -0.702727      -0.010048      -0.012201       0.036293       0.039585       0.005479       0.005289      -0.008458       0.009241       0.044370      -0.017596      -0.000297       0.017893              2.144248       1.773623       0.291820      -0.206706       2.125493      -0.354897       2.533627           0.000000
           15              H      13.052848      -4.346746      29.526388       0.135649       1.284374 0.10015142E+02  0.10359486E+03                                 1.948678                            1.854859      -1.029180       2.403482                    0.997832       3.448029       9.782521       0.459652       1.288238      -0.710530      -0.022031      -0.002905      -0.032885       0.039689       0.002270       0.009266      -0.005096      -0.008964       0.052472      -0.016850      -0.003966       0.020817              1.979131       1.961365       0.257311       0.339865       1.753557       0.217304       2.222470           0.000001
           16              H      -0.370752      -2.603752      29.520412       0.094474       1.525761 0.11808909E+02  0.12801009E+03                                 2.211856                            2.026488      -1.252050       2.272789                    0.994581       3.930847      11.630407       0.433274       1.304096      -0.704351       0.001179       0.016584      -0.045194       0.048155       0.006579       0.010467       0.001352       0.007838       0.056138      -0.017542      -0.005437       0.022979              2.304208       1.893658       0.292210      -0.415411       2.231435      -0.607802       2.787531           0.000001
           17              H       3.547672      10.730843       4.612845       0.084969       1.536722 0.11324760E+02  0.12043668E+03                                 2.135353                            1.915907      -1.289741       2.240656                    0.994837       3.888290      11.077326       0.473833       1.215489      -0.723083      -0.032317      -0.031791      -0.006407       0.045783       0.010824       0.017366      -0.000838       0.020591       0.001788      -0.019654      -0.005535       0.025189              2.274626       2.190594       0.775706      -0.115738       2.877762      -0.379711       1.755523          -0.000001
           18              H       3.148511      12.367202       3.035395       0.130746       1.217069 0.90385757E+01  0.90475464E+02                                 1.812051                            1.706487      -1.122471       2.350642                    0.997335       3.376682       9.206252       0.506451       1.208196      -0.727207      -0.029305      -0.008627      -0.024031       0.038868       0.014376       0.008644       0.005561       0.013774      -0.023588      -0.012021      -0.011244       0.023265              1.841263       1.952918       0.033991       0.472713       1.627340      -0.162381       1.943532          -0.000001
           19              H       6.307453      14.261028       4.469440       0.121101       1.239688 0.92379406E+01  0.92430671E+02                                 1.791604                            1.692714      -1.086563       2.359016                    0.997787       3.352368       8.963789       0.526310       1.163117      -0.738491       0.022452       0.031231       0.006008       0.038930       0.010504       0.010670       0.005674       0.007541      -0.034617      -0.016102      -0.005216       0.021317              1.819254       1.713824       0.376896       0.055274       2.178710      -0.169508       1.565228          -0.000000
           20              H       6.796313      12.406034       5.703316       0.079787       1.436919 0.10362503E+02  0.10727133E+03                                 2.030206                            1.825391      -0.989784       2.396640                    0.997738       3.583506       9.916731       0.490692       1.205809      -0.727991       0.040866      -0.002313       0.013819       0.043201       0.009111       0.008527      -0.008123       0.013739      -0.039749      -0.021152       0.002514       0.018638              2.156042       2.628678      -0.313155       0.761354       1.773869      -0.319461       2.065578          -0.000001
           21              H       0.210848      11.710539      27.862298       0.083991       1.611253 0.12726719E+02  0.14013491E+03                                 2.265531                            2.081482      -1.286289       2.245258                    0.994577       4.009387      11.836853       0.435729       1.276615      -0.710285      -0.004690       0.039693      -0.018800       0.044170       0.012361       0.001282      -0.004915      -0.017301      -0.043005      -0.016120      -0.006522       0.022642              2.348321       2.112686      -0.510488       0.421194       2.641628      -0.501356       2.290648           0.000001
           22              H       2.143884      11.856983      29.036422       0.135413       1.271622 0.98714717E+01  0.10198734E+03                                 1.950967                            1.852975      -1.057313       2.391015                    0.997745       3.479044       9.943009       0.454520       1.304333      -0.706614       0.020229       0.032235      -0.007144       0.038721       0.005552      -0.000034      -0.012031      -0.022628      -0.012237      -0.012625      -0.007706       0.020330              1.979599       2.115220       0.411257       0.129683       2.201096       0.034233       1.622482           0.000001
           23              H       1.261824      13.571088       0.743911       0.138220       1.147287 0.83983816E+01  0.82501752E+02                                 1.743233                            1.647595      -0.996243       2.415517                    0.998609       3.249149       8.763334       0.514401       1.212095      -0.726935       0.003271      -0.033732       0.023251       0.041099       0.006953      -0.003115      -0.013152      -0.021758      -0.019284      -0.012866      -0.009573       0.022439              1.769640       1.602632      -0.116117       0.261928       1.867419      -0.414275       1.838868          -0.000000
           24              H      -0.563572       8.181599      29.257504       0.084241       1.691053 0.13144483E+02  0.14576256E+03                                 2.337480                            2.113765      -1.273582       2.253217                    0.994607       3.996005      11.800551       0.433314       1.274680      -0.711265      -0.019488      -0.038493       0.007157       0.043735      -0.001143       0.007351      -0.014221      -0.024913       0.004412      -0.017189      -0.005290       0.022479              2.438470       2.675692       0.879569       0.173131       2.755106       0.052649       1.884612          -0.000001
           25              H       0.828275       9.557269      25.809821       0.083564       1.527746 0.11349287E+02  0.12188168E+03                                 2.223319                            1.989799      -1.190845       2.300355                    0.993938       3.918297      11.560501       0.435968       1.308221      -0.703397       0.025504       0.037648       0.015849       0.048156       0.011837      -0.003990       0.009596       0.007259      -0.024392      -0.018400       0.001655       0.016745              2.392324       1.967332       0.357501       0.282491       2.616601       0.966597       2.593038           0.000000
           26              H       2.121446       8.398824      24.360838       0.126746       1.399949 0.10572428E+02  0.11181197E+03                                 2.092990                            1.919630      -1.532727       2.149143                    0.992986       3.919968      11.567458       0.443099       1.307048      -0.701868       0.035554       0.007082       0.003282       0.036401       0.009296       0.002825       0.003270       0.004360      -0.029630      -0.010699      -0.004506       0.015206              2.173829       2.995413       0.099911      -0.178512       1.694231       0.187977       1.831844           0.000000
           27              H      -1.201946       6.395055      23.213602       0.121041       1.196267 0.89356741E+01  0.91697621E+02                                 1.956032                            1.816597      -1.596825       2.115459                    0.991421       4.123073      12.460977       0.430977       1.384909      -0.683587      -0.017739      -0.022379      -0.016810       0.033137       0.009510      -0.001021       0.003707       0.005951      -0.016542      -0.010082      -0.002745       0.012828              2.030159       1.946334       0.322714       0.213426       2.138479       0.524617       2.005664           0.000000
           28              H      -2.333657       7.424678      24.958357       0.085059       1.340875 0.99219704E+01  0.10425594E+03                                 2.096945                            1.902095      -1.477036       2.158627                    0.991579       4.227572      12.822704       0.426290       1.367406      -0.687497      -0.045415      -0.010922       0.000660       0.046715       0.008437      -0.002813       0.011862       0.003460      -0.023036      -0.017830       0.003567       0.014263              2.209243       3.178372       0.269588      -0.224106       1.722480       0.079856       1.726877           0.000001
           29              H       7.020560       8.318934      23.007458       0.080224       1.632100 0.12527339E+02  0.13750396E+03                                 2.278232                            2.056947      -1.407220       2.185304                    0.993611       4.105733      12.133207       0.440586       1.266540      -0.711135       0.006526       0.030896       0.031063       0.044295      -0.006750      -0.009773       0.014605      -0.002187      -0.001163      -0.014828      -0.006399       0.021227              2.413241       2.317936       0.572181       0.459735       2.429022       0.655264       2.492765           0.000000
           30              H       4.773573       7.963754      22.983558       0.132075       1.315379 0.99309434E+01  0.10288714E+03                                 1.981536                            1.842785      -1.305780       2.262479                    0.995346       3.673701      10.557833       0.461047       1.282302      -0.708725      -0.017788       0.019052       0.025031       0.036138      -0.003155      -0.001820       0.009785      -0.014512       0.000343      -0.007994      -0.006669       0.014663              2.042153       2.357233      -0.216920      -0.397208       1.764866       0.331986       2.004359          -0.000000
           31              H       5.343158       5.393314      19.918287       0.137962       1.201452 0.89671807E+01  0.90121111E+02                                 1.845999                            1.739715      -1.045116       2.396015                    0.997985       3.372266       9.394635       0.481508       1.265703      -0.714511      -0.010872      -0.024808      -0.028873       0.039589      -0.001040      -0.002385       0.013662      -0.007666       0.021035      -0.010540      -0.007445       0.017985              1.878314       1.845176       0.224601       0.230984       1.901473       0.418206       1.888294          -0.000001
           32              H       7.612570       5.728175      20.172232       0.092764       1.552737 0.12053827E+02  0.13041803E+03                                 2.190761                            2.014264      -1.168331       2.312981                    0.995979       3.775767      10.907839       0.448492       1.262232      -0.715125       0.022234      -0.025397      -0.032134       0.046604       0.004172       0.000172       0.017239      -0.005210       0.020912      -0.015693      -0.005311       0.021004              2.270722       2.563848      -0.438246      -0.559119       2.126201       0.372098       2.122115          -0.000001
           33              H      -2.081019       3.146391      19.087736       0.089108       1.403130 0.10627661E+02  0.11334965E+03                                 2.149759                            1.961990      -1.463537       2.169255                    0.991759       4.179763      12.678790       0.422801       1.358273      -0.690206      -0.046162      -0.001204       0.007055       0.046714      -0.000489      -0.008631       0.006835       0.018034       0.015225      -0.014343      -0.001061       0.015404              2.247447       3.162259       0.280115      -0.097613       1.779408       0.105023       1.800674           0.000000
           34              H      -0.994149       4.549379      20.638297       0.123325       1.158561 0.86386041E+01  0.88013345E+02                                 1.920875                            1.790116      -1.620045       2.104551                    0.991432       4.143661      12.529482       0.432166       1.391074      -0.681972      -0.020350       0.011581       0.025793       0.034835       0.000305      -0.009513      -0.002149       0.016457       0.007091      -0.009973      -0.004631       0.014604              1.996451       1.971952      -0.139018      -0.345670       1.803747       0.410557       2.213653           0.000000
           35              H       2.415943       4.050604      18.514118       0.132897       1.447166 0.11203496E+02  0.11991761E+03                                 2.139425                            1.980666      -1.400831       2.225194                    0.992640       3.784847      11.145189       0.435789       1.313107      -0.702801       0.038073       0.006433      -0.009433       0.039748       0.003193      -0.009106      -0.003007       0.017986      -0.001309      -0.009752      -0.005700       0.015452              2.201366       2.930835       0.269922      -0.088178       1.822456       0.131437       1.850809          -0.000001
           36              H       1.233393       2.685320      17.062147       0.089586       1.363208 0.10083845E+02  0.10583855E+03                                 2.097213                            1.902548      -1.276255       2.262429                    0.992825       3.988061      11.887317       0.433523       1.346096      -0.693774       0.026408      -0.015748      -0.037304       0.048342       0.005857      -0.011011       0.009896       0.011707       0.002294      -0.018645       0.004083       0.014562              2.220572       1.964707      -0.244491      -0.432287       2.069329       0.665087       2.627680          -0.000000
           37              H      -0.366266      -0.507283      18.412539       0.086094       1.646338 0.12556470E+02  0.13845066E+03                                 2.336342                            2.094839      -1.406494       2.197465                    0.991893       4.090847      12.274351       0.423852       1.310584      -0.702298      -0.018596       0.005406       0.042139       0.046376      -0.008916      -0.006590      -0.008785      -0.016821       0.046894      -0.022524       0.002684       0.019840              2.499457       2.286054      -0.474321      -0.702080       2.229162       0.631364       2.983155           0.000001
           38              H       1.134708      -2.211488      18.472291       0.126256       1.414741 0.11210587E+02  0.11988534E+03                                 2.105988                            1.981512      -1.283825       2.277582                    0.994042       3.736116      10.958721       0.436086       1.313398      -0.703507       0.010168      -0.012236       0.036254       0.039592      -0.005436      -0.005310      -0.008287       0.008643       0.044670      -0.017358      -0.000563       0.017921              2.140189       1.770522      -0.290830       0.206126       2.121283      -0.354008       2.528761           0.000001
           39              H       1.897158      -1.680778      14.588420       0.133180       1.290626 0.10075010E+02  0.10435262E+03                                 1.953532                            1.859232      -1.017331       2.407542                    0.997923       3.458418       9.813322       0.459616       1.286628      -0.710867       0.022487      -0.003086      -0.034517       0.041311      -0.002365      -0.008986      -0.005037      -0.009034       0.052455      -0.016768      -0.003885       0.020653              1.984131       1.966267      -0.258333      -0.341094       1.757721       0.218101       2.228404           0.000001
           40              H       0.370768       0.062216      14.582444       0.094190       1.523908 0.11788117E+02  0.12769192E+03                                 2.207235                            2.022523      -1.252630       2.272242                    0.994532       3.927548      11.605592       0.434524       1.301289      -0.704932      -0.001941       0.016527      -0.045086       0.048059      -0.006723      -0.010732       0.001242       0.007922       0.056942      -0.017880      -0.005484       0.023364              2.299172       1.889725      -0.291251       0.414174       2.226590      -0.606268       2.781200           0.000001
           41              H      -3.547598       8.064875      19.550813       0.084159       1.537165 0.11332524E+02  0.12053525E+03                                 2.135370                            1.916349      -1.287199       2.241404                    0.994787       3.890171      11.082026       0.473876       1.215218      -0.723151       0.032992      -0.032190      -0.006381       0.046534      -0.010548      -0.017251      -0.000802       0.020789       0.001394      -0.019367      -0.005692       0.025058              2.274325       2.190322      -0.774797       0.115551       2.876794      -0.379566       1.755858          -0.000001
           42              H      -3.148429       9.701234      17.973363       0.129589       1.226992 0.91265416E+01  0.91581135E+02                                 1.822430                            1.715174      -1.135930       2.343882                    0.997265       3.387446       9.248183       0.504969       1.208763      -0.727093       0.029631      -0.007965      -0.023208       0.038471      -0.014396      -0.009164       0.005570       0.013517      -0.023108      -0.012109      -0.011337       0.023446              1.852119       1.965381      -0.034240      -0.478266       1.635298      -0.163725       1.955677          -0.000000
           43              H      -6.307357      11.595060      19.407408       0.122154       1.232868 0.91768851E+01  0.91666964E+02                                 1.784877                            1.686995      -1.081892       2.361633                    0.997809       3.344398       8.934804       0.527260       1.162957      -0.738522      -0.022191       0.031307       0.005805       0.038811      -0.010299      -0.010721       0.005649       0.007881      -0.034238      -0.016023      -0.005163       0.021186              1.812241       1.707476      -0.374021      -0.055053       2.169063      -0.168474       1.560185           0.000001
           44              H       8.153773       9.740066      20.641284       0.079509       1.439388 0.10381823E+02  0.10752568E+03                                 2.032921                            1.827377      -0.939715       2.414285                    0.997781       3.586052       9.927578       0.490290       1.206185      -0.727905      -0.041137      -0.003274       0.013433       0.043398      -0.009616      -0.008715      -0.007807       0.013684      -0.040044      -0.021216       0.002110       0.019106              2.159281       2.633023       0.313903      -0.763355       1.776102      -0.320289       2.068716           0.000000
           45              H      -0.210742      14.376507      12.924330       0.082805       1.621148 0.12821005E+02  0.14147483E+03                                 2.278060                            2.091730      -1.292316       2.242652                    0.994577       4.020284      11.892950       0.433739       1.279736      -0.709646       0.004795       0.040404      -0.018738       0.044794      -0.012342      -0.001462      -0.004713      -0.017290      -0.042629      -0.016027      -0.006484       0.022511              2.361944       2.124339       0.515254      -0.425343       2.657784      -0.506164       2.303708           0.000000
           46              H      -2.143776      14.522951      14.098454       0.135100       1.268718 0.98443496E+01  0.10162730E+03                                 1.946992                            1.849661      -1.055753       2.391638                    0.997744       3.477033       9.930204       0.455254       1.303253      -0.706829      -0.020445       0.032700      -0.007213       0.039234      -0.005530       0.000092      -0.012127      -0.022577      -0.012095      -0.012604      -0.007774       0.020377              1.975411       2.110714      -0.409464      -0.129292       2.195742       0.034131       1.619778           0.000001
           47              H      -1.261736      10.905120      15.681879       0.136697       1.149002 0.84091864E+01  0.82593226E+02                                 1.740686                            1.645220      -0.988154       2.417587                    0.998644       3.253214       8.759230       0.516643       1.207049      -0.728056      -0.003118      -0.034279       0.023587       0.041727      -0.006642       0.003163      -0.013226      -0.021910      -0.018787      -0.012777      -0.009612       0.022390              1.767061       1.600232       0.116010      -0.261378       1.864730      -0.413603       1.836220          -0.000000
           48              H       0.563658      10.847567      14.319536       0.085253       1.686382 0.13102519E+02  0.14518466E+03                                 2.333412                            2.110543      -1.266572       2.256543                    0.994790       3.990522      11.780737       0.433586       1.274866      -0.711222       0.018950      -0.038230       0.007344       0.043296       0.001024      -0.007252      -0.013899      -0.024874       0.005013      -0.017100      -0.005025       0.022125              2.434005       2.670363      -0.876873      -0.172533       2.749793       0.052423       1.881860          -0.000001
           49              H      -0.828185      12.223237      10.871853       0.085090       1.526353 0.11336565E+02  0.12175181E+03                                 2.225281                            1.991150      -1.201182       2.296719                    0.993774       3.916081      11.566964       0.434865       1.311468      -0.702725      -0.024861       0.036936       0.015165       0.047035      -0.011982       0.003620       0.009550       0.007326      -0.024509      -0.018247       0.001273       0.016974              2.394798       1.969025      -0.358148      -0.282997       2.619452       0.968360       2.595917          -0.000000
           50              H      -2.121364      11.064792       9.422870       0.129640       1.385627 0.10447220E+02  0.11019617E+03                                 2.081900                            1.910735      -1.541173       2.147550                    0.993072       3.901893      11.511516       0.443107       1.310483      -0.701172      -0.034581       0.007364       0.003094       0.035492      -0.009012      -0.003010       0.002959       0.004159      -0.028753      -0.010340      -0.004424       0.014765              2.161769       2.974955      -0.098677       0.177025       1.686861       0.186640       1.823492          -0.000001
           51              H       1.202014       9.061023       8.275634       0.122693       1.191558 0.88949782E+01  0.91197596E+02                                 1.952909                            1.814000      -1.608523       2.111589                    0.991346       4.116554      12.445330       0.430632       1.387270      -0.683134       0.017917      -0.021299      -0.017272       0.032757      -0.009310       0.001375       0.003869       0.005051      -0.016726      -0.010207      -0.002319       0.012526              2.026777       1.943101      -0.321637      -0.212675       2.134796       0.523167       2.002434          -0.000000
           52              H       2.333733      10.090646      10.020389       0.085521       1.341472 0.99273717E+01  0.10433777E+03                                 2.098400                            1.903233      -1.481518       2.156998                    0.991577       4.228882      12.832591       0.425910       1.368299      -0.687313       0.044979      -0.010535      -0.000252       0.046197      -0.008557       0.003183       0.012055       0.003505      -0.023450      -0.018266       0.003904       0.014362              2.210855       3.181182      -0.269906       0.224361       1.723485       0.079930       1.727897           0.000001
           53              H       7.929520      10.984902       8.069490       0.081485       1.623435 0.12456156E+02  0.13655245E+03                                 2.271931                            2.052502      -1.405468       2.187186                    0.993796       4.097531      12.108516       0.440531       1.268278      -0.710764      -0.005793       0.030700       0.030572       0.043712       0.006768       0.009555       0.014591      -0.002158      -0.000893      -0.014698      -0.006406       0.021104              2.405907       2.311784      -0.568878      -0.456744       2.421263       0.650932       2.484674          -0.000000
           54              H      -4.773497      10.629722       8.045590       0.130267       1.325968 0.10026551E+02  0.10413704E+03                                 1.993161                            1.852397      -1.315253       2.257538                    0.995224       3.687481      10.614076       0.459520       1.283358      -0.708509       0.017873       0.019402       0.025021       0.036359       0.003084       0.001658       0.009732      -0.014576       0.000993      -0.008120      -0.006462       0.014582              2.054586       2.372606       0.219525       0.401792       1.774500       0.335649       2.016652          -0.000001
           55              H       9.606898       8.059282       4.980319       0.137977       1.202379 0.89767411E+01  0.90247681E+02                                 1.847577                            1.741121      -1.046498       2.395623                    0.997975       3.373627       9.402209       0.481081       1.266398      -0.714361       0.010362      -0.024680      -0.029196       0.039609       0.001024       0.002366       0.013585      -0.007592       0.020704      -0.010495      -0.007351       0.017845              1.879928       1.846692      -0.224871      -0.231258       1.903153       0.418818       1.889939          -0.000001
           56              H       7.337490       8.394143       5.234264       0.093012       1.556400 0.12087128E+02  0.13085090E+03                                 2.192387                            2.015578      -1.170285       2.311654                    0.995922       3.780808      10.920615       0.448896       1.260397      -0.715482      -0.021812      -0.025808      -0.032417       0.046826      -0.004354      -0.000025       0.017088      -0.005541       0.020395      -0.015632      -0.005223       0.020855              2.272524       2.566205       0.438766       0.559847       2.127737       0.372501       2.123631          -0.000001
           57              H       2.081061       5.812359       4.149768       0.090632       1.400856 0.10608652E+02  0.11314468E+03                                 2.151319                            1.963149      -1.476571       2.164427                    0.991662       4.179306      12.695014       0.421555       1.362315      -0.689398       0.045010      -0.001186       0.007713       0.045681       0.000559       0.008326       0.007115       0.018415       0.015150      -0.014641      -0.000643       0.015283              2.249257       3.165627      -0.280590       0.097765       1.780482       0.105150       1.801663          -0.000000
           58              H       0.994201       7.215347       5.700329       0.124331       1.156284 0.86230342E+01  0.87881187E+02                                 1.924439                            1.793197      -1.620027       2.105264                    0.991521       4.148971      12.578299       0.429777       1.398386      -0.680567       0.019931       0.011352       0.025574       0.034353      -0.000334       0.009586      -0.001972       0.016550       0.006861      -0.009894      -0.004793       0.014687              2.000319       1.975882       0.139405       0.346653       1.807011       0.411755       2.218063          -0.000000
           59              H      -2.415897       6.716572       3.576150       0.133082       1.451949 0.11252738E+02  0.12064093E+03                                 2.149558                            1.989254      -1.404004       2.224468                    0.992590       3.790339      11.189869       0.433227       1.318723      -0.701678      -0.038046       0.006757      -0.009151       0.039710      -0.003027       0.009232      -0.003305       0.017571      -0.001794      -0.009698      -0.005745       0.015443              2.212113       2.947268      -0.272113       0.088813       1.830283       0.132491       1.858789          -0.000001
           60              H      -1.233357       5.351288       2.124179       0.090713       1.370431 0.10151691E+02  0.10678492E+03                                 2.108740                            1.912024      -1.295136       2.254267                    0.992491       4.001933      11.962064       0.431177       1.350453      -0.692854      -0.025730      -0.015498      -0.036409       0.047200      -0.005827       0.011255       0.009797       0.012250       0.002506      -0.018746       0.003795       0.014950              2.233432       1.975285       0.246578       0.435881       2.081021       0.671120       2.643991          -0.000000
           61              H       7.841321      12.456373      11.463397       0.086093       1.646338 0.12556470E+02  0.13845066E+03                                 2.336342                            2.094839      -1.406494       2.197465                    0.991893       4.090847      12.274352       0.423851       1.310584      -0.702298       0.018596      -0.005406      -0.042139       0.046376      -0.008916      -0.006590      -0.008785      -0.016821       0.046894      -0.022524       0.002684       0.019840              2.499458       2.286055      -0.474321      -0.702081       2.229163       0.631364       2.983155           0.000000
           62              H       6.340347      14.160578      11.403645       0.126256       1.414741 0.11210591E+02  0.11988539E+03                                 2.105987                            1.981512      -1.283825       2.277582                    0.994042       3.736117      10.958722       0.436086       1.313397      -0.703507      -0.010168       0.012236      -0.036254       0.039592      -0.005436      -0.005310      -0.008287       0.008643       0.044670      -0.017358      -0.000563       0.017921              2.140188       1.770522      -0.290830       0.206126       2.121282      -0.354008       2.528760           0.000000
           63              H       5.577897      13.629868      15.287516       0.133179       1.290627 0.10075024E+02  0.10435282E+03                                 1.953535                            1.859234      -1.017332       2.407542                    0.997923       3.458419       9.813331       0.459615       1.286629      -0.710867      -0.022487       0.003086       0.034517       0.041311      -0.002365      -0.008986      -0.005037      -0.009034       0.052455      -0.016768      -0.003885       0.020653              1.984134       1.966270      -0.258334      -0.341095       1.757724       0.218101       2.228407           0.000001
           64              H       7.104287      11.886874      15.293492       0.094190       1.523908 0.11788116E+02  0.12769193E+03                                 2.207236                            2.022523      -1.252630       2.272242                    0.994532       3.927548      11.605595       0.434523       1.301290      -0.704931       0.001941      -0.016527       0.045086       0.048059      -0.006723      -0.010732       0.001242       0.007921       0.056942      -0.017880      -0.005484       0.023364              2.299172       1.889725      -0.291252       0.414174       2.226591      -0.606268       2.781201           0.000001
           65              H      11.022653       3.884215      10.325123       0.084159       1.537165 0.11332524E+02  0.12053525E+03                                 2.135370                            1.916350      -1.287199       2.241404                    0.994787       3.890171      11.082027       0.473876       1.215218      -0.723151      -0.032992       0.032190       0.006381       0.046534      -0.010548      -0.017251      -0.000802       0.020789       0.001394      -0.019367      -0.005692       0.025058              2.274325       2.190323      -0.774797       0.115551       2.876794      -0.379566       1.755858          -0.000001
           66              H      10.623484       2.247856      11.902573       0.129589       1.226993 0.91265454E+01  0.91581180E+02                                 1.822430                            1.715174      -1.135930       2.343882                    0.997265       3.387447       9.248185       0.504970       1.208763      -0.727093      -0.029631       0.007965       0.023208       0.038471      -0.014396      -0.009164       0.005570       0.013517      -0.023108      -0.012109      -0.011337       0.023446              1.852119       1.965381      -0.034240      -0.478266       1.635298      -0.163725       1.955677          -0.000001
           67              H      13.782412       0.354030      10.468528       0.122154       1.232867 0.91768720E+01  0.91666787E+02                                 1.784874                            1.686993      -1.081892       2.361633                    0.997809       3.344397       8.934795       0.527261       1.162956      -0.738523       0.022191      -0.031307      -0.005805       0.038811      -0.010299      -0.010721       0.005649       0.007881      -0.034238      -0.016023      -0.005163       0.021186              1.812238       1.707473      -0.374020      -0.055053       2.169059      -0.168474       1.560183          -0.000000
           68              H      -0.678718       2.209024       9.234652       0.079509       1.439389 0.10381826E+02  0.10752572E+03                                 2.032922                            1.827378      -0.939715       2.414285                    0.997781       3.586052       9.927581       0.490290       1.206186      -0.727905       0.041137       0.003274      -0.013433       0.043398      -0.009615      -0.008715      -0.007807       0.013684      -0.040044      -0.021216       0.002110       0.019106              2.159282       2.633025       0.313904      -0.763356       1.776103      -0.320289       2.068717          -0.000001
           69              H       7.685797      -2.427417      16.951606       0.082805       1.621149 0.12821007E+02  0.14147486E+03                                 2.278060                            2.091730      -1.292316       2.242652                    0.994577       4.020284      11.892951       0.433739       1.279736      -0.709646      -0.004795      -0.040404       0.018738       0.044794      -0.012342      -0.001462      -0.004713      -0.017290      -0.042629      -0.016027      -0.006484       0.022511              2.361944       2.124339       0.515254      -0.425343       2.657785      -0.506164       2.303709           0.000001
           70              H       9.618831      -2.573861      15.777482       0.135100       1.268718 0.98443556E+01  0.10162738E+03                                 1.946993                            1.849662      -1.055754       2.391638                    0.997744       3.477034       9.930209       0.455254       1.303253      -0.706829       0.020445      -0.032700       0.007213       0.039234      -0.005530       0.000092      -0.012127      -0.022577      -0.012095      -0.012604      -0.007774       0.020377              1.975412       2.110715      -0.409465      -0.129292       2.195743       0.034131       1.619778           0.000001
           71              H       8.736791       1.043970      14.194057       0.136697       1.149003 0.84091897E+01  0.82593261E+02                                 1.740686                            1.645219      -0.988154       2.417587                    0.998644       3.253215       8.759231       0.516643       1.207049      -0.728057       0.003118       0.034279      -0.023587       0.041727      -0.006642       0.003163      -0.013226      -0.021910      -0.018787      -0.012777      -0.009612       0.022390              1.767060       1.600232       0.116010      -0.261378       1.864730      -0.413603       1.836220          -0.000000
           72              H       6.911397       1.101523      15.556400       0.085253       1.686381 0.13102515E+02  0.14518458E+03                                 2.333409                            2.110541      -1.266572       2.256542                    0.994790       3.990522      11.780730       0.433587       1.274865      -0.711222      -0.018950       0.038230      -0.007344       0.043296       0.001024      -0.007252      -0.013899      -0.024874       0.005013      -0.017100      -0.005025       0.022125              2.434003       2.670360      -0.876872      -0.172533       2.749790       0.052423       1.881858          -0.000001
           73              H       8.303240      -0.274147      19.004083       0.085090       1.526353 0.11336568E+02  0.12175185E+03                                 2.225281                            1.991150      -1.201181       2.296719                    0.993774       3.916081      11.566965       0.434865       1.311468      -0.702725       0.024861      -0.036936      -0.015165       0.047035      -0.011982       0.003620       0.009550       0.007326      -0.024509      -0.018247       0.001273       0.016974              2.394799       1.969025      -0.358148      -0.282997       2.619453       0.968361       2.595918           0.000000
           74              H       9.596419       0.884298      20.453066       0.129640       1.385627 0.10447222E+02  0.11019619E+03                                 2.081900                            1.910735      -1.541173       2.147551                    0.993072       3.901893      11.511515       0.443107       1.310483      -0.701173       0.034581      -0.007364      -0.003094       0.035492      -0.009012      -0.003010       0.002959       0.004159      -0.028753      -0.010340      -0.004424       0.014765              2.161769       2.974955      -0.098677       0.177025       1.686861       0.186640       1.823492           0.000000
           75              H       6.273041       2.888067      21.600302       0.122693       1.191558 0.88949724E+01  0.91197526E+02                                 1.952908                            1.814000      -1.608523       2.111589                    0.991346       4.116553      12.445328       0.430632       1.387271      -0.683134      -0.017917       0.021299       0.017272       0.032757      -0.009310       0.001375       0.003869       0.005051      -0.016726      -0.010207      -0.002319       0.012526              2.026777       1.943101      -0.321636      -0.212675       2.134796       0.523167       2.002434           0.000000
           76              H       5.141322       1.858444      19.855547       0.085521       1.341472 0.99273726E+01  0.10433778E+03                                 2.098400                            1.903233      -1.481518       2.156998                    0.991577       4.228882      12.832590       0.425910       1.368299      -0.687313      -0.044979       0.010535       0.000253       0.046197      -0.008557       0.003183       0.012055       0.003505      -0.023450      -0.018266       0.003905       0.014362              2.210855       3.181182      -0.269906       0.224361       1.723485       0.079930       1.727897           0.000001
           77              H      -0.454465       0.964188      21.806446       0.081485       1.623435 0.12456157E+02  0.13655245E+03                                 2.271930                            2.052501      -1.405468       2.187186                    0.993796       4.097531      12.108512       0.440531       1.268277      -0.710764       0.005793      -0.030700      -0.030572       0.043712       0.006768       0.009555       0.014591      -0.002158      -0.000893      -0.014698      -0.006406       0.021104              2.405906       2.311782      -0.568877      -0.456744       2.421262       0.650931       2.484673           0.000000
           78              H      12.248552       1.319368      21.830346       0.130267       1.325967 0.10026542E+02  0.10413692E+03                                 1.993160                            1.852396      -1.315253       2.257538                    0.995224       3.687479      10.614066       0.459521       1.283357      -0.708509      -0.017873      -0.019402      -0.025021       0.036359       0.003084       0.001658       0.009732      -0.014576       0.000993      -0.008120      -0.006462       0.014582              2.054585       2.372605       0.219525       0.401792       1.774499       0.335649       2.016651          -0.000000
           79              H      -2.131843       3.889808      24.895617       0.137977       1.202378 0.89767307E+01  0.90247540E+02                                 1.847575                            1.741119      -1.046498       2.395623                    0.997975       3.373625       9.402198       0.481082       1.266397      -0.714362      -0.010362       0.024680       0.029195       0.039609       0.001024       0.002366       0.013584      -0.007592       0.020704      -0.010495      -0.007351       0.017845              1.879926       1.846690      -0.224871      -0.231258       1.903151       0.418817       1.889937          -0.000001
           80              H       0.137565       3.554947      24.641672       0.093012       1.556399 0.12087120E+02  0.13085079E+03                                 2.192385                            2.015576      -1.170285       2.311654                    0.995922       3.780807      10.920608       0.448896       1.260396      -0.715482       0.021812       0.025808       0.032417       0.046826      -0.004354      -0.000025       0.017088      -0.005541       0.020395      -0.015632      -0.005223       0.020855              2.272523       2.566203       0.438765       0.559846       2.127735       0.372501       2.123630          -0.000001
           81              H       5.393994       6.136731      25.726168       0.090632       1.400856 0.10608653E+02  0.11314470E+03                                 2.151320                            1.963149      -1.476572       2.164427                    0.991662       4.179306      12.695015       0.421555       1.362315      -0.689398      -0.045010       0.001186      -0.007713       0.045681       0.000559       0.008326       0.007115       0.018415       0.015150      -0.014641      -0.000643       0.015283              2.249258       3.165628      -0.280590       0.097765       1.780482       0.105151       1.801663           0.000000
           82              H       6.480854       4.733743      24.175607       0.124331       1.156285 0.86230351E+01  0.87881197E+02                                 1.924439                            1.793197      -1.620027       2.105264                    0.991521       4.148971      12.578298       0.429777       1.398386      -0.680567      -0.019931      -0.011352      -0.025574       0.034353      -0.000334       0.009586      -0.001972       0.016550       0.006861      -0.009894      -0.004793       0.014687              2.000319       1.975882       0.139405       0.346653       1.807011       0.411755       2.218063           0.000000
           83              H       9.890952       5.232518      26.299786       0.133083       1.451947 0.11252726E+02  0.12064075E+03                                 2.149555                            1.989251      -1.404004       2.224468                    0.992590       3.790337      11.189854       0.433228       1.318721      -0.701679       0.038046      -0.006757       0.009151       0.039710      -0.003027       0.009232      -0.003305       0.017571      -0.001794      -0.009698      -0.005745       0.015443              2.212110       2.947263      -0.272113       0.088813       1.830281       0.132491       1.858786          -0.000001
           84              H       8.708412       6.597802      27.751757       0.090713       1.370432 0.10151697E+02  0.10678500E+03                                 2.108740                            1.912024      -1.295137       2.254266                    0.992491       4.001934      11.962067       0.431177       1.350452      -0.692854       0.025730       0.015498       0.036408       0.047199      -0.005827       0.011255       0.009797       0.012250       0.002506      -0.018746       0.003795       0.014950              2.233433       1.975286       0.246579       0.435881       2.081021       0.671121       2.643991          -0.000000
           85              H       7.108771       9.790405      26.401365       0.087180       1.657335 0.12658442E+02  0.13991362E+03                                 2.350240                            2.105912      -1.427433       2.188782                    0.991570       4.105064      12.348098       0.421789       1.313806      -0.701586      -0.018230      -0.005264      -0.041512       0.045643       0.009039       0.006756      -0.008813      -0.016580       0.047652      -0.022729       0.002674       0.020054              2.515331       2.299944       0.479125       0.708693       2.242735       0.637470       3.003315           0.000001
           86              H      -6.340243      11.494610      26.341613       0.126383       1.414960 0.11217011E+02  0.12001428E+03                                 2.109924                            1.985060      -1.288594       2.276369                    0.993991       3.736296      10.974858       0.434559       1.317351      -0.702727       0.010048       0.012201      -0.036293       0.039585       0.005479       0.005289      -0.008458       0.009241       0.044370      -0.017596      -0.000297       0.017893              2.144247       1.773623       0.291820      -0.206706       2.125492      -0.354897       2.533626           0.000001
           87              H      -5.577793      16.295836       0.349548       0.135650       1.284372 0.10015127E+02  0.10359466E+03                                 1.948675                            1.854856      -1.029179       2.403482                    0.997832       3.448028       9.782511       0.459653       1.288236      -0.710530       0.022031       0.002905       0.032885       0.039689       0.002270       0.009266      -0.005096      -0.008964       0.052472      -0.016851      -0.003966       0.020817              1.979128       1.961362       0.257310       0.339864       1.753555       0.217303       2.222466           0.000001
           88              H       7.845807      14.552842       0.355524       0.094474       1.525761 0.11808914E+02  0.12801014E+03                                 2.211856                            2.026487      -1.252050       2.272788                    0.994581       3.930848      11.630406       0.433274       1.304095      -0.704351      -0.001179      -0.016584       0.045194       0.048155       0.006579       0.010467       0.001352       0.007838       0.056138      -0.017542      -0.005437       0.022979              2.304208       1.893658       0.292209      -0.415411       2.231435      -0.607802       2.787530           0.000001
           89              H       3.927383       1.218247      25.263091       0.084969       1.536723 0.11324760E+02  0.12043667E+03                                 2.135352                            1.915907      -1.289741       2.240655                    0.994837       3.888290      11.077323       0.473833       1.215489      -0.723083       0.032317       0.031791       0.006407       0.045783       0.010824       0.017366      -0.000838       0.020591       0.001788      -0.019654      -0.005535       0.025189              2.274626       2.190593       0.775706      -0.115738       2.877761      -0.379711       1.755523          -0.000001
           90              H       4.326544      -0.418112      26.840541       0.130746       1.217068 0.90385695E+01  0.90475383E+02                                 1.812050                            1.706487      -1.122471       2.350642                    0.997335       3.376681       9.206247       0.506452       1.208196      -0.727207       0.029305       0.008627       0.024031       0.038868       0.014376       0.008644       0.005561       0.013774      -0.023588      -0.012021      -0.011244       0.023265              1.841262       1.952917       0.033990       0.472713       1.627339      -0.162381       1.943531          -0.000000
           91              H       1.167602      -2.311938      25.406496       0.121101       1.239689 0.92379526E+01  0.92430829E+02                                 1.791606                            1.692716      -1.086563       2.359016                    0.997787       3.352369       8.963796       0.526309       1.163118      -0.738491      -0.022452      -0.031231      -0.006008       0.038930       0.010504       0.010670       0.005674       0.007541      -0.034617      -0.016102      -0.005216       0.021317              1.819256       1.713826       0.376897       0.055274       2.178713      -0.169509       1.565229           0.000001
           92              H       0.678742      -0.456944      24.172620       0.079787       1.436918 0.10362496E+02  0.10727124E+03                                 2.030205                            1.825390      -0.989784       2.396640                    0.997738       3.583505       9.916726       0.490692       1.205808      -0.727991      -0.040866       0.002313      -0.013819       0.043201       0.009111       0.008527      -0.008123       0.013739      -0.039749      -0.021152       0.002514       0.018638              2.156041       2.628677      -0.313155       0.761353       1.773868      -0.319461       2.065577           0.000000
           93              H       7.264207       0.238551       2.013638       0.083991       1.611252 0.12726703E+02  0.14013467E+03                                 2.265528                            2.081479      -1.286289       2.245258                    0.994577       4.009386      11.836841       0.435730       1.276613      -0.710285       0.004690      -0.039693       0.018800       0.044170       0.012361       0.001282      -0.004915      -0.017301      -0.043005      -0.016120      -0.006522       0.022642              2.348317       2.112683      -0.510487       0.421193       2.641624      -0.501355       2.290644           0.000000
           94              H       5.331171       0.092107       0.839514       0.135413       1.271621 0.98714618E+01  0.10198719E+03                                 1.950965                            1.852973      -1.057313       2.391015                    0.997745       3.479043       9.943000       0.454521       1.304332      -0.706614      -0.020229      -0.032235       0.007144       0.038721       0.005552      -0.000034      -0.012031      -0.022628      -0.012236      -0.012625      -0.007706       0.020331              1.979597       2.115217       0.411256       0.129683       2.201094       0.034233       1.622481           0.000001
           95              H       6.213231      -1.621998      29.132025       0.138220       1.147286 0.83983780E+01  0.82501711E+02                                 1.743233                            1.647595      -0.996243       2.415517                    0.998609       3.249148       8.763332       0.514401       1.212095      -0.726935      -0.003271       0.033732      -0.023251       0.041099       0.006953      -0.003115      -0.013152      -0.021758      -0.019284      -0.012866      -0.009573       0.022439              1.769640       1.602632      -0.116117       0.261928       1.867419      -0.414275       1.838868          -0.000000
           96              H       8.038627       3.767491       0.618432       0.084241       1.691054 0.13144488E+02  0.14576264E+03                                 2.337482                            2.113766      -1.273582       2.253217                    0.994607       3.996005      11.800557       0.433313       1.274681      -0.711265       0.019488       0.038493      -0.007157       0.043735      -0.001143       0.007351      -0.014221      -0.024913       0.004412      -0.017189      -0.005290       0.022479              2.438472       2.675695       0.879570       0.173131       2.755109       0.052649       1.884614          -0.000001
           97              H       6.646780       2.391821       4.066115       0.083564       1.527745 0.11349281E+02  0.12188160E+03                                 2.223318                            1.989799      -1.190845       2.300354                    0.993938       3.918296      11.560496       0.435969       1.308221      -0.703397      -0.025504      -0.037648      -0.015849       0.048156       0.011837      -0.003990       0.009596       0.007259      -0.024392      -0.018400       0.001655       0.016745              2.392323       1.967331       0.357501       0.282491       2.616600       0.966596       2.593037          -0.000000
           98              H       5.353609       3.550266       5.515098       0.126746       1.399948 0.10572421E+02  0.11181189E+03                                 2.092990                            1.919630      -1.532727       2.149143                    0.992986       3.919967      11.567456       0.443099       1.307049      -0.701868      -0.035554      -0.007082      -0.003282       0.036401       0.009296       0.002825       0.003270       0.004360      -0.029630      -0.010699      -0.004506       0.015206              2.173829       2.995412       0.099911      -0.178512       1.694230       0.187977       1.831844          -0.000001
           99              H       8.677001       5.554035       6.662334       0.121041       1.196267 0.89356737E+01  0.91697620E+02                                 1.956032                            1.816597      -1.596825       2.115459                    0.991421       4.123073      12.460979       0.430977       1.384909      -0.683587       0.017739       0.022379       0.016810       0.033137       0.009510      -0.001021       0.003707       0.005951      -0.016542      -0.010082      -0.002745       0.012828              2.030159       1.946334       0.322714       0.213426       2.138479       0.524617       2.005664          -0.000000
          100              H       9.808712       4.524412       4.917579       0.085059       1.340875 0.99219704E+01  0.10425594E+03                                 2.096945                            1.902095      -1.477036       2.158627                    0.991579       4.227572      12.822704       0.426290       1.367406      -0.687497       0.045415       0.010922      -0.000660       0.046715       0.008437      -0.002813       0.011862       0.003460      -0.023036      -0.017830       0.003567       0.014263              2.209243       3.178372       0.269588      -0.224106       1.722480       0.079856       1.726877           0.000001
          101              H       0.454495       3.630156       6.868478       0.080224       1.632100 0.12527344E+02  0.13750402E+03                                 2.278233                            2.056948      -1.407220       2.185304                    0.993611       4.105734      12.133213       0.440586       1.266540      -0.711135      -0.006526      -0.030896      -0.031063       0.044295      -0.006750      -0.009773       0.014605      -0.002187      -0.001163      -0.014828      -0.006399       0.021227              2.413242       2.317938       0.572181       0.459736       2.429023       0.655264       2.492766          -0.000000
          102              H       2.701482       3.985336       6.892378       0.132075       1.315380 0.99309557E+01  0.10288732E+03                                 1.981539                            1.842788      -1.305780       2.262479                    0.995346       3.673703      10.557848       0.461046       1.282304      -0.708725       0.017788      -0.019052      -0.025031       0.036138      -0.003155      -0.001820       0.009786      -0.014512       0.000343      -0.007993      -0.006669       0.014663              2.042156       2.357236      -0.216920      -0.397209       1.764869       0.331986       2.004362          -0.000001
          103              H       2.131897       6.555776       9.957649       0.137962       1.201453 0.89671893E+01  0.90121225E+02                                 1.846001                            1.739717      -1.045116       2.396015                    0.997985       3.372268       9.394644       0.481508       1.265703      -0.714511       0.010872       0.024808       0.028873       0.039589      -0.001040      -0.002385       0.013662      -0.007666       0.021035      -0.010540      -0.007445       0.017985              1.878316       1.845177       0.224601       0.230984       1.901474       0.418206       1.888295          -0.000001
          104              H      -0.137515       6.220915       9.703704       0.092764       1.552738 0.12053833E+02  0.13041812E+03                                 2.190762                            2.014264      -1.168331       2.312981                    0.995979       3.775768      10.907843       0.448492       1.262232      -0.715125      -0.022234       0.025397       0.032134       0.046604       0.004172       0.000172       0.017239      -0.005210       0.020912      -0.015693      -0.005311       0.021004              2.270722       2.563849      -0.438246      -0.559119       2.126202       0.372099       2.122116          -0.000001
          105              H       9.556074       8.802699      10.788200       0.089108       1.403131 0.10627666E+02  0.11334970E+03                                 2.149759                            1.961990      -1.463537       2.169255                    0.991759       4.179764      12.678791       0.422802       1.358273      -0.690206       0.046162       0.001204      -0.007055       0.046714      -0.000489      -0.008631       0.006835       0.018034       0.015225      -0.014343      -0.001061       0.015404              2.247447       3.162259       0.280115      -0.097613       1.779408       0.105023       1.800674          -0.000000
          106              H       8.469204       7.399711       9.237639       0.123325       1.158561 0.86386032E+01  0.88013336E+02                                 1.920875                            1.790116      -1.620045       2.104551                    0.991432       4.143661      12.529483       0.432166       1.391074      -0.681972       0.020350      -0.011581      -0.025793       0.034835       0.000305      -0.009513      -0.002149       0.016457       0.007091      -0.009973      -0.004631       0.014604              1.996451       1.971952      -0.139018      -0.345670       1.803747       0.410557       2.213653          -0.000000
          107              H       5.059112       7.898486      11.361818       0.132896       1.447167 0.11203511E+02  0.11991782E+03                                 2.139428                            1.980668      -1.400831       2.225195                    0.992640       3.784850      11.145206       0.435788       1.313109      -0.702800      -0.038073      -0.006433       0.009433       0.039748       0.003193      -0.009106      -0.003007       0.017986      -0.001309      -0.009752      -0.005700       0.015452              2.201370       2.930839       0.269923      -0.088178       1.822458       0.131438       1.850812          -0.000001
          108              H       6.241662       9.263770      12.813789       0.089586       1.363207 0.10083836E+02  0.10583844E+03                                 2.097212                            1.902547      -1.276254       2.262429                    0.992825       3.988060      11.887313       0.433523       1.346096      -0.693774      -0.026408       0.015748       0.037304       0.048342       0.005857      -0.011011       0.009896       0.011707       0.002294      -0.018645       0.004083       0.014562              2.220571       1.964706      -0.244490      -0.432287       2.069329       0.665087       2.627679          -0.000000
          109              C      -0.097167       1.920332       2.679871       0.091255      27.383875 0.32862186E+03  0.72930548E+04                                 8.190320                            6.196879      -0.071958       1.995818                    0.998804      26.723765      77.706662       0.629814       0.438209      -1.037861      -0.006824       0.011896      -0.040801       0.043044      -0.039627      -0.010195       0.003278       0.006437       0.026024      -0.044485       0.005883       0.038602              9.682183       8.622808       5.158017       1.249509      11.164674       0.830851       9.259068           0.000001
          110              C      14.008154       0.879205       2.703772      -0.139026      34.382704 0.42122707E+03  0.99138447E+04                                 9.430788                            6.964643      -0.147066       1.937950                    0.998638      29.679627      87.915362       0.602653       0.431830      -1.045137      -0.014073       0.015178      -0.008412       0.022342      -0.043977      -0.002403      -0.008170       0.033768       0.013658      -0.050573       0.005567       0.045006             11.520668      10.478661       6.949060       1.550077      14.043827       1.720203      10.039516           0.000001
          111              C      13.396697       0.411848       1.565499       0.068200      40.364628 0.42915603E+03  0.10087335E+05                                10.667431                            7.114065      -0.371962       1.901388                    0.998380      27.120757      78.734982       0.589241       0.442234      -1.045148       0.007272       0.020099       0.007899       0.022787      -0.027603      -0.001541       0.000877       0.019640      -0.045531      -0.021713      -0.015232       0.036946             14.663878      13.664999      10.327167       0.850795      19.810351       0.441810      10.516284           0.000001
          112              C      13.549189       1.183669       0.436189      -0.148422      33.110536 0.44565812E+03  0.10606681E+05                                 9.150868                            7.146175      -0.065876       1.957058                    0.999201      29.913635      88.258091       0.598896       0.429711      -1.049486      -0.009920       0.015492       0.012075       0.022004      -0.025426      -0.002138       0.010686       0.009785       0.065950      -0.037695       0.009577       0.028118             10.731910      10.129644       5.906085      -0.266592      12.852966      -0.921538       9.213120           0.000002
          113              C      -0.527728       2.249503       0.448139       0.081906      27.576966 0.34734899E+03  0.77842087E+04                                 8.145603                            6.327596       0.109444       2.050074                    0.999480      26.757019      77.142771       0.632288       0.432258      -1.045697       0.006894       0.000727       0.042470       0.043032      -0.038934       0.000816       0.002673       0.034890       0.049179      -0.050967       0.016467       0.034500              9.425668       8.213173       4.541596       0.010055      10.465617      -0.147267       9.598213           0.000002
          114              C       5.014283      16.508719       1.577449       0.369358      34.800754 0.34124765E+03  0.76622051E+04                                10.077967                            6.599683      -0.500778       1.873647                    0.998028      25.270821      74.457665       0.569920       0.478639      -1.012930      -0.016702      -0.024149       0.005923       0.029953      -0.030032      -0.056388       0.041729      -0.006972       0.073513      -0.055497      -0.035302       0.090799             14.095818      14.957011       8.467667       1.927883      18.849031      -1.477530       8.481412           0.000000
          115              C       4.431228      14.592694       2.572318       0.373064      36.937198 0.33543843E+03  0.75045137E+04                                10.486475                            6.542222      -0.602564       1.837884                    0.997808      25.301163      74.574463       0.572173       0.478486      -1.012336      -0.010060       0.014343      -0.016385       0.023987      -0.032956      -0.044636       0.042615      -0.007481       0.063059      -0.045776      -0.037679       0.083454             15.447512      10.021866      -0.903839       3.747938      20.098830     -10.659074      16.221841          -0.000000
          116              C       3.163470      15.456757       0.926154       0.364326      36.351094 0.34211365E+03  0.77094908E+04                                10.417169                            6.638297      -0.650723       1.819857                    0.997767      25.742307      76.728456       0.562700       0.483030      -1.007609       0.024156       0.005669       0.013874       0.028428      -0.031983      -0.033552       0.045657      -0.008998       0.022130      -0.041712      -0.033819       0.075531             14.775702      20.202782       1.508081       9.699267       9.830540      -1.552524      14.293783           0.000001
          117              C       4.127734      11.481392       4.571018       0.081657      28.942904 0.32632811E+03  0.71740063E+04                                 8.362910                            6.087658       0.241188       2.097374                    0.999798      25.985298      73.334482       0.654217       0.425870      -1.053381       0.043388       0.022224       0.015284       0.051089       0.009414      -0.013008       0.039148       0.037870       0.022868      -0.052926       0.016891       0.036035             10.353219       8.051549       1.002791       2.127426      12.574820      -5.627281      10.433288          -0.000001
          118              C       3.876577      12.463413       3.638889      -0.135341      34.822791 0.40743640E+03  0.94560914E+04                                 9.437798                            6.795312       0.036035       1.996830                    0.999630      28.842107      83.283915       0.620960       0.425001      -1.055271       0.010881       0.001076      -0.004599       0.011862      -0.016165      -0.018325       0.038806       0.038684      -0.020633      -0.050458       0.000671       0.049787             12.097037       7.796232       0.697522       1.891895      15.872552      -7.715516      12.622327          -0.000001
          119              C       4.656970      13.548956       3.579137       0.074539      41.861794 0.39281371E+03  0.90255643E+04                                10.911428                            6.776588      -0.309141       1.926506                    0.998860      26.426033      75.699178       0.608067       0.438396      -1.048071      -0.000648      -0.009173       0.012421       0.015455      -0.019430      -0.023003       0.030080       0.005582      -0.014451      -0.033314      -0.015034       0.048348             16.269555       9.292197      -1.586344       4.003957      21.404374     -12.442697      18.112094           0.000000
          120              C       5.718421      13.516897       4.436576      -0.139978      35.856104 0.41385931E+03  0.96361140E+04                                 9.621689                            6.866607       0.087362       2.013036                    0.999605      28.866022      83.298472       0.615735       0.427231      -1.054621      -0.020933      -0.010252       0.001681       0.023369       0.009814      -0.024652       0.026825       0.008406      -0.034368      -0.044618       0.015477       0.029141             12.365087       8.648131      -1.485038       3.989056      15.005635      -7.621294      13.441496          -0.000000
          121              C       5.963598      12.449062       5.249202       0.109014      25.387855 0.27547882E+03  0.58113461E+04                                 7.624946                            5.563325       0.290252       2.127452                    0.999819      24.842469      68.922398       0.689137       0.421320      -1.055064      -0.031318      -0.019078      -0.015763       0.039915      -0.017465      -0.011968       0.038269       0.031396       0.021679      -0.047517       0.001286       0.046231              9.421755       8.067441      -0.629410       2.614053      11.139468      -5.230960       9.058355          -0.000000
          122              C       0.473966      10.966397      28.391102       0.081630      26.837455 0.32500930E+03  0.71653471E+04                                 7.971492                            6.088014       0.123516       2.057698                    0.999643      26.361274      75.445196       0.649648       0.427648      -1.048236      -0.010852      -0.045715       0.014746       0.049245      -0.003946      -0.042497       0.001168      -0.038326       0.017743      -0.052944       0.015789       0.037155              9.356485      11.091689       0.699123       4.772599       8.617575      -0.134488       8.360193           0.000002
          123              C       1.607177      11.079832      29.111112      -0.144507      33.520669 0.42187640E+03  0.99164418E+04                                 9.257891                            6.965234      -0.065932       1.964684                    0.998867      29.484107      86.807425       0.604252       0.431238      -1.047236       0.002523      -0.006197      -0.008543       0.010852      -0.005371      -0.029506       0.008735      -0.039582       0.016943      -0.041199       0.009721       0.031478             11.216866      14.517042       0.080559       6.623114       8.618438      -0.871186      10.515117           0.000003
          124              C       1.983914      15.398422       0.071702       0.069018      42.815924 0.44030168E+03  0.10422614E+05                                11.126655                            7.227942      -0.392432       1.891220                    0.998707      27.370780      79.910630       0.581527       0.444949      -1.042874      -0.013893      -0.006239      -0.026199       0.030304      -0.005601      -0.022797       0.013139      -0.007185       0.017758      -0.024536      -0.005378       0.029914             15.573363      22.192727       1.061603      11.338382       9.730569      -0.732544      14.796792           0.000002
          125              C       1.095881      14.287086       0.140417      -0.143321      34.358611 0.43430208E+03  0.10224489E+05                                 9.312762                            7.016670       0.074418       2.005748                    0.999492      29.173511      84.376302       0.612005       0.425110      -1.056991       0.007960       0.002314      -0.006606       0.010600      -0.008170      -0.031800       0.000683      -0.033385      -0.003701      -0.041917       0.014597       0.027320             11.148042      14.586846       2.180301       6.252554       8.601248      -0.317233      10.256032           0.000001
          126              C       0.010510       8.940126      29.209703       0.091900      26.011726 0.30929265E+03  0.67331605E+04                                 7.771759                            5.916480       0.172936       2.077303                    0.999679      25.984357      73.836330       0.662931       0.424413      -1.050495       0.008696       0.038460      -0.023853       0.046084      -0.010649      -0.038897       0.012431      -0.050143       0.034903      -0.054069       0.009190       0.044879              9.003676      10.821924       1.615914       4.405505       7.741900      -0.731355       8.447205           0.000001
          127              C       0.430603       8.836751      25.334794       0.094581      28.628757 0.32668984E+03  0.72123541E+04                                 8.360894                            6.129878       0.094793       2.050417                    0.999450      26.268704      75.254852       0.643229       0.431320      -1.045902      -0.046303      -0.019323      -0.009432       0.051052       0.009971       0.033839      -0.032973      -0.015025      -0.014772      -0.053988       0.012151       0.041838             10.023530      10.545472      -0.419277      -2.489195       8.655699       5.129089      10.869419           0.000001
          128              C       1.188565       8.229708      24.417602      -0.141589      36.618800 0.42421466E+03  0.99911553E+04                                 9.819486                            7.004397      -0.135343       1.940552                    0.999113      29.631268      87.497530       0.599638       0.433698      -1.045124      -0.003504      -0.011050       0.001042       0.011639       0.007579       0.014110      -0.037975      -0.047769      -0.018501      -0.042680      -0.009180       0.051860             12.018453      12.233766      -1.086829      -2.828259      10.209527       6.699938      13.612066           0.000000
          129              C       0.565147       7.342950      23.557176       0.065366      39.489037 0.40529164E+03  0.93341161E+04                                10.275648                            6.782849      -0.076995       1.995277                    0.999201      26.306478      74.107988       0.624759       0.425685      -1.061604      -0.012258       0.017620       0.018123       0.028092      -0.010020       0.010722      -0.023045      -0.023362       0.005242      -0.018974      -0.015314       0.034289             13.767945      14.707222      -1.909508      -5.398305      10.866124       7.426323      15.730488          -0.000001
          130              C      -0.756434       7.025141      23.769295      -0.155401      36.063160 0.45277517E+03  0.10814360E+05                                 9.671408                            7.204209      -0.058677       1.961718                    0.998665      29.938017      88.367328       0.596577       0.429854      -1.049833      -0.001625       0.015439       0.001093       0.015563      -0.003529       0.016053      -0.030503      -0.026332      -0.011151      -0.032432      -0.008186       0.040618             11.515007      13.740694      -0.536623      -3.475787       9.218749       4.879916      11.585579           0.000001
          131              C      -1.418717       7.639829      24.817940       0.098738      29.834594 0.35104862E+03  0.78976787E+04                                 8.652960                            6.419366      -0.038010       2.005725                    0.999053      26.729463      77.523277       0.618480       0.440198      -1.039671       0.033123       0.036975       0.006583       0.050076      -0.003691       0.023201      -0.033831      -0.021166      -0.045098      -0.044321      -0.000304       0.044625             10.229860      11.526226       0.423545      -1.699080       8.585725       4.775902      10.577630           0.000001
          132              C       1.326099       6.713408      22.436828       0.374051      33.631538 0.32032490E+03  0.70263720E+04                                 9.566271                            6.251660      -0.347839       1.923425                    0.998699      24.293640      69.026625       0.610287       0.457542      -1.032162       0.016701      -0.010709      -0.025130       0.032017      -0.026517       0.020581      -0.064344      -0.060697       0.020961      -0.048619      -0.042411       0.091030             12.966275      14.458891      -1.660810      -4.733725      10.186290       6.613644      14.253644          -0.000001
          133              C       3.314448       6.427316      21.406108       0.377416      33.691369 0.31267475E+03  0.68271066E+04                                 9.612301                            6.179928      -0.432562       1.894113                    0.998605      24.390884      69.471126       0.612431       0.458042      -1.030389      -0.027965       0.000310       0.002722       0.028099      -0.019421       0.012573      -0.070574      -0.067468       0.020482      -0.053655      -0.040477       0.094131             13.636208      24.621197       3.631658      -0.057191       8.023632       2.481943       8.263795          -0.000002
          134              C       1.451674       5.341641      20.653235       0.377583      35.447978 0.33518938E+03  0.74310038E+04                                 9.951232                            6.411993      -0.351648       1.925085                    0.998794      24.339782      69.365373       0.600650       0.459967      -1.031530       0.017715       0.023456       0.018194       0.034569      -0.023712       0.012255      -0.066093      -0.066600      -0.013155      -0.054487      -0.035823       0.090310             13.824433      14.494663       5.230820       4.016447      12.786134       7.902595      14.192502          -0.000002
          135              C       6.669232       7.693666      22.386039       0.089689      26.766587 0.31622167E+03  0.69224724E+04                                 7.942836                            5.999617       0.130075       2.060776                    0.999721      26.153037      74.531267       0.655465       0.426861      -1.048950       0.007469      -0.036119      -0.028829       0.046813      -0.008854      -0.006208      -0.016814      -0.076427       0.058346      -0.049937       0.008435       0.041502              9.451871      14.363368       1.996920      -0.347693       6.795422       2.110734       7.196822           0.000001
          136              C       5.331207       7.511297      22.362138      -0.149557      34.715295 0.41988033E+03  0.98325892E+04                                 9.412297                            6.912297       0.043339       1.998915                    0.999248      29.274093      85.310301       0.612933       0.426727      -1.052688       0.000898      -0.011207       0.001304       0.011318      -0.011360       0.002959      -0.028153      -0.072878       0.019849      -0.041523      -0.010829       0.052351             11.666936      19.446986       3.179332       0.593442       7.700429       2.344117       7.853393           0.000000
          137              C       4.782538       6.659672      21.421046       0.071962      40.498835 0.41208979E+03  0.95243580E+04                                10.470736                            6.841845      -0.196191       1.954183                    0.999062      26.421892      74.415054       0.622123       0.425977      -1.062077       0.022522      -0.000415       0.002309       0.022644      -0.007565       0.004467      -0.020897      -0.032660       0.038265      -0.024376      -0.009189       0.033564             14.823539      27.827818       3.668158      -0.370470       8.370877       2.310943       8.271920          -0.000001
          138              C       5.666081       5.990379      20.581532      -0.147199      33.134595 0.42415088E+03  0.99238212E+04                                 9.032294                            6.904133       0.114588       2.020035                    0.999450      29.046067      83.670214       0.621181       0.421434      -1.059589      -0.001257       0.001866       0.007234       0.007576      -0.002736       0.001831      -0.009733      -0.048733       0.058070      -0.034230       0.007038       0.027192             10.739747      17.586425       1.102644      -0.896609       7.234887       2.110582       7.397928          -0.000002
          139              C       7.013077       6.209643      20.727924       0.092762      25.694395 0.31671400E+03  0.69113225E+04                                 7.646284                            5.959920       0.279738       2.111697                    0.999792      25.806618      72.579530       0.667371       0.420576      -1.056598      -0.001440       0.028741       0.039049       0.048507      -0.002612      -0.009001      -0.013067      -0.063937       0.088800      -0.048081       0.009764       0.038317              8.800261      12.946648       1.178315      -0.302575       7.006381       2.170876       6.447755          -0.000001
          140              C      -1.152624       3.319516      18.989145       0.085966      29.544079 0.35641851E+03  0.80467719E+04                                 8.583767                            6.449798       0.037653       2.028414                    0.998944      26.912485      78.121694       0.619843       0.437687      -1.041444       0.034722       0.000873      -0.034150       0.048709      -0.018501      -0.005348      -0.039549      -0.016171      -0.000084      -0.043535      -0.002295       0.045829             10.145277      11.013703       1.486747       0.142823       8.611821       4.821199      10.810308           0.000000
          141              C      -0.515750       4.167427      19.912311      -0.149193      36.343892 0.46889682E+03  0.11323841E+05                                 9.838070                            7.404791      -0.214660       1.909233                    0.998318      30.413378      90.948948       0.578376       0.438510      -1.042212       0.006688       0.002151      -0.010417       0.012564      -0.013728       0.003802      -0.040028      -0.033220       0.018414      -0.033769      -0.018528       0.052297             11.840793      13.663131       3.168581       1.595662      10.023856       5.208313      11.835391          -0.000000
          142              C       0.808820       4.417693      19.730068       0.059126      38.714109 0.40088847E+03  0.92371609E+04                                10.188312                            6.775191      -0.214820       1.951051                    0.999061      26.589223      75.713044       0.619071       0.429389      -1.055909      -0.008545      -0.021780      -0.015082       0.027836      -0.011526       0.008859      -0.021109      -0.025823       0.000212      -0.017562      -0.015557       0.033119             13.672493      13.489978       4.264239       2.800910      12.578215       8.033694      14.949286          -0.000001
          143              C       1.493528       3.869481      18.657522      -0.132981      35.981755 0.44402333E+03  0.10580835E+05                                 9.725849                            7.177432      -0.228165       1.908368                    0.998570      29.992811      89.171578       0.590783       0.435075      -1.043986      -0.003898      -0.003355       0.005377       0.007441      -0.013991      -0.006468      -0.040980      -0.034563      -0.004070      -0.041549      -0.009593       0.051142             11.675353      11.335969       2.317532       1.036657      10.550170       6.252000      13.139921          -0.000002
          144              C       0.778915       3.052638      17.812033       0.099768      28.458307 0.34105171E+03  0.76369594E+04                                 8.465983                            6.371695      -0.149694       1.974609                    0.998279      26.706146      77.919472       0.612752       0.446397      -1.033410      -0.039744      -0.001057       0.021993       0.045435      -0.025299      -0.012310      -0.035196      -0.034627      -0.021616      -0.048971       0.000604       0.048368              9.979151      10.360958       2.040088       0.779691       8.937788       4.918792      10.638707          -0.000000
          145              C       0.097183      -0.745636      17.617839       0.093694      27.370045 0.32851433E+03  0.72907813E+04                                 8.193380                            6.201306      -0.072939       1.995645                    0.998751      26.711173      77.695348       0.628699       0.438979      -1.037305       0.005827       0.015020      -0.041510       0.044526       0.039940       0.009053       0.002706       0.006333       0.030511      -0.045466       0.007842       0.037623              9.684794       8.626775      -5.160711      -1.245001      11.171666       0.827847       9.255940           0.000002
          146              C       0.941854      -1.786763      17.641740      -0.137290      34.359544 0.42088560E+03  0.99041067E+04                                 9.429449                            6.964566      -0.153684       1.936259                    0.998607      29.662667      87.866472       0.602282       0.432171      -1.044899       0.012933       0.015229      -0.009093       0.021952       0.042874       0.002648      -0.007725       0.034676       0.015218      -0.049915       0.006086       0.043829             11.517827      10.476088      -6.946216      -1.547804      14.040173       1.717343      10.037220           0.000002
          147              C       1.553307      -2.254120      16.503467       0.068161      40.334278 0.42886335E+03  0.10078417E+05                                10.661227                            7.111143      -0.373651       1.901005                    0.998403      27.109235      78.685434       0.589443       0.442172      -1.045218      -0.006101       0.020936       0.006964       0.022892       0.028492       0.003480       0.000140       0.019177      -0.045986      -0.022893      -0.014993       0.037886             14.653642      13.656318     -10.318758      -0.850838      19.794506       0.441581      10.510101           0.000001
          148              C       1.400819      -1.482299      15.374157      -0.147716      33.126850 0.44592230E+03  0.10614748E+05                                 9.153360                            7.148175      -0.068992       1.955966                    0.999147      29.927751      88.312781       0.598816       0.429697      -1.049475       0.012513       0.014861       0.008616       0.021252       0.024865       0.000893       0.011005       0.010364       0.068939      -0.037953       0.009878       0.028074             10.734636      10.133121      -5.907536       0.263020      12.854197      -0.917691       9.216591           0.000002
          149              C       0.527742      -0.416465      15.386107       0.085611      27.479839 0.34584100E+03  0.77415984E+04                                 8.126776                            6.314370       0.110814       2.051451                    0.999416      26.691599      76.897723       0.632903       0.432329      -1.045706      -0.006600       0.001445       0.045295       0.045796       0.038937      -0.001708       0.002948       0.032879       0.051736      -0.051057       0.017412       0.033645              9.402769       8.194374      -4.529662      -0.012063      10.439718      -0.145491       9.574214           0.000002
          150              C      -5.014177      13.842751      16.515417       0.368663      34.801020 0.34136181E+03  0.76646482E+04                                10.073645                            6.597946      -0.493864       1.875483                    0.998108      25.272670      74.438370       0.570420       0.478227      -1.013249       0.017739      -0.023404       0.003304       0.029553       0.028747       0.056701       0.042673      -0.006658       0.071377      -0.055756      -0.035102       0.090858             14.087706      14.948887      -8.460817      -1.926997      18.836157      -1.477407       8.478074           0.000000
          151              C      -4.431132      11.926726      17.510286       0.375710      36.836110 0.33450731E+03  0.74778390E+04                                10.465188                            6.531310      -0.594919       1.840626                    0.997893      25.259097      74.400448       0.572940       0.478218      -1.012564       0.013033       0.015238      -0.016664       0.026072       0.033486       0.043306       0.042323      -0.006676       0.061880      -0.045078      -0.037413       0.082491             15.412126      10.003817       0.902149      -3.741654      20.046684     -10.629896      16.185877          -0.000000
          152              C      -3.163370      12.790789      15.864122       0.366182      36.296445 0.34152584E+03  0.76929536E+04                                10.406709                            6.632085      -0.648103       1.821117                    0.997700      25.723187      76.655627       0.563026       0.482956      -1.007645      -0.026717       0.006300       0.015294       0.031423       0.031376       0.034997       0.045308      -0.009916       0.023180      -0.041107      -0.034799       0.075907             14.759902      20.179475      -1.505384      -9.686677       9.821809      -1.552552      14.278421           0.000001
          153              C      -4.127656       8.815424      19.508986       0.079841      29.035338 0.32763634E+03  0.72104818E+04                                 8.383214                            6.102295       0.235037       2.094596                    0.999802      26.036268      73.534571       0.652993       0.426212      -1.053095      -0.044565       0.019951       0.017431       0.051845      -0.010424       0.012661       0.040057       0.038396       0.020334      -0.054146       0.018256       0.035890             10.379440       8.069705      -1.000405      -2.135833      12.604674      -5.645676      10.463941           0.000000
          154              C      -3.876493       9.797445      18.576857      -0.129823      34.536537 0.40352725E+03  0.93413945E+04                                 9.379964                            6.757076       0.047688       2.001987                    0.999609      28.707706      82.748424       0.623579       0.424303      -1.055866      -0.011973      -0.001055      -0.005054       0.013039       0.015663       0.016040       0.037660       0.037870      -0.018515      -0.049001       0.001981       0.047020             12.013743       7.758963      -0.693891      -1.889388      15.747645      -7.645021      12.534622           0.000000
          155              C      -4.656880      10.882988      18.517105       0.074352      41.953004 0.39371417E+03  0.90519583E+04                                10.929151                            6.786129      -0.305567       1.927019                    0.998936      26.454327      75.818469       0.607366       0.438626      -1.047872      -0.001437      -0.009225       0.014422       0.017180       0.018666       0.023481       0.029837       0.006792      -0.011965      -0.033243      -0.014758       0.048001             16.298748       9.307042       1.591810      -4.013193      21.442775     -12.467867      18.146426           0.000000
          156              C      -5.718329      10.850929      19.374544      -0.144597      36.031308 0.41624112E+03  0.97058032E+04                                 9.653110                            6.887013       0.075913       2.008533                    0.999558      28.950861      83.613559       0.614712       0.427315      -1.054535       0.019391      -0.010196       0.002639       0.022067      -0.008778       0.026262       0.028133       0.007962      -0.032322      -0.045945       0.014145       0.031800             12.410328       8.674698       1.499995      -4.007525      15.057875      -7.657645      13.498410           0.000001
          157              C       8.986488       9.783094      20.187170       0.110750      25.358067 0.27498320E+03  0.57987502E+04                                 7.622025                            5.560237       0.286560       2.126900                    0.999833      24.819223      68.863442       0.688916       0.421611      -1.054796       0.031465      -0.017852      -0.017109       0.040018       0.016680       0.010854       0.039206       0.029346       0.019734      -0.047670       0.002004       0.045666              9.418605       8.068134       0.629915      -2.616053      11.131999      -5.227411       9.055681           0.000001
          158              C      -0.473864      13.632365      13.453134       0.085405      26.771411 0.32395762E+03  0.71363135E+04                                 7.956250                            6.075519       0.130723       2.060185                    0.999621      26.321916      75.299545       0.650745       0.427277      -1.048473       0.009004      -0.044464       0.015526       0.047950       0.003120       0.041003       0.001173      -0.038731       0.018172      -0.051621       0.015991       0.035629              9.338075      11.065163      -0.691197      -4.761254       8.604645      -0.142191       8.344416           0.000002
          159              C      -1.607073      13.745800      14.173144      -0.145451      33.587714 0.42288182E+03  0.99464416E+04                                 9.272825                            6.975775      -0.066254       1.964066                    0.998909      29.518014      86.947918       0.603476       0.431516      -1.047020      -0.005346      -0.007702      -0.006593       0.011462       0.004408       0.029796       0.008277      -0.041865       0.018017      -0.042316       0.011260       0.031055             11.237340      14.546548      -0.073373      -6.640903       8.627350      -0.874672      10.538123           0.000002
          160              C      -1.983816      12.732454      15.009670       0.066992      42.890673 0.44112107E+03  0.10446777E+05                                11.137771                            7.233443      -0.399983       1.888576                    0.998697      27.399496      80.010542       0.581457       0.444799      -1.042971       0.011664      -0.005915      -0.024796       0.028034       0.006062       0.024072       0.013749      -0.007260       0.018905      -0.025752      -0.005854       0.031606             15.591722      22.221222      -1.060411     -11.355483       9.738087      -0.733473      14.815858           0.000002
          161              C      -1.095789      11.621118      15.078385      -0.140295      34.277044 0.43299766E+03  0.10186346E+05                                 9.301162                            7.008825       0.079590       2.007979                    0.999500      29.125465      84.212798       0.611980       0.425438      -1.056763      -0.009761       0.002370      -0.005042       0.011239       0.007546       0.032218       0.000105      -0.034641      -0.006057      -0.042724       0.015976       0.026748             11.133131      14.565430      -2.176247      -6.242505       8.591089      -0.317721      10.242875           0.000001
          162              C      -0.010420      11.606094      14.271735       0.090992      26.049155 0.30985975E+03  0.67487667E+04                                 7.780900                            5.923474       0.162265       2.073679                    0.999684      26.003864      73.915728       0.662259       0.424638      -1.050329      -0.009053       0.039844      -0.024525       0.047655       0.012451       0.037389       0.011644      -0.048003       0.034259      -0.052158       0.008134       0.044024              9.014785      10.835876      -1.616175      -4.412988       7.749173      -0.732173       8.459305           0.000001
          163              C      -0.430517      11.502719      10.396826       0.093215      28.616357 0.32651804E+03  0.72079340E+04                                 8.359230                            6.128311       0.091127       2.049662                    0.999477      26.264032      75.249129       0.643275       0.431326      -1.045852       0.046020      -0.020643      -0.010951       0.051613      -0.010311      -0.032485      -0.033392      -0.012097      -0.012325      -0.053047       0.011850       0.041198             10.021717      10.539612       0.416490       2.484941       8.656745       5.130098      10.868793           0.000000
          164              C      -1.188485      10.895676       9.479634      -0.145659      36.841037 0.42735778E+03  0.10085032E+05                                 9.864828                            7.035351      -0.135024       1.939408                    0.999048      29.730706      87.913476       0.597598       0.434321      -1.044619       0.007568      -0.011807       0.001583       0.014114      -0.006350      -0.015053      -0.038098      -0.048883      -0.010659      -0.042542      -0.009840       0.052382             12.077760      12.276094       1.096916       2.843089      10.265637       6.744711      13.691549          -0.000001
          165              C      -0.565073      10.008918       8.619208       0.063136      39.442289 0.40489210E+03  0.93203129E+04                                10.256016                            6.771192      -0.064847       1.998954                    0.999260      26.302490      74.018720       0.626603       0.424641      -1.062518       0.010561       0.017603       0.020827       0.029243       0.010490      -0.010940      -0.023748      -0.024062       0.004717      -0.019435      -0.015915       0.035350             13.739960      14.670897       1.904604       5.384507      10.847131       7.412488      15.701853          -0.000001
          166              C       0.756506       9.691109       8.831327      -0.156865      36.105153 0.45355676E+03  0.10837294E+05                                 9.677961                            7.209964      -0.055451       1.962118                    0.998746      29.958227      88.433570       0.596419       0.429799      -1.049906      -0.001900       0.016362       0.001107       0.016509       0.002698      -0.015337      -0.033184      -0.028693      -0.012517      -0.034295      -0.008938       0.043233             11.522352      13.750366       0.538550       3.479668       9.223800       4.882490      11.592888          -0.000000
          167              C       1.418793      10.305797       9.879972       0.099043      29.805375 0.35068220E+03  0.78873641E+04                                 8.647723                            6.416187      -0.041062       2.004921                    0.999064      26.713487      77.466407       0.618609       0.440222      -1.039658      -0.034280       0.035840       0.006052       0.049963       0.003363      -0.021752      -0.034089      -0.021520      -0.041115      -0.043010      -0.001206       0.044216             10.222641      11.521014      -0.424557       1.697326       8.578806       4.770330      10.568103           0.000000
          168              C      -1.326031       9.379376       7.498860       0.376048      33.643930 0.32034467E+03  0.70275232E+04                                 9.572612                            6.254658      -0.350548       1.922617                    0.998736      24.291054      69.042348       0.609678       0.457953      -1.031841      -0.013150      -0.010685      -0.025506       0.030621       0.026742      -0.020615      -0.064211      -0.060037       0.020632      -0.048715      -0.042125       0.090840             12.976678      14.468812       1.663391       4.738931      10.194640       6.620815      14.266584          -0.000002
          169              C      -3.314382       9.093284       6.468140       0.376010      33.778273 0.31359621E+03  0.68521997E+04                                 9.626222                            6.188042      -0.427553       1.894964                    0.998646      24.430225      69.606264       0.612181       0.457896      -1.030481       0.023482      -0.000414       0.002667       0.023637       0.020147      -0.013334      -0.071122      -0.067996       0.018618      -0.054218      -0.040877       0.095095             13.656251      24.661232      -3.637858       0.058067       8.033747       2.484644       8.273775          -0.000003
          170              C      -1.451616       8.007609       5.715267       0.382661      35.378723 0.33437553E+03  0.74091916E+04                                 9.943053                            6.407444      -0.350221       1.925804                    0.998800      24.305983      69.273860       0.600348       0.460433      -1.031167      -0.013975       0.022185       0.019140       0.032463       0.024143      -0.012535      -0.064023      -0.064822      -0.011602      -0.052708      -0.035428       0.088136             13.812408      14.482293      -5.224618      -4.010702      12.774638       7.894858      14.180293          -0.000002
          171              C       8.280842      10.359634       7.448071       0.082264      26.980149 0.31933183E+03  0.70088197E+04                                 7.990506                            6.033974       0.119501       2.055860                    0.999704      26.282300      75.037146       0.652691       0.427559      -1.048352      -0.006288      -0.034518      -0.027920       0.044840       0.008847       0.004360      -0.017286      -0.078060       0.062849      -0.051065       0.008421       0.042644              9.511697      14.470848      -2.008537       0.358332       6.829481       2.117852       7.234764          -0.000000
          172              C       9.618867      10.177265       7.424170      -0.144865      34.534764 0.41716441E+03  0.97528588E+04                                 9.375830                            6.885699       0.048312       2.001420                    0.999263      29.195051      85.001311       0.614697       0.426207      -1.053041       0.000223      -0.011541       0.002871       0.011895       0.012079      -0.001838      -0.026804      -0.072835       0.019383      -0.041755      -0.009416       0.051171             11.617086      19.352499      -3.155117      -0.582516       7.670835       2.338419       7.827923          -0.000001
          173              C      10.167528       9.325640       6.483078       0.069459      40.597781 0.41324981E+03  0.95574789E+04                                10.483850                            6.849551      -0.192989       1.954534                    0.999028      26.464086      74.548200       0.622060       0.425738      -1.062270      -0.024173       0.000095       0.001024       0.024195       0.007939      -0.004610      -0.021806      -0.033553       0.040141      -0.025254      -0.009672       0.034925             14.841485      27.859683      -3.675310       0.368500       8.382357       2.315750       8.282415          -0.000001
          174              C       9.283981       8.656347       5.643564      -0.148993      33.141243 0.42431517E+03  0.99280156E+04                                 9.029550                            6.902524       0.108881       2.018421                    0.999466      29.060526      83.696518       0.621690       0.421074      -1.059880       0.003857       0.000356       0.006807       0.007832       0.002213      -0.002378      -0.010755      -0.051166       0.054962      -0.034911       0.006575       0.028336             10.735290      17.576797      -1.100379       0.897431       7.232783       2.110424       7.396290          -0.000003
          175              C       7.936987       8.875611       5.789956       0.092030      25.700829 0.31677372E+03  0.69126013E+04                                 7.647128                            5.960393       0.282607       2.112648                    0.999785      25.805410      72.564001       0.667393       0.420564      -1.056660       0.004739       0.027942       0.038441       0.047759       0.002913       0.010009      -0.014420      -0.059816       0.088769      -0.046415       0.007333       0.039082              8.800929      12.945671      -1.177051       0.303765       7.007604       2.172682       6.449512          -0.000001
          176              C       1.152666       5.985484       4.051177       0.084031      29.529984 0.35624363E+03  0.80407943E+04                                 8.576072                            6.443637       0.041058       2.029510                    0.998963      26.904919      78.056804       0.620880       0.437065      -1.041949      -0.036750       0.001018      -0.035577       0.051160       0.018937       0.005319      -0.040212      -0.015147       0.002800      -0.044324      -0.002095       0.046419             10.136128      11.006538      -1.485135      -0.141294       8.602832       4.815320      10.799014          -0.000000
          177              C       0.515800       6.833395       4.974343      -0.149306      36.365754 0.46927750E+03  0.11335708E+05                                 9.842113                            7.406951      -0.219279       1.907692                    0.998333      30.425645      91.006166       0.578371       0.438410      -1.042237      -0.007323       0.001643      -0.012199       0.014323       0.014353      -0.004158      -0.041170      -0.033145       0.016623      -0.034892      -0.018650       0.053542             11.846158      13.668880      -3.168352      -1.594378      10.027746       5.211479      11.841849          -0.000001
          178              C      -0.808770       7.083661       4.792100       0.055262      38.788704 0.40181607E+03  0.92628157E+04                                10.195362                            6.779022      -0.206925       1.952814                    0.999103      26.624974      75.803778       0.619516       0.428882      -1.056343       0.009753      -0.022299      -0.015931       0.029089       0.012802      -0.008091      -0.023232      -0.025116       0.000116      -0.018881      -0.016239       0.035120             13.682553      13.498258      -4.263307      -2.797874      12.586508       8.041078      14.962892          -0.000001
          179              C      -1.493482       6.535449       3.719554      -0.133011      35.958341 0.44361768E+03  0.10568275E+05                                 9.716870                            7.169080      -0.221232       1.910432                    0.998582      29.990324      89.138780       0.591782       0.434460      -1.044403       0.004218      -0.003455       0.006351       0.008370       0.014468       0.006748      -0.042249      -0.034290      -0.003233      -0.042923      -0.009407       0.052330             11.665127      11.330574      -2.315383      -1.032826      10.538570       6.245140      13.126236          -0.000003
          180              C      -0.778875       5.718606       2.874065       0.098908      28.469472 0.34113152E+03  0.76393477E+04                                 8.466612                            6.370033      -0.145901       1.975329                    0.998284      26.719041      77.965303       0.613167       0.446060      -1.033585       0.039497       0.000364       0.022797       0.045606       0.024451       0.010968      -0.034988      -0.034546      -0.022130      -0.047353      -0.000812       0.048165              9.981234      10.361541      -2.038471      -0.776831       8.938987       4.922050      10.643175          -0.000001
          181              C       7.377872      12.694726      12.258097       0.093694      27.370050 0.32851439E+03  0.72907830E+04                                 8.193381                            6.201306      -0.072939       1.995645                    0.998751      26.711176      77.695359       0.628699       0.438979      -1.037305      -0.005827      -0.015020       0.041510       0.044526       0.039940       0.009053       0.002706       0.006333       0.030511      -0.045466       0.007842       0.037623              9.684795       8.626776      -5.160711      -1.245002      11.171667       0.827847       9.255941           0.000001
          182              C       6.533201      13.735853      12.234196      -0.137291      34.359550 0.42088567E+03  0.99041087E+04                                 9.429450                            6.964566      -0.153684       1.936259                    0.998607      29.662671      87.866483       0.602282       0.432171      -1.044899      -0.012933      -0.015229       0.009093       0.021952       0.042874       0.002648      -0.007725       0.034676       0.015218      -0.049915       0.006086       0.043829             11.517829      10.476089      -6.946217      -1.547805      14.040175       1.717343      10.037221           0.000001
          183              C       5.921748      14.203210      13.372469       0.068161      40.334279 0.42886337E+03  0.10078417E+05                                10.661226                            7.111143      -0.373650       1.901005                    0.998403      27.109235      78.685433       0.589443       0.442172      -1.045218       0.006101      -0.020936      -0.006964       0.022892       0.028492       0.003480       0.000140       0.019177      -0.045986      -0.022893      -0.014993       0.037886             14.653642      13.656317     -10.318757      -0.850838      19.794505       0.441581      10.510102           0.000001
          184              C       6.074236      13.431389      14.501779      -0.147715      33.126835 0.44592206E+03  0.10614741E+05                                 9.153357                            7.148173      -0.068992       1.955966                    0.999147      29.927744      88.312756       0.598816       0.429697      -1.049475      -0.012513      -0.014861      -0.008616       0.021252       0.024865       0.000893       0.011005       0.010364       0.068939      -0.037953       0.009878       0.028074             10.734632      10.133116      -5.907533       0.263019      12.854191      -0.917690       9.216590           0.000002
          185              C       6.947313      12.365555      14.489829       0.085611      27.479831 0.34584088E+03  0.77415950E+04                                 8.126774                            6.314368       0.110814       2.051451                    0.999416      26.691593      76.897699       0.632903       0.432329      -1.045706       0.006600      -0.001445      -0.045295       0.045796       0.038937      -0.001708       0.002948       0.032879       0.051736      -0.051057       0.017412       0.033645              9.402767       8.194372      -4.529661      -0.012064      10.439715      -0.145491       9.574212           0.000002
          186              C      12.489232      -1.893661      13.360519       0.368663      34.801019 0.34136181E+03  0.76646482E+04                                10.073646                            6.597946      -0.493864       1.875483                    0.998108      25.272670      74.438372       0.570420       0.478227      -1.013249      -0.017739       0.023404      -0.003304       0.029553       0.028747       0.056701       0.042673      -0.006658       0.071377      -0.055756      -0.035102       0.090858             14.087706      14.948887      -8.460817      -1.926997      18.836157      -1.477407       8.478074           0.000000
          187              C      11.906187       0.022364      12.365650       0.375710      36.836112 0.33450732E+03  0.74778395E+04                                10.465189                            6.531310      -0.594919       1.840626                    0.997893      25.259098      74.400452       0.572940       0.478218      -1.012564      -0.013033      -0.015238       0.016664       0.026072       0.033486       0.043306       0.042323      -0.006677       0.061880      -0.045078      -0.037413       0.082491             15.412127      10.003818       0.902150      -3.741654      20.046686     -10.629897      16.185878          -0.000000
          188              C      10.638425      -0.841699      14.011814       0.366182      36.296444 0.34152583E+03  0.76929533E+04                                10.406708                            6.632085      -0.648103       1.821117                    0.997700      25.723186      76.655621       0.563026       0.482956      -1.007645       0.026717      -0.006300      -0.015294       0.031423       0.031376       0.034997       0.045308      -0.009916       0.023180      -0.041107      -0.034799       0.075907             14.759901      20.179473      -1.505384      -9.686677       9.821809      -1.552552      14.278420           0.000001
          189              C      11.602711       3.133666      10.366950       0.079841      29.035338 0.32763634E+03  0.72104817E+04                                 8.383214                            6.102295       0.235037       2.094597                    0.999802      26.036268      73.534569       0.652993       0.426212      -1.053095       0.044565      -0.019951      -0.017431       0.051845      -0.010424       0.012661       0.040057       0.038396       0.020333      -0.054146       0.018256       0.035890             10.379440       8.069705      -1.000404      -2.135833      12.604674      -5.645675      10.463941          -0.000001
          190              C      11.351548       2.151645      11.299079      -0.129822      34.536530 0.40352717E+03  0.93413920E+04                                 9.379963                            6.757075       0.047688       2.001987                    0.999609      28.707703      82.748412       0.623579       0.424303      -1.055866       0.011973       0.001055       0.005054       0.013039       0.015663       0.016040       0.037660       0.037870      -0.018515      -0.049001       0.001981       0.047020             12.013742       7.758962      -0.693890      -1.889388      15.747643      -7.645020      12.534620          -0.000001
          191              C      12.131935       1.066102      11.358831       0.074352      41.953008 0.39371420E+03  0.90519590E+04                                10.929151                            6.786129      -0.305567       1.927018                    0.998936      26.454328      75.818470       0.607366       0.438626      -1.047873       0.001437       0.009225      -0.014422       0.017180       0.018666       0.023481       0.029837       0.006792      -0.011965      -0.033243      -0.014758       0.048001             16.298749       9.307042       1.591811      -4.013193      21.442778     -12.467868      18.146427           0.000000
          192              C      13.193384       1.098161      10.501392      -0.144597      36.031313 0.41624119E+03  0.97058050E+04                                 9.653111                            6.887013       0.075913       2.008533                    0.999558      28.950862      83.613556       0.614712       0.427315      -1.054535      -0.019391       0.010196      -0.002639       0.022067      -0.008778       0.026262       0.028133       0.007962      -0.032322      -0.045945       0.014145       0.031800             12.410329       8.674698       1.499998      -4.007526      15.057876      -7.657647      13.498413          -0.000000
          193              C      -1.511433       2.165996       9.688766       0.110750      25.358066 0.27498319E+03  0.57987500E+04                                 7.622025                            5.560237       0.286560       2.126900                    0.999833      24.819223      68.863445       0.688916       0.421611      -1.054796      -0.031465       0.017852       0.017109       0.040018       0.016680       0.010854       0.039206       0.029346       0.019734      -0.047670       0.002004       0.045666              9.418605       8.068135       0.629916      -2.616054      11.131998      -5.227411       9.055682          -0.000000
          194              C       7.948919      -1.683275      16.422802       0.085405      26.771408 0.32395757E+03  0.71363123E+04                                 7.956249                            6.075518       0.130723       2.060185                    0.999621      26.321914      75.299538       0.650745       0.427277      -1.048473      -0.009004       0.044464      -0.015526       0.047950       0.003120       0.041003       0.001173      -0.038731       0.018172      -0.051621       0.015991       0.035629              9.338074      11.065162      -0.691197      -4.761254       8.604644      -0.142191       8.344416           0.000002
          195              C       9.082128      -1.796710      15.702792      -0.145451      33.587704 0.42288168E+03  0.99464373E+04                                 9.272824                            6.975774      -0.066254       1.964066                    0.998909      29.518009      86.947903       0.603476       0.431516      -1.047020       0.005346       0.007702       0.006593       0.011462       0.004408       0.029796       0.008277      -0.041865       0.018017      -0.042316       0.011260       0.031055             11.237338      14.546545      -0.073374      -6.640901       8.627350      -0.874672      10.538121           0.000003
          196              C       9.458871      -0.783364      14.866266       0.066992      42.890675 0.44112110E+03  0.10446778E+05                                11.137772                            7.233444      -0.399983       1.888576                    0.998697      27.399497      80.010548       0.581457       0.444799      -1.042971      -0.011664       0.005915       0.024796       0.028034       0.006062       0.024072       0.013749      -0.007260       0.018905      -0.025752      -0.005854       0.031606             15.591723      22.221223      -1.060410     -11.355483       9.738088      -0.733474      14.815859           0.000001
          197              C       8.570844       0.327972      14.797551      -0.140295      34.277047 0.43299770E+03  0.10186347E+05                                 9.301163                            7.008826       0.079589       2.007979                    0.999500      29.125467      84.212808       0.611980       0.425438      -1.056763       0.009761      -0.002370       0.005042       0.011239       0.007546       0.032218       0.000105      -0.034641      -0.006057      -0.042724       0.015976       0.026748             11.133132      14.565431      -2.176246      -6.242506       8.591090      -0.317721      10.242876           0.000001
          198              C       7.485475       0.342996      15.604201       0.090992      26.049162 0.30985983E+03  0.67487690E+04                                 7.780901                            5.923475       0.162265       2.073679                    0.999684      26.003868      73.915741       0.662259       0.424638      -1.050329       0.009053      -0.039844       0.024525       0.047655       0.012451       0.037389       0.011644      -0.048004       0.034259      -0.052158       0.008134       0.044024              9.014786      10.835878      -1.616174      -4.412989       7.749174      -0.732174       8.459307           0.000001
          199              C       7.905572       0.446371      19.479110       0.093215      28.616356 0.32651804E+03  0.72079338E+04                                 8.359230                            6.128311       0.091127       2.049662                    0.999477      26.264032      75.249130       0.643275       0.431326      -1.045852      -0.046020       0.020643       0.010951       0.051613      -0.010311      -0.032485      -0.033392      -0.012096      -0.012325      -0.053047       0.011850       0.041198             10.021716      10.539611       0.416490       2.484940       8.656745       5.130098      10.868793           0.000001
          200              C       8.663540       1.053414      20.396302      -0.145659      36.841036 0.42735776E+03  0.10085031E+05                                 9.864828                            7.035351      -0.135024       1.939408                    0.999048      29.730705      87.913474       0.597598       0.434321      -1.044618      -0.007568       0.011807      -0.001583       0.014113      -0.006350      -0.015053      -0.038098      -0.048883      -0.010659      -0.042542      -0.009840       0.052382             12.077760      12.276093       1.096915       2.843088      10.265637       6.744711      13.691549          -0.000000
          201              C       8.040128       1.940172      21.256728       0.063136      39.442281 0.40489204E+03  0.93203110E+04                                10.256013                            6.771191      -0.064847       1.998954                    0.999260      26.302488      74.018707       0.626603       0.424641      -1.062518      -0.010561      -0.017603      -0.020827       0.029243       0.010490      -0.010940      -0.023748      -0.024062       0.004717      -0.019434      -0.015915       0.035350             13.739956      14.670891       1.904603       5.384504      10.847129       7.412485      15.701849          -0.000000
          202              C       6.718549       2.257981      21.044609      -0.156865      36.105152 0.45355677E+03  0.10837294E+05                                 9.677961                            7.209964      -0.055451       1.962118                    0.998746      29.958226      88.433566       0.596419       0.429799      -1.049906       0.001900      -0.016362      -0.001107       0.016509       0.002698      -0.015337      -0.033184      -0.028693      -0.012517      -0.034295      -0.008938       0.043233             11.522351      13.750365       0.538550       3.479667       9.223800       4.882490      11.592888           0.000001
          203              C       6.056262       1.643293      19.995964       0.099043      29.805373 0.35068217E+03  0.78873633E+04                                 8.647723                            6.416187      -0.041062       2.004921                    0.999064      26.713486      77.466401       0.618609       0.440222      -1.039658       0.034280      -0.035840      -0.006051       0.049963       0.003363      -0.021752      -0.034089      -0.021520      -0.041116      -0.043010      -0.001206       0.044216             10.222640      11.521012      -0.424558       1.697326       8.578805       4.770330      10.568102           0.000001
          204              C       8.801086       2.569714      22.377076       0.376048      33.643928 0.32034467E+03  0.70275231E+04                                 9.572611                            6.254657      -0.350548       1.922617                    0.998736      24.291053      69.042337       0.609678       0.457953      -1.031841       0.013150       0.010685       0.025506       0.030621       0.026742      -0.020615      -0.064211      -0.060037       0.020632      -0.048715      -0.042125       0.090840             12.976675      14.468807       1.663390       4.738929      10.194638       6.620814      14.266581          -0.000001
          205              C      10.789437       2.855806      23.407796       0.376010      33.778261 0.31359614E+03  0.68521974E+04                                 9.626218                            6.188040      -0.427553       1.894964                    0.998646      24.430220      69.606233       0.612181       0.457896      -1.030481      -0.023482       0.000414      -0.002667       0.023637       0.020147      -0.013334      -0.071122      -0.067996       0.018618      -0.054218      -0.040877       0.095095             13.656244      24.661215      -3.637855       0.058067       8.033744       2.484643       8.273771          -0.000002
          206              C       8.926671       3.941481      24.160669       0.382661      35.378716 0.33437550E+03  0.74091904E+04                                 9.943050                            6.407443      -0.350221       1.925804                    0.998800      24.305981      69.273840       0.600349       0.460433      -1.031167       0.013975      -0.022185      -0.019140       0.032463       0.024143      -0.012535      -0.064023      -0.064822      -0.011602      -0.052708      -0.035428       0.088136             13.812402      14.482286      -5.224614      -4.010699      12.774633       7.894855      14.180287          -0.000002
          207              C      -0.805787       1.589456      22.427865       0.082264      26.980148 0.31933182E+03  0.70088194E+04                                 7.990506                            6.033974       0.119501       2.055860                    0.999704      26.282299      75.037141       0.652691       0.427559      -1.048352       0.006288       0.034518       0.027920       0.044840       0.008847       0.004360      -0.017286      -0.078060       0.062848      -0.051065       0.008421       0.042644              9.511696      14.470845      -2.008536       0.358332       6.829480       2.117851       7.234764           0.000001
          208              C      -2.143812       1.771825      22.451766      -0.144864      34.534748 0.41716422E+03  0.97528528E+04                                 9.375825                            6.885697       0.048312       2.001420                    0.999263      29.195044      85.001267       0.614698       0.426206      -1.053041      -0.000223       0.011541      -0.002871       0.011895       0.012079      -0.001838      -0.026804      -0.072836       0.019383      -0.041755      -0.009416       0.051171             11.617078      19.352484      -3.155114      -0.582515       7.670831       2.338417       7.827919          -0.000000
          209              C      -2.692473       2.623450      23.392858       0.069459      40.597765 0.41324972E+03  0.95574756E+04                                10.483845                            6.849549      -0.192989       1.954534                    0.999028      26.464083      74.548171       0.622061       0.425738      -1.062271       0.024174      -0.000095      -0.001024       0.024195       0.007939      -0.004610      -0.021806      -0.033554       0.040141      -0.025254      -0.009672       0.034926             14.841475      27.859661      -3.675306       0.368500       8.382353       2.315748       8.282411          -0.000001
          210              C      -1.808926       3.292743      24.232372      -0.148993      33.141240 0.42431516E+03  0.99280149E+04                                 9.029549                            6.902523       0.108882       2.018421                    0.999466      29.060525      83.696504       0.621690       0.421074      -1.059881      -0.003857      -0.000356      -0.006807       0.007832       0.002213      -0.002378      -0.010755      -0.051166       0.054962      -0.034911       0.006575       0.028336             10.735287      17.576792      -1.100379       0.897431       7.232781       2.110424       7.396289          -0.000002
          211              C      -0.461932       3.073479      24.085980       0.092030      25.700829 0.31677373E+03  0.69126017E+04                                 7.647128                            5.960393       0.282607       2.112648                    0.999785      25.805410      72.563997       0.667393       0.420564      -1.056660      -0.004738      -0.027942      -0.038441       0.047759       0.002913       0.010009      -0.014420      -0.059816       0.088769      -0.046415       0.007333       0.039082              8.800928      12.945669      -1.177051       0.303764       7.007604       2.172682       6.449512          -0.000001
          212              C       6.322389       5.963606      25.824759       0.084032      29.529981 0.35624360E+03  0.80407933E+04                                 8.576071                            6.443636       0.041058       2.029510                    0.998963      26.904918      78.056795       0.620881       0.437065      -1.041950       0.036750      -0.001018       0.035577       0.051160       0.018937       0.005319      -0.040212      -0.015147       0.002800      -0.044324      -0.002095       0.046419             10.136126      11.006536      -1.485134      -0.141293       8.602831       4.815319      10.799011           0.000000
          213              C       6.959255       5.115695      24.901593      -0.149306      36.365748 0.46927743E+03  0.11335706E+05                                 9.842112                            7.406950      -0.219280       1.907692                    0.998333      30.425642      91.006154       0.578371       0.438410      -1.042237       0.007323      -0.001643       0.012199       0.014323       0.014353      -0.004158      -0.041170      -0.033145       0.016623      -0.034892      -0.018650       0.053542             11.846157      13.668877      -3.168351      -1.594377      10.027745       5.211478      11.841848          -0.000000
          214              C       8.283825       4.865429      25.083836       0.055262      38.788695 0.40181600E+03  0.92628136E+04                                10.195359                            6.779021      -0.206925       1.952814                    0.999103      26.624971      75.803757       0.619516       0.428882      -1.056343      -0.009753       0.022299       0.015931       0.029089       0.012802      -0.008091      -0.023232      -0.025116       0.000116      -0.018881      -0.016239       0.035120             13.682548      13.498252      -4.263305      -2.797873      12.586504       8.041075      14.962887          -0.000001
          215              C       8.968537       5.413641      26.156382      -0.133010      35.958335 0.44361761E+03  0.10568272E+05                                 9.716868                            7.169079      -0.221232       1.910432                    0.998582      29.990321      89.138751       0.591782       0.434459      -1.044403      -0.004218       0.003455      -0.006351       0.008370       0.014468       0.006748      -0.042249      -0.034291      -0.003233      -0.042923      -0.009407       0.052330             11.665123      11.330569      -2.315382      -1.032826      10.538567       6.245138      13.126233          -0.000002
          216              C       8.253930       6.230484      27.001871       0.098908      28.469477 0.34113161E+03  0.76393503E+04                                 8.466613                            6.370034      -0.145902       1.975329                    0.998284      26.719046      77.965321       0.613167       0.446059      -1.033585      -0.039497      -0.000364      -0.022797       0.045606       0.024451       0.010968      -0.034988      -0.034546      -0.022130      -0.047353      -0.000812       0.048165              9.981235      10.361541      -2.038470      -0.776831       8.938987       4.922050      10.643176          -0.000000
          217              C       7.572222      10.028758      27.196065       0.091255      27.383871 0.32862180E+03  0.72930531E+04                                 8.190320                            6.196879      -0.071957       1.995818                    0.998804      26.723762      77.706653       0.629814       0.438209      -1.037861       0.006824      -0.011896       0.040801       0.043044      -0.039627      -0.010195       0.003278       0.006437       0.026024      -0.044485       0.005883       0.038602              9.682182       8.622807       5.158017       1.249509      11.164673       0.830851       9.259067           0.000002
          218              C      -6.533099      11.069885      27.172164      -0.139026      34.382701 0.42122703E+03  0.99138438E+04                                 9.430787                            6.964643      -0.147066       1.937950                    0.998638      29.679625      87.915356       0.602653       0.431830      -1.045137       0.014073      -0.015178       0.008412       0.022342      -0.043977      -0.002403      -0.008170       0.033768       0.013658      -0.050573       0.005567       0.045006             11.520668      10.478661       6.949060       1.550077      14.043826       1.720203      10.039515           0.000002
          219              C      -5.921642      11.537242      28.310437       0.068200      40.364626 0.42915598E+03  0.10087333E+05                                10.667431                            7.114065      -0.371962       1.901388                    0.998380      27.120756      78.734983       0.589241       0.442234      -1.045148      -0.007272      -0.020099      -0.007899       0.022787      -0.027603      -0.001541       0.000877       0.019640      -0.045531      -0.021713      -0.015232       0.036946             14.663879      13.665001      10.327169       0.850795      19.810353       0.441810      10.516283           0.000001
          220              C      -6.074134      10.765421      29.439747      -0.148422      33.110550 0.44565835E+03  0.10606688E+05                                 9.150870                            7.146178      -0.065877       1.957058                    0.999201      29.913641      88.258112       0.598896       0.429711      -1.049486       0.009920      -0.015492      -0.012075       0.022004      -0.025426      -0.002138       0.010686       0.009785       0.065950      -0.037695       0.009577       0.028118             10.731913      10.129648       5.906088      -0.266594      12.852971      -0.921539       9.213121           0.000002
          221              C       8.002783       9.699587      29.427797       0.081906      27.576972 0.34734908E+03  0.77842112E+04                                 8.145604                            6.327597       0.109444       2.050073                    0.999480      26.757024      77.142790       0.632288       0.432258      -1.045697      -0.006895      -0.000727      -0.042470       0.043032      -0.038934       0.000816       0.002673       0.034889       0.049179      -0.050967       0.016467       0.034500              9.425669       8.213174       4.541597       0.010055      10.465618      -0.147267       9.598215           0.000002
          222              C       2.460772      -4.559629      28.298487       0.369358      34.800754 0.34124763E+03  0.76622047E+04                                10.077968                            6.599683      -0.500778       1.873647                    0.998028      25.270821      74.457668       0.569920       0.478639      -1.012930       0.016702       0.024149      -0.005923       0.029953      -0.030032      -0.056388       0.041729      -0.006972       0.073513      -0.055497      -0.035302       0.090799             14.095819      14.957013       8.467668       1.927883      18.849033      -1.477529       8.481412           0.000000
          223              C       3.043827      -2.643604      27.303618       0.373064      36.937193 0.33543839E+03  0.75045126E+04                                10.486474                            6.542221      -0.602564       1.837884                    0.997808      25.301161      74.574456       0.572173       0.478486      -1.012336       0.010060      -0.014343       0.016385       0.023987      -0.032956      -0.044636       0.042615      -0.007481       0.063058      -0.045776      -0.037679       0.083454             15.447511      10.021865      -0.903839       3.747938      20.098827     -10.659072      16.221840          -0.000000
          224              C       4.311585      -3.507667      28.949782       0.364326      36.351095 0.34211365E+03  0.77094909E+04                                10.417170                            6.638297      -0.650723       1.819857                    0.997767      25.742308      76.728464       0.562700       0.483030      -1.007609      -0.024157      -0.005669      -0.013874       0.028428      -0.031983      -0.033552       0.045657      -0.008998       0.022130      -0.041712      -0.033819       0.075531             14.775703      20.202785       1.508082       9.699268       9.830540      -1.552523      14.293784           0.000001
          225              C       3.347321       0.467698      25.304918       0.081657      28.942905 0.32632814E+03  0.71740070E+04                                 8.362910                            6.087658       0.241188       2.097374                    0.999798      25.985299      73.334485       0.654217       0.425870      -1.053381      -0.043388      -0.022224      -0.015284       0.051089       0.009414      -0.013008       0.039148       0.037870       0.022868      -0.052926       0.016891       0.036036             10.353219       8.051549       1.002791       2.127425      12.574821      -5.627281      10.433289          -0.000000
          226              C       3.598478      -0.514323      26.237047      -0.135341      34.822795 0.40743647E+03  0.94560933E+04                                 9.437798                            6.795313       0.036034       1.996830                    0.999630      28.842109      83.283920       0.620960       0.425001      -1.055271      -0.010881      -0.001076       0.004599       0.011862      -0.016165      -0.018325       0.038806       0.038684      -0.020633      -0.050458       0.000671       0.049787             12.097038       7.796232       0.697522       1.891895      15.872553      -7.715516      12.622328           0.000000
          227              C       2.818085      -1.599866      26.296799       0.074539      41.861791 0.39281369E+03  0.90255637E+04                                10.911427                            6.776588      -0.309141       1.926506                    0.998860      26.426032      75.699177       0.608067       0.438396      -1.048071       0.000648       0.009174      -0.012421       0.015455      -0.019431      -0.023003       0.030080       0.005582      -0.014451      -0.033314      -0.015034       0.048348             16.269555       9.292197      -1.586344       4.003957      21.404373     -12.442696      18.112094           0.000000
          228              C       1.756634      -1.567807      25.439360      -0.139978      35.856095 0.41385919E+03  0.96361106E+04                                 9.621687                            6.866606       0.087362       2.013036                    0.999605      28.866019      83.298465       0.615735       0.427231      -1.054621       0.020933       0.010252      -0.001681       0.023369       0.009814      -0.024652       0.026825       0.008406      -0.034368      -0.044618       0.015477       0.029141             12.365085       8.648130      -1.485036       3.989054      15.005632      -7.621291      13.441493           0.000001
          229              C       1.511457      -0.499972      24.626734       0.109014      25.387857 0.27547886E+03  0.58113471E+04                                 7.624946                            5.563325       0.290252       2.127452                    0.999819      24.842470      68.922398       0.689137       0.421320      -1.055064       0.031318       0.019078       0.015763       0.039915      -0.017465      -0.011969       0.038269       0.031396       0.021679      -0.047517       0.001286       0.046231              9.421755       8.067440      -0.629410       2.614052      11.139469      -5.230960       9.058355           0.000001
          230              C       7.001089       0.982693       1.484834       0.081630      26.837460 0.32500939E+03  0.71653493E+04                                 7.971493                            6.088015       0.123515       2.057698                    0.999643      26.361276      75.445199       0.649648       0.427648      -1.048236       0.010852       0.045715      -0.014746       0.049245      -0.003946      -0.042497       0.001168      -0.038326       0.017743      -0.052944       0.015789       0.037155              9.356486      11.091690       0.699123       4.772600       8.617575      -0.134487       8.360194           0.000002
          231              C       5.867878       0.869258       0.764824      -0.144507      33.520678 0.42187654E+03  0.99164459E+04                                 9.257893                            6.965236      -0.065932       1.964684                    0.998867      29.484111      86.807436       0.604252       0.431238      -1.047236      -0.002523       0.006197       0.008543       0.010852      -0.005371      -0.029506       0.008735      -0.039582       0.016943      -0.041199       0.009721       0.031478             11.216867      14.517044       0.080558       6.623115       8.618439      -0.871186      10.515118           0.000002
          232              C       5.491141      -3.449332      29.804234       0.069018      42.815922 0.44030164E+03  0.10422613E+05                                11.126655                            7.227942      -0.392432       1.891220                    0.998707      27.370779      79.910626       0.581527       0.444949      -1.042874       0.013893       0.006239       0.026199       0.030304      -0.005601      -0.022797       0.013139      -0.007185       0.017758      -0.024536      -0.005378       0.029914             15.573362      22.192728       1.061604      11.338382       9.730568      -0.732543      14.796791           0.000002
          233              C       6.379174      -2.337996      29.735519      -0.143322      34.358610 0.43430207E+03  0.10224489E+05                                 9.312762                            7.016670       0.074418       2.005749                    0.999492      29.173510      84.376297       0.612005       0.425110      -1.056991      -0.007960      -0.002314       0.006606       0.010600      -0.008170      -0.031800       0.000683      -0.033385      -0.003701      -0.041917       0.014597       0.027320             11.148042      14.586847       2.180302       6.252555       8.601248      -0.317232      10.256032           0.000001
          234              C       7.464545       3.008964       0.666233       0.091900      26.011720 0.30929257E+03  0.67331583E+04                                 7.771758                            5.916479       0.172936       2.077303                    0.999679      25.984353      73.836319       0.662931       0.424413      -1.050495      -0.008696      -0.038460       0.023853       0.046084      -0.010649      -0.038897       0.012431      -0.050143       0.034903      -0.054068       0.009190       0.044879              9.003675      10.821923       1.615915       4.405504       7.741899      -0.731354       8.447203           0.000001
          235              C       7.044452       3.112339       4.541142       0.094581      28.628753 0.32668980E+03  0.72123527E+04                                 8.360893                            6.129877       0.094794       2.050418                    0.999450      26.268701      75.254835       0.643229       0.431320      -1.045902       0.046303       0.019323       0.009432       0.051052       0.009971       0.033839      -0.032973      -0.015025      -0.014772      -0.053988       0.012151       0.041838             10.023528      10.545471      -0.419277      -2.489195       8.655697       5.129087      10.869417           0.000000
          236              C       6.286490       3.719382       5.458334      -0.141589      36.618791 0.42421455E+03  0.99911519E+04                                 9.819483                            7.004396      -0.135343       1.940553                    0.999113      29.631263      87.497506       0.599638       0.433698      -1.045124       0.003504       0.011050      -0.001042       0.011639       0.007579       0.014110      -0.037975      -0.047769      -0.018501      -0.042680      -0.009180       0.051860             12.018450      12.233764      -1.086829      -2.828259      10.209524       6.699936      13.612062          -0.000002
          237              C       6.909908       4.606140       6.318760       0.065366      39.489039 0.40529164E+03  0.93341163E+04                                10.275649                            6.782849      -0.076995       1.995277                    0.999201      26.306478      74.107990       0.624759       0.425685      -1.061604       0.012258      -0.017620      -0.018123       0.028092      -0.010020       0.010722      -0.023045      -0.023362       0.005243      -0.018975      -0.015314       0.034289             13.767946      14.707225      -1.909509      -5.398307      10.866125       7.426323      15.730490          -0.000001
          238              C       8.231489       4.923949       6.106641      -0.155401      36.063163 0.45277521E+03  0.10814361E+05                                 9.671408                            7.204209      -0.058677       1.961718                    0.998665      29.938019      88.367333       0.596577       0.429854      -1.049833       0.001625      -0.015439      -0.001093       0.015563      -0.003529       0.016053      -0.030503      -0.026332      -0.011151      -0.032432      -0.008186       0.040618             11.515008      13.740696      -0.536624      -3.475788       9.218749       4.879916      11.585579          -0.000000
          239              C       8.893772       4.309261       5.057996       0.098738      29.834597 0.35104867E+03  0.78976801E+04                                 8.652961                            6.419366      -0.038011       2.005725                    0.999053      26.729465      77.523286       0.618480       0.440198      -1.039671      -0.033123      -0.036975      -0.006583       0.050076      -0.003691       0.023201      -0.033831      -0.021166      -0.045098      -0.044321      -0.000304       0.044625             10.229862      11.526228       0.423544      -1.699081       8.585726       4.775903      10.577632           0.000000
          240              C       6.148956       5.235682       7.439108       0.374051      33.631540 0.32032490E+03  0.70263721E+04                                 9.566272                            6.251660      -0.347838       1.923425                    0.998699      24.293641      69.026632       0.610287       0.457542      -1.032162      -0.016701       0.010709       0.025130       0.032017      -0.026517       0.020581      -0.064344      -0.060697       0.020961      -0.048619      -0.042411       0.091030             12.966276      14.458894      -1.660810      -4.733727      10.186290       6.613644      14.253645          -0.000002
          241              C       4.160607       5.521774       8.469828       0.377416      33.691381 0.31267482E+03  0.68271089E+04                                 9.612305                            6.179930      -0.432562       1.894113                    0.998605      24.390889      69.471159       0.612430       0.458042      -1.030389       0.027965      -0.000310      -0.002722       0.028099      -0.019421       0.012573      -0.070574      -0.067468       0.020483      -0.053655      -0.040477       0.094131             13.636216      24.621215       3.631661      -0.057190       8.023636       2.481944       8.263799          -0.000003
          242              C       6.023381       6.607449       9.222701       0.377583      35.447988 0.33518943E+03  0.74310056E+04                                 9.951236                            6.411995      -0.351648       1.925085                    0.998794      24.339785      69.365397       0.600650       0.459968      -1.031530      -0.017715      -0.023456      -0.018194       0.034569      -0.023712       0.012255      -0.066093      -0.066600      -0.013155      -0.054487      -0.035823       0.090310             13.824439      14.494670       5.230824       4.016450      12.786139       7.902599      14.192508          -0.000002
          243              C       0.805823       4.255424       7.489897       0.089689      26.766587 0.31622164E+03  0.69224719E+04                                 7.942837                            5.999617       0.130075       2.060776                    0.999721      26.153037      74.531273       0.655465       0.426861      -1.048950      -0.007469       0.036119       0.028830       0.046813      -0.008854      -0.006208      -0.016813      -0.076427       0.058346      -0.049937       0.008435       0.041502              9.451872      14.363373       1.996920      -0.347693       6.795423       2.110734       7.196822           0.000000
          244              C       2.143848       4.437793       7.513798      -0.149557      34.715310 0.41988050E+03  0.98325948E+04                                 9.412301                            6.912300       0.043338       1.998915                    0.999248      29.274100      85.310347       0.612933       0.426728      -1.052688      -0.000898       0.011207      -0.001304       0.011318      -0.011360       0.002959      -0.028153      -0.072878       0.019849      -0.041523      -0.010829       0.052351             11.666943      19.446999       3.179335       0.593442       7.700433       2.344119       7.853397          -0.000001
          245              C       2.692517       5.289418       8.454890       0.071962      40.498856 0.41208993E+03  0.95243628E+04                                10.470742                            6.841848      -0.196191       1.954183                    0.999062      26.421897      74.415088       0.622123       0.425977      -1.062077      -0.022522       0.000414      -0.002309       0.022644      -0.007565       0.004467      -0.020897      -0.032660       0.038265      -0.024376      -0.009189       0.033564             14.823549      27.827841       3.668162      -0.370469       8.370882       2.310944       8.271925          -0.000001
          246              C       1.808974       5.958711       9.294404      -0.147199      33.134598 0.42415091E+03  0.99238222E+04                                 9.032295                            6.904134       0.114588       2.020035                    0.999450      29.046069      83.670227       0.621181       0.421434      -1.059589       0.001257      -0.001866      -0.007234       0.007576      -0.002736       0.001831      -0.009733      -0.048733       0.058070      -0.034230       0.007038       0.027192             10.739749      17.586429       1.102645      -0.896610       7.234888       2.110583       7.397929          -0.000003
          247              C       0.461978       5.739447       9.148012       0.092762      25.694398 0.31671402E+03  0.69113232E+04                                 7.646285                            5.959920       0.279738       2.111698                    0.999792      25.806620      72.579539       0.667371       0.420576      -1.056598       0.001440      -0.028741      -0.039049       0.048507      -0.002612      -0.009001      -0.013067      -0.063937       0.088800      -0.048081       0.009764       0.038317              8.800263      12.946651       1.178315      -0.302576       7.006381       2.170876       6.447756          -0.000001
          248              C       8.627679       8.629574      10.886791       0.085966      29.544082 0.35641854E+03  0.80467728E+04                                 8.583768                            6.449799       0.037654       2.028414                    0.998944      26.912487      78.121701       0.619843       0.437687      -1.041444      -0.034721      -0.000873       0.034150       0.048709      -0.018501      -0.005348      -0.039549      -0.016171      -0.000084      -0.043535      -0.002295       0.045829             10.145278      11.013704       1.486747       0.142824       8.611821       4.821200      10.810308          -0.000000
          249              C       7.990805       7.781663       9.963625      -0.149193      36.343897 0.46889689E+03  0.11323844E+05                                 9.838071                            7.404792      -0.214660       1.909233                    0.998318      30.413381      90.948960       0.578376       0.438510      -1.042212      -0.006688      -0.002151       0.010417       0.012564      -0.013728       0.003802      -0.040028      -0.033220       0.018414      -0.033769      -0.018528       0.052297             11.840794      13.663135       3.168582       1.595662      10.023857       5.208313      11.835392          -0.000001
          250              C       6.666235       7.531397      10.145868       0.059126      38.714119 0.40088853E+03  0.92371631E+04                                10.188315                            6.775193      -0.214819       1.951051                    0.999061      26.589226      75.713067       0.619071       0.429389      -1.055909       0.008545       0.021780       0.015082       0.027836      -0.011526       0.008859      -0.021109      -0.025823       0.000212      -0.017562      -0.015557       0.033119             13.672499      13.489985       4.264242       2.800912      12.578220       8.033697      14.949291          -0.000001
          251              C       5.981527       8.079609      11.218414      -0.132981      35.981762 0.44402341E+03  0.10580838E+05                                 9.725852                            7.177433      -0.228165       1.908368                    0.998570      29.992815      89.171608       0.590783       0.435075      -1.043986       0.003898       0.003355      -0.005377       0.007441      -0.013991      -0.006468      -0.040980      -0.034563      -0.004070      -0.041549      -0.009593       0.051142             11.675357      11.335974       2.317533       1.036657      10.550172       6.252002      13.139924          -0.000003
          252              C       6.696140       8.896452      12.063903       0.099768      28.458304 0.34105165E+03  0.76369578E+04                                 8.465983                            6.371695      -0.149694       1.974610                    0.998279      26.706142      77.919462       0.612752       0.446397      -1.033410       0.039744       0.001056      -0.021993       0.045435      -0.025299      -0.012310      -0.035196      -0.034627      -0.021616      -0.048971       0.000604       0.048368              9.979152      10.360960       2.040090       0.779693       8.937789       4.918793      10.638707          -0.000001
          253              I       1.444785       0.019112      29.352211      -0.459156     438.513251 0.19106927E+05  0.10597728E+07                                35.615122                           34.557878       1.353450       1.797852                    0.999981     170.711989     566.556016       0.471140       0.234388      -1.340882       0.044752       0.117280      -0.172135       0.213044      -0.017522      -0.078693      -0.210487      -0.172046       0.796495      -0.251404      -0.126624       0.378028             37.052501      26.327737       0.372308     -10.086419      32.963731      -6.892459      51.866035          -0.000008
          254              I       3.471850       3.242336       2.885119      -0.463802     445.769116 0.18697093E+05  0.10282355E+07                                35.631641                           33.907950       1.598193       1.858891                    0.999871     168.406520     550.907805       0.482978       0.230601      -1.350542       0.172443      -0.051635       0.012684       0.180454      -0.195918       0.202602       0.004442       0.341908      -0.079294      -0.285535      -0.076442       0.361977             37.348896      51.809762      -4.988091       5.987365      26.490145       6.198976      33.746780          -0.000009
          255              I      -2.330354      11.814604      25.904229      -0.450430     406.602290 0.18514092E+05  0.10179738E+07                                33.680387                           33.929308       1.486194       1.833971                    0.999956     168.948717     556.731176       0.477742       0.233173      -1.343755      -0.118111       0.162362      -0.137267       0.243215      -0.141099       0.054112      -0.155433      -0.446581      -0.213815      -0.229217      -0.132898       0.362115             34.005120      29.956252     -10.887789      -0.002164      41.974201       1.473624      30.084907           0.000005
          256              I      -3.517693       8.073687      28.227681      -0.447219     425.428219 0.18165580E+05  0.99331788E+06                                34.624992                           33.495237       1.558911       1.852280                    0.999901     168.065223     550.917701       0.483636       0.231605      -1.347053      -0.190044      -0.068403       0.036763       0.205298       0.236927      -0.133763      -0.113373       0.150682      -0.254428      -0.208723      -0.151132       0.359855             35.728448      47.815888       8.590692      -2.548151      30.803326       0.990833      28.566129          -0.000002
          257              I      -5.073092       8.502332      24.075224      -0.435120     450.773210 0.19562237E+05  0.10863177E+07                                35.931204                           34.718807       1.606275       1.863260                    0.999867     167.521083     547.824395       0.477337       0.231069      -1.352007       0.112545       0.093536       0.243158       0.283798       0.069857       0.061842       0.209832      -0.011692       0.739524      -0.229536      -0.127776       0.357312             37.926619      34.052272       5.287803       7.826879      29.762413       9.216841      49.965171          -0.000005
          258              I      10.918463       5.443775      21.051182      -0.427490     422.210075 0.17814571E+05  0.96621255E+06                                34.218255                           32.960536       1.783169       1.916139                    0.999858     164.318617     530.732886       0.493815       0.228689      -1.355763       0.114072      -0.159669      -0.019915       0.197239      -0.213214      -0.131968       0.055049      -0.223241      -0.533680      -0.263859      -0.091417       0.355276             36.480166      40.122722     -12.098062      -2.958262      43.623382      -1.753214      25.694395          -0.000004
          259              I      -1.444751       2.685080      14.414243      -0.459193     438.492866 0.19105292E+05  0.10596610E+07                                35.613742                           34.555516       1.352591       1.797662                    0.999982     170.712645     566.555332       0.471173       0.234376      -1.340897      -0.045051       0.117139      -0.171917       0.212854       0.017856       0.078155      -0.210573      -0.172833       0.795053      -0.251442      -0.126260       0.377702             37.051474      26.324620      -0.372654      10.085139      32.963389      -6.897639      51.866413          -0.000008
          260              I      11.478173       0.576368      17.823087      -0.464521     445.953206 0.18706467E+05  0.10288822E+07                                35.641655                           33.915905       1.597115       1.858592                    0.999876     168.437668     551.048683       0.482932       0.230593      -1.350550      -0.174146      -0.052422       0.013480       0.182364       0.194075      -0.200523       0.005817       0.339050      -0.078906      -0.283688      -0.074505       0.358193             37.360387      51.825929       4.986652      -5.993661      26.495370       6.203208      33.759862          -0.000007
          261              I       2.330458      14.480572      10.966261      -0.450162     406.525278 0.18509672E+05  0.10176686E+07                                33.676023                           33.925208       1.486299       1.834062                    0.999954     168.932813     556.659370       0.477772       0.233173      -1.343757       0.117232       0.161844      -0.136944       0.242261       0.141896      -0.054025      -0.155929      -0.447906      -0.214900      -0.229969      -0.133423       0.363392             34.000088      29.951454      10.883917       0.002299      41.964662       1.473968      30.084148          -0.000001
          262              I       3.517777      10.739655      13.289713      -0.447766     425.469729 0.18169344E+05  0.99357796E+06                                34.626345                           33.498410       1.560446       1.852549                    0.999896     168.086285     551.006980       0.483619       0.231601      -1.347055       0.191024      -0.069032       0.037092       0.206474      -0.235502       0.132563      -0.112651       0.150153      -0.251864      -0.207767      -0.149635       0.357402             35.727389      47.809313      -8.586383       2.551525      30.803717       0.989851      28.569138          -0.000005
          263              I       5.073174      11.168300       9.137256      -0.435211     450.708262 0.19559122E+05  0.10861046E+07                                35.927152                           34.715228       1.605553       1.863091                    0.999867     167.521554     547.820940       0.477377       0.231058      -1.352019      -0.112145       0.093612       0.243324       0.283807      -0.069525      -0.061606       0.209525      -0.010925       0.737629      -0.229209      -0.127260       0.356469             37.920709      34.048476      -5.284413      -7.822060      29.753932       9.212354      49.959719          -0.000007
          264              I       4.031596       8.109743       6.113214      -0.427529     422.477591 0.17828647E+05  0.96718030E+06                                34.236355                           32.976154       1.781778       1.915678                    0.999863     164.341893     530.888052       0.493633       0.228725      -1.355691      -0.113695      -0.159419      -0.019945       0.196822       0.213688       0.131550       0.055055      -0.225324      -0.534192      -0.263971      -0.092094       0.356065             36.501294      40.142546      12.106599       2.960222      43.654822      -1.753192      25.706515          -0.000007
          265              I       8.919806       9.264010      15.461693      -0.459193     438.493002 0.19105300E+05  0.10596615E+07                                35.613753                           34.555526       1.352590       1.797661                    0.999982     170.712645     566.555386       0.471173       0.234376      -1.340897       0.045050      -0.117139       0.171918       0.212854       0.017855       0.078155      -0.210574      -0.172833       0.795055      -0.251442      -0.126261       0.377703             37.051486      26.324629      -0.372654      10.085144      32.963398      -6.897640      51.866431          -0.000008
          266              I      -4.003118      11.372722      12.052849      -0.464521     445.953181 0.18706466E+05  0.10288821E+07                                35.641653                           33.915903       1.597115       1.858592                    0.999876     168.437667     551.048669       0.482932       0.230593      -1.350550       0.174146       0.052422      -0.013480       0.182364       0.194075      -0.200523       0.005816       0.339050      -0.078906      -0.283688      -0.074505       0.358193             37.360385      51.825926       4.986652      -5.993661      26.495368       6.203208      33.759861          -0.000009
          267              I       5.144597      -2.531482      18.909675      -0.450162     406.525291 0.18509673E+05  0.10176687E+07                                33.676025                           33.925210       1.486299       1.834062                    0.999954     168.932806     556.659359       0.477772       0.233173      -1.343757      -0.117232      -0.161844       0.136944       0.242261       0.141896      -0.054026      -0.155929      -0.447906      -0.214900      -0.229969      -0.133423       0.363392             34.000089      29.951455      10.883917       0.002299      41.964663       1.473968      30.084150           0.000005
          268              I       3.957278       1.209435      16.586223      -0.447765     425.469493 0.18169330E+05  0.99357702E+06                                34.626327                           33.498392       1.560446       1.852549                    0.999896     168.086277     551.006865       0.483619       0.231601      -1.347055      -0.191024       0.069031      -0.037090       0.206473      -0.235502       0.132563      -0.112651       0.150152      -0.251863      -0.207767      -0.149635       0.357402             35.727370      47.809287      -8.586377       2.551524      30.803701       0.989849      28.569123          -0.000002
          269              I       2.401881       0.780790      20.738680      -0.435211     450.708325 0.19559126E+05  0.10861049E+07                                35.927156                           34.715231       1.605553       1.863091                    0.999867     167.521564     547.820989       0.477377       0.231059      -1.352019       0.112145      -0.093612      -0.243324       0.283807      -0.069525      -0.061606       0.209525      -0.010925       0.737628      -0.229209      -0.127260       0.356469             37.920713      34.048479      -5.284413      -7.822060      29.753934       9.212355      49.959727          -0.000005
          270              I       3.443459       3.839347      23.762722      -0.427530     422.477721 0.17828654E+05  0.96718077E+06                                34.236363                           32.976161       1.781777       1.915677                    0.999863     164.341912     530.888148       0.493633       0.228725      -1.355691       0.113695       0.159419       0.019945       0.196822       0.213688       0.131550       0.055055      -0.225324      -0.534192      -0.263971      -0.092094       0.356065             36.501303      40.142553      12.106601       2.960223      43.654834      -1.753190      25.706521          -0.000004
          271              I       6.030270      11.929978       0.523725      -0.459156     438.513082 0.19106918E+05  0.10597721E+07                                35.615110                           34.557867       1.353451       1.797852                    0.999981     170.711977     566.555918       0.471140       0.234388      -1.340882      -0.044752      -0.117280       0.172134       0.213044      -0.017522      -0.078693      -0.210487      -0.172047       0.796493      -0.251404      -0.126624       0.378027             37.052488      26.327728       0.372308     -10.086414      32.963721      -6.892457      51.866016          -0.000009
          272              I       4.003205       8.706754      26.990817      -0.463802     445.769149 0.18697094E+05  0.10282356E+07                                35.631643                           33.907952       1.598193       1.858891                    0.999871     168.406521     550.907821       0.482978       0.230601      -1.350542      -0.172443       0.051636      -0.012684       0.180454      -0.195918       0.202602       0.004443       0.341908      -0.079293      -0.285535      -0.076442       0.361977             37.348898      51.809768      -4.988091       5.987367      26.490146       6.198976      33.746781          -0.000006
          273              I       9.805409       0.134486       3.971707      -0.450430     406.602313 0.18514094E+05  0.10179739E+07                                33.680387                           33.929309       1.486193       1.833971                    0.999956     168.948732     556.731223       0.477742       0.233173      -1.343755       0.118111      -0.162362       0.137267       0.243215      -0.141099       0.054112      -0.155433      -0.446581      -0.213815      -0.229217      -0.132898       0.362115             34.005120      29.956251     -10.887789      -0.002165      41.974202       1.473624      30.084906          -0.000001
          274              I      10.992748       3.875403       1.648255      -0.447220     425.428389 0.18165590E+05  0.99331856E+06                                34.625005                           33.495249       1.558911       1.852280                    0.999901     168.065228     550.917782       0.483636       0.231605      -1.347053       0.190044       0.068404      -0.036764       0.205298       0.236927      -0.133764      -0.113373       0.150682      -0.254428      -0.208723      -0.151132       0.359856             35.728462      47.815907       8.590696      -2.548151      30.803338       0.990835      28.566140          -0.000004
          275              I      12.548147       3.446758       5.800712      -0.435119     450.773168 0.19562235E+05  0.10863176E+07                                35.931202                           34.718805       1.606275       1.863260                    0.999867     167.521076     547.824362       0.477337       0.231069      -1.352007      -0.112545      -0.093536      -0.243158       0.283798       0.069857       0.061843       0.209832      -0.011692       0.739525      -0.229536      -0.127776       0.357312             37.926616      34.052271       5.287803       7.826880      29.762412       9.216840      49.965165          -0.000007
          276              I      -3.443408       6.505315       8.824754      -0.427489     422.209956 0.17814565E+05  0.96621212E+06                                34.218248                           32.960530       1.783170       1.916140                    0.999858     164.318600     530.732799       0.493815       0.228689      -1.355763      -0.114072       0.159669       0.019915       0.197239      -0.213214      -0.131968       0.055049      -0.223241      -0.533680      -0.263859      -0.091417       0.355276             36.480158      40.122716     -12.098060      -2.958262      43.623371      -1.753216      25.694389          -0.000006
          277              N       0.115124       2.628599       1.577449      -0.171666      34.766389 0.51059280E+03  0.12360384E+05                                 9.152157                            7.482413      -0.291928       1.949577                    0.996967      27.575225      77.617459       0.615331       0.411188      -1.079319      -0.078489      -0.084139      -0.000092       0.115065      -0.029309       0.005781       0.001153       0.002220       0.117568      -0.049191       0.009361       0.039829             10.448095       8.511471       4.385490       0.922205      11.407614       0.910857      11.425201           0.000000
          278              N       5.305806      15.578798       2.527504      -0.388676      45.571481 0.58978731E+03  0.14709802E+05                                10.709715                            7.846510       0.169081       2.050420                    0.998544      30.021455      84.047773       0.627344       0.391461      -1.099483      -0.116926      -0.003619      -0.077903       0.140547      -0.022416      -0.122165      -0.005563      -0.171613       0.028873      -0.174392       0.078231       0.096162             13.752560       9.200605       4.120359      -0.620868      21.509613      -6.846271      10.547461           0.000001
          279              N       3.315957      14.485124       1.819445      -0.374799      47.368568 0.59735846E+03  0.14975865E+05                                11.091298                            7.963586       0.052680       2.018090                    0.997917      30.053883      84.904166       0.613671       0.398120      -1.092689       0.093218       0.098445      -0.012814       0.136181      -0.114838       0.018198       0.027091       0.024480       0.252221      -0.161774       0.072176       0.089598             14.368571      14.014590      -3.415368       8.151785      11.987871      -6.437771      17.103251           0.000001
          280              N       4.017118      16.483622       0.711047      -0.375736      45.348354 0.59642470E+03  0.14938041E+05                                10.751738                            7.940368       0.112796       2.036852                    0.997907      29.998538      84.548451       0.616895       0.396421      -1.094485       0.015731      -0.100194       0.092728       0.137422       0.019244      -0.026692       0.122823       0.119620      -0.151134      -0.169756       0.078874       0.090882             13.693720      19.638585       6.845735       5.232413      11.858848       1.714539       9.583727           0.000002
          281              N       5.156295      11.544783       5.416507      -0.153442      33.565478 0.44139943E+03  0.10325087E+05                                 8.977776                            6.979225      -0.227805       1.975713                    0.998283      26.781250      74.612857       0.632747       0.413822      -1.075328      -0.031852       0.084813      -0.068223       0.113411      -0.000439      -0.010117       0.037566       0.064408      -0.002161      -0.057254       0.019000       0.038254             10.832569       9.482051       0.659653       2.713446      11.938564      -5.356916      11.077093          -0.000001
          282              N      -0.306427       9.888870      28.367201      -0.169692      34.415181 0.49255551E+03  0.11818552E+05                                 9.095196                            7.356510      -0.296404       1.950620                    0.996804      27.346365      76.665691       0.619551       0.412021      -1.078631       0.094791       0.001305       0.062228       0.113399       0.006254      -0.030926      -0.002202      -0.075902       0.003671      -0.055654       0.016928       0.038726             10.476317      10.832010       1.796280       4.689500      10.109442       0.093645      10.487499          -0.000000
          283              N      -0.844633       8.525007      25.648491      -0.170176      37.127130 0.49467101E+03  0.11851895E+05                                 9.498833                            7.311347      -0.136223       2.000967                    0.997855      27.187875      75.536119       0.630849       0.405237      -1.085872       0.053686      -0.043029      -0.084862       0.109248       0.021383       0.029239      -0.013552       0.021738      -0.078276      -0.048818       0.006048       0.042770             11.294614      12.032956       0.828632      -1.166307       9.703753       5.626613      12.147134           0.000000
          284              N       2.631235       7.052945      22.374088      -0.390629      44.812176 0.55593282E+03  0.13622789E+05                                10.504687                            7.567184       0.347098       2.111186                    0.999199      29.420507      80.877875       0.647120       0.386258      -1.106345      -0.053494      -0.094347      -0.081292       0.135541      -0.072151      -0.047642      -0.108988       0.058607      -0.012115      -0.163014       0.064341       0.098673             13.458475      22.351509      -1.148139      -5.755419       7.803585       2.604283      10.220330          -0.000002
          285              N       2.810630       5.608083      20.554644      -0.398801      45.238726 0.55414663E+03  0.13578327E+05                                10.558217                            7.549750       0.295318       2.087670                    0.999268      29.715516      81.888081       0.648056       0.385720      -1.105898      -0.087757       0.056058       0.109732       0.151277       0.049264       0.107491      -0.095018      -0.032985      -0.162500      -0.183448       0.076160       0.107288             13.673203      20.694861       6.705452       4.425868      10.597910       3.964131       9.726839          -0.000003
          286              N       0.717631       5.864630      21.654078      -0.378022      42.940603 0.54287286E+03  0.13244242E+05                                10.246696                            7.510865       0.355501       2.120527                    0.998820      29.188557      80.465788       0.644264       0.389684      -1.102213       0.130257       0.031333      -0.017662       0.135131      -0.054809       0.030664      -0.009824      -0.228895       0.225107      -0.167594       0.066597       0.100997             12.754249       9.633657       0.696586      -0.339477      12.802423       8.338511      15.826667          -0.000001
          287              N       7.516895       7.065019      21.609265      -0.170093      33.919903 0.48650474E+03  0.11621035E+05                                 8.951697                            7.280297      -0.247087       1.968160                    0.996777      27.141617      75.573789       0.627633       0.408547      -1.082435      -0.108861      -0.019684      -0.003288       0.110675      -0.004936      -0.009777       0.008496      -0.070941       0.081891      -0.050556       0.015677       0.034879             10.274856      13.914300       2.006420      -0.903757       8.553164       2.441987       8.357105          -0.000000
          288              N      -0.491836       2.744426      17.970376      -0.161441      36.461474 0.48823839E+03  0.11689596E+05                                 9.452114                            7.304865      -0.277304       1.957911                    0.997069      27.249792      76.320404       0.624187       0.409849      -1.080022       0.051835       0.070778       0.067111       0.110455      -0.029261      -0.031363      -0.019504       0.020501      -0.040871      -0.054326       0.011318       0.043008             11.249951      11.756205       1.282729      -0.331289      10.024653       5.536443      11.968997          -0.000000
          289              N      -0.115106      -0.037369      16.515417      -0.176557      34.907229 0.51313690E+03  0.12438913E+05                                 9.178678                            7.502574      -0.294021       1.948054                    0.996972      27.650677      77.913518       0.614240       0.411357      -1.079078       0.076012      -0.083594      -0.000371       0.112986       0.029733      -0.005826       0.001925       0.000759       0.113522      -0.049000       0.010535       0.038466             10.481633       8.544016      -4.408994      -0.924685      11.452945       0.917624      11.447938           0.000001
          290              N      -5.305704      12.912830      17.465472      -0.387047      45.538190 0.58929980E+03  0.14694438E+05                                10.705426                            7.843904       0.170744       2.051043                    0.998551      30.005427      83.990637       0.627379       0.391525      -1.099451       0.116772      -0.003333      -0.078687       0.140849       0.022096       0.122536      -0.006251      -0.173380       0.028288      -0.175345       0.079617       0.095728             13.746344       9.196563      -4.116344       0.619369      21.497600      -6.844220      10.544870           0.000001
          291              N      -3.315863      11.819156      16.757413      -0.377975      47.520954 0.59951606E+03  0.15044850E+05                                11.118422                            7.980797       0.047171       2.015810                    0.997879      30.104268      85.113396       0.612627       0.398403      -1.092397      -0.091639       0.096602      -0.014064       0.133894       0.115788      -0.017033       0.026654       0.024445       0.249237      -0.161947       0.073019       0.088928             14.407070      14.050775       3.427195      -8.175941      12.020347      -6.458235      17.150088           0.000001
          292              N      -4.017012      13.817654      15.649015      -0.377870      45.430394 0.59765568E+03  0.14977142E+05                                10.765719                            7.949595       0.105944       2.034562                    0.997932      30.029258      84.668598       0.616393       0.396525      -1.094374      -0.016637      -0.098258       0.091610       0.135365      -0.018501       0.026669       0.123372       0.120477      -0.151001      -0.170342       0.078788       0.091554             13.712842      19.667099      -6.856933      -5.240062      11.875591       1.717307       9.595837           0.000002
          293              N      -5.156215       8.878815      20.354475      -0.153159      33.498671 0.44035972E+03  0.10293893E+05                                 8.963762                            6.969324      -0.199878       1.985285                    0.998138      26.747664      74.475484       0.633474       0.413623      -1.075541       0.031849       0.085356      -0.066217       0.112627      -0.000251       0.009247       0.037640       0.063413      -0.003620      -0.056984       0.019927       0.037057             10.813259       9.470262      -0.661978      -2.708275      11.915971      -5.341878      11.053545          -0.000000
          294              N       0.306523      12.554838      13.429233      -0.169876      34.377386 0.49193068E+03  0.11798360E+05                                 9.084491                            7.348952      -0.295689       1.951026                    0.996755      27.324863      76.557709       0.620312       0.411697      -1.078976      -0.095271       0.001640       0.062167       0.113772      -0.006030       0.031355      -0.002531      -0.077300       0.005271      -0.056606       0.017398       0.039208             10.462253      10.814769      -1.793712      -4.678978      10.100573       0.091290      10.471418          -0.000000
          295              N       0.844717      11.190975      10.710523      -0.168907      37.065695 0.49378778E+03  0.11824571E+05                                 9.486573                            7.303335      -0.132995       2.002434                    0.997772      27.161280      75.424274       0.631434       0.405073      -1.086063      -0.053465      -0.042369      -0.085027       0.109010      -0.022026      -0.028300      -0.012888       0.022974      -0.079368      -0.048107       0.004730       0.043376             11.278248      12.018540      -0.829376       1.163744       9.689131       5.615472      12.127075          -0.000000
          296              N      -2.631165       9.718913       7.436120      -0.387437      44.636019 0.55342835E+03  0.13545243E+05                                10.475955                            7.549048       0.345112       2.111322                    0.999200      29.355860      80.634983       0.648077       0.386148      -1.106495       0.054985      -0.095859      -0.082042       0.137634       0.071192       0.048311      -0.107907       0.058121      -0.011646      -0.161823       0.064726       0.097097             13.417790      22.280670       1.143629       5.736411       7.781771       2.595173      10.190928          -0.000003
          297              N      -2.810570       8.274051       5.616676      -0.397914      45.188473 0.55342852E+03  0.13555737E+05                                10.548412                            7.543387       0.294333       2.087378                    0.999279      29.699387      81.816750       0.648548       0.385569      -1.106054       0.088773       0.057220       0.109211       0.151927      -0.048913      -0.106452      -0.094988      -0.035027      -0.163137      -0.182636       0.075358       0.107278             13.659421      20.674902      -6.698392      -4.420695      10.586934       3.959056       9.716426          -0.000004
          298              N      -0.717569       8.530598       6.716110      -0.382571      43.062771 0.54459831E+03  0.13297616E+05                                10.266984                            7.523763       0.345231       2.117477                    0.998779      29.233306      80.637905       0.643552       0.389785      -1.102081      -0.128862       0.031065      -0.016475       0.133574       0.054542      -0.030730      -0.012302      -0.226254       0.223116      -0.165877       0.063435       0.102442             12.782217       9.653648      -0.697791       0.340311      12.830742       8.359598      15.862261          -0.000002
          299              N       7.433175       9.730987       6.671297      -0.162929      33.672837 0.48213912E+03  0.11488936E+05                                 8.905287                            7.244937      -0.241773       1.971710                    0.996864      27.011911      75.081282       0.629608       0.408252      -1.082809       0.111997      -0.019019      -0.002025       0.113619       0.006401       0.011383       0.011236      -0.070383       0.084595      -0.051246       0.012896       0.038350             10.216490      13.819127      -1.985680       0.900861       8.510810       2.433216       8.319533          -0.000001
          300              N       0.491874       5.410394       3.032408      -0.161321      36.462928 0.48824565E+03  0.11689612E+05                                 9.452881                            7.305055      -0.276331       1.958217                    0.996964      27.249095      76.313651       0.624172       0.409864      -1.080031      -0.050954       0.071171       0.068408       0.111091       0.029640       0.030259      -0.019416       0.023483      -0.039483      -0.053751       0.010382       0.043368             11.250703      11.761470      -1.281802       0.334259      10.022811       5.534781      11.967827          -0.000001
          301              N       7.590161      11.986459      13.360519      -0.176557      34.907229 0.51313690E+03  0.12438913E+05                                 9.178678                            7.502574      -0.294021       1.948054                    0.996972      27.650677      77.913517       0.614240       0.411357      -1.079078      -0.076012       0.083594       0.000371       0.112986       0.029733      -0.005826       0.001924       0.000759       0.113522      -0.049000       0.010535       0.038466             10.481633       8.544016      -4.408993      -0.924685      11.452944       0.917624      11.447939           0.000000
          302              N      12.780759      -0.963740      12.410464      -0.387047      45.538198 0.58929992E+03  0.14694442E+05                                10.705427                            7.843905       0.170743       2.051042                    0.998551      30.005431      83.990649       0.627379       0.391525      -1.099451      -0.116772       0.003333       0.078687       0.140849       0.022096       0.122536      -0.006251      -0.173380       0.028287      -0.175345       0.079617       0.095728             13.746346       9.196564      -4.116344       0.619370      21.497603      -6.844220      10.544870           0.000001
          303              N      10.790918       0.129934      13.118523      -0.377975      47.520955 0.59951606E+03  0.15044850E+05                                11.118422                            7.980797       0.047171       2.015810                    0.997879      30.104268      85.113397       0.612627       0.398403      -1.092397       0.091639      -0.096602       0.014064       0.133894       0.115788      -0.017033       0.026654       0.024445       0.249237      -0.161947       0.073019       0.088928             14.407070      14.050775       3.427196      -8.175942      12.020348      -6.458235      17.150089           0.000001
          304              N      11.492067      -1.868564      14.226921      -0.377870      45.430379 0.59765546E+03  0.14977135E+05                                10.765717                            7.949594       0.105944       2.034562                    0.997932      30.029252      84.668577       0.616393       0.396525      -1.094374       0.016637       0.098258      -0.091610       0.135365      -0.018501       0.026669       0.123372       0.120477      -0.151001      -0.170341       0.078788       0.091554             13.712839      19.667094      -6.856932      -5.240060      11.875588       1.717307       9.595835           0.000002
          305              N      12.631270       3.070275       9.521461      -0.153159      33.498674 0.44035977E+03  0.10293895E+05                                 8.963763                            6.969324      -0.199878       1.985284                    0.998138      26.747666      74.475492       0.633474       0.413623      -1.075541      -0.031849      -0.085356       0.066217       0.112627      -0.000251       0.009247       0.037640       0.063413      -0.003620      -0.056984       0.019927       0.037057             10.813260       9.470263      -0.661978      -2.708275      11.915971      -5.341878      11.053545          -0.000001
          306              N       7.168532      -0.605748      16.446703      -0.169876      34.377390 0.49193074E+03  0.11798362E+05                                 9.084491                            7.348952      -0.295689       1.951026                    0.996755      27.324865      76.557715       0.620312       0.411697      -1.078976       0.095271      -0.001640      -0.062167       0.113772      -0.006029       0.031355      -0.002531      -0.077300       0.005271      -0.056606       0.017398       0.039208             10.462254      10.814769      -1.793712      -4.678978      10.100573       0.091290      10.471419          -0.000000
          307              N       6.630338       0.758115      19.165413      -0.168907      37.065695 0.49378780E+03  0.11824571E+05                                 9.486573                            7.303335      -0.132995       2.002434                    0.997772      27.161281      75.424272       0.631434       0.405073      -1.086063       0.053465       0.042369       0.085027       0.109010      -0.022026      -0.028300      -0.012888       0.022974      -0.079368      -0.048107       0.004730       0.043376             11.278247      12.018539      -0.829377       1.163743       9.689130       5.615471      12.127073           0.000000
          308              N      10.106220       2.230177      22.439816      -0.387437      44.635991 0.55342802E+03  0.13545233E+05                                10.475949                            7.549045       0.345112       2.111322                    0.999200      29.355856      80.634952       0.648077       0.386148      -1.106496      -0.054985       0.095859       0.082042       0.137634       0.071192       0.048311      -0.107907       0.058121      -0.011646      -0.161823       0.064726       0.097097             13.417780      22.280652       1.143628       5.736406       7.781766       2.595171      10.190921          -0.000002
          309              N      10.285625       3.675039      24.259260      -0.397914      45.188447 0.55342824E+03  0.13555727E+05                                10.548406                            7.543383       0.294333       2.087378                    0.999279      29.699385      81.816724       0.648548       0.385569      -1.106055      -0.088773      -0.057220      -0.109211       0.151927      -0.048913      -0.106452      -0.094988      -0.035027      -0.163137      -0.182636       0.075358       0.107278             13.659411      20.674885      -6.698386      -4.420691      10.586926       3.959053       9.716420          -0.000003
          310              N       8.192624       3.418492      23.159826      -0.382571      43.062762 0.54459818E+03  0.13297612E+05                                10.266982                            7.523762       0.345231       2.117477                    0.998779      29.233303      80.637892       0.643552       0.389785      -1.102081       0.128862      -0.031065       0.016475       0.133574       0.054542      -0.030730      -0.012302      -0.226254       0.223116      -0.165877       0.063435       0.102442             12.782215       9.653646      -0.697791       0.340311      12.830740       8.359597      15.862259          -0.000001
          311              N       0.041880       2.218103      23.204639      -0.162929      33.672833 0.48213906E+03  0.11488934E+05                                 8.905286                            7.244936      -0.241773       1.971710                    0.996864      27.011909      75.081273       0.629609       0.408252      -1.082809      -0.111997       0.019019       0.002025       0.113619       0.006401       0.011383       0.011236      -0.070383       0.084595      -0.051246       0.012896       0.038350             10.216488      13.819123      -1.985679       0.900861       8.510808       2.433216       8.319532          -0.000000
          312              N       6.983181       6.538696      26.843528      -0.161321      36.462933 0.48824573E+03  0.11689615E+05                                 9.452881                            7.305056      -0.276332       1.958217                    0.996964      27.249098      76.313662       0.624172       0.409864      -1.080031       0.050954      -0.071171      -0.068408       0.111091       0.029640       0.030259      -0.019416       0.023483      -0.039483      -0.053751       0.010382       0.043368             11.250704      11.761471      -1.281801       0.334259      10.022812       5.534781      11.967828          -0.000000
          313              N       7.359931       9.320491      28.298487      -0.171666      34.766388 0.51059280E+03  0.12360384E+05                                 9.152157                            7.482413      -0.291928       1.949577                    0.996967      27.575225      77.617460       0.615331       0.411188      -1.079319       0.078489       0.084139       0.000092       0.115065      -0.029309       0.005781       0.001153       0.002220       0.117568      -0.049191       0.009361       0.039829             10.448095       8.511471       4.385490       0.922204      11.407615       0.910857      11.425200           0.000001
          314              N       2.169249      -3.629708      27.348432      -0.388676      45.571474 0.58978722E+03  0.14709799E+05                                10.709714                            7.846510       0.169081       2.050421                    0.998544      30.021452      84.047763       0.627344       0.391461      -1.099483       0.116926       0.003619       0.077903       0.140547      -0.022416      -0.122165      -0.005563      -0.171613       0.028873      -0.174392       0.078231       0.096162             13.752558       9.200604       4.120359      -0.620868      21.509611      -6.846270      10.547460           0.000001
          315              N       4.159098      -2.536034      28.056491      -0.374799      47.368565 0.59735843E+03  0.14975864E+05                                11.091297                            7.963586       0.052680       2.018090                    0.997917      30.053882      84.904162       0.613671       0.398120      -1.092689      -0.093218      -0.098445       0.012814       0.136181      -0.114838       0.018198       0.027091       0.024480       0.252221      -0.161774       0.072176       0.089598             14.368570      14.014590      -3.415367       8.151784      11.987870      -6.437770      17.103249           0.000001
          316              N       3.457937      -4.534532      29.164889      -0.375736      45.348370 0.59642494E+03  0.14938049E+05                                10.751740                            7.940369       0.112795       2.036851                    0.997907      29.998544      84.548475       0.616895       0.396421      -1.094485      -0.015731       0.100195      -0.092728       0.137422       0.019244      -0.026692       0.122823       0.119620      -0.151134      -0.169756       0.078874       0.090882             13.693724      19.638591       6.845737       5.232415      11.858852       1.714540       9.583730           0.000002
          317              N       2.318760       0.404307      24.459429      -0.153442      33.565474 0.44139937E+03  0.10325085E+05                                 8.977775                            6.979224      -0.227805       1.975713                    0.998283      26.781248      74.612849       0.632747       0.413822      -1.075328       0.031852      -0.084813       0.068223       0.113411      -0.000439      -0.010117       0.037566       0.064408      -0.002161      -0.057254       0.019000       0.038254             10.832568       9.482049       0.659653       2.713446      11.938564      -5.356915      11.077092          -0.000000
          318              N       7.781482       2.060220       1.508735      -0.169692      34.415177 0.49255544E+03  0.11818550E+05                                 9.095196                            7.356510      -0.296404       1.950620                    0.996804      27.346363      76.665684       0.619551       0.412021      -1.078631      -0.094791      -0.001305      -0.062228       0.113399       0.006254      -0.030926      -0.002202      -0.075902       0.003671      -0.055654       0.016928       0.038726             10.476316      10.832010       1.796280       4.689499      10.109441       0.093645      10.487498          -0.000000
          319              N       8.319688       3.424083       4.227445      -0.170176      37.127129 0.49467099E+03  0.11851894E+05                                 9.498833                            7.311347      -0.136223       2.000967                    0.997855      27.187874      75.536118       0.630849       0.405238      -1.085872      -0.053686       0.043029       0.084862       0.109248       0.021383       0.029239      -0.013552       0.021738      -0.078276      -0.048818       0.006048       0.042770             11.294614      12.032956       0.828631      -1.166308       9.703753       5.626613      12.147134          -0.000000
          320              N       4.843820       4.896145       7.501848      -0.390629      44.812205 0.55593317E+03  0.13622801E+05                                10.504693                            7.567188       0.347098       2.111186                    0.999199      29.420512      80.877909       0.647120       0.386258      -1.106345       0.053494       0.094347       0.081292       0.135541      -0.072151      -0.047642      -0.108988       0.058607      -0.012115      -0.163014       0.064341       0.098673             13.458485      22.351528      -1.148140      -5.755424       7.803590       2.604284      10.220336          -0.000003
          321              N       4.664425       6.341007       9.321292      -0.398801      45.238756 0.55414696E+03  0.13578338E+05                                10.558224                            7.549754       0.295318       2.087670                    0.999268      29.715519      81.888112       0.648056       0.385720      -1.105897       0.087757      -0.056058      -0.109731       0.151277       0.049264       0.107491      -0.095018      -0.032985      -0.162500      -0.183448       0.076160       0.107288             13.673215      20.694880       6.705459       4.425873      10.597918       3.964134       9.726846          -0.000004
          322              N       6.757424       6.084460       8.221858      -0.378022      42.940610 0.54287296E+03  0.13244245E+05                                10.246697                            7.510866       0.355501       2.120527                    0.998820      29.188559      80.465798       0.644264       0.389684      -1.102213      -0.130257      -0.031333       0.017662       0.135131      -0.054809       0.030664      -0.009824      -0.228895       0.225107      -0.167594       0.066597       0.100997             12.754251       9.633659       0.696586      -0.339477      12.802424       8.338512      15.826668          -0.000002
          323              N      -0.041840       4.884071       8.266671      -0.170093      33.919907 0.48650480E+03  0.11621037E+05                                 8.951698                            7.280298      -0.247087       1.968160                    0.996777      27.141619      75.573799       0.627633       0.408547      -1.082435       0.108861       0.019684       0.003288       0.110675      -0.004936      -0.009777       0.008496      -0.070941       0.081890      -0.050556       0.015677       0.034879             10.274858      13.914304       2.006420      -0.903757       8.553165       2.441987       8.357106          -0.000001
          324              N       7.966891       9.204664      11.905560      -0.161441      36.461470 0.48823833E+03  0.11689594E+05                                 9.452114                            7.304864      -0.277303       1.957911                    0.997069      27.249790      76.320396       0.624187       0.409849      -1.080022      -0.051835      -0.070778      -0.067111       0.110455      -0.029261      -0.031363      -0.019504       0.020501      -0.040871      -0.054326       0.011318       0.043008             11.249951      11.756204       1.282730      -0.331288      10.024653       5.536442      11.968996          -0.000001

******************************************************
Auxiliary information for the entire system
The total spin magnetic moment of the unit cell is   -0.000129
The total net atomic charge of the unit cell is   -0.000005
Accuracy of reproducing the electrostatic potential in the unit cell:
  The inner radius (bohr) =    5.0000
  The outer radius (bohr) =   12.0000
  Valid grid points have density less than (e/(bohr^3)) =    0.0001
  The number of valid grid points were=       561994
  The rms potential error without charges in kcal/mol is=      6.00676
  The rms potential error with partial charges in kcal/mol is=      1.45776
  The RRMSE value at monopole order=      0.24269
  The rms potential error with partial charges and cloud penetration in kcal/mol is=      1.44167
  The RRMSE value at monopole order with cloud penetration is=      0.24001
  The rms potential error with partial charges and atomic dipoles in kcal/mol is=      0.64933
  The RRMSE value at dipole order=      0.10810
  The rms potential error with partial charges, atomic dipoles and cloud penetration in kcal/mol is=      0.63329
  The RRMSE value at dipole order with cloud penetration=      0.10543

******************************************************
The electron densities and ab initio electrostatic potential were computed in VASP using the PBE functional and
projector augmented wave method. See the main text of the journal article for a description of computational details.
The atomic charges, dipoles, and quadrupoles were computed with the DDEC6 method as described in
(a) T. A. Manz and N. Gabaldon Limas, RSC Adv. 6 (2016) 47771-47801 DOI: 10.1039/c6ra04656h
(b) N. Gabaldon Limas and T. A. Manz, RSC Adv. 8 (2018) 2678-2707 DOI: 10.1039/c7ra11829e.
For each atom in the material, the electron cloud parameters were fit to the spherically averaged atom-in-material
electron density using radial positions for which this density was between 10^-4 and 10^-2 electrons per cubic bohr.
The polarizabilities, dispersion coefficients, and quantum Drude oscillator (QDO) parameters were fit using the MCLF method.
The magnetic structure of the system was optimized in VASP from the default ferromagnetic initial guess using spin polarization.
The atomic spin moments (ASMs) were computed on this optimized magnetic structure using the DDEC6 partition as inputs
to the method of T. A. Manz and D. S. Sholl, J. Chem. Theory Comput. 7 (2011) 4146-4164 DOI: 10.1021/ct200539n.
The RMSE and RRMSE were computed using a uniform grid with Ewald summation.
