# Supplementary material for: A collection of forcefield precursors for metal–organic frameworks
Source: RSC Adv. 2019 Nov 13;9(63):36492–507. doi: 10.1039/c9ra07327b (PMC9075174; doi:10.1039/c9ra07327b)
Supplement: RA-009-C9RA07327B-s5505 [file RA-009-C9RA07327B-s5505.xyz]

  648
jmolscript: load "" {1 1 1} spacegroup "x,y,z" unitcell [{     14.853000     0.000000     0.000000 }, {      0.000000    32.866000     0.000000 }, {      0.000000    -9.517056    33.525336 }]
Zn    10.883090     1.786034    29.141563     0.467168
Zn    10.486367    20.631553     5.061990     0.454379
Zn     2.759687    31.474867     2.721587     0.448567
Zn    14.051532     4.608242     4.008960     0.452247
Zn     6.826587    15.316272     2.815458     0.442323
Zn     3.858512     6.609735    12.340341     0.469671
Zn    13.601783    18.044312    29.182799     0.466104
Zn     3.433865    16.368408    20.769616     0.455341
Zn    14.773834    10.230985    19.683731     0.455636
Zn    10.754612    26.928295    19.703175     0.440260
Zn     6.657709    23.494219    12.154275     0.469855
Zn     6.906645    -0.483672    21.984239     0.452611
Zn     3.456590    21.562910     4.383773     0.467168
Zn     3.059867     2.717391    28.463346     0.454379
Zn    10.186187    -8.125923    30.803749     0.448567
Zn     6.625032    18.740702    29.516376     0.452247
Zn    14.253087     8.032672    30.709878     0.442323
Zn    11.285012    16.739209    21.184995     0.469671
Zn     6.175283     5.304632     4.342537     0.466104
Zn    10.860365     6.980536    12.755720     0.455341
Zn     7.347334    13.117959    13.841605     0.455636
Zn     3.328112    -3.579351    13.822161     0.440260
Zn    14.084209    -0.145275    21.371061     0.469855
Zn    14.333145    23.832616    11.541097     0.452610
H     13.577127     2.316582    30.172802     0.080506
H     14.688132     3.376600    31.949645     0.123178
H     11.212530     5.040727    33.022456     0.122585
H     10.116378     3.559315    31.433355     0.093162
H      4.231620    16.497438     3.570448     0.067474
H      2.043773    16.586137     3.084331     0.128356
H      2.636408    13.818999     0.305081     0.138156
H      4.977240    13.958193     0.868306     0.081468
H      9.780701    18.520218     3.044101     0.095161
H     10.894676    16.652753     1.981347     0.116196
H     14.391072    18.115510     3.288835     0.121528
H     13.225111    19.779029     4.398524     0.083129
H     12.085886    22.853610     3.848709     0.095269
H     13.914290    24.188187     4.287890     0.136514
H     14.364336    22.348732     7.861691     0.135274
H     12.537417    20.974639     7.318581     0.094221
H      4.375694    29.376002     4.247660     0.107053
H      3.936045    27.553974     5.571911     0.128111
H     -0.011882    27.802103     4.767303     0.145063
H      0.448561    29.733008     3.580506     0.093215
H      4.299943    22.122881    10.845446     0.087154
H      2.729981    22.501697     9.128949     0.140810
H      4.769298    25.991365     8.320988     0.142043
H      6.150627    25.467419    10.050896     0.079793
H      4.648989    30.411635     0.553168     0.090022
H      6.922983    30.440832     0.033525     0.125933
H      7.649295    -0.594608     3.530218     0.141692
H      5.314403    -0.842789     3.976105     0.075781
H     14.278189    20.174917    31.195325     0.079543
H     13.299376    21.524180    32.717375     0.119576
H      9.795554    19.653924    31.896005     0.121915
H     10.867940    18.484041    30.367249     0.089326
H     11.236294     3.615148     3.878881     0.085989
H     10.025775     1.789952     3.060863     0.124518
H     13.597921     0.020984     2.148974     0.125874
H     14.600499     1.796945     3.198317     0.082958
H     12.421564     6.973771     3.208375     0.094452
H     10.677822     8.318349     3.982810     0.135677
H     10.609498     6.141604     7.355459     0.129337
H     12.488402     4.895282     6.547498     0.097645
H      5.595125    13.620743     5.055621     0.094474
H      5.884759    11.570415     6.037913     0.135010
H      9.348478    11.302747     4.063271     0.127403
H      8.819711    13.077278     2.883179     0.086265
H      5.829803     5.350293    10.258753     0.089993
H      7.019528     5.970337     8.445032     0.138940
H      5.819405     9.811880     9.071956     0.139717
H      4.742563     9.073075    11.003015     0.091285
H     11.782885    16.820210    27.105234     0.091658
H     10.438688    17.522419    25.291513     0.129167
H     11.763576    21.259488    25.858092     0.126296
H     13.174611    20.450648    27.561179     0.091334
H      5.112403    18.646428    19.954280     0.095486
H      6.980910    19.845101    20.698542     0.134271
H      6.891792    17.765217    24.158357     0.135274
H      5.060417    16.595958    23.333634     0.100134
H     12.369578    24.763012    21.261768     0.103455
H     11.929930    22.821562    22.381514     0.129348
H      8.074091    23.122809    21.436100     0.130714
H      8.491460    25.140625    20.359937     0.101834
H      2.921585    13.532846    19.733013     0.096072
H      4.083090    11.770451    18.821124     0.122320
H      7.477000    13.830149    19.334061     0.118936
H      6.284304    15.534768    20.252655     0.084707
H      6.671968     7.232549    13.121817     0.097225
H      7.878031     8.432596    14.868487     0.125915
H      4.288061     9.498691    16.403947     0.121421
H      3.243895     8.362993    14.650572     0.085894
H     12.396314    11.783374    20.245950     0.087165
H     10.076275    11.946725    19.635789     0.130813
H     10.661483     9.023722    16.977230     0.130814
H     12.911713     9.036642    17.533751     0.090084
H     12.607226    25.781438    17.523693     0.102168
H     -0.034162    25.772058    17.024166     0.127518
H      0.748591    -4.963680    20.356584     0.129151
H     13.340965    -5.020375    20.822586     0.088687
H      7.307676    25.345920    14.368959     0.077888
H      6.401643    26.373414    16.179327     0.119616
H      2.773055    24.874923    15.009293     0.127044
H      3.869207    23.781164    13.339731     0.095311
H      4.271723    -0.831242    20.665017     0.091697
H      3.113189    -2.584108    19.592206     0.117213
H      6.630379    -4.392794    18.878117     0.122067
H      7.673060    -2.695381    20.088381     0.094054
H      4.644533    -0.373948    24.020903     0.095159
H      2.777511     0.890570    24.486905     0.128369
H      3.637500     3.241657    21.322114     0.136556
H      5.555022     1.974183    21.017033     0.087389
H     11.416016     3.937487    27.403610     0.077194
H     12.706741     4.599660    25.499371     0.131750
H     14.480190     1.014564    25.717285     0.132759
H     13.125596     0.517685    27.490776     0.081696
H      2.028920     8.523958    20.879579     0.093346
H      2.325980     6.543766    21.938980     0.138344
H     13.162729     6.179272    22.227298     0.138112
H     12.975581     8.233495    21.208128     0.095385
H      6.150627    21.032362     3.352534     0.080506
H      7.261632    19.972344     1.575691     0.123178
H      3.786030    18.308217     0.502880     0.122584
H      2.689878    19.789629     2.091981     0.093162
H     11.658120     6.851506    29.954888     0.067474
H      9.470273     6.762807    30.441005     0.128356
H     10.062908     9.529945    33.220255     0.138156
H     12.403740     9.390751    32.657030     0.081469
H      2.354201     4.828726    30.481235     0.095161
H      3.468176     6.696191    31.543989     0.116196
H      6.964572     5.233434    30.236501     0.121528
H      5.798611     3.569915    29.126812     0.083129
H      4.659386     0.495334    29.676627     0.095269
H      6.487790    -0.839243    29.237446     0.136514
H      6.937836     1.000212    25.663645     0.135274
H      5.110917     2.374305    26.206755     0.094221
H     11.802194    -6.027058    29.277676     0.107054
H     11.362545    -4.205030    27.953425     0.128111
H      7.414618    -4.453159    28.758033     0.145062
H      7.875061    -6.384064    29.944830     0.093215
H     11.726444     1.226063    22.679890     0.087155
H     10.156481     0.847247    24.396387     0.140810
H     12.195798    -2.642421    25.204348     0.142043
H     13.577127    -2.118475    23.474440     0.079793
H     12.075489    -7.062691    32.972168     0.090022
H     14.349483     2.425168    -0.033525     0.125933
H      0.222795    23.943552    29.995118     0.141692
H     12.740903    24.191733    29.549231     0.075781
H      6.851689     3.174027     2.330011     0.079543
H      5.872876     1.824764     0.807961     0.119576
H      2.369054     3.695020     1.629331     0.121916
H      3.441440     4.864903     3.158087     0.089327
H      3.809795    19.733796    29.646455     0.085989
H      2.599275    21.558992    30.464473     0.124518
H      6.171422    23.327960    31.376362     0.125874
H      7.173999    21.551999    30.327019     0.082958
H      4.995064    16.375173    30.316961     0.094452
H      3.251322    15.030595    29.542526     0.135677
H      3.182998    17.207340    26.169877     0.129337
H      5.061902    18.453662    26.977838     0.097645
H     13.021625     9.728201    28.469715     0.094474
H     13.311259    11.778529    27.487423     0.135010
H      1.921978    12.046197    29.462065     0.127403
H      1.393211    10.271666    30.642157     0.086265
H     13.256302    17.998651    23.266583     0.089993
H     14.446028    17.378607    25.080304     0.138940
H     13.245905    13.537064    24.453380     0.139716
H     12.169063    14.275869    22.522321     0.091285
H      4.356385     6.528734     6.420102     0.091658
H      3.012188     5.826525     8.233823     0.129167
H      4.337076     2.089456     7.667244     0.126296
H      5.748111     2.898296     5.964157     0.091334
H     12.538903     4.702516    13.571056     0.095486
H     14.407410     3.503843    12.826794     0.134272
H     14.318292     5.583727     9.366979     0.135274
H     12.486917     6.752986    10.191702     0.100134
H      4.943078    -1.414068    12.263568     0.103455
H      4.503430     0.527382    11.143822     0.129348
H      0.647591     0.226135    12.089236     0.130714
H      1.064960    -1.791681    13.165399     0.101834
H     10.348085     9.816098    13.792323     0.096072
H     11.509590    11.578493    14.704212     0.122320
H      0.050500     9.518795    14.191275     0.118936
H     13.710804     7.814176    13.272681     0.084707
H     14.098468    16.116395    20.403519     0.097224
H      0.451531    14.916348    18.656849     0.125915
H     11.714561    13.850253    17.121389     0.121421
H     10.670395    14.985951    18.874764     0.085894
H      4.969814    11.565570    13.279386     0.087165
H      2.649775    11.402219    13.889547     0.130813
H      3.234983    14.325222    16.548106     0.130814
H      5.485213    14.312302    15.991585     0.090084
H      5.180726    -2.432494    16.001643     0.102168
H      7.392338    -2.423114    16.501170     0.127518
H      8.175091    28.312624    13.168752     0.129151
H      5.914465    28.369319    12.702750     0.088687
H     14.734176    -1.996976    19.156377     0.077888
H     13.828143    -3.024470    17.346009     0.119616
H     10.199555    -1.525979    18.516043     0.127044
H     11.295707    -0.432220    20.185605     0.095311
H     11.698223    24.180186    12.860319     0.091697
H     10.539689    25.933052    13.933130     0.117213
H     14.056879    27.741738    14.647219     0.122067
H      0.246560    26.044325    13.436955     0.094054
H     12.071033    23.722892     9.504433     0.095159
H     10.204011    22.458374     9.038431     0.128369
H     11.064000    20.107287    12.203222     0.136556
H     12.981522    21.374761    12.508303     0.087389
H      3.989516    19.411457     6.121726     0.077193
H      5.280241    18.749284     8.025965     0.131750
H      7.053690    22.334380     7.808051     0.132759
H      5.699096    22.831259     6.034560     0.081696
H      9.455420    14.824986    12.645757     0.093346
H      9.752480    16.805178    11.586356     0.138344
H      5.736229    17.169672    11.298038     0.138112
H      5.549081    15.115449    12.317208     0.095384
C     13.058758     2.830271    30.782964     0.115252
C     13.750907     3.485933    31.842364    -0.132966
C     13.042419     4.262614    32.683850     0.057507
C     11.710105     4.421512    32.506166    -0.151916
C     11.065485     3.596242    31.476938     0.061685
C     13.676642    14.515073     0.238030     0.371620
C      0.622341    15.107059     1.498583     0.358146
C     13.523656    16.134434     1.850599     0.369508
C      3.915251    15.915949     2.886531     0.089367
C      2.597790    15.952557     2.641796    -0.144469
C      2.069023    15.090082     1.766785     0.073589
C      2.933467    14.367966     1.022523    -0.152248
C      4.354900    14.468519     1.374539     0.103258
C     10.723866    18.422306     3.111151     0.103129
C     11.401163    17.314440     2.440644    -0.146267
C     12.702286    17.231666     2.477522     0.056272
C     13.444936    18.167842     3.231842    -0.145682
C     12.742389    19.152809     3.872176     0.080562
C     12.552270    22.751906     4.670079     0.100345
C     13.626142    23.546287     4.928224    -0.139483
C     14.282645    23.408482     6.108316     0.069384
C     13.900923    22.450436     7.040321    -0.141996
C     12.815168    21.654417     6.718477     0.078206
C      0.649076    24.270930     6.369814     0.367630
C      1.771963    26.161625     6.007740     0.375817
C      2.584422    24.671532     7.459387     0.361738
C      3.478573    29.094725     4.381761     0.079411
C      3.209733    27.978680     5.129376    -0.138553
C      1.979905    27.449436     5.280240     0.081644
C      0.877812    28.124025     4.686842    -0.142445
C      1.174872    29.273710     3.982810     0.088036
C      4.384606    22.906613    10.319098     0.095731
C      3.429558    23.122243     9.293223    -0.148751
C      3.563235    24.299871     8.525493     0.063292
C      4.637107    25.195527     8.820516    -0.144390
C      5.454022    24.856910     9.839686     0.078622
C      5.256477    30.809341     1.166682     0.090153
C      6.617011    30.812398     0.854896    -0.144177
C      7.503736    31.351315     1.746670     0.069722
C      7.064087    31.864347     2.903294    -0.154770
C      5.644140    31.758808     3.124561     0.082098
C      8.962300    31.444671     1.394654     0.374960
C     10.749116    31.026443     0.124044     0.386384
C     10.909529    -0.320177     1.729907     0.368075
C     13.340965    20.089885    31.332779     0.094471
C     12.778036    20.869498    32.268136    -0.149761
C     11.417501    20.719495    32.576569     0.056729
C     10.728322    19.785832    31.778666    -0.127452
C     11.371457    19.109398    30.873482     0.094537
C     11.699708     2.857706     3.536923     0.093555
C     10.974882     1.789609     3.027338    -0.151622
C     11.671487     0.721259     2.460760     0.054260
C     13.079552     0.729990     2.511048    -0.147552
C     13.655848     1.806208     3.107799     0.105182
C     12.048754     6.805726     4.066623     0.083143
C     10.998647     7.597063     4.509158    -0.134107
C     10.440174     7.317846     5.712717     0.064634
C     10.974882     6.326082     6.497210    -0.148286
C     12.093313     5.568741     6.004388     0.089168
C      9.263816     8.121288     6.182072     0.382746
C      7.999826     9.983343     5.944042     0.381130
C      7.496309     8.421452     7.509675     0.379867
C      6.346687    13.098198     4.800828     0.089550
C      6.536805    11.909339     5.434457    -0.146193
C      7.710192    11.201793     5.183017     0.082667
C      8.524137    11.736820     4.247660    -0.133576
C      8.238959    12.808401     3.587211     0.095563
C      5.800097     6.261658    10.000608     0.103005
C      6.541261     6.619652     8.947912    -0.145336
C      6.591761     7.945394     8.619364     0.075946
C      5.843170     8.899564     9.333454    -0.145743
C      5.149535     8.438124    10.426379     0.078203
C     11.759120    17.735292    26.857147     0.094198
C     10.964485    18.155389    25.770926    -0.137848
C     10.952602    19.471880    25.405500     0.063333
C     11.753179    20.339304    26.089416    -0.135467
C     12.558212    19.869134    27.132054     0.081998
C     10.116378    19.929779    24.255581     0.380734
C      8.342930    19.712123    22.961503     0.374642
C      9.639597    21.546413    22.740235     0.378306
C      5.488183    18.451659    20.802471     0.109199
C      6.591761    19.178647    21.251710    -0.149172
C      7.122014    18.927360    22.518968     0.065979
C      6.548688    17.954884    23.293403    -0.140287
C      5.473331    17.263275    22.800581     0.069865
C     11.476913    24.442219    21.291941     0.075071
C     11.212530    23.287953    21.965800    -0.133027
C      9.941113    22.777223    22.063024     0.081630
C      8.959330    23.467470    21.426042    -0.132198
C      9.210345    24.660224    20.755536     0.084602
C      3.869207    13.591751    19.676020     0.079311
C      4.549474    12.542600    19.122852    -0.151523
C      5.947141    12.613446    19.012218     0.066516
C      6.536805    13.735434    19.424580    -0.147363
C      5.813464    14.758292    19.977748     0.102762
C      6.692762    11.539829    18.348416     0.376857
C      6.866542     9.915101    16.789488     0.379150
C      8.718711    10.564697    17.962875     0.364739
C      6.199642     7.696672    13.802381     0.097575
C      6.928924     8.435540    14.834961    -0.130242
C      6.198157     9.130741    15.743498     0.049834
C      4.803460     9.068816    15.730088    -0.146149
C      4.191517     8.356673    14.707565     0.081862
C     12.047268    11.199461    19.582149     0.077687
C     10.637719    11.307435    19.213370    -0.143513
C     10.141628    10.471087    18.257898     0.074735
C     10.979338     9.611353    17.651089    -0.136248
C     12.325019     9.600074    18.026573     0.085836
C     13.220655    26.227669    18.093624     0.082802
C     14.530690    26.234875    17.801953    -0.141476
C      0.643135    26.877504    18.583094     0.068899
C      0.152986    -5.390534    19.753128    -0.145264
C     13.654363    -5.423944    20.021331     0.092858
C      2.079420    26.987293    18.231078     0.371038
C      3.806824    26.496328    16.950410     0.377390
C      3.999913    -4.794243    18.509338     0.371291
C      6.374908    25.242982    14.523176     0.110161
C      5.847626    25.864306    15.599339    -0.154609
C      4.424709    25.742677    15.854131     0.045504
C      3.714735    24.967734    14.925480    -0.131216
C      4.357870    24.352718    13.919720     0.081811
C      4.747019    -1.593011    20.349879     0.098150
C      4.057840    -2.625285    19.679372    -0.142518
C      4.724739    -3.670375    19.169787     0.056186
C      6.120921    -3.697543    19.277068    -0.147587
C      6.728409    -2.683263    19.987805     0.083948
C      4.448474     0.391016    23.491203     0.075474
C      3.333013     1.131859    23.752701    -0.139109
C      2.988424     2.221269    22.971560     0.066427
C      3.833559     2.522008    21.912160    -0.142523
C      4.969814     1.751750    21.731123     0.093420
C      1.773448     3.023607    23.236410     0.372901
C     14.705955     3.300612    24.356157     0.371919
C      0.564414     4.888262    22.931330     0.382409
C     12.026474     3.320595    27.018068     0.101590
C     12.824080     3.743204    25.888264    -0.145304
C     13.755363     2.861404    25.405500     0.065051
C     13.845967     1.652915    26.015661    -0.141232
C     13.026081     1.360221    27.058299     0.087518
C      1.255079     8.028177    21.120962     0.085943
C      1.443712     6.860332    21.784763    -0.142916
C      0.360928     6.126166    22.240708     0.086782
C     13.945482     6.648849    21.962448    -0.146797
C     13.844481     7.859419    21.298646     0.081895
C      5.632258    20.518673     2.742372     0.115252
C      6.324407    19.863011     1.682972    -0.132965
C      5.615919    19.086330     0.841486     0.057507
C      4.283605    18.927432     1.019170    -0.151916
C      3.638985    19.752702     2.048398     0.061685
C      6.250142     8.833871    33.287306     0.371620
C      8.048841     8.241885    32.026753     0.358146
C      6.097157     7.214510    31.674737     0.369508
C     11.341751     7.432995    30.638805     0.089367
C     10.024290     7.396387    30.883540    -0.144468
C      9.495523     8.258862    31.758551     0.073589
C     10.359968     8.980978    32.502813    -0.152247
C     11.781400     8.880425    32.150797     0.103257
C      3.297366     4.926638    30.414185     0.103129
C      3.974663     6.034504    31.084692    -0.146267
C      5.275786     6.117278    31.047814     0.056273
C      6.018436     5.181102    30.293494    -0.145681
C      5.315889     4.196135    29.653160     0.080562
C      5.125770     0.597038    28.855257     0.100345
C      6.199642    -0.197343    28.597112    -0.139483
C      6.856145    -0.059538    27.417020     0.069384
C      6.474423     0.898508    26.485015    -0.141996
C      5.388668     1.694527    26.806859     0.078206
C      8.075576    -0.921986    27.155522     0.367630
C      9.198463    -2.812681    27.517596     0.375817
C     10.010922    -1.322588    26.065949     0.361738
C     10.905073    -5.745781    29.143575     0.079411
C     10.636233    -4.629736    28.395960    -0.138553
C      9.406405    -4.100492    28.245096     0.081644
C      8.304312    -4.775081    28.838494    -0.142445
C      8.601372    -5.924766    29.542526     0.088036
C     11.811106     0.442331    23.206238     0.095731
C     10.856058     0.226701    24.232113    -0.148751
C     10.989735    -0.950927    24.999843     0.063292
C     12.063607    -1.846583    24.704820    -0.144390
C     12.880522    -1.507966    23.685650     0.078622
C     12.682977    -7.460397    32.358654     0.090153
C     14.043512    -7.463454    32.670440    -0.144177
C      0.077236    -8.002371    31.778666     0.069722
C     14.490587    -8.515403    30.622042    -0.154770
C     13.070640    -8.409864    30.400775     0.082098
C      1.535800    -8.095727    32.130682     0.374960
C      3.322616    -7.677499    33.401292     0.386385
C      3.483028    23.669121    31.795429     0.368075
C      5.914465     3.259059     2.192557     0.094472
C      5.351536     2.479446     1.257200    -0.149761
C      3.991001     2.629449     0.948767     0.056729
C      3.301822     3.563112     1.746670    -0.127452
C      3.944957     4.239546     2.651854     0.094537
C      4.273208    20.491238    29.988413     0.093555
C      3.548382    21.559335    30.497998    -0.151622
C      4.244987    22.627685    31.064576     0.054260
C      5.653052    22.618954    31.014288    -0.147551
C      6.229348    21.542736    30.417537     0.105182
C      4.622254    16.543218    29.458713     0.083143
C      3.572147    15.751881    29.016178    -0.134107
C      3.013674    16.031098    27.812619     0.064634
C      3.548382    17.022862    27.028126    -0.148286
C      4.666813    17.780203    27.520948     0.089168
C      1.837316    15.227656    27.343264     0.382745
C      0.573326    13.365601    27.581294     0.381129
C      0.069809    14.927492    26.015661     0.379867
C     13.773187    10.250746    28.724508     0.089550
C     13.963305    11.439605    28.090879    -0.146193
C      0.283692    12.147151    28.342319     0.082667
C      1.097637    11.612124    29.277676    -0.133577
C      0.812459    10.540543    29.938125     0.095563
C     13.226597    17.087286    23.524728     0.103005
C     13.967761    16.729292    24.577424    -0.145336
C     14.018261    15.403550    24.905972     0.075946
C     13.269670    14.449380    24.191882    -0.145743
C     12.576035    14.910820    23.098957     0.078203
C      4.332620     5.613652     6.668189     0.094198
C      3.537985     5.193555     7.754410    -0.137848
C      3.526102     3.877064     8.119836     0.063333
C      4.326679     3.009640     7.435920    -0.135467
C      5.131712     3.479810     6.393282     0.081998
C      2.689878     3.419165     9.269755     0.380733
C      0.916430     3.636821    10.563833     0.374642
C      2.213097     1.802531    10.785101     0.378306
C     12.914684     4.897285    12.722865     0.109199
C     14.018261     4.170297    12.273626    -0.149172
C     14.548514     4.421584    11.006368     0.065979
C     13.975188     5.394060    10.231933    -0.140287
C     12.899831     6.085669    10.724755     0.069865
C      4.050413    -1.093275    12.233395     0.075071
C      3.786030     0.060991    11.559536    -0.133027
C      2.514613     0.571721    11.462312     0.081631
C      1.532830    -0.118526    12.099294    -0.132198
C      1.783845    -1.311280    12.769800     0.084602
C     11.295707     9.757193    13.849316     0.079311
C     11.975974    10.806344    14.402484    -0.151523
C     13.373641    10.735498    14.513118     0.066516
C     13.963305     9.613510    14.100756    -0.147363
C     13.239964     8.590652    13.547588     0.102762
C     14.119262    11.809115    15.176920     0.376857
C     14.293042    13.433843    16.735848     0.379150
C      1.292211    12.784247    15.562461     0.364739
C     13.626142    15.652272    19.722955     0.097575
C     14.355424    14.913404    18.690375    -0.130242
C     13.624657    14.218203    17.781838     0.049834
C     12.229960    14.280128    17.795248    -0.146149
C     11.618017    14.992271    18.817771     0.081862
C      4.620768    12.149483    13.943187     0.077687
C      3.211219    12.041509    14.311966    -0.143513
C      2.715128    12.877857    15.267438     0.074735
C      3.552838    13.737591    15.874247    -0.136248
C      4.898519    13.748870    15.498763     0.085836
C      5.794155    -2.878725    15.431712     0.082801
C      7.104190    -2.885931    15.723383    -0.141476
C      8.069635    -3.528560    14.942242     0.068899
C      7.579486    28.739478    13.772208    -0.145264
C      6.227863    28.772888    13.504005     0.092858
C      9.505920    -3.638349    15.294258     0.371038
C     11.233324    -3.147384    16.574926     0.377390
C     11.426413    28.143187    15.015998     0.371291
C     13.801408    -1.894038    19.002160     0.110161
C     13.274126    -2.515362    17.925997    -0.154609
C     11.851209    -2.393733    17.671205     0.045504
C     11.141235    -1.618790    18.599856    -0.131216
C     11.784370    -1.003774    19.605616     0.081811
C     12.173519    24.941955    13.175457     0.098150
C     11.484340    25.974229    13.845964    -0.142518
C     12.151239    27.019319    14.355549     0.056186
C     13.547421    27.046487    14.248268    -0.147588
C     14.154909    26.032207    13.537531     0.083948
C     11.874974    22.957928    10.034133     0.075474
C     10.759513    22.217085     9.772635    -0.139109
C     10.414924    21.127675    10.553776     0.066427
C     11.260059    20.826936    11.613176    -0.142523
C     12.396314    21.597194    11.794213     0.093420
C      9.199948    20.325337    10.288926     0.372901
C      7.279455    20.048332     9.169179     0.371919
C      7.990914    18.460682    10.594006     0.382409
C      4.599974    20.028349     6.507268     0.101590
C      5.397580    19.605740     7.637072    -0.145304
C      6.328863    20.487540     8.119836     0.065051
C      6.419467    21.696029     7.509675    -0.141232
C      5.599581    21.988723     6.467037     0.087518
C      8.681579    15.320767    12.404374     0.085943
C      8.870212    16.488612    11.740573    -0.142916
C      7.787428    17.222778    11.284628     0.086782
C      6.518982    16.700095    11.562888    -0.146797
C      6.417981    15.489525    12.226690     0.081896
I      8.708314     3.001021    28.687965    -0.455739
I     11.110935    -0.656230    29.772510    -0.455546
I     10.019537    19.116077     7.030263    -0.434444
I      8.920860    22.158344     3.789033    -0.453321
I      1.397964    31.261823     0.592728    -0.433478
I      2.548923     0.631623     4.250342    -0.459658
I     14.597677     5.453755     1.659169    -0.466429
I      0.960544     4.252452     5.708024    -0.434331
I      7.105675    17.229202     4.445124    -0.433956
I      8.211333    15.052103     0.697662    -0.423470
I      1.672745     7.826864    11.916245    -0.465156
I      4.004666     4.157246    12.906584    -0.464774
I     13.227191    15.586712    29.647796    -0.464091
I      0.995597    19.075350    28.764738    -0.462811
I      2.586056    17.447000    18.615278    -0.476418
I      1.838059    15.781740    22.585013    -0.436311
I      0.353798    12.170930    21.271490    -0.455070
I      1.499113     9.834880    17.703054    -0.444549
I      9.233367    26.672178    17.678580    -0.437192
I     10.310656    -4.137264    21.443140    -0.442912
I      8.720790    24.869742    11.586691    -0.453462
I      6.745341    21.095111    12.907590    -0.455728
I      7.240095    -2.184277    23.840537    -0.426612
I      8.681133     1.010775    20.945624    -0.453818
I      1.281814    20.347923     4.837371    -0.455739
I      3.684435    24.005174     3.752826    -0.455546
I      2.593037     4.232867    26.495073    -0.434445
I      1.494360     1.190600    29.736303    -0.453322
I      8.824464    -7.912879    32.932608    -0.433479
I      9.975423    22.717321    29.274994    -0.459659
I      7.171177    17.895189    31.866167    -0.466428
I      8.387044    19.096492    27.817312    -0.434330
I     14.532175     6.119742    29.080212    -0.433954
I      0.784833     8.296841    32.827674    -0.423463
I      9.099245    15.522080    21.609091    -0.465156
I     11.431166    19.191698    20.618752    -0.464774
I      5.800691     7.762232     3.877540    -0.464090
I      8.422097     4.273594     4.760598    -0.462811
I     10.012556     5.901944    14.910058    -0.476419
I      9.264559     7.567204    10.940323    -0.436312
I      7.780298    11.178014    12.253846    -0.455070
I      8.925613    13.514064    15.822282    -0.444550
I      1.806867    -3.323234    15.846756    -0.437192
I      2.884156    27.486208    12.082196    -0.442912
I      1.294290    -1.520798    21.938645    -0.453462
I     14.171841     2.253833    20.617746    -0.455727
I     14.666595    25.533221     9.684799    -0.426613
I      1.254633    22.338169    12.579712    -0.453818
N     11.814076     2.878897    30.588517    -0.155193
N      0.136648    14.348993     0.452592    -0.380089
N     14.789132    15.998263     2.226082    -0.368488
N     12.884977    15.430070     0.881716    -0.387014
N      4.801975    15.183352     2.306543    -0.153510
N     11.427898    19.281253     3.801773    -0.164288
N     12.142328    21.837282     5.541738    -0.181607
N      0.701062    25.462555     5.749595    -0.386324
N      2.734437    25.871367     6.902867    -0.384163
N      1.565506    23.814528     7.248178    -0.375975
N      2.419554    29.803474     3.818536    -0.183230
N      5.376786    23.727718    10.587301    -0.162499
N      4.784151    31.336217     2.262960    -0.160702
N      9.452449    30.760116     0.402304    -0.373601
N     11.511075    31.869998     0.787845    -0.377629
N      9.603950    -0.521737     2.138916    -0.392025
N     12.690403    19.204391    30.585164    -0.163266
N     13.017169     2.846805     3.563743    -0.169255
N     12.559697     5.803760     4.817591    -0.164537
N      9.036565     9.250645     5.514918    -0.394857
N      7.218558     9.601657     6.929687    -0.400597
N      8.489975     7.634951     7.154307    -0.372755
N      7.145778    13.564726     3.852061    -0.172147
N      5.017343     7.080557    10.728108    -0.183014
N     12.457211    18.609378    27.517596    -0.171287
N      9.066271    19.185395    23.937090    -0.367945
N      8.543446    20.891464    22.361399    -0.393080
N     10.447600    21.111101    23.752701    -0.397337
N      4.980211    17.530564    21.523266    -0.171847
N     10.493645    25.150283    20.661665    -0.173744
N      4.491547    14.733193    20.158785    -0.172101
N      6.086759    10.818766    17.449937    -0.382068
N      8.188459     9.788117    16.970525    -0.377614
N      8.014679    11.475278    18.656849    -0.388760
N      4.873269     7.680151    13.825849    -0.167562
N     12.847845    10.316544    19.022276    -0.161343
N     12.772095    26.868535    19.216723    -0.177996
N      2.538378    26.240292    17.238728    -0.378664
N      4.607401    27.408736    17.533751    -0.377362
N      2.716614    -4.960081    18.908290    -0.373678
N      5.728802    24.535231    13.705157    -0.168151
N      6.033289    -1.680124    20.540973    -0.165405
N      5.277271     0.744163    22.478738    -0.174591
N      0.868901     2.462731    24.054429    -0.374654
N     14.477219     4.478570    23.749348    -0.393976
N      1.687301     4.213151    22.669832    -0.391637
N     12.114107     2.174563    27.500833    -0.153378
N      0.029706     8.555364    20.768946    -0.173451
N      4.387576    20.470047     2.936819    -0.155193
N      7.563148     8.999951    33.072744    -0.380089
N      7.362632     7.350681    31.299254    -0.368488
N      5.458477     7.918874    32.643620    -0.387014
N     12.228475     8.165592    31.218793    -0.153511
N      4.001398     4.067691    29.723563    -0.164288
N      4.715828     1.511662    27.983598    -0.181607
N      8.127562    -2.113611    27.775741    -0.386323
N     10.160937    -2.522423    26.622469    -0.384163
N      8.992006    -0.465584    26.277158    -0.375976
N      9.846054    -6.454530    29.706800    -0.183230
N     12.803286    -0.378774    22.938035    -0.162499
N     12.210651    -7.987273    31.262376    -0.160702
N      2.025949    -7.411172    33.123032    -0.373600
N      4.084575    -8.521054    32.737491    -0.377629
N      2.177450    23.870681    31.386420    -0.392025
N      5.263903     4.144553     2.940172    -0.163266
N      5.590669    20.502139    29.961593    -0.169255
N      5.133197    17.545184    28.707745    -0.164537
N      1.610065    14.098299    28.010418    -0.394857
N     14.645058    13.747287    26.595649    -0.400597
N      1.063475    15.713993    26.371029    -0.372755
N     14.572278     9.784218    29.673275    -0.172147
N     12.443843    16.268387    22.797228    -0.183014
N      5.030711     4.739566     6.007740    -0.171288
N      1.639771     4.163549     9.588246    -0.367945
N      1.116946     2.457480    11.163937    -0.393080
N      3.021100     2.237843     9.772635    -0.397336
N     12.406711     5.818380    12.002070    -0.171847
N      3.067144    -1.801339    12.863671    -0.173744
N     11.918047     8.615751    13.366551    -0.172101
N     13.513259    12.530178    16.075399    -0.382068
N      0.761959    13.560827    16.554811    -0.377614
N      0.588179    11.873666    14.868487    -0.388760
N     12.299769    15.668793    19.699487    -0.167562
N      5.421345    13.032400    14.503060    -0.161343
N      5.345595    -3.519591    14.308613    -0.177996
N      9.964878    -2.891348    16.286608    -0.378664
N     12.033901    -4.059792    15.991585    -0.377362
N     10.143114    28.309025    14.617046    -0.373678
N     13.155302    -1.186287    19.820179    -0.168151
N     13.459789    25.029068    12.984363    -0.165405
N     12.703771    22.604781    11.046598    -0.174591
N      8.295401    20.886213     9.470907    -0.374654
N      7.050719    18.870374     9.775988    -0.393976
N      9.113801    19.135793    10.855504    -0.391637
N      4.687607    21.174381     6.024503    -0.153378
N      7.456206    14.793580    12.756390    -0.173451

The following XYZ coordinates are in angstroms. Other properties are in atomic units.
The sperically averaged electron density of each atom fit to a function of the form exp(a - br)
eigen_1, eigen_2 and eigen_3 are the three eigenvalues of traceless quadrupole moment tensor
  atom number  atomic symbol              X              Y              Z     net charge C6 coefficient C8 coefficient C10 coefficient fluctuating dipole atomic polarizability isotropic forcefield polarizability              a              b squared Pearson coefficient          <r^3>          <r^4>         wp_QDO          m_QDO          q_QDO       dipole_x       dipole_y       dipole_z         dipole            Qxy            Qxz            Qyz     Q(x^2-y^2)  Q(3z^2 - R^2)        eigen_1        eigen_2        eigen_3 static polarizability      alpha(xx)      alpha(xy)      alpha(xz)      alpha(yy)      alpha(yz)      alpha(zz) atomic spin moment
            1             Zn      10.883090       1.786034      29.141563       0.467168     132.361410 0.32048751E+04  0.11722514E+06                                21.193380                           18.450754       0.325756       1.862951                    0.998410      59.067192     175.585988       0.420386       0.398335      -1.139671      -0.011163      -0.006331       0.002406       0.013057      -0.011576       0.005252       0.002288       0.032465       0.006399      -0.021618       0.001685       0.019933             24.947852      23.565181       5.073407       0.711080      23.219103       5.803095      28.059273          -0.000003
            2             Zn      10.486367      20.631553       5.061990       0.454379     132.646757 0.32975400E+04  0.12150510E+06                                21.235239                           18.725326       0.309780       1.849732                    0.998507      59.930772     178.944202       0.416871       0.398749      -1.139112      -0.018235      -0.003324       0.002786       0.018744       0.023493       0.011027       0.013281       0.001327      -0.000304      -0.023647      -0.008937       0.032584             24.383569      27.165459       1.438209      -1.103558      23.728758       5.460355      22.256490          -0.000002
            3             Zn       2.759687      31.474867       2.721587       0.448567     137.554093 0.33247996E+04  0.12280914E+06                                21.753761                           18.806628       0.303656       1.848021                    0.998567      60.107340     179.916494       0.415674       0.398922      -1.138551      -0.005074      -0.000425      -0.006344       0.008134      -0.001515       0.002354      -0.002591       0.043184      -0.011949      -0.020048      -0.003804       0.023852             25.859957      25.678574       1.733036      -2.521775      28.990092      -6.727829      22.911206           0.000003
            4             Zn      14.051532       4.608242       4.008960       0.452247     138.260574 0.32558682E+04  0.11966926E+06                                21.865186                           18.643001       0.317296       1.854597                    0.998337      59.858732     178.897896       0.416288       0.400310      -1.137235       0.004295       0.002225      -0.013438       0.014282      -0.019449      -0.020016      -0.007165       0.004787      -0.069204      -0.036722       0.003405       0.033317             25.567212      28.773329      -2.242704       0.924624      24.435747       6.570152      23.492561           0.000005
            5             Zn       6.826587      15.316272       2.815458       0.442323     137.206658 0.33431739E+04  0.12354886E+06                                21.666516                           18.836497       0.343671       1.858108                    0.998544      60.109090     179.447373       0.416441       0.397990      -1.140224       0.005488       0.003845      -0.007745       0.010241      -0.011227      -0.009623      -0.003650       0.038257      -0.005071      -0.023165      -0.002473       0.025638             25.576573      26.267357      -2.014551       3.578931      27.537612      -5.493141      22.924750          -0.000005
            6             Zn       3.858512       6.609735      12.340341       0.469671     133.388850 0.32351422E+04  0.11869604E+06                                21.336740                           18.566862       0.311437       1.855544                    0.998501      59.421931     177.328329       0.417781       0.399590      -1.137955      -0.010931      -0.009147       0.000694       0.014271      -0.018135      -0.005469       0.007243       0.023208       0.032691      -0.027357       0.005096       0.022261             24.859295      23.752123       5.781453      -0.112540      23.721228       4.281889      27.104533           0.000005
            7             Zn      13.601783      18.044312      29.182799       0.466104     132.749277 0.31748259E+04  0.11593683E+06                                21.264414                           18.389670       0.327907       1.861608                    0.998379      59.278624     176.488068       0.419900       0.399447      -1.138052       0.007729      -0.012744       0.014682       0.020921       0.024790       0.005030       0.005566       0.039190      -0.014200      -0.029562      -0.005618       0.035181             24.979918      23.373225      -5.803982      -0.971726      23.806738       5.214603      27.759791           0.000005
            8             Zn       3.433865      16.368408      20.769616       0.455341     138.421685 0.32224120E+04  0.11816155E+06                                21.852325                           18.536797       0.314769       1.854272                    0.998400      59.783781     178.599406       0.417726       0.399871      -1.137283      -0.008909      -0.001792      -0.009276       0.012986       0.020885       0.012967      -0.004456      -0.008539      -0.058179      -0.029186      -0.002307       0.031493             25.642846      29.796758       2.014105      -0.813287      24.032057       5.995866      23.099722           0.000006
            9             Zn      14.773834      10.230985      19.683731       0.455636     139.754316 0.32669950E+04  0.12017423E+06                                21.968182                           18.645091       0.291971       1.847883                    0.998522      59.788852     178.729139       0.417284       0.399036      -1.138203       0.006322      -0.002076      -0.007046       0.009691      -0.006634      -0.007320       0.000801       0.026906      -0.064040      -0.022499      -0.004285       0.026784             26.768921      25.767810      -2.851468       3.744935      29.252806      -8.150369      25.286147           0.000004
           10             Zn      10.754612      26.928295      19.703175       0.440260     138.182520 0.33598657E+04  0.12442256E+06                                21.832279                           18.924048       0.327156       1.852037                    0.998588      60.406864     181.007729       0.413801       0.399703      -1.138065      -0.007875       0.006747      -0.011081       0.015176       0.011547       0.003495      -0.007292       0.028561       0.025146      -0.024522       0.010171       0.014350             25.893277      26.556098       2.528363      -3.331831      28.125728      -5.704576      22.998004          -0.000001
           11             Zn       6.657709      23.494219      12.154275       0.469855     133.657931 0.32137882E+04  0.11764391E+06                                21.334720                           18.494733       0.325751       1.861960                    0.998342      59.138239     175.920832       0.419222       0.399126      -1.138998       0.007901      -0.004233      -0.005254       0.010390       0.019305      -0.008414      -0.001211       0.038943      -0.041467      -0.021212      -0.014492       0.035704             25.338620      23.716008      -4.465305       0.799596      22.894586       6.507912      29.405266           0.000002
           12             Zn       6.906645      -0.483672      21.984239       0.452611     134.631317 0.33320751E+04  0.12307313E+06                                21.435170                           18.826070       0.311703       1.849889                    0.998597      59.984985     179.203965       0.415740       0.398874      -1.139251       0.015069      -0.002496       0.000682       0.015290      -0.020863      -0.004879       0.003138       0.010226      -0.037588      -0.015359      -0.013198       0.028557             24.889907      27.991033      -1.624311       1.430593      23.060110       6.344725      23.618578          -0.000000
           13             Zn       3.456590      21.562910       4.383773       0.467168     132.361380 0.32048741E+04  0.11722509E+06                                21.193378                           18.450751       0.325756       1.862951                    0.998410      59.067182     175.585952       0.420386       0.398335      -1.139671      -0.011163       0.006331      -0.002406       0.013057       0.011576      -0.005252       0.002288       0.032465       0.006399      -0.021617       0.001684       0.019933             24.947850      23.565177      -5.073406      -0.711080      23.219101       5.803097      28.059271          -0.000003
           14             Zn       3.059867       2.717391      28.463346       0.454379     132.646779 0.32975407E+04  0.12150513E+06                                21.235240                           18.725327       0.309780       1.849732                    0.998507      59.930780     178.944227       0.416871       0.398749      -1.139112      -0.018235       0.003324      -0.002787       0.018744      -0.023493      -0.011027       0.013281       0.001326      -0.000303      -0.023647      -0.008937       0.032583             24.383571      27.165460      -1.438212       1.103556      23.728761       5.460356      22.256492          -0.000002
           15             Zn      10.186187      -8.125923      30.803749       0.448567     137.554079 0.33247991E+04  0.12280912E+06                                21.753760                           18.806626       0.303656       1.848021                    0.998567      60.107337     179.916481       0.415674       0.398922      -1.138551      -0.005074       0.000425       0.006344       0.008134       0.001515      -0.002354      -0.002591       0.043184      -0.011949      -0.020048      -0.003804       0.023852             25.859956      25.678570      -1.733038       2.521775      28.990092      -6.727831      22.911206           0.000003
           16             Zn       6.625032      18.740702      29.516376       0.452247     138.260582 0.32558685E+04  0.11966927E+06                                21.865187                           18.643002       0.317296       1.854597                    0.998337      59.858734     178.897903       0.416288       0.400310      -1.137235       0.004295      -0.002225       0.013438       0.014283       0.019449       0.020016      -0.007165       0.004788      -0.069204      -0.036722       0.003405       0.033317             25.567213      28.773330       2.242707      -0.924623      24.435748       6.570152      23.492562           0.000005
           17             Zn      14.253087       8.032672      30.709878       0.442323     137.206778 0.33431772E+04  0.12354901E+06                                21.666527                           18.836505       0.343671       1.858108                    0.998544      60.109121     179.447485       0.416441       0.397990      -1.140224       0.005488      -0.003845       0.007745       0.010241       0.011227       0.009623      -0.003650       0.038257      -0.005070      -0.023165      -0.002473       0.025638             25.576589      26.267372       2.014553      -3.578936      27.537630      -5.493146      22.924764          -0.000004
           18             Zn      11.285012      16.739209      21.184995       0.469671     133.388850 0.32351422E+04  0.11869604E+06                                21.336740                           18.566861       0.311437       1.855544                    0.998501      59.421932     177.328330       0.417781       0.399590      -1.137955      -0.010932       0.009147      -0.000694       0.014271       0.018135       0.005469       0.007243       0.023208       0.032691      -0.027357       0.005096       0.022261             24.859294      23.752122      -5.781453       0.112540      23.721226       4.281888      27.104533           0.000005
           19             Zn       6.175283       5.304632       4.342537       0.466104     132.749304 0.31748267E+04  0.11593686E+06                                21.264418                           18.389673       0.327907       1.861608                    0.998379      59.278631     176.488100       0.419899       0.399447      -1.138052       0.007729       0.012744      -0.014682       0.020921      -0.024790      -0.005030       0.005566       0.039190      -0.014200      -0.029562      -0.005618       0.035181             24.979922      23.373229       5.803982       0.971726      23.806741       5.214603      27.759795           0.000005
           20             Zn      10.860365       6.980536      12.755720       0.455341     138.421666 0.32224112E+04  0.11816151E+06                                21.852323                           18.536794       0.314769       1.854272                    0.998400      59.783774     178.599376       0.417726       0.399871      -1.137283      -0.008909       0.001792       0.009276       0.012986      -0.020885      -0.012967      -0.004456      -0.008539      -0.058179      -0.029186      -0.002307       0.031493             25.642844      29.796757      -2.014105       0.813286      24.032054       5.995866      23.099721           0.000006
           21             Zn       7.347334      13.117959      13.841605       0.455636     139.754281 0.32669941E+04  0.12017419E+06                                21.968178                           18.645088       0.291971       1.847883                    0.998522      59.788843     178.729106       0.417284       0.399036      -1.138203       0.006322       0.002077       0.007046       0.009691       0.006634       0.007320       0.000801       0.026906      -0.064040      -0.022499      -0.004285       0.026784             26.768916      25.767806       2.851468      -3.744934      29.252800      -8.150367      25.286142           0.000004
           22             Zn       3.328112      -3.579351      13.822161       0.440260     138.182518 0.33598658E+04  0.12442256E+06                                21.832278                           18.924048       0.327156       1.852037                    0.998588      60.406864     181.007726       0.413801       0.399703      -1.138065      -0.007875      -0.006747       0.011081       0.015176      -0.011547      -0.003495      -0.007292       0.028561       0.025147      -0.024522       0.010171       0.014350             25.893276      26.556099      -2.528367       3.331835      28.125725      -5.704574      22.998004          -0.000001
           23             Zn      14.084209      -0.145275      21.371061       0.469855     133.657926 0.32137881E+04  0.11764391E+06                                21.334721                           18.494733       0.325751       1.861960                    0.998342      59.138237     175.920831       0.419222       0.399126      -1.138998       0.007901       0.004233       0.005254       0.010390      -0.019305       0.008414      -0.001211       0.038943      -0.041467      -0.021212      -0.014492       0.035704             25.338620      23.716010       4.465305      -0.799597      22.894586       6.507912      29.405266           0.000002
           24             Zn      14.333145      23.832616      11.541097       0.452610     134.631300 0.33320745E+04  0.12307310E+06                                21.435170                           18.826070       0.311703       1.849889                    0.998597      59.984977     179.203942       0.415740       0.398874      -1.139251       0.015069       0.002496      -0.000682       0.015290       0.020863       0.004879       0.003138       0.010226      -0.037588      -0.015359      -0.013198       0.028557             24.889907      27.991033       1.624310      -1.430592      23.060109       6.344725      23.618579          -0.000000
           25              H      13.577127       2.316582      30.172802       0.080506       1.217066 0.87944599E+01  0.89906473E+02                                 1.986431                            1.804641      -1.454800       2.169993                    0.991091       4.188382      12.642009       0.431440       1.388686      -0.682995       0.023888      -0.025969      -0.028448       0.045324      -0.004784       0.001360       0.008308       0.005792       0.013360      -0.011800       0.002350       0.009450              2.110156       2.002509      -0.341433      -0.419745       1.951727       0.628752       2.376231          -0.000002
           26              H      14.688132       3.376600      31.949645       0.123178       1.392578 0.10701878E+02  0.11424830E+03                                 2.136469                            1.970187      -1.557685       2.140593                    0.991408       4.050629      12.260685       0.421823       1.360148      -0.690521       0.037661      -0.005180       0.004812       0.038319      -0.002653      -0.001686      -0.001304       0.014951      -0.023540      -0.008499      -0.003463       0.011961              2.220835       3.036531      -0.084328       0.160761       1.755705       0.165075       1.870271          -0.000006
           27              H      11.212530       5.040727      33.022456       0.122585       1.148037 0.85667018E+01  0.86935698E+02                                 1.894482                            1.771655      -1.606388       2.109141                    0.991762       4.101486      12.301960       0.439284       1.373965      -0.685367      -0.019582       0.025936       0.016183       0.036305      -0.010296      -0.002122       0.000607       0.009832      -0.032521      -0.011077      -0.005914       0.016991              1.965043       1.995032      -0.302108      -0.217533       1.977684       0.429002       1.922411          -0.000003
           28              H      10.116378       3.559315      31.433355       0.093162       1.629271 0.12637181E+02  0.14011015E+03                                 2.344007                            2.119034      -1.490618       2.156856                    0.991587       4.209321      12.827268       0.414600       1.332469      -0.696670      -0.047722      -0.003431       0.006998       0.048354      -0.004293      -0.007902       0.010781       0.008438      -0.026359      -0.016753       0.000483       0.016270              2.476087       3.613083       0.113865       0.131719       1.876358       0.151896       1.938820          -0.000006
           29              H       4.231620      16.497438       3.570448       0.067474       1.667654 0.12854158E+02  0.14211277E+03                                 2.308162                            2.079710      -1.433968       2.160867                    0.993432       4.248835      12.633445       0.439059       1.261808      -0.711249       0.006499       0.028179       0.031686       0.042898      -0.008817      -0.006727       0.015814      -0.000497      -0.002517      -0.016037      -0.005427       0.021464              2.443912       2.295632       0.398009       0.600091       2.411747       0.731559       2.624356          -0.000003
           30              H       2.043773      16.586137       3.084331       0.128356       1.307196 0.98309902E+01  0.10198543E+03                                 2.001989                            1.854354      -1.272719       2.276248                    0.995248       3.740404      10.892436       0.450138       1.311654      -0.702024      -0.018380       0.026791       0.015334       0.035927      -0.004426      -0.000712       0.008494      -0.012323       0.013096      -0.010137      -0.003143       0.013280              2.073402       2.406721      -0.427327      -0.206077       2.031770       0.364642       1.781715          -0.000005
           31              H       2.636408      13.818999       0.305081       0.138156       1.248203 0.94293629E+01  0.96282281E+02                                 1.910989                            1.797016      -1.135461       2.350949                    0.997117       3.504974       9.949078       0.467078       1.284259      -0.709564      -0.011939      -0.022755      -0.031140       0.040374      -0.003069      -0.001560       0.014509      -0.007962       0.012597      -0.011783      -0.006246       0.018029              1.945416       1.877460       0.158369       0.238864       1.811942       0.440591       2.146845          -0.000009
           32              H       4.977240      13.958193       0.868306       0.081468       1.628380 0.12735663E+02  0.13931397E+03                                 2.233779                            2.049690      -1.177929       2.299186                    0.996025       3.840822      11.055369       0.452634       1.237047      -0.720749       0.027077      -0.027341      -0.025871       0.046368      -0.003417       0.005533       0.017850      -0.010121       0.012515      -0.017977      -0.003549       0.021526              2.319129       2.622589      -0.574809      -0.484597       2.130921       0.386589       2.203878          -0.000010
           33              H       9.780701      18.520218       3.044101       0.095161       1.226468 0.87687655E+01  0.89549577E+02                                 1.997858                            1.804916      -1.458684       2.178772                    0.991439       4.087873      12.319263       0.430501       1.393178      -0.682663      -0.047545       0.003877      -0.004937       0.047958      -0.002606       0.006878       0.009842       0.015155      -0.013721      -0.016489       0.003754       0.012735              2.129197       3.154282      -0.119689       0.096366       1.609517       0.087521       1.623791          -0.000003
           34              H      10.894676      16.652753       1.981347       0.116196       1.320242 0.10107730E+02  0.10647508E+03                                 2.048130                            1.900483      -1.647340       2.084619                    0.991282       4.206674      12.687032       0.433916       1.340003      -0.692454      -0.015247      -0.025017      -0.012333       0.031787       0.000170       0.005658       0.001589       0.002157      -0.019187      -0.009012       0.002160       0.006852              2.128267       2.243224       0.413096       0.278272       2.194400       0.457292       1.947176          -0.000004
           35              H      14.391072      18.115510       3.288835       0.121528       1.328477 0.99589722E+01  0.10486728E+03                                 2.091451                            1.913588      -1.608826       2.109560                    0.991668       4.169169      12.708463       0.421859       1.378839      -0.685248       0.035888      -0.000713       0.004375       0.036161       0.002611       0.001267       0.004044       0.020962      -0.001795      -0.011843       0.000471       0.011372              2.194209       3.065526      -0.166533      -0.012816       1.831082       0.222275       1.686017          -0.000004
           36              H      13.225111      19.779029       4.398524       0.083129       1.280971 0.89933282E+01  0.92406666E+02                                 2.054449                            1.822126      -1.424006       2.180637                    0.992191       4.191945      12.663252       0.430582       1.384419      -0.683878       0.027088       0.025283       0.024853       0.044617       0.001286       0.008136       0.007755       0.012105      -0.010668      -0.012900      -0.000570       0.013471              2.241575       2.016440       0.465645       0.374901       2.554250       0.876068       2.154035          -0.000002
           37              H      12.085886      22.853610       3.848709       0.095269       1.595333 0.12059001E+02  0.13054561E+03                                 2.242904                            2.023232      -1.099012       2.348204                    0.996454       3.739726      10.822271       0.444472       1.272950      -0.713300      -0.015141       0.011132      -0.044754       0.048539       0.009620      -0.001278      -0.012399      -0.013979       0.038491      -0.019070      -0.002609       0.021679              2.354732       2.347026       0.078965       0.811632       1.842859      -0.024250       2.874312          -0.000012
           38              H      13.914290      24.188187       4.287890       0.136514       1.243010 0.92278792E+01  0.92912375E+02                                 1.854188                            1.739227      -1.035993       2.398990                    0.998075       3.318544       9.094088       0.494871       1.229255      -0.723588       0.009663       0.023996      -0.031025       0.040395       0.000405       0.003707      -0.015368       0.004560       0.040231      -0.017137      -0.004466       0.021603              1.892950       1.705478       0.348553      -0.115273       2.050731      -0.412173       1.922641          -0.000009
           39              H      14.364336      22.348732       7.861691       0.135274       1.275144 0.97884551E+01  0.10188571E+03                                 2.010472                            1.885205      -1.315313       2.271406                    0.993573       3.721762      11.015024       0.432188       1.361553      -0.692419       0.020343      -0.010183       0.036167       0.042727       0.003082       0.008541      -0.014502      -0.010737       0.030309      -0.018101      -0.003293       0.021395              2.072448       2.063375       0.143071       0.378811       1.630241       0.018123       2.523728          -0.000001
           40              H      12.537417      20.974639       7.318581       0.094221       1.548008 0.12030318E+02  0.13100481E+03                                 2.228486                            2.041493      -1.329195       2.233583                    0.993941       3.975325      11.785146       0.432958       1.299122      -0.705091      -0.002316      -0.031547       0.035952       0.047887      -0.001605       0.013435      -0.010984       0.004858       0.041300      -0.015684      -0.008507       0.024191              2.321289       2.091999       0.532153      -0.433466       2.423677      -0.508412       2.448191          -0.000002
           41              H       4.375694      29.376002       4.247660       0.107053       1.212285 0.85315452E+01  0.84037491E+02                                 1.804297                            1.650538      -0.837085       2.479116                    0.999178       3.320396       8.931957       0.519285       1.197443      -0.730039       0.049253       0.004989      -0.004658       0.049724      -0.004235       0.003869      -0.008520       0.023564      -0.035215      -0.017843      -0.001512       0.019355              1.905577       2.363988       0.542246      -0.334198       1.800802      -0.301874       1.551943           0.000000
           42              H       3.936045      27.553974       5.571911       0.128111       1.263564 0.94548176E+01  0.95585653E+02                                 1.848980                            1.736540      -1.148962       2.334375                    0.997012       3.419965       9.329871       0.506546       1.196045      -0.730021       0.031355      -0.013571       0.016442       0.037916       0.000112       0.009182      -0.000987       0.028356      -0.035598      -0.014470      -0.008090       0.022561              1.900265       1.940262      -0.264053       0.288991       1.957342      -0.447357       1.803190          -0.000002
           43              H      -0.011882      27.802103       4.767303       0.145063       1.148298 0.83590911E+01  0.81368596E+02                                 1.694860                            1.605805      -1.076696       2.386989                    0.997870       3.125759       8.176476       0.543940       1.156798      -0.741354      -0.039891      -0.010936       0.002567       0.041442      -0.000622       0.003535      -0.006390       0.032562      -0.017519      -0.017057      -0.002704       0.019761              1.711612       2.069886       0.270465      -0.074137       1.668312      -0.167490       1.396637          -0.000006
           44              H       0.448561      29.733008       3.580506       0.093215       1.504784 0.11181986E+02  0.11843374E+03                                 2.120413                            1.917617      -1.189671       2.306929                    0.995268       3.702587      10.495480       0.468936       1.233208      -0.721128      -0.043703       0.018017      -0.015312       0.049690       0.001542       0.002115      -0.006461       0.028860      -0.066434      -0.024275      -0.001377       0.025652              2.261106       2.466436      -0.625988       0.518390       2.304358      -0.571239       2.012525           0.000002
           45              H       4.299943      22.122881      10.845446       0.087154       1.499054 0.11968038E+02  0.13081058E+03                                 2.211248                            2.057684      -1.445380       2.177710                    0.992200       4.146551      12.518530       0.422397       1.326678      -0.697899      -0.010444      -0.040244       0.022392       0.047223       0.013068       0.005033      -0.000739      -0.014902      -0.014123      -0.014902      -0.002661       0.017562              2.270798       1.825799      -0.063624       0.049700       2.645309      -0.562682       2.341286           0.000001
           46              H       2.729981      22.501697       9.128949       0.140810       1.319532 0.10440530E+02  0.11034734E+03                                 2.053852                            1.946069      -1.353537       2.255726                    0.993881       3.734113      11.106116       0.426031       1.360270      -0.693160      -0.029250      -0.029159      -0.006306       0.041780       0.011061       0.003569      -0.001186      -0.015142      -0.032284      -0.013355      -0.005443       0.018798              2.101914       2.391504       0.389644       0.273434       2.048456       0.128109       1.865781          -0.000000
           47              H       4.769298      25.991365       8.320988       0.142043       1.181076 0.87571223E+01  0.87085809E+02                                 1.791962                            1.694056      -1.074023       2.381546                    0.998165       3.290558       8.981862       0.501181       1.228926      -0.723138       0.010552       0.034543      -0.017422       0.040102       0.016021      -0.004069      -0.006382      -0.011764      -0.021576      -0.013492      -0.009091       0.022583              1.821411       1.532987       0.028188       0.110033       2.065160      -0.433266       1.866085          -0.000002
           48              H       6.150627      25.467419      10.050896       0.079793       1.705330 0.13356594E+02  0.14914918E+03                                 2.362117                            2.137040      -1.430062       2.177683                    0.992458       4.165179      12.462856       0.427779       1.282215      -0.708120       0.027607       0.035398       0.002829       0.044980       0.009084       0.002812      -0.014059      -0.027286      -0.002739      -0.019227      -0.004442       0.023669              2.490241       2.853259       0.706471       0.585452       2.407960       0.364797       2.209505          -0.000001
           49              H       4.648989      30.411635       0.553168       0.090022       1.499619 0.11634166E+02  0.12587275E+03                                 2.196096                            2.018647      -1.239327       2.277312                    0.994171       3.982068      11.839914       0.431016       1.313460      -0.701829      -0.023135      -0.023781      -0.031296       0.045609       0.003684      -0.002354       0.012198       0.003873       0.034676      -0.015275      -0.002205       0.017480              2.281228       2.544788       0.391731       0.596774       1.891779       0.336230       2.407116           0.000002
           50              H       6.922983      30.440832       0.033525       0.125933       1.103187 0.82442457E+01  0.83272835E+02                                 1.885162                            1.770472      -1.595614       2.122223                    0.991272       4.095825      12.454543       0.425300       1.425799      -0.675723       0.011672      -0.012634      -0.031802       0.036156       0.004579      -0.000364       0.005596       0.006316       0.032851      -0.012193      -0.000292       0.012485              1.934488       1.880422      -0.111640      -0.268448       1.608979       0.348795       2.314062           0.000002
           51              H       7.649295      -0.594608       3.530218       0.141692       1.284419 0.95654515E+01  0.97024009E+02                                 1.879471                            1.757824      -1.153817       2.340249                    0.997605       3.352417       9.172506       0.498489       1.211369      -0.727414       0.021412       0.018346       0.026164       0.038465      -0.001535       0.006225       0.011829      -0.000574       0.041768      -0.014494      -0.005751       0.020245              1.921210       2.141526       0.292955       0.282149       1.663942       0.283323       1.958164           0.000006
           52              H       5.314403      -0.842789       3.976105       0.075781       1.711524 0.13229808E+02  0.14594337E+03                                 2.281915                            2.063926      -1.369069       2.200672                    0.993908       4.002890      11.529200       0.459843       1.207441      -0.725921      -0.008781       0.011317       0.044432       0.046683       0.010571       0.009925       0.006852       0.017108       0.042294      -0.020770      -0.002100       0.022870              2.411803       2.231794      -0.112764      -0.666557       1.951824       0.381152       3.051792           0.000004
           53              H      14.278189      20.174917      31.195325       0.079543       1.460509 0.10970571E+02  0.11775631E+03                                 2.195860                            1.982339      -1.441747       2.172224                    0.991917       4.222090      12.783028       0.424809       1.343253      -0.693204       0.043796       0.006754       0.003082       0.044421       0.009443       0.002994       0.009829       0.004293      -0.029470      -0.015397      -0.001992       0.017389              2.320923       3.381879       0.048999      -0.290211       1.741287       0.145214       1.839602           0.000002
           54              H      13.299376      21.524180      32.717375       0.119576       1.125301 0.83186905E+01  0.83963563E+02                                 1.890502                            1.762484      -1.515747       2.155173                    0.992085       4.057390      12.213858       0.433355       1.400317      -0.680800       0.022678       0.025817       0.011998       0.036397       0.009602      -0.000248       0.002478       0.007503      -0.035068      -0.012346      -0.003859       0.016205              1.962383       1.964767       0.355512       0.210249       2.070737       0.451252       1.851645           0.000002
           55              H       9.795554      19.653924      31.896005       0.121915       1.181512 0.87202347E+01  0.89220472E+02                                 1.966019                            1.813682      -1.596812       2.117469                    0.991150       4.143879      12.633342       0.423199       1.414573      -0.677856      -0.034473      -0.005440       0.000420       0.034902       0.002324       0.003272       0.001116       0.008465      -0.014152      -0.005664      -0.002449       0.008113              2.048103       2.809380       0.083260      -0.229939       1.632638       0.135951       1.702291           0.000001
           56              H      10.867940      18.484041      30.367249       0.089326       1.341253 0.10023266E+02  0.10507141E+03                                 2.076127                            1.898268      -1.280931       2.261489                    0.992735       3.987791      11.889083       0.433405       1.348147      -0.693332      -0.028798      -0.028244      -0.019517       0.044810       0.006352      -0.003167       0.011151       0.011678      -0.006024      -0.016674       0.006514       0.010159              2.179601       1.994939       0.370242       0.307701       2.262701       0.677906       2.281161           0.000002
           57              H      11.236294       3.615148       3.878881       0.085989       1.312305 0.92541813E+01  0.95602137E+02                                 2.077176                            1.841985      -1.416949       2.188833                    0.992196       4.138347      12.463933       0.431232       1.374882      -0.686257      -0.025682       0.033728       0.015174       0.045026      -0.002780      -0.003505       0.006292       0.001563      -0.022919      -0.010832       0.001418       0.009414              2.255710       2.032358      -0.540060      -0.289238       2.849215       0.744696       1.885558           0.000002
           58              H      10.025775       1.789952       3.060863       0.124518       1.312664 0.99476547E+01  0.10471947E+03                                 2.079256                            1.917154      -1.595230       2.121134                    0.991150       4.117252      12.548938       0.419928       1.385558      -0.684409      -0.037325       0.000531       0.003108       0.037458      -0.002474       0.000789       0.003807       0.019565      -0.016757      -0.010412      -0.002476       0.012889              2.169880       3.024654       0.068730      -0.026371       1.827425       0.181531       1.657562           0.000003
           59              H      13.597921       0.020984       2.148974       0.125874       1.274272 0.96732101E+01  0.10090582E+03                                 2.020336                            1.876430      -1.584217       2.126947                    0.991362       4.056562      12.222499       0.430165       1.364978      -0.688437       0.019926      -0.025232      -0.010900       0.033948       0.000741      -0.003150       0.000255      -0.001672      -0.033641      -0.011820       0.005041       0.006780              2.096621       2.158819      -0.468648      -0.165064       2.329937       0.373693       1.801107           0.000003
           60              H      14.600499       1.796945       3.198317       0.082958       1.258135 0.90603778E+01  0.93219953E+02                                 2.024273                            1.827452      -1.429617       2.181785                    0.991809       4.171262      12.587698       0.430692       1.382220      -0.684507       0.044920      -0.003236       0.003444       0.045168      -0.000196      -0.001296       0.009185       0.011099      -0.029493      -0.015543       0.004911       0.010632              2.160966       3.185514      -0.004912       0.206064       1.667947       0.087505       1.629439           0.000002
           61              H      12.421564       6.973771       3.208375       0.094452       1.600789 0.12171769E+02  0.13277186E+03                                 2.271688                            2.046899      -1.308384       2.241665                    0.994617       3.958103      11.697667       0.434994       1.290834      -0.707077       0.011297       0.017424      -0.043451       0.048158      -0.010111       0.002103      -0.017265      -0.014592       0.010214      -0.017354      -0.006841       0.024194              2.377683       2.172194      -0.031153      -0.756657       1.898027      -0.152170       3.062829          -0.000004
           62              H      10.677822       8.318349       3.982810       0.135677       1.189634 0.86485627E+01  0.85564925E+02                                 1.783414                            1.668637      -1.096305       2.367139                    0.998073       3.293867       8.908654       0.512794       1.207288      -0.727830      -0.010345       0.026612      -0.026440       0.038914       0.002586      -0.001799      -0.017236      -0.003592       0.035064      -0.015321      -0.007723       0.023043              1.827429       1.651389      -0.376538       0.059504       2.104513      -0.358107       1.726385          -0.000005
           63              H      10.609498       6.141604       7.355459       0.129337       1.415170 0.11043328E+02  0.11810033E+03                                 2.128307                            1.981487      -1.384973       2.232054                    0.992772       3.826803      11.364680       0.429577       1.333257      -0.698222      -0.014854      -0.011511       0.035113       0.039826      -0.004686      -0.001266      -0.012187      -0.014082       0.019161      -0.013388      -0.004161       0.017549              2.187985       2.036096      -0.118592      -0.368991       1.741513      -0.115283       2.786346           0.000006
           64              H      12.488402       4.895282       6.547498       0.097645       1.608786 0.12254879E+02  0.13303681E+03                                 2.245445                            2.034110      -1.090124       2.353579                    0.996694       3.723807      10.747706       0.445628       1.266109      -0.715146       0.013370      -0.033571       0.030620       0.047364      -0.003303      -0.007744      -0.010541      -0.013433       0.043138      -0.018126      -0.002589       0.020715              2.348821       2.208704      -0.624371       0.447639       2.459314      -0.490048       2.378445           0.000009
           65              H       5.595125      13.620743       5.055621       0.094474       1.452646 0.10837585E+02  0.11303500E+03                                 2.029643                            1.860237      -0.912097       2.440485                    0.998192       3.465211       9.509910       0.490445       1.197389      -0.731968      -0.037907       0.021416       0.018125       0.047161      -0.006615      -0.016237      -0.009200       0.015005      -0.011531      -0.022384       0.002048       0.020336              2.106710       2.367544      -0.736783      -0.115272       2.278884      -0.003263       1.673701          -0.000005
           66              H       5.884759      11.570415       6.037913       0.135010       1.260656 0.93576473E+01  0.94113067E+02                                 1.832648                            1.719987      -1.144845       2.343975                    0.997254       3.322592       8.963888       0.513698       1.185536      -0.733547      -0.030791      -0.012569       0.021119       0.039396      -0.001649      -0.016362       0.001568       0.020189      -0.020806      -0.016029      -0.006756       0.022785              1.870205       1.830125       0.176513      -0.378109       1.849846      -0.414147       1.930644           0.000000
           67              H       9.348478      11.302747       4.063271       0.127403       1.147915 0.83077968E+01  0.80631465E+02                                 1.674817                            1.582193      -1.036743       2.385808                    0.998271       3.213161       8.354270       0.558500       1.129963      -0.746767       0.031830      -0.011554      -0.011100       0.035635      -0.001845      -0.012839      -0.000785       0.026753       0.001152      -0.014022      -0.007146       0.021168              1.696191       1.927705      -0.375034      -0.126904       1.753811      -0.098864       1.407058          -0.000007
           68              H       8.819711      13.077278       2.883179       0.086265       1.527171 0.11106232E+02  0.11744779E+03                                 2.121685                            1.892157      -1.308010       2.235282                    0.994410       3.855894      10.926418       0.479125       1.208868      -0.724631       0.034417       0.002101      -0.029363       0.045289      -0.011869      -0.011336      -0.000150       0.017535      -0.034478      -0.017422      -0.006043       0.023466              2.282700       2.151124       0.349515      -0.704399       2.073594      -0.695596       2.623382          -0.000008
           69              H       5.829803       5.350293      10.258753       0.089993       1.540642 0.12198448E+02  0.13299422E+03                                 2.219639                            2.056578      -1.182761       2.310178                    0.994867       3.854994      11.350503       0.432077       1.300220      -0.706549       0.012681      -0.045287       0.008175       0.047734      -0.011793      -0.009958       0.006157      -0.017439      -0.023366      -0.016808      -0.005226       0.022035              2.296433       1.780749       0.223368      -0.083850       3.089487      -0.361002       2.019064           0.000006
           70              H       7.019528       5.970337       8.445032       0.138940       1.266446 0.97299626E+01  0.10089909E+03                                 1.992527                            1.873251      -1.150449       2.351212                    0.995525       3.622778      10.624071       0.436735       1.352421      -0.695140       0.017117      -0.030641      -0.018037       0.039461      -0.007215      -0.003739       0.001886      -0.032417      -0.005600      -0.017499      -0.001510       0.019009              2.059754       1.947291      -0.188039      -0.383090       2.109630       0.411439       2.122339           0.000006
           71              H       5.819405       9.811880       9.071956       0.139717       1.355924 0.10414706E+02  0.10885336E+03                                 2.016684                            1.887714      -1.205090       2.320300                    0.995888       3.536628      10.106385       0.456725       1.283089      -0.710806      -0.006976       0.038373      -0.008536       0.039925      -0.012854      -0.001918      -0.001517      -0.014818      -0.039645      -0.014199      -0.007248       0.021447              2.054031       1.604935       0.024765      -0.154854       2.610523      -0.311912       1.946633           0.000005
           72              H       4.742563       9.073075      11.003015       0.091285       1.510834 0.11342816E+02  0.12210177E+03                                 2.220393                            2.000840      -1.304043       2.252506                    0.992578       3.975330      11.839644       0.429903       1.323534      -0.699590      -0.013167       0.040351       0.027782       0.050729      -0.006351      -0.009576       0.001911      -0.039576       0.006631      -0.025003       0.004625       0.020379              2.392288       2.028930      -0.383777      -0.587828       2.360549       0.728745       2.787385           0.000004
           73              H      11.782885      16.820210      27.105234       0.091658       1.571107 0.12294033E+02  0.13467822E+03                                 2.257933                            2.070684      -1.262302       2.263971                    0.994401       3.989932      11.885121       0.427503       1.307869      -0.703522      -0.004708      -0.046385       0.005329       0.046926       0.009218       0.011576       0.009360      -0.018579      -0.022381      -0.018142      -0.004632       0.022774              2.346161       1.808253      -0.272047       0.085799       3.202793      -0.363310       2.027437           0.000005
           74              H      10.438688      17.522419      25.291513       0.129167       1.326075 0.10401987E+02  0.10955181E+03                                 2.043356                            1.928357      -1.231899       2.305284                    0.994840       3.704083      10.903895       0.433823       1.340572      -0.697512      -0.022690      -0.029103      -0.016130       0.040275       0.007602       0.003151       0.001839      -0.029941      -0.012026      -0.015406      -0.003667       0.019073              2.100554       2.044619       0.220876       0.388036       2.149126       0.361703       2.107917           0.000006
           75              H      11.763576      21.259488      25.858092       0.126296       1.387739 0.10749420E+02  0.11289747E+03                                 2.018267                            1.893820      -1.183746       2.319225                    0.996266       3.594837      10.195131       0.466105       1.251190      -0.717488       0.000593       0.038456      -0.004069       0.038676       0.010736       0.004040       0.000993      -0.011530      -0.052112      -0.018185      -0.002910       0.021096              2.053965       1.620859      -0.034995       0.166578       2.638450      -0.255282       1.902586           0.000007
           76              H      13.174611      20.450648      27.561179       0.091334       1.696974 0.12983496E+02  0.14400395E+03                                 2.367803                            2.120273      -1.384100       2.210088                    0.992560       4.033378      12.039766       0.425305       1.298444      -0.705680       0.027573       0.035063       0.015823       0.047329       0.011151       0.007815      -0.005999      -0.036182      -0.011222      -0.023651       0.000008       0.023643              2.525536       2.569237       0.598567       0.746587       2.425877       0.591273       2.581492           0.000007
           77              H       5.112403      18.646428      19.954280       0.095486       1.554958 0.11673561E+02  0.12578533E+03                                 2.216368                            1.996409      -1.242796       2.274304                    0.995472       3.855060      11.256573       0.443969       1.280345      -0.709808      -0.012686       0.016716      -0.039365       0.044609       0.008658      -0.003956      -0.014505      -0.011079       0.011038      -0.013700      -0.007331       0.021031              2.315582       2.112763      -0.017393       0.725128       1.861374      -0.211122       2.972609           0.000001
           78              H       6.980910      19.845101      20.698542       0.134271       1.256664 0.93664894E+01  0.94654700E+02                                 1.861529                            1.746533      -1.115976       2.357226                    0.997546       3.371800       9.255255       0.496287       1.221260      -0.724812       0.014011       0.024985      -0.028312       0.040275       0.001754       0.001523      -0.017559       0.001872       0.035906      -0.017823      -0.004645       0.022468              1.902028       1.775291       0.420422      -0.107603       2.103692      -0.351235       1.827102           0.000001
           79              H       6.891792      17.765217      24.158357       0.135274       1.338449 0.10257820E+02  0.10774888E+03                                 2.060660                            1.917464      -1.305844       2.275435                    0.993903       3.705328      10.923518       0.433828       1.344097      -0.696461       0.012986      -0.011236       0.032825       0.037045       0.004700       0.000759      -0.011918      -0.013600       0.017723      -0.012768      -0.004333       0.017101              2.118415       1.963475       0.109441       0.353565       1.668693      -0.110781       2.723076           0.000006
           80              H       5.060417      16.595958      23.333634       0.100134       1.581896 0.12046505E+02  0.13044909E+03                                 2.231585                            2.024409      -1.120118       2.339837                    0.996475       3.747257      10.865405       0.443363       1.275753      -0.712511      -0.011741      -0.033738       0.034942       0.049970       0.003583       0.007984      -0.010946      -0.011203       0.047091      -0.018334      -0.003501       0.021834              2.337567       2.280409       0.667291      -0.439804       2.425121      -0.453680       2.307171           0.000007
           81              H      12.369578      24.763012      21.261768       0.103455       1.248736 0.89303795E+01  0.88793174E+02                                 1.830209                            1.682598      -0.834009       2.481568                    0.999105       3.314214       8.896963       0.518173       1.188836      -0.732868       0.047151       0.011252       0.003733       0.048619      -0.001223       0.007763      -0.009138       0.022555      -0.041062      -0.020263      -0.000115       0.020379              1.916097       2.401975       0.567399      -0.208686       1.842076      -0.231702       1.504241           0.000000
           82              H      11.929930      22.821562      22.381514       0.129348       1.342444 0.10210688E+02  0.10508961E+03                                 1.925235                            1.807560      -1.135568       2.347783                    0.996544       3.414048       9.356095       0.495952       1.199946      -0.730410       0.032232      -0.018880       0.014955       0.040237      -0.000277       0.009319      -0.003639       0.024296      -0.041046      -0.017159      -0.004356       0.021514              1.964149       2.042471      -0.308739       0.285768       2.051041      -0.430454       1.798934           0.000006
           83              H       8.074091      23.122809      21.436100       0.130714       1.160922 0.85137797E+01  0.83095974E+02                                 1.684885                            1.600387      -1.097939       2.360421                    0.997898       3.217565       8.375358       0.556275       1.128129      -0.747449      -0.036941      -0.011432      -0.002800       0.038770      -0.002750       0.006546      -0.004644       0.033505      -0.011675      -0.016518      -0.004364       0.020882              1.702456       2.015440       0.283606      -0.007095       1.719861      -0.156732       1.372069           0.000000
           84              H       8.491460      25.140625      20.359937       0.101834       1.568338 0.11691483E+02  0.12543072E+03                                 2.191024                            1.969863      -1.259425       2.275734                    0.994465       3.770547      10.817027       0.458710       1.244611      -0.718246      -0.045089       0.019957      -0.013519       0.051128       0.001727       0.000722      -0.005194       0.029928      -0.067265      -0.023795      -0.002483       0.026278              2.343044       2.497666      -0.661247       0.526085       2.450346      -0.618013       2.081121          -0.000002
           85              H       2.921585      13.532846      19.733013       0.096072       1.146022 0.81471707E+01  0.81724385E+02                                 1.914891                            1.743274      -1.395072       2.209990                    0.991750       4.014887      12.009711       0.436521       1.398801      -0.681657      -0.047920      -0.006519      -0.000790       0.048368       0.000734       0.002118       0.009306       0.010045      -0.037012      -0.017172       0.005448       0.011724              2.044278       3.000526       0.034103      -0.147827       1.572589       0.068468       1.559719           0.000002
           86              H       4.083090      11.770451      18.821124       0.122320       1.321704 0.10241176E+02  0.10832578E+03                                 2.067382                            1.928212      -1.604803       2.113866                    0.991357       4.123866      12.497044       0.425337       1.361416      -0.689138      -0.016837      -0.028068      -0.007946       0.033681      -0.000497       0.004484      -0.000327       0.000406      -0.033180      -0.012185       0.005145       0.007040              2.138727       2.173910       0.442132       0.102747       2.440858       0.365601       1.801413           0.000002
           87              H       7.477000      13.830149      19.334061       0.118936       1.268632 0.95277083E+01  0.99444131E+02                                 2.044890                            1.883203      -1.606036       2.109474                    0.991194       4.192062      12.815275       0.420415       1.395844      -0.681625       0.034258       0.003893      -0.002716       0.034585       0.005112      -0.005283       0.004394       0.014202      -0.024161      -0.012769      -0.000696       0.013465              2.142158       3.007626       0.019661      -0.105483       1.791636       0.171175       1.627211           0.000002
           88              H       6.284304      15.534768      20.252655       0.084707       1.417147 0.10257736E+02  0.10811543E+03                                 2.146222                            1.911509      -1.381945       2.205069                    0.993011       4.075253      12.169199       0.435048       1.335772      -0.695171       0.026082       0.034481       0.010472       0.044485       0.004412      -0.001713       0.003355      -0.002920      -0.019835      -0.008387       0.000217       0.008170              2.319766       2.066604       0.535867       0.249598       2.989946       0.738176       1.902746           0.000002
           89              H       6.671968       7.232549      13.121817       0.097225       1.305499 0.95916657E+01  0.99891931E+02                                 2.063592                            1.874848      -1.473934       2.173508                    0.991374       4.080763      12.304796       0.427957       1.374262      -0.686939       0.026972      -0.023878      -0.032547       0.048548      -0.000566      -0.001672       0.011975       0.010518      -0.001190      -0.014948       0.004884       0.010064              2.193038       2.008408      -0.279616      -0.413918       1.953973       0.635559       2.616734           0.000002
           90              H       7.878031       8.432596      14.868487       0.125915       1.117472 0.81989341E+01  0.82801975E+02                                 1.910030                            1.770841      -1.633880       2.104913                    0.990749       4.134665      12.621791       0.422853       1.434277      -0.673901       0.038321      -0.001143       0.000214       0.038339       0.001461      -0.007920       0.002074       0.016777      -0.016688      -0.010082      -0.004260       0.014341              1.996415       2.751234       0.001842       0.064915       1.574813       0.143472       1.663198           0.000001
           91              H       4.288061       9.498691      16.403947       0.121421       1.231898 0.92457204E+01  0.95464764E+02                                 1.976145                            1.833338      -1.613777       2.106397                    0.991221       4.114963      12.378346       0.435139       1.363251      -0.687919      -0.023165       0.011219       0.026475       0.036925      -0.007995      -0.002794       0.001944       0.022805      -0.001445      -0.013765      -0.001092       0.014857              2.062421       2.113612      -0.204545      -0.386420       1.853688       0.447132       2.219964           0.000002
           92              H       3.243895       8.362993      14.650572       0.085894       1.543662 0.11615346E+02  0.12626246E+03                                 2.271140                            2.036692      -1.456528       2.171443                    0.991919       4.177820      12.661019       0.420740       1.339214      -0.694867      -0.044163       0.003506       0.003335       0.044428      -0.006026      -0.006039       0.010886       0.012329      -0.015448      -0.015288      -0.000951       0.016239              2.416070       3.579975       0.052117       0.120616       1.801054       0.147098       1.867181           0.000002
           93              H      12.396314      11.783374      20.245950       0.087165       1.460971 0.11103835E+02  0.11904478E+03                                 2.161504                            1.970011      -1.415835       2.183918                    0.993714       4.120598      12.298009       0.435886       1.310677      -0.700415       0.010051       0.034708       0.031028       0.047628      -0.008436      -0.006429       0.015807      -0.007596      -0.009827      -0.015316      -0.006795       0.022111              2.283187       2.093406       0.355082       0.517310       2.307580       0.658441       2.448575           0.000003
           94              H      10.076275      11.946725      19.635789       0.130813       1.330203 0.10253295E+02  0.10770550E+03                                 2.034064                            1.900432      -1.412034       2.212450                    0.993557       3.848712      11.351957       0.441427       1.320908      -0.699393      -0.020318       0.026021       0.017160       0.037207      -0.002037      -0.000453       0.007894      -0.015072       0.015945      -0.010494      -0.002631       0.013125              2.097413       2.369429      -0.393366      -0.134669       2.097050       0.362053       1.825759           0.000004
           95              H      10.661483       9.023722      16.977230       0.130814       1.169692 0.88469901E+01  0.90484944E+02                                 1.932266                            1.814187      -1.534493       2.158534                    0.991774       3.947874      11.878744       0.429265       1.395083      -0.682915      -0.012062      -0.022938      -0.024279       0.035512      -0.002692      -0.002702       0.009158      -0.001449       0.007377      -0.008316      -0.003026       0.011342              1.977708       1.918894       0.165707       0.265061       1.884976       0.470567       2.129253           0.000001
           96              H      12.911713       9.036642      17.533751       0.090084       1.508896 0.11843807E+02  0.12810373E+03                                 2.178627                            2.018276      -1.146791       2.323598                    0.995662       3.844459      11.252961       0.439071       1.289736      -0.708395       0.024525      -0.029462      -0.030497       0.048985      -0.003878       0.004364       0.016735      -0.004513       0.015601      -0.017237      -0.002183       0.019420              2.261448       2.489886      -0.559336      -0.415043       2.133924       0.367765       2.160535           0.000002
           97              H      12.607226      25.781438      17.523693       0.102168       1.491632 0.11442472E+02  0.12241221E+03                                 2.144536                            1.971217      -1.178767       2.316071                    0.995141       3.735791      10.791720       0.449594       1.273445      -0.712325      -0.022313      -0.027689      -0.032848       0.048410       0.002289      -0.002916       0.018098      -0.005291       0.019951      -0.016701      -0.004773       0.021474              2.234359       2.549176       0.460948       0.548084       1.913622       0.320368       2.240279          -0.000002
           98              H      -0.034162      25.772058      17.024166       0.127518       1.216474 0.91844228E+01  0.93003212E+02                                 1.863577                            1.760221      -1.107443       2.358535                    0.996683       3.503607       9.847384       0.478131       1.265067      -0.713488       0.009090      -0.021273      -0.030345       0.038158       0.005060       0.000324       0.014394      -0.007810       0.012654      -0.013247      -0.004774       0.018021              1.902147       1.868968      -0.126320      -0.266534       1.642717       0.373846       2.194755          -0.000002
           99              H       0.748591      -4.963680      20.356584       0.129151       1.436232 0.11220654E+02  0.11954782E+03                                 2.079309                            1.943233      -1.454994       2.189511                    0.993234       3.776936      10.916438       0.455533       1.262010      -0.713368       0.021754       0.013731       0.027069       0.037343      -0.003750       0.007182       0.003713       0.006946       0.032827      -0.012439      -0.001859       0.014298              2.133072       2.441040       0.339658       0.312902       1.851372       0.333987       2.106804          -0.000003
          100              H      13.340965      -5.020375      20.822586       0.088687       1.643222 0.12774754E+02  0.14107377E+03                                 2.311245                            2.097078      -1.319907       2.235359                    0.993928       4.041110      12.024946       0.429640       1.290946      -0.706912      -0.005527       0.021587       0.041639       0.047226       0.005342       0.008479       0.009177       0.006915       0.026077      -0.012172      -0.005836       0.018008              2.441363       2.247273      -0.236354      -0.646597       2.121064       0.585986       2.955751          -0.000001
          101              H       7.307676      25.345920      14.368959       0.077888       1.458100 0.10916453E+02  0.11675713E+03                                 2.179556                            1.968028      -1.368424       2.207703                    0.992910       4.131098      12.390128       0.430420       1.330491      -0.696488       0.042250       0.004538       0.000206       0.042494       0.007137       0.004818       0.009381       0.014687      -0.014672      -0.014407      -0.001647       0.016054              2.307462       3.357511       0.127693      -0.292025       1.736931       0.117595       1.827944          -0.000000
          102              H       6.401643      26.373414      16.179327       0.119616       1.152547 0.86239567E+01  0.87853557E+02                                 1.920124                            1.793723      -1.572575       2.127910                    0.991467       4.117573      12.462223       0.429752       1.399058      -0.680790       0.025655       0.017863       0.019492       0.036841       0.009787       0.002180       0.002343       0.017269      -0.009678      -0.011628      -0.003512       0.015140              1.997431       2.040992       0.271517       0.305138       1.872610       0.438613       2.078692          -0.000001
          103              H       2.773055      24.874923      15.009293       0.127044       1.315419 0.10035227E+02  0.10522047E+03                                 2.054096                            1.907032      -1.375963       2.235166                    0.992346       3.849099      11.474141       0.429846       1.359002      -0.691994      -0.037784      -0.004249       0.000792       0.038031       0.001783       0.002551       0.001290       0.018636      -0.026551      -0.009405      -0.004815       0.014220              2.129853       2.922688       0.047800      -0.165131       1.665123       0.145361       1.801749          -0.000001
          104              H       3.869207      23.781164      13.339731       0.095311       1.180441 0.84173454E+01  0.85081531E+02                                 1.946880                            1.767030      -1.416554       2.195636                    0.991622       4.060735      12.172527       0.435614       1.391054      -0.682961      -0.027084      -0.028488      -0.024284       0.046204       0.004626      -0.002487       0.010027       0.005282       0.004169      -0.013061       0.003596       0.009465              2.076121       1.873181       0.329418       0.350184       2.020097       0.675545       2.335085           0.000000
          105              H       4.271723      -0.831242      20.665017       0.091697       1.465294 0.10511438E+02  0.11112522E+03                                 2.174897                            1.921996      -1.308270       2.242097                    0.993964       3.985983      11.801264       0.439624       1.317874      -0.699672      -0.025578       0.035850       0.010522       0.045279      -0.006232       0.002053       0.003022      -0.003090      -0.022510      -0.009372      -0.000874       0.010246              2.372744       2.090312      -0.600530      -0.290359       2.972330       0.842164       2.055590          -0.000000
          106              H       3.113189      -2.584108      19.592206       0.117213       1.370895 0.10467266E+02  0.11163257E+03                                 2.139133                            1.964127      -1.636790       2.095053                    0.990880       4.233776      13.000317       0.415538       1.382093      -0.684644      -0.035611       0.001829      -0.002845       0.035771      -0.005400       0.006874       0.004019       0.013926      -0.018896      -0.012622      -0.000853       0.013475              2.243085       3.160513       0.002707       0.120627       1.850869       0.201860       1.717873          -0.000001
          107              H       6.630379      -4.392794      18.878117       0.122067       1.269456 0.96046164E+01  0.10008553E+03                                 2.017881                            1.870836      -1.600460       2.116180                    0.991313       4.104071      12.388806       0.430123       1.366540      -0.687735       0.018748      -0.025447      -0.012082       0.033838       0.000661      -0.003531       0.002346       0.002367      -0.025782      -0.009886       0.003566       0.006320              2.100911       2.164317      -0.438937      -0.211577       2.243540       0.443430       1.894878          -0.000001
          108              H       7.673060      -2.695381      20.088381       0.094054       1.207005 0.86172953E+01  0.87637772E+02                                 1.978925                            1.790369      -1.447144       2.183640                    0.991536       4.081063      12.281259       0.431758       1.394908      -0.682314       0.046093      -0.003096       0.002554       0.046267      -0.001086      -0.002784       0.011077       0.013818      -0.021217      -0.016529       0.004804       0.011725              2.111295       3.110608      -0.013054       0.177961       1.595195       0.103320       1.628082          -0.000001
          109              H       4.644533      -0.373948      24.020903       0.095159       1.620722 0.12835252E+02  0.14227391E+03                                 2.312737                            2.120735      -1.408044       2.198345                    0.992703       4.064355      12.218757       0.420519       1.314013      -0.701986      -0.002635      -0.036040       0.030497       0.047285       0.003458      -0.016241      -0.012913       0.003348       0.027293      -0.017234      -0.008254       0.025487              2.401257       2.115175      -0.517226       0.322802       2.726709      -0.526197       2.361888          -0.000002
          110              H       2.777511       0.890570      24.486905       0.128369       1.353724 0.10679773E+02  0.11331383E+03                                 2.074276                            1.955432      -1.310023       2.267213                    0.993714       3.774180      11.181391       0.429963       1.342624      -0.696673      -0.021812      -0.015389       0.033275       0.042659      -0.000884      -0.009184      -0.017189      -0.012459       0.030554      -0.018566      -0.006166       0.024731              2.129847       2.306932      -0.058496      -0.464529       1.737816      -0.086678       2.344795          -0.000001
          111              H       3.637500       3.241657      21.322114       0.136556       1.231637 0.91161712E+01  0.91232926E+02                                 1.816539                            1.708293      -1.103006       2.366386                    0.997615       3.298630       8.923789       0.509828       1.200448      -0.730090      -0.005889       0.028405      -0.027637       0.040067       0.002424      -0.005115      -0.017729      -0.000918       0.024311      -0.016508      -0.005581       0.022089              1.851437       1.638344      -0.281077       0.048267       2.104411      -0.426815       1.811554           0.000000
          112              H       5.555022       1.974183      21.017033       0.087389       1.676994 0.12790876E+02  0.14034288E+03                                 2.302619                            2.070526      -1.200979       2.292532                    0.995764       3.836580      11.130628       0.444144       1.256875      -0.716490       0.022549       0.015856      -0.036964       0.046111      -0.007429      -0.002256      -0.015481      -0.016705       0.020738      -0.017934      -0.003852       0.021786              2.414138       2.636684       0.092093      -0.873731       1.938951      -0.197015       2.666778          -0.000002
          113              H      11.416016       3.937487      27.403610       0.077194       1.794794 0.13843842E+02  0.15606609E+03                                 2.449095                            2.180999      -1.439328       2.172177                    0.992292       4.211231      12.683202       0.421666       1.288504      -0.706869      -0.022995       0.033063       0.016647       0.043578      -0.009079      -0.005953      -0.006975      -0.033582      -0.000426      -0.021700       0.001088       0.020613              2.617872       2.715637      -0.719840      -0.735534       2.610401       0.605637       2.527580          -0.000003
          114              H      12.706741       4.599660      25.499371       0.131750       1.325736 0.10201698E+02  0.10549445E+03                                 1.940548                            1.833507      -1.164612       2.330165                    0.997014       3.478143       9.709904       0.479319       1.235731      -0.721487      -0.008443       0.036833      -0.014218       0.040374      -0.014990       0.001978      -0.003034      -0.013113      -0.033444      -0.011540      -0.010787       0.022327              1.961676       1.630271      -0.064345      -0.122641       2.362749      -0.380590       1.892009          -0.000002
          115              H      14.480190       1.014564      25.717285       0.132759       1.223050 0.93539688E+01  0.95812858E+02                                 1.926436                            1.821339      -1.075378       2.381505                    0.997019       3.567690      10.314998       0.449636       1.329894      -0.699786       0.025695      -0.028095      -0.009871       0.039331      -0.013648      -0.002069      -0.002033      -0.018477      -0.022515      -0.013935      -0.006323       0.020258              1.980447       2.109521      -0.310947      -0.354392       1.997679       0.233072       1.834141          -0.000001
          116              H      13.125596       0.517685      27.490776       0.081696       1.631860 0.13027570E+02  0.14502117E+03                                 2.318794                            2.131231      -1.427902       2.180303                    0.992086       4.186285      12.634173       0.420833       1.307461      -0.702488       0.012696      -0.040995       0.017368       0.046297      -0.015666      -0.008964       0.000333      -0.014023      -0.024407      -0.018598      -0.003557       0.022155              2.395722       1.854689       0.079475      -0.068480       3.025143      -0.584492       2.307335          -0.000002
          117              H       2.028920       8.523958      20.879579       0.093346       1.682762 0.12876749E+02  0.14128858E+03                                 2.296840                            2.069487      -1.199064       2.301748                    0.994596       3.795176      10.951524       0.447564       1.247241      -0.719054       0.046140       0.021125      -0.003553       0.050870       0.001046       0.007681      -0.007323       0.030506      -0.066774      -0.025949      -0.001617       0.027567              2.444878       2.712556       0.765449      -0.413055       2.617293      -0.541010       2.004785           0.000003
          118              H       2.325980       6.543766      21.938980       0.138344       1.158937 0.84913420E+01  0.83042668E+02                                 1.707756                            1.618760      -1.059258       2.385435                    0.998122       3.183237       8.366579       0.541205       1.157230      -0.740734       0.038653      -0.010324       0.003874       0.040195       0.003186      -0.001978      -0.005611       0.033592      -0.019939      -0.016718      -0.003936       0.020654              1.730792       2.031397      -0.277443       0.139677       1.737566      -0.207982       1.423413          -0.000001
          119              H      13.162729       6.179272      22.227298       0.138112       1.257068 0.94487764E+01  0.95274281E+02                                 1.834938                            1.733641      -1.083527       2.377757                    0.997428       3.299289       8.916806       0.509251       1.192818      -0.732316      -0.036076      -0.021620       0.007487       0.042720       0.002472      -0.004011      -0.002566       0.022810      -0.053652      -0.018631      -0.002450       0.021080              1.862805       2.032117       0.340997      -0.183642       1.939236      -0.320955       1.617061           0.000001
          120              H      12.975581       8.233495      21.208128       0.095385       1.310745 0.95631601E+01  0.96581818E+02                                 1.884015                            1.736915      -0.812705       2.487082                    0.999101       3.354469       9.031472       0.512655       1.183007      -0.734866      -0.046648       0.016769       0.001980       0.049610      -0.000525      -0.006237      -0.009163       0.020487      -0.049058      -0.021682       0.002120       0.019562              1.971399       2.375861      -0.579269       0.263326       1.943926      -0.290403       1.594411           0.000002
          121              H       6.150627      21.032362       3.352534       0.080506       1.217066 0.87944609E+01  0.89906484E+02                                 1.986431                            1.804641      -1.454800       2.169993                    0.991091       4.188382      12.642008       0.431440       1.388685      -0.682995       0.023888       0.025969       0.028448       0.045324       0.004784      -0.001360       0.008308       0.005792       0.013360      -0.011800       0.002350       0.009450              2.110156       2.002509       0.341433       0.419745       1.951727       0.628752       2.376231          -0.000002
          122              H       7.261632      19.972344       1.575691       0.123178       1.392578 0.10701880E+02  0.11424832E+03                                 2.136469                            1.970186      -1.557685       2.140593                    0.991408       4.050629      12.260681       0.421823       1.360147      -0.690521       0.037661       0.005180      -0.004812       0.038319       0.002653       0.001686      -0.001304       0.014951      -0.023540      -0.008499      -0.003463       0.011961              2.220835       3.036530       0.084328      -0.160761       1.755705       0.165075       1.870270          -0.000006
          123              H       3.786030      18.308217       0.502880       0.122584       1.148039 0.85667202E+01  0.86935927E+02                                 1.894483                            1.771656      -1.606388       2.109140                    0.991762       4.101490      12.301973       0.439284       1.373965      -0.685367      -0.019582      -0.025936      -0.016183       0.036305       0.010296       0.002122       0.000607       0.009832      -0.032521      -0.011077      -0.005914       0.016991              1.965045       1.995034       0.302109       0.217534       1.977686       0.429003       1.922413          -0.000003
          124              H       2.689878      19.789629       2.091981       0.093162       1.629274 0.12637206E+02  0.14011049E+03                                 2.344009                            2.119036      -1.490619       2.156855                    0.991587       4.209325      12.827282       0.414600       1.332468      -0.696670      -0.047722       0.003431      -0.006998       0.048354       0.004293       0.007902       0.010781       0.008438      -0.026359      -0.016753       0.000483       0.016270              2.476089       3.613087      -0.113865      -0.131720       1.876359       0.151896       1.938821          -0.000006
          125              H      11.658120       6.851506      29.954888       0.067474       1.667654 0.12854162E+02  0.14211281E+03                                 2.308162                            2.079710      -1.433967       2.160867                    0.993432       4.248836      12.633447       0.439059       1.261808      -0.711249       0.006499      -0.028179      -0.031686       0.042898       0.008817       0.006727       0.015814      -0.000497      -0.002517      -0.016037      -0.005427       0.021464              2.443912       2.295632      -0.398009      -0.600091       2.411747       0.731559       2.624356          -0.000003
          126              H       9.470273       6.762807      30.441005       0.128356       1.307195 0.98309787E+01  0.10198527E+03                                 2.001986                            1.854352      -1.272720       2.276248                    0.995248       3.740402      10.892423       0.450139       1.311653      -0.702024      -0.018380      -0.026791      -0.015334       0.035927       0.004426       0.000712       0.008494      -0.012323       0.013096      -0.010137      -0.003143       0.013280              2.073400       2.406718       0.427326       0.206076       2.031768       0.364641       1.781713          -0.000005
          127              H      10.062908       9.529945      33.220255       0.138156       1.248204 0.94293655E+01  0.96282311E+02                                 1.910989                            1.797016      -1.135461       2.350950                    0.997117       3.504974       9.949077       0.467078       1.284259      -0.709564      -0.011939       0.022755       0.031140       0.040374       0.003069       0.001560       0.014509      -0.007962       0.012597      -0.011783      -0.006246       0.018029              1.945416       1.877461      -0.158370      -0.238865       1.811942       0.440590       2.146844          -0.000009
          128              H      12.403740       9.390751      32.657030       0.081469       1.628382 0.12735677E+02  0.13931416E+03                                 2.233781                            2.049691      -1.177928       2.299186                    0.996025       3.840824      11.055378       0.452634       1.237047      -0.720749       0.027077       0.027341       0.025871       0.046368       0.003417      -0.005533       0.017850      -0.010120       0.012515      -0.017977      -0.003549       0.021526              2.319131       2.622592       0.574810       0.484598       2.130922       0.386589       2.203879          -0.000010
          129              H       2.354201       4.828726      30.481235       0.095161       1.226469 0.87687744E+01  0.89549689E+02                                 1.997859                            1.804916      -1.458684       2.178772                    0.991439       4.087875      12.319270       0.430501       1.393178      -0.682663      -0.047545      -0.003877       0.004937       0.047958       0.002606      -0.006878       0.009842       0.015155      -0.013721      -0.016489       0.003754       0.012735              2.129197       3.154283       0.119689      -0.096366       1.609518       0.087521       1.623792          -0.000003
          130              H       3.468176       6.696191      31.543989       0.116196       1.320244 0.10107745E+02  0.10647528E+03                                 2.048132                            1.900485      -1.647340       2.084618                    0.991282       4.206677      12.687044       0.433916       1.340003      -0.692454      -0.015247       0.025017       0.012333       0.031787      -0.000170      -0.005658       0.001589       0.002157      -0.019187      -0.009012       0.002160       0.006852              2.128269       2.243226      -0.413097      -0.278272       2.194402       0.457293       1.947177          -0.000004
          131              H       6.964572       5.233434      30.236501       0.121528       1.328476 0.99589589E+01  0.10486709E+03                                 2.091449                            1.913586      -1.608825       2.109560                    0.991668       4.169166      12.708446       0.421859       1.378838      -0.685249       0.035888       0.000713      -0.004374       0.036161      -0.002611      -0.001267       0.004044       0.020962      -0.001795      -0.011843       0.000471       0.011372              2.194206       3.065522       0.166533       0.012816       1.831080       0.222274       1.686015          -0.000004
          132              H       5.798611       3.569915      29.126812       0.083129       1.280971 0.89933309E+01  0.92406694E+02                                 2.054448                            1.822126      -1.424006       2.180637                    0.992191       4.191945      12.663249       0.430582       1.384419      -0.683878       0.027088      -0.025283      -0.024853       0.044617      -0.001286      -0.008136       0.007755       0.012105      -0.010668      -0.012900      -0.000570       0.013471              2.241575       2.016440      -0.465645      -0.374901       2.554249       0.876067       2.154034          -0.000002
          133              H       4.659386       0.495334      29.676627       0.095269       1.595332 0.12058991E+02  0.13054547E+03                                 2.242903                            2.023231      -1.099011       2.348204                    0.996454       3.739725      10.822266       0.444472       1.272949      -0.713300      -0.015141      -0.011132       0.044754       0.048539      -0.009620       0.001278      -0.012399      -0.013979       0.038491      -0.019070      -0.002609       0.021679              2.354731       2.347025      -0.078965      -0.811632       1.842858      -0.024250       2.874310          -0.000012
          134              H       6.487790      -0.839243      29.237446       0.136514       1.243012 0.92279009E+01  0.92912663E+02                                 1.854192                            1.739231      -1.035993       2.398990                    0.998075       3.318547       9.094105       0.494870       1.229257      -0.723588       0.009663      -0.023996       0.031025       0.040395      -0.000406      -0.003707      -0.015368       0.004560       0.040231      -0.017137      -0.004466       0.021603              1.892954       1.705481      -0.348554       0.115273       2.050735      -0.412174       1.922645          -0.000009
          135              H       6.937836       1.000212      25.663645       0.135274       1.275145 0.97884576E+01  0.10188575E+03                                 2.010473                            1.885206      -1.315313       2.271406                    0.993573       3.721763      11.015028       0.432188       1.361553      -0.692419       0.020343       0.010183      -0.036167       0.042727      -0.003082      -0.008541      -0.014502      -0.010737       0.030309      -0.018101      -0.003293       0.021395              2.072448       2.063376      -0.143071      -0.378811       1.630241       0.018123       2.523729          -0.000001
          136              H       5.110917       2.374305      26.206755       0.094221       1.548008 0.12030325E+02  0.13100489E+03                                 2.228486                            2.041493      -1.329195       2.233583                    0.993941       3.975326      11.785150       0.432958       1.299122      -0.705091      -0.002316       0.031547      -0.035952       0.047887       0.001604      -0.013435      -0.010984       0.004858       0.041300      -0.015684      -0.008507       0.024191              2.321290       2.092000      -0.532153       0.433466       2.423678      -0.508413       2.448192          -0.000002
          137              H      11.802194      -6.027058      29.277676       0.107054       1.212284 0.85315342E+01  0.84037346E+02                                 1.804294                            1.650536      -0.837085       2.479116                    0.999178       3.320394       8.931946       0.519286       1.197441      -0.730039       0.049253      -0.004989       0.004658       0.049724       0.004235      -0.003869      -0.008520       0.023564      -0.035215      -0.017843      -0.001512       0.019355              1.905575       2.363984      -0.542245       0.334197       1.800799      -0.301873       1.551941           0.000000
          138              H      11.362545      -4.205030      27.953425       0.128111       1.263563 0.94548086E+01  0.95585528E+02                                 1.848978                            1.736538      -1.148962       2.334375                    0.997012       3.419964       9.329863       0.506547       1.196044      -0.730021       0.031355       0.013571      -0.016442       0.037916      -0.000112      -0.009182      -0.000987       0.028356      -0.035598      -0.014470      -0.008090       0.022561              1.900263       1.940260       0.264052      -0.288990       1.957340      -0.447356       1.803189          -0.000002
          139              H       7.414618      -4.453159      28.758033       0.145062       1.148304 0.83591403E+01  0.81369218E+02                                 1.694868                            1.605812      -1.076697       2.386988                    0.997870       3.125764       8.176504       0.543937       1.156802      -0.741354      -0.039891       0.010936      -0.002567       0.041442       0.000622      -0.003535      -0.006390       0.032562      -0.017519      -0.017057      -0.002704       0.019761              1.711620       2.069897      -0.270467       0.074137       1.668320      -0.167492       1.396642          -0.000005
          140              H       7.875061      -6.384064      29.944830       0.093215       1.504784 0.11181989E+02  0.11843379E+03                                 2.120414                            1.917618      -1.189671       2.306929                    0.995268       3.702588      10.495486       0.468936       1.233208      -0.721128      -0.043703      -0.018017       0.015312       0.049690      -0.001542      -0.002115      -0.006461       0.028860      -0.066434      -0.024275      -0.001377       0.025652              2.261107       2.466437       0.625988      -0.518390       2.304359      -0.571239       2.012526           0.000002
          141              H      11.726444       1.226063      22.679890       0.087155       1.499053 0.11968031E+02  0.13081048E+03                                 2.211247                            2.057683      -1.445380       2.177710                    0.992200       4.146550      12.518528       0.422397       1.326678      -0.697899      -0.010444       0.040244      -0.022392       0.047223      -0.013068      -0.005033      -0.000739      -0.014902      -0.014123      -0.014902      -0.002661       0.017562              2.270798       1.825798       0.063625      -0.049700       2.645309      -0.562682       2.341286           0.000001
          142              H      10.156481       0.847247      24.396387       0.140810       1.319532 0.10440528E+02  0.11034731E+03                                 2.053852                            1.946069      -1.353537       2.255726                    0.993881       3.734113      11.106116       0.426031       1.360270      -0.693160      -0.029250       0.029159       0.006306       0.041780      -0.011061      -0.003569      -0.001186      -0.015142      -0.032284      -0.013355      -0.005443       0.018798              2.101914       2.391504      -0.389644      -0.273434       2.048456       0.128109       1.865781          -0.000000
          143              H      12.195798      -2.642421      25.204348       0.142043       1.181075 0.87571138E+01  0.87085692E+02                                 1.791960                            1.694055      -1.074022       2.381546                    0.998165       3.290557       8.981854       0.501182       1.228924      -0.723138       0.010552      -0.034543       0.017422       0.040102      -0.016021       0.004069      -0.006382      -0.011764      -0.021576      -0.013492      -0.009091       0.022583              1.821409       1.532985      -0.028188      -0.110033       2.065158      -0.433265       1.866083          -0.000002
          144              H      13.577127      -2.118475      23.474440       0.079793       1.705329 0.13356587E+02  0.14914909E+03                                 2.362116                            2.137040      -1.430062       2.177684                    0.992458       4.165178      12.462851       0.427780       1.282215      -0.708120       0.027607      -0.035398      -0.002829       0.044980      -0.009084      -0.002812      -0.014059      -0.027286      -0.002739      -0.019227      -0.004442       0.023669              2.490240       2.853257      -0.706471      -0.585451       2.407960       0.364796       2.209505          -0.000001
          145              H      12.075489      -7.062691      32.972168       0.090022       1.499618 0.11634161E+02  0.12587268E+03                                 2.196095                            2.018647      -1.239327       2.277312                    0.994171       3.982067      11.839912       0.431015       1.313460      -0.701829      -0.023135       0.023781       0.031296       0.045609      -0.003684       0.002354       0.012198       0.003873       0.034676      -0.015275      -0.002205       0.017480              2.281227       2.544787      -0.391731      -0.596774       1.891779       0.336230       2.407116           0.000002
          146              H      14.349483       2.425168      -0.033525       0.125933       1.103186 0.82442425E+01  0.83272796E+02                                 1.885162                            1.770472      -1.595614       2.122223                    0.991272       4.095825      12.454544       0.425300       1.425800      -0.675723       0.011672       0.012634       0.031802       0.036156      -0.004579       0.000364       0.005596       0.006316       0.032851      -0.012193      -0.000292       0.012485              1.934487       1.880421       0.111640       0.268447       1.608979       0.348795       2.314062           0.000002
          147              H       0.222795      23.943552      29.995118       0.141692       1.284415 0.95654164E+01  0.97023544E+02                                 1.879466                            1.757819      -1.153817       2.340249                    0.997605       3.352413       9.172484       0.498491       1.211367      -0.727415       0.021412      -0.018346      -0.026164       0.038465       0.001535      -0.006225       0.011829      -0.000574       0.041768      -0.014494      -0.005751       0.020245              1.921205       2.141519      -0.292953      -0.282148       1.663937       0.283321       1.958158           0.000006
          148              H      12.740903      24.191733      29.549231       0.075781       1.711524 0.13229807E+02  0.14594334E+03                                 2.281914                            2.063925      -1.369070       2.200672                    0.993908       4.002890      11.529196       0.459843       1.207440      -0.725921      -0.008781      -0.011317      -0.044432       0.046683      -0.010571      -0.009925       0.006852       0.017108       0.042294      -0.020770      -0.002100       0.022870              2.411802       2.231793       0.112764       0.666557       1.951823       0.381151       3.051790           0.000004
          149              H       6.851689       3.174027       2.330011       0.079543       1.460508 0.10970564E+02  0.11775623E+03                                 2.195860                            1.982339      -1.441747       2.172224                    0.991917       4.222089      12.783027       0.424808       1.343254      -0.693204       0.043796      -0.006754      -0.003082       0.044421      -0.009443      -0.002994       0.009829       0.004293      -0.029470      -0.015397      -0.001992       0.017389              2.320923       3.381879      -0.048999       0.290211       1.741287       0.145214       1.839602           0.000002
          150              H       5.872876       1.824764       0.807961       0.119576       1.125301 0.83186901E+01  0.83963557E+02                                 1.890502                            1.762483      -1.515747       2.155173                    0.992085       4.057390      12.213857       0.433355       1.400317      -0.680800       0.022678      -0.025817      -0.011998       0.036397      -0.009602       0.000248       0.002478       0.007503      -0.035068      -0.012346      -0.003859       0.016205              1.962383       1.964766      -0.355512      -0.210249       2.070736       0.451252       1.851645           0.000002
          151              H       2.369054       3.695020       1.629331       0.121916       1.181513 0.87202429E+01  0.89220570E+02                                 1.966019                            1.813682      -1.596812       2.117469                    0.991150       4.143880      12.633343       0.423199       1.414572      -0.677856      -0.034473       0.005440      -0.000420       0.034902      -0.002324      -0.003272       0.001116       0.008465      -0.014152      -0.005664      -0.002449       0.008113              2.048103       2.809380      -0.083260       0.229939       1.632638       0.135951       1.702291           0.000001
          152              H       3.441440       4.864903       3.158087       0.089327       1.341253 0.10023266E+02  0.10507141E+03                                 2.076126                            1.898268      -1.280931       2.261489                    0.992735       3.987791      11.889084       0.433405       1.348147      -0.693332      -0.028798       0.028244       0.019517       0.044810      -0.006352       0.003167       0.011151       0.011678      -0.006024      -0.016674       0.006514       0.010159              2.179600       1.994939      -0.370242      -0.307701       2.262701       0.677906       2.281161           0.000002
          153              H       3.809795      19.733796      29.646455       0.085989       1.312304 0.92541773E+01  0.95602087E+02                                 2.077175                            1.841985      -1.416949       2.188833                    0.992196       4.138347      12.463933       0.431232       1.374882      -0.686257      -0.025682      -0.033728      -0.015174       0.045026       0.002780       0.003505       0.006292       0.001563      -0.022919      -0.010832       0.001418       0.009414              2.255710       2.032357       0.540060       0.289238       2.849215       0.744696       1.885558           0.000002
          154              H       2.599275      21.558992      30.464473       0.124518       1.312664 0.99476569E+01  0.10471950E+03                                 2.079256                            1.917154      -1.595230       2.121133                    0.991150       4.117252      12.548937       0.419928       1.385557      -0.684409      -0.037325      -0.000531      -0.003108       0.037458       0.002474      -0.000789       0.003807       0.019565      -0.016757      -0.010412      -0.002476       0.012889              2.169880       3.024654      -0.068730       0.026371       1.827425       0.181531       1.657562           0.000003
          155              H       6.171422      23.327960      31.376362       0.125874       1.274272 0.96732147E+01  0.10090588E+03                                 2.020337                            1.876431      -1.584217       2.126947                    0.991362       4.056562      12.222499       0.430165       1.364978      -0.688437       0.019926       0.025232       0.010900       0.033948      -0.000741       0.003150       0.000255      -0.001672      -0.033641      -0.011820       0.005041       0.006780              2.096621       2.158820       0.468649       0.165064       2.329937       0.373693       1.801108           0.000003
          156              H       7.173999      21.551999      30.327019       0.082958       1.258135 0.90603728E+01  0.93219890E+02                                 2.024273                            1.827452      -1.429617       2.181785                    0.991809       4.171261      12.587695       0.430692       1.382220      -0.684507       0.044920       0.003236      -0.003444       0.045168       0.000196       0.001296       0.009185       0.011099      -0.029493      -0.015543       0.004911       0.010632              2.160966       3.185513       0.004912      -0.206063       1.667946       0.087505       1.629438           0.000003
          157              H       4.995064      16.375173      30.316961       0.094452       1.600789 0.12171768E+02  0.13277183E+03                                 2.271687                            2.046899      -1.308384       2.241664                    0.994617       3.958103      11.697664       0.434994       1.290834      -0.707077       0.011297      -0.017424       0.043451       0.048158       0.010111      -0.002103      -0.017265      -0.014592       0.010214      -0.017354      -0.006841       0.024194              2.377682       2.172193       0.031153       0.756657       1.898026      -0.152169       3.062827          -0.000005
          158              H       3.251322      15.030595      29.542526       0.135677       1.189635 0.86485760E+01  0.85565104E+02                                 1.783417                            1.668639      -1.096306       2.367138                    0.998073       3.293869       8.908667       0.512793       1.207290      -0.727829      -0.010345      -0.026612       0.026440       0.038914      -0.002586       0.001799      -0.017236      -0.003592       0.035064      -0.015321      -0.007723       0.023043              1.827432       1.651392       0.376539      -0.059504       2.104516      -0.358108       1.726387          -0.000005
          159              H       3.182998      17.207340      26.169877       0.129337       1.415171 0.11043333E+02  0.11810039E+03                                 2.128306                            1.981487      -1.384973       2.232054                    0.992772       3.826804      11.364681       0.429577       1.333256      -0.698222      -0.014854       0.011511      -0.035113       0.039826       0.004686       0.001266      -0.012187      -0.014082       0.019161      -0.013388      -0.004161       0.017549              2.187985       2.036096       0.118592       0.368991       1.741513      -0.115283       2.786345           0.000006
          160              H       5.061902      18.453662      26.977838       0.097645       1.608786 0.12254872E+02  0.13303671E+03                                 2.245443                            2.034109      -1.090124       2.353579                    0.996694       3.723807      10.747703       0.445628       1.266108      -0.715147       0.013370       0.033571      -0.030620       0.047364       0.003303       0.007744      -0.010541      -0.013433       0.043138      -0.018126      -0.002589       0.020715              2.348820       2.208703       0.624370      -0.447638       2.459313      -0.490047       2.378443           0.000009
          161              H      13.021625       9.728201      28.469715       0.094474       1.452649 0.10837619E+02  0.11303548E+03                                 2.029649                            1.860242      -0.912097       2.440485                    0.998192       3.465214       9.509930       0.490444       1.197391      -0.731968      -0.037907      -0.021416      -0.018125       0.047161       0.006615       0.016237      -0.009200       0.015005      -0.011531      -0.022384       0.002048       0.020336              2.106716       2.367551       0.736786       0.115272       2.278891      -0.003263       1.673705          -0.000006
          162              H      13.311259      11.778529      27.487423       0.135010       1.260657 0.93576576E+01  0.94113206E+02                                 1.832650                            1.719988      -1.144845       2.343975                    0.997254       3.322593       8.963896       0.513698       1.185537      -0.733547      -0.030791       0.012569      -0.021119       0.039397       0.001649       0.016362       0.001568       0.020189      -0.020806      -0.016029      -0.006756       0.022785              1.870207       1.830127      -0.176513       0.378109       1.849848      -0.414148       1.930646           0.000000
          163              H       1.921978      12.046197      29.462065       0.127403       1.147917 0.83078162E+01  0.80631714E+02                                 1.674820                            1.582196      -1.036743       2.385808                    0.998271       3.213164       8.354286       0.558499       1.129965      -0.746766       0.031830       0.011554       0.011100       0.035635       0.001845       0.012839      -0.000785       0.026752       0.001152      -0.014022      -0.007146       0.021168              1.696195       1.927709       0.375035       0.126905       1.753814      -0.098864       1.407060          -0.000008
          164              H       1.393211      10.271666      30.642157       0.086265       1.527172 0.11106241E+02  0.11744791E+03                                 2.121686                            1.892158      -1.308009       2.235282                    0.994410       3.855896      10.926426       0.479125       1.208868      -0.724631       0.034417      -0.002101       0.029363       0.045289       0.011869       0.011336      -0.000150       0.017535      -0.034478      -0.017422      -0.006043       0.023466              2.282702       2.151125      -0.349516       0.704399       2.073596      -0.695596       2.623384          -0.000008
          165              H      13.256302      17.998651      23.266583       0.089993       1.540643 0.12198454E+02  0.13299430E+03                                 2.219640                            2.056579      -1.182761       2.310178                    0.994867       3.854995      11.350508       0.432077       1.300221      -0.706548       0.012681       0.045287      -0.008175       0.047734       0.011793       0.009958       0.006157      -0.017439      -0.023366      -0.016808      -0.005226       0.022035              2.296435       1.780750      -0.223369       0.083850       3.089489      -0.361003       2.019065           0.000006
          166              H      14.446028      17.378607      25.080304       0.138940       1.266445 0.97299624E+01  0.10089909E+03                                 1.992528                            1.873251      -1.150448       2.351212                    0.995525       3.622778      10.624072       0.436735       1.352421      -0.695140       0.017117       0.030641       0.018037       0.039461       0.007215       0.003739       0.001886      -0.032417      -0.005600      -0.017499      -0.001510       0.019009              2.059754       1.947291       0.188039       0.383090       2.109630       0.411439       2.122339           0.000006
          167              H      13.245905      13.537064      24.453380       0.139716       1.355924 0.10414712E+02  0.10885345E+03                                 2.016685                            1.887715      -1.205090       2.320300                    0.995888       3.536629      10.106390       0.456724       1.283089      -0.710806      -0.006976      -0.038373       0.008536       0.039925       0.012854       0.001918      -0.001517      -0.014818      -0.039645      -0.014199      -0.007248       0.021447              2.054032       1.604936      -0.024765       0.154854       2.610525      -0.311913       1.946634           0.000005
          168              H      12.169063      14.275869      22.522321       0.091285       1.510834 0.11342818E+02  0.12210179E+03                                 2.220393                            2.000840      -1.304043       2.252506                    0.992578       3.975330      11.839645       0.429902       1.323534      -0.699590      -0.013167      -0.040351      -0.027782       0.050729       0.006351       0.009576       0.001911      -0.039576       0.006631      -0.025003       0.004625       0.020379              2.392288       2.028930       0.383777       0.587828       2.360549       0.728745       2.787386           0.000004
          169              H       4.356385       6.528734       6.420102       0.091658       1.571107 0.12294036E+02  0.13467827E+03                                 2.257934                            2.070684      -1.262302       2.263970                    0.994400       3.989932      11.885124       0.427502       1.307870      -0.703522      -0.004708       0.046385      -0.005329       0.046926      -0.009218      -0.011576       0.009360      -0.018579      -0.022381      -0.018142      -0.004632       0.022774              2.346162       1.808254       0.272047      -0.085799       3.202795      -0.363310       2.027438           0.000005
          170              H       3.012188       5.826525       8.233823       0.129167       1.326075 0.10401985E+02  0.10955179E+03                                 2.043356                            1.928357      -1.231899       2.305284                    0.994840       3.704083      10.903893       0.433823       1.340571      -0.697512      -0.022690       0.029103       0.016130       0.040275      -0.007602      -0.003151       0.001839      -0.029941      -0.012026      -0.015406      -0.003667       0.019073              2.100553       2.044618      -0.220875      -0.388036       2.149125       0.361703       2.107916           0.000006
          171              H       4.337076       2.089456       7.667244       0.126296       1.387739 0.10749422E+02  0.11289750E+03                                 2.018268                            1.893820      -1.183746       2.319225                    0.996266       3.594837      10.195133       0.466104       1.251191      -0.717488       0.000593      -0.038456       0.004069       0.038676      -0.010736      -0.004040       0.000993      -0.011530      -0.052112      -0.018185      -0.002910       0.021096              2.053966       1.620859       0.034995      -0.166578       2.638451      -0.255282       1.902587           0.000007
          172              H       5.748111       2.898296       5.964157       0.091334       1.696974 0.12983496E+02  0.14400396E+03                                 2.367804                            2.120273      -1.384100       2.210088                    0.992560       4.033378      12.039767       0.425305       1.298444      -0.705680       0.027573      -0.035063      -0.015823       0.047329      -0.011151      -0.007815      -0.005999      -0.036182      -0.011222      -0.023651       0.000008       0.023643              2.525536       2.569238      -0.598567      -0.746587       2.425878       0.591273       2.581493           0.000007
          173              H      12.538903       4.702516      13.571056       0.095486       1.554957 0.11673556E+02  0.12578524E+03                                 2.216365                            1.996407      -1.242796       2.274304                    0.995472       3.855059      11.256562       0.443970       1.280343      -0.709808      -0.012686      -0.016716       0.039365       0.044609      -0.008658       0.003956      -0.014505      -0.011079       0.011038      -0.013700      -0.007331       0.021031              2.315580       2.112762       0.017393      -0.725128       1.861372      -0.211121       2.972605           0.000001
          174              H      14.407410       3.503843      12.826794       0.134272       1.256662 0.93664620E+01  0.94654336E+02                                 1.861524                            1.746529      -1.115975       2.357226                    0.997546       3.371796       9.255234       0.496288       1.221258      -0.724812       0.014011      -0.024985       0.028312       0.040275      -0.001754      -0.001523      -0.017559       0.001872       0.035906      -0.017823      -0.004645       0.022468              1.902024       1.775287      -0.420420       0.107602       2.103687      -0.351233       1.827097           0.000000
          175              H      14.318292       5.583727       9.366979       0.135274       1.338449 0.10257820E+02  0.10774888E+03                                 2.060659                            1.917464      -1.305843       2.275435                    0.993903       3.705328      10.923515       0.433828       1.344097      -0.696461       0.012986       0.011236      -0.032825       0.037045      -0.004700      -0.000759      -0.011918      -0.013600       0.017723      -0.012768      -0.004333       0.017101              2.118414       1.963475      -0.109441      -0.353565       1.668693      -0.110781       2.723075           0.000006
          176              H      12.486917       6.752986      10.191702       0.100134       1.581895 0.12046497E+02  0.13044897E+03                                 2.231583                            2.024408      -1.120118       2.339837                    0.996475       3.747257      10.865401       0.443363       1.275753      -0.712512      -0.011741       0.033738      -0.034942       0.049970      -0.003583      -0.007984      -0.010946      -0.011203       0.047091      -0.018334      -0.003501       0.021834              2.337565       2.280407      -0.667290       0.439804       2.425119      -0.453679       2.307169           0.000007
          177              H       4.943078      -1.414068      12.263568       0.103455       1.248737 0.89303821E+01  0.88793213E+02                                 1.830210                            1.682599      -0.834009       2.481568                    0.999105       3.314214       8.896966       0.518172       1.188837      -0.732868       0.047151      -0.011252      -0.003733       0.048619       0.001223      -0.007763      -0.009138       0.022555      -0.041062      -0.020263      -0.000115       0.020379              1.916098       2.401976      -0.567399       0.208687       1.842077      -0.231702       1.504242          -0.000000
          178              H       4.503430       0.527382      11.143822       0.129348       1.342443 0.10210674E+02  0.10508943E+03                                 1.925233                            1.807558      -1.135568       2.347783                    0.996544       3.414046       9.356087       0.495952       1.199946      -0.730410       0.032232       0.018880      -0.014955       0.040237       0.000277      -0.009319      -0.003639       0.024296      -0.041046      -0.017159      -0.004356       0.021514              1.964147       2.042469       0.308738      -0.285767       2.051039      -0.430454       1.798933           0.000005
          179              H       0.647591       0.226135      12.089236       0.130714       1.160922 0.85137769E+01  0.83095935E+02                                 1.684884                            1.600386      -1.097939       2.360421                    0.997898       3.217565       8.375356       0.556276       1.128129      -0.747449      -0.036941       0.011432       0.002800       0.038770       0.002750      -0.006546      -0.004644       0.033505      -0.011675      -0.016518      -0.004364       0.020882              1.702456       2.015439      -0.283606       0.007095       1.719860      -0.156732       1.372068           0.000000
          180              H       1.064960      -1.791681      13.165399       0.101834       1.568337 0.11691473E+02  0.12543058E+03                                 2.191024                            1.969862      -1.259424       2.275734                    0.994465       3.770545      10.817020       0.458710       1.244611      -0.718246      -0.045089      -0.019957       0.013519       0.051128      -0.001727      -0.000722      -0.005194       0.029928      -0.067265      -0.023795      -0.002483       0.026278              2.343043       2.497665       0.661246      -0.526085       2.450344      -0.618013       2.081120          -0.000002
          181              H      10.348085       9.816098      13.792323       0.096072       1.146022 0.81471716E+01  0.81724394E+02                                 1.914891                            1.743274      -1.395072       2.209990                    0.991750       4.014887      12.009710       0.436521       1.398800      -0.681657      -0.047920       0.006519       0.000790       0.048368      -0.000734      -0.002118       0.009306       0.010045      -0.037012      -0.017172       0.005448       0.011724              2.044278       3.000526      -0.034103       0.147827       1.572589       0.068468       1.559719           0.000002
          182              H      11.509590      11.578493      14.704212       0.122320       1.321703 0.10241175E+02  0.10832577E+03                                 2.067382                            1.928212      -1.604803       2.113866                    0.991357       4.123866      12.497043       0.425337       1.361416      -0.689138      -0.016837       0.028068       0.007946       0.033681       0.000497      -0.004484      -0.000327       0.000406      -0.033180      -0.012185       0.005145       0.007040              2.138727       2.173910      -0.442132      -0.102747       2.440858       0.365601       1.801413           0.000002
          183              H       0.050500       9.518795      14.191275       0.118936       1.268632 0.95277142E+01  0.99444203E+02                                 2.044891                            1.883203      -1.606036       2.109474                    0.991194       4.192063      12.815277       0.420415       1.395843      -0.681625       0.034258      -0.003893       0.002716       0.034585      -0.005112       0.005283       0.004394       0.014202      -0.024161      -0.012769      -0.000696       0.013465              2.142158       3.007626      -0.019661       0.105483       1.791637       0.171176       1.627211           0.000002
          184              H      13.710804       7.814176      13.272681       0.084707       1.417149 0.10257747E+02  0.10811557E+03                                 2.146222                            1.911509      -1.381946       2.205069                    0.993011       4.075255      12.169204       0.435048       1.335772      -0.695171       0.026082      -0.034481      -0.010472       0.044485      -0.004412       0.001713       0.003355      -0.002920      -0.019835      -0.008387       0.000217       0.008170              2.319766       2.066605      -0.535868      -0.249598       2.989947       0.738176       1.902747           0.000002
          185              H      14.098468      16.116395      20.403519       0.097224       1.305498 0.95916645E+01  0.99891920E+02                                 2.063593                            1.874849      -1.473934       2.173508                    0.991374       4.080763      12.304798       0.427957       1.374263      -0.686939       0.026972       0.023878       0.032547       0.048548       0.000566       0.001672       0.011975       0.010518      -0.001190      -0.014948       0.004884       0.010064              2.193039       2.008409       0.279616       0.413919       1.953973       0.635559       2.616735           0.000002
          186              H       0.451531      14.916348      18.656849       0.125915       1.117472 0.81989399E+01  0.82802044E+02                                 1.910031                            1.770841      -1.633880       2.104913                    0.990749       4.134666      12.621793       0.422854       1.434276      -0.673901       0.038321       0.001143      -0.000214       0.038339      -0.001461       0.007920       0.002074       0.016777      -0.016688      -0.010082      -0.004260       0.014341              1.996415       2.751234      -0.001842      -0.064915       1.574813       0.143472       1.663198           0.000001
          187              H      11.714561      13.850253      17.121389       0.121421       1.231898 0.92457220E+01  0.95464781E+02                                 1.976145                            1.833338      -1.613777       2.106397                    0.991221       4.114963      12.378344       0.435139       1.363250      -0.687919      -0.023165      -0.011219      -0.026475       0.036925       0.007995       0.002794       0.001944       0.022805      -0.001445      -0.013765      -0.001092       0.014857              2.062421       2.113612       0.204545       0.386420       1.853688       0.447132       2.219964           0.000002
          188              H      10.670395      14.985951      18.874764       0.085894       1.543662 0.11615340E+02  0.12626239E+03                                 2.271140                            2.036692      -1.456527       2.171443                    0.991919       4.177819      12.661017       0.420740       1.339214      -0.694867      -0.044163      -0.003506      -0.003335       0.044428       0.006026       0.006039       0.010886       0.012329      -0.015448      -0.015288      -0.000951       0.016239              2.416070       3.579975      -0.052117      -0.120616       1.801054       0.147098       1.867181           0.000003
          189              H       4.969814      11.565570      13.279386       0.087165       1.460971 0.11103840E+02  0.11904484E+03                                 2.161504                            1.970011      -1.415835       2.183918                    0.993714       4.120599      12.298012       0.435886       1.310676      -0.700415       0.010051      -0.034708      -0.031028       0.047628       0.008436       0.006429       0.015807      -0.007596      -0.009827      -0.015316      -0.006795       0.022111              2.283187       2.093406      -0.355082      -0.517310       2.307580       0.658441       2.448576           0.000003
          190              H       2.649775      11.402219      13.889547       0.130813       1.330204 0.10253302E+02  0.10770560E+03                                 2.034066                            1.900434      -1.412034       2.212450                    0.993558       3.848713      11.351968       0.441426       1.320910      -0.699393      -0.020318      -0.026021      -0.017160       0.037207       0.002037       0.000453       0.007894      -0.015072       0.015945      -0.010494      -0.002631       0.013125              2.097415       2.369432       0.393367       0.134669       2.097053       0.362053       1.825761           0.000004
          191              H       3.234983      14.325222      16.548106       0.130814       1.169692 0.88469915E+01  0.90484962E+02                                 1.932266                            1.814187      -1.534492       2.158534                    0.991774       3.947874      11.878744       0.429265       1.395083      -0.682915      -0.012062       0.022938       0.024279       0.035512       0.002692       0.002702       0.009158      -0.001448       0.007377      -0.008316      -0.003026       0.011342              1.977708       1.918894      -0.165707      -0.265061       1.884976       0.470567       2.129253           0.000001
          192              H       5.485213      14.312302      15.991585       0.090084       1.508896 0.11843809E+02  0.12810376E+03                                 2.178627                            2.018276      -1.146790       2.323598                    0.995662       3.844459      11.252961       0.439071       1.289736      -0.708395       0.024525       0.029462       0.030497       0.048985       0.003878      -0.004364       0.016735      -0.004513       0.015601      -0.017237      -0.002183       0.019420              2.261449       2.489886       0.559336       0.415043       2.133924       0.367765       2.160536           0.000002
          193              H       5.180726      -2.432494      16.001643       0.102168       1.491633 0.11442480E+02  0.12241233E+03                                 2.144538                            1.971218      -1.178768       2.316070                    0.995141       3.735792      10.791727       0.449594       1.273446      -0.712325      -0.022313       0.027689       0.032848       0.048410      -0.002289       0.002916       0.018098      -0.005291       0.019951      -0.016701      -0.004773       0.021474              2.234361       2.549178      -0.460949      -0.548084       1.913624       0.320369       2.240281          -0.000002
          194              H       7.392338      -2.423114      16.501170       0.127518       1.216474 0.91844271E+01  0.93003266E+02                                 1.863577                            1.760221      -1.107444       2.358535                    0.996683       3.503608       9.847388       0.478130       1.265067      -0.713488       0.009090       0.021273       0.030345       0.038158      -0.005060      -0.000324       0.014394      -0.007810       0.012654      -0.013247      -0.004774       0.018021              1.902147       1.868969       0.126320       0.266534       1.642718       0.373846       2.194755          -0.000002
          195              H       8.175091      28.312624      13.168752       0.129151       1.436230 0.11220628E+02  0.11954748E+03                                 2.079306                            1.943230      -1.454993       2.189511                    0.993234       3.776933      10.916424       0.455533       1.262010      -0.713368       0.021754      -0.013731      -0.027069       0.037343       0.003750      -0.007182       0.003713       0.006946       0.032827      -0.012439      -0.001859       0.014298              2.133069       2.441036      -0.339657      -0.312901       1.851370       0.333986       2.106801          -0.000003
          196              H       5.914465      28.369319      12.702750       0.088687       1.643222 0.12774752E+02  0.14107375E+03                                 2.311244                            2.097078      -1.319906       2.235359                    0.993928       4.041110      12.024945       0.429640       1.290946      -0.706913      -0.005527      -0.021587      -0.041639       0.047226      -0.005342      -0.008479       0.009177       0.006915       0.026077      -0.012172      -0.005836       0.018008              2.441363       2.247273       0.236354       0.646597       2.121064       0.585986       2.955751          -0.000001
          197              H      14.734176      -1.996976      19.156377       0.077888       1.458100 0.10916454E+02  0.11675713E+03                                 2.179556                            1.968027      -1.368424       2.207703                    0.992910       4.131098      12.390127       0.430420       1.330491      -0.696488       0.042250      -0.004538      -0.000206       0.042494      -0.007137      -0.004818       0.009381       0.014687      -0.014672      -0.014407      -0.001647       0.016054              2.307462       3.357511      -0.127693       0.292025       1.736931       0.117595       1.827944          -0.000000
          198              H      13.828143      -3.024470      17.346009       0.119616       1.152546 0.86239509E+01  0.87853487E+02                                 1.920124                            1.793723      -1.572575       2.127910                    0.991467       4.117572      12.462221       0.429752       1.399058      -0.680790       0.025655      -0.017863      -0.019492       0.036841      -0.009787      -0.002180       0.002343       0.017269      -0.009678      -0.011628      -0.003512       0.015140              1.997431       2.040992      -0.271517      -0.305137       1.872610       0.438613       2.078692          -0.000001
          199              H      10.199555      -1.525979      18.516043       0.127044       1.315418 0.10035226E+02  0.10522045E+03                                 2.054096                            1.907032      -1.375962       2.235166                    0.992346       3.849099      11.474140       0.429846       1.359001      -0.691994      -0.037784       0.004249      -0.000792       0.038031      -0.001783      -0.002551       0.001290       0.018636      -0.026551      -0.009405      -0.004815       0.014220              2.129853       2.922688      -0.047800       0.165131       1.665122       0.145361       1.801749          -0.000001
          200              H      11.295707      -0.432220      20.185605       0.095311       1.180442 0.84173485E+01  0.85081566E+02                                 1.946880                            1.767030      -1.416554       2.195636                    0.991622       4.060735      12.172525       0.435614       1.391053      -0.682961      -0.027084       0.028488       0.024284       0.046204      -0.004626       0.002487       0.010027       0.005282       0.004169      -0.013061       0.003596       0.009465              2.076121       1.873181      -0.329418      -0.350184       2.020097       0.675545       2.335085          -0.000000
          201              H      11.698223      24.180186      12.860319       0.091697       1.465294 0.10511440E+02  0.11112525E+03                                 2.174897                            1.921996      -1.308270       2.242097                    0.993964       3.985983      11.801263       0.439624       1.317874      -0.699672      -0.025578      -0.035850      -0.010522       0.045279       0.006232      -0.002053       0.003022      -0.003090      -0.022510      -0.009372      -0.000874       0.010246              2.372744       2.090312       0.600530       0.290359       2.972330       0.842164       2.055590          -0.000000
          202              H      10.539689      25.933052      13.933130       0.117213       1.370895 0.10467272E+02  0.11163265E+03                                 2.139133                            1.964128      -1.636790       2.095053                    0.990880       4.233777      13.000319       0.415538       1.382093      -0.684644      -0.035611      -0.001829       0.002845       0.035771       0.005400      -0.006874       0.004019       0.013926      -0.018896      -0.012622      -0.000853       0.013475              2.243085       3.160514      -0.002707      -0.120627       1.850869       0.201860       1.717873          -0.000000
          203              H      14.056879      27.741738      14.647219       0.122067       1.269456 0.96046214E+01  0.10008559E+03                                 2.017881                            1.870835      -1.600460       2.116180                    0.991313       4.104072      12.388807       0.430123       1.366540      -0.687736       0.018748       0.025447       0.012082       0.033838      -0.000661       0.003531       0.002346       0.002367      -0.025782      -0.009886       0.003566       0.006320              2.100911       2.164317       0.438937       0.211577       2.243540       0.443430       1.894878          -0.000001
          204              H       0.246560      26.044325      13.436955       0.094054       1.207005 0.86172953E+01  0.87637772E+02                                 1.978925                            1.790369      -1.447143       2.183640                    0.991536       4.081063      12.281259       0.431758       1.394908      -0.682314       0.046093       0.003096      -0.002554       0.046267       0.001086       0.002784       0.011077       0.013818      -0.021217      -0.016529       0.004804       0.011725              2.111295       3.110608       0.013054      -0.177961       1.595195       0.103320       1.628082          -0.000001
          205              H      12.071033      23.722892       9.504433       0.095159       1.620721 0.12835243E+02  0.14227379E+03                                 2.312736                            2.120734      -1.408044       2.198345                    0.992703       4.064354      12.218752       0.420519       1.314012      -0.701986      -0.002635       0.036040      -0.030497       0.047285      -0.003458       0.016241      -0.012913       0.003348       0.027293      -0.017234      -0.008254       0.025487              2.401256       2.115174       0.517226      -0.322802       2.726708      -0.526196       2.361887          -0.000002
          206              H      10.204011      22.458374       9.038431       0.128369       1.353725 0.10679778E+02  0.11331389E+03                                 2.074276                            1.955432      -1.310024       2.267213                    0.993714       3.774181      11.181393       0.429963       1.342624      -0.696674      -0.021812       0.015389      -0.033275       0.042659       0.000884       0.009184      -0.017189      -0.012459       0.030554      -0.018566      -0.006166       0.024731              2.129847       2.306932       0.058496       0.464529       1.737816      -0.086678       2.344795          -0.000001
          207              H      11.064000      20.107287      12.203222       0.136556       1.231634 0.91161368E+01  0.91232463E+02                                 1.816533                            1.708287      -1.103006       2.366386                    0.997615       3.298626       8.923762       0.509830       1.200444      -0.730091      -0.005889      -0.028405       0.027637       0.040067      -0.002424       0.005115      -0.017729      -0.000918       0.024311      -0.016508      -0.005581       0.022089              1.851430       1.638339       0.281076      -0.048267       2.104403      -0.426813       1.811548           0.000000
          208              H      12.981522      21.374761      12.508303       0.087389       1.676988 0.12790817E+02  0.14034203E+03                                 2.302609                            2.070518      -1.200980       2.292532                    0.995764       3.836575      11.130591       0.444146       1.256871      -0.716491       0.022549      -0.015856       0.036964       0.046111       0.007429       0.002256      -0.015481      -0.016705       0.020738      -0.017933      -0.003852       0.021786              2.414127       2.636671      -0.092093       0.873725       1.938944      -0.197014       2.666766          -0.000002
          209              H       3.989516      19.411457       6.121726       0.077193       1.794794 0.13843834E+02  0.15606595E+03                                 2.449093                            2.180998      -1.439327       2.172177                    0.992292       4.211230      12.683193       0.421666       1.288503      -0.706869      -0.022995      -0.033063      -0.016647       0.043578       0.009079       0.005953      -0.006975      -0.033582      -0.000426      -0.021700       0.001088       0.020613              2.617871       2.715635       0.719840       0.735533       2.610399       0.605637       2.527578          -0.000003
          210              H       5.280241      18.749284       8.025965       0.131750       1.325734 0.10201676E+02  0.10549415E+03                                 1.940544                            1.833503      -1.164612       2.330165                    0.997014       3.478141       9.709888       0.479321       1.235729      -0.721487      -0.008443      -0.036833       0.014218       0.040374       0.014990      -0.001978      -0.003034      -0.013113      -0.033444      -0.011540      -0.010787       0.022327              1.961672       1.630268       0.064345       0.122640       2.362744      -0.380589       1.892005          -0.000002
          211              H       7.053690      22.334380       7.808051       0.132759       1.223050 0.93539702E+01  0.95812877E+02                                 1.926436                            1.821339      -1.075379       2.381504                    0.997019       3.567690      10.314999       0.449636       1.329894      -0.699786       0.025695       0.028095       0.009871       0.039331       0.013648       0.002069      -0.002033      -0.018477      -0.022515      -0.013935      -0.006323       0.020258              1.980447       2.109521       0.310947       0.354393       1.997679       0.233072       1.834141          -0.000001
          212              H       5.699096      22.831259       6.034560       0.081696       1.631860 0.13027569E+02  0.14502115E+03                                 2.318793                            2.131230      -1.427901       2.180303                    0.992086       4.186285      12.634170       0.420833       1.307460      -0.702488       0.012696       0.040995      -0.017368       0.046297       0.015666       0.008964       0.000333      -0.014023      -0.024407      -0.018598      -0.003557       0.022155              2.395721       1.854688      -0.079475       0.068480       3.025142      -0.584491       2.307334          -0.000002
          213              H       9.455420      14.824986      12.645757       0.093346       1.682764 0.12876770E+02  0.14128888E+03                                 2.296844                            2.069490      -1.199065       2.301747                    0.994596       3.795178      10.951536       0.447563       1.247242      -0.719054       0.046140      -0.021125       0.003554       0.050870      -0.001046      -0.007681      -0.007323       0.030506      -0.066774      -0.025949      -0.001617       0.027567              2.444881       2.712560      -0.765450       0.413056       2.617297      -0.541011       2.004787           0.000003
          214              H       9.752480      16.805178      11.586356       0.138344       1.158937 0.84913464E+01  0.83042718E+02                                 1.707756                            1.618760      -1.059259       2.385434                    0.998122       3.183238       8.366581       0.541205       1.157229      -0.740734       0.038653       0.010324      -0.003874       0.040195      -0.003186       0.001978      -0.005611       0.033592      -0.019939      -0.016718      -0.003936       0.020654              1.730792       2.031397       0.277443      -0.139677       1.737566      -0.207982       1.423413          -0.000000
          215              H       5.736229      17.169672      11.298038       0.138112       1.257065 0.94487433E+01  0.95273841E+02                                 1.834932                            1.733636      -1.083527       2.377757                    0.997428       3.299286       8.916786       0.509253       1.192815      -0.732317      -0.036076       0.021620      -0.007487       0.042720      -0.002472       0.004011      -0.002566       0.022811      -0.053652      -0.018631      -0.002450       0.021081              1.862799       2.032110      -0.340996       0.183642       1.939230      -0.320954       1.617057           0.000001
          216              H       5.549081      15.115449      12.317208       0.095384       1.310745 0.95631654E+01  0.96581880E+02                                 1.884015                            1.736916      -0.812705       2.487081                    0.999101       3.354470       9.031474       0.512655       1.183006      -0.734866      -0.046648      -0.016769      -0.001980       0.049610       0.000525       0.006237      -0.009163       0.020487      -0.049058      -0.021682       0.002120       0.019562              1.971400       2.375862       0.579270      -0.263326       1.943926      -0.290403       1.594412           0.000002
          217              C      13.058758       2.830271      30.782964       0.115252      28.434209 0.33500864E+03  0.74755417E+04                                 8.520104                            6.356640      -0.189083       1.968031                    0.997941      26.454161      77.298002       0.606861       0.452304      -1.029006      -0.035672       0.013256       0.017816       0.042019      -0.005733      -0.019911      -0.039830      -0.063095       0.026351      -0.050033      -0.009500       0.059533             10.178119      11.234315       0.756399       1.754973       7.802869       4.782205      11.497174          -0.000005
          218              C      13.750907       3.485933      31.842364      -0.132966      37.307612 0.45719635E+03  0.10984917E+05                                10.016458                            7.317590      -0.269912       1.894947                    0.998412      30.238041      90.547772       0.580427       0.439202      -1.040552      -0.009264      -0.004411      -0.001758       0.010411       0.010085      -0.004177      -0.043113      -0.040657      -0.018813      -0.037327      -0.018427       0.055754             12.191989      12.181260       0.586050       2.051393      10.203672       6.551142      14.191034          -0.000012
          219              C      13.042419       4.262614      32.683850       0.057507      36.707715 0.37827725E+03  0.86021789E+04                                 9.840457                            6.580871      -0.180818       1.966161                    0.999253      26.311219      74.759078       0.627365       0.429327      -1.054522      -0.011959      -0.009168      -0.012047       0.019293       0.004949      -0.006126      -0.029884      -0.036036      -0.005702      -0.023885      -0.017290       0.041175             13.115525      13.418853       1.890526       3.958414      10.768772       7.434777      15.158950          -0.000008
          220              C      11.710105       4.421512      32.506166      -0.151916      37.154158 0.48872553E+03  0.11898637E+05                                 9.940433                            7.530169      -0.144814       1.925240                    0.998747      30.638124      91.316212       0.578227       0.435087      -1.046619       0.013480      -0.004144      -0.004065       0.014677       0.002948      -0.012247      -0.028989      -0.033580       0.012185      -0.027738      -0.012894       0.040633             11.986356      14.338114       1.256911       3.053204       9.887666       5.205905      11.733289          -0.000009
          221              C      11.065485       3.596242      31.476938       0.061685      30.866591 0.38315958E+03  0.87871657E+04                                 8.777585                            6.637019       0.114502       2.042698                    0.999163      27.498269      79.819036       0.619497       0.431120      -1.047912       0.042626      -0.035416      -0.014342       0.057244      -0.011983      -0.013113      -0.027066      -0.022804      -0.058984      -0.040659       0.005224       0.035435             10.402534      12.093792       0.674657       0.825306       8.435397       4.771864      10.678414          -0.000008
          222              C      13.676642      14.515073       0.238030       0.371620      33.671019 0.32911237E+03  0.72671118E+04                                 9.604393                            6.345058      -0.351101       1.922937                    0.998912      24.389628      69.497303       0.604686       0.458731      -1.031637       0.007588       0.010795       0.019692       0.023704       0.019458      -0.026680      -0.064036      -0.054242       0.036157      -0.051414      -0.037956       0.089370             13.120068      14.265146       2.478791       5.415589      10.748125       6.915739      14.346934          -0.000010
          223              C       0.622341      15.107059       1.498583       0.358146      35.908488 0.34150757E+03  0.75941505E+04                                 9.973840                            6.426311      -0.344936       1.917976                    0.998895      24.636663      69.946020       0.607397       0.453476      -1.036886      -0.028401      -0.001084      -0.005691       0.028986       0.020095      -0.016127      -0.062360      -0.067511       0.036099      -0.045503      -0.042424       0.087927             14.325747      25.906454      -1.072905       4.141556       7.901528       2.433441       9.169260          -0.000013
          224              C      13.523656      16.134434       1.850599       0.369508      34.240088 0.33594375E+03  0.74491257E+04                                 9.662824                            6.396420      -0.350282       1.917568                    0.998790      24.558545      69.909850       0.604824       0.456708      -1.033752       0.020211      -0.022144      -0.005341       0.030453       0.036294      -0.029707      -0.056402      -0.046248       0.044591      -0.050531      -0.039282       0.089813             13.026077      15.694015      -5.074334      -1.793571      12.592625       6.117915      10.791591          -0.000010
          225              C       3.915251      15.915949       2.886531       0.089367      26.736879 0.30555447E+03  0.66372621E+04                                 7.942707                            5.900248       0.152670       2.070827                    0.999769      25.948649      73.860261       0.659968       0.427251      -1.047851       0.015285      -0.038730      -0.043514       0.060225       0.004064      -0.012418      -0.017289      -0.072458       0.076055      -0.050948       0.007658       0.043290              9.564283      14.566399      -1.004937       2.046707       6.991309       2.237353       7.135142          -0.000005
          226              C       2.597790      15.952557       2.641796      -0.144469      34.291512 0.40027879E+03  0.92770051E+04                                 9.355921                            6.757159       0.024348       1.997315                    0.999385      28.972784      84.435536       0.617823       0.427757      -1.050375      -0.004848      -0.000234      -0.016454       0.017155       0.002314      -0.017993      -0.035083      -0.046634       0.081804      -0.042847      -0.014414       0.057261             11.777832      19.634320      -0.007782       3.723044       7.576544       2.394616       8.122632          -0.000011
          227              C       2.069023      15.090082       1.766785       0.073589      37.401423 0.37537607E+03  0.84992149E+04                                 9.940375                            6.533756      -0.189969       1.960544                    0.999278      26.075944      73.348263       0.634313       0.426472      -1.058839       0.015277       0.003693       0.010875       0.019112       0.005872      -0.004842      -0.028537      -0.042135       0.038344      -0.028300      -0.014797       0.043097             14.018702      25.893262      -0.854873       3.622342       7.592284       2.303839       8.570559          -0.000009
          228              C       2.933467      14.367966       1.022523      -0.152248      33.828323 0.44596993E+03  0.10559152E+05                                 9.167530                            7.084623       0.111713       2.015433                    0.999348      29.397816      85.008413       0.612948       0.422045      -1.059891       0.007071       0.010364      -0.002515       0.012796       0.008410       0.004471      -0.009586      -0.047060       0.007809      -0.027561       0.000680       0.026881             10.914992      17.384546      -1.381750       1.300405       7.073564       2.273998       8.286867          -0.000017
          229              C       4.354900      14.468519       1.374539       0.103258      24.836866 0.31074748E+03  0.67482405E+04                                 7.486948                            5.910304       0.247514       2.104947                    0.999704      25.615462      71.842160       0.669083       0.421544      -1.056103      -0.014468       0.033297       0.028140       0.045933      -0.015714      -0.016884      -0.020643      -0.063639       0.019175      -0.047514       0.006204       0.041310              8.573397      12.251955      -0.854296       1.196595       6.043275       2.112034       7.424962          -0.000010
          230              C      10.723866      18.422306       3.111151       0.103129      30.051172 0.36118650E+03  0.81710186E+04                                 8.716644                            6.532503      -0.003644       2.022890                    0.998425      26.572399      76.888680       0.611086       0.443056      -1.039613       0.034544       0.003618       0.022090       0.041162       0.005812      -0.003924      -0.036041       0.004265       0.052671      -0.035664      -0.007266       0.042930             10.332951      12.828624      -0.680101       0.146692       9.941081       4.440998       8.229147          -0.000006
          231              C      11.401163      17.314440       2.440644      -0.146267      35.342282 0.44317103E+03  0.10544470E+05                                 9.576064                            7.155504      -0.099032       1.949856                    0.998631      29.937509      88.637517       0.594172       0.433252      -1.046171       0.000150       0.008639       0.024284       0.025775       0.006269       0.002445      -0.031684      -0.046438       0.071841      -0.037074      -0.012888       0.049961             11.465271      15.040390      -2.191701      -1.424248      10.851089       4.508875       8.504335          -0.000009
          232              C      12.702286      17.231666       2.477522       0.056272      38.056489 0.39600753E+03  0.90846492E+04                                10.030555                            6.713165      -0.130286       1.978100                    0.999241      26.423979      74.750313       0.625632       0.426759      -1.058946      -0.007311       0.015373       0.009788       0.019636       0.007603       0.002590      -0.017519      -0.038094       0.079936      -0.034460      -0.002162       0.036623             13.295912      16.221390      -4.299312      -2.698410      13.534613       6.556263      10.131731          -0.000007
          233              C      13.444936      18.167842       3.231842      -0.145682      38.890519 0.46981017E+03  0.11356364E+05                                10.284289                            7.408696      -0.209528       1.909126                    0.998666      30.495104      91.365253       0.578358       0.438119      -1.041991      -0.010510      -0.016535      -0.000896       0.019613       0.007708       0.008916      -0.037242      -0.009851       0.062716      -0.037712      -0.009626       0.047338             12.563042      13.359215      -2.163599      -1.295955      13.847109       6.938905      10.482802          -0.000011
          234              C      12.742389      19.152809       3.872176       0.080562      30.450291 0.34433598E+03  0.77119911E+04                                 8.784866                            6.346622      -0.009097       2.015331                    0.999116      26.738805      77.462904       0.623430       0.438666      -1.040222      -0.051857      -0.012763      -0.008006       0.054002       0.016170       0.013433      -0.035403      -0.009351       0.053858      -0.044545       0.000578       0.043967             10.675808      11.945551      -1.088870      -0.583376      11.406502       5.573731       8.675371          -0.000007
          235              C      12.552270      22.751906       4.670079       0.100345      26.975501 0.31587529E+03  0.68994548E+04                                 7.958362                            5.976097       0.188816       2.083495                    0.999604      25.875849      73.188753       0.661388       0.423985      -1.052787      -0.001506      -0.019731       0.034644       0.039898      -0.030760      -0.018658       0.005129      -0.030153       0.060256      -0.046979       0.009517       0.037462              9.373227      10.670138       4.396512       2.654644       8.823087      -0.115452       8.626455          -0.000011
          236              C      13.626142      23.546287       4.928224      -0.139483      34.134344 0.41202649E+03  0.96027761E+04                                 9.312874                            6.855739       0.027484       1.994993                    0.999428      29.060390      84.472788       0.614355       0.427774      -1.052093      -0.001202      -0.004223       0.000858       0.004474      -0.035930      -0.017976      -0.004907      -0.004940       0.034271      -0.046501       0.012278       0.034224             11.308610      13.621405       5.915685       3.760664      10.318890       0.557048       9.985533          -0.000013
          237              C      14.282645      23.408482       6.108316       0.069384      41.510330 0.43859725E+03  0.10377183E+05                                10.903086                            7.215730      -0.456302       1.870381                    0.998311      27.494001      80.376599       0.581523       0.445170      -1.042245      -0.018519      -0.020602      -0.003861       0.027970      -0.026196      -0.010136       0.009707      -0.010013      -0.059369      -0.023426      -0.016402       0.039827             15.000349      19.206354       9.927223       3.776070      14.374138       0.626762      11.420555          -0.000001
          238              C      13.900923      22.450436       7.040321      -0.141996      35.915239 0.46398993E+03  0.11172642E+05                                 9.727108                            7.335245      -0.228116       1.904216                    0.998613      30.337334      90.502621       0.584934       0.434862      -1.044696       0.010800      -0.006739      -0.009503       0.015886      -0.037223      -0.007681      -0.010073      -0.015303       0.007109      -0.042571       0.005488       0.037083             11.771256      13.707921       6.655906       1.269876      11.148379      -0.256176      10.457468          -0.000001
          239              C      12.815168      21.654417       6.718477       0.078206      28.312484 0.34967053E+03  0.78349680E+04                                 8.244880                            6.306063       0.147163       2.060345                    0.999453      26.711692      76.547658       0.640972       0.426470      -1.051145      -0.008638       0.012461      -0.044151       0.046682      -0.046264      -0.005659      -0.002820      -0.015445       0.024521      -0.051622       0.008739       0.042884              9.698380      10.527660       4.756197       1.426289       8.878482      -0.133586       9.688997          -0.000002
          240              C       0.649076      24.270930       6.369814       0.367630      37.152148 0.35930666E+03  0.81905879E+04                                10.603677                            6.825568      -0.698750       1.805220                    0.996842      25.907333      77.473577       0.552602       0.486232      -1.006709       0.024170       0.020505       0.001380       0.031726      -0.017680      -0.044482       0.043446      -0.004759       0.135581      -0.047664      -0.039512       0.087176             15.064070      19.459355       8.883357       4.188789      16.520724      -0.153008       9.212130          -0.000001
          241              C       1.771963      26.161625       6.007740       0.375817      36.330434 0.32949342E+03  0.73232373E+04                                10.327468                            6.449530      -0.506639       1.871944                    0.998171      24.938873      72.764778       0.582115       0.473414      -1.017170      -0.003024      -0.024592       0.016811       0.029942      -0.039133      -0.057211       0.039840       0.005003       0.080123      -0.056553      -0.039060       0.095613             15.429109      10.008483       3.504814       0.713441      23.361702      -9.652219      12.917142          -0.000001
          242              C       2.584422      24.671532       7.459387       0.361738      35.140508 0.34764736E+03  0.78507568E+04                                10.133979                            6.654395      -0.584998       1.839296                    0.997965      25.721379      76.272433       0.567837       0.477650      -1.012355      -0.022058       0.007761      -0.016048       0.028360      -0.029360      -0.046532       0.038994       0.014330       0.054935      -0.041798      -0.038601       0.080399             14.187923      15.370621      -1.140187       8.669025      11.234647      -4.394516      15.958499          -0.000000
          243              C       3.478573      29.094725       4.381761       0.079411      29.323731 0.33383842E+03  0.73367143E+04                                 8.330147                            6.087821       0.424456       2.154186                    0.999849      25.727405      71.182314       0.669456       0.416312      -1.065767      -0.038827       0.008553      -0.020041       0.044523      -0.012428       0.007315       0.022306       0.034060       0.007839      -0.036484       0.016707       0.019777             10.563324       9.375584       2.210752      -1.263214      13.678075      -6.296155       8.636314           0.000002
          244              C       3.209733      27.978680       5.129376      -0.138553      36.205449 0.40894475E+03  0.94957384E+04                                 9.653534                            6.797016       0.012112       1.985361                    0.999613      28.984410      83.596406       0.622643       0.423646      -1.056573      -0.012407       0.005582      -0.008613       0.016102      -0.018131       0.005473       0.033022       0.017417       0.044665      -0.044449       0.007753       0.036696             12.705460       9.890787       3.412709      -1.520129      17.765583      -8.165976      10.460010          -0.000001
          245              C       1.979905      27.449436       5.280240       0.081644      42.809356 0.41134110E+03  0.95178078E+04                                11.000505                            6.889250      -0.206690       1.956739                    0.998981      26.324203      74.566924       0.611784       0.432686      -1.056260       0.005460       0.019916      -0.014503       0.025235      -0.006318       0.000623       0.028963      -0.003306       0.101733      -0.031501      -0.015874       0.047375             16.613221      10.834404       2.468157      -0.733241      25.862762     -12.011959      13.142497          -0.000000
          246              C       0.877812      28.124025       4.686842      -0.142445      34.604498 0.41727159E+03  0.96808196E+04                                 9.244088                            6.781246       0.256994       2.064789                    0.999701      28.600827      80.882828       0.638824       0.413268      -1.069429       0.002060      -0.006814      -0.001538       0.007283      -0.007115       0.000628       0.022253       0.040193       0.041946      -0.037736       0.013508       0.024228             11.700546       9.261904       0.044115       0.489554      16.364760      -7.271306       9.474976          -0.000005
          247              C       1.174872      29.273710       3.982810       0.088036      29.635177 0.34332371E+03  0.76511749E+04                                 8.515042                            6.273219       0.113394       2.048433                    0.999557      26.555547      75.686143       0.639401       0.429841      -1.049960       0.051512       0.000664       0.004150       0.051683      -0.011190       0.007308       0.030551       0.042968      -0.025266      -0.046159       0.017724       0.028436             10.521552       9.599363       0.753751       0.113557      13.653201      -5.935066       8.312092           0.000002
          248              C       4.384606      22.906613      10.319098       0.095731      26.787745 0.34685177E+03  0.77851639E+04                                 8.041414                            6.358880      -0.015717       2.012313                    0.999006      26.815704      77.857179       0.624214       0.437168      -1.040754       0.014265       0.040040      -0.004627       0.042757      -0.010477      -0.032916       0.021194      -0.028320      -0.021740      -0.042779      -0.001189       0.043968              9.249900       9.414168       0.632738       4.184300       7.986414      -1.119086      10.349116           0.000001
          249              C       3.429558      23.122243       9.293223      -0.148751      34.830888 0.48701958E+03  0.11858845E+05                                 9.521718                            7.512110      -0.184191       1.917290                    0.998179      30.620209      91.574434       0.578897       0.434519      -1.045892      -0.004785       0.005835       0.011013       0.013350      -0.004888      -0.010123       0.022523      -0.036731      -0.020384      -0.024453      -0.011377       0.035830             11.209299      11.575210      -0.402843       5.556357       9.007118      -2.358138      13.045569           0.000001
          250              C       3.563235      24.299871       8.525493       0.063292      41.173079 0.46316766E+03  0.11068370E+05                                10.780711                            7.370135      -0.239451       1.938750                    0.998703      27.427076      79.626167       0.582796       0.439789      -1.049244       0.010980       0.005301       0.028981       0.031441      -0.001767      -0.016192       0.020077      -0.006416       0.005029      -0.024353      -0.003186       0.027539             14.684422      16.074804      -1.423131       9.944946      10.290844      -3.777334      17.687619           0.000000
          251              C       4.637107      25.195527       8.820516      -0.144390      33.857414 0.43418274E+03  0.10228373E+05                                 9.216635                            7.011878       0.110518       2.017779                    0.999472      29.279981      84.912347       0.612272       0.424646      -1.056515      -0.018604       0.004955       0.000196       0.019254       0.003152      -0.038645       0.014603       0.006889      -0.024405      -0.043775       0.003424       0.040351             11.036932      11.838886       0.498506       6.425387       8.294978      -1.527343      12.976933          -0.000002
          252              C       5.454022      24.856910       9.839686       0.078622      27.616588 0.34052496E+03  0.76018629E+04                                 8.140757                            6.254916       0.047338       2.025779                    0.999518      26.891300      77.658412       0.636810       0.430849      -1.045401      -0.025673      -0.046266       0.023604       0.057938       0.004336      -0.041793       0.007146      -0.023145      -0.030468      -0.051141       0.017432       0.033709              9.473454       9.597023       0.744625       4.811342       7.940251      -1.319186      10.883089          -0.000000
          253              C       5.256477      30.809341       1.166682       0.090153      26.564671 0.32593425E+03  0.71872529E+04                                 7.915098                            6.107808       0.223142       2.094594                    0.999463      26.192135      74.846725       0.647144       0.429212      -1.047803       0.003171       0.024320       0.044380       0.050706       0.003099       0.009580      -0.011087      -0.073925       0.010096      -0.041117       0.002364       0.038753              9.203149      13.148455       0.817642      -1.414133       5.212462       1.677288       9.248531           0.000002
          254              C       6.617011      30.812398       0.854896      -0.144177      36.057736 0.46509883E+03  0.11196959E+05                                 9.763941                            7.371099      -0.181985       1.924854                    0.998145      30.047261      89.390951       0.580766       0.438077      -1.043619       0.004479       0.007000       0.012514       0.015022      -0.007735       0.000277      -0.017868      -0.057226      -0.007119      -0.028659      -0.009880       0.038539             11.826329      19.248713       1.643092      -1.230814       6.339676       1.910427       9.890598           0.000003
          255              C       7.503736      31.351315       1.746670       0.069722      38.073905 0.39170117E+03  0.89587017E+04                                10.083341                            6.687097      -0.174001       1.965384                    0.999159      26.261170      74.106369       0.625553       0.428106      -1.058422      -0.019227       0.001086       0.000754       0.019272      -0.008980       0.008520      -0.015525      -0.061250      -0.054997      -0.028740      -0.016690       0.045430             14.153027      25.358452       2.229106      -4.006737       6.552362       1.605258      10.548266           0.000001
          256              C       7.064087      31.864347       2.903294      -0.154770      33.444918 0.41757393E+03  0.97095688E+04                                 9.018557                            6.781511       0.231111       2.051763                    0.999719      28.969852      82.572019       0.637806       0.413001      -1.067400      -0.007269       0.016625      -0.006378       0.019233      -0.009516       0.011806      -0.015297      -0.042218       0.010196      -0.027645      -0.004753       0.032398             10.985562      17.168913       1.079940      -3.323915       5.936057       1.609311       9.851715           0.000005
          257              C       5.644140      31.758808       3.124561       0.082098      27.195805 0.33193319E+03  0.73312918E+04                                 7.981205                            6.122584       0.191433       2.074197                    0.999751      26.339421      74.604467       0.654826       0.423497      -1.054432      -0.003881      -0.007098      -0.049566       0.050222      -0.001794      -0.001366      -0.008528      -0.074618       0.050768      -0.045853       0.012550       0.033303              9.414851      13.692990       1.231631      -2.064374       5.377440       1.332495       9.174123           0.000004
          258              C       8.962300      31.444671       1.394654       0.374960      33.173470 0.31597877E+03  0.69114098E+04                                 9.532466                            6.215233      -0.380217       1.913989                    0.998654      24.264833      68.977431       0.610814       0.458446      -1.031055       0.024329      -0.000640      -0.005440       0.024938      -0.024545       0.027389      -0.065685      -0.059839       0.023275      -0.051917      -0.041761       0.093678             13.574028      23.798741       1.830293      -4.745708       7.682182       2.119042       9.241160           0.000001
          259              C      10.749116      31.026443       0.124044       0.386384      33.934072 0.32255255E+03  0.70938146E+04                                 9.687193                            6.306697      -0.357245       1.925255                    0.998664      24.215335      69.094958       0.602271       0.462418      -1.028514      -0.015555       0.016533       0.022424       0.031908      -0.021797       0.027743      -0.063969      -0.056351       0.046995      -0.050476      -0.041124       0.091600             13.354508      14.183155      -1.974726      -5.355598      11.201484       7.138990      14.678886           0.000000
          260              C      10.909529      -0.320177       1.729907       0.368075      34.622902 0.33504229E+03  0.74335557E+04                                 9.765333                            6.403970      -0.408182       1.899422                    0.998576      24.657359      70.503050       0.601421       0.459019      -1.031142      -0.018666      -0.017321      -0.013995       0.029057      -0.037027       0.033631      -0.061986      -0.052884      -0.007962      -0.052816      -0.043996       0.096812             13.238722      14.777612       5.457531       1.841939      13.678214       6.621324      11.260340           0.000002
          261              C      13.340965      20.089885      31.332779       0.094471      28.266157 0.32625934E+03  0.72142154E+04                                 8.313692                            6.152540       0.072511       2.043303                    0.999527      26.432742      76.257894       0.636653       0.435088      -1.041642      -0.038108      -0.029537      -0.003848       0.048368       0.006760       0.019901      -0.044911      -0.020490      -0.025145      -0.051985       0.001712       0.050273              9.902806      10.875785      -0.308205      -1.535438       8.763352       4.970115      10.069281           0.000003
          262              C      12.778036      20.869498      32.268136      -0.149761      36.301360 0.45628732E+03  0.10940096E+05                                 9.792134                            7.287476      -0.158438       1.929242                    0.998642      30.138605      89.685215       0.585297       0.436463      -1.043851      -0.008138      -0.008335      -0.003593       0.012191       0.004914       0.014313      -0.032647      -0.023389      -0.021516      -0.037650      -0.001349       0.039000             11.861201      13.660965      -1.267869      -3.485628      10.277787       5.495482      11.644852           0.000003
          263              C      11.417501      20.719495      32.576569       0.056729      41.389270 0.43002682E+03  0.10053407E+05                                10.632635                            7.006353      -0.104262       1.983722                    0.999166      26.726900      75.904738       0.612024       0.428075      -1.059923       0.008826      -0.014755      -0.018135       0.024990      -0.003132       0.011957      -0.026358      -0.024412       0.012437      -0.024770      -0.011050       0.035821             14.506213      14.281781      -2.784338      -5.579452      12.593891       8.630020      16.642968           0.000001
          264              C      10.728322      19.785832      31.778666      -0.127452      36.159084 0.43463612E+03  0.10333962E+05                                 9.862453                            7.180013      -0.339753       1.880366                    0.997817      29.892368      89.677332       0.579174       0.444791      -1.035022       0.006802       0.008195       0.004268       0.011474      -0.003902       0.022787      -0.048939      -0.030827       0.016055      -0.047551      -0.014859       0.062410             11.984840      12.072179      -0.903422      -2.706762      10.839964       6.540267      13.042377           0.000000
          265              C      11.371457      19.109398      30.873482       0.094537      28.246875 0.32863698E+03  0.73025226E+04                                 8.433599                            6.267137      -0.113038       1.989517                    0.998012      26.579584      77.649625       0.615030       0.448181      -1.030760       0.049302       0.018417       0.003566       0.052751       0.006292       0.023973      -0.044457      -0.011187       0.001603      -0.052122       0.001882       0.050241             10.020911      11.002998      -0.882037      -2.582474       8.484328       4.804112      10.575408           0.000001
          266              C      11.699708       2.857706       3.536923       0.093555      29.266462 0.33683100E+03  0.74912229E+04                                 8.525078                            6.255316       0.102968       2.057117                    0.999096      26.303801      75.565323       0.632190       0.435630      -1.043593       0.037009      -0.014569      -0.012354       0.041647      -0.014397      -0.012465      -0.030883      -0.008361       0.110081      -0.044351      -0.007294       0.051645             10.199880      11.562371       0.565513       0.440732      12.196526       4.539186       6.840743           0.000008
          267              C      10.974882       1.789609       3.027338      -0.151622      38.308606 0.47904638E+03  0.11639942E+05                                10.186701                            7.491726      -0.283149       1.882726                    0.998490      30.799757      92.617313       0.573740       0.439357      -1.040914       0.011459      -0.003492       0.004031       0.012640      -0.003372      -0.003179      -0.029514       0.008414       0.080709      -0.033180      -0.008457       0.041637             12.238170      13.038357       1.986438       0.998071      14.853585       6.021688       8.822568           0.000009
          268              C      11.671487       0.721259       2.460760       0.054260      40.217980 0.42317509E+03  0.98467875E+04                                10.370486                            6.913872      -0.144134       1.968371                    0.999139      26.722274      75.542992       0.621409       0.423598      -1.063446       0.014199       0.015286       0.014845       0.025605       0.006032      -0.011910      -0.020518      -0.016101       0.042126      -0.019498      -0.013203       0.032700             13.860593      15.971069       4.579768       3.554937      15.453418       6.962367      10.157292           0.000004
          269              C      13.079552       0.729990       2.511048      -0.147552      34.864539 0.44355722E+03  0.10539281E+05                                 9.444653                            7.120070      -0.053024       1.967223                    0.998231      29.718022      87.474804       0.601443       0.428598      -1.050659      -0.008289       0.001860      -0.000238       0.008499      -0.002384      -0.009143      -0.034593      -0.014020       0.042307      -0.031664      -0.011228       0.042892             11.245222      14.217978       1.880362       1.985172      11.813226       4.113049       7.704461           0.000007
          270              C      13.655848       1.806208       3.107799       0.105182      28.444771 0.33110811E+03  0.73617311E+04                                 8.453902                            6.290884      -0.084937       1.999815                    0.998401      26.416456      76.871332       0.614626       0.448213      -1.032071      -0.040102       0.025617       0.012088       0.049097      -0.008119      -0.014960      -0.033503       0.024751       0.105545      -0.048336      -0.003060       0.051396              9.988293      11.747912       0.249155       1.025654      11.358381       3.972456       6.858587           0.000007
          271              C      12.048754       6.805726       4.066623       0.083143      28.597632 0.33638549E+03  0.74586293E+04                                 8.280509                            6.172115       0.194660       2.079481                    0.999702      26.329215      74.858952       0.650463       0.424680      -1.053102       0.006566      -0.031419       0.038192       0.049889       0.029346       0.024679      -0.012047      -0.021301       0.022012      -0.048194       0.018886       0.029308              9.741181      10.281539      -4.365721      -3.163759       9.503800      -0.032419       9.438203          -0.000002
          272              C      10.998647       7.597063       4.509158      -0.134107      34.366331 0.41689262E+03  0.97240674E+04                                 9.322241                            6.874426       0.043371       1.997106                    0.999534      28.995233      83.734438       0.617735       0.425089      -1.055992      -0.005384      -0.007464       0.000020       0.009203       0.034180       0.023827      -0.008215       0.004266       0.026083      -0.047700       0.011270       0.036430             11.231543      12.721122      -5.318387      -4.519086      10.485076       0.700781      10.488432          -0.000004
          273              C      10.440174       7.317846       5.712717       0.064634      39.818489 0.41518098E+03  0.96587107E+04                                10.471979                            6.941175      -0.314424       1.916415                    0.998806      26.911966      77.211252       0.605013       0.435171      -1.051504       0.007770      -0.020437      -0.014532       0.026253       0.023953       0.014245       0.013592      -0.011062      -0.030693      -0.021405      -0.016258       0.037663             14.159017      17.766490      -8.735434      -4.915169      13.304025       1.106587      11.406535           0.000003
          274              C      10.974882       6.326082       6.497210      -0.148286      36.341709 0.46361616E+03  0.11126639E+05                                 9.699255                            7.259141      -0.043097       1.959632                    0.999344      30.149176      88.882062       0.598767       0.426229      -1.053226      -0.003179      -0.011556      -0.017152       0.020925       0.030077       0.011293       0.004749      -0.015179       0.022665      -0.035664       0.003648       0.032016             11.666304      13.331935      -6.395044      -2.278845      11.116311       0.118164      10.550666           0.000009
          275              C      12.093313       5.568741       6.004388       0.089168      27.156458 0.32655770E+03  0.71820541E+04                                 7.968774                            6.058575       0.231357       2.094922                    0.999600      26.067109      73.638936       0.660701       0.421514      -1.055836      -0.002743       0.015968      -0.033425       0.037144       0.032634       0.015450      -0.001976      -0.033315      -0.012017      -0.040282       0.000644       0.039638              9.306339       9.852845      -4.348369      -1.766587       8.464915       0.031913       9.601256           0.000008
          276              C       9.263816       8.121288       6.182072       0.382746      35.007570 0.32831943E+03  0.72852191E+04                                10.060448                            6.458609      -0.455569       1.896717                    0.997977      24.585420      71.501060       0.579359       0.476445      -1.016303      -0.027281       0.011425       0.009481       0.031059       0.032780       0.056162       0.051221       0.008825       0.086984      -0.052620      -0.047349       0.099969             14.002603      17.395817      -7.515190      -5.516932      14.319257       0.345703      10.292736           0.000004
          277              C       7.999826       9.983343       5.944042       0.381130      36.362725 0.31557838E+03  0.69110962E+04                                10.196421                            6.244211      -0.403795       1.908509                    0.998632      24.279390      69.409194       0.603653       0.463318      -1.026752       0.004539      -0.023542       0.014978       0.028269       0.037417       0.056966       0.040484       0.017103       0.019971      -0.051289      -0.040820       0.092109             15.328234       8.996810      -3.616027      -0.627920      23.250933      -9.973356      13.736958           0.000002
          278              C       7.496309       8.421452       7.509675       0.379867      35.024737 0.32978918E+03  0.73312086E+04                                10.090665                            6.475026      -0.447295       1.897042                    0.998043      24.754309      72.225224       0.577948       0.476736      -1.015427       0.022217       0.016730      -0.016851       0.032518       0.043961       0.051315       0.044620      -0.002767       0.063843      -0.055928      -0.039507       0.095434             14.368706      13.084023       1.166426      -8.431387      11.615900      -5.527151      18.406196           0.000004
          279              C       6.346687      13.098198       4.800828       0.089550      26.888480 0.30853462E+03  0.66685952E+04                                 7.834672                            5.839980       0.319864       2.122110                    0.999865      25.530758      70.752987       0.683637       0.414524      -1.063668       0.040681      -0.000094      -0.020318       0.045472       0.009811       0.006214       0.027649       0.050317      -0.004030      -0.043220       0.010092       0.033128              9.506553       7.457893      -2.410469      -0.759062      12.935791      -4.587776       8.125974          -0.000005
          280              C       6.536805      11.909339       5.434457      -0.146193      34.620256 0.41390863E+03  0.96109238E+04                                 9.296058                            6.798090       0.114654       2.019727                    0.999607      28.775968      82.179059       0.630006       0.418698      -1.062891       0.001500      -0.004352      -0.011439       0.012330       0.016178      -0.003217       0.029834       0.027791       0.043585      -0.043051       0.010412       0.032639             11.653766       8.671632      -3.261234      -0.239560      17.061400      -6.174588       9.228265          -0.000002
          281              C       7.710192      11.201793       5.183017       0.082667      42.605155 0.39214911E+03  0.89564666E+04                                10.890701                            6.694326      -0.175196       1.970223                    0.999162      25.905727      72.653114       0.625787       0.428542      -1.059930      -0.002212       0.012119      -0.022821       0.025933       0.011626       0.014768       0.029824      -0.001332       0.027293      -0.027917      -0.012888       0.040805             16.530327       9.464348      -3.508468      -0.094647      25.856815     -11.933179      14.269817          -0.000000
          282              C       8.524137      11.736820       4.247660      -0.133576      33.676402 0.36279785E+03  0.81672758E+04                                 9.150614                            6.376706       0.157838       2.045438                    0.999757      27.818904      78.733982       0.647343       0.420300      -1.059771      -0.013368      -0.002430       0.005477       0.014649       0.016023       0.007497       0.043278       0.038264       0.031528      -0.054847       0.007964       0.046883             11.998278       7.932028      -1.211366      -1.125845      16.832174      -8.044183      11.230633          -0.000013
          283              C       8.238959      12.808401       3.587211       0.095563      28.184353 0.30515150E+03  0.66049963E+04                                 8.206085                            5.892085       0.206492       2.089580                    0.999802      25.615595      72.020473       0.663278       0.426632      -1.051615      -0.042568       0.013903       0.019770       0.048951       0.018690       0.004505       0.042416       0.049342      -0.018486      -0.058560       0.013985       0.044576             10.273277       7.950832      -1.820664      -1.264017      13.345422      -5.709208       9.523577          -0.000012
          284              C       5.800097       6.261658      10.000608       0.103005      26.633458 0.32518249E+03  0.71828653E+04                                 7.971099                            6.129501       0.047462       2.034990                    0.999498      26.377164      76.002391       0.640002       0.433266      -1.042968      -0.003819       0.045597       0.018395       0.049316      -0.010817       0.033997       0.014644       0.011194      -0.069420      -0.048512       0.011803       0.036709              9.350920       7.517004       0.595234      -4.277440       9.283633      -0.369482      11.252125           0.000006
          285              C       6.541261       6.619652       8.947912      -0.145336      33.437543 0.42987619E+03  0.10174453E+05                                 9.296660                            7.081086      -0.198274       1.923857                    0.998404      29.770502      88.589283       0.591631       0.437409      -1.041225       0.016388       0.005163       0.012058       0.020990      -0.005155       0.038473       0.013022      -0.004389      -0.028686      -0.045781       0.009556       0.036225             11.151657       9.164620       2.042805      -5.210031      10.951129      -1.749711      13.339221           0.000006
          286              C       6.591761       7.945394       8.619364       0.075946      40.568375 0.43328547E+03  0.10193377E+05                                10.693966                            7.145833      -0.224140       1.951593                    0.998778      26.879068      77.682924       0.589114       0.441939      -1.046905      -0.003421      -0.005717       0.037203       0.037794      -0.002635       0.034815       0.003056       0.043689       0.024639      -0.028515      -0.019600       0.048115             14.760665      12.468044       2.308289      -9.274939      12.572124      -3.311309      19.241828           0.000003
          287              C       5.843170       8.899564       9.333454      -0.145743      34.406151 0.43713864E+03  0.10341361E+05                                 9.349756                            7.044150       0.007184       1.983790                    0.999174      29.642732      86.852805       0.608245       0.425666      -1.053240       0.008347      -0.000549       0.001431       0.008487      -0.007232       0.038417       0.013649       0.031533      -0.063895      -0.048199       0.000417       0.047782             11.264823       8.929880      -0.094396      -6.033566       9.941475      -0.655824      14.923114           0.000009
          288              C       5.149535       8.438124      10.426379       0.078203      29.609776 0.37455073E+03  0.85617374E+04                                 8.615278                            6.618440      -0.101835       1.973486                    0.998677      27.498729      80.321648       0.610974       0.438563      -1.040918       0.014657      -0.048352       0.002944       0.050611      -0.010859       0.029899       0.010301      -0.012798      -0.053463      -0.042951       0.017791       0.025159             10.212748       7.713003       0.295631      -4.920760       9.700091       0.162377      13.225149           0.000007
          289              C      11.759120      17.735292      26.857147       0.094198      26.551461 0.33168176E+03  0.73569149E+04                                 7.954651                            6.191092       0.059647       2.041084                    0.999280      26.428801      76.111680       0.637218       0.433355      -1.043743      -0.001277       0.037743       0.018434       0.042024       0.002117      -0.032520       0.015688       0.009409      -0.050444      -0.042195       0.006708       0.035487              9.199683       7.317841      -0.706692       3.809764       9.885315      -0.515334      10.395892           0.000005
          290              C      10.964485      18.155389      25.770926      -0.137848      33.889853 0.45533591E+03  0.10906152E+05                                 9.354488                            7.256749      -0.124999       1.943081                    0.998603      29.932378      88.881274       0.589635       0.433694      -1.046034      -0.016940       0.010726       0.026194       0.032987       0.002047      -0.035670       0.024539       0.004542      -0.020325      -0.045848       0.004438       0.041410             11.109983       9.333538      -1.878054       5.041325      11.036246      -2.043230      12.960164           0.000006
          291              C      10.952602      19.471880      25.405500       0.063333      39.369043 0.41606734E+03  0.97040503E+04                                10.489544                            7.003128      -0.253124       1.943673                    0.998756      26.829333      77.581973       0.594107       0.442030      -1.045290      -0.006185       0.001638       0.033792       0.034392      -0.001636      -0.035023       0.000818       0.034007       0.007732      -0.026509      -0.018321       0.044830             14.375745      12.259744      -2.072685       9.036923      12.088215      -3.612066      18.779278           0.000004
          292              C      11.753179      20.339304      26.089416      -0.135467      33.908410 0.42653015E+03  0.10027584E+05                                 9.264092                            6.958130       0.037540       1.994044                    0.999495      29.388555      85.810873       0.612058       0.425664      -1.053349      -0.018396      -0.008010       0.013262       0.024051       0.004169      -0.042561       0.004466       0.023198      -0.060223      -0.047400      -0.000805       0.048205             11.149573       9.635449      -0.150332       6.335221       9.793831      -0.845692      14.019439           0.000011
          293              C      12.558212      19.869134      27.132054       0.081998      27.395174 0.33912548E+03  0.75561400E+04                                 8.100045                            6.233207       0.042095       2.028797                    0.999266      26.694216      76.793163       0.639842       0.429629      -1.047069      -0.017758      -0.041113       0.006251       0.045218       0.006638      -0.033423       0.014353      -0.009804      -0.019732      -0.042132       0.011459       0.030673              9.425016       8.317854       0.382393       4.770725       8.976198      -0.419619      10.980996           0.000009
          294              C      10.116378      19.929779      24.255581       0.380734      34.208314 0.32620786E+03  0.72385561E+04                                 9.951410                            6.448182      -0.484257       1.884151                    0.998133      24.792980      72.492845       0.577480       0.477982      -1.013822      -0.018961       0.007313      -0.020845       0.029112      -0.046262      -0.046656       0.048220      -0.000836       0.039816      -0.052937      -0.041889       0.094826             14.015101      12.924322      -1.034046       8.029598      11.529684      -5.413902      17.591299           0.000004
          295              C       8.342930      19.712123      22.961503       0.374642      35.481076 0.33536898E+03  0.74787087E+04                                10.126626                            6.513779      -0.456172       1.891371                    0.997954      24.843212      72.349430       0.578932       0.474433      -1.017728       0.026154       0.017273       0.002714       0.031460      -0.027608      -0.058588       0.050876       0.006984       0.096187      -0.056334      -0.043849       0.100182             14.103472      17.478388       7.416196       5.392068      14.659276       0.114264      10.172752           0.000005
          296              C       9.639597      21.546413      22.740235       0.378306      37.495217 0.32456132E+03  0.71547606E+04                                10.408516                            6.331658      -0.402502       1.907159                    0.998708      24.394523      69.868976       0.599844       0.463201      -1.027263      -0.003143      -0.023320       0.012019       0.026422      -0.040009      -0.058682       0.040136       0.016989       0.044104      -0.052206      -0.043506       0.095712             15.806925       9.415531       3.992368       0.325247      24.565235     -10.281835      13.440010           0.000004
          297              C       5.488183      18.451659      20.802471       0.109199      25.806508 0.29840567E+03  0.64277298E+04                                 7.722838                            5.807113       0.241710       2.108748                    0.999657      25.395765      71.401394       0.670982       0.423784      -1.052600      -0.001459      -0.013128       0.030189       0.032952      -0.039011      -0.029971       0.009118      -0.018415       0.004795      -0.048386      -0.004686       0.053072              8.988316       9.663122       3.812775       2.838242       8.515107      -0.220273       8.786719           0.000003
          298              C       6.591761      19.178647      21.251710      -0.149172      35.493195 0.44233839E+03  0.10461529E+05                                 9.508467                            7.072329       0.056176       1.995823                    0.999439      29.464086      85.412344       0.610751       0.424035      -1.057660      -0.005244      -0.013994      -0.001819       0.015055      -0.026782      -0.019268      -0.013903      -0.006654       0.022973      -0.042077       0.018036       0.024042             11.413618      13.293559       5.522504       4.383266      10.190205       0.757097      10.757091           0.000004
          299              C       7.122014      18.927360      22.518968       0.065979      41.007944 0.43082601E+03  0.10101686E+05                                10.676725                            7.069729      -0.291631       1.923408                    0.998582      26.998725      77.411323       0.600453       0.435046      -1.053048      -0.012930      -0.023164      -0.001670       0.026581      -0.024548      -0.007652       0.012758      -0.011919      -0.023837      -0.021659      -0.012728       0.034387             14.511969      18.591027       9.229409       4.745974      13.433873       1.172011      11.511007           0.000005
          300              C       6.548688      17.954884      23.293403      -0.140287      34.830625 0.43028840E+03  0.10151800E+05                                 9.432685                            6.995441      -0.063156       1.959965                    0.999301      29.658316      87.134049       0.608725       0.426483      -1.051427       0.011474      -0.003379      -0.012427       0.017248      -0.031464      -0.019149       0.002225      -0.028386       0.003084      -0.040616       0.002236       0.038380             11.351120      13.281393       6.276956       2.199709      10.495822       0.135417      10.276146           0.000010
          301              C       5.473331      17.263275      22.800581       0.069865      29.104125 0.35072495E+03  0.78484116E+04                                 8.351361                            6.286312       0.205921       2.077132                    0.999648      26.656248      75.829962       0.647790       0.422529      -1.055749      -0.005483       0.014765      -0.050270       0.052679      -0.030329      -0.007506      -0.014048      -0.043615       0.054765      -0.049068       0.014875       0.034192              9.837970      10.824149       4.751506       2.029941       8.670796       0.190221      10.018967           0.000007
          302              C      11.476913      24.442219      21.291941       0.075071      28.639164 0.32703707E+03  0.71585974E+04                                 8.181665                            6.023020       0.367972       2.133823                    0.999857      25.806195      71.526631       0.672686       0.415971      -1.064758      -0.042221       0.012410      -0.015896       0.046790      -0.007492       0.005622       0.023028       0.040914       0.003297      -0.037028       0.015493       0.021535             10.192625       9.063377       2.212045      -0.687689      13.721336      -5.680135       7.793162          -0.000000
          303              C      11.212530      23.287953      21.965800      -0.133027      35.398701 0.40741570E+03  0.94437221E+04                                 9.478245                            6.773221       0.080427       2.011530                    0.999532      28.766505      82.676346       0.625773       0.422264      -1.058294      -0.014457      -0.000919      -0.009390       0.017263      -0.014069       0.010038       0.029224       0.023262       0.034833      -0.041795       0.012009       0.029786             12.148169      10.090730       3.468905      -1.242284      17.278367      -7.023689       9.075411           0.000004
          304              C       9.941113      22.777223      22.063024       0.081630      41.674816 0.38146548E+03  0.86690949E+04                                10.754956                            6.618808      -0.219645       1.957704                    0.999057      25.886568      72.873100       0.625824       0.430661      -1.056598       0.007221       0.015638      -0.012134       0.021069      -0.003706      -0.005833       0.031557      -0.005540       0.082498      -0.028712      -0.017269       0.045981             16.260410      10.723970       3.586520      -1.071532      25.812424     -11.342828      12.244837           0.000002
          305              C       8.959330      23.467470      21.426042      -0.132198      34.882881 0.39968602E+03  0.91907663E+04                                 9.357807                            6.663708       0.215479       2.054751                    0.999772      28.349844      80.307925       0.639336       0.416624      -1.065269       0.011433      -0.000127      -0.009674       0.014977      -0.006952      -0.007137       0.032371       0.035274       0.049075      -0.043504       0.006279       0.037226             12.254893       8.789029       0.272937       0.641408      18.358529      -7.862111       9.617120           0.000000
          306              C       9.210345      24.660224      20.755536       0.084602      30.328997 0.35189402E+03  0.78887695E+04                                 8.669592                            6.359728       0.091911       2.043378                    0.999438      26.615565      76.022780       0.633888       0.431019      -1.049493       0.041325       0.006316       0.006856       0.042364      -0.005696       0.000442       0.031010       0.038790      -0.020590      -0.043077       0.017794       0.025283             10.818435       9.518808       0.589202       0.399426      14.674783      -6.057663       8.261714          -0.000002
          307              C       3.869207      13.591751      19.676020       0.079311      30.524179 0.37599200E+03  0.85998729E+04                                 8.828876                            6.686789      -0.038723       2.003404                    0.998256      27.163225      79.273249       0.600489       0.445952      -1.036949       0.037392       0.035962       0.017449       0.054734       0.015509       0.015481      -0.021165       0.015079       0.055587      -0.038516       0.007863       0.030654             10.424930      12.744455      -0.626247      -1.348211      11.418803       3.941596       7.111531           0.000004
          308              C       4.549474      12.542600      19.122852      -0.151523      35.273648 0.45072240E+03  0.10762803E+05                                 9.536411                            7.182978      -0.102308       1.946804                    0.998533      30.066338      88.997268       0.597529       0.429271      -1.049244       0.014421       0.003651       0.007758       0.016777       0.005447       0.017652      -0.032146      -0.006731       0.047922      -0.037139      -0.004729       0.041868             11.458879      15.307604      -2.062479      -2.567687      11.475088       3.815447       7.593946           0.000005
          309              C       5.947141      12.613446      19.012218       0.066516      38.323017 0.38950417E+03  0.88994900E+04                                10.089370                            6.664281      -0.141424       1.978128                    0.999281      26.178729      73.932968       0.626942       0.427588      -1.058320      -0.012387       0.008151       0.017695       0.023086      -0.006147       0.012878      -0.025736       0.004180       0.091313      -0.028558      -0.016600       0.045158             13.549933      15.859400      -4.291664      -3.573747      15.447962       6.485455       9.342437           0.000003
          310              C       6.536805      13.735434      19.424580      -0.147363      37.289381 0.44199067E+03  0.10544471E+05                                10.020447                            7.209358      -0.265043       1.896164                    0.998516      30.215826      90.561800       0.582215       0.440972      -1.038095      -0.015338       0.002686       0.013304       0.020481       0.000063       0.010839      -0.031695       0.000120       0.107916      -0.034088      -0.017900       0.051988             12.187917      12.751597      -1.839866      -1.675468      15.170990       6.066069       8.641165           0.000006
          311              C       5.813464      14.758292      19.977748       0.102762      28.817677 0.32752321E+03  0.72278771E+04                                 8.397296                            6.139677       0.136779       2.068316                    0.999474      26.029762      74.303957       0.643068       0.431599      -1.046815      -0.034904      -0.024690      -0.001175       0.042770       0.014460       0.014636      -0.035993      -0.009442       0.114785      -0.048431      -0.008647       0.057077             10.102869      11.318962      -0.939638      -1.218276      12.081397       4.575992       6.908247           0.000004
          312              C       6.692762      11.539829      18.348416       0.376857      33.496796 0.31526616E+03  0.68929108E+04                                 9.545478                            6.212229      -0.370559       1.918470                    0.998741      24.198658      68.806712       0.610284       0.459038      -1.030576       0.017683      -0.020348      -0.005789       0.027573       0.024405      -0.032532      -0.068891      -0.052167       0.044786      -0.055789      -0.042199       0.097988             13.042818      15.650874      -5.171793      -1.714118      13.128757       6.177206      10.348824           0.000003
          313              C       6.866542       9.915101      16.789488       0.379150      33.886468 0.32639757E+03  0.71920501E+04                                 9.650886                            6.329269      -0.310504       1.939757                    0.998930      24.208284      68.901701       0.603961       0.460247      -1.030817       0.008597       0.013718       0.022226       0.027497       0.016076      -0.029147      -0.064847      -0.059240       0.069651      -0.055291      -0.037943       0.093234             13.310304      14.986225       2.488499       5.323963      11.171462       6.957067      13.773225           0.000002
          314              C       8.718711      10.564697      17.962875       0.364739      36.086664 0.33338668E+03  0.73787045E+04                                10.035659                            6.361726      -0.362668       1.914924                    0.998786      24.518997      69.744387       0.607913       0.455232      -1.034535      -0.022378      -0.000317      -0.007812       0.023705       0.020617      -0.018250      -0.058877      -0.066398       0.038801      -0.045739      -0.039446       0.085185             14.823690      27.265935      -1.978684       4.895921       8.052245       2.124163       9.152890           0.000002
          315              C       6.199642       7.696672      13.802381       0.097575      30.005328 0.37191021E+03  0.84924011E+04                                 8.777834                            6.662747      -0.135461       1.978702                    0.997000      27.033592      79.105113       0.599258       0.447610      -1.034881      -0.033966       0.004345       0.018981       0.039151      -0.007575      -0.012814      -0.032981      -0.034134      -0.003078      -0.036808      -0.005788       0.042597             10.438507      11.481620       0.930856       0.986528       7.935162       4.831694      11.898737           0.000003
          316              C       6.928924       8.435540      14.834961      -0.130242      39.037292 0.50458610E+03  0.12424491E+05                                10.407128                            7.755691      -0.384695       1.852216                    0.997949      30.960633      93.813741       0.556450       0.447030      -1.036107      -0.007553      -0.011269       0.001460       0.013644       0.006254      -0.005352      -0.043553      -0.036334      -0.003525      -0.035893      -0.018515       0.054408             12.635892      13.334437       0.993375       1.719916      10.298770       6.505375      14.274469           0.000002
          317              C       6.198157       9.130741      15.743498       0.049834      38.294694 0.40306439E+03  0.92965986E+04                                10.103218                            6.787409      -0.113482       1.984181                    0.999190      26.599071      75.691845       0.619572       0.428613      -1.056759      -0.015728      -0.012756      -0.014976       0.025186      -0.002111       0.002506      -0.025634      -0.029457      -0.014291      -0.021789      -0.012466       0.034255             13.560504      14.742508       2.943306       3.789807      11.032688       7.472825      14.906316           0.000002
          318              C       4.803460       9.068816      15.730088      -0.146149      36.528766 0.46434510E+03  0.11162075E+05                                 9.793989                            7.316638      -0.094561       1.946119                    0.998957      30.137915      89.274220       0.589371       0.432328      -1.048217       0.016060      -0.016589       0.002749       0.023253      -0.014277      -0.003841      -0.035117      -0.028458      -0.008133      -0.036092      -0.008085       0.044177             11.930945      14.512275       2.152269       2.276562       9.058074       5.106592      12.222486           0.000004
          319              C       4.191517       8.356673      14.707565       0.081862      28.575800 0.33017462E+03  0.73141421E+04                                 8.330953                            6.161523       0.161376       2.070452                    0.999484      26.527500      76.312754       0.641243       0.431185      -1.045198       0.038345      -0.027117      -0.018755       0.050571      -0.006699      -0.015601      -0.038220      -0.028148      -0.039081      -0.045386      -0.000317       0.045703              9.946692      11.351272       0.541197       0.685298       7.811484       4.629226      10.677321           0.000004
          320              C      12.047268      11.199461      19.582149       0.077687      28.063463 0.35634670E+03  0.80181205E+04                                 8.220490                            6.388043       0.131108       2.054149                    0.999408      26.799388      76.826147       0.633887       0.429432      -1.049888       0.012335      -0.025249      -0.036022       0.045687       0.008855      -0.014712      -0.012297      -0.050490       0.056127      -0.038978       0.005120       0.033858              9.735880      13.534760      -1.139869       2.686892       7.956754       2.320035       7.716125           0.000004
          321              C      10.637719      11.307435      19.213370      -0.143513      35.829936 0.45760777E+03  0.10938485E+05                                 9.636461                            7.221453      -0.008937       1.975967                    0.999147      29.830427      87.551696       0.599591       0.427353      -1.053322       0.006589      -0.000587      -0.009588       0.011649       0.005970      -0.017556      -0.027508      -0.031312       0.047148      -0.030965      -0.013009       0.043974             12.024901      18.980156      -0.496721       4.385256       8.102662       2.465499       8.991886           0.000006
          322              C      10.141628      10.471087      18.257898       0.074735      38.499580 0.38011823E+03  0.86440335E+04                                10.169562                            6.601337      -0.190478       1.963612                    0.999158      26.131885      73.955420       0.626516       0.429909      -1.055446       0.019763      -0.001213      -0.006076       0.020711       0.011189      -0.011809      -0.024874      -0.038906       0.037458      -0.029638      -0.012012       0.041650             14.633658      26.627218      -2.622969       4.138294       8.350120       2.204389       8.923635           0.000002
          323              C      10.979338       9.611353      17.651089      -0.136248      34.536419 0.43360833E+03  0.10252432E+05                                 9.439091                            7.076582      -0.087837       1.961251                    0.998386      29.416260      86.589557       0.598131       0.433093      -1.047124      -0.003943       0.008744       0.005819       0.011219       0.013737      -0.013705      -0.027966      -0.034720       0.028740      -0.027799      -0.016910       0.044709             11.572857      18.578248      -2.498087       1.937547       7.822544       2.179774       8.317779           0.000002
          324              C      12.325019       9.600074      18.026573       0.085836      27.042604 0.33744756E+03  0.74940380E+04                                 7.989700                            6.203207       0.205260       2.084648                    0.999569      26.362406      75.207920       0.644969       0.427620      -1.050451      -0.001276       0.043148       0.029909       0.052517      -0.002468      -0.014010      -0.003987      -0.059539       0.032228      -0.039268       0.013758       0.025511              9.379168      13.496474      -1.197661       2.173012       6.381035       1.977080       8.259994           0.000002
          325              C      13.220655      26.227669      18.093624       0.082802      26.559499 0.32864209E+03  0.72452730E+04                                 7.851923                            6.100749       0.191053       2.079989                    0.999598      26.208403      74.323549       0.654184       0.424692      -1.053001      -0.005485       0.028867       0.034810       0.045554       0.000570       0.003193       0.002950      -0.073437       0.033810      -0.042545       0.011017       0.031528              9.152643      13.423824       1.133047      -1.248080       5.529765       1.717315       8.504341          -0.000002
          326              C      14.530690      26.234875      17.801953      -0.141476      34.119380 0.42512070E+03  0.99819859E+04                                 9.287307                            6.968755      -0.050115       1.967779                    0.999002      29.333101      85.478129       0.608937       0.428380      -1.052118       0.005760       0.012915       0.012247       0.018708      -0.006598       0.006408      -0.004015      -0.082366       0.014614      -0.044888       0.005026       0.039862             11.331340      18.939986       1.970207      -1.302264       6.411561       1.785670       8.642473          -0.000003
          327              C       0.643135      26.877504      18.583094       0.068899      41.748776 0.41784302E+03  0.96838647E+04                                10.667916                            6.884577      -0.142135       1.973110                    0.999073      26.401596      74.284548       0.621295       0.425376      -1.063219      -0.020864       0.002862      -0.005484       0.021762      -0.011550       0.011478      -0.013515      -0.056273      -0.021611      -0.030608      -0.008691       0.039299             15.453302      28.537433       2.589871      -5.019499       7.245227       1.632995      10.577245          -0.000002
          328              C       0.152986      -5.390534      19.753128      -0.145264      34.671538 0.43451916E+03  0.10257865E+05                                 9.394073                            7.022673      -0.013949       1.976495                    0.999011      29.568814      86.377749       0.609580       0.425625      -1.053891      -0.005753       0.003838      -0.009042       0.011383      -0.013162       0.016086      -0.030396      -0.056837       0.039577      -0.040219      -0.012768       0.052986             11.579984      18.485497       0.644266      -3.751237       6.360376       1.930121       9.894079          -0.000004
          329              C      13.654363      -5.423944      20.021331       0.092858      26.776170 0.32667429E+03  0.72047885E+04                                 7.935658                            6.093500       0.150342       2.066642                    0.999533      26.303531      75.073716       0.651553       0.426236      -1.050046      -0.010229      -0.010689      -0.038832       0.041555      -0.000623       0.012248      -0.013994      -0.063728       0.055460      -0.043596       0.007927       0.035669              9.374576      13.710878       1.067891      -2.046634       5.968847       1.885202       8.444002          -0.000001
          330              C       2.079420      26.987293      18.231078       0.371038      33.780027 0.31409583E+03  0.68582534E+04                                 9.611462                            6.175049      -0.378694       1.911830                    0.998748      24.316594      69.008005       0.616176       0.455250      -1.033118       0.026216      -0.000722      -0.006822       0.027099      -0.030635       0.025430      -0.069999      -0.046756       0.048871      -0.055391      -0.042515       0.097905             13.861030      24.189136       1.842508      -5.191102       7.860321       2.174106       9.533634          -0.000003
          331              C       3.806824      26.496328      16.950410       0.377390      33.717055 0.32333907E+03  0.71203795E+04                                 9.638774                            6.305957      -0.385301       1.911269                    0.998790      24.449783      69.967675       0.603095       0.461185      -1.028488      -0.010115       0.016640       0.023621       0.030613      -0.028610       0.032213      -0.061644      -0.047458       0.062157      -0.048979      -0.044373       0.093352             13.358997      14.310703      -1.899204      -5.882773      10.647064       6.820281      15.119223          -0.000002
          332              C       3.999913      -4.794243      18.509338       0.371291      34.031397 0.32804984E+03  0.72369682E+04                                 9.643698                            6.328900      -0.357955       1.919588                    0.998700      24.380559      69.413459       0.606375       0.457876      -1.032237      -0.015161      -0.024289      -0.003178       0.028808      -0.037127       0.038581      -0.061856      -0.038122       0.017661      -0.052430      -0.044642       0.097072             13.098319      14.695490       5.065026       1.428553      13.217466       6.566740      11.381999          -0.000003
          333              C       6.374908      25.242982      14.523176       0.110161      26.572480 0.30100064E+03  0.65416826E+04                                 8.012963                            5.942235       0.041090       2.041908                    0.999240      26.021517      75.125813       0.640650       0.439910      -1.035803      -0.032965      -0.023746      -0.004418       0.040866      -0.007259       0.018054      -0.046885      -0.032171      -0.060638      -0.052329      -0.006825       0.059154              9.557594      10.316496       0.281886      -1.102046       7.582176       4.549863      10.774109          -0.000000
          334              C       5.847626      25.864306      15.599339      -0.154609      36.775925 0.47822278E+03  0.11582777E+05                                 9.860119                            7.445455      -0.107202       1.942452                    0.998461      30.358202      90.321835       0.581755       0.434694      -1.046592      -0.008890      -0.013342      -0.003942       0.016510       0.003392       0.015812      -0.028607      -0.031649      -0.043229      -0.038120      -0.000844       0.038964             11.983898      13.577283      -1.129524      -3.195891       8.932184       5.283945      13.442227          -0.000002
          335              C       4.424709      25.742677      15.854131       0.045504      41.831085 0.43877218E+03  0.10305795E+05                                10.692235                            7.067838      -0.115745       1.977526                    0.999165      26.945926      76.612448       0.610799       0.426939      -1.061022       0.005500      -0.020833      -0.018445       0.028363       0.002345       0.000876      -0.023193      -0.015724      -0.008463      -0.021053      -0.006193       0.027246             14.678378      14.087150      -2.619590      -5.323775      11.676933       8.643473      18.271052          -0.000002
          336              C       3.714735      24.967734      14.925480      -0.131216      35.986656 0.44650439E+03  0.10676757E+05                                 9.780375                            7.235305      -0.271793       1.894144                    0.998206      30.256354      90.718817       0.582604       0.439662      -1.039109       0.008335       0.007551       0.006608       0.013044       0.002415       0.010743      -0.039384      -0.032699      -0.037839      -0.041536      -0.006892       0.048427             11.829551      11.624001      -0.663321      -2.110219       9.619763       6.283346      14.244887          -0.000003
          337              C       4.357870      24.352718      13.919720       0.081811      30.926673 0.37764985E+03  0.86728551E+04                                 9.002889                            6.756728      -0.246833       1.936775                    0.997778      27.433581      81.001685       0.588327       0.453330      -1.029661       0.048632       0.011527       0.005547       0.050286       0.003834       0.022323      -0.036460      -0.010725      -0.025917      -0.046174       0.004975       0.041199             10.760402      11.390441      -0.306012      -1.873802       8.508061       5.230707      12.382705          -0.000000
          338              C       4.747019      -1.593011      20.349879       0.098150      28.730151 0.32618093E+03  0.71865549E+04                                 8.378529                            6.119200       0.142939       2.072464                    0.999330      25.989542      73.983653       0.645776       0.430489      -1.048118       0.028455      -0.022573      -0.000136       0.036321      -0.006053      -0.018447      -0.042457      -0.023946       0.093041      -0.045869      -0.015358       0.061227             10.156434      10.916210       0.020103       1.279158      11.617736       5.113020       7.935355          -0.000002
          339              C       4.057840      -2.625285      19.679372      -0.142518      37.870486 0.45574404E+03  0.10942818E+05                                10.106449                            7.297243      -0.234500       1.902810                    0.998713      30.360878      90.926451       0.582197       0.438155      -1.041030       0.015349       0.000711       0.020210       0.025388      -0.001005      -0.003843      -0.038862      -0.001251       0.074828      -0.036805      -0.012857       0.049661             12.364875      12.827859       1.294593       1.710929      14.342954       6.739028       9.923813          -0.000002
          340              C       4.724739      -3.670375      19.169787       0.056186      38.939785 0.40286112E+03  0.92801634E+04                                10.204206                            6.782739      -0.102281       1.987703                    0.999136      26.442122      74.918417       0.620897       0.428239      -1.058194       0.013926       0.009051       0.017074       0.023819       0.005727      -0.007677      -0.021277       0.000926       0.086482      -0.024184      -0.014913       0.039098             13.639821      15.449850       3.746950       3.366056      15.103203       7.143978      10.366410          -0.000002
          341              C       6.120921      -3.697543      19.277068      -0.147587      35.795618 0.45087320E+03  0.10755425E+05                                 9.619607                            7.176952      -0.027269       1.972271                    0.998538      29.859761      88.022752       0.599344       0.428407      -1.050932      -0.015664      -0.001697       0.009607       0.018454      -0.004831      -0.013737      -0.035876      -0.016971       0.028205      -0.036640      -0.006792       0.043432             11.587842      14.635191       1.587119       2.355487      11.029211       4.846818       9.099125          -0.000002
          342              C       6.728409      -2.683263      19.987805       0.083948      30.636296 0.36188315E+03  0.82054675E+04                                 8.839531                            6.547225      -0.053571       1.999429                    0.998717      26.995791      78.663666       0.608126       0.444199      -1.037077      -0.041312       0.023679       0.024367       0.053489      -0.008496      -0.016570      -0.026779       0.014441       0.037126      -0.037190       0.004685       0.032506             10.561367      12.544651       0.068641       1.158892      10.629253       4.803008       8.510196          -0.000001
          343              C       4.448474       0.391016      23.491203       0.075474      28.176698 0.34552501E+03  0.77377923E+04                                 8.267904                            6.298922       0.037242       2.027462                    0.999109      26.814806      77.433453       0.635162       0.430610      -1.046067       0.014382       0.018107      -0.039817       0.046044       0.042613       0.004828       0.004406      -0.021440       0.056783      -0.053422       0.016620       0.036802              9.753904      11.465284      -4.512658      -1.950128       9.209002      -0.501885       8.587426          -0.000001
          344              C       3.333013       1.131859      23.752701      -0.139109      35.870251 0.45397462E+03  0.10890090E+05                                 9.746555                            7.263446      -0.251669       1.896531                    0.998770      30.366846      90.911207       0.585897       0.435798      -1.042401      -0.003802       0.000260      -0.014939       0.015417       0.035578       0.010768      -0.002319      -0.013894       0.039871      -0.044561       0.013412       0.031148             11.965127      15.069571      -6.854305      -1.811921      11.930261      -0.446873       8.895548          -0.000000
          345              C       2.988424       2.221269      22.971560       0.066427      43.084628 0.44136177E+03  0.10467654E+05                                11.203980                            7.260597      -0.496806       1.859271                    0.997903      27.555532      80.871071       0.576594       0.447900      -1.039793       0.013260      -0.018750      -0.003350       0.023208       0.025810       0.011117       0.010836      -0.005747      -0.021248      -0.022532      -0.012657       0.035189             15.653184      21.585115     -10.385273      -4.338051      15.199016       0.433757      10.175422           0.000000
          346              C       3.833559       2.522008      21.912160      -0.142523      34.631513 0.42929538E+03  0.10081386E+05                                 9.356910                            6.973346       0.112457       2.018708                    0.999529      29.155521      84.328746       0.614023       0.424774      -1.056778       0.002630      -0.005670       0.001622       0.006457       0.025710       0.015396      -0.003090      -0.017206       0.038834      -0.037682       0.012332       0.025350             11.254202      14.477388      -5.356547      -3.733354      10.319393      -0.226728       8.965826          -0.000000
          347              C       4.969814       1.751750      21.731123       0.093420      26.177824 0.30595657E+03  0.66245457E+04                                 7.748230                            5.843948       0.252647       2.103875                    0.999778      25.707716      72.211283       0.675812       0.418585      -1.056990      -0.005396      -0.018931       0.035963       0.040998       0.030730       0.012933       0.011854      -0.024690       0.087068      -0.047858       0.006082       0.041775              9.043026      10.779226      -3.677503      -2.590351       8.874577      -0.748864       7.475275          -0.000002
          348              C       1.773448       3.023607      23.236410       0.372901      36.224607 0.34052726E+03  0.76740163E+04                                10.419399                            6.641788      -0.705875       1.801842                    0.997414      25.841534      77.327535       0.559482       0.485791      -1.004970      -0.025478       0.013231       0.004057       0.028994       0.014744       0.040252       0.042180       0.000972       0.125439      -0.045345      -0.035518       0.080863             14.827740      19.500575      -8.461168      -3.891064      16.185432      -0.481083       8.797214          -0.000000
          349              C      14.705955       3.300612      24.356157       0.371919      36.213609 0.34702723E+03  0.78272170E+04                                10.345360                            6.654923      -0.588895       1.841426                    0.997932      25.465082      75.276604       0.567425       0.478579      -1.012644       0.020644       0.013162      -0.015674       0.029070       0.033676       0.044003       0.039165       0.005325       0.049885      -0.042253      -0.037862       0.080115             14.767780      15.460476       1.762654      -9.171558      11.763375      -5.206383      17.079488          -0.000001
          350              C       0.564414       4.888262      22.931330       0.382409      36.635208 0.31040574E+03  0.68049282E+04                                10.391192                            6.265731      -0.507187       1.878142                    0.998219      24.550786      71.419411       0.589070       0.474291      -1.015490       0.009855      -0.023033       0.013213       0.028323       0.035619       0.059351       0.045764      -0.005399       0.088200      -0.058468      -0.041316       0.099785             15.959645       9.724996      -2.972354      -0.709257      24.966155     -10.616788      13.187783          -0.000001
          351              C      12.026474       3.320595      27.018068       0.101590      25.441713 0.31254819E+03  0.68289530E+04                                 7.720765                            5.983682       0.107215       2.060477                    0.999373      26.013060      74.304720       0.652556       0.429587      -1.046231       0.026035      -0.031557       0.000999       0.040923       0.002396       0.039692       0.024340       0.022269      -0.008362      -0.044899      -0.005684       0.050583              8.940567       8.217424      -0.863156      -4.462426       8.417351      -0.456041      10.186925          -0.000002
          352              C      12.824080       3.743204      25.888264      -0.145304      33.696911 0.44361842E+03  0.10502092E+05                                 9.190510                            7.076059       0.122870       2.019064                    0.999538      29.422068      85.404249       0.611273       0.423257      -1.057872       0.003165      -0.001632       0.011602       0.012136       0.007199       0.036993       0.003474       0.003269      -0.019473      -0.038340       0.000087       0.038253             10.961313      10.706305      -0.431826      -6.303805       9.022420      -1.290758      13.155215          -0.000001
          353              C      13.755363       2.861404      25.405500       0.065051      38.619887 0.41237025E+03  0.95973066E+04                                10.348719                            6.959181      -0.248480       1.943108                    0.998903      26.850157      77.583670       0.597563       0.440413      -1.046148      -0.005437      -0.010240       0.018997       0.022255       0.001561       0.024584       0.014144       0.005072       0.030748      -0.025265      -0.007698       0.032963             14.193218      14.423260       2.007022      -9.642926      11.024325      -3.881286      17.132071           0.000000
          354              C      13.845967       1.652915      26.015661      -0.141232      33.280696 0.43375884E+03  0.10281022E+05                                 9.279506                            7.116764      -0.173618       1.931268                    0.998099      29.722630      88.273373       0.590160       0.437873      -1.041802       0.006618       0.016099       0.000698       0.017420      -0.005102       0.023625       0.023375      -0.007512      -0.015604      -0.037279       0.007563       0.029716             11.118121      10.382342       1.111256      -5.858407       9.859280      -2.435858      13.112740          -0.000000
          355              C      13.026081       1.360221      27.058299       0.087518      26.629662 0.32484988E+03  0.71795587E+04                                 7.983489                            6.130629       0.026304       2.028972                    0.999229      26.482729      76.532446       0.638752       0.433869      -1.041752      -0.022788       0.049746       0.008264       0.055337      -0.003142       0.030890       0.014870      -0.009953      -0.046402      -0.042071       0.013169       0.028902              9.306131       8.495247      -0.335538      -4.430171       8.779336      -1.032618      10.643809          -0.000002
          356              C       1.255079       8.028177      21.120962       0.085943      30.522469 0.34211950E+03  0.76309508E+04                                 8.726534                            6.274007       0.054053       2.030075                    0.999494      26.651636      76.427412       0.636446       0.431463      -1.047143      -0.052475       0.003661       0.001120       0.052615       0.005892       0.003986       0.032555       0.050909      -0.020296      -0.047921       0.015573       0.032348             11.118664       9.434577      -0.472664       0.439991      15.395678      -6.537540       8.525738           0.000002
          357              C       1.443712       6.860332      21.784763      -0.142916      35.530115 0.40040126E+03  0.92136895E+04                                 9.472248                            6.661513       0.204765       2.051345                    0.999703      28.430748      80.632866       0.640452       0.415606      -1.065648      -0.005268      -0.006202      -0.005498       0.009821       0.005415       0.001599       0.028295       0.036222       0.048972      -0.040728       0.009581       0.031147             12.589757       8.891170       0.307712      -0.250657      19.114230      -8.234844       9.763871          -0.000000
          358              C       0.360928       6.126166      22.240708       0.086782      44.079123 0.39777877E+03  0.91304692E+04                                11.208971                            6.771507      -0.186643       1.966399                    0.999133      26.034271      73.537179       0.617297       0.432275      -1.056129      -0.003314       0.019893      -0.014158       0.024641       0.003068      -0.003772       0.031444      -0.001210       0.093653      -0.032158      -0.015035       0.047193             17.473892      10.606852      -2.439010       1.168709      28.367623     -12.929880      13.447199          -0.000001
          359              C      13.945482       6.648849      21.962448      -0.146797      36.129577 0.42638007E+03  0.99683230E+04                                 9.559136                            6.889688       0.102813       2.012987                    0.999541      29.027596      83.019472       0.627549       0.417478      -1.064300       0.007906      -0.004477      -0.010021       0.013526       0.005485      -0.010251       0.022584       0.026435      -0.006784      -0.032741       0.011925       0.020816             12.365166       9.775011      -2.458762       1.431133      17.833462      -7.538835       9.487025           0.000001
          360              C      13.844481       7.859419      21.298646       0.081895      28.508023 0.32827410E+03  0.71929952E+04                                 8.160101                            6.030621       0.382221       2.136635                    0.999840      25.849138      71.699550       0.672844       0.415450      -1.065012       0.048726       0.009096      -0.005097       0.049829      -0.001893       0.000933       0.025425       0.044965       0.003943      -0.039197       0.017289       0.021908             10.229027       8.696679      -1.384976       0.510897      14.047291      -5.923025       7.943111           0.000002
          361              C       5.632258      20.518673       2.742372       0.115252      28.434206 0.33500860E+03  0.74755406E+04                                 8.520104                            6.356640      -0.189083       1.968031                    0.997941      26.454159      77.297997       0.606861       0.452304      -1.029006      -0.035672      -0.013256      -0.017815       0.042019       0.005733       0.019911      -0.039830      -0.063095       0.026351      -0.050033      -0.009500       0.059533             10.178119      11.234315      -0.756398      -1.754972       7.802869       4.782205      11.497173          -0.000005
          362              C       6.324407      19.863011       1.682972      -0.132965      37.307600 0.45719619E+03  0.10984912E+05                                10.016456                            7.317589      -0.269912       1.894947                    0.998412      30.238035      90.547750       0.580427       0.439202      -1.040552      -0.009264       0.004411       0.001759       0.010410      -0.010085       0.004177      -0.043113      -0.040657      -0.018813      -0.037327      -0.018427       0.055754             12.191986      12.181258      -0.586049      -2.051392      10.203669       6.551140      14.191030          -0.000012
          363              C       5.615919      19.086330       0.841486       0.057507      36.707717 0.37827726E+03  0.86021796E+04                                 9.840459                            6.580872      -0.180819       1.966161                    0.999253      26.311220      74.759092       0.627364       0.429327      -1.054522      -0.011959       0.009167       0.012048       0.019293      -0.004949       0.006126      -0.029884      -0.036036      -0.005702      -0.023886      -0.017290       0.041176             13.115528      13.418857      -1.890527      -3.958416      10.768774       7.434777      15.158952          -0.000008
          364              C       4.283605      18.927432       1.019170      -0.151916      37.154178 0.48872578E+03  0.11898645E+05                                 9.940437                            7.530170      -0.144814       1.925240                    0.998747      30.638137      91.316265       0.578227       0.435087      -1.046619       0.013481       0.004144       0.004066       0.014677      -0.002948       0.012247      -0.028989      -0.033580       0.012185      -0.027738      -0.012894       0.040632             11.986361      14.338120      -1.256912      -3.053206       9.887670       5.205908      11.733294          -0.000009
          365              C       3.638985      19.752702       2.048398       0.061685      30.866611 0.38315983E+03  0.87871732E+04                                 8.777589                            6.637022       0.114501       2.042697                    0.999163      27.498282      79.819093       0.619497       0.431120      -1.047912       0.042626       0.035416       0.014342       0.057244       0.011983       0.013113      -0.027066      -0.022804      -0.058984      -0.040659       0.005224       0.035435             10.402540      12.093799      -0.674657      -0.825307       8.435401       4.771868      10.678421          -0.000008
          366              C       6.250142       8.833871      33.287306       0.371620      33.671024 0.32911245E+03  0.72671143E+04                                 9.604395                            6.345060      -0.351103       1.922936                    0.998912      24.389632      69.497324       0.604686       0.458731      -1.031637       0.007588      -0.010795      -0.019692       0.023704      -0.019458       0.026680      -0.064036      -0.054242       0.036157      -0.051414      -0.037957       0.089370             13.120071      14.265151      -2.478793      -5.415593      10.748126       6.915739      14.346937          -0.000010
          367              C       8.048841       8.241885      32.026753       0.358146      35.908497 0.34150760E+03  0.75941514E+04                                 9.973842                            6.426311      -0.344937       1.917976                    0.998895      24.636663      69.946015       0.607397       0.453476      -1.036886      -0.028401       0.001084       0.005691       0.028986      -0.020095       0.016127      -0.062360      -0.067511       0.036099      -0.045503      -0.042424       0.087927             14.325751      25.906463       1.072906      -4.141558       7.901529       2.433441       9.169261          -0.000013
          368              C       6.097157       7.214510      31.674737       0.369508      34.240083 0.33594374E+03  0.74491256E+04                                 9.662824                            6.396421      -0.350284       1.917568                    0.998790      24.558546      69.909860       0.604823       0.456708      -1.033752       0.020211       0.022144       0.005341       0.030453      -0.036294       0.029707      -0.056402      -0.046248       0.044591      -0.050531      -0.039282       0.089813             13.026076      15.694028       5.074335       1.793566      12.592617       6.117906      10.791584          -0.000010
          369              C      11.341751       7.432995      30.638805       0.089367      26.736882 0.30555452E+03  0.66372634E+04                                 7.942707                            5.900248       0.152670       2.070827                    0.999769      25.948652      73.860270       0.659968       0.427251      -1.047851       0.015285       0.038730       0.043514       0.060226      -0.004063       0.012418      -0.017289      -0.072458       0.076055      -0.050948       0.007658       0.043290              9.564283      14.566398       1.004937      -2.046707       6.991310       2.237353       7.135143          -0.000005
          370              C      10.024290       7.396387      30.883540      -0.144468      34.291496 0.40027864E+03  0.92770004E+04                                 9.355918                            6.757158       0.024347       1.997315                    0.999385      28.972776      84.435502       0.617823       0.427757      -1.050375      -0.004848       0.000234       0.016455       0.017156      -0.002313       0.017993      -0.035084      -0.046634       0.081804      -0.042848      -0.014414       0.057262             11.777828      19.634314       0.007783      -3.723043       7.576541       2.394614       8.122629          -0.000011
          371              C       9.495523       8.258862      31.758551       0.073589      37.401427 0.37537611E+03  0.84992157E+04                                 9.940376                            6.533757      -0.189970       1.960544                    0.999278      26.075938      73.348238       0.634313       0.426472      -1.058839       0.015277      -0.003694      -0.010875       0.019112      -0.005872       0.004842      -0.028537      -0.042135       0.038344      -0.028301      -0.014797       0.043097             14.018705      25.893276       0.854874      -3.622345       7.592282       2.303836       8.570558          -0.000009
          372              C      10.359968       8.980978      32.502813      -0.152247      33.828332 0.44596993E+03  0.10559152E+05                                 9.167531                            7.084623       0.111711       2.015433                    0.999348      29.397812      85.008400       0.612948       0.422045      -1.059891       0.007071      -0.010364       0.002515       0.012796      -0.008410      -0.004471      -0.009587      -0.047060       0.007809      -0.027562       0.000680       0.026881             10.914996      17.384561       1.381747      -1.300413       7.073562       2.273995       8.286866          -0.000017
          373              C      11.781400       8.880425      32.150797       0.103257      24.836881 0.31074754E+03  0.67482427E+04                                 7.486951                            5.910305       0.247513       2.104947                    0.999704      25.615474      71.842211       0.669083       0.421544      -1.056103      -0.014468      -0.033297      -0.028140       0.045933       0.015714       0.016884      -0.020643      -0.063639       0.019176      -0.047514       0.006204       0.041310              8.573402      12.251965       0.854296      -1.196598       6.043276       2.112034       7.424966          -0.000010
          374              C       3.297366       4.926638      30.414185       0.103129      30.051185 0.36118667E+03  0.81710236E+04                                 8.716647                            6.532504      -0.003645       2.022889                    0.998425      26.572408      76.888716       0.611086       0.443056      -1.039613       0.034544      -0.003619      -0.022090       0.041162      -0.005812       0.003924      -0.036041       0.004265       0.052671      -0.035664      -0.007266       0.042930             10.332954      12.828627       0.680101      -0.146692       9.941085       4.441000       8.229150          -0.000006
          375              C       3.974663       6.034504      31.084692      -0.146267      35.342298 0.44317124E+03  0.10544476E+05                                 9.576066                            7.155505      -0.099031       1.949856                    0.998631      29.937520      88.637557       0.594172       0.433252      -1.046171       0.000150      -0.008639      -0.024283       0.025775      -0.006269      -0.002445      -0.031684      -0.046438       0.071841      -0.037074      -0.012888       0.049961             11.465274      15.040393       2.191700       1.424247      10.851093       4.508877       8.504337          -0.000009
          376              C       5.275786       6.117278      31.047814       0.056273      38.056484 0.39600756E+03  0.90846501E+04                                10.030554                            6.713166      -0.130287       1.978099                    0.999241      26.423976      74.750301       0.625632       0.426759      -1.058946      -0.007311      -0.015373      -0.009788       0.019636      -0.007603      -0.002590      -0.017519      -0.038094       0.079936      -0.034460      -0.002162       0.036623             13.295909      16.221395       4.299312       2.698410      13.534607       6.556258      10.131727          -0.000007
          377              C       6.018436       5.181102      30.293494      -0.145681      38.890486 0.46980979E+03  0.11356352E+05                                10.284282                            7.408692      -0.209528       1.909126                    0.998666      30.495089      91.365179       0.578358       0.438119      -1.041991      -0.010510       0.016535       0.000897       0.019613      -0.007708      -0.008915      -0.037242      -0.009851       0.062716      -0.037713      -0.009626       0.047339             12.563031      13.359204       2.163596       1.295954      13.847097       6.938897      10.482793          -0.000011
          378              C       5.315889       4.196135      29.653160       0.080562      30.450281 0.34433587E+03  0.77119878E+04                                 8.784863                            6.346620      -0.009096       2.015331                    0.999116      26.738800      77.462875       0.623430       0.438666      -1.040223      -0.051857       0.012763       0.008006       0.054002      -0.016170      -0.013433      -0.035403      -0.009351       0.053858      -0.044545       0.000578       0.043967             10.675803      11.945546       1.088868       0.583374      11.406497       5.573728       8.675367          -0.000007
          379              C       5.125770       0.597038      28.855257       0.100345      26.975499 0.31587526E+03  0.68994539E+04                                 7.958362                            5.976097       0.188817       2.083495                    0.999604      25.875846      73.188743       0.661388       0.423985      -1.052787      -0.001506       0.019731      -0.034644       0.039898       0.030760       0.018658       0.005129      -0.030153       0.060257      -0.046979       0.009516       0.037462              9.373227      10.670139      -4.396513      -2.654643       8.823088      -0.115452       8.626454          -0.000010
          380              C       6.199642      -0.197343      28.597112      -0.139483      34.134336 0.41202635E+03  0.96027726E+04                                 9.312873                            6.855739       0.027484       1.994993                    0.999428      29.060387      84.472790       0.614355       0.427774      -1.052093      -0.001202       0.004223      -0.000858       0.004474       0.035930       0.017976      -0.004907      -0.004940       0.034271      -0.046501       0.012278       0.034224             11.308609      13.621403      -5.915685      -3.760662      10.318891       0.557045       9.985533          -0.000013
          381              C       6.856145      -0.059538      27.417020       0.069384      41.510329 0.43859725E+03  0.10377183E+05                                10.903086                            7.215731      -0.456301       1.870381                    0.998311      27.494001      80.376601       0.581523       0.445170      -1.042245      -0.018519       0.020602       0.003861       0.027970       0.026196       0.010136       0.009707      -0.010013      -0.059369      -0.023426      -0.016402       0.039827             15.000349      19.206352      -9.927222      -3.776070      14.374137       0.626761      11.420556          -0.000001
          382              C       6.474423       0.898508      26.485015      -0.141996      35.915248 0.46399005E+03  0.11172646E+05                                 9.727110                            7.335246      -0.228116       1.904216                    0.998613      30.337339      90.502644       0.584934       0.434863      -1.044696       0.010800       0.006739       0.009503       0.015886       0.037223       0.007681      -0.010073      -0.015303       0.007109      -0.042571       0.005488       0.037083             11.771259      13.707925      -6.655908      -1.269876      11.148381      -0.256176      10.457470          -0.000001
          383              C       5.388668       1.694527      26.806859       0.078206      28.312485 0.34967052E+03  0.78349679E+04                                 8.244880                            6.306063       0.147163       2.060345                    0.999453      26.711693      76.547663       0.640972       0.426470      -1.051145      -0.008638      -0.012461       0.044151       0.046682       0.046264       0.005659      -0.002820      -0.015445       0.024521      -0.051622       0.008738       0.042884              9.698380      10.527661      -4.756198      -1.426289       8.878482      -0.133587       9.688997          -0.000002
          384              C       8.075576      -0.921986      27.155522       0.367630      37.152151 0.35930671E+03  0.81905893E+04                                10.603677                            6.825568      -0.698750       1.805220                    0.996842      25.907335      77.473583       0.552602       0.486232      -1.006709       0.024170      -0.020505      -0.001380       0.031726       0.017680       0.044482       0.043446      -0.004759       0.135581      -0.047664      -0.039512       0.087176             15.064070      19.459355      -8.883356      -4.188790      16.520724      -0.153008       9.212131          -0.000001
          385              C       9.198463      -2.812681      27.517596       0.375817      36.330434 0.32949343E+03  0.73232375E+04                                10.327468                            6.449530      -0.506639       1.871944                    0.998171      24.938873      72.764778       0.582115       0.473413      -1.017170      -0.003024       0.024593      -0.016811       0.029942       0.039133       0.057211       0.039840       0.005004       0.080123      -0.056553      -0.039060       0.095613             15.429109      10.008482      -3.504811      -0.713442      23.361702      -9.652220      12.917142          -0.000000
          386              C      10.010922      -1.322588      26.065949       0.361738      35.140513 0.34764740E+03  0.78507582E+04                                10.133980                            6.654396      -0.584999       1.839296                    0.997965      25.721382      76.272447       0.567837       0.477650      -1.012355      -0.022058      -0.007760       0.016048       0.028360       0.029360       0.046532       0.038994       0.014330       0.054935      -0.041798      -0.038601       0.080399             14.187925      15.370625       1.140188      -8.669028      11.234649      -4.394517      15.958502           0.000000
          387              C      10.905073      -5.745781      29.143575       0.079411      29.323737 0.33383852E+03  0.73367170E+04                                 8.330147                            6.087822       0.424455       2.154185                    0.999849      25.727408      71.182322       0.669456       0.416312      -1.065767      -0.038827      -0.008553       0.020041       0.044523       0.012428      -0.007315       0.022306       0.034060       0.007839      -0.036484       0.016707       0.019777             10.563325       9.375584      -2.210752       1.263214      13.678076      -6.296156       8.636315           0.000002
          388              C      10.636233      -4.629736      28.395960      -0.138553      36.205451 0.40894478E+03  0.94957391E+04                                 9.653534                            6.797016       0.012112       1.985361                    0.999613      28.984410      83.596403       0.622643       0.423646      -1.056573      -0.012407      -0.005582       0.008613       0.016102       0.018131      -0.005473       0.033022       0.017417       0.044665      -0.044449       0.007753       0.036696             12.705460       9.890787      -3.412709       1.520129      17.765582      -8.165975      10.460009          -0.000001
          389              C       9.406405      -4.100492      28.245096       0.081644      42.809350 0.41134105E+03  0.95178064E+04                                11.000505                            6.889250      -0.206690       1.956739                    0.998981      26.324201      74.566919       0.611784       0.432686      -1.056260       0.005460      -0.019916       0.014503       0.025235       0.006318      -0.000623       0.028963      -0.003306       0.101733      -0.031501      -0.015875       0.047375             16.613220      10.834404      -2.468154       0.733239      25.862759     -12.011957      13.142496          -0.000000
          390              C       8.304312      -4.775081      28.838494      -0.142445      34.604499 0.41727153E+03  0.96808185E+04                                 9.244089                            6.781246       0.256994       2.064789                    0.999701      28.600830      80.882860       0.638824       0.413268      -1.069428       0.002060       0.006814       0.001539       0.007283       0.007115      -0.000628       0.022253       0.040193       0.041945      -0.037736       0.013508       0.024228             11.700548       9.261909      -0.044119      -0.489553      16.364760      -7.271306       9.474975          -0.000005
          391              C       8.601372      -5.924766      29.542526       0.088036      29.635182 0.34332374E+03  0.76511760E+04                                 8.515044                            6.273220       0.113394       2.048433                    0.999557      26.555548      75.686156       0.639401       0.429842      -1.049960       0.051512      -0.000664      -0.004150       0.051683       0.011190      -0.007308       0.030551       0.042968      -0.025266      -0.046159       0.017724       0.028436             10.521555       9.599364      -0.753754      -0.113555      13.653207      -5.935069       8.312094           0.000002
          392              C      11.811106       0.442331      23.206238       0.095731      26.787742 0.34685171E+03  0.77851622E+04                                 8.041414                            6.358880      -0.015716       2.012313                    0.999006      26.815702      77.857171       0.624214       0.437168      -1.040754       0.014266      -0.040041       0.004627       0.042757       0.010477       0.032916       0.021194      -0.028320      -0.021740      -0.042779      -0.001189       0.043968              9.249899       9.414168      -0.632735      -4.184303       7.986414      -1.119086      10.349117           0.000001
          393              C      10.856058       0.226701      24.232113      -0.148751      34.830897 0.48701971E+03  0.11858849E+05                                 9.521719                            7.512111      -0.184191       1.917290                    0.998179      30.620213      91.574449       0.578897       0.434519      -1.045892      -0.004785      -0.005835      -0.011013       0.013350       0.004888       0.010123       0.022523      -0.036731      -0.020384      -0.024453      -0.011377       0.035830             11.209301      11.575213       0.402843      -5.556359       9.007119      -2.358138      13.045571           0.000001
          394              C      10.989735      -0.950927      24.999843       0.063292      41.173078 0.46316760E+03  0.11068369E+05                                10.780711                            7.370135      -0.239452       1.938749                    0.998703      27.427075      79.626169       0.582796       0.439789      -1.049244       0.010980      -0.005301      -0.028981       0.031441       0.001767       0.016192       0.020077      -0.006416       0.005029      -0.024353      -0.003186       0.027539             14.684424      16.074806       1.423132      -9.944948      10.290844      -3.777334      17.687621           0.000000
          395              C      12.063607      -1.846583      24.704820      -0.144390      33.857420 0.43418284E+03  0.10228376E+05                                 9.216637                            7.011879       0.110517       2.017779                    0.999472      29.279983      84.912354       0.612272       0.424646      -1.056515      -0.018604      -0.004955      -0.000196       0.019254      -0.003152       0.038645       0.014603       0.006889      -0.024405      -0.043775       0.003424       0.040351             11.036934      11.838890      -0.498506      -6.425389       8.294978      -1.527342      12.976935          -0.000002
          396              C      12.880522      -1.507966      23.685650       0.078622      27.616589 0.34052499E+03  0.76018639E+04                                 8.140758                            6.254917       0.047338       2.025779                    0.999518      26.891301      77.658417       0.636810       0.430849      -1.045401      -0.025673       0.046266      -0.023604       0.057938      -0.004336       0.041793       0.007146      -0.023145      -0.030468      -0.051141       0.017432       0.033709              9.473455       9.597023      -0.744625      -4.811343       7.940251      -1.319186      10.883089          -0.000000
          397              C      12.682977      -7.460397      32.358654       0.090153      26.564670 0.32593439E+03  0.71872566E+04                                 7.915099                            6.107810       0.223142       2.094594                    0.999463      26.192131      74.846712       0.647144       0.429212      -1.047803       0.003171      -0.024320      -0.044380       0.050706      -0.003099      -0.009580      -0.011087      -0.073925       0.010095      -0.041117       0.002364       0.038754              9.203149      13.148453      -0.817642       1.414132       5.212462       1.677288       9.248531           0.000003
          398              C      14.043512      -7.463454      32.670440      -0.144177      36.057724 0.46509880E+03  0.11196957E+05                                 9.763939                            7.371098      -0.181985       1.924854                    0.998145      30.047261      89.390947       0.580766       0.438077      -1.043619       0.004479      -0.007000      -0.012514       0.015022       0.007735      -0.000277      -0.017869      -0.057226      -0.007119      -0.028659      -0.009880       0.038539             11.826325      19.248699      -1.643094       1.230806       6.339676       1.910429       9.890598           0.000003
          399              C       0.077236      -8.002371      31.778666       0.069722      38.073883 0.39170094E+03  0.89586947E+04                                10.083336                            6.687094      -0.174001       1.965384                    0.999159      26.261168      74.106350       0.625553       0.428106      -1.058422      -0.019227      -0.001086      -0.000754       0.019272       0.008980      -0.008520      -0.015525      -0.061250      -0.054997      -0.028740      -0.016690       0.045430             14.153017      25.358429      -2.229104       4.006733       6.552359       1.605258      10.548261           0.000002
          400              C      14.490587      -8.515403      30.622042      -0.154770      33.444922 0.41757397E+03  0.97095695E+04                                 9.018556                            6.781511       0.231111       2.051763                    0.999719      28.969850      82.571995       0.637806       0.413001      -1.067400      -0.007269      -0.016625       0.006378       0.019233       0.009516      -0.011806      -0.015297      -0.042219       0.010196      -0.027645      -0.004753       0.032398             10.985561      17.168911      -1.079938       3.323918       5.936057       1.609310       9.851715           0.000005
          401              C      13.070640      -8.409864      30.400775       0.082098      27.195807 0.33193321E+03  0.73312926E+04                                 7.981205                            6.122584       0.191432       2.074197                    0.999751      26.339422      74.604469       0.654826       0.423497      -1.054432      -0.003881       0.007098       0.049566       0.050222       0.001794       0.001366      -0.008529      -0.074618       0.050768      -0.045853       0.012550       0.033303              9.414851      13.692989      -1.231630       2.064375       5.377440       1.332495       9.174123           0.000004
          402              C       1.535800      -8.095727      32.130682       0.374960      33.173466 0.31597874E+03  0.69114086E+04                                 9.532464                            6.215232      -0.380217       1.913989                    0.998654      24.264830      68.977411       0.610814       0.458446      -1.031055       0.024329       0.000640       0.005440       0.024938       0.024545      -0.027389      -0.065685      -0.059839       0.023275      -0.051917      -0.041761       0.093678             13.574025      23.798737      -1.830296       4.745703       7.682181       2.119042       9.241156           0.000002
          403              C       3.322616      -7.677499      33.401292       0.386385      33.934062 0.32255254E+03  0.70938141E+04                                 9.687190                            6.306696      -0.357245       1.925256                    0.998664      24.215334      69.094949       0.602271       0.462418      -1.028514      -0.015555      -0.016533      -0.022424       0.031908       0.021797      -0.027743      -0.063969      -0.056351       0.046995      -0.050476      -0.041124       0.091600             13.354503      14.183150       1.974726       5.355597      11.201479       7.138985      14.678879           0.000001
          404              C       3.483028      23.669121      31.795429       0.368075      34.622890 0.33504227E+03  0.74335551E+04                                 9.765330                            6.403970      -0.408182       1.899422                    0.998576      24.657358      70.503043       0.601421       0.459019      -1.031142      -0.018666       0.017321       0.013995       0.029057       0.037027      -0.033631      -0.061986      -0.052884      -0.007962      -0.052816      -0.043996       0.096812             13.238716      14.777618      -5.457529      -1.841933      13.678201       6.621313      11.260329           0.000002
          405              C       5.914465       3.259059       2.192557       0.094472      28.266154 0.32625932E+03  0.72142150E+04                                 8.313691                            6.152540       0.072511       2.043303                    0.999527      26.432740      76.257891       0.636653       0.435088      -1.041642      -0.038108       0.029537       0.003848       0.048368      -0.006760      -0.019901      -0.044911      -0.020490      -0.025145      -0.051985       0.001712       0.050273              9.902805      10.875785       0.308205       1.535438       8.763352       4.970114      10.069280           0.000003
          406              C       5.351536       2.479446       1.257200      -0.149761      36.301357 0.45628730E+03  0.10940096E+05                                 9.792134                            7.287476      -0.158438       1.929242                    0.998642      30.138604      89.685212       0.585297       0.436463      -1.043851      -0.008138       0.008335       0.003593       0.012191      -0.004914      -0.014313      -0.032647      -0.023389      -0.021516      -0.037650      -0.001349       0.039000             11.861200      13.660964       1.267868       3.485627      10.277786       5.495481      11.644851           0.000003
          407              C       3.991001       2.629449       0.948767       0.056729      41.389264 0.43002682E+03  0.10053407E+05                                10.632634                            7.006353      -0.104262       1.983722                    0.999166      26.726900      75.904736       0.612024       0.428075      -1.059924       0.008826       0.014755       0.018135       0.024990       0.003132      -0.011957      -0.026358      -0.024412       0.012437      -0.024770      -0.011050       0.035821             14.506210      14.281779       2.784337       5.579451      12.593888       8.630017      16.642963           0.000001
          408              C       3.301822       3.563112       1.746670      -0.127452      36.159081 0.43463609E+03  0.10333962E+05                                 9.862453                            7.180014      -0.339753       1.880366                    0.997817      29.892368      89.677335       0.579174       0.444791      -1.035022       0.006802      -0.008195      -0.004268       0.011474       0.003902      -0.022787      -0.048938      -0.030827       0.016055      -0.047551      -0.014859       0.062410             11.984839      12.072179       0.903422       2.706762      10.839963       6.540266      13.042376           0.000001
          409              C       3.944957       4.239546       2.651854       0.094537      28.246874 0.32863698E+03  0.73025227E+04                                 8.433599                            6.267138      -0.113038       1.989517                    0.998012      26.579584      77.649628       0.615030       0.448181      -1.030760       0.049302      -0.018417      -0.003566       0.052751      -0.006292      -0.023973      -0.044457      -0.011187       0.001603      -0.052122       0.001882       0.050241             10.020911      11.002998       0.882037       2.582474       8.484328       4.804112      10.575408           0.000001
          410              C       4.273208      20.491238      29.988413       0.093555      29.266451 0.33683085E+03  0.74912189E+04                                 8.525075                            6.255315       0.102968       2.057117                    0.999096      26.303801      75.565318       0.632190       0.435630      -1.043593       0.037009       0.014569       0.012354       0.041647       0.014397       0.012465      -0.030883      -0.008361       0.110081      -0.044351      -0.007294       0.051645             10.199876      11.562363      -0.565515      -0.440733      12.196524       4.539186       6.840742           0.000008
          411              C       3.548382      21.559335      30.497998      -0.151622      38.308600 0.47904633E+03  0.11639940E+05                                10.186699                            7.491724      -0.283149       1.882726                    0.998490      30.799756      92.617299       0.573741       0.439357      -1.040915       0.011459       0.003492      -0.004031       0.012640       0.003372       0.003179      -0.029514       0.008414       0.080710      -0.033180      -0.008457       0.041638             12.238167      13.038355      -1.986439      -0.998071      14.853580       6.021685       8.822565           0.000009
          412              C       4.244987      22.627685      31.064576       0.054260      40.217975 0.42317516E+03  0.98467892E+04                                10.370484                            6.913872      -0.144134       1.968371                    0.999139      26.722273      75.542981       0.621409       0.423598      -1.063446       0.014199      -0.015286      -0.014845       0.025605      -0.006032       0.011910      -0.020518      -0.016101       0.042126      -0.019498      -0.013203       0.032700             13.860589      15.971071      -4.579767      -3.554937      15.453410       6.962361      10.157287           0.000004
          413              C       5.653052      22.618954      31.014288      -0.147551      34.864548 0.44355740E+03  0.10539286E+05                                 9.444654                            7.120071      -0.053024       1.967223                    0.998231      29.718021      87.474795       0.601443       0.428598      -1.050659      -0.008289      -0.001860       0.000238       0.008499       0.002384       0.009143      -0.034593      -0.014020       0.042307      -0.031664      -0.011228       0.042893             11.245222      14.217982      -1.880358      -1.985170      11.813223       4.113047       7.704459           0.000007
          414              C       6.229348      21.542736      30.417537       0.105182      28.444767 0.33110809E+03  0.73617307E+04                                 8.453901                            6.290884      -0.084938       1.999815                    0.998401      26.416455      76.871325       0.614626       0.448213      -1.032071      -0.040102      -0.025617      -0.012088       0.049097       0.008119       0.014960      -0.033503       0.024751       0.105546      -0.048336      -0.003060       0.051396              9.988291      11.747908      -0.249153      -1.025653      11.358379       3.972455       6.858585           0.000007
          415              C       4.622254      16.543218      29.458713       0.083143      28.597634 0.33638551E+03  0.74586299E+04                                 8.280509                            6.172115       0.194659       2.079481                    0.999702      26.329216      74.858954       0.650463       0.424680      -1.053102       0.006566       0.031419      -0.038192       0.049889      -0.029346      -0.024679      -0.012047      -0.021301       0.022012      -0.048194       0.018886       0.029308              9.741182      10.281541       4.365723       3.163759       9.503802      -0.032419       9.438202          -0.000002
          416              C       3.572147      15.751881      29.016178      -0.134107      34.366338 0.41689269E+03  0.97240698E+04                                 9.322243                            6.874427       0.043370       1.997106                    0.999534      28.995237      83.734464       0.617735       0.425089      -1.055992      -0.005384       0.007464      -0.000020       0.009203      -0.034180      -0.023827      -0.008215       0.004266       0.026083      -0.047700       0.011270       0.036430             11.231546      12.721124       5.318390       4.519086      10.485080       0.700781      10.488433          -0.000004
          417              C       3.013674      16.031098      27.812619       0.064634      39.818494 0.41518100E+03  0.96587116E+04                                10.471981                            6.941175      -0.314424       1.916415                    0.998806      26.911967      77.211264       0.605013       0.435171      -1.051504       0.007770       0.020437       0.014532       0.026253      -0.023953      -0.014245       0.013592      -0.011062      -0.030693      -0.021405      -0.016258       0.037663             14.159020      17.766494       8.735437       4.915169      13.304029       1.106587      11.406538           0.000003
          418              C       3.548382      17.022862      27.028126      -0.148286      36.341712 0.46361617E+03  0.11126640E+05                                 9.699256                            7.259141      -0.043097       1.959632                    0.999344      30.149177      88.882071       0.598766       0.426229      -1.053226      -0.003179       0.011556       0.017152       0.020925      -0.030077      -0.011293       0.004749      -0.015179       0.022665      -0.035664       0.003648       0.032016             11.666306      13.331937       6.395046       2.278845      11.116313       0.118163      10.550667           0.000009
          419              C       4.666813      17.780203      27.520948       0.089168      27.156464 0.32655778E+03  0.71820565E+04                                 7.968776                            6.058576       0.231357       2.094921                    0.999600      26.067112      73.638950       0.660701       0.421514      -1.055836      -0.002743      -0.015968       0.033425       0.037144      -0.032634      -0.015450      -0.001976      -0.033315      -0.012017      -0.040282       0.000644       0.039638              9.306341       9.852848       4.348370       1.766588       8.464917       0.031914       9.601258           0.000008
          420              C       1.837316      15.227656      27.343264       0.382745      35.007573 0.32831943E+03  0.72852192E+04                                10.060449                            6.458609      -0.455569       1.896717                    0.997977      24.585421      71.501069       0.579358       0.476445      -1.016303      -0.027281      -0.011425      -0.009480       0.031059      -0.032780      -0.056162       0.051221       0.008825       0.086984      -0.052620      -0.047349       0.099969             14.002606      17.395821       7.515193       5.516933      14.319260       0.345703      10.292738           0.000004
          421              C       0.573326      13.365601      27.581294       0.381129      36.362735 0.31557843E+03  0.69110978E+04                                10.196424                            6.244212      -0.403795       1.908509                    0.998632      24.279393      69.409210       0.603653       0.463318      -1.026752       0.004539       0.023542      -0.014978       0.028269      -0.037417      -0.056966       0.040484       0.017103       0.019971      -0.051289      -0.040820       0.092109             15.328240       8.996812       3.616029       0.627919      23.250943      -9.973360      13.736963           0.000001
          422              C       0.069809      14.927492      26.015661       0.379867      35.024741 0.32978921E+03  0.73312093E+04                                10.090666                            6.475026      -0.447295       1.897042                    0.998043      24.754310      72.225227       0.577948       0.476736      -1.015427       0.022217      -0.016730       0.016851       0.032518      -0.043961      -0.051315       0.044620      -0.002767       0.063843      -0.055928      -0.039507       0.095434             14.368708      13.084024      -1.166427       8.431389      11.615901      -5.527153      18.406198           0.000004
          423              C      13.773187      10.250746      28.724508       0.089550      26.888469 0.30853443E+03  0.66685901E+04                                 7.834670                            5.839977       0.319865       2.122111                    0.999865      25.530753      70.752977       0.683637       0.414524      -1.063669       0.040681       0.000094       0.020318       0.045472      -0.009811      -0.006214       0.027649       0.050317      -0.004030      -0.043220       0.010092       0.033128              9.506550       7.457893       2.410471       0.759062      12.935788      -4.587772       8.125970          -0.000006
          424              C      13.963305      11.439605      28.090879      -0.146193      34.620259 0.41390861E+03  0.96109240E+04                                 9.296061                            6.798091       0.114654       2.019727                    0.999607      28.775966      82.179069       0.630006       0.418698      -1.062891       0.001500       0.004352       0.011438       0.012330      -0.016178       0.003217       0.029834       0.027791       0.043585      -0.043051       0.010412       0.032639             11.653770       8.671635       3.261237       0.239559      17.061407      -6.174590       9.228267          -0.000002
          425              C       0.283692      12.147151      28.342319       0.082667      42.605154 0.39214901E+03  0.89564644E+04                                10.890703                            6.694327      -0.175196       1.970223                    0.999162      25.905723      72.653119       0.625787       0.428543      -1.059930      -0.002212      -0.012119       0.022821       0.025933      -0.011626      -0.014768       0.029824      -0.001332       0.027293      -0.027917      -0.012887       0.040805             16.530333       9.464352       3.508470       0.094647      25.856825     -11.933184      14.269821          -0.000000
          426              C       1.097637      11.612124      29.277676      -0.133577      33.676421 0.36279800E+03  0.81672810E+04                                 9.150621                            6.376710       0.157837       2.045437                    0.999757      27.818911      78.734037       0.647342       0.420300      -1.059771      -0.013368       0.002430      -0.005477       0.014649      -0.016022      -0.007497       0.043278       0.038264       0.031528      -0.054846       0.007964       0.046882             11.998289       7.932035       1.211369       1.125846      16.832190      -8.044190      11.230642          -0.000013
          427              C       0.812459      10.540543      29.938125       0.095563      28.184368 0.30515166E+03  0.66050007E+04                                 8.206088                            5.892086       0.206493       2.089580                    0.999802      25.615605      72.020512       0.663277       0.426632      -1.051615      -0.042568      -0.013903      -0.019770       0.048951      -0.018690      -0.004505       0.042416       0.049342      -0.018487      -0.058560       0.013985       0.044575             10.273282       7.950835       1.820666       1.264016      13.345430      -5.709211       9.523581          -0.000012
          428              C      13.226597      17.087286      23.524728       0.103005      26.633459 0.32518245E+03  0.71828645E+04                                 7.971099                            6.129501       0.047462       2.034990                    0.999498      26.377164      76.002395       0.640002       0.433266      -1.042968      -0.003819      -0.045597      -0.018395       0.049316       0.010817      -0.033997       0.014644       0.011194      -0.069420      -0.048512       0.011803       0.036709              9.350922       7.517005      -0.595238       4.277441       9.283635      -0.369483      11.252125           0.000006
          429              C      13.967761      16.729292      24.577424      -0.145336      33.437548 0.42987624E+03  0.10174454E+05                                 9.296661                            7.081087      -0.198274       1.923857                    0.998404      29.770504      88.589292       0.591631       0.437409      -1.041225       0.016387      -0.005163      -0.012057       0.020990       0.005155      -0.038473       0.013022      -0.004389      -0.028686      -0.045781       0.009556       0.036225             11.151658       9.164622      -2.042806       5.210032      10.951130      -1.749712      13.339223           0.000006
          430              C      14.018261      15.403550      24.905972       0.075946      40.568379 0.43328550E+03  0.10193378E+05                                10.693967                            7.145833      -0.224140       1.951593                    0.998778      26.879069      77.682927       0.589114       0.441939      -1.046905      -0.003421       0.005717      -0.037203       0.037794       0.002635      -0.034815       0.003056       0.043689       0.024639      -0.028515      -0.019600       0.048115             14.760667      12.468045      -2.308290       9.274940      12.572126      -3.311310      19.241829           0.000004
          431              C      13.269670      14.449380      24.191882      -0.145743      34.406151 0.43713864E+03  0.10341361E+05                                 9.349756                            7.044150       0.007185       1.983790                    0.999174      29.642733      86.852810       0.608245       0.425666      -1.053240       0.008347       0.000549      -0.001431       0.008487       0.007232      -0.038417       0.013649       0.031533      -0.063895      -0.048199       0.000417       0.047782             11.264823       8.929880       0.094396       6.033565       9.941475      -0.655824      14.923113           0.000008
          432              C      12.576035      14.910820      23.098957       0.078203      29.609779 0.37455077E+03  0.85617387E+04                                 8.615279                            6.618441      -0.101835       1.973486                    0.998677      27.498731      80.321658       0.610974       0.438563      -1.040918       0.014657       0.048352      -0.002944       0.050611       0.010859      -0.029899       0.010301      -0.012798      -0.053463      -0.042951       0.017791       0.025159             10.212749       7.713004      -0.295632       4.920760       9.700093       0.162377      13.225151           0.000007
          433              C       4.332620       5.613652       6.668189       0.094198      26.551461 0.33168177E+03  0.73569151E+04                                 7.954652                            6.191092       0.059647       2.041084                    0.999280      26.428802      76.111686       0.637218       0.433355      -1.043743      -0.001277      -0.037743      -0.018434       0.042024      -0.002117       0.032520       0.015688       0.009409      -0.050444      -0.042195       0.006708       0.035487              9.199683       7.317841       0.706692      -3.809764       9.885316      -0.515335      10.395892           0.000005
          434              C       3.537985       5.193555       7.754410      -0.137848      33.889855 0.45533592E+03  0.10906152E+05                                 9.354488                            7.256749      -0.124999       1.943081                    0.998603      29.932378      88.881274       0.589635       0.433694      -1.046034      -0.016940      -0.010726      -0.026194       0.032987      -0.002047       0.035670       0.024539       0.004542      -0.020325      -0.045848       0.004438       0.041410             11.109983       9.333539       1.878055      -5.041326      11.036246      -2.043230      12.960165           0.000006
          435              C       3.526102       3.877064       8.119836       0.063333      39.369041 0.41606731E+03  0.97040495E+04                                10.489544                            7.003128      -0.253124       1.943673                    0.998756      26.829332      77.581971       0.594107       0.442030      -1.045290      -0.006185      -0.001638      -0.033792       0.034392       0.001636       0.035023       0.000818       0.034007       0.007732      -0.026509      -0.018321       0.044830             14.375746      12.259744       2.072685      -9.036923      12.088215      -3.612067      18.779278           0.000004
          436              C       4.326679       3.009640       7.435920      -0.135467      33.908407 0.42653011E+03  0.10027583E+05                                 9.264091                            6.958130       0.037541       1.994044                    0.999495      29.388554      85.810868       0.612059       0.425664      -1.053350      -0.018396       0.008010      -0.013262       0.024051      -0.004169       0.042561       0.004466       0.023198      -0.060224      -0.047400      -0.000805       0.048205             11.149572       9.635448       0.150332      -6.335220       9.793831      -0.845692      14.019437           0.000011
          437              C       5.131712       3.479810       6.393282       0.081998      27.395172 0.33912546E+03  0.75561394E+04                                 8.100045                            6.233206       0.042095       2.028797                    0.999266      26.694215      76.793159       0.639842       0.429629      -1.047069      -0.017757       0.041113      -0.006251       0.045218      -0.006638       0.033423       0.014353      -0.009804      -0.019732      -0.042132       0.011459       0.030673              9.425016       8.317854      -0.382393      -4.770725       8.976198      -0.419619      10.980995           0.000009
          438              C       2.689878       3.419165       9.269755       0.380733      34.208315 0.32620786E+03  0.72385561E+04                                 9.951410                            6.448182      -0.484256       1.884151                    0.998133      24.792980      72.492844       0.577480       0.477982      -1.013822      -0.018961      -0.007313       0.020845       0.029112       0.046262       0.046656       0.048220      -0.000836       0.039816      -0.052937      -0.041889       0.094826             14.015102      12.924322       1.034046      -8.029598      11.529684      -5.413902      17.591300           0.000004
          439              C       0.916430       3.636821      10.563833       0.374642      35.481081 0.33536899E+03  0.74787091E+04                                10.126628                            6.513780      -0.456172       1.891371                    0.997954      24.843213      72.349438       0.578932       0.474433      -1.017728       0.026154      -0.017273      -0.002714       0.031460       0.027608       0.058588       0.050876       0.006984       0.096187      -0.056334      -0.043849       0.100182             14.103476      17.478393      -7.416200      -5.392069      14.659281       0.114265      10.172753           0.000005
          440              C       2.213097       1.802531      10.785101       0.378306      37.495220 0.32456131E+03  0.71547605E+04                                10.408517                            6.331658      -0.402502       1.907159                    0.998708      24.394523      69.868983       0.599844       0.463201      -1.027263      -0.003143       0.023320      -0.012019       0.026422       0.040009       0.058682       0.040136       0.016989       0.044104      -0.052206      -0.043506       0.095712             15.806929       9.415532      -3.992370      -0.325246      24.565241     -10.281838      13.440013           0.000004
          441              C      12.914684       4.897285      12.722865       0.109199      25.806519 0.29840573E+03  0.64277310E+04                                 7.722840                            5.807113       0.241710       2.108748                    0.999657      25.395764      71.401380       0.670982       0.423784      -1.052600      -0.001459       0.013128      -0.030189       0.032952       0.039011       0.029971       0.009118      -0.018415       0.004794      -0.048386      -0.004686       0.053072              8.988319       9.663130      -3.812779      -2.838246       8.515109      -0.220267       8.786718           0.000003
          442              C      14.018261       4.170297      12.273626      -0.149172      35.493203 0.44233833E+03  0.10461527E+05                                 9.508467                            7.072328       0.056176       1.995823                    0.999439      29.464089      85.412341       0.610751       0.424035      -1.057660      -0.005244       0.013994       0.001819       0.015055       0.026782       0.019268      -0.013904      -0.006654       0.022973      -0.042078       0.018036       0.024042             11.413619      13.293561      -5.522506      -4.383269      10.190206       0.757101      10.757091           0.000004
          443              C      14.548514       4.421584      11.006368       0.065979      41.007950 0.43082602E+03  0.10101687E+05                                10.676727                            7.069729      -0.291632       1.923408                    0.998582      26.998725      77.411327       0.600453       0.435046      -1.053048      -0.012930       0.023164       0.001670       0.026581       0.024548       0.007652       0.012758      -0.011919      -0.023837      -0.021659      -0.012728       0.034387             14.511973      18.591034      -9.229414      -4.745977      13.433877       1.172014      11.511009           0.000005
          444              C      13.975188       5.394060      10.231933      -0.140287      34.830621 0.43028837E+03  0.10151799E+05                                 9.432684                            6.995440      -0.063156       1.959965                    0.999301      29.658315      87.134043       0.608725       0.426483      -1.051427       0.011474       0.003379       0.012427       0.017248       0.031464       0.019149       0.002225      -0.028386       0.003084      -0.040616       0.002236       0.038380             11.351119      13.281391      -6.276955      -2.199709      10.495821       0.135417      10.276145           0.000010
          445              C      12.899831       6.085669      10.724755       0.069865      29.104121 0.35072495E+03  0.78484116E+04                                 8.351361                            6.286313       0.205921       2.077132                    0.999648      26.656247      75.829959       0.647790       0.422529      -1.055749      -0.005483      -0.014765       0.050270       0.052679       0.030329       0.007506      -0.014048      -0.043615       0.054765      -0.049068       0.014876       0.034192              9.837970      10.824149      -4.751506      -2.029941       8.670795       0.190222      10.018965           0.000007
          446              C       4.050413      -1.093275      12.233395       0.075071      28.639171 0.32703726E+03  0.71586024E+04                                 8.181667                            6.023022       0.367972       2.133822                    0.999857      25.806196      71.526638       0.672686       0.415971      -1.064758      -0.042221      -0.012410       0.015896       0.046790       0.007492      -0.005622       0.023028       0.040914       0.003297      -0.037028       0.015493       0.021535             10.192626       9.063382      -2.212048       0.687691      13.721336      -5.680134       7.793162          -0.000000
          447              C       3.786030       0.060991      11.559536      -0.133027      35.398706 0.40741583E+03  0.94437260E+04                                 9.478247                            6.773223       0.080426       2.011530                    0.999532      28.766508      82.676361       0.625773       0.422264      -1.058294      -0.014457       0.000919       0.009390       0.017263       0.014069      -0.010037       0.029224       0.023262       0.034833      -0.041795       0.012009       0.029786             12.148171      10.090732      -3.468908       1.242285      17.278369      -7.023689       9.075412           0.000004
          448              C       2.514613       0.571721      11.462312       0.081631      41.674817 0.38146548E+03  0.86690950E+04                                10.754957                            6.618808      -0.219645       1.957704                    0.999057      25.886568      72.873104       0.625824       0.430661      -1.056598       0.007221      -0.015638       0.012134       0.021069       0.003706       0.005833       0.031557      -0.005540       0.082498      -0.028712      -0.017269       0.045981             16.260412      10.723971      -3.586522       1.071533      25.812427     -11.342830      12.244838           0.000002
          449              C       1.532830      -0.118526      12.099294      -0.132198      34.882889 0.39968609E+03  0.91907683E+04                                 9.357809                            6.663708       0.215479       2.054751                    0.999772      28.349846      80.307931       0.639336       0.416624      -1.065269       0.011433       0.000127       0.009674       0.014977       0.006952       0.007137       0.032371       0.035274       0.049075      -0.043504       0.006279       0.037225             12.254896       8.789030      -0.272939      -0.641407      18.358535      -7.862113       9.617122           0.000000
          450              C       1.783845      -1.311280      12.769800       0.084602      30.328987 0.35189380E+03  0.78887635E+04                                 8.669589                            6.359726       0.091911       2.043378                    0.999438      26.615565      76.022776       0.633888       0.431019      -1.049493       0.041325      -0.006316      -0.006856       0.042364       0.005696      -0.000442       0.031010       0.038790      -0.020590      -0.043077       0.017794       0.025283             10.818432       9.518806      -0.589204      -0.399425      14.674779      -6.057661       8.261711          -0.000002
          451              C      11.295707       9.757193      13.849316       0.079311      30.524176 0.37599195E+03  0.85998714E+04                                 8.828876                            6.686788      -0.038723       2.003404                    0.998256      27.163223      79.273240       0.600489       0.445952      -1.036949       0.037392      -0.035961      -0.017450       0.054734      -0.015509      -0.015481      -0.021165       0.015078       0.055587      -0.038516       0.007863       0.030654             10.424929      12.744455       0.626247       1.348211      11.418802       3.941595       7.111531           0.000004
          452              C      11.975974      10.806344      14.402484      -0.151523      35.273647 0.45072239E+03  0.10762802E+05                                 9.536412                            7.182979      -0.102308       1.946804                    0.998533      30.066337      88.997267       0.597528       0.429271      -1.049244       0.014421      -0.003651      -0.007758       0.016777      -0.005447      -0.017652      -0.032146      -0.006731       0.047922      -0.037139      -0.004729       0.041868             11.458880      15.307605       2.062480       2.567688      11.475088       3.815447       7.593946           0.000006
          453              C      13.373641      10.735498      14.513118       0.066516      38.323023 0.38950422E+03  0.88994916E+04                                10.089371                            6.664281      -0.141423       1.978128                    0.999281      26.178731      73.932978       0.626942       0.427588      -1.058320      -0.012387      -0.008151      -0.017695       0.023086       0.006147      -0.012878      -0.025736       0.004180       0.091313      -0.028558      -0.016600       0.045158             13.549935      15.859403       4.291665       3.573748      15.447965       6.485456       9.342439           0.000003
          454              C      13.963305       9.613510      14.100756      -0.147363      37.289384 0.44199068E+03  0.10544472E+05                                10.020447                            7.209358      -0.265043       1.896164                    0.998516      30.215828      90.561807       0.582215       0.440972      -1.038095      -0.015338      -0.002686      -0.013304       0.020481      -0.000063      -0.010839      -0.031695       0.000120       0.107916      -0.034088      -0.017900       0.051988             12.187918      12.751598       1.839866       1.675468      15.170991       6.066070       8.641165           0.000006
          455              C      13.239964       8.590652      13.547588       0.102762      28.817681 0.32752325E+03  0.72278782E+04                                 8.397297                            6.139678       0.136779       2.068316                    0.999474      26.029765      74.303969       0.643068       0.431599      -1.046815      -0.034904       0.024690       0.001175       0.042770      -0.014460      -0.014636      -0.035993      -0.009442       0.114785      -0.048431      -0.008647       0.057077             10.102870      11.318963       0.939638       1.218276      12.081399       4.575993       6.908248           0.000004
          456              C      14.119262      11.809115      15.176920       0.376857      33.496792 0.31526611E+03  0.68929097E+04                                 9.545479                            6.212229      -0.370559       1.918470                    0.998741      24.198656      68.806712       0.610284       0.459038      -1.030576       0.017683       0.020348       0.005789       0.027573      -0.024405       0.032532      -0.068891      -0.052167       0.044786      -0.055789      -0.042199       0.097988             13.042819      15.650875       5.171793       1.714118      13.128758       6.177207      10.348825           0.000003
          457              C      14.293042      13.433843      16.735848       0.379150      33.886463 0.32639753E+03  0.71920488E+04                                 9.650885                            6.329268      -0.310504       1.939757                    0.998930      24.208282      68.901692       0.603961       0.460247      -1.030817       0.008597      -0.013718      -0.022226       0.027497      -0.016076       0.029147      -0.064847      -0.059240       0.069651      -0.055291      -0.037943       0.093234             13.310302      14.986223      -2.488498      -5.323962      11.171461       6.957066      13.773224           0.000002
          458              C       1.292211      12.784247      15.562461       0.364739      36.086661 0.33338664E+03  0.73787037E+04                                10.035659                            6.361726      -0.362667       1.914924                    0.998786      24.518996      69.744385       0.607913       0.455232      -1.034535      -0.022378       0.000317       0.007812       0.023704      -0.020617       0.018250      -0.058877      -0.066398       0.038801      -0.045739      -0.039446       0.085185             14.823689      27.265933       1.978684      -4.895920       8.052244       2.124163       9.152889           0.000002
          459              C      13.626142      15.652272      19.722955       0.097575      30.005329 0.37191023E+03  0.84924018E+04                                 8.777833                            6.662746      -0.135461       1.978702                    0.997000      27.033593      79.105113       0.599258       0.447610      -1.034881      -0.033966      -0.004345      -0.018981       0.039151       0.007575       0.012814      -0.032981      -0.034134      -0.003078      -0.036808      -0.005788       0.042597             10.438506      11.481620      -0.930856      -0.986527       7.935162       4.831694      11.898737           0.000003
          460              C      14.355424      14.913404      18.690375      -0.130242      39.037293 0.50458609E+03  0.12424491E+05                                10.407128                            7.755691      -0.384695       1.852216                    0.997949      30.960634      93.813743       0.556450       0.447030      -1.036107      -0.007553       0.011269      -0.001460       0.013645      -0.006255       0.005352      -0.043553      -0.036333      -0.003525      -0.035893      -0.018515       0.054408             12.635892      13.334437      -0.993376      -1.719916      10.298770       6.505376      14.274469           0.000002
          461              C      13.624657      14.218203      17.781838       0.049834      38.294694 0.40306440E+03  0.92965988E+04                                10.103218                            6.787409      -0.113482       1.984182                    0.999190      26.599071      75.691843       0.619572       0.428613      -1.056759      -0.015728       0.012756       0.014975       0.025186       0.002111      -0.002506      -0.025634      -0.029457      -0.014291      -0.021789      -0.012466       0.034255             13.560503      14.742507      -2.943306      -3.789807      11.032688       7.472825      14.906315           0.000002
          462              C      12.229960      14.280128      17.795248      -0.146149      36.528757 0.46434497E+03  0.11162071E+05                                 9.793987                            7.316637      -0.094561       1.946119                    0.998957      30.137911      89.274200       0.589371       0.432328      -1.048217       0.016060       0.016589      -0.002749       0.023253       0.014277       0.003841      -0.035117      -0.028458      -0.008133      -0.036092      -0.008085       0.044177             11.930943      14.512272      -2.152269      -2.276561       9.058072       5.106591      12.222484           0.000004
          463              C      11.618017      14.992271      18.817771       0.081862      28.575797 0.33017460E+03  0.73141413E+04                                 8.330952                            6.161522       0.161377       2.070452                    0.999484      26.527498      76.312743       0.641243       0.431185      -1.045198       0.038345       0.027118       0.018755       0.050571       0.006699       0.015601      -0.038220      -0.028148      -0.039081      -0.045386      -0.000317       0.045703              9.946691      11.351270      -0.541197      -0.685298       7.811483       4.629225      10.677319           0.000004
          464              C       4.620768      12.149483      13.943187       0.077687      28.063457 0.35634660E+03  0.80181177E+04                                 8.220489                            6.388042       0.131108       2.054149                    0.999408      26.799384      76.826135       0.633887       0.429432      -1.049888       0.012335       0.025249       0.036022       0.045687      -0.008855       0.014712      -0.012297      -0.050490       0.056127      -0.038978       0.005120       0.033858              9.735879      13.534760       1.139870      -2.686892       7.956753       2.320035       7.716124           0.000004
          465              C       3.211219      12.041509      14.311966      -0.143513      35.829939 0.45760781E+03  0.10938487E+05                                 9.636462                            7.221453      -0.008936       1.975967                    0.999147      29.830429      87.551709       0.599591       0.427353      -1.053322       0.006589       0.000587       0.009588       0.011648      -0.005970       0.017556      -0.027508      -0.031312       0.047147      -0.030965      -0.013009       0.043974             12.024902      18.980157       0.496722      -4.385255       8.102663       2.465499       8.991886           0.000006
          466              C       2.715128      12.877857      15.267438       0.074735      38.499588 0.38011830E+03  0.86440357E+04                                10.169564                            6.601338      -0.190478       1.963612                    0.999158      26.131888      73.955433       0.626516       0.429909      -1.055446       0.019763       0.001213       0.006076       0.020711      -0.011189       0.011809      -0.024874      -0.038906       0.037458      -0.029638      -0.012012       0.041650             14.633660      26.627222       2.622970      -4.138294       8.350121       2.204390       8.923636           0.000002
          467              C       3.552838      13.737591      15.874247      -0.136248      34.536418 0.43360832E+03  0.10252431E+05                                 9.439090                            7.076581      -0.087836       1.961251                    0.998386      29.416260      86.589553       0.598131       0.433092      -1.047124      -0.003943      -0.008744      -0.005819       0.011219      -0.013737       0.013705      -0.027966      -0.034720       0.028740      -0.027799      -0.016910       0.044709             11.572856      18.578246       2.498087      -1.937547       7.822544       2.179774       8.317778           0.000002
          468              C       4.898519      13.748870      15.498763       0.085836      27.042598 0.33744747E+03  0.74940354E+04                                 7.989699                            6.203206       0.205260       2.084648                    0.999569      26.362402      75.207903       0.644969       0.427620      -1.050451      -0.001276      -0.043148      -0.029909       0.052517       0.002468       0.014010      -0.003987      -0.059539       0.032228      -0.039268       0.013758       0.025511              9.379166      13.496472       1.197661      -2.173011       6.381034       1.977080       8.259993           0.000002
          469              C       5.794155      -2.878725      15.431712       0.082801      26.559501 0.32864211E+03  0.72452735E+04                                 7.851924                            6.100749       0.191053       2.079989                    0.999598      26.208405      74.323560       0.654184       0.424692      -1.053001      -0.005485      -0.028867      -0.034810       0.045554      -0.000570      -0.003193       0.002950      -0.073437       0.033810      -0.042545       0.011017       0.031528              9.152644      13.423826      -1.133048       1.248080       5.529766       1.717315       8.504341          -0.000002
          470              C       7.104190      -2.885931      15.723383      -0.141476      34.119387 0.42512079E+03  0.99819885E+04                                 9.287308                            6.968756      -0.050115       1.967779                    0.999002      29.333105      85.478146       0.608936       0.428380      -1.052118       0.005760      -0.012915      -0.012247       0.018708       0.006598      -0.006408      -0.004015      -0.082366       0.014614      -0.044888       0.005026       0.039862             11.331342      18.939991      -1.970207       1.302264       6.411562       1.785670       8.642474          -0.000003
          471              C       8.069635      -3.528560      14.942242       0.068899      41.748777 0.41784299E+03  0.96838641E+04                                10.667917                            6.884577      -0.142135       1.973110                    0.999073      26.401595      74.284550       0.621295       0.425376      -1.063219      -0.020864      -0.002862       0.005483       0.021762       0.011550      -0.011478      -0.013515      -0.056274      -0.021611      -0.030608      -0.008691       0.039299             15.453304      28.537439      -2.589872       5.019499       7.245228       1.632995      10.577246          -0.000002
          472              C       7.579486      28.739478      13.772208      -0.145264      34.671540 0.43451921E+03  0.10257866E+05                                 9.394074                            7.022674      -0.013949       1.976495                    0.999011      29.568812      86.377741       0.609580       0.425625      -1.053891      -0.005753      -0.003838       0.009042       0.011383       0.013162      -0.016086      -0.030396      -0.056837       0.039577      -0.040219      -0.012768       0.052986             11.579985      18.485499      -0.644265       3.751239       6.360376       1.930121       9.894080          -0.000004
          473              C       6.227863      28.772888      13.504005       0.092858      26.776170 0.32667429E+03  0.72047885E+04                                 7.935658                            6.093500       0.150342       2.066642                    0.999533      26.303531      75.073714       0.651553       0.426236      -1.050046      -0.010229       0.010689       0.038832       0.041555       0.000623      -0.012248      -0.013994      -0.063728       0.055460      -0.043596       0.007927       0.035669              9.374575      13.710876      -1.067891       2.046635       5.968846       1.885202       8.444003          -0.000001
          474              C       9.505920      -3.638349      15.294258       0.371038      33.780029 0.31409583E+03  0.68582534E+04                                 9.611463                            6.175049      -0.378694       1.911830                    0.998748      24.316594      69.008008       0.616176       0.455250      -1.033118       0.026216       0.000722       0.006822       0.027099       0.030635      -0.025430      -0.069999      -0.046756       0.048871      -0.055391      -0.042515       0.097905             13.861032      24.189140      -1.842509       5.191102       7.860321       2.174106       9.533635          -0.000003
          475              C      11.233324      -3.147384      16.574926       0.377390      33.717055 0.32333907E+03  0.71203794E+04                                 9.638774                            6.305957      -0.385301       1.911269                    0.998790      24.449783      69.967679       0.603095       0.461185      -1.028488      -0.010115      -0.016640      -0.023621       0.030613       0.028610      -0.032213      -0.061644      -0.047458       0.062157      -0.048979      -0.044373       0.093352             13.358998      14.310705       1.899204       5.882774      10.647064       6.820281      15.119224          -0.000002
          476              C      11.426413      28.143187      15.015998       0.371291      34.031395 0.32804982E+03  0.72369677E+04                                 9.643698                            6.328900      -0.357955       1.919588                    0.998700      24.380558      69.413458       0.606375       0.457876      -1.032237      -0.015161       0.024289       0.003178       0.028808       0.037127      -0.038581      -0.061856      -0.038122       0.017661      -0.052430      -0.044642       0.097072             13.098319      14.695491      -5.065027      -1.428554      13.217467       6.566741      11.382000          -0.000003
          477              C      13.801408      -1.894038      19.002160       0.110161      26.572480 0.30100064E+03  0.65416825E+04                                 8.012963                            5.942235       0.041090       2.041908                    0.999240      26.021517      75.125808       0.640650       0.439910      -1.035803      -0.032965       0.023746       0.004418       0.040866       0.007259      -0.018054      -0.046885      -0.032171      -0.060639      -0.052329      -0.006825       0.059154              9.557593      10.316496      -0.281886       1.102046       7.582176       4.549862      10.774108          -0.000001
          478              C      13.274126      -2.515362      17.925997      -0.154609      36.775926 0.47822282E+03  0.11582778E+05                                 9.860119                            7.445455      -0.107202       1.942452                    0.998461      30.358202      90.321834       0.581755       0.434694      -1.046592      -0.008890       0.013342       0.003942       0.016510      -0.003392      -0.015812      -0.028607      -0.031649      -0.043229      -0.038120      -0.000844       0.038964             11.983898      13.577284       1.129524       3.195892       8.932184       5.283945      13.442226          -0.000002
          479              C      11.851209      -2.393733      17.671205       0.045504      41.831081 0.43877212E+03  0.10305794E+05                                10.692234                            7.067838      -0.115745       1.977526                    0.999165      26.945924      76.612441       0.610799       0.426939      -1.061022       0.005500       0.020833       0.018445       0.028363      -0.002345      -0.000876      -0.023193      -0.015724      -0.008463      -0.021053      -0.006193       0.027246             14.678377      14.087149       2.619590       5.323775      11.676932       8.643472      18.271051          -0.000002
          480              C      11.141235      -1.618790      18.599856      -0.131216      35.986656 0.44650440E+03  0.10676757E+05                                 9.780375                            7.235305      -0.271793       1.894144                    0.998206      30.256354      90.718815       0.582604       0.439662      -1.039109       0.008335      -0.007551      -0.006608       0.013044      -0.002415      -0.010743      -0.039384      -0.032699      -0.037839      -0.041536      -0.006892       0.048427             11.829551      11.624001       0.663321       2.110219       9.619763       6.283346      14.244887          -0.000003
          481              C      11.784370      -1.003774      19.605616       0.081811      30.926672 0.37764984E+03  0.86728548E+04                                 9.002888                            6.756728      -0.246833       1.936775                    0.997778      27.433581      81.001683       0.588327       0.453330      -1.029661       0.048632      -0.011527      -0.005547       0.050286      -0.003834      -0.022323      -0.036460      -0.010725      -0.025917      -0.046174       0.004975       0.041199             10.760402      11.390440       0.306012       1.873802       8.508061       5.230707      12.382705          -0.000000
          482              C      12.173519      24.941955      13.175457       0.098150      28.730152 0.32618093E+03  0.71865548E+04                                 8.378529                            6.119200       0.142939       2.072464                    0.999330      25.989542      73.983654       0.645776       0.430489      -1.048118       0.028455       0.022573       0.000136       0.036321       0.006053       0.018447      -0.042457      -0.023946       0.093042      -0.045869      -0.015358       0.061227             10.156434      10.916210      -0.020103      -1.279158      11.617736       5.113020       7.935355          -0.000002
          483              C      11.484340      25.974229      13.845964      -0.142518      37.870488 0.45574407E+03  0.10942819E+05                                10.106449                            7.297243      -0.234500       1.902810                    0.998713      30.360880      90.926458       0.582197       0.438155      -1.041030       0.015349      -0.000711      -0.020210       0.025388       0.001005       0.003843      -0.038862      -0.001251       0.074828      -0.036805      -0.012857       0.049661             12.364876      12.827859      -1.294593      -1.710929      14.342954       6.739028       9.923814          -0.000002
          484              C      12.151239      27.019319      14.355549       0.056186      38.939789 0.40286117E+03  0.92801649E+04                                10.204207                            6.782739      -0.102282       1.987703                    0.999136      26.442124      74.918424       0.620897       0.428239      -1.058194       0.013926      -0.009051      -0.017074       0.023820      -0.005727       0.007677      -0.021277       0.000926       0.086482      -0.024184      -0.014913       0.039097             13.639822      15.449851      -3.746950      -3.366056      15.103204       7.143979      10.366411          -0.000002
          485              C      13.547421      27.046487      14.248268      -0.147588      35.795621 0.45087324E+03  0.10755426E+05                                 9.619608                            7.176952      -0.027269       1.972271                    0.998538      29.859764      88.022760       0.599344       0.428407      -1.050932      -0.015664       0.001697      -0.009607       0.018454       0.004831       0.013737      -0.035876      -0.016971       0.028205      -0.036640      -0.006792       0.043432             11.587843      14.635192      -1.587119      -2.355488      11.029211       4.846818       9.099126          -0.000002
          486              C      14.154909      26.032207      13.537531       0.083948      30.636297 0.36188317E+03  0.82054682E+04                                 8.839531                            6.547225      -0.053572       1.999429                    0.998717      26.995792      78.663667       0.608126       0.444199      -1.037077      -0.041312      -0.023679      -0.024367       0.053489       0.008496       0.016570      -0.026779       0.014441       0.037126      -0.037190       0.004685       0.032506             10.561367      12.544651      -0.068641      -1.158892      10.629253       4.803008       8.510196          -0.000001
          487              C      11.874974      22.957928      10.034133       0.075474      28.176694 0.34552497E+03  0.77377912E+04                                 8.267903                            6.298922       0.037242       2.027462                    0.999109      26.814803      77.433437       0.635162       0.430610      -1.046067       0.014382      -0.018107       0.039817       0.046044      -0.042613      -0.004828       0.004406      -0.021440       0.056782      -0.053422       0.016620       0.036802              9.753903      11.465284       4.512658       1.950128       9.209001      -0.501884       8.587424          -0.000001
          488              C      10.759513      22.217085       9.772635      -0.139109      35.870251 0.45397463E+03  0.10890090E+05                                 9.746554                            7.263446      -0.251668       1.896531                    0.998770      30.366847      90.911208       0.585897       0.435798      -1.042401      -0.003802      -0.000260       0.014939       0.015417      -0.035578      -0.010768      -0.002319      -0.013894       0.039870      -0.044561       0.013412       0.031148             11.965127      15.069571       6.854305       1.811920      11.930261      -0.446872       8.895548          -0.000000
          489              C      10.414924      21.127675      10.553776       0.066427      43.084635 0.44136187E+03  0.10467657E+05                                11.203981                            7.260598      -0.496807       1.859271                    0.997903      27.555535      80.871081       0.576594       0.447900      -1.039793       0.013260       0.018750       0.003350       0.023208      -0.025810      -0.011117       0.010836      -0.005747      -0.021248      -0.022532      -0.012657       0.035189             15.653186      21.585117      10.385276       4.338049      15.199020       0.433758      10.175420          -0.000000
          490              C      11.260059      20.826936      11.613176      -0.142523      34.631507 0.42929539E+03  0.10081386E+05                                 9.356907                            6.973346       0.112457       2.018708                    0.999529      29.155519      84.328712       0.614023       0.424773      -1.056779       0.002630       0.005670      -0.001622       0.006457      -0.025711      -0.015396      -0.003090      -0.017206       0.038834      -0.037682       0.012332       0.025350             11.254197      14.477381       5.356543       3.733352      10.319388      -0.226727       8.965822           0.000000
          491              C      12.396314      21.597194      11.794213       0.093420      26.177829 0.30595669E+03  0.66245486E+04                                 7.748231                            5.843950       0.252646       2.103874                    0.999778      25.707716      72.211270       0.675811       0.418586      -1.056990      -0.005396       0.018931      -0.035963       0.040998      -0.030730      -0.012933       0.011854      -0.024690       0.087068      -0.047858       0.006082       0.041775              9.043026      10.779225       3.677504       2.590349       8.874579      -0.748863       7.475273          -0.000002
          492              C       9.199948      20.325337      10.288926       0.372901      36.224602 0.34052721E+03  0.76740148E+04                                10.419398                            6.641787      -0.705875       1.801842                    0.997414      25.841532      77.327528       0.559482       0.485791      -1.004970      -0.025478      -0.013231      -0.004057       0.028994      -0.014744      -0.040252       0.042180       0.000972       0.125439      -0.045345      -0.035518       0.080863             14.827739      19.500571       8.461167       3.891061      16.185432      -0.481085       8.797213          -0.000000
          493              C       7.279455      20.048332       9.169179       0.371919      36.213603 0.34702716E+03  0.78272149E+04                                10.345359                            6.654922      -0.588895       1.841426                    0.997932      25.465079      75.276594       0.567425       0.478579      -1.012644       0.020644      -0.013161       0.015674       0.029070      -0.033676      -0.044003       0.039165       0.005325       0.049886      -0.042253      -0.037862       0.080115             14.767779      15.460474      -1.762654       9.171557      11.763374      -5.206384      17.079487          -0.000001
          494              C       7.990914      18.460682      10.594006       0.382409      36.635200 0.31040565E+03  0.68049257E+04                                10.391192                            6.265731      -0.507187       1.878142                    0.998219      24.550782      71.419400       0.589070       0.474291      -1.015490       0.009855       0.023033      -0.013213       0.028323      -0.035619      -0.059352       0.045764      -0.005399       0.088201      -0.058468      -0.041316       0.099785             15.959645       9.724995       2.972352       0.709257      24.966155     -10.616789      13.187784          -0.000001
          495              C       4.599974      20.028349       6.507268       0.101590      25.441709 0.31254814E+03  0.68289515E+04                                 7.720764                            5.983682       0.107215       2.060477                    0.999373      26.013057      74.304704       0.652556       0.429587      -1.046231       0.026035       0.031557      -0.000999       0.040923      -0.002396      -0.039692       0.024340       0.022269      -0.008362      -0.044899      -0.005684       0.050583              8.940565       8.217423       0.863156       4.462425       8.417349      -0.456041      10.186923          -0.000002
          496              C       5.397580      19.605740       7.637072      -0.145304      33.696915 0.44361850E+03  0.10502094E+05                                 9.190512                            7.076061       0.122869       2.019064                    0.999538      29.422067      85.404244       0.611273       0.423258      -1.057872       0.003165       0.001632      -0.011602       0.012136      -0.007199      -0.036993       0.003474       0.003269      -0.019473      -0.038340       0.000087       0.038253             10.961315      10.706308       0.431826       6.303807       9.022419      -1.290757      13.155218          -0.000001
          497              C       6.328863      20.487540       8.119836       0.065051      38.619887 0.41237025E+03  0.95973066E+04                                10.348719                            6.959181      -0.248480       1.943108                    0.998903      26.850157      77.583672       0.597563       0.440413      -1.046148      -0.005437       0.010240      -0.018997       0.022255      -0.001561      -0.024584       0.014144       0.005072       0.030748      -0.025265      -0.007698       0.032963             14.193219      14.423260      -2.007023       9.642926      11.024324      -3.881287      17.132073           0.000000
          498              C       6.419467      21.696029       7.509675      -0.141232      33.280694 0.43375882E+03  0.10281022E+05                                 9.279506                            7.116764      -0.173618       1.931268                    0.998099      29.722629      88.273367       0.590160       0.437873      -1.041802       0.006618      -0.016099      -0.000698       0.017420       0.005102      -0.023625       0.023375      -0.007512      -0.015604      -0.037279       0.007563       0.029716             11.118119      10.382341      -1.111255       5.858406       9.859279      -2.435858      13.112739          -0.000000
          499              C       5.599581      21.988723       6.467037       0.087518      26.629660 0.32484986E+03  0.71795579E+04                                 7.983488                            6.130628       0.026305       2.028972                    0.999229      26.482727      76.532431       0.638752       0.433869      -1.041752      -0.022788      -0.049746      -0.008264       0.055337       0.003142      -0.030890       0.014870      -0.009953      -0.046402      -0.042071       0.013169       0.028902              9.306129       8.495246       0.335538       4.430171       8.779335      -1.032618      10.643808          -0.000002
          500              C       8.681579      15.320767      12.404374       0.085943      30.522462 0.34211940E+03  0.76309479E+04                                 8.726533                            6.274005       0.054053       2.030075                    0.999494      26.651634      76.427404       0.636447       0.431463      -1.047143      -0.052475      -0.003661      -0.001120       0.052615      -0.005892      -0.003986       0.032555       0.050909      -0.020296      -0.047921       0.015573       0.032348             11.118662       9.434576       0.472662      -0.439990      15.395674      -6.537538       8.525736           0.000002
          501              C       8.870212      16.488612      11.740573      -0.142916      35.530119 0.40040130E+03  0.92136905E+04                                 9.472248                            6.661513       0.204765       2.051345                    0.999703      28.430750      80.632872       0.640452       0.415606      -1.065648      -0.005268       0.006202       0.005498       0.009821      -0.005415      -0.001599       0.028295       0.036222       0.048971      -0.040728       0.009581       0.031147             12.589758       8.891170      -0.307713       0.250658      19.114233      -8.234846       9.763872           0.000000
          502              C       7.787428      17.222778      11.284628       0.086782      44.079128 0.39777879E+03  0.91304700E+04                                11.208972                            6.771507      -0.186644       1.966399                    0.999133      26.034272      73.537184       0.617297       0.432275      -1.056129      -0.003314      -0.019893       0.014158       0.024641      -0.003068       0.003772       0.031444      -0.001210       0.093653      -0.032158      -0.015035       0.047193             17.473895      10.606851       2.439009      -1.168709      28.367631     -12.929884      13.447203          -0.000002
          503              C       6.518982      16.700095      11.562888      -0.146797      36.129587 0.42638024E+03  0.99683273E+04                                 9.559138                            6.889690       0.102813       2.012987                    0.999541      29.027598      83.019469       0.627549       0.417478      -1.064300       0.007906       0.004477       0.010021       0.013526      -0.005485       0.010251       0.022584       0.026436      -0.006784      -0.032741       0.011925       0.020816             12.365169       9.775011       2.458766      -1.431135      17.833467      -7.538838       9.487028           0.000001
          504              C       6.417981      15.489525      12.226690       0.081896      28.508024 0.32827412E+03  0.71929957E+04                                 8.160100                            6.030620       0.382220       2.136635                    0.999840      25.849140      71.699555       0.672844       0.415450      -1.065012       0.048726      -0.009096       0.005097       0.049829       0.001893      -0.000933       0.025425       0.044965       0.003943      -0.039197       0.017289       0.021908             10.229026       8.696680       1.384977      -0.510898      14.047288      -5.923023       7.943110           0.000002
          505              I       8.708314       3.001021      28.687965      -0.455739     455.681680 0.18420438E+05  0.10090282E+07                                36.201570                           33.635168       1.574145       1.857472                    0.999970     167.274742     545.729043       0.485494       0.230313      -1.351264      -0.186094       0.008312      -0.060012       0.195708      -0.217823       0.085778       0.067744       0.327332      -0.520236      -0.280305      -0.083021       0.363325             39.390978      58.222549      -5.633139       0.904682      31.140827       8.223000      28.809557          -0.000021
          506              I      11.110935      -0.656230      29.772510      -0.455546     427.606571 0.18945525E+05  0.10482588E+07                                34.970453                           34.398820       1.379690       1.805563                    0.999941     170.161997     563.452544       0.472642       0.234213      -1.341560       0.012802      -0.223070       0.082023       0.238017       0.021404       0.089687      -0.117533      -0.512275      -0.426042      -0.269994      -0.084948       0.354942             36.212447      26.531275       8.003035       3.148525      50.928207      -1.369882      31.177859          -0.000063
          507              I      10.019537      19.116077       7.030263      -0.434444     411.955682 0.18093354E+05  0.98839317E+06                                33.945101                           33.459628       1.547199       1.853458                    0.999848     167.148697     547.660636       0.483216       0.232035      -1.346415      -0.128271      -0.129484       0.113839       0.214893       0.146039      -0.097656      -0.165716      -0.112644       0.567378      -0.251628      -0.076268       0.327896             35.494596      32.023354       4.113699     -11.975331      27.059030       0.664781      47.401404          -0.000013
          508              I       8.920860      22.158344       3.789033      -0.453321     441.052526 0.18679657E+05  0.10296591E+07                                35.595210                           34.083147       1.417810       1.813829                    0.999971     169.880972     561.028406       0.476475       0.233207      -1.343323      -0.175716       0.153733      -0.105330       0.256134      -0.185567       0.243818      -0.177530       0.095919      -0.290563      -0.274186      -0.142821       0.417007             36.883582      48.565095      -4.246477       8.552697      31.581604      -1.821033      30.504046          -0.000052
          509              I       1.397964      31.261823       0.592728      -0.433478     409.369203 0.17741784E+05  0.96166796E+06                                33.487923                           32.895913       1.819772       1.922589                    0.999768     164.891377     533.119224       0.494038       0.228727      -1.355159      -0.103255       0.017569      -0.184358       0.212033       0.030786       0.234073      -0.006944       0.206606       0.665126      -0.226509      -0.141390       0.367900             35.117113      39.683355      -0.551890      10.693668      26.538058      -4.014952      39.129926           0.000001
          510              I       2.548923       0.631623       4.250342      -0.459658     439.201122 0.19361829E+05  0.10749065E+07                                35.417866                           34.618496       1.540221       1.840865                    0.999794     169.972743     559.981464       0.475314       0.232114      -1.347365      -0.070825       0.259473       0.104828       0.288671      -0.051864      -0.026455       0.284163      -0.354383      -0.117350      -0.229542      -0.163016       0.392559             36.825265      29.779122      -5.084096      -3.023338      47.220265      11.294730      33.476409           0.000021
          511              I      14.597677       5.453755       1.659169      -0.466429     433.911700 0.19001165E+05  0.10520253E+07                                35.201159                           34.427732       1.470543       1.825845                    0.999923     170.608338     564.969475       0.472925       0.233920      -1.342086       0.115553       0.066717      -0.209909       0.248727      -0.015371      -0.175271      -0.145614       0.015995       0.850991      -0.253120      -0.127448       0.380568             35.387545      32.922059      -0.521647      -6.513038      32.310366      -2.881762      40.930211          -0.000025
          512              I       0.960544       4.252452       5.708024      -0.434331     482.946053 0.19002343E+05  0.10489562E+07                                37.782651                           34.202484       1.563687       1.852779                    0.999904     167.611582     548.815613       0.480636       0.230855      -1.350563       0.207812      -0.082788       0.058091       0.231115      -0.119640       0.243485       0.015623       0.232442       0.223104      -0.260131      -0.071793       0.331924             42.444174      54.152038      -2.497186      20.308325      24.896580       3.182486      48.283903           0.000020
          513              I       7.105675      17.229202       4.445124      -0.433956     441.165937 0.19240079E+05  0.10651268E+07                                35.447167                           34.459412       1.597938       1.858864                    0.999785     168.093424     550.744552       0.478048       0.231441      -1.350036       0.112655       0.226331       0.168246       0.303683       0.047347       0.090902       0.290887      -0.300295       0.050278      -0.242365      -0.150515       0.392880             37.211709      31.563757       5.586953       5.800182      44.072715      13.030530      35.998656          -0.000015
          514              I       8.211333      15.052103       0.697662      -0.423470     412.894498 0.17528049E+05  0.94601329E+06                                33.587486                           32.616365       1.897625       1.946495                    0.999740     163.225729     524.435427       0.498624       0.227598      -1.358551       0.116798       0.035871      -0.167553       0.207371      -0.061057      -0.222468      -0.022479       0.193965       0.664579      -0.248527      -0.107279       0.355806             35.590345      39.587734       0.285879     -10.456201      26.346451      -5.045065      40.836851          -0.000052
          515              I       1.672745       7.826864      11.916245      -0.465156     442.163074 0.18351390E+05  0.10052260E+07                                35.469192                           33.588571       1.585741       1.855867                    0.999905     168.502987     551.383640       0.485027       0.230540      -1.349691      -0.180802       0.029260      -0.053993       0.190946      -0.206878       0.059278       0.066963       0.326668      -0.474911      -0.258877      -0.085054       0.343930             37.705306      53.988790      -5.239887      -2.802404      30.283570       7.631963      28.843558           0.000039
          516              I       4.004666       4.157246      12.906584      -0.464774     431.031692 0.19143098E+05  0.10624463E+07                                35.205258                           34.605830       1.371066       1.801796                    0.999958     171.012193     568.018959       0.470429       0.234594      -1.340378      -0.002454      -0.195374       0.094416       0.217006       0.045948       0.080258      -0.097625      -0.541025      -0.432737      -0.270864      -0.092251       0.363115             36.412874      27.048334       8.787162       3.183874      52.814771      -0.503817      29.375517           0.000009
          517              I      13.227191      15.586712      29.647796      -0.464091     431.666636 0.19210117E+05  0.10672123E+07                                35.254349                           34.693249       1.357002       1.798199                    0.999913     171.179919     569.054579       0.469239       0.234959      -1.339714      -0.019690      -0.197312       0.080808       0.214125       0.005465      -0.085134      -0.078362      -0.532308      -0.484449      -0.263223      -0.096092       0.359315             36.226517      26.829064      -7.189735      -3.029663      52.463208      -1.560713      29.387279          -0.000023
          518              I       0.995597      19.075350      28.764738      -0.462811     456.571144 0.18593797E+05  0.10213614E+07                                36.279431                           33.814671       1.529061       1.844823                    0.999967     168.044596     549.792881       0.483528       0.230608      -1.350239       0.162488      -0.002164      -0.023544       0.164199       0.165061      -0.073766       0.077099       0.373202      -0.505734      -0.266443      -0.070545       0.336988             39.117909      58.113448       3.957865       1.272913      30.433345       7.744941      28.806933           0.000035
          519              I       2.586056      17.447000      18.615278      -0.476418     444.031454 0.19680268E+05  0.11002152E+07                                35.880774                           35.157449       1.363934       1.795952                    0.999970     172.563998     575.894179       0.465184       0.235524      -1.338599      -0.162671       0.106780      -0.188131       0.270660      -0.025800       0.234918      -0.211121       0.004619       0.581351      -0.281075      -0.122790       0.403865             35.987400      35.223801      -1.188517       7.678083      34.354435      -4.969691      38.383963           0.000022
          520              I       1.838059      15.781740      22.585013      -0.436311     481.858397 0.18926052E+05  0.10434695E+07                                37.667832                           34.123444       1.587508       1.859854                    0.999911     167.303298     547.086130       0.481515       0.230716      -1.351059      -0.170949      -0.103720       0.076085       0.213940       0.140819      -0.226979      -0.025505       0.146673       0.306499      -0.249603      -0.071363       0.320965             42.301912      51.661604       4.841552     -19.046767      25.529232       1.860377      49.714899           0.000048
          521              I       0.353798      12.170930      21.271490      -0.455070     439.973503 0.19161243E+05  0.10610478E+07                                35.435135                           34.426585       1.554313       1.845463                    0.999836     169.551041     557.950827       0.476869       0.231951      -1.347547       0.120703       0.230265       0.131403       0.291304       0.077111       0.066532       0.276020      -0.298941       0.004622      -0.211314      -0.168956       0.380271             37.019170      29.497682       5.669040       3.352990      46.260579      11.359834      35.299249           0.000022
          522              I       1.499113       9.834880      17.703054      -0.444549     422.541524 0.17935921E+05  0.97506138E+06                                34.288036                           33.109556       1.798848       1.915422                    0.999725     165.735115     537.036635       0.491568       0.229200      -1.354152       0.124090       0.010928      -0.163842       0.205821      -0.050431      -0.241150       0.020013       0.240199       0.535795      -0.223814      -0.136839       0.360653             36.737726      42.816172       1.152349     -13.685225      26.652858      -3.972031      40.744148           0.000018
          523              I       9.233367      26.672178      17.678580      -0.437192     415.447680 0.17654286E+05  0.95555160E+06                                33.828385                           32.784990       1.833590       1.926910                    0.999786     164.644541     531.590568       0.495645       0.228313      -1.356045      -0.119391       0.021441      -0.142462       0.187108       0.053199       0.228265      -0.014592       0.227575       0.590528      -0.239906      -0.112403       0.352309             35.993025      40.056839      -0.956780      11.683604      26.065681      -5.092278      41.856554          -0.000013
          524              I      10.310656      -4.137264      21.443140      -0.442912     436.865694 0.19242359E+05  0.10657775E+07                                35.252844                           34.480815       1.613505       1.861019                    0.999709     168.736610     553.824027       0.477276       0.231701      -1.349033      -0.121705       0.214469       0.180096       0.305358      -0.060900      -0.110845       0.298487      -0.268943       0.135340      -0.247788      -0.156552       0.404340             36.936821      31.038915      -5.876292      -6.009379      42.688566      13.114446      37.082983          -0.000013
          525              I       8.720790      24.869742      11.586691      -0.453462     434.370611 0.17787064E+05  0.96604200E+06                                34.943329                           32.993593       1.748027       1.900095                    0.999812     166.626791     541.652832       0.491392       0.229502      -1.352185       0.176434       0.038195      -0.056481       0.189150       0.202556      -0.064875       0.051930       0.284664      -0.448721      -0.238908      -0.085886       0.324794             37.524372      53.120617       5.132787       0.476187      30.204818       7.666114      29.247682          -0.000003
          526              I       6.745341      21.095111      12.907590      -0.455728     423.259673 0.18836123E+05  0.10409371E+07                                34.716542                           34.292615       1.389826       1.808720                    0.999964     170.054554     563.176978       0.473404       0.234121      -1.341383       0.036344      -0.210066       0.070427       0.224518      -0.102848      -0.060021      -0.120464      -0.528874      -0.341260      -0.273596      -0.091637       0.365233             35.900275      27.369543      -9.749127      -2.927403      48.697430       0.866022      31.633852          -0.000017
          527              I       7.240095      -2.184277      23.840537      -0.426612     406.957429 0.17968276E+05  0.97998860E+06                                33.649040                           33.360326       1.545265       1.853880                    0.999808     166.853389     546.489903       0.483511       0.232266      -1.345903       0.137517      -0.154662       0.124642       0.241593      -0.141053       0.080536      -0.189100      -0.164324       0.490461      -0.247081      -0.084187       0.331268             35.024929      31.721209      -4.364608      10.658007      27.817207       0.324255      45.536371           0.000021
          528              I       8.681133       1.010775      20.945624      -0.453818     439.861978 0.18669444E+05  0.10288831E+07                                35.515203                           34.077638       1.455255       1.823421                    0.999950     169.777689     560.500654       0.476467       0.233259      -1.343342       0.186209       0.116852      -0.087242       0.236515       0.205322      -0.193661      -0.132246       0.191231      -0.369539      -0.230055      -0.164219       0.394274             36.748958      49.499909       4.684821      -5.583571      30.904731      -1.087499      29.842233          -0.000024
          529              I       1.281814      20.347923       4.837371      -0.455739     455.681701 0.18420439E+05  0.10090282E+07                                36.201571                           33.635169       1.574145       1.857472                    0.999970     167.274742     545.729048       0.485494       0.230313      -1.351264      -0.186094      -0.008312       0.060014       0.195708       0.217823      -0.085779       0.067744       0.327332      -0.520238      -0.280305      -0.083021       0.363326             39.390980      58.222551       5.633140      -0.904682      31.140829       8.223001      28.809560          -0.000021
          530              I       3.684435      24.005174       3.752826      -0.455546     427.606403 0.18945515E+05  0.10482581E+07                                34.970442                           34.398809       1.379690       1.805563                    0.999941     170.161982     563.452438       0.472642       0.234213      -1.341560       0.012802       0.223069      -0.082022       0.238016      -0.021404      -0.089687      -0.117533      -0.512274      -0.426040      -0.269993      -0.084948       0.354941             36.212434      26.531266      -8.003031      -3.148523      50.928189      -1.369880      31.177848          -0.000064
          531              I       2.593037       4.232867      26.495073      -0.434445     411.955795 0.18093361E+05  0.98839363E+06                                33.945107                           33.459635       1.547198       1.853458                    0.999848     167.148721     547.660742       0.483216       0.232035      -1.346415      -0.128270       0.129483      -0.113840       0.214892      -0.146038       0.097656      -0.165716      -0.112644       0.567378      -0.251627      -0.076269       0.327896             35.494602      32.023359      -4.113701      11.975331      27.059035       0.664781      47.401411          -0.000015
          532              I       1.494360       1.190600      29.736303      -0.453322     441.052721 0.18679668E+05  0.10296599E+07                                35.595224                           34.083160       1.417809       1.813828                    0.999971     169.880989     561.028526       0.476474       0.233207      -1.343323      -0.175716      -0.153735       0.105331       0.256135       0.185567      -0.243819      -0.177531       0.095919      -0.290563      -0.274186      -0.142822       0.417008             36.883596      48.565113       4.246478      -8.552700      31.581616      -1.821034      30.504058          -0.000053
          533              I       8.824464      -7.912879      32.932608      -0.433479     409.369282 0.17741789E+05  0.96166828E+06                                33.487928                           32.895918       1.819771       1.922589                    0.999768     164.891385     533.119274       0.494038       0.228727      -1.355159      -0.103255      -0.017569       0.184358       0.212033      -0.030787      -0.234073      -0.006945       0.206605       0.665126      -0.226509      -0.141390       0.367899             35.117118      39.683357       0.551891     -10.693669      26.538063      -4.014954      39.129935           0.000001
          534              I       9.975423      22.717321      29.274994      -0.459659     439.201351 0.19361843E+05  0.10749074E+07                                35.417880                           34.618509       1.540220       1.840865                    0.999794     169.972775     559.981632       0.475314       0.232114      -1.347365      -0.070825      -0.259474      -0.104827       0.288672       0.051864       0.026455       0.284164      -0.354384      -0.117351      -0.229543      -0.163016       0.392559             36.825280      29.779132       5.084097       3.023338      47.220287      11.294735      33.476422           0.000020
          535              I       7.171177      17.895189      31.866167      -0.466428     433.911568 0.19001158E+05  0.10520247E+07                                35.201150                           34.427724       1.470543       1.825845                    0.999923     170.608328     564.969401       0.472925       0.233920      -1.342086       0.115553      -0.066717       0.209908       0.248727       0.015371       0.175271      -0.145613       0.015994       0.850990      -0.253120      -0.127447       0.380567             35.387536      32.922050       0.521647       6.513037      32.310357      -2.881760      40.930201          -0.000025
          536              I       8.387044      19.096492      27.817312      -0.434330     482.946031 0.19002342E+05  0.10489561E+07                                37.782649                           34.202483       1.563687       1.852779                    0.999904     167.611581     548.815605       0.480636       0.230855      -1.350563       0.207812       0.082789      -0.058090       0.231115       0.119640      -0.243485       0.015623       0.232442       0.223104      -0.260131      -0.071793       0.331924             42.444171      54.152035       2.497188     -20.308322      24.896580       3.182486      48.283899           0.000020
          537              I      14.532175       6.119742      29.080212      -0.433954     441.165778 0.19240069E+05  0.10651262E+07                                35.447159                           34.459403       1.597938       1.858864                    0.999785     168.093384     550.744379       0.478048       0.231441      -1.350036       0.112654      -0.226332      -0.168247       0.303684      -0.047348      -0.090902       0.290887      -0.300295       0.050278      -0.242365      -0.150515       0.392880             37.211702      31.563749      -5.586954      -5.800182      44.072712      13.030528      35.998645          -0.000015
          538              I       0.784833       8.296841      32.827674      -0.423463     412.893524 0.17527993E+05  0.94600948E+06                                33.587424                           32.616305       1.897631       1.946496                    0.999740     163.225593     524.434696       0.498625       0.227598      -1.358551       0.116798      -0.035872       0.167554       0.207371       0.061057       0.222469      -0.022479       0.193965       0.664579      -0.248528      -0.107280       0.355807             35.590280      39.587662      -0.285881      10.456182      26.346403      -5.045059      40.836776          -0.000038
          539              I       9.099245      15.522080      21.609091      -0.465156     442.163148 0.18351394E+05  0.10052263E+07                                35.469196                           33.588575       1.585740       1.855866                    0.999905     168.502997     551.383694       0.485027       0.230540      -1.349691      -0.180802      -0.029259       0.053992       0.190946       0.206879      -0.059278       0.066963       0.326669      -0.474910      -0.258877      -0.085054       0.343930             37.705311      53.988798       5.239887       2.802406      30.283574       7.631964      28.843561           0.000039
          540              I      11.431166      19.191698      20.618752      -0.464774     431.031757 0.19143102E+05  0.10624465E+07                                35.205264                           34.605836       1.371066       1.801796                    0.999958     171.012191     568.018980       0.470429       0.234594      -1.340378      -0.002454       0.195374      -0.094417       0.217006      -0.045949      -0.080259      -0.097625      -0.541025      -0.432737      -0.270865      -0.092251       0.363116             36.412880      27.048339      -8.787163      -3.183874      52.814780      -0.503818      29.375522           0.000011
          541              I       5.800691       7.762232       3.877540      -0.464090     431.666457 0.19210106E+05  0.10672116E+07                                35.254338                           34.693237       1.357003       1.798200                    0.999913     171.179895     569.054446       0.469239       0.234959      -1.339714      -0.019690       0.197313      -0.080808       0.214126      -0.005464       0.085134      -0.078363      -0.532309      -0.484449      -0.263223      -0.096093       0.359316             36.226505      26.829055       7.189730       3.029661      52.463190      -1.560714      29.387271          -0.000022
          542              I       8.422097       4.273594       4.760598      -0.462811     456.571146 0.18593796E+05  0.10213613E+07                                36.279432                           33.814671       1.529062       1.844823                    0.999967     168.044589     549.792859       0.483528       0.230608      -1.350239       0.162488       0.002164       0.023544       0.164199      -0.165061       0.073766       0.077099       0.373202      -0.505733      -0.266443      -0.070545       0.336988             39.117911      58.113452      -3.957868      -1.272915      30.433345       7.744942      28.806934           0.000036
          543              I      10.012556       5.901944      14.910058      -0.476419     444.031737 0.19680285E+05  0.11002164E+07                                35.880791                           35.157465       1.363932       1.795951                    0.999970     172.564041     575.894397       0.465184       0.235524      -1.338599      -0.162671      -0.106779       0.188131       0.270660       0.025800      -0.234918      -0.211121       0.004619       0.581350      -0.281074      -0.122790       0.403865             35.987417      35.223818       1.188518      -7.678086      34.354452      -4.969695      38.383981           0.000021
          544              I       9.264559       7.567204      10.940323      -0.436312     481.858423 0.18926053E+05  0.10434696E+07                                37.667834                           34.123446       1.587507       1.859853                    0.999911     167.303298     547.086141       0.481514       0.230716      -1.351059      -0.170949       0.103720      -0.076085       0.213940      -0.140819       0.226979      -0.025505       0.146673       0.306499      -0.249603      -0.071363       0.320965             42.301914      51.661606      -4.841552      19.046767      25.529234       1.860378      49.714902           0.000045
          545              I       7.780298      11.178014      12.253846      -0.455070     439.973491 0.19161242E+05  0.10610477E+07                                35.435134                           34.426584       1.554313       1.845463                    0.999836     169.551042     557.950825       0.476869       0.231951      -1.347547       0.120703      -0.230265      -0.131403       0.291304      -0.077111      -0.066533       0.276020      -0.298941       0.004621      -0.211314      -0.168956       0.380271             37.019169      29.497682      -5.669040      -3.352990      46.260576      11.359833      35.299248           0.000023
          546              I       8.925613      13.514064      15.822282      -0.444550     422.541592 0.17935925E+05  0.97506165E+06                                34.288040                           33.109560       1.798848       1.915422                    0.999725     165.735125     537.036686       0.491568       0.229200      -1.354152       0.124090      -0.010928       0.163842       0.205820       0.050431       0.241149       0.020013       0.240199       0.535795      -0.223813      -0.136839       0.360652             36.737730      42.816177      -1.152349      13.685226      26.652862      -3.972032      40.744152           0.000018
          547              I       1.806867      -3.323234      15.846756      -0.437192     415.447681 0.17654287E+05  0.95555165E+06                                33.828384                           32.784990       1.833590       1.926910                    0.999786     164.644545     531.590584       0.495645       0.228313      -1.356045      -0.119391      -0.021441       0.142462       0.187108      -0.053199      -0.228265      -0.014592       0.227575       0.590527      -0.239906      -0.112403       0.352309             35.993024      40.056838       0.956780     -11.683602      26.065681      -5.092278      41.856553          -0.000014
          548              I       2.884156      27.486208      12.082196      -0.442912     436.865608 0.19242354E+05  0.10657771E+07                                35.252839                           34.480811       1.613505       1.861019                    0.999709     168.736592     553.823948       0.477276       0.231701      -1.349033      -0.121706      -0.214469      -0.180096       0.305358       0.060900       0.110845       0.298487      -0.268943       0.135340      -0.247788      -0.156552       0.404340             36.936816      31.038910       5.876290       6.009378      42.688560      13.114443      37.082980          -0.000014
          549              I       1.294290      -1.520798      21.938645      -0.453462     434.370752 0.17787072E+05  0.96604253E+06                                34.943339                           32.993601       1.748027       1.900095                    0.999812     166.626804     541.652919       0.491392       0.229502      -1.352185       0.176434      -0.038195       0.056480       0.189150      -0.202556       0.064875       0.051930       0.284664      -0.448721      -0.238908      -0.085886       0.324794             37.524383      53.120632      -5.132787      -0.476187      30.204826       7.666117      29.247689          -0.000003
          550              I      14.171841       2.253833      20.617746      -0.455727     423.259425 0.18836108E+05  0.10409360E+07                                34.716525                           34.292599       1.389827       1.808720                    0.999964     170.054523     563.176798       0.473404       0.234121      -1.341384       0.036343       0.210065      -0.070428       0.224517       0.102848       0.060021      -0.120464      -0.528873      -0.341258      -0.273596      -0.091637       0.365232             35.900257      27.369531       9.749122       2.927401      48.697405       0.866022      31.633836          -0.000016
          551              I      14.666595      25.533221       9.684799      -0.426613     406.957355 0.17968272E+05  0.97998830E+06                                33.649034                           33.360321       1.545265       1.853880                    0.999808     166.853388     546.489868       0.483511       0.232266      -1.345904       0.137517       0.154662      -0.124642       0.241592       0.141053      -0.080536      -0.189100      -0.164323       0.490460      -0.247080      -0.084187       0.331267             35.024923      31.721203       4.364606     -10.658004      27.817202       0.324256      45.536364           0.000019
          552              I       1.254633      22.338169      12.579712      -0.453818     439.862089 0.18669450E+05  0.10288836E+07                                35.515207                           34.077642       1.455254       1.823420                    0.999950     169.777726     560.500793       0.476467       0.233259      -1.343343       0.186209      -0.116852       0.087241       0.236515      -0.205322       0.193660      -0.132246       0.191229      -0.369540      -0.230055      -0.164219       0.394274             36.748962      49.499911      -4.684823       5.583571      30.904736      -1.087500      29.842238          -0.000018
          553              N      11.814076       2.878897      30.588517      -0.155193      35.298181 0.46585360E+03  0.11041340E+05                                 9.257664                            7.140739      -0.296243       1.953063                    0.997398      27.103315      75.925899       0.629601       0.410457      -1.077882       0.038939       0.049123       0.082162       0.103344      -0.016660      -0.039816      -0.023267       0.010114      -0.022964      -0.055181       0.013805       0.041376             11.063076      12.533481       0.190970       0.800702       8.570191       5.052521      12.085555          -0.000003
[truncated: 64,867 more chars]
