# Supplementary material for: A collection of forcefield precursors for metal–organic frameworks
Source: RSC Adv. 2019 Nov 13;9(63):36492–507. doi: 10.1039/c9ra07327b (PMC9075174; doi:10.1039/c9ra07327b)
Supplement: RA-009-C9RA07327B-s5506 [file RA-009-C9RA07327B-s5506.xyz]

  324
jmolscript: load "" {1 1 1} spacegroup "x,y,z" unitcell [{     14.952000     0.000000     0.000000 }, {     -6.845750    17.277175     0.000000 }, {     -1.100838    -5.422071    29.721018 }]
Zn     2.102034    10.479189     6.390316     0.444743
Zn     6.257736     4.976065     0.823569     0.485520
Zn    -6.043462     9.651601    26.985793     0.466880
Zn    -2.573981     7.092928    21.979287     0.431840
Zn     8.389259     1.141064    16.829526     0.475869
Zn     5.647519    12.347769    11.997483     0.471922
Zn     4.903378     1.375915    23.330702     0.444743
Zn     0.747676     6.879039    28.897449     0.485521
Zn    13.048874     2.203503     2.735225     0.466880
Zn     9.579393     4.762176     7.741731     0.431841
Zn    -1.383847    10.714040    12.891492     0.475869
Zn     1.357893    -0.492665    17.723535     0.471922
H     -0.406318    11.528871     7.653162     0.088536
H     -2.717195    11.184853     7.635330     0.135556
H     -2.176929     8.533595     4.657284     0.135699
H      0.124273     8.886619     4.758335     0.101614
H      5.117361    10.483585     9.632582     0.082678
H      6.267951     9.304261     8.018731     0.121213
H     -5.354002    11.233378     9.121380     0.126563
H      8.336858    12.209677    10.759009     0.077873
H      8.996359     5.618024     1.783261     0.095803
H     10.023498     6.783894     3.480331     0.118695
H      6.483158     7.621057     5.189290     0.128548
H      5.576121     6.483648     3.411973     0.074195
H      6.979497    -2.126892    28.894774     0.063466
H      8.359501    -3.931474    28.870997     0.142609
H      7.895195     0.677506     2.764055     0.130150
H      6.760730     2.644669     2.701641     0.081053
H      7.614646     8.541296    29.361394     0.087539
H      6.614944    13.893689     0.656834     0.144736
H     11.602122    -5.150820    28.603508     0.146047
H      6.810830    11.879355    27.542467     0.080919
H      1.035729    13.072631     5.498388     0.073059
H      1.260411    14.711481     3.958840     0.130232
H      4.467852    12.740466     2.716501     0.123707
H      4.025488    11.067237     4.169859     0.093789
H      6.243983     9.587729    25.756234     0.089655
H      4.919800     8.408469    24.198853     0.142114
H      8.152043     5.926042    23.666847     0.132221
H      9.281367     7.191348    25.245033     0.081811
H     -0.594488     5.462202    20.242985     0.095334
H      1.692451     5.130453    20.138962     0.132441
H      2.157947     7.521322    23.313167     0.133514
H     -0.129014     7.638697    23.455827     0.077904
H      9.044395     2.672195    19.351355     0.090438
H      7.999078     4.026837    20.884959     0.111355
H      4.530359     3.580662    18.917428     0.125378
H      5.708443     2.332771    17.300605     0.095152
H      6.339628    -0.094251    14.798095     0.111525
H      5.056369    -2.003544    14.732709     0.124155
H      5.970735    -2.854553    18.507278     0.128663
H      7.507333    -1.155766    18.495390     0.087097
H      7.179450    10.676119    13.965906     0.074944
H      8.938557    10.576261    15.469790     0.155069
H     -5.204020    14.377083    14.135316     0.137638
H      7.840400    14.313202    12.818675     0.088851
H     -1.584417     9.765268    21.402105     0.093205
H     -1.312297    11.124888    19.565346     0.127245
H     -4.218044     9.152081    17.707783     0.134980
H     -3.999215     7.490055    19.336494     0.091975
H      7.411730     0.326233    22.067856     0.088536
H      9.722607     0.670251    22.085688     0.135556
H      9.182341     3.321509    25.063734     0.135699
H      6.881139     2.968485    24.962683     0.101614
H      1.888051     1.371519    20.088436     0.082678
H      0.737461     2.550843    21.702287     0.121213
H     12.359414     0.621726    20.599638     0.126563
H     -1.331446    -0.354573    18.962009     0.077873
H     -1.990947     6.237080    27.937757     0.095803
H     -3.018086     5.071210    26.240687     0.118695
H      0.522254     4.234047    24.531728     0.128548
H      1.429291     5.371456    26.309045     0.074195
H      0.025915    13.981996     0.826244     0.063466
H     -1.354089    15.786578     0.850021     0.142609
H     -0.889783    11.177598    26.956963     0.130150
H      0.244682     9.210435    27.019377     0.081053
H     -0.609234     3.313808     0.359624     0.087539
H      0.390468    -2.038585    29.064184     0.144736
H     -4.596710    17.005924     1.117510     0.146047
H      0.194582    -0.024251     2.178551     0.080919
H      5.969683    -1.217527    24.222630     0.073059
H      5.745001    -2.856377    25.762178     0.130232
H      2.537560    -0.885362    27.004517     0.123706
H      2.979924     0.787867    25.551159     0.093789
H      0.761429     2.267375     3.964784     0.089656
H      2.085612     3.446635     5.522165     0.142114
H     -1.146631     5.929062     6.054171     0.132221
H     -2.275955     4.663756     4.475985     0.081811
H      7.599900     6.392902     9.478033     0.095334
H      5.312961     6.724651     9.582056     0.132441
H      4.847465     4.333782     6.407851     0.133514
H      7.134426     4.216407     6.265191     0.077904
H     -2.038983     9.182909    10.369663     0.090438
H     -0.993666     7.828267     8.836059     0.111355
H      2.475053     8.274442    10.803590     0.125378
H      1.296969     9.522333    12.420413     0.095152
H      0.665784    11.949355    14.922923     0.111524
H      1.949043    13.858648    14.988309     0.124155
H      1.034677    14.709657    11.213740     0.128662
H     -0.501921    13.010870    11.225628     0.087097
H     -0.174038     1.178985    15.755112     0.074944
H     -1.933145     1.278843    14.251228     0.155069
H     12.209432    -2.521979    15.585702     0.137638
H     -0.834988    -2.458098    16.902343     0.088851
H      8.589829     2.089836     8.318913     0.093205
H      8.317709     0.730216    10.155672     0.127246
H     11.223456     2.703023    12.013235     0.134980
H     11.004627     4.365049    10.384524     0.091975
C     -0.780614    10.884129     7.067658     0.087344
C     -2.140955    10.687169     7.067658    -0.138662
C     -2.624966     9.735215     6.205749     0.068323
C     -1.810730     9.115763     5.311146    -0.139159
C     -0.458492     9.335146     5.358700     0.096846
C     -4.104370     9.397565     6.190888     0.374894
C      8.819621     9.647377     7.245984     0.381405
C      9.034278     8.427516     5.409225     0.381457
C      6.064650    10.545480     9.605833     0.105943
C      6.727779     9.917059     8.580458    -0.157443
C      8.051167    10.177889     8.372411     0.066353
C      8.677288    11.016797     9.219460    -0.148849
C      7.919595    11.540811    10.229974     0.102270
C      8.469555     6.038531     2.451984     0.091356
C      9.073320     6.749138     3.462499    -0.151057
C      8.384222     7.412251     4.449236     0.058595
C      7.025868     7.265901     4.493818    -0.158719
C      6.522374     6.551774     3.426833     0.095776
C      6.963105    -2.660498    29.679409     0.098520
C      7.785025    -3.756680    29.608078    -0.151656
C      8.802093     0.851333     0.977821     0.065846
C      7.979109     1.234961     2.000225    -0.164406
C      7.273742     2.402190     1.937810     0.093620
C      2.872660    16.871227     1.173980     0.366509
C      4.670113    15.829275     0.653862     0.351374
C      3.326535    14.985580     2.229076     0.394578
C      6.970352     9.204583    29.144430     0.098834
C      6.870664    14.620515     0.101051    -0.141234
C      4.959347    10.302805    29.649688     0.061041
C      5.305982    11.364863    28.743197    -0.159806
C      6.502757    11.177360    28.104195     0.077594
C      1.754957    12.973544     4.886135     0.093923
C      1.897607    14.007518     3.991533    -0.142669
C      2.987174    14.002454     3.138540     0.063134
C      3.713580    12.845959     3.284172    -0.127858
C      3.461246    11.830889     4.169859     0.094088
C      6.610001     8.826035    25.319335     0.082369
C      5.815516     8.159531    24.389067    -0.149120
C      6.460172     7.087537    23.758982     0.063143
C      7.742467     6.680522    24.076997    -0.147484
C      8.389364     7.435342    25.025097     0.117451
C      5.618290     6.365414    22.697941     0.342893
C      3.682246     5.961762    21.737953     0.363413
C      5.482193     4.904307    21.018704     0.377002
C     -0.036927     5.848697    20.908736     0.095147
C      1.329605     5.651030    20.846322    -0.148864
C      2.170853     6.190326    21.782534     0.068618
C      1.613873     7.026147    22.712802    -0.143053
C      0.252727     7.126217    22.751439     0.086844
C      8.119239     2.862217    19.247331     0.079591
C      7.486695     3.668565    20.168683    -0.141802
C      6.153702     3.979931    20.100324     0.051524
C      5.462417     3.431463    19.015507    -0.136817
C      6.172153     2.648999    18.067407     0.092928
C      6.325341    -0.691747    15.535176     0.067100
C      5.541590    -1.813137    15.526260    -0.136084
C      5.406145    -2.682343    16.578384     0.072442
C      6.100768    -2.348691    17.713727    -0.135436
C      6.977927    -1.292412    17.719671     0.100574
C     -2.339140    13.479847    16.524886     0.369379
C     -4.284804    12.571380    15.841303     0.374288
C     -3.117840    11.565510    17.538373     0.364312
C      7.692063    11.468525    14.063986     0.096152
C      8.756862    11.348955    14.946700    -0.140393
C     -5.437174    12.490636    14.967505     0.068707
C     -5.763019    13.608892    14.141260    -0.153322
C      8.057500    13.560258    13.356625     0.080461
C     -1.984438     9.559990    20.566944     0.099155
C     -1.981512    10.452907    19.574262    -0.136543
C     -2.909431    10.439314    18.578608     0.085268
C     -3.622890     9.270945    18.438920    -0.142427
C     -3.457778     8.269761    19.381076     0.089650
C      7.786026     0.970975    22.653360     0.087344
C      9.146367     1.167935    22.653360    -0.138663
C      9.630378     2.119889    23.515269     0.068323
C      8.816142     2.739341    24.409872    -0.139159
C      7.463904     2.519958    24.362318     0.096846
C     11.109782     2.457539    23.530130     0.374894
C     -1.814209     2.207727    22.475034     0.381405
C     -2.028866     3.427588    24.311793     0.381457
C      0.940762     1.309624    20.115185     0.105943
C      0.277633     1.938045    21.140560    -0.157443
C     -1.045755     1.677215    21.348607     0.066353
C     -1.671876     0.838307    20.501558    -0.148849
C     -0.914183     0.314293    19.491044     0.102270
C     -1.464143     5.816573    27.269034     0.091356
C     -2.067908     5.105966    26.258519    -0.151057
C     -1.378810     4.442853    25.271782     0.058595
C     -0.020456     4.589203    25.227200    -0.158719
C      0.483038     5.303330    26.294185     0.095776
C      0.042307    14.515602     0.041609     0.098520
C     -0.779613    15.611784     0.112940    -0.151656
C     -1.796681    11.003771    28.743197     0.065846
C     -0.973697    10.620143    27.720793    -0.164406
C     -0.268330     9.452914    27.783208     0.093620
C      4.132752    -5.016123    28.547038     0.366509
C      2.335299    -3.974171    29.067156     0.351374
C      3.678877    -3.130476    27.491942     0.394578
C      0.035060     2.650521     0.576588     0.098834
C      0.134748    -2.765411    29.619967    -0.141234
C      2.046065     1.552299     0.071330     0.061041
C      1.699430     0.490241     0.977821    -0.159806
C      0.502655     0.677744     1.616823     0.077594
C      5.250455    -1.118440    24.834883     0.093923
C      5.107805    -2.152414    25.729485    -0.142669
C      4.018238    -2.147350    26.582478     0.063134
C      3.291832    -0.990855    26.436846    -0.127858
C      3.544166     0.024215    25.551159     0.094088
C      0.395411     3.029069     4.401683     0.082369
C      1.189896     3.695573     5.331951    -0.149120
C      0.545240     4.767567     5.962036     0.063143
C     -0.737055     5.174582     5.644021    -0.147484
C     -1.383952     4.419762     4.695921     0.117451
C      1.387122     5.489690     7.023077     0.342893
C      3.323166     5.893342     7.983065     0.363413
C      1.523219     6.950797     8.702314     0.377002
C      7.042339     6.006407     8.812282     0.095147
C      5.675807     6.204074     8.874696    -0.148864
C      4.834559     5.664778     7.938484     0.068618
C      5.391539     4.828957     7.008216    -0.143053
C      6.752685     4.728887     6.969579     0.086844
C     -1.113827     8.992887    10.473687     0.079591
C     -0.481283     8.186539     9.552335    -0.141802
C      0.851710     7.875173     9.620694     0.051524
C      1.542995     8.423641    10.705511    -0.136817
C      0.833259     9.206105    11.653611     0.092929
C      0.680071    12.546851    14.185842     0.067100
C      1.463822    13.668241    14.194758    -0.136084
C      1.599267    14.537447    13.142634     0.072442
C      0.904644    14.203795    12.007291    -0.135436
C      0.027485    13.147516    12.001347     0.100574
C      9.344552    -1.624743    13.196132     0.369379
C     11.290216    -0.716276    13.879715     0.374288
C     10.123252     0.289594    12.182645     0.364312
C     -0.686651     0.386579    15.657032     0.096152
C     -1.751450     0.506149    14.774318    -0.140393
C     12.442586    -0.635532    14.753513     0.068707
C     12.768431    -1.753788    15.579758    -0.153322
C     -1.052088    -1.705154    16.364393     0.080461
C      8.989850     2.295114     9.154074     0.099155
C      8.986924     1.402197    10.146756    -0.136543
C      9.914843     1.415790    11.142410     0.085268
C     10.628302     2.584159    11.282098    -0.142427
C     10.463190     3.585343    10.339942     0.089650
I      2.494321    11.501081     8.696667    -0.442692
I      3.315404     8.414728     5.510574    -0.429577
I      5.854460     0.884458    28.513453    -0.460188
I      3.919027     4.359283     1.728872    -0.476314
I     -4.469157     8.138267    28.278657    -0.437379
I     -5.479821    11.805169    25.769014    -0.450222
I     -2.925559     8.359898    24.171510    -0.438514
I     -3.999169     5.142404    21.218429    -0.434563
I     10.497990     0.233919    17.928610    -0.472621
I      8.295985     2.429836    14.631063    -0.473003
I      3.956887    10.835626    13.090622    -0.447852
I      5.247271    14.592260    10.931985    -0.435327
I      4.511091     0.354023    21.024351    -0.442692
I      3.690008     3.440376    24.210444    -0.429577
I      1.150952    10.970646     1.207565    -0.460189
I      3.086385     7.495821    27.992146    -0.476314
I     11.474569     3.716837     1.442361    -0.437378
I     12.485233     0.049935     3.952004    -0.450223
I      9.930971     3.495206     5.549508    -0.438514
I     11.004581     6.712700     8.502589    -0.434563
I     -3.492578    11.621185    11.792408    -0.472621
I     -1.290573     9.425268    15.089955    -0.473003
I      3.048525     1.019478    16.630396    -0.447851
I      1.758141    -2.737156    18.789033    -0.435329
N      0.023116    10.191939     6.259246    -0.174562
N     10.119274     9.953358     7.159793    -0.399982
N      8.225584     8.806741     6.398935    -0.377924
N     10.297575     8.619504     5.275481    -0.382403
N      6.674416    11.230107    10.559878    -0.167383
N      7.140868     5.944287     2.419291    -0.167582
N      7.252544     3.229491     0.897575    -0.163029
N      3.941440    16.912232     0.371513    -0.360894
N      4.434423    14.858822     1.512800    -0.375830
N      2.495900    16.008738     2.056694    -0.388567
N      7.270573    10.091737    28.202274    -0.182909
N      2.442002    11.883245     5.028796    -0.149299
N      7.879879     8.452490    25.643294    -0.168267
N      4.322672     6.685823    22.665248    -0.367222
N      4.162965     5.116283    20.870099    -0.371819
N      6.310304     5.433274    21.907362    -0.366193
N     -0.577849     6.567538    21.883586    -0.165258
N      7.458152     2.338442    18.207096    -0.163910
N      7.129111    -0.453900    16.703212    -0.183201
N     -3.369435    13.514962    15.660004    -0.377230
N     -4.137867    11.536156    16.676463    -0.389477
N     -2.118838    12.502953    17.475959    -0.398457
N      7.257100    12.497950    13.326904    -0.174378
N     -2.543501     8.383902    20.355925    -0.174860
N      6.982296     1.663165    23.461772    -0.174562
N     -3.113862     1.901746    22.561225    -0.399982
N     -1.220172     3.048363    23.322083    -0.377924
N     -3.292163     3.235600    24.445537    -0.382403
N      0.330996     0.624997    19.161140    -0.167383
N     -0.135456     5.910817    27.301727    -0.167582
N     -0.247132     8.625613    28.823443    -0.163029
N      3.063972    -5.057128    29.349505    -0.360894
N      2.570989    -3.003718    28.208218    -0.375830
N      4.509512    -4.153634    27.664324    -0.388567
N     -0.265161     1.763367     1.518744    -0.182909
N      4.563410    -0.028141    24.692222    -0.149299
N     -0.874467     3.402614     4.077724    -0.168267
N      2.682740     5.169281     7.055770    -0.367222
N      2.842447     6.738821     8.850919    -0.371819
N      0.695108     6.421830     7.813656    -0.366193
N      7.583261     5.287566     7.837432    -0.165258
N     -0.452740     9.516662    11.513922    -0.163910
N     -0.123699    12.309004    13.017806    -0.183201
N     10.374847    -1.659858    14.061014    -0.377230
N     11.143279     0.318948    13.044555    -0.389478
N      9.124250    -0.647849    12.245059    -0.398457
N     -0.251688    -0.642846    16.394114    -0.174378
N      9.548913     3.471202     9.365093    -0.174860

The following XYZ coordinates are in angstroms. Other properties are in atomic units.
The sperically averaged electron density of each atom fit to a function of the form exp(a - br)
eigen_1, eigen_2 and eigen_3 are the three eigenvalues of traceless quadrupole moment tensor
  atom number  atomic symbol              X              Y              Z     net charge C6 coefficient C8 coefficient C10 coefficient fluctuating dipole atomic polarizability isotropic forcefield polarizability              a              b squared Pearson coefficient          <r^3>          <r^4>         wp_QDO          m_QDO          q_QDO       dipole_x       dipole_y       dipole_z         dipole            Qxy            Qxz            Qyz     Q(x^2-y^2)  Q(3z^2 - R^2)        eigen_1        eigen_2        eigen_3 static polarizability      alpha(xx)      alpha(xy)      alpha(xz)      alpha(yy)      alpha(yz)      alpha(zz) atomic spin moment
            1             Zn       2.102034      10.479189       6.390316       0.444743     139.170813 0.32846087E+04  0.12092635E+06                                21.884990                           18.671587       0.321393       1.853387                    0.998597      60.017949     179.208898       0.417983       0.398025      -1.139474       0.010426      -0.006577      -0.003103       0.012712      -0.002631      -0.006705       0.012279      -0.001576      -0.014463      -0.014734      -0.000241       0.014975             26.532804      25.577242       3.511776      -1.720182      26.732567      -8.484720      27.288602          -0.000004
            2             Zn       6.257736       4.976065       0.823569       0.485520     130.587260 0.31228476E+04  0.11356400E+06                                21.034472                           18.259628       0.332747       1.865729                    0.998499      58.764515     174.567552       0.420680       0.400373      -1.137444      -0.013138       0.008209      -0.010676       0.018814      -0.016277      -0.000385       0.024241       0.021536      -0.052452      -0.036830       0.004976       0.031854             24.359673      20.774046      -0.443201       4.220070      27.447925       3.885043      24.857048          -0.000009
            3             Zn      -6.043462       9.651601      26.985793       0.466880     132.192313 0.32540782E+04  0.11950284E+06                                21.321671                           18.733076       0.337044       1.860140                    0.998698      59.510865     177.374950       0.412415       0.404410      -1.135141       0.024488      -0.006182      -0.010208       0.027241      -0.016791      -0.023512       0.007096       0.030909       0.036143      -0.029151      -0.009826       0.038977             24.613949      27.433580       2.412238      -1.119883      22.573019       6.651692      23.835248          -0.000001
            4             Zn      -2.573981       7.092928      21.979287       0.431840     136.474570 0.33633188E+04  0.12459750E+06                                21.647412                           18.908576       0.313380       1.845469                    0.998714      60.685503     181.948908       0.414748       0.398640      -1.138685      -0.012414      -0.005688       0.013141       0.018951       0.003336       0.029531       0.003835      -0.019475      -0.053923      -0.040142       0.014928       0.025214             25.353606      25.999769      -1.848596      -0.124464      25.489500      -6.321368      24.571550           0.000002
            5             Zn       8.389259       1.141064      16.829526       0.475869     132.992799 0.31709369E+04  0.11575587E+06                                21.288124                           18.373077       0.321665       1.860951                    0.998489      59.075685     175.837137       0.420284       0.399216      -1.138251       0.014078       0.004390      -0.007094       0.016364       0.000315       0.013592       0.005767       0.040411      -0.000040      -0.022022      -0.005196       0.027217             24.989894      23.564335       0.796127      -4.453365      26.030422       6.708859      25.374925           0.000009
            6             Zn       5.647519      12.347769      11.997483       0.471922     132.536176 0.32568552E+04  0.11960187E+06                                21.241360                           18.638795       0.331023       1.860006                    0.998533      59.352002     176.761824       0.416964       0.400008      -1.138522      -0.017286      -0.000526      -0.003648       0.017674       0.019031       0.023591       0.026414       0.012223       0.047789      -0.030888      -0.018150       0.049038             24.553152      27.801693      -2.721305       1.019654      20.220776       5.336670      25.636986           0.000007
            7             Zn       4.903378       1.375915      23.330702       0.444743     139.170811 0.32846086E+04  0.12092634E+06                                21.884989                           18.671586       0.321393       1.853387                    0.998597      60.017949     179.208894       0.417983       0.398025      -1.139474      -0.010426       0.006577       0.003103       0.012712      -0.002631      -0.006705       0.012279      -0.001576      -0.014464      -0.014734      -0.000241       0.014975             26.532802      25.577241       3.511775      -1.720182      26.732566      -8.484720      27.288600          -0.000004
            8             Zn       0.747676       6.879039      28.897449       0.485521     130.587262 0.31228477E+04  0.11356400E+06                                21.034471                           18.259628       0.332747       1.865729                    0.998499      58.764516     174.567553       0.420680       0.400373      -1.137444       0.013138      -0.008209       0.010676       0.018814      -0.016277      -0.000385       0.024241       0.021536      -0.052452      -0.036830       0.004976       0.031854             24.359673      20.774045      -0.443201       4.220070      27.447924       3.885043      24.857048          -0.000009
            9             Zn      13.048874       2.203503       2.735225       0.466880     132.192312 0.32540781E+04  0.11950284E+06                                21.321671                           18.733076       0.337044       1.860140                    0.998698      59.510863     177.374942       0.412415       0.404410      -1.135141      -0.024488       0.006182       0.010208       0.027241      -0.016791      -0.023512       0.007096       0.030909       0.036143      -0.029151      -0.009826       0.038977             24.613949      27.433580       2.412238      -1.119883      22.573019       6.651693      23.835248          -0.000001
           10             Zn       9.579393       4.762176       7.741731       0.431841     136.474577 0.33633190E+04  0.12459751E+06                                21.647412                           18.908576       0.313380       1.845469                    0.998714      60.685505     181.948915       0.414748       0.398640      -1.138685       0.012414       0.005688      -0.013141       0.018951       0.003336       0.029531       0.003835      -0.019475      -0.053923      -0.040143       0.014928       0.025214             25.353607      25.999769      -1.848596      -0.124464      25.489501      -6.321369      24.571551           0.000002
           11             Zn      -1.383847      10.714040      12.891492       0.475869     132.992806 0.31709371E+04  0.11575588E+06                                21.288124                           18.373077       0.321665       1.860951                    0.998489      59.075687     175.837145       0.420284       0.399216      -1.138251      -0.014078      -0.004390       0.007094       0.016364       0.000315       0.013592       0.005767       0.040411      -0.000040      -0.022022      -0.005196       0.027218             24.989895      23.564336       0.796127      -4.453364      26.030423       6.708858      25.374925           0.000009
           12             Zn       1.357893      -0.492665      17.723535       0.471922     132.536176 0.32568551E+04  0.11960187E+06                                21.241359                           18.638794       0.331024       1.860007                    0.998533      59.352002     176.761819       0.416964       0.400008      -1.138522       0.017286       0.000526       0.003648       0.017674       0.019031       0.023591       0.026414       0.012223       0.047788      -0.030888      -0.018150       0.049038             24.553151      27.801692      -2.721305       1.019655      20.220775       5.336670      25.636986           0.000007
           13              H      -0.406318      11.528871       7.653162       0.088536       1.586218 0.12093259E+02  0.13123531E+03                                 2.218627                            2.010472      -1.330643       2.227630                    0.994239       3.963239      11.547867       0.450313       1.253384      -0.714835       0.007327       0.034564       0.031224       0.047152      -0.006926      -0.009621       0.014776      -0.006129      -0.006365      -0.015178      -0.006513       0.021691              2.341025       2.266996       0.575884       0.421728       2.399714       0.598412       2.356366           0.000000
           14              H      -2.717195      11.184853       7.635330       0.135556       1.326903 0.99719069E+01  0.10292323E+03                                 1.963895                            1.826341      -1.190857       2.319234                    0.996575       3.549394      10.023181       0.473101       1.254345      -0.716067      -0.019538       0.023823       0.022033       0.037877      -0.006816      -0.000636       0.011112      -0.013888      -0.011254      -0.011799      -0.005267       0.017066              2.017883       2.296707      -0.247848      -0.395598       1.813864       0.334011       1.943077          -0.000003
           15              H      -2.176929       8.533595       4.657284       0.135699       1.160315 0.85099934E+01  0.84283191E+02                                 1.791219                            1.684551      -1.025304       2.403645                    0.998408       3.319141       9.132555       0.494565       1.250462      -0.717796      -0.011016      -0.022074      -0.030228       0.039017      -0.001014      -0.003379       0.015023      -0.009277       0.024286      -0.011745      -0.008457       0.020202              1.829133       1.851918       0.252138       0.229247       1.815754       0.374613       1.819729          -0.000014
           16              H       0.124273       8.886619       4.758335       0.101614       1.433368 0.10853965E+02  0.11520424E+03                                 2.123942                            1.945223      -1.209339       2.300673                    0.995278       3.801888      11.131001       0.441412       1.307319      -0.703915       0.020897      -0.023983      -0.036917       0.048731       0.006757      -0.000922       0.017161      -0.002637       0.021251      -0.018071      -0.002603       0.020674              2.209916       2.469694      -0.363778      -0.594080       1.990085       0.331609       2.169969          -0.000010
           17              H       5.117361      10.483585       9.632582       0.082678       1.301481 0.94533999E+01  0.98312254E+02                                 2.067052                            1.863909      -1.473278       2.157911                    0.991589       4.251755      12.904105       0.427360       1.378138      -0.684940      -0.045703       0.002190      -0.004917       0.046019       0.004065      -0.000692       0.013290       0.010795      -0.016519      -0.017848       0.006354       0.011494              2.193781       3.272556       0.067830      -0.066477       1.626781       0.103809       1.682006           0.000001
           18              H       6.267951       9.304261       8.018731       0.121213       1.187075 0.88253218E+01  0.90201805E+02                                 1.946418                            1.806564      -1.520454       2.156056                    0.991457       4.024080      12.101195       0.432130       1.386779      -0.683982      -0.017944      -0.023860      -0.016940       0.034325       0.008806      -0.000323       0.006805       0.008395      -0.022094      -0.012922      -0.001091       0.014013              2.021602       1.960451       0.341603       0.233365       2.105347       0.512018       1.999009          -0.000001
           19              H      -5.354002      11.233378       9.121380       0.126563       1.412251 0.10690383E+02  0.11329151E+03                                 2.096158                            1.923315      -1.554112       2.135330                    0.993051       3.944030      11.622909       0.445413       1.297595      -0.703652       0.034002       0.009682       0.000129       0.035354       0.010498       0.002722       0.001652       0.001794      -0.025871      -0.009162      -0.006094       0.015257              2.176629       2.960784       0.173081      -0.222389       1.693748       0.168945       1.875354           0.000000
           20              H       8.336858      12.209677      10.759009       0.077873       1.493715 0.11030451E+02  0.11794492E+03                                 2.205042                            1.970712      -1.233835       2.276147                    0.993383       4.006010      11.901493       0.433846       1.320336      -0.699825       0.023868       0.036072       0.018583       0.047077       0.012640      -0.003355       0.009580       0.006734      -0.014120      -0.017924       0.001905       0.016019              2.381169       2.003402       0.363178       0.351570       2.412644       0.944395       2.727460           0.000003
           21              H       8.996359       5.618024       1.783261       0.095803       1.314793 0.96403816E+01  0.10029958E+03                                 2.063568                            1.872849      -1.309087       2.250346                    0.992558       3.988729      11.932893       0.431478       1.364403      -0.689733       0.030115      -0.018809      -0.031526       0.047482       0.001177      -0.006373       0.013261       0.017570      -0.006085      -0.019317       0.005385       0.013932              2.181454       2.000170      -0.332091      -0.436464       2.092501       0.656606       2.451690          -0.000007
           22              H      10.023498       6.783894       3.480331       0.118695       1.443925 0.11282008E+02  0.12115039E+03                                 2.139870                            1.987504      -1.481751       2.177130                    0.991650       3.915932      11.606589       0.434417       1.312988      -0.701764       0.037845      -0.002727      -0.001495       0.037973      -0.004148      -0.004364       0.000252       0.029491      -0.002783      -0.014863      -0.001987       0.016850              2.207010       2.991360       0.080256       0.129641       1.794386       0.175639       1.835283          -0.000013
           23              H       6.483158       7.621057       5.189290       0.128548       1.198962 0.88977511E+01  0.91072568E+02                                 1.944426                            1.801878      -1.627333       2.102953                    0.991492       4.095190      12.299350       0.437318       1.368364      -0.686690      -0.020826       0.009004       0.025523       0.034150       0.000109      -0.008181      -0.001237       0.016659       0.005756      -0.009478      -0.003819       0.013297              2.023475       2.038371      -0.187698      -0.390305       1.782579       0.391391       2.249476          -0.000003
           24              H       5.576121       6.483648       3.411973       0.074195       1.427258 0.10981594E+02  0.11793206E+03                                 2.161491                            1.982531      -1.447731       2.167016                    0.991627       4.256069      12.898986       0.424946       1.342164      -0.693181      -0.044321       0.003070       0.002378       0.044491      -0.003208      -0.006072       0.006066       0.020915       0.013139      -0.014657       0.000505       0.014153              2.251250       3.178523       0.108152       0.112871       1.745747       0.148081       1.829480          -0.000007
           25              H       6.979497      -2.126892      28.894774       0.063466       1.550385 0.12289412E+02  0.13465339E+03                                 2.226053                            2.055688      -1.400377       2.192875                    0.993448       4.175944      12.452007       0.433516       1.289479      -0.705816       0.006661       0.019432      -0.039426       0.044456      -0.008392      -0.011957       0.001196       0.011892       0.042864      -0.018167      -0.003398       0.021565              2.312468       1.794443      -0.165826       0.168541       2.398008      -0.702466       2.744952          -0.000006
           26              H       8.359501      -3.931474      28.870997       0.142609       1.251088 0.95685544E+01  0.97642231E+02                                 1.895702                            1.799545      -1.089071       2.380603                    0.997397       3.373102       9.438514       0.472938       1.269142      -0.714728       0.025427      -0.004909      -0.032683       0.041700      -0.002691      -0.015097      -0.003458      -0.007466       0.052186      -0.019732      -0.004134       0.023866              1.919427       2.003149      -0.247922      -0.381454       1.704658       0.143747       2.050474          -0.000010
           27              H       7.895195       0.677506       2.764055       0.130150       1.271829 0.98664454E+01  0.10149243E+03                                 1.909085                            1.818672      -1.131221       2.345614                    0.997343       3.502464       9.851182       0.473646       1.257127      -0.716178      -0.004933      -0.018940       0.032561       0.037990       0.000839      -0.012606      -0.008778       0.010280       0.036734      -0.015258      -0.006546       0.021804              1.926410       1.577183      -0.123198      -0.027617       2.100483      -0.390029       2.101563          -0.000004
           28              H       6.760730       2.644669       2.701641       0.081053       1.642954 0.12822908E+02  0.14145885E+03                                 2.300071                            2.093707      -1.255449       2.266175                    0.993477       3.994474      11.803542       0.433098       1.281967      -0.709549      -0.019380       0.008191       0.040909       0.046003      -0.004061      -0.011244      -0.008290      -0.023518       0.048041      -0.024423       0.002471       0.021952              2.420826       2.270189      -0.431037      -0.671485       2.204406       0.570215       2.787883          -0.000004
           29              H       7.614646       8.541296      29.361394       0.087539       1.578800 0.12280979E+02  0.13411205E+03                                 2.238937                            2.047553      -1.288723       2.247075                    0.994899       3.975440      11.712427       0.438130       1.280173      -0.709340       0.023366      -0.032204       0.021105       0.045039       0.002745      -0.004157      -0.016533      -0.013112       0.016625      -0.012238      -0.009751       0.021989              2.321901       2.736365      -0.779145       0.052745       2.425994      -0.123523       1.803345          -0.000021
           30              H       6.614944      13.893689       0.656834       0.144736       1.218034 0.90830251E+01  0.91514596E+02                                 1.855229                            1.745247      -1.180116       2.335735                    0.996669       3.380710       9.408411       0.483428       1.257518      -0.716172      -0.008204      -0.036313       0.019549       0.042049      -0.006523       0.002912      -0.016517      -0.020575      -0.015421      -0.015064      -0.009180       0.024244              1.887264       1.791867       0.219869      -0.298536       2.028525      -0.416250       1.841400          -0.000020
           31              H      11.602122      -5.150820      28.603508       0.146047       1.231085 0.93572466E+01  0.95237174E+02                                 1.891301                            1.790148      -1.134208       2.359243                    0.997282       3.416939       9.641930       0.468583       1.284284      -0.710496      -0.021000       0.033106      -0.011283       0.040796      -0.004807       0.002674      -0.015462      -0.015688      -0.004802      -0.012852      -0.008027       0.020879              1.924639       2.117587      -0.435988      -0.074091       2.097946      -0.016465       1.558383          -0.000010
           32              H       6.810830      11.879355      27.542467       0.080919       1.665502 0.13439581E+02  0.14997133E+03                                 2.307331                            2.131983      -1.432026       2.177714                    0.992773       4.113423      12.213794       0.432783       1.268274      -0.711654       0.007884       0.040298      -0.019862       0.045613      -0.013227      -0.000093      -0.007890      -0.017137      -0.041552      -0.016890      -0.007065       0.023955              2.377439       2.194610       0.493701      -0.448629       2.589343      -0.498530       2.348363          -0.000010
           33              H       1.035729      13.072631       5.498388       0.073059       1.523265 0.11511837E+02  0.12256047E+03                                 2.124108                            1.934833      -1.051329       2.366170                    0.996506       3.732828      10.536504       0.471766       1.219476      -0.724662      -0.035277       0.008571       0.028871       0.046384      -0.014696      -0.013679      -0.005534       0.002369      -0.029572      -0.023646       0.002409       0.021237              2.234818       2.421444       0.128386      -0.812432       1.820969      -0.232785       2.462042          -0.000007
           34              H       1.260411      14.711481       3.958840       0.130232       1.159618 0.85386683E+01  0.83805392E+02                                 1.719683                            1.632994      -1.036715       2.392173                    0.998204       3.239423       8.590913       0.532861       1.171144      -0.736905      -0.028060       0.028125      -0.001049       0.039743      -0.013488      -0.006851       0.001562       0.014536      -0.023655      -0.012741      -0.008087       0.020828              1.745155       1.711054      -0.371604       0.010435       1.988610      -0.190413       1.535800          -0.000007
           35              H       4.467852      12.740466       2.716501       0.123707       1.214179 0.92315579E+01  0.93483592E+02                                 1.855776                            1.760199      -1.077760       2.370044                    0.997557       3.482931       9.749646       0.480580       1.258577      -0.715297       0.031576      -0.009169      -0.023128       0.040200      -0.015243      -0.007536       0.004224       0.013205      -0.026242      -0.012480      -0.010823       0.023303              1.885688       2.025500      -0.022877      -0.454981       1.702248      -0.174541       1.929316          -0.000016
           36              H       4.025488      11.067237       4.169859       0.093789       1.462905 0.10797297E+02  0.11393468E+03                                 2.107494                            1.902718      -1.264220       2.266967                    0.994584       3.819826      10.986799       0.461636       1.257376      -0.714036       0.032817      -0.033347      -0.007490       0.047382      -0.008955      -0.015959       0.000403       0.021759      -0.008148      -0.016522      -0.007683       0.024205              2.239873       2.120944      -0.728741       0.077891       2.873679      -0.320011       1.724996          -0.000013
           37              H       6.243983       9.587729      25.756234       0.089655       1.482000 0.10921838E+02  0.11585873E+03                                 2.159678                            1.938517      -1.140912       2.327154                    0.995344       3.799989      11.045260       0.447505       1.290253      -0.707735      -0.025099       0.036953       0.017099       0.047831      -0.013529       0.005624       0.007586       0.009681      -0.031751      -0.019301      -0.000361       0.019662              2.314232       1.853033      -0.349040      -0.218744       2.699348       0.919784       2.390316          -0.000005
           38              H       4.919800       8.408469      24.198853       0.142114       1.268763 0.93812320E+01  0.95078208E+02                                 1.888911                            1.758937      -1.135683       2.350417                    0.997483       3.407876       9.444575       0.488667       1.236722      -0.720733      -0.037534       0.014350      -0.004092       0.040391      -0.017287      -0.000071       0.001572       0.004865      -0.027548      -0.013192      -0.008894       0.022086              1.936719       2.519668      -0.134350       0.299561       1.638281       0.122080       1.652208          -0.000003
           39              H       8.152043       5.926042      23.666847       0.132221       1.106727 0.80220295E+01  0.80288446E+02                                 1.879324                            1.739645      -1.521604       2.164249                    0.991830       3.937624      11.827882       0.432582       1.414713      -0.678631       0.017951      -0.027457      -0.012109       0.034968      -0.009136       0.004820       0.003869       0.000768      -0.026690      -0.013291      -0.000333       0.013623              1.952722       1.808030      -0.349931      -0.111847       2.299900       0.470179       1.750236          -0.000001
           40              H       9.281367       7.191348      25.245033       0.081811       1.407424 0.10432005E+02  0.11072342E+03                                 2.149567                            1.938505      -1.444851       2.171687                    0.991924       4.209170      12.728070       0.427206       1.350819      -0.691304       0.043304      -0.014395       0.004974       0.045904      -0.009435       0.004045       0.009291      -0.004349      -0.042172      -0.019450       0.001922       0.017528              2.266690       3.228083      -0.337497       0.347205       1.799243       0.054970       1.772745          -0.000003
           41              H      -0.594488       5.462202      20.242985       0.095334       1.521550 0.11714167E+02  0.12532154E+03                                 2.132869                            1.965562      -1.028528       2.380758                    0.997192       3.650603      10.346313       0.462912       1.236783      -0.721753      -0.022508      -0.021289      -0.039471       0.050177      -0.005513       0.000335       0.016026       0.002149       0.038108      -0.018227      -0.003549       0.021776              2.205699       2.398498       0.289944       0.624155       1.951350       0.330757       2.267248           0.000012
           42              H       1.692451       5.130453      20.138962       0.132441       1.207093 0.90034826E+01  0.90243900E+02                                 1.822867                            1.720112      -1.041223       2.391240                    0.998128       3.362961       9.244120       0.495867       1.232350      -0.721955       0.012862      -0.019885      -0.031066       0.039063       0.000834       0.001319       0.012085      -0.001595       0.034256      -0.011334      -0.006603       0.017937              1.853575       1.866838      -0.221419      -0.250793       1.779016       0.381805       1.914870           0.000010
           43              H       2.157947       7.521322      23.313167       0.133514       1.232234 0.91166175E+01  0.91943854E+02                                 1.865732                            1.743317      -1.077661       2.372389                    0.998111       3.443405       9.589666       0.485811       1.250116      -0.717183       0.018299       0.022917       0.024129       0.037977       0.003707       0.000827       0.013400      -0.015438       0.004286      -0.010879      -0.007457       0.018336              1.912746       2.166766       0.246190       0.340930       1.713177       0.339067       1.858294          -0.000002
           44              H      -0.129014       7.638697      23.455827       0.077904       1.515341 0.11589789E+02  0.12492210E+03                                 2.166033                            1.975207      -1.438982       2.165200                    0.993438       4.131025      12.147964       0.450154       1.262353      -0.710818      -0.008735       0.022748       0.037802       0.044975       0.009054       0.008112       0.014281       0.007763       0.020377      -0.017030      -0.005046       0.022076              2.274371       2.219039      -0.448442      -0.510316       2.096530       0.548285       2.507544          -0.000001
           45              H       9.044395       2.672195      19.351355       0.090438       1.380872 0.10368966E+02  0.11004973E+03                                 2.136404                            1.944492      -1.483346       2.161119                    0.991564       4.186606      12.720652       0.422031       1.367440      -0.688179       0.045075      -0.001937       0.008084       0.045835       0.000054       0.010128       0.007916       0.019349       0.014969      -0.015945      -0.001346       0.017291              2.239521       3.157246      -0.312999       0.092442       1.764493       0.103554       1.796826           0.000004
           46              H       7.999078       4.026837      20.884959       0.111355       1.162640 0.87600261E+01  0.89734111E+02                                 1.942050                            1.814690      -1.592239       2.113259                    0.991178       4.218414      12.870297       0.424154       1.409713      -0.678406       0.020718       0.012057       0.025401       0.034926      -0.001084       0.007522      -0.000729       0.020635       0.005539      -0.011308      -0.002795       0.014103              2.016239       2.033104       0.137945       0.376009       1.792726       0.388535       2.222888           0.000001
           47              H       4.530359       3.580662      18.917428       0.125378       1.436873 0.11208467E+02  0.12020886E+03                                 2.136098                            1.984545      -1.489488       2.177050                    0.991983       3.888883      11.533182       0.433420       1.317671      -0.700879      -0.039398       0.004633      -0.005237       0.040014      -0.001588       0.006918      -0.003426       0.018286      -0.005731      -0.009816      -0.003820       0.013636              2.200294       2.943046      -0.218010       0.024003       1.804975       0.162649       1.852860           0.000009
           48              H       5.708443       2.332771      17.300605       0.095152       1.333894 0.98678209E+01  0.10332112E+03                                 2.086618                            1.896544      -1.413441       2.201772                    0.991592       4.033313      12.125781       0.427959       1.366897      -0.689052      -0.026237      -0.012609      -0.038353       0.048149      -0.006826       0.010103       0.009869       0.012971       0.008421      -0.019027       0.004771       0.014256              2.204098       1.990595       0.224552       0.454369       1.965354       0.603891       2.656345           0.000006
           49              H       6.339628      -0.094251      14.798095       0.111525       1.512845 0.11889220E+02  0.12916205E+03                                 2.212326                            2.046041      -1.276714       2.273791                    0.994334       3.843625      11.402854       0.426990       1.320403      -0.701824      -0.009299       0.024962      -0.044080       0.051504       0.003841       0.014319      -0.001292       0.002037       0.050807      -0.016409      -0.007146       0.023555              2.281627       1.822332       0.204298      -0.218740       2.463124      -0.639453       2.559427           0.000013
           50              H       5.056369      -2.003544      14.732709       0.124155       1.278545 0.10052987E+02  0.10442606E+03                                 1.959709                            1.869176      -1.042914       2.390766                    0.997279       3.571397      10.263205       0.452435       1.303276      -0.706154      -0.019524      -0.004185      -0.035827       0.041015       0.000547       0.008622      -0.005079      -0.014772       0.052008      -0.018331      -0.002164       0.020496              1.999276       1.959838       0.259008       0.311391       1.773920       0.225013       2.264069           0.000013
           51              H       5.970735      -2.854553      18.507278       0.128663       1.354185 0.10550478E+02  0.11069809E+03                                 2.015068                            1.899238      -1.172219       2.329185                    0.996293       3.609272      10.354625       0.455323       1.282089      -0.710508      -0.006593      -0.016367       0.035380       0.039536       0.002992       0.006844      -0.010555       0.011960       0.046628      -0.018684      -0.001719       0.020402              2.047358       1.687332       0.262177      -0.108199       2.086944      -0.402133       2.367796           0.000007
           52              H       7.507333      -1.155766      18.495390       0.087097       1.691357 0.13107443E+02  0.14571060E+03                                 2.366654                            2.133046      -1.309961       2.244719                    0.993055       4.025993      12.027709       0.423272       1.301708      -0.705304       0.021404       0.000434       0.041692       0.046867       0.006578       0.006732      -0.011344      -0.019189       0.043699      -0.021788       0.000290       0.021497              2.514132       2.455966       0.415045       0.804643       2.099156       0.464596       2.987274           0.000007
           53              H       7.179450      10.676119      13.965906       0.074944       1.702365 0.13418217E+02  0.14917927E+03                                 2.333990                            2.126284      -1.174908       2.297699                    0.995473       3.946956      11.572150       0.436027       1.263511      -0.714683      -0.015785      -0.044111      -0.003130       0.046955      -0.002926       0.009546      -0.008275      -0.033154      -0.010531      -0.020330      -0.001760       0.022090              2.431406       2.515157       0.774830       0.325888       2.792104       0.230396       1.986958           0.000021
           54              H       8.938557      10.576261      15.469790       0.155069       1.119625 0.80542035E+01  0.78410752E+02                                 1.729187                            1.625407      -1.009960       2.421429                    0.998774       3.163527       8.534295       0.511470       1.230079      -0.723215       0.004450      -0.035584       0.019502       0.040821       0.005285      -0.003548      -0.010801      -0.026429      -0.030797      -0.014421      -0.008755       0.023175              1.759658       1.559704      -0.127919       0.241650       1.956079      -0.405492       1.763191           0.000020
           55              H      -5.204020      14.377083      14.135316       0.137638       1.288685 0.10095932E+02  0.10511790E+03                                 1.981479                            1.883914      -1.103155       2.369942                    0.997176       3.543988      10.238911       0.446240       1.318278      -0.703239       0.022049       0.036201      -0.005310       0.042719       0.007034       0.001043      -0.011441      -0.026374      -0.014047      -0.014820      -0.006980       0.021800              2.012031       2.166449       0.392214       0.179190       2.191096       0.092503       1.678547           0.000014
           56              H       7.840400      14.313202      12.818675       0.088851       1.610119 0.12760114E+02  0.14061671E+03                                 2.272849                            2.092294      -1.254917       2.265122                    0.995009       3.956736      11.692130       0.432018       1.286536      -0.708801      -0.000937       0.039964      -0.022888       0.046063       0.014815       0.000319      -0.004379      -0.016583      -0.040471      -0.015101      -0.008972       0.024073              2.346853       2.055112      -0.464171       0.380465       2.656602      -0.514771       2.328847           0.000013
           57              H      -1.584417       9.765268      21.402105       0.093205       1.626205 0.12293234E+02  0.13311115E+03                                 2.222209                            2.004547      -1.215211       2.290868                    0.995132       3.768049      10.743337       0.461488       1.225738      -0.723381       0.012712       0.022605       0.038706       0.046591       0.014919       0.010933       0.003603      -0.016357      -0.013761      -0.019235      -0.003043       0.022278              2.335072       1.938163      -0.000762       0.653334       1.854654      -0.054079       3.212399           0.000003
           58              H      -1.312297      11.124888      19.565346       0.127245       1.209472 0.89501082E+01  0.88849361E+02                                 1.767088                            1.669815      -1.042414       2.386083                    0.998131       3.285359       8.751581       0.528129       1.168261      -0.737640       0.033305       0.018573      -0.003310       0.038277       0.012652       0.008025       0.003008       0.017767      -0.007489      -0.014324      -0.005615       0.019938              1.791459       1.770202       0.429201       0.002822       2.036892      -0.206220       1.567283           0.000011
           59              H      -4.218044       9.152081      17.707783       0.134980       1.227066 0.90947525E+01  0.91184211E+02                                 1.825053                            1.714862      -1.125598       2.354366                    0.997052       3.355344       9.157166       0.503824       1.212548      -0.726512      -0.022158      -0.010677      -0.033093       0.041233       0.014971       0.010994       0.005668       0.002069       0.000084      -0.016004      -0.005640       0.021644              1.857107       1.771998       0.037573       0.476365       1.644798      -0.128041       2.154525           0.000016
           60              H      -3.999215       7.490055      19.336494       0.091975       1.561282 0.11673427E+02  0.12532899E+03                                 2.179273                            1.962156      -1.321440       2.233264                    0.994351       3.896787      11.224304       0.461268       1.236801      -0.718571      -0.034833      -0.030808      -0.008184       0.047217       0.008425       0.018850       0.000593       0.016052       0.008115      -0.017891      -0.007070       0.024961              2.302974       2.125581       0.766087      -0.017960       3.019593      -0.247596       1.763747           0.000013
           61              H       7.411730       0.326233      22.067856       0.088536       1.586218 0.12093259E+02  0.13123531E+03                                 2.218627                            2.010472      -1.330643       2.227630                    0.994239       3.963239      11.547868       0.450313       1.253384      -0.714835      -0.007327      -0.034564      -0.031224       0.047152      -0.006926      -0.009621       0.014776      -0.006129      -0.006365      -0.015178      -0.006513       0.021691              2.341026       2.266996       0.575884       0.421728       2.399714       0.598412       2.356367           0.000000
           62              H       9.722607       0.670251      22.085688       0.135556       1.326901 0.99718970E+01  0.10292310E+03                                 1.963895                            1.826341      -1.190856       2.319234                    0.996575       3.549392      10.023176       0.473101       1.254345      -0.716067       0.019538      -0.023823      -0.022033       0.037877      -0.006816      -0.000636       0.011112      -0.013888      -0.011254      -0.011799      -0.005267       0.017066              2.017882       2.296706      -0.247848      -0.395597       1.813864       0.334010       1.943077          -0.000003
           63              H       9.182341       3.321509      25.063734       0.135699       1.160315 0.85099933E+01  0.84283187E+02                                 1.791218                            1.684551      -1.025304       2.403645                    0.998408       3.319141       9.132554       0.494566       1.250462      -0.717796       0.011016       0.022074       0.030228       0.039017      -0.001014      -0.003379       0.015023      -0.009277       0.024286      -0.011745      -0.008457       0.020202              1.829133       1.851918       0.252138       0.229247       1.815753       0.374613       1.819728          -0.000014
           64              H       6.881139       2.968485      24.962683       0.101614       1.433369 0.10853970E+02  0.11520430E+03                                 2.123942                            1.945223      -1.209339       2.300673                    0.995278       3.801889      11.131003       0.441413       1.307318      -0.703915      -0.020897       0.023983       0.036916       0.048731       0.006757      -0.000922       0.017161      -0.002637       0.021251      -0.018071      -0.002603       0.020674              2.209916       2.469694      -0.363778      -0.594080       1.990085       0.331609       2.169969          -0.000010
           65              H       1.888051       1.371519      20.088436       0.082678       1.301481 0.94533999E+01  0.98312254E+02                                 2.067052                            1.863909      -1.473278       2.157911                    0.991589       4.251755      12.904105       0.427360       1.378138      -0.684940       0.045703      -0.002190       0.004917       0.046019       0.004065      -0.000692       0.013290       0.010795      -0.016519      -0.017848       0.006354       0.011494              2.193781       3.272556       0.067830      -0.066477       1.626781       0.103809       1.682006           0.000001
           66              H       0.737461       2.550843      21.702287       0.121213       1.187075 0.88253218E+01  0.90201805E+02                                 1.946418                            1.806564      -1.520454       2.156056                    0.991457       4.024080      12.101195       0.432130       1.386779      -0.683982       0.017944       0.023860       0.016940       0.034325       0.008806      -0.000323       0.006805       0.008395      -0.022094      -0.012922      -0.001091       0.014013              2.021602       1.960451       0.341603       0.233365       2.105347       0.512018       1.999009          -0.000001
           67              H      12.359414       0.621726      20.599638       0.126563       1.412250 0.10690372E+02  0.11329136E+03                                 2.096157                            1.923315      -1.554111       2.135331                    0.993051       3.944028      11.622903       0.445413       1.297595      -0.703652      -0.034002      -0.009682      -0.000129       0.035354       0.010498       0.002722       0.001652       0.001794      -0.025872      -0.009162      -0.006094       0.015257              2.176628       2.960783       0.173081      -0.222388       1.693747       0.168945       1.875354           0.000000
           68              H      -1.331446      -0.354573      18.962009       0.077873       1.493714 0.11030445E+02  0.11794483E+03                                 2.205042                            1.970712      -1.233835       2.276147                    0.993383       4.006009      11.901490       0.433846       1.320336      -0.699825      -0.023868      -0.036072      -0.018583       0.047077       0.012640      -0.003355       0.009580       0.006734      -0.014120      -0.017924       0.001905       0.016019              2.381168       2.003401       0.363178       0.351569       2.412643       0.944395       2.727460           0.000004
           69              H      -1.990947       6.237080      27.937757       0.095803       1.314792 0.96403761E+01  0.10029952E+03                                 2.063568                            1.872849      -1.309087       2.250346                    0.992558       3.988728      11.932891       0.431478       1.364404      -0.689733      -0.030115       0.018809       0.031526       0.047482       0.001177      -0.006373       0.013261       0.017570      -0.006085      -0.019317       0.005385       0.013932              2.181453       2.000170      -0.332091      -0.436464       2.092501       0.656606       2.451689          -0.000007
           70              H      -3.018086       5.071210      26.240687       0.118695       1.443925 0.11282008E+02  0.12115039E+03                                 2.139870                            1.987503      -1.481751       2.177130                    0.991650       3.915932      11.606588       0.434417       1.312988      -0.701764      -0.037845       0.002727       0.001495       0.037973      -0.004148      -0.004364       0.000252       0.029491      -0.002783      -0.014863      -0.001987       0.016850              2.207009       2.991359       0.080256       0.129641       1.794386       0.175639       1.835283          -0.000013
           71              H       0.522254       4.234047      24.531728       0.128548       1.198962 0.88977503E+01  0.91072560E+02                                 1.944426                            1.801878      -1.627333       2.102953                    0.991492       4.095190      12.299351       0.437318       1.368364      -0.686690       0.020826      -0.009004      -0.025523       0.034150       0.000109      -0.008181      -0.001237       0.016659       0.005756      -0.009478      -0.003819       0.013297              2.023475       2.038371      -0.187698      -0.390305       1.782579       0.391391       2.249476          -0.000003
           72              H       1.429291       5.371456      26.309045       0.074195       1.427259 0.10981598E+02  0.11793212E+03                                 2.161491                            1.982531      -1.447731       2.167016                    0.991627       4.256070      12.898988       0.424946       1.342164      -0.693181       0.044321      -0.003070      -0.002378       0.044491      -0.003208      -0.006072       0.006066       0.020915       0.013139      -0.014657       0.000505       0.014153              2.251250       3.178523       0.108152       0.112871       1.745747       0.148081       1.829480          -0.000007
           73              H       0.025915      13.981996       0.826244       0.063466       1.550385 0.12289411E+02  0.13465338E+03                                 2.226054                            2.055688      -1.400377       2.192875                    0.993448       4.175944      12.452008       0.433516       1.289480      -0.705816      -0.006661      -0.019432       0.039425       0.044456      -0.008392      -0.011957       0.001196       0.011892       0.042864      -0.018167      -0.003398       0.021565              2.312468       1.794444      -0.165826       0.168541       2.398008      -0.702466       2.744953          -0.000006
           74              H      -1.354089      15.786578       0.850021       0.142609       1.251088 0.95685577E+01  0.97642268E+02                                 1.895702                            1.799544      -1.089071       2.380603                    0.997397       3.373103       9.438515       0.472939       1.269141      -0.714728      -0.025427       0.004909       0.032683       0.041700      -0.002691      -0.015097      -0.003458      -0.007466       0.052186      -0.019732      -0.004134       0.023866              1.919427       2.003149      -0.247922      -0.381454       1.704658       0.143747       2.050474          -0.000010
           75              H      -0.889783      11.177598      26.956963       0.130150       1.271829 0.98664514E+01  0.10149251E+03                                 1.909085                            1.818673      -1.131222       2.345614                    0.997343       3.502465       9.851186       0.473646       1.257127      -0.716178       0.004933       0.018940      -0.032561       0.037990       0.000839      -0.012606      -0.008778       0.010280       0.036734      -0.015258      -0.006546       0.021804              1.926410       1.577184      -0.123198      -0.027617       2.100484      -0.390029       2.101563          -0.000004
           76              H       0.244682       9.210435      27.019377       0.081053       1.642955 0.12822912E+02  0.14145892E+03                                 2.300071                            2.093707      -1.255449       2.266175                    0.993477       3.994475      11.803545       0.433098       1.281966      -0.709549       0.019380      -0.008191      -0.040910       0.046003      -0.004061      -0.011244      -0.008290      -0.023518       0.048041      -0.024423       0.002471       0.021952              2.420826       2.270189      -0.431037      -0.671485       2.204407       0.570215       2.787883          -0.000004
           77              H      -0.609234       3.313808       0.359624       0.087539       1.578799 0.12280972E+02  0.13411197E+03                                 2.238936                            2.047553      -1.288723       2.247075                    0.994899       3.975439      11.712423       0.438130       1.280173      -0.709340      -0.023366       0.032204      -0.021105       0.045039       0.002745      -0.004157      -0.016533      -0.013112       0.016625      -0.012238      -0.009751       0.021989              2.321901       2.736364      -0.779144       0.052745       2.425993      -0.123523       1.803345          -0.000021
           78              H       0.390468      -2.038585      29.064184       0.144736       1.218034 0.90830252E+01  0.91514601E+02                                 1.855229                            1.745247      -1.180116       2.335735                    0.996669       3.380710       9.408412       0.483428       1.257519      -0.716172       0.008204       0.036313      -0.019549       0.042049      -0.006523       0.002912      -0.016517      -0.020575      -0.015421      -0.015064      -0.009180       0.024244              1.887264       1.791867       0.219869      -0.298536       2.028525      -0.416250       1.841400          -0.000020
           79              H      -4.596710      17.005924       1.117510       0.146047       1.231084 0.93572368E+01  0.95237053E+02                                 1.891301                            1.790147      -1.134207       2.359243                    0.997282       3.416937       9.641924       0.468583       1.284284      -0.710496       0.021000      -0.033106       0.011283       0.040796      -0.004807       0.002674      -0.015462      -0.015688      -0.004802      -0.012852      -0.008027       0.020879              1.924638       2.117586      -0.435988      -0.074091       2.097945      -0.016465       1.558382          -0.000010
           80              H       0.194582      -0.024251       2.178551       0.080919       1.665500 0.13439561E+02  0.14997105E+03                                 2.307329                            2.131982      -1.432026       2.177714                    0.992773       4.113420      12.213782       0.432783       1.268274      -0.711654      -0.007884      -0.040298       0.019862       0.045613      -0.013227      -0.000093      -0.007890      -0.017137      -0.041552      -0.016890      -0.007065       0.023955              2.377437       2.194609       0.493701      -0.448628       2.589341      -0.498529       2.348361          -0.000010
           81              H       5.969683      -1.217527      24.222630       0.073059       1.523265 0.11511837E+02  0.12256048E+03                                 2.124108                            1.934833      -1.051329       2.366170                    0.996506       3.732828      10.536506       0.471766       1.219477      -0.724662       0.035277      -0.008571      -0.028871       0.046384      -0.014696      -0.013679      -0.005535       0.002369      -0.029572      -0.023646       0.002409       0.021237              2.234819       2.421445       0.128386      -0.812432       1.820969      -0.232785       2.462043          -0.000007
           82              H       5.745001      -2.856377      25.762178       0.130232       1.159618 0.85386707E+01  0.83805427E+02                                 1.719684                            1.632995      -1.036716       2.392173                    0.998204       3.239423       8.590915       0.532861       1.171145      -0.736905       0.028060      -0.028125       0.001049       0.039743      -0.013488      -0.006851       0.001562       0.014536      -0.023655      -0.012741      -0.008087       0.020828              1.745155       1.711055      -0.371604       0.010435       1.988611      -0.190413       1.535801          -0.000007
           83              H       2.537560      -0.885362      27.004517       0.123706       1.214178 0.92315563E+01  0.93483573E+02                                 1.855776                            1.760199      -1.077760       2.370044                    0.997557       3.482931       9.749646       0.480580       1.258578      -0.715297      -0.031576       0.009169       0.023128       0.040200      -0.015243      -0.007536       0.004224       0.013205      -0.026242      -0.012480      -0.010823       0.023303              1.885688       2.025500      -0.022877      -0.454981       1.702248      -0.174541       1.929316          -0.000016
           84              H       2.979924       0.787867      25.551159       0.093789       1.462905 0.10797297E+02  0.11393468E+03                                 2.107494                            1.902718      -1.264220       2.266967                    0.994584       3.819826      10.986799       0.461636       1.257376      -0.714036      -0.032817       0.033347       0.007490       0.047382      -0.008955      -0.015959       0.000403       0.021759      -0.008148      -0.016522      -0.007683       0.024205              2.239873       2.120944      -0.728741       0.077891       2.873679      -0.320011       1.724996          -0.000013
           85              H       0.761429       2.267375       3.964784       0.089656       1.481999 0.10921833E+02  0.11585867E+03                                 2.159678                            1.938517      -1.140912       2.327154                    0.995344       3.799988      11.045257       0.447505       1.290253      -0.707735       0.025099      -0.036953      -0.017099       0.047831      -0.013529       0.005624       0.007586       0.009681      -0.031751      -0.019301      -0.000361       0.019662              2.314232       1.853032      -0.349040      -0.218744       2.699347       0.919784       2.390315          -0.000005
           86              H       2.085612       3.446635       5.522165       0.142114       1.268763 0.93812279E+01  0.95078157E+02                                 1.888911                            1.758937      -1.135682       2.350417                    0.997483       3.407875       9.444572       0.488667       1.236722      -0.720732       0.037534      -0.014350       0.004092       0.040391      -0.017287      -0.000071       0.001572       0.004865      -0.027548      -0.013192      -0.008894       0.022086              1.936719       2.519667      -0.134350       0.299561       1.638281       0.122080       1.652208          -0.000003
           87              H      -1.146631       5.929062       6.054171       0.132221       1.106727 0.80220287E+01  0.80288438E+02                                 1.879324                            1.739645      -1.521604       2.164249                    0.991830       3.937624      11.827883       0.432582       1.414714      -0.678631      -0.017951       0.027457       0.012109       0.034968      -0.009136       0.004820       0.003869       0.000768      -0.026690      -0.013291      -0.000333       0.013623              1.952722       1.808030      -0.349931      -0.111847       2.299901       0.470179       1.750236          -0.000001
           88              H      -2.275955       4.663756       4.475985       0.081811       1.407424 0.10432005E+02  0.11072342E+03                                 2.149567                            1.938505      -1.444851       2.171687                    0.991924       4.209170      12.728070       0.427206       1.350819      -0.691304      -0.043304       0.014395      -0.004974       0.045904      -0.009435       0.004045       0.009291      -0.004349      -0.042172      -0.019450       0.001922       0.017528              2.266690       3.228083      -0.337497       0.347205       1.799243       0.054970       1.772745          -0.000003
           89              H       7.599900       6.392902       9.478033       0.095334       1.521549 0.11714164E+02  0.12532150E+03                                 2.132868                            1.965562      -1.028528       2.380758                    0.997192       3.650603      10.346311       0.462912       1.236782      -0.721753       0.022508       0.021289       0.039471       0.050177      -0.005513       0.000335       0.016026       0.002149       0.038108      -0.018227      -0.003549       0.021776              2.205698       2.398497       0.289944       0.624155       1.951349       0.330757       2.267247           0.000012
           90              H       5.312961       6.724651       9.582056       0.132441       1.207093 0.90034820E+01  0.90243888E+02                                 1.822866                            1.720111      -1.041222       2.391240                    0.998128       3.362961       9.244118       0.495867       1.232349      -0.721955      -0.012862       0.019885       0.031066       0.039063       0.000834       0.001319       0.012085      -0.001595       0.034256      -0.011334      -0.006603       0.017937              1.853574       1.866837      -0.221419      -0.250793       1.779016       0.381805       1.914869           0.000010
           91              H       4.847465       4.333782       6.407851       0.133514       1.232234 0.91166133E+01  0.91943798E+02                                 1.865732                            1.743316      -1.077661       2.372389                    0.998111       3.443404       9.589662       0.485811       1.250116      -0.717183      -0.018299      -0.022917      -0.024129       0.037977       0.003707       0.000827       0.013400      -0.015438       0.004286      -0.010879      -0.007457       0.018336              1.912745       2.166765       0.246190       0.340930       1.713177       0.339067       1.858294          -0.000002
           92              H       7.134426       4.216407       6.265191       0.077904       1.515341 0.11589790E+02  0.12492210E+03                                 2.166033                            1.975206      -1.438982       2.165200                    0.993438       4.131025      12.147962       0.450155       1.262352      -0.710818       0.008735      -0.022748      -0.037802       0.044975       0.009054       0.008112       0.014281       0.007763       0.020377      -0.017030      -0.005046       0.022076              2.274371       2.219038      -0.448442      -0.510316       2.096530       0.548285       2.507544          -0.000001
           93              H      -2.038983       9.182909      10.369663       0.090438       1.380872 0.10368964E+02  0.11004972E+03                                 2.136405                            1.944492      -1.483346       2.161119                    0.991564       4.186606      12.720654       0.422031       1.367440      -0.688179      -0.045075       0.001937      -0.008084       0.045835       0.000054       0.010128       0.007916       0.019349       0.014969      -0.015945      -0.001346       0.017291              2.239522       3.157246      -0.312999       0.092442       1.764493       0.103554       1.796826           0.000004
           94              H      -0.993666       7.828267       8.836059       0.111355       1.162640 0.87600252E+01  0.89734101E+02                                 1.942050                            1.814690      -1.592239       2.113259                    0.991178       4.218414      12.870298       0.424154       1.409713      -0.678406      -0.020718      -0.012057      -0.025401       0.034926      -0.001084       0.007522      -0.000729       0.020635       0.005539      -0.011308      -0.002795       0.014103              2.016239       2.033104       0.137945       0.376009       1.792726       0.388535       2.222888           0.000001
           95              H       2.475053       8.274442      10.803590       0.125378       1.436873 0.11208462E+02  0.12020880E+03                                 2.136098                            1.984545      -1.489488       2.177050                    0.991983       3.888882      11.533180       0.433420       1.317671      -0.700879       0.039398      -0.004633       0.005237       0.040014      -0.001588       0.006918      -0.003426       0.018286      -0.005731      -0.009816      -0.003820       0.013636              2.200294       2.943045      -0.218010       0.024003       1.804975       0.162649       1.852860           0.000009
           96              H       1.296969       9.522333      12.420413       0.095152       1.333894 0.98678161E+01  0.10332106E+03                                 2.086618                            1.896543      -1.413441       2.201772                    0.991592       4.033312      12.125778       0.427959       1.366897      -0.689052       0.026237       0.012609       0.038353       0.048149      -0.006826       0.010103       0.009869       0.012971       0.008421      -0.019028       0.004771       0.014256              2.204098       1.990595       0.224552       0.454369       1.965354       0.603891       2.656344           0.000006
           97              H       0.665784      11.949355      14.922923       0.111524       1.512845 0.11889220E+02  0.12916205E+03                                 2.212326                            2.046041      -1.276714       2.273791                    0.994334       3.843625      11.402854       0.426990       1.320403      -0.701824       0.009299      -0.024962       0.044080       0.051504       0.003841       0.014319      -0.001292       0.002036       0.050807      -0.016409      -0.007146       0.023555              2.281628       1.822332       0.204298      -0.218740       2.463124      -0.639453       2.559427           0.000013
           98              H       1.949043      13.858648      14.988309       0.124155       1.278545 0.10052985E+02  0.10442603E+03                                 1.959708                            1.869175      -1.042914       2.390766                    0.997279       3.571397      10.263203       0.452435       1.303276      -0.706154       0.019524       0.004185       0.035827       0.041015       0.000547       0.008622      -0.005079      -0.014772       0.052008      -0.018331      -0.002164       0.020496              1.999275       1.959837       0.259008       0.311391       1.773920       0.225013       2.264068           0.000013
           99              H       1.034677      14.709657      11.213740       0.128662       1.354185 0.10550482E+02  0.11069814E+03                                 2.015068                            1.899238      -1.172220       2.329185                    0.996293       3.609273      10.354626       0.455324       1.282088      -0.710508       0.006593       0.016367      -0.035380       0.039536       0.002992       0.006844      -0.010555       0.011960       0.046628      -0.018684      -0.001719       0.020402              2.047358       1.687332       0.262177      -0.108199       2.086944      -0.402133       2.367796           0.000007
          100              H      -0.501921      13.010870      11.225628       0.087097       1.691357 0.13107441E+02  0.14571057E+03                                 2.366653                            2.133046      -1.309960       2.244720                    0.993055       4.025993      12.027708       0.423272       1.301708      -0.705304      -0.021404      -0.000434      -0.041692       0.046867       0.006578       0.006732      -0.011344      -0.019189       0.043699      -0.021788       0.000290       0.021497              2.514132       2.455966       0.415045       0.804643       2.099155       0.464596       2.987274           0.000007
          101              H      -0.174038       1.178985      15.755112       0.074944       1.702365 0.13418221E+02  0.14917932E+03                                 2.333990                            2.126284      -1.174908       2.297699                    0.995473       3.946957      11.572151       0.436027       1.263510      -0.714683       0.015785       0.044111       0.003130       0.046955      -0.002926       0.009546      -0.008275      -0.033154      -0.010531      -0.020330      -0.001760       0.022090              2.431406       2.515157       0.774830       0.325888       2.792104       0.230395       1.986958           0.000021
          102              H      -1.933145       1.278843      14.251228       0.155069       1.119625 0.80542052E+01  0.78410775E+02                                 1.729187                            1.625408      -1.009960       2.421429                    0.998774       3.163527       8.534296       0.511470       1.230080      -0.723215      -0.004450       0.035584      -0.019502       0.040821       0.005285      -0.003548      -0.010801      -0.026429      -0.030797      -0.014421      -0.008755       0.023175              1.759658       1.559704      -0.127919       0.241650       1.956079      -0.405492       1.763192           0.000020
          103              H      12.209432      -2.521979      15.585702       0.137638       1.288685 0.10095932E+02  0.10511789E+03                                 1.981478                            1.883914      -1.103155       2.369942                    0.997176       3.543988      10.238910       0.446240       1.318278      -0.703239      -0.022049      -0.036201       0.005310       0.042719       0.007034       0.001043      -0.011441      -0.026374      -0.014047      -0.014820      -0.006980       0.021800              2.012031       2.166449       0.392214       0.179189       2.191096       0.092503       1.678547           0.000014
          104              H      -0.834988      -2.458098      16.902343       0.088851       1.610118 0.12760106E+02  0.14061659E+03                                 2.272848                            2.092292      -1.254917       2.265122                    0.995009       3.956736      11.692125       0.432018       1.286535      -0.708801       0.000937      -0.039964       0.022888       0.046063       0.014815       0.000319      -0.004379      -0.016583      -0.040471      -0.015101      -0.008972       0.024073              2.346851       2.055110      -0.464170       0.380464       2.656599      -0.514770       2.328845           0.000013
          105              H       8.589829       2.089836       8.318913       0.093205       1.626204 0.12293226E+02  0.13311104E+03                                 2.222208                            2.004546      -1.215211       2.290868                    0.995132       3.768048      10.743331       0.461488       1.225738      -0.723381      -0.012712      -0.022605      -0.038706       0.046591       0.014919       0.010933       0.003603      -0.016357      -0.013761      -0.019235      -0.003043       0.022278              2.335070       1.938161      -0.000762       0.653334       1.854653      -0.054079       3.212397           0.000003
          106              H       8.317709       0.730216      10.155672       0.127246       1.209471 0.89500992E+01  0.88849242E+02                                 1.767086                            1.669814      -1.042413       2.386083                    0.998131       3.285358       8.751575       0.528130       1.168260      -0.737640      -0.033305      -0.018573       0.003310       0.038277       0.012652       0.008025       0.003008       0.017767      -0.007489      -0.014324      -0.005615       0.019938              1.791457       1.770200       0.429200       0.002822       2.036889      -0.206220       1.567281           0.000011
          107              H      11.223456       2.703023      12.013235       0.134980       1.227066 0.90947511E+01  0.91184194E+02                                 1.825053                            1.714862      -1.125598       2.354366                    0.997052       3.355344       9.157166       0.503824       1.212548      -0.726512       0.022158       0.010677       0.033093       0.041233       0.014971       0.010994       0.005668       0.002069       0.000084      -0.016004      -0.005640       0.021644              1.857107       1.771998       0.037573       0.476365       1.644798      -0.128041       2.154524           0.000016
          108              H      11.004627       4.365049      10.384524       0.091975       1.561282 0.11673431E+02  0.12532905E+03                                 2.179273                            1.962156      -1.321440       2.233264                    0.994351       3.896788      11.224305       0.461268       1.236800      -0.718571       0.034833       0.030808       0.008184       0.047217       0.008425       0.018850       0.000593       0.016052       0.008115      -0.017891      -0.007070       0.024961              2.302973       2.125581       0.766087      -0.017960       3.019593      -0.247596       1.763747           0.000013
          109              C      -0.780614      10.884129       7.067658       0.087344      26.929930 0.32850754E+03  0.72404127E+04                                 7.929036                            6.091242       0.181185       2.074189                    0.999721      26.221442      74.312156       0.656131       0.423543      -1.053883       0.012857      -0.035397      -0.022959       0.044107      -0.010454      -0.002958      -0.011097      -0.073684       0.054519      -0.047692       0.012000       0.035692              9.314395      13.765798       2.144055      -0.377683       7.009892       2.118022       7.167496          -0.000004
          110              C      -2.140955      10.687169       7.067658      -0.138662      33.249025 0.41373180E+03  0.96376634E+04                                 9.100024                            6.838498       0.099269       2.018453                    0.999404      28.965976      83.755740       0.620325       0.423871      -1.056128      -0.000143      -0.008126       0.002097       0.008393      -0.013449       0.007533      -0.024574      -0.063813       0.040354      -0.041490      -0.005791       0.047281             11.006098      17.604673       2.891478       0.092805       7.939955       2.327694       7.473666          -0.000014
          111              C      -2.624966       9.735215       6.205749       0.068323      39.216349 0.40761159E+03  0.93970778E+04                                10.247348                            6.806144      -0.164875       1.965500                    0.999021      26.384112      74.264381       0.623409       0.426174      -1.061737       0.027069       0.004671       0.010524       0.029416      -0.011510       0.008688      -0.021214      -0.010080       0.044086      -0.021055      -0.012119       0.033175             14.297895      25.790784       4.218103      -1.127388       8.744506       2.298429       8.358396          -0.000008
          112              C      -1.810730       9.115763       5.311146      -0.139159      32.774550 0.40904496E+03  0.94911283E+04                                 8.996925                            6.797418       0.154791       2.037788                    0.999603      28.687370      82.495804       0.623177       0.423592      -1.057444       0.002561       0.006626       0.002232       0.007446      -0.005364       0.008727      -0.011689      -0.059031       0.059303      -0.040887       0.008117       0.032771             10.824181      17.837988       1.491302      -1.539969       7.054595       1.871400       7.579961          -0.000021
          113              C      -0.458492       9.335146       5.358700       0.096846      26.244460 0.32407536E+03  0.71137765E+04                                 7.790181                            6.055394       0.283410       2.116338                    0.999649      25.794464      72.795423       0.657630       0.424297      -1.054115       0.003543       0.026142       0.028928       0.039151      -0.001036      -0.001138      -0.015008      -0.060903       0.088164      -0.045191       0.006133       0.039058              9.013550      13.356115       1.283670      -0.989301       6.827753       1.962602       6.856782          -0.000009
          114              C      -4.104370       9.397565       6.190888       0.374894      35.490677 0.32972973E+03  0.72786636E+04                                 9.933080                            6.333961      -0.394466       1.904796                    0.998580      24.477233      69.565367       0.608119       0.456272      -1.033804      -0.027687      -0.012114      -0.000189       0.030222      -0.023503       0.012352      -0.063553      -0.081723      -0.002120      -0.049912      -0.042465       0.092377             14.241082      25.934157       4.463885      -0.508032       8.136681       2.237835       8.652408          -0.000009
          115              C       8.819621       9.647377       7.245984       0.381405      33.668904 0.31545966E+03  0.68932527E+04                                 9.588572                            6.210055      -0.370733       1.920402                    0.998569      24.062192      68.239298       0.611431       0.458436      -1.031655       0.020464      -0.003421      -0.021076       0.029575      -0.024443       0.020993      -0.058906      -0.077679      -0.007230      -0.047941      -0.041583       0.089524             13.106026      14.555050      -1.842473      -5.620497       9.393795       6.387888      15.369234          -0.000004
          116              C       9.034278       8.427516       5.409225       0.381457      31.443139 0.31117615E+03  0.67774874E+04                                 9.190293                            6.174643      -0.323962       1.938545                    0.998519      24.008009      68.008551       0.612061       0.459461      -1.030921       0.007631       0.033730       0.015966       0.038090      -0.026709       0.025455      -0.066334      -0.092117      -0.004158      -0.057396      -0.044879       0.102275             12.397943      13.767488       4.198033       2.725073      10.662265       6.340916      12.764075          -0.000013
          117              C       6.064650      10.545480       9.605833       0.105943      29.368903 0.33939457E+03  0.75768600E+04                                 8.584779                            6.325624      -0.074939       1.999141                    0.998860      26.438341      76.566749       0.620567       0.442113      -1.037784       0.037864       0.037074       0.010172       0.053960       0.001212       0.014078      -0.035141      -0.038125      -0.054468      -0.042343      -0.005296       0.047638             10.223404      12.046418      -0.103044      -1.082125       7.670489       4.611457      10.953306           0.000004
          118              C       6.727779       9.917059       8.580458      -0.157443      35.874082 0.44089509E+03  0.10457687E+05                                 9.611561                            7.092229      -0.019723       1.976395                    0.998945      29.676169      87.204661       0.603593       0.427820      -1.051396       0.010399       0.012469       0.005591       0.017172      -0.001912       0.020102      -0.023729      -0.017584      -0.008343      -0.031420      -0.001997       0.033417             11.529708      14.086941      -0.536320      -3.495657       8.863072       4.748966      11.639112          -0.000001
          119              C       8.051167      10.177889       8.372411       0.066353      38.189812 0.38022122E+03  0.86326980E+04                                10.057368                            6.575578      -0.078568       2.000195                    0.999317      25.978798      73.068904       0.632606       0.426445      -1.059330      -0.017436       0.006239       0.016385       0.024727      -0.011969       0.011357      -0.025409      -0.029817       0.001369      -0.021319      -0.017615       0.038933             13.538732      14.985168      -1.778589      -5.734129       9.674666       6.764760      15.956362          -0.000001
          120              C       8.677288      11.016797       9.219460      -0.148849      36.516440 0.42531017E+03  0.10024778E+05                                 9.814984                            7.015735      -0.116545       1.945770                    0.999170      29.698033      87.767810       0.598777       0.433982      -1.044811      -0.002684      -0.004682       0.003679       0.006532      -0.003368       0.014053      -0.037072      -0.053943      -0.026847      -0.038283      -0.016516       0.054799             12.054537      12.206012      -0.649399      -3.052030       9.344386       6.368952      14.613212           0.000000
          121              C       7.919595      11.540811      10.229974       0.102270      28.739564 0.32793011E+03  0.72475045E+04                                 8.409769                            6.153749       0.085832       2.049041                    0.999507      26.200545      75.130566       0.639984       0.433041      -1.044730      -0.044004      -0.025376      -0.015392       0.053077       0.007449       0.032996      -0.034341      -0.035015      -0.021244      -0.055186       0.008009       0.047177             10.155672      10.700858      -0.143977      -2.376097       7.848875       4.990685      11.917283           0.000006
          122              C       8.469555       6.038531       2.451984       0.091356      28.707604 0.35017242E+03  0.78891334E+04                                 8.518086                            6.457192      -0.112636       1.984421                    0.998162      26.877366      78.529336       0.608866       0.446516      -1.033861      -0.039148       0.007643       0.007824       0.040647      -0.007839      -0.013306      -0.031254      -0.033964      -0.050729      -0.040852      -0.001172       0.042024             10.002560      10.216025       0.787150       1.135007       8.485221       5.109092      11.306435          -0.000016
          123              C       9.073320       6.749138       3.462499      -0.151057      36.672821 0.45267879E+03  0.10850930E+05                                 9.848668                            7.247329      -0.246086       1.894893                    0.998903      30.539145      91.384285       0.587262       0.435108      -1.042845      -0.020484      -0.003226       0.006275       0.021665      -0.004712      -0.010220      -0.038510      -0.000833      -0.035657      -0.044724       0.007679       0.037045             11.852985      11.240542       1.184513       1.694032      10.322051       6.673674      13.996362          -0.000028
          124              C       8.384222       7.412251       4.449236       0.058595      38.637974 0.41876697E+03  0.97316757E+04                                10.169130                            6.914071      -0.110666       1.982475                    0.999202      26.672202      75.681007       0.615693       0.428082      -1.059240      -0.002864      -0.023435      -0.012512       0.026720      -0.010085       0.009140      -0.034571      -0.016145       0.043794      -0.027970      -0.017932       0.045902             13.524086      13.344396       3.515382       3.133078      12.400535       8.075515      14.827326          -0.000010
          125              C       7.025868       7.265901       4.493818      -0.158719      35.485661 0.45592097E+03  0.10920877E+05                                 9.602506                            7.256733      -0.140349       1.932804                    0.998579      30.204374      89.616940       0.590356       0.433136      -1.046638      -0.000968       0.004104      -0.004267       0.005999      -0.008605       0.004832      -0.042856      -0.041387      -0.017751      -0.036530      -0.018986       0.055516             11.442200      12.821159       1.858851       1.652818       8.778160       5.060187      12.727280          -0.000013
          126              C       6.522374       6.551774       3.426833       0.095776      28.741683 0.33476060E+03  0.74373207E+04                                 8.366874                            6.208313       0.115828       2.054167                    0.999642      26.470305      76.124194       0.638528       0.431762      -1.045415       0.055533       0.003889      -0.030875       0.063658      -0.012388      -0.009089      -0.048431      -0.016235      -0.054985      -0.055856       0.004272       0.051584              9.934783      10.137055       0.569256       0.706616       7.996227       5.089087      11.671066          -0.000013
          127              C       6.963105      -2.660498      29.679409       0.098520      26.914346 0.33761286E+03  0.75347303E+04                                 8.069325                            6.274836      -0.025205       2.006718                    0.999521      26.764538      77.753794       0.627538       0.437338      -1.039561      -0.012120      -0.010281       0.058651       0.060767       0.045697       0.009838      -0.004984       0.044083       0.051122      -0.060413       0.016936       0.043477              9.377039       8.065703      -4.517136      -0.779514      11.571060      -0.409396       8.494356          -0.000004
          128              C       7.785025      -3.756680      29.608078      -0.151656      32.698065 0.44352942E+03  0.10553624E+05                                 9.086236                            7.158496      -0.125470       1.939803                    0.998696      29.986481      88.743761       0.594121       0.433264      -1.046313       0.017542       0.013621      -0.001117       0.022238       0.022511       0.007198       0.009585       0.000113       0.066383      -0.033630       0.003799       0.029831             10.568454       9.631353      -5.251486      -0.362790      13.557152      -1.394807       8.516857          -0.000007
          129              C       8.802093       0.851333       0.977821       0.065846      38.376090 0.44612710E+03  0.10580538E+05                                10.337843                            7.251654      -0.304555       1.918414                    0.998471      27.402511      79.715988       0.584265       0.442025      -1.046049      -0.003952       0.029140       0.004421       0.029737       0.025747       0.012371       0.015094       0.021745      -0.022944      -0.026651      -0.012620       0.039270             13.939092      12.952859      -9.189441      -0.283614      19.689511      -1.577425       9.174905          -0.000000
          130              C       7.979109       1.234961       2.000225      -0.164406      33.339294 0.43875587E+03  0.10406567E+05                                 9.191162                            7.093923      -0.049332       1.961960                    0.999180      29.974709      88.420330       0.600399       0.430112      -1.048755       0.013134       0.010841      -0.001176       0.017071       0.030086       0.010109      -0.008167       0.042388       0.041019      -0.046027       0.014373       0.031653             10.962116       9.666875      -6.009457      -1.637529      14.843893       0.545457       8.375581          -0.000003
          131              C       7.273742       2.402190       1.937810       0.093620      26.252721 0.33031895E+03  0.73217296E+04                                 7.898255                            6.173472       0.033399       2.029183                    0.999109      26.520758      76.438628       0.638659       0.432670      -1.043788       0.022749       0.017434      -0.043753       0.052305       0.034652       0.004693       0.009049       0.021834       0.038549      -0.043129       0.009210       0.033918              9.141066       7.399930      -4.168538      -1.357505      11.727904       0.233159       8.295363          -0.000002
          132              C       2.872660      16.871227       1.173980       0.366509      32.263968 0.33480973E+03  0.74814019E+04                                 9.617634                            6.548347      -0.435458       1.899620                    0.997516      25.096163      73.747204       0.570722       0.480282      -1.012136       0.030172      -0.022207       0.010446       0.038892       0.025728       0.050343       0.060787      -0.022192       0.078641      -0.059963      -0.039541       0.099503             13.197739      13.842264      -6.826846      -0.962548      17.967919      -2.938705       7.783033           0.000000
          133              C       4.670113      15.829275       0.653862       0.351374      34.820179 0.36111202E+03  0.82281769E+04                                10.082457                            6.780313      -0.590548       1.832171                    0.997684      26.071088      77.518249       0.563061       0.477407      -1.013036      -0.031075       0.001280       0.014182       0.034182       0.030618       0.037006       0.047107      -0.003812       0.063449      -0.044107      -0.036308       0.080415             13.852401      20.168258      -1.641564      -7.682148      10.195061      -1.491858      11.193883           0.000001
          134              C       3.326535      14.985580       2.229076       0.394578      34.640771 0.29680101E+03  0.64596324E+04                                10.100307                            6.193298      -0.498672       1.887824                    0.998457      24.406805      71.661712       0.580703       0.484630      -1.006050       0.008130       0.023193      -0.011220       0.027016       0.027758       0.049068       0.046413      -0.003198       0.075191      -0.048298      -0.039541       0.087840             14.747483      10.010478       1.820904      -3.889908      19.310113     -10.261857      14.921858           0.000004
          135              C       6.970352       9.204583      29.144430       0.098834      25.967648 0.32205457E+03  0.70738793E+04                                 7.778222                            6.048365       0.209593       2.090351                    0.999567      26.025700      73.999755       0.654636       0.425969      -1.050771      -0.013497       0.032619      -0.023427       0.042368       0.019000       0.036961       0.016594      -0.058402       0.041118      -0.056832       0.004465       0.052367              8.925834      11.962950      -1.470002      -3.636379       7.113457      -1.076268       7.701095          -0.000016
          136              C       6.870664      14.620515       0.101051      -0.141234      33.605030 0.43581416E+03  0.10298292E+05                                 9.213355                            7.058578      -0.053384       1.964802                    0.999335      29.506424      86.296940       0.604613       0.428711      -1.051765      -0.008309      -0.014563      -0.013576       0.021574       0.001305       0.036774       0.007304      -0.027915       0.060394      -0.044963       0.002737       0.042227             10.872224      15.353988      -1.491613      -5.251015       8.746816      -0.664426       8.515866          -0.000021
          137              C       4.959347      10.302805      29.649688       0.061041      41.966140 0.49192297E+03  0.11934234E+05                                10.959749                            7.614762      -0.370420       1.889026                    0.998273      28.052216      82.065312       0.571165       0.442025      -1.047884       0.030051      -0.004105      -0.017063       0.034800       0.009766       0.009579       0.014488      -0.022232       0.048528      -0.023379      -0.005829       0.029208             14.788213      22.565488      -1.572735      -9.103838      10.067058      -0.585329      11.732092          -0.000000
          138              C       5.305982      11.364863      28.743197      -0.159806      33.664710 0.45487701E+03  0.10851742E+05                                 9.198467                            7.184486       0.047780       1.994105                    0.998856      29.872568      87.451549       0.603354       0.425529      -1.054955      -0.011823       0.001025       0.001785       0.012000       0.011477       0.024607      -0.004429      -0.035797       0.023339      -0.038532       0.016264       0.022268             10.827318      14.733040      -0.857315      -5.568074       8.600073      -0.599657       9.148840          -0.000009
          139              C       6.502757      11.177360      28.104195       0.077594      26.725154 0.33833908E+03  0.75380722E+04                                 7.939652                            6.212887       0.049091       2.025241                    0.999425      26.903295      77.520362       0.642587       0.427825      -1.047639       0.014412      -0.042713       0.024251       0.051189       0.006331       0.031189       0.002419      -0.059368       0.015343      -0.050160       0.019383       0.030777              9.142385      11.258603      -1.017144      -4.183220       8.492246      -0.194610       7.676305          -0.000005
          140              C       1.754957      12.973544       4.886135       0.093923      28.580530 0.32027801E+03  0.70313963E+04                                 8.328986                            6.061809       0.073397       2.040067                    0.999642      26.237433      74.800762       0.648460       0.430238      -1.047221       0.050848      -0.023750      -0.014223       0.057895       0.005686      -0.000039       0.031914       0.053553      -0.026286      -0.048461       0.016230       0.032231             10.383346       7.487639       0.163622      -2.751245      12.584623      -5.885017      11.077777          -0.000006
          141              C       1.897607      14.007518       3.991533      -0.142669      36.377293 0.43159111E+03  0.10145323E+05                                 9.676918                            6.995560       0.047545       1.995772                    0.999484      29.213466      84.442975       0.612786       0.425210      -1.056871       0.007497      -0.002230      -0.003869       0.008727      -0.010029       0.013535       0.026504       0.019060      -0.016012      -0.038121       0.016140       0.021981             12.269523       8.872910       1.142879      -3.686921      14.141020      -7.495412      13.794638          -0.000006
          142              C       2.987174      14.002454       3.138540       0.063134      43.808019 0.39204133E+03  0.90193287E+04                                11.226346                            6.794054      -0.313603       1.927453                    0.998885      26.517936      76.451493       0.602985       0.441527      -1.044358      -0.003460      -0.013472       0.014460       0.020064       0.006183       0.024499       0.026832       0.014740       0.025696      -0.033129      -0.008824       0.041953             16.716956       9.767707       2.806159      -4.705321      22.293414     -12.797077      18.089749           0.000001
          143              C       3.713580      12.845959       3.284172      -0.127858      37.163935 0.43061614E+03  0.10155280E+05                                 9.932779                            7.039458      -0.092407       1.953263                    0.999439      29.364936      86.082638       0.601846       0.431538      -1.048973      -0.020608       0.002500       0.003829       0.021109       0.001893       0.013083       0.040398       0.043929       0.007590      -0.053281       0.013801       0.039480             12.968493       8.014705      -0.109386      -2.054892      17.880561      -8.563471      13.010213          -0.000015
          144              C       3.461246      11.830889       4.169859       0.094088      29.158387 0.33140985E+03  0.73373130E+04                                 8.491744                            6.196165       0.059094       2.039729                    0.999466      26.246172      75.111786       0.636829       0.434422      -1.044817      -0.040803       0.013455       0.015545       0.045690       0.002841       0.015881       0.037122       0.045933       0.009187      -0.050965       0.010493       0.040472             10.524594       7.982090      -0.654832      -2.374746      13.025910      -5.584793      10.565783          -0.000012
          145              C       6.610001       8.826035      25.319335       0.082369      28.956255 0.34673222E+03  0.77357779E+04                                 8.347945                            6.265517       0.220976       2.085413                    0.999652      26.417339      75.002385       0.646614       0.424572      -1.054628       0.042762      -0.028613      -0.001536       0.051474      -0.015732      -0.029962      -0.023708      -0.001798      -0.013525      -0.047407       0.017558       0.029849              9.860754       9.923774       0.283411       2.384413       9.630386       5.122575      10.028103          -0.000004
          146              C       5.815516       8.159531      24.389067      -0.149120      35.274225 0.43765387E+03  0.10321351E+05                                 9.436857                            7.017078       0.067884       1.999360                    0.999504      29.436637      85.161072       0.615584       0.421903      -1.059185      -0.006455      -0.010735       0.000331       0.012531      -0.009296      -0.016386      -0.024210      -0.017625       0.010152      -0.033709       0.003624       0.030085             11.268871      11.315012       1.122607       3.412890      11.046619       5.976086      11.444981          -0.000002
          147              C       6.460172       7.087537      23.758982       0.063143      39.217916 0.42804481E+03  0.99876475E+04                                10.247448                            6.982671      -0.088687       1.986682                    0.999170      26.725749      75.632887       0.614535       0.427155      -1.061330       0.016950       0.017117       0.024227       0.034164       0.012865      -0.014984      -0.013933      -0.005149       0.030921      -0.018824      -0.010704       0.029529             13.458564      15.001257       2.121511       5.780131      12.019866       6.811776      13.354569           0.000000
          148              C       7.742467       6.680522      24.076997      -0.147484      36.055012 0.44772600E+03  0.10654340E+05                                 9.660949                            7.167356      -0.023407       1.978424                    0.998622      29.562566      86.845381       0.598212       0.430266      -1.050516      -0.000596       0.009052      -0.003608       0.009763       0.001281      -0.011167      -0.032029      -0.007791       0.004785      -0.031641      -0.004634       0.036275             11.472117      13.106310       0.623999       3.761079      10.855557       4.993799      10.454483          -0.000004
          149              C       8.389364       7.435342      25.025097       0.117451      28.158311 0.31912138E+03  0.70171606E+04                                 8.305543                            6.102087       0.004153       2.027769                    0.999337      26.051898      74.939361       0.636603       0.437554      -1.040216      -0.033029       0.034153      -0.003341       0.047629       0.005248      -0.027486      -0.044452      -0.012638      -0.012700      -0.050126      -0.005398       0.055524              9.810513      10.707335      -0.357921       2.016126       9.711874       4.646943       9.012330          -0.000006
          150              C       5.618290       6.365414      22.697941       0.342893      35.698975 0.36323129E+03  0.81965927E+04                                 9.927624                            6.631035      -0.300280       1.928522                    0.998786      25.020527      71.384387       0.597923       0.453953      -1.037388      -0.019151      -0.016408      -0.026104       0.036296       0.015275      -0.022879      -0.062519      -0.068911       0.058816      -0.052441      -0.037641       0.090082             13.352791      15.533860       2.398872       4.787362      11.253021       6.796757      13.271492           0.000005
          151              C       3.682246       5.961762      21.737953       0.363413      34.467244 0.33044693E+03  0.72988015E+04                                 9.723137                            6.327489      -0.363977       1.911831                    0.998751      24.629951      70.030795       0.610329       0.454352      -1.034846       0.030899       0.000006       0.003647       0.031114       0.015764      -0.009393      -0.070707      -0.063870       0.052760      -0.052254      -0.041254       0.093508             13.642990      24.119619      -3.211492       0.010571       8.479455       2.851516       8.329897           0.000008
          152              C       5.482193       4.904307      21.018704       0.377002      33.122362 0.32094619E+03  0.70569465E+04                                 9.544996                            6.290398      -0.394029       1.911461                    0.998690      24.373004      69.771598       0.602513       0.462333      -1.027503      -0.020387       0.019094       0.010928       0.029993       0.019133      -0.015747      -0.067359      -0.075218       0.013145      -0.049257      -0.044368       0.093625             13.010557      14.446734      -4.619797      -3.278152      12.025933       7.010739      12.559005           0.000009
          153              C      -0.036927       5.848697      20.908736       0.095147      25.538609 0.31849899E+03  0.69546755E+04                                 7.613505                            5.982676       0.242148       2.101451                    0.999647      25.743767      72.243278       0.665615       0.421419      -1.056885      -0.003154       0.021688       0.034512       0.040882       0.003786       0.007806      -0.011368      -0.059875       0.062702      -0.041816       0.010094       0.031723              8.690412      12.688341      -1.301601       0.684373       6.299621       1.943164       7.083275           0.000010
          154              C       1.329605       5.651030      20.846322      -0.148864      32.964524 0.41918847E+03  0.97782436E+04                                 8.992326                            6.858829       0.135177       2.025429                    0.999609      29.005899      83.410495       0.623925       0.420845      -1.060031      -0.002171       0.006304       0.010432       0.012381       0.001568      -0.012663      -0.010528      -0.053707       0.057565      -0.039203       0.008728       0.030475             10.686713      17.566723      -1.227217       1.372391       6.711915       1.907942       7.781500           0.000017
          155              C       2.170853       6.190326      21.782534       0.068618      39.721514 0.41388684E+03  0.95748235E+04                                10.341150                            6.859133      -0.185124       1.957160                    0.999114      26.478231      74.570864       0.621110       0.426273      -1.062056      -0.022872      -0.005732       0.009850       0.025554       0.012101      -0.005008      -0.020081      -0.037713       0.025363      -0.026661      -0.007903       0.034564             14.412158      26.710632      -3.501185       0.632500       7.968687       2.267640       8.557155           0.000004
          156              C       1.613873       7.026147      22.712802      -0.143053      33.223426 0.40915821E+03  0.94944014E+04                                 9.054996                            6.771045       0.138064       2.029605                    0.999685      28.845015      82.951631       0.628172       0.420196      -1.059576      -0.000175      -0.006001       0.000413       0.006018       0.008777       0.000310      -0.022582      -0.062994       0.045561      -0.040526      -0.002549       0.043075             10.968913      18.084166      -2.356763      -0.713530       7.220037       2.337043       7.602537           0.000002
          157              C       0.252727       7.126217      22.751439       0.086844      27.161301 0.33064613E+03  0.73134208E+04                                 8.035046                            6.160768       0.117461       2.054949                    0.999586      26.340370      75.252505       0.643297       0.430465      -1.047605      -0.007403      -0.038695      -0.031107       0.050197       0.008483       0.001152      -0.012400      -0.077715       0.048676      -0.047984       0.009585       0.038399              9.422097      14.304199      -1.629604       0.136637       6.094491       1.983314       7.867601           0.000001
          158              C       8.119239       2.862217      19.247331       0.079591      29.762945 0.35232566E+03  0.79396873E+04                                 8.633681                            6.419251       0.018867       2.021106                    0.999028      27.006822      78.589679       0.619714       0.438587      -1.039827      -0.032901      -0.000096      -0.038181       0.050401       0.021048       0.006610      -0.031134      -0.014764      -0.015664      -0.039738       0.001251       0.038487             10.266241      11.096307      -1.623303      -0.216879       8.399284       4.854139      11.303130           0.000009
          159              C       7.486695       3.668565      20.168683      -0.141802      36.660767 0.46080525E+03  0.11089802E+05                                 9.891759                            7.337836      -0.210308       1.911172                    0.998480      30.344272      90.843823       0.580831       0.438177      -1.041499      -0.016499       0.003525      -0.018585       0.025101       0.018573       0.005691      -0.033656      -0.027381       0.028570      -0.039316      -0.004965       0.044281             12.001302      14.075473      -3.495244      -2.052142       9.916069       5.249862      12.012364           0.000008
          160              C       6.153702       3.979931      20.100324       0.051524      39.912886 0.41368313E+03  0.96047141E+04                                10.411544                            6.892006      -0.200666       1.954418                    0.999109      26.775933      76.472142       0.612681       0.430581      -1.055443       0.014101      -0.014016      -0.004731       0.020437       0.018593      -0.000650      -0.024271      -0.025106       0.003918      -0.028740      -0.007415       0.036155             14.032443      14.289189      -4.911189      -3.485739      12.919247       8.114542      14.888894           0.000007
          161              C       5.462417       3.431463      19.015507      -0.136817      36.979314 0.47228945E+03  0.11420482E+05                                 9.910091                            7.398599      -0.224439       1.902209                    0.998537      30.526995      91.194456       0.582784       0.434632      -1.045066       0.006887      -0.009356       0.002370       0.011856       0.007949       0.004940      -0.042438      -0.033657      -0.031808      -0.042133      -0.009342       0.051475             11.881153      11.650508      -2.089658      -1.334781      10.260056       6.333233      13.732895           0.000021
          162              C       6.172153       2.648999      18.067407       0.092928      29.515630 0.36330217E+03  0.82562231E+04                                 8.680612                            6.580580      -0.160770       1.966914                    0.998087      27.093141      79.366070       0.602977       0.446984      -1.034139       0.038330       0.001922       0.022673       0.044576       0.022173       0.009064      -0.028883      -0.032718      -0.033399      -0.040966      -0.002098       0.043064             10.207592      10.719455      -1.913938      -0.797995       8.504111       4.863758      11.399211           0.000013
          163              C       6.325341      -0.691747      15.535176       0.067100      28.685872 0.37713033E+03  0.86112632E+04                                 8.344076                            6.583030       0.094203       2.038930                    0.999253      27.256540      78.843191       0.622500       0.430915      -1.048450       0.014768       0.011733       0.046054       0.049767      -0.026436       0.008212       0.011696       0.037720       0.089003      -0.049831       0.017394       0.032437              9.586008       8.237903       4.384806       0.623815      11.484840      -0.425467       9.035281           0.000011
          164              C       5.541590      -1.813137      15.526260      -0.136084      33.729870 0.44323348E+03  0.10559058E+05                                 9.336287                            7.172971      -0.177848       1.922891                    0.998887      30.020117      89.288449       0.590631       0.435308      -1.043673      -0.008699       0.006591       0.018414       0.021406      -0.029538       0.002298       0.009018       0.023233       0.075794      -0.045456       0.017928       0.027528             11.076299      10.029112       6.131844      -0.250916      13.973936      -1.002643       9.225848           0.000013
          165              C       5.406145      -2.682343      16.578384       0.072442      39.746965 0.40684340E+03  0.94579004E+04                                10.574546                            6.946862      -0.372824       1.905444                    0.998527      26.893212      78.232779       0.592321       0.444817      -1.041220       0.003596       0.022195       0.004024       0.022841      -0.032266      -0.007653       0.002036       0.013587      -0.034025      -0.027966      -0.011705       0.039671             14.472130      14.423694      10.294793       1.400068      18.622248       0.247373      10.370449           0.000007
          166              C       6.100768      -2.348691      17.713727      -0.135436      34.571667 0.42692846E+03  0.10054996E+05                                 9.430926                            6.994147      -0.052383       1.968370                    0.998946      29.450031      86.508234       0.605248       0.429681      -1.049238      -0.008437       0.018312      -0.004893       0.020747      -0.043353      -0.004697      -0.005374       0.027675      -0.003683      -0.046022      -0.000108       0.046130             11.461195      11.022773       6.814950       2.275165      13.282782       1.454832      10.078031           0.000015
          167              C       6.977927      -1.292412      17.719671       0.100574      26.808675 0.32645180E+03  0.72132162E+04                                 7.997635                            6.123438       0.035095       2.030928                    0.999235      26.422223      75.982148       0.643566       0.430728      -1.045183      -0.012031       0.015639      -0.037979       0.042799      -0.036707      -0.010771       0.008644       0.007921       0.040225      -0.043635       0.005673       0.037963              9.353338       8.787640       4.842485       1.720376      10.608134       0.465071       8.664239           0.000010
          168              C      -2.339140      13.479847      16.524886       0.369379      35.850067 0.34402212E+03  0.77496346E+04                                10.294113                            6.643817      -0.562062       1.852873                    0.998136      25.436799      75.369267       0.565107       0.481150      -1.010369      -0.019165      -0.025324      -0.002106       0.031828      -0.026610      -0.046723       0.039692      -0.005433       0.070006      -0.045911      -0.034503       0.080414             14.427019      16.163764       9.208878       2.097455      18.439567      -1.128258       8.677725           0.000008
          169              C      -4.284804      12.571380      15.841303       0.374288      35.711266 0.33291819E+03  0.74639286E+04                                10.329821                            6.571701      -0.697065       1.807089                    0.997600      25.681676      76.773904       0.561600       0.486462      -1.004131       0.025517      -0.000348       0.020438       0.032695      -0.036218      -0.034144       0.046753      -0.023999       0.041611      -0.045096      -0.035988       0.081084             14.605077      19.761666       1.833684       9.490122       9.701369      -1.394054      14.352196           0.000008
          170              C      -3.117840      11.565510      17.538373       0.364312      39.007621 0.36880093E+03  0.84211834E+04                                10.821293                            6.834967      -0.554887       1.847742                    0.997527      25.723398      75.781662       0.564694       0.475020      -1.017506      -0.009466       0.018391      -0.014745       0.025402      -0.030708      -0.044165       0.049360      -0.017338       0.049546      -0.048028      -0.038274       0.086301             15.924292      10.038454      -0.479915       3.534812      19.987848     -11.231362      17.746574           0.000006
          171              C       7.692063      11.468525      14.063986       0.096152      27.771993 0.33046582E+03  0.73053688E+04                                 8.125240                            6.120297       0.127258       2.055332                    0.999644      26.366188      75.202142       0.651840       0.425060      -1.051361       0.016102       0.053323      -0.018415       0.058666       0.000962      -0.041090       0.014911      -0.054376       0.010509      -0.057925       0.016981       0.040944              9.561912      11.096940       0.880023       5.304371       8.266498      -0.661290       9.322299           0.000020
          172              C       8.756862      11.348955      14.946700      -0.140393      33.943808 0.42388519E+03  0.99217585E+04                                 9.229129                            6.927664       0.086269       2.012973                    0.999457      28.992726      83.691194       0.616324       0.424577      -1.057014       0.005199      -0.016175       0.000862       0.017012      -0.000520      -0.035260       0.016382      -0.005866      -0.013289      -0.040889       0.003673       0.037216             11.032943      13.520955       1.614719       6.324814       9.005123      -0.502076      10.572750           0.000031
          173              C      -5.437174      12.490636      14.967505       0.068707      41.990222 0.43912998E+03  0.10393197E+05                                10.983467                            7.215847      -0.411057       1.884296                    0.998641      27.456155      80.285590       0.582019       0.444644      -1.042527      -0.017802      -0.004812      -0.030893       0.035979      -0.015024      -0.023394       0.006524       0.012826       0.021275      -0.023407      -0.010285       0.033691             15.201568      20.471145       1.228610      11.003338      10.141312      -0.541190      14.992247           0.000007
          174              C      -5.763019      13.608892      14.141260      -0.153322      35.800478 0.47085631E+03  0.11353748E+05                                 9.665888                            7.357861      -0.089372       1.947602                    0.998917      30.241999      89.610208       0.589127       0.431168      -1.049320       0.011021      -0.010654      -0.004250       0.015907      -0.000200      -0.024761      -0.001162      -0.049672       0.004567      -0.040277       0.016092       0.024185             11.661973      14.661008      -0.251456       6.912162       9.045872      -0.949453      11.279040           0.000014
          175              C       8.057500      13.560258      13.356625       0.080461      26.819068 0.33490570E+03  0.74353868E+04                                 7.957258                            6.171227       0.132002       2.056574                    0.999543      26.601934      76.276203       0.646954       0.426434      -1.049506      -0.012269      -0.042065       0.006668       0.044322       0.002756      -0.040953       0.002312      -0.029911       0.003281      -0.049193       0.014612       0.034581              9.234495      10.602325       0.406569       4.661049       8.489263      -0.327812       8.611896           0.000009
          176              C      -1.984438       9.559990      20.566944       0.099155      26.501005 0.29912212E+03  0.64321461E+04                                 7.804328                            5.765848       0.234098       2.098932                    0.999797      25.426908      70.890721       0.683423       0.416782      -1.059438      -0.038784      -0.020450      -0.010927       0.045186      -0.005585      -0.016321       0.027811       0.057439      -0.065795      -0.048525       0.002113       0.046412              9.516961       5.431736       0.540395       2.100535      10.919204      -4.449761      12.199943           0.000005
          177              C      -1.981512      10.452907      19.574262      -0.136543      34.287835 0.39164771E+03  0.89926901E+04                                 9.298808                            6.650302       0.103121       2.022298                    0.999634      28.462226      81.522251       0.629932       0.423466      -1.057118      -0.001527      -0.021800      -0.018421       0.028582      -0.003561      -0.025586       0.040229       0.008015      -0.028253      -0.050114       0.003040       0.047074             11.847796       7.436582       0.074908       2.844632      12.960654      -7.459129      15.146152           0.000014
          178              C      -2.909431      10.439314      18.578608       0.085268      42.167718 0.41816385E+03  0.97229675E+04                                10.930068                            6.967737      -0.204910       1.957634                    0.998732      26.500678      75.437857       0.605042       0.435380      -1.053818       0.007506      -0.007113       0.015425       0.018571      -0.010754      -0.027100       0.015862       0.024139      -0.011439      -0.027122      -0.013020       0.040141             16.114847       8.322235      -0.769151       3.734314      20.954203     -11.830056      19.068103           0.000005
          179              C      -3.622890       9.270945      18.438920      -0.142427      34.690971 0.42100185E+03  0.98302333E+04                                 9.359891                            6.876346       0.086281       2.010088                    0.999550      28.985725      83.368279       0.622821       0.421175      -1.059922       0.012545      -0.005015      -0.004074       0.014111       0.000415      -0.015916       0.029100       0.051760       0.007242      -0.046070       0.009520       0.036550             11.764944       6.834452       1.056614       1.825242      15.703080      -6.821848      12.757299           0.000022
          180              C      -3.457778       8.269761      19.381076       0.089650      28.236591 0.32528472E+03  0.71370878E+04                                 8.176354                            6.041765       0.258470       2.100758                    0.999808      25.943407      72.868900       0.663366       0.420819      -1.057750       0.028981       0.024150       0.024010       0.044717      -0.002054      -0.010583       0.034111       0.054961      -0.017237      -0.050853       0.014462       0.036390              9.964900       6.847940       1.341944       2.012517      12.510854      -4.906922      10.535907           0.000016
          181              C       7.786026       0.970975      22.653360       0.087344      26.929930 0.32850754E+03  0.72404128E+04                                 7.929037                            6.091242       0.181185       2.074189                    0.999721      26.221442      74.312160       0.656131       0.423543      -1.053883      -0.012857       0.035397       0.022959       0.044107      -0.010454      -0.002959      -0.011097      -0.073684       0.054519      -0.047692       0.012000       0.035692              9.314396      13.765799       2.144056      -0.377683       7.009893       2.118022       7.167496          -0.000004
          182              C       9.146367       1.167935      22.653360      -0.138663      33.249030 0.41373189E+03  0.96376662E+04                                 9.100026                            6.838499       0.099269       2.018453                    0.999404      28.965978      83.755750       0.620325       0.423871      -1.056128       0.000143       0.008126      -0.002097       0.008393      -0.013449       0.007533      -0.024574      -0.063813       0.040354      -0.041490      -0.005791       0.047281             11.006100      17.604677       2.891479       0.092805       7.939956       2.327694       7.473667          -0.000014
          183              C       9.630378       2.119889      23.515269       0.068323      39.216348 0.40761158E+03  0.93970774E+04                                10.247347                            6.806144      -0.164876       1.965500                    0.999021      26.384112      74.264377       0.623409       0.426174      -1.061737      -0.027069      -0.004671      -0.010524       0.029416      -0.011510       0.008688      -0.021214      -0.010080       0.044086      -0.021055      -0.012119       0.033175             14.297894      25.790782       4.218103      -1.127387       8.744505       2.298429       8.358396          -0.000008
          184              C       8.816142       2.739341      24.409872      -0.139159      32.774547 0.40904493E+03  0.94911274E+04                                 8.996925                            6.797418       0.154791       2.037788                    0.999603      28.687369      82.495798       0.623177       0.423592      -1.057444      -0.002561      -0.006626      -0.002232       0.007446      -0.005364       0.008727      -0.011689      -0.059031       0.059303      -0.040887       0.008117       0.032771             10.824180      17.837987       1.491302      -1.539969       7.054594       1.871400       7.579960          -0.000021
          185              C       7.463904       2.519958      24.362318       0.096846      26.244461 0.32407537E+03  0.71137768E+04                                 7.790181                            6.055394       0.283410       2.116338                    0.999649      25.794465      72.795425       0.657630       0.424297      -1.054115      -0.003543      -0.026142      -0.028928       0.039151      -0.001036      -0.001138      -0.015008      -0.060904       0.088164      -0.045191       0.006133       0.039058              9.013550      13.356115       1.283670      -0.989301       6.827753       1.962602       6.856782          -0.000009
          186              C      11.109782       2.457539      23.530130       0.374894      35.490676 0.32972971E+03  0.72786631E+04                                 9.933080                            6.333961      -0.394466       1.904796                    0.998580      24.477232      69.565364       0.608119       0.456272      -1.033804       0.027687       0.012114       0.000189       0.030222      -0.023503       0.012352      -0.063553      -0.081723      -0.002120      -0.049912      -0.042465       0.092377             14.241082      25.934157       4.463885      -0.508032       8.136681       2.237835       8.652408          -0.000009
          187              C      -1.814209       2.207727      22.475034       0.381405      33.668903 0.31545964E+03  0.68932522E+04                                 9.588572                            6.210055      -0.370733       1.920401                    0.998569      24.062191      68.239298       0.611431       0.458436      -1.031655      -0.020464       0.003421       0.021076       0.029575      -0.024443       0.020993      -0.058906      -0.077679      -0.007230      -0.047941      -0.041583       0.089524             13.106027      14.555051      -1.842473      -5.620497       9.393795       6.387888      15.369234          -0.000004
          188              C      -2.028866       3.427588      24.311793       0.381457      31.443137 0.31117614E+03  0.67774870E+04                                 9.190293                            6.174643      -0.323962       1.938545                    0.998519      24.008008      68.008549       0.612061       0.459461      -1.030921      -0.007631      -0.033730      -0.015966       0.038090      -0.026709       0.025455      -0.066334      -0.092117      -0.004158      -0.057396      -0.044879       0.102275             12.397943      13.767488       4.198033       2.725073      10.662265       6.340916      12.764075          -0.000013
          189              C       0.940762       1.309624      20.115185       0.105943      29.368903 0.33939457E+03  0.75768600E+04                                 8.584779                            6.325624      -0.074939       1.999141                    0.998860      26.438341      76.566749       0.620567       0.442113      -1.037784      -0.037864      -0.037074      -0.010172       0.053960       0.001212       0.014078      -0.035141      -0.038125      -0.054468      -0.042343      -0.005296       0.047638             10.223404      12.046418      -0.103044      -1.082125       7.670490       4.611457      10.953306           0.000004
          190              C       0.277633       1.938045      21.140560      -0.157443      35.874081 0.44089507E+03  0.10457686E+05                                 9.611562                            7.092229      -0.019723       1.976395                    0.998945      29.676168      87.204661       0.603593       0.427820      -1.051396      -0.010399      -0.012469      -0.005591       0.017172      -0.001912       0.020102      -0.023729      -0.017584      -0.008343      -0.031420      -0.001997       0.033417             11.529709      14.086941      -0.536320      -3.495657       8.863072       4.748966      11.639113          -0.000001
          191              C      -1.045755       1.677215      21.348607       0.066353      38.189810 0.38022120E+03  0.86326974E+04                                10.057368                            6.575578      -0.078568       2.000195                    0.999317      25.978797      73.068902       0.632606       0.426445      -1.059330       0.017436      -0.006239      -0.016385       0.024726      -0.011969       0.011357      -0.025409      -0.029817       0.001369      -0.021319      -0.017614       0.038933             13.538732      14.985168      -1.778589      -5.734129       9.674666       6.764760      15.956362          -0.000001
          192              C      -1.671876       0.838307      20.501558      -0.148849      36.516439 0.42531018E+03  0.10024778E+05                                 9.814983                            7.015735      -0.116545       1.945771                    0.999170      29.698032      87.767803       0.598777       0.433982      -1.044811       0.002684       0.004682      -0.003679       0.006532      -0.003368       0.014053      -0.037072      -0.053943      -0.026847      -0.038283      -0.016516       0.054799             12.054536      12.206011      -0.649399      -3.052030       9.344386       6.368951      14.613211           0.000000
          193              C      -0.914183       0.314293      19.491044       0.102270      28.739565 0.32793013E+03  0.72475050E+04                                 8.409770                            6.153749       0.085832       2.049041                    0.999507      26.200545      75.130567       0.639984       0.433041      -1.044730       0.044004       0.025376       0.015392       0.053077       0.007449       0.032996      -0.034341      -0.035015      -0.021244      -0.055186       0.008009       0.047177             10.155672      10.700858      -0.143977      -2.376097       7.848876       4.990685      11.917283           0.000006
          194              C      -1.464143       5.816573      27.269034       0.091356      28.707603 0.35017241E+03  0.78891333E+04                                 8.518086                            6.457192      -0.112636       1.984421                    0.998162      26.877365      78.529334       0.608866       0.446516      -1.033861       0.039148      -0.007643      -0.007824       0.040647      -0.007839      -0.013306      -0.031254      -0.033964      -0.050729      -0.040852      -0.001172       0.042024             10.002560      10.216025       0.787150       1.135007       8.485221       5.109092      11.306435          -0.000016
          195              C      -2.067908       5.105966      26.258519      -0.151057      36.672819 0.45267877E+03  0.10850929E+05                                 9.848668                            7.247329      -0.246086       1.894893                    0.998903      30.539144      91.384282       0.587262       0.435108      -1.042845       0.020483       0.003226      -0.006275       0.021665      -0.004712      -0.010220      -0.038510      -0.000833      -0.035656      -0.044724       0.007679       0.037045             11.852985      11.240541       1.184513       1.694032      10.322051       6.673674      13.996362          -0.000028
          196              C      -1.378810       4.442853      25.271782       0.058595      38.637974 0.41876698E+03  0.97316758E+04                                10.169130                            6.914071      -0.110666       1.982475                    0.999202      26.672202      75.681007       0.615693       0.428082      -1.059240       0.002864       0.023435       0.012512       0.026720      -0.010085       0.009140      -0.034571      -0.016145       0.043794      -0.027970      -0.017932       0.045902             13.524085      13.344396       3.515382       3.133078      12.400535       8.075515      14.827325          -0.000010
          197              C      -0.020456       4.589203      25.227200      -0.158719      35.485661 0.45592097E+03  0.10920877E+05                                 9.602506                            7.256733      -0.140349       1.932804                    0.998579      30.204374      89.616941       0.590356       0.433136      -1.046638       0.000968      -0.004104       0.004267       0.005999      -0.008605       0.004832      -0.042856      -0.041387      -0.017751      -0.036530      -0.018986       0.055516             11.442200      12.821159       1.858851       1.652818       8.778161       5.060187      12.727281          -0.000013
          198              C       0.483038       5.303330      26.294185       0.095776      28.741685 0.33476061E+03  0.74373212E+04                                 8.366874                            6.208314       0.115828       2.054167                    0.999642      26.470306      76.124201       0.638528       0.431762      -1.045415      -0.055533      -0.003889       0.030875       0.063658      -0.012388      -0.009089      -0.048431      -0.016235      -0.054985      -0.055856       0.004272       0.051584              9.934784      10.137056       0.569256       0.706616       7.996228       5.089088      11.671067          -0.000013
          199              C       0.042307      14.515602       0.041609       0.098520      26.914346 0.33761286E+03  0.75347304E+04                                 8.069325                            6.274836      -0.025205       2.006718                    0.999521      26.764538      77.753794       0.627538       0.437338      -1.039561       0.012120       0.010281      -0.058651       0.060767       0.045697       0.009838      -0.004984       0.044083       0.051122      -0.060413       0.016936       0.043477              9.377039       8.065703      -4.517136      -0.779514      11.571060      -0.409396       8.494356          -0.000004
          200              C      -0.779613      15.611784       0.112940      -0.151656      32.698065 0.44352941E+03  0.10553623E+05                                 9.086237                            7.158496      -0.125470       1.939803                    0.998696      29.986481      88.743761       0.594120       0.433264      -1.046313      -0.017543      -0.013621       0.001117       0.022238       0.022511       0.007198       0.009585       0.000113       0.066383      -0.033630       0.003799       0.029831             10.568454       9.631353      -5.251486      -0.362790      13.557152      -1.394807       8.516857          -0.000007
          201              C      -1.796681      11.003771      28.743197       0.065846      38.376091 0.44612711E+03  0.10580538E+05                                10.337843                            7.251654      -0.304555       1.918414                    0.998471      27.402511      79.715987       0.584265       0.442025      -1.046049       0.003952      -0.029140      -0.004421       0.029737       0.025747       0.012371       0.015094       0.021745      -0.022944      -0.026651      -0.012620       0.039270             13.939092      12.952859      -9.189441      -0.283614      19.689511      -1.577425       9.174905          -0.000000
          202              C      -0.973697      10.620143      27.720793      -0.164406      33.339292 0.43875583E+03  0.10406565E+05                                 9.191161                            7.093923      -0.049332       1.961960                    0.999180      29.974708      88.420327       0.600399       0.430112      -1.048755      -0.013134      -0.010841       0.001176       0.017071       0.030086       0.010109      -0.008167       0.042388       0.041019      -0.046027       0.014373       0.031653             10.962116       9.666874      -6.009457      -1.637529      14.843892       0.545457       8.375581          -0.000003
          203              C      -0.268330       9.452914      27.783208       0.093620      26.252719 0.33031892E+03  0.73217288E+04                                 7.898255                            6.173472       0.033399       2.029183                    0.999109      26.520757      76.438625       0.638659       0.432670      -1.043788      -0.022749      -0.017434       0.043753       0.052305       0.034652       0.004693       0.009049       0.021834       0.038549      -0.043129       0.009210       0.033918              9.141066       7.399930      -4.168538      -1.357505      11.727904       0.233159       8.295363          -0.000002
          204              C       4.132752      -5.016123      28.547038       0.366509      32.263968 0.33480973E+03  0.74814019E+04                                 9.617634                            6.548347      -0.435458       1.899620                    0.997516      25.096163      73.747203       0.570722       0.480282      -1.012136      -0.030172       0.022207      -0.010446       0.038892       0.025728       0.050343       0.060788      -0.022192       0.078641      -0.059963      -0.039541       0.099503             13.197738      13.842264      -6.826846      -0.962548      17.967919      -2.938705       7.783033           0.000000
          205              C       2.335299      -3.974171      29.067156       0.351374      34.820181 0.36111205E+03  0.82281776E+04                                10.082457                            6.780313      -0.590548       1.832171                    0.997684      26.071089      77.518251       0.563061       0.477407      -1.013036       0.031075      -0.001280      -0.014182       0.034182       0.030618       0.037006       0.047107      -0.003812       0.063449      -0.044107      -0.036308       0.080415             13.852400      20.168258      -1.641564      -7.682148      10.195061      -1.491858      11.193882           0.000001
          206              C       3.678877      -3.130476      27.491942       0.394578      34.640771 0.29680101E+03  0.64596324E+04                                10.100307                            6.193298      -0.498672       1.887824                    0.998457      24.406805      71.661712       0.580703       0.484630      -1.006050      -0.008130      -0.023193       0.011220       0.027016       0.027758       0.049068       0.046413      -0.003198       0.075191      -0.048298      -0.039541       0.087840             14.747482      10.010478       1.820904      -3.889908      19.310112     -10.261857      14.921857           0.000004
          207              C       0.035060       2.650521       0.576588       0.098834      25.967647 0.32205456E+03  0.70738791E+04                                 7.778222                            6.048365       0.209594       2.090352                    0.999567      26.025699      73.999751       0.654636       0.425969      -1.050771       0.013497      -0.032619       0.023427       0.042368       0.019000       0.036961       0.016594      -0.058402       0.041118      -0.056832       0.004465       0.052367              8.925834      11.962949      -1.470001      -3.636379       7.113456      -1.076268       7.701095          -0.000016
          208              C       0.134748      -2.765411      29.619967      -0.141234      33.605026 0.43581410E+03  0.10298290E+05                                 9.213355                            7.058578      -0.053384       1.964802                    0.999335      29.506422      86.296932       0.604614       0.428711      -1.051765       0.008309       0.014563       0.013576       0.021574       0.001305       0.036774       0.007304      -0.027915       0.060394      -0.044963       0.002737       0.042227             10.872222      15.353986      -1.491613      -5.251014       8.746815      -0.664426       8.515866          -0.000021
          209              C       2.046065       1.552299       0.071330       0.061041      41.966137 0.49192294E+03  0.11934233E+05                                10.959749                            7.614762      -0.370421       1.889026                    0.998273      28.052215      82.065310       0.571165       0.442025      -1.047884      -0.030051       0.004105       0.017063       0.034800       0.009766       0.009579       0.014488      -0.022232       0.048528      -0.023379      -0.005829       0.029208             14.788212      22.565487      -1.572736      -9.103837      10.067058      -0.585329      11.732091          -0.000000
          210              C       1.699430       0.490241       0.977821      -0.159806      33.664709 0.45487702E+03  0.10851742E+05                                 9.198467                            7.184487       0.047780       1.994105                    0.998856      29.872567      87.451546       0.603354       0.425529      -1.054955       0.011823      -0.001025      -0.001785       0.012000       0.011477       0.024607      -0.004429      -0.035797       0.023339      -0.038532       0.016264       0.022268             10.827318      14.733040      -0.857315      -5.568074       8.600073      -0.599657       9.148840          -0.000009
          211              C       0.502655       0.677744       1.616823       0.077594      26.725156 0.33833913E+03  0.75380734E+04                                 7.939652                            6.212888       0.049091       2.025241                    0.999425      26.903295      77.520357       0.642587       0.427825      -1.047639      -0.014413       0.042713      -0.024251       0.051189       0.006331       0.031189       0.002419      -0.059368       0.015343      -0.050160       0.019383       0.030777              9.142384      11.258602      -1.017144      -4.183219       8.492245      -0.194609       7.676305          -0.000005
          212              C       5.250455      -1.118440      24.834883       0.093923      28.580531 0.32027801E+03  0.70313963E+04                                 8.328986                            6.061809       0.073397       2.040067                    0.999642      26.237433      74.800764       0.648460       0.430238      -1.047221      -0.050848       0.023750       0.014223       0.057895       0.005686      -0.000039       0.031914       0.053553      -0.026286      -0.048461       0.016230       0.032231             10.383347       7.487640       0.163621      -2.751245      12.584623      -5.885017      11.077777          -0.000006
          213              C       5.107805      -2.152414      25.729485      -0.142669      36.377290 0.43159107E+03  0.10145322E+05                                 9.676918                            6.995560       0.047545       1.995772                    0.999484      29.213465      84.442973       0.612786       0.425210      -1.056871      -0.007497       0.002230       0.003869       0.008727      -0.010029       0.013535       0.026504       0.019060      -0.016012      -0.038121       0.016140       0.021981             12.269522       8.872910       1.142878      -3.686921      14.141020      -7.495412      13.794637          -0.000006
          214              C       4.018238      -2.147350      26.582478       0.063134      43.808019 0.39204133E+03  0.90193288E+04                                11.226346                            6.794054      -0.313603       1.927453                    0.998885      26.517936      76.451493       0.602985       0.441527      -1.044358       0.003460       0.013472      -0.014460       0.020064       0.006183       0.024499       0.026832       0.014740       0.025696      -0.033129      -0.008824       0.041953             16.716956       9.767707       2.806159      -4.705321      22.293413     -12.797076      18.089749           0.000001
          215              C       3.291832      -0.990855      26.436846      -0.127858      37.163931 0.43061609E+03  0.10155278E+05                                 9.932778                            7.039457      -0.092407       1.953263                    0.999439      29.364934      86.082630       0.601846       0.431538      -1.048973       0.020608      -0.002500      -0.003829       0.021109       0.001893       0.013083       0.040398       0.043929       0.007590      -0.053281       0.013801       0.039480             12.968492       8.014704      -0.109386      -2.054891      17.880560      -8.563470      13.010212          -0.000015
          216              C       3.544166       0.024215      25.551159       0.094088      29.158388 0.33140985E+03  0.73373131E+04                                 8.491744                            6.196165       0.059094       2.039729                    0.999466      26.246172      75.111786       0.636829       0.434422      -1.044817       0.040803      -0.013455      -0.015545       0.045690       0.002841       0.015881       0.037122       0.045933       0.009187      -0.050965       0.010493       0.040472             10.524594       7.982090      -0.654832      -2.374746      13.025910      -5.584793      10.565783          -0.000012
          217              C       0.395411       3.029069       4.401683       0.082369      28.956255 0.34673223E+03  0.77357783E+04                                 8.347946                            6.265517       0.220976       2.085413                    0.999652      26.417339      75.002387       0.646614       0.424572      -1.054628      -0.042762       0.028613       0.001536       0.051474      -0.015732      -0.029962      -0.023708      -0.001798      -0.013525      -0.047407       0.017558       0.029849              9.860755       9.923774       0.283412       2.384413       9.630387       5.122575      10.028104          -0.000004
          218              C       1.189896       3.695573       5.331951      -0.149120      35.274230 0.43765394E+03  0.10321354E+05                                 9.436858                            7.017079       0.067884       1.999360                    0.999504      29.436639      85.161082       0.615584       0.421904      -1.059185       0.006455       0.010735      -0.000331       0.012531      -0.009296      -0.016386      -0.024210      -0.017625       0.010152      -0.033709       0.003624       0.030085             11.268872      11.315013       1.122607       3.412891      11.046620       5.976087      11.444982          -0.000002
          219              C       0.545240       4.767567       5.962036       0.063143      39.217917 0.42804481E+03  0.99876476E+04                                10.247449                            6.982671      -0.088687       1.986682                    0.999170      26.725749      75.632890       0.614535       0.427155      -1.061330      -0.016950      -0.017117      -0.024227       0.034164       0.012865      -0.014984      -0.013933      -0.005149       0.030921      -0.018824      -0.010704       0.029529             13.458565      15.001258       2.121511       5.780131      12.019866       6.811777      13.354570           0.000000
          220              C      -0.737055       5.174582       5.644021      -0.147484      36.055013 0.44772602E+03  0.10654341E+05                                 9.660950                            7.167357      -0.023407       1.978424                    0.998622      29.562567      86.845385       0.598212       0.430266      -1.050516       0.000596      -0.009052       0.003608       0.009763       0.001281      -0.011167      -0.032029      -0.007791       0.004785      -0.031641      -0.004634       0.036275             11.472117      13.106311       0.623999       3.761079      10.855557       4.993799      10.454483          -0.000004
          221              C      -1.383952       4.419762       4.695921       0.117451      28.158312 0.31912140E+03  0.70171611E+04                                 8.305544                            6.102087       0.004154       2.027769                    0.999337      26.051899      74.939364       0.636603       0.437554      -1.040216       0.033029      -0.034153       0.003341       0.047629       0.005248      -0.027486      -0.044452      -0.012638      -0.012700      -0.050126      -0.005398       0.055524              9.810513      10.707335      -0.357921       2.016127       9.711875       4.646943       9.012331          -0.000006
          222              C       1.387122       5.489690       7.023077       0.342893      35.698976 0.36323130E+03  0.81965930E+04                                 9.927625                            6.631035      -0.300280       1.928522                    0.998786      25.020527      71.384391       0.597923       0.453953      -1.037388       0.019151       0.016408       0.026104       0.036296       0.015275      -0.022879      -0.062519      -0.068911       0.058817      -0.052441      -0.037641       0.090082             13.352793      15.533862       2.398873       4.787363      11.253022       6.796758      13.271494           0.000005
          223              C       3.323166       5.893342       7.983065       0.363413      34.467246 0.33044695E+03  0.72988023E+04                                 9.723137                            6.327490      -0.363977       1.911831                    0.998751      24.629952      70.030799       0.610329       0.454352      -1.034846      -0.030899      -0.000006      -0.003647       0.031114       0.015764      -0.009393      -0.070707      -0.063870       0.052760      -0.052254      -0.041254       0.093508             13.642991      24.119621      -3.211492       0.010571       8.479455       2.851516       8.329897           0.000008
          224              C       1.523219       6.950797       8.702314       0.377002      33.122360 0.32094617E+03  0.70569460E+04                                 9.544996                            6.290398      -0.394029       1.911461                    0.998690      24.373003      69.771597       0.602513       0.462333      -1.027503       0.020387      -0.019094      -0.010928       0.029993       0.019133      -0.015747      -0.067359      -0.075218       0.013145      -0.049257      -0.044368       0.093625             13.010558      14.446735      -4.619798      -3.278152      12.025933       7.010739      12.559005           0.000009
          225              C       7.042339       6.006407       8.812282       0.095147      25.538609 0.31849899E+03  0.69546757E+04                                 7.613505                            5.982676       0.242148       2.101451                    0.999647      25.743767      72.243278       0.665615       0.421419      -1.056885       0.003154      -0.021688      -0.034512       0.040882       0.003786       0.007806      -0.011368      -0.059875       0.062702      -0.041816       0.010094       0.031723              8.690412      12.688341      -1.301601       0.684373       6.299621       1.943163       7.083275           0.000010
          226              C       5.675807       6.204074       8.874696      -0.148864      32.964522 0.41918845E+03  0.97782429E+04                                 8.992325                            6.858829       0.135177       2.025429                    0.999609      29.005898      83.410491       0.623925       0.420845      -1.060031       0.002171      -0.006304      -0.010432       0.012381       0.001568      -0.012663      -0.010528      -0.053707       0.057565      -0.039203       0.008728       0.030475             10.686713      17.566723      -1.227217       1.372391       6.711915       1.907942       7.781500           0.000017
          227              C       4.834559       5.664778       7.938484       0.068618      39.721514 0.41388685E+03  0.95748236E+04                                10.341150                            6.859133      -0.185124       1.957160                    0.999114      26.478231      74.570865       0.621110       0.426273      -1.062056       0.022872       0.005732      -0.009850       0.025554       0.012101      -0.005007      -0.020081      -0.037713       0.025363      -0.026661      -0.007903       0.034564             14.412158      26.710633      -3.501186       0.632500       7.968687       2.267639       8.557155           0.000004
          228              C       5.391539       4.828957       7.008216      -0.143053      33.223423 0.40915817E+03  0.94944002E+04                                 9.054995                            6.771045       0.138064       2.029605                    0.999685      28.845013      82.951621       0.628172       0.420195      -1.059576       0.000175       0.006001      -0.000413       0.006018       0.008777       0.000310      -0.022582      -0.062994       0.045561      -0.040526      -0.002549       0.043075             10.968912      18.084164      -2.356763      -0.713530       7.220036       2.337042       7.602536           0.000002
          229              C       6.752685       4.728887       6.969579       0.086844      27.161299 0.33064611E+03  0.73134201E+04                                 8.035046                            6.160768       0.117461       2.054949                    0.999586      26.340369      75.252500       0.643297       0.430465      -1.047605       0.007403       0.038695       0.031107       0.050197       0.008483       0.001152      -0.012399      -0.077715       0.048676      -0.047984       0.009585       0.038399              9.422096      14.304198      -1.629603       0.136637       6.094490       1.983314       7.867601           0.000001
          230              C      -1.113827       8.992887      10.473687       0.079591      29.762946 0.35232569E+03  0.79396880E+04                                 8.633681                            6.419251       0.018867       2.021106                    0.999028      27.006823      78.589681       0.619714       0.438587      -1.039828       0.032901       0.000096       0.038181       0.050401       0.021048       0.006610      -0.031134      -0.014764      -0.015664      -0.039738       0.001251       0.038487             10.266240      11.096307      -1.623303      -0.216879       8.399284       4.854139      11.303130           0.000009
          231              C      -0.481283       8.186539       9.552335      -0.141802      36.660768 0.46080526E+03  0.11089802E+05                                 9.891759                            7.337837      -0.210308       1.911172                    0.998480      30.344272      90.843825       0.580831       0.438177      -1.041499       0.016499      -0.003525       0.018585       0.025101       0.018573       0.005691      -0.033656      -0.027381       0.028570      -0.039316      -0.004965       0.044281             12.001303      14.075474      -3.495244      -2.052142       9.916069       5.249862      12.012365           0.000008
          232              C       0.851710       7.875173       9.620694       0.051524      39.912883 0.41368311E+03  0.96047134E+04                                10.411543                            6.892006      -0.200666       1.954418                    0.999109      26.775932      76.472137       0.612681       0.430581      -1.055443      -0.014101       0.014016       0.004731       0.020437       0.018593      -0.000650      -0.024271      -0.025106       0.003918      -0.028740      -0.007415       0.036155             14.032443      14.289188      -4.911189      -3.485738      12.919247       8.114541      14.888893           0.000007
          233              C       1.542995       8.423641      10.705511      -0.136817      36.979312 0.47228942E+03  0.11420481E+05                                 9.910091                            7.398599      -0.224439       1.902209                    0.998537      30.526993      91.194450       0.582784       0.434632      -1.045066      -0.006887       0.009355      -0.002370       0.011856       0.007948       0.004941      -0.042438      -0.033657      -0.031808      -0.042133      -0.009342       0.051475             11.881153      11.650507      -2.089658      -1.334781      10.260056       6.333233      13.732894           0.000021
          234              C       0.833259       9.206105      11.653611       0.092929      29.515628 0.36330214E+03  0.82562224E+04                                 8.680611                            6.580579      -0.160770       1.966914                    0.998087      27.093139      79.366064       0.602977       0.446984      -1.034139      -0.038330      -0.001922      -0.022673       0.044576       0.022173       0.009064      -0.028883      -0.032718      -0.033399      -0.040966      -0.002098       0.043064             10.207592      10.719455      -1.913937      -0.797995       8.504110       4.863757      11.399211           0.000013
          235              C       0.680071      12.546851      14.185842       0.067100      28.685870 0.37713031E+03  0.86112624E+04                                 8.344076                            6.583029       0.094203       2.038930                    0.999253      27.256539      78.843187       0.622500       0.430915      -1.048450      -0.014768      -0.011733      -0.046055       0.049767      -0.026436       0.008212       0.011696       0.037720       0.089003      -0.049831       0.017394       0.032437              9.586008       8.237903       4.384806       0.623814      11.484839      -0.425468       9.035281           0.000011
          236              C       1.463822      13.668241      14.194758      -0.136084      33.729867 0.44323344E+03  0.10559057E+05                                 9.336287                            7.172971      -0.177848       1.922891                    0.998887      30.020115      89.288442       0.590631       0.435308      -1.043673       0.008699      -0.006592      -0.018414       0.021406      -0.029538       0.002298       0.009018       0.023233       0.075794      -0.045456       0.017928       0.027528             11.076299      10.029112       6.131844      -0.250916      13.973936      -1.002643       9.225848           0.000013
          237              C       1.599267      14.537447      13.142634       0.072442      39.746965 0.40684340E+03  0.94579002E+04                                10.574546                            6.946862      -0.372824       1.905444                    0.998527      26.893212      78.232780       0.592321       0.444817      -1.041220      -0.003596      -0.022195      -0.004024       0.022841      -0.032266      -0.007653       0.002036       0.013586      -0.034025      -0.027966      -0.011705       0.039671             14.472131      14.423695      10.294794       1.400068      18.622249       0.247374      10.370449           0.000007
          238              C       0.904644      14.203795      12.007291      -0.135436      34.571674 0.42692855E+03  0.10054998E+05                                 9.430928                            6.994148      -0.052384       1.968369                    0.998946      29.450035      86.508253       0.605248       0.429681      -1.049238       0.008437      -0.018312       0.004893       0.020747      -0.043353      -0.004697      -0.005374       0.027675      -0.003683      -0.046022      -0.000108       0.046130             11.461198      11.022775       6.814952       2.275166      13.282785       1.454832      10.078032           0.000015
          239              C       0.027485      13.147516      12.001347       0.100574      26.808681 0.32645188E+03  0.72132186E+04                                 7.997636                            6.123439       0.035094       2.030928                    0.999235      26.422227      75.982168       0.643566       0.430728      -1.045183       0.012031      -0.015639       0.037979       0.042799      -0.036707      -0.010771       0.008644       0.007921       0.040225      -0.043635       0.005673       0.037962              9.353340       8.787643       4.842487       1.720376      10.608137       0.465071       8.664240           0.000010
          240              C       9.344552      -1.624743      13.196132       0.369379      35.850067 0.34402211E+03  0.77496346E+04                                10.294113                            6.643817      -0.562061       1.852873                    0.998136      25.436799      75.369266       0.565107       0.481150      -1.010369       0.019165       0.025324       0.002106       0.031828      -0.026610      -0.046723       0.039692      -0.005433       0.070006      -0.045911      -0.034503       0.080414             14.427019      16.163764       9.208879       2.097455      18.439567      -1.128258       8.677725           0.000008
          241              C      11.290216      -0.716276      13.879715       0.374288      35.711261 0.33291813E+03  0.74639272E+04                                10.329821                            6.571701      -0.697065       1.807089                    0.997600      25.681674      76.773899       0.561600       0.486463      -1.004131      -0.025517       0.000348      -0.020438       0.032695      -0.036218      -0.034144       0.046753      -0.023999       0.041611      -0.045096      -0.035988       0.081084             14.605076      19.761665       1.833684       9.490122       9.701368      -1.394054      14.352195           0.000008
          242              C      10.123252       0.289594      12.182645       0.364312      39.007623 0.36880095E+03  0.84211840E+04                                10.821294                            6.834967      -0.554887       1.847742                    0.997527      25.723399      75.781666       0.564694       0.475020      -1.017506       0.009466      -0.018391       0.014745       0.025402      -0.030708      -0.044165       0.049360      -0.017338       0.049546      -0.048028      -0.038274       0.086301             15.924293      10.038454      -0.479915       3.534811      19.987850     -11.231362      17.746574           0.000005
          243              C      -0.686651       0.386579      15.657032       0.096152      27.771996 0.33046585E+03  0.73053699E+04                                 8.125241                            6.120298       0.127257       2.055332                    0.999644      26.366190      75.202153       0.651839       0.425060      -1.051361      -0.016102      -0.053323       0.018415       0.058666       0.000962      -0.041090       0.014911      -0.054376       0.010509      -0.057925       0.016981       0.040944              9.561914      11.096942       0.880023       5.304372       8.266499      -0.661290       9.322300           0.000020
          244              C      -1.751450       0.506149      14.774318      -0.140393      33.943809 0.42388518E+03  0.99217586E+04                                 9.229129                            6.927664       0.086269       2.012973                    0.999457      28.992726      83.691197       0.616324       0.424577      -1.057014      -0.005199       0.016175      -0.000862       0.017012      -0.000520      -0.035260       0.016382      -0.005866      -0.013289      -0.040889       0.003673       0.037216             11.032943      13.520956       1.614719       6.324814       9.005123      -0.502076      10.572751           0.000031
          245              C      12.442586      -0.635532      14.753513       0.068707      41.990222 0.43912999E+03  0.10393197E+05                                10.983467                            7.215847      -0.411057       1.884296                    0.998641      27.456155      80.285589       0.582019       0.444644      -1.042527       0.017802       0.004812       0.030893       0.035979      -0.015024      -0.023394       0.006524       0.012826       0.021275      -0.023407      -0.010285       0.033691             15.201568      20.471145       1.228610      11.003338      10.141312      -0.541190      14.992247           0.000007
          246              C      12.768431      -1.753788      15.579758      -0.153322      35.800474 0.47085625E+03  0.11353747E+05                                 9.665887                            7.357861      -0.089372       1.947602                    0.998917      30.241997      89.610202       0.589127       0.431168      -1.049320      -0.011021       0.010654       0.004250       0.015907      -0.000200      -0.024761      -0.001162      -0.049672       0.004567      -0.040277       0.016092       0.024185             11.661973      14.661007      -0.251455       6.912161       9.045872      -0.949452      11.279039           0.000014
          247              C      -1.052088      -1.705154      16.364393       0.080461      26.819071 0.33490574E+03  0.74353880E+04                                 7.957260                            6.171228       0.132002       2.056574                    0.999543      26.601935      76.276210       0.646954       0.426434      -1.049506       0.012269       0.042065      -0.006668       0.044322       0.002756      -0.040953       0.002312      -0.029911       0.003281      -0.049193       0.014612       0.034581              9.234496      10.602328       0.406569       4.661050       8.489263      -0.327811       8.611897           0.000009
          248              C       8.989850       2.295114       9.154074       0.099155      26.501007 0.29912215E+03  0.64321470E+04                                 7.804329                            5.765849       0.234098       2.098932                    0.999797      25.426909      70.890724       0.683423       0.416782      -1.059438       0.038784       0.020450       0.010927       0.045186      -0.005585      -0.016321       0.027811       0.057439      -0.065795      -0.048525       0.002113       0.046412              9.516961       5.431737       0.540395       2.100535      10.919204      -4.449761      12.199943           0.000005
          249              C       8.986924       1.402197      10.146756      -0.136543      34.287835 0.39164774E+03  0.89926907E+04                                 9.298808                            6.650302       0.103121       2.022298                    0.999634      28.462226      81.522246       0.629932       0.423466      -1.057118       0.001527       0.021800       0.018421       0.028582      -0.003561      -0.025586       0.040229       0.008015      -0.028253      -0.050114       0.003040       0.047074             11.847796       7.436582       0.074908       2.844632      12.960653      -7.459129      15.146152           0.000014
          250              C       9.914843       1.415790      11.142410       0.085268      42.167716 0.41816383E+03  0.97229667E+04                                10.930068                            6.967737      -0.204910       1.957634                    0.998732      26.500677      75.437854       0.605042       0.435380      -1.053818      -0.007506       0.007113      -0.015425       0.018571      -0.010754      -0.027100       0.015862       0.024139      -0.011439      -0.027122      -0.013020       0.040141             16.114847       8.322234      -0.769151       3.734313      20.954203     -11.830057      19.068103           0.000005
          251              C      10.628302       2.584159      11.282098      -0.142427      34.690972 0.42100187E+03  0.98302338E+04                                 9.359892                            6.876347       0.086281       2.010088                    0.999550      28.985725      83.368281       0.622821       0.421175      -1.059922      -0.012545       0.005015       0.004074       0.014111       0.000415      -0.015916       0.029100       0.051761       0.007241      -0.046070       0.009520       0.036550             11.764945       6.834452       1.056614       1.825242      15.703082      -6.821849      12.757300           0.000022
          252              C      10.463190       3.585343      10.339942       0.089650      28.236592 0.32528473E+03  0.71370881E+04                                 8.176354                            6.041765       0.258470       2.100758                    0.999808      25.943408      72.868904       0.663366       0.420819      -1.057750      -0.028981      -0.024150      -0.024010       0.044717      -0.002054      -0.010583       0.034111       0.054961      -0.017237      -0.050853       0.014462       0.036390              9.964901       6.847940       1.341943       2.012517      12.510855      -4.906923      10.535908           0.000016
          253              I       2.494321      11.501081       8.696667      -0.442692     452.978795 0.19681488E+05  0.10949652E+07                                36.105006                           34.863411       1.558168       1.850112                    0.999920     168.185060     551.102327       0.475391       0.231586      -1.350803       0.105150       0.071301       0.250124       0.280539       0.067902       0.083508       0.184140       0.009050       0.797526      -0.223265      -0.135614       0.358879             38.313868      34.571893       4.696480       8.826050      28.456264       6.936581      51.913446           0.000035
          254              I       3.315404       8.414728       5.510574      -0.429577     437.865624 0.18724276E+05  0.10268686E+07                                35.034246                           33.815677       1.772704       1.912192                    0.999878     164.705246     532.549293       0.487679       0.229014      -1.357138       0.102109      -0.167775      -0.087610       0.215059      -0.214395      -0.127985       0.076409      -0.274218      -0.363338      -0.250766      -0.100053       0.350819             37.290230      38.301003     -11.492379      -2.723940      45.681561      -2.795990      27.888127          -0.000028
          255              I       5.854460       0.884458      28.513453      -0.460188     449.237007 0.19478754E+05  0.10849567E+07                                36.215794                           34.902084       1.367224       1.799412                    0.999978     171.071861     567.821936       0.468902       0.234516      -1.341511       0.011023       0.189859      -0.157802       0.247123       0.102988      -0.050942      -0.242092      -0.179644       0.651925      -0.256117      -0.129038       0.385154             37.938457      24.949340       1.469758       3.284963      36.157034     -12.114116      52.708996          -0.000156
          256              I       3.919027       4.359283       1.728872      -0.476314     448.921799 0.19666708E+05  0.10955418E+07                                35.896298                           34.898244       1.480671       1.825036                    0.999834     170.498630     561.722901       0.473480       0.232224      -1.347899      -0.208409       0.014502       0.016716       0.209580       0.157918      -0.139800       0.066890       0.389442      -0.340303      -0.277740      -0.057773       0.335513             36.991890      49.156523       6.156406      -2.155857      31.079299       7.664123      30.739849          -0.000030
          257              I      -4.469157       8.138267      28.278657      -0.437379     423.419938 0.18016842E+05  0.98245337E+06                                34.470879                           33.319999       1.632221       1.872997                    0.999853     166.957620     545.242545       0.486083       0.231080      -1.348789       0.192884      -0.075279       0.028010       0.208940      -0.219778       0.157758      -0.103328       0.106360      -0.169632      -0.201789      -0.141083       0.342873             35.760726      47.498679      -8.341535       5.044237      31.748545       0.956357      28.034953          -0.000090
          258              I      -5.479821      11.805169      25.769014      -0.450222     408.189653 0.18811157E+05  0.10388423E+07                                33.838418                           34.259442       1.424001       1.817814                    0.999946     169.629246     560.921476       0.474019       0.233979      -1.342066       0.130650       0.150874      -0.141070       0.244404       0.139467      -0.086022      -0.159499      -0.433421      -0.145222      -0.243893      -0.115538       0.359431             33.876710      29.872491      10.532561      -1.105848      41.197964       0.186928      30.559674          -0.000028
          259              I      -2.925559       8.359898      24.171510      -0.438514     458.985508 0.19939341E+05  0.11128755E+07                                36.439663                           35.104784       1.536410       1.843328                    0.999905     168.557524     553.127140       0.473497       0.231768      -1.350601      -0.118788       0.111665       0.248747       0.297413      -0.100988      -0.081663       0.221463      -0.090771       0.666014      -0.233456      -0.136375       0.369832             38.164644      34.244645      -6.480889      -9.737575      31.373768       9.600394      48.875518           0.000025
          260              I      -3.999169       5.142404      21.218429      -0.434563     432.151976 0.18253840E+05  0.99610869E+06                                34.811650                           33.399374       1.724008       1.899122                    0.999882     165.255829     535.436359       0.489779       0.229168      -1.355021      -0.116196      -0.148122      -0.033523       0.191221       0.229083       0.137976       0.052206      -0.202830      -0.510365      -0.267818      -0.095084       0.362902             37.153437      41.305382      13.235886       2.866235      44.485322      -1.639987      25.669606           0.000043
          261              I      10.497990       0.233919      17.928610      -0.472621     456.419003 0.19050374E+05  0.10525638E+07                                36.250323                           34.257068       1.561427       1.848493                    0.999925     169.142490     554.582906       0.479880       0.231009      -1.349964       0.176494      -0.043932      -0.006564       0.181998      -0.189144       0.185946       0.023506       0.379089      -0.106625      -0.291088      -0.064764       0.355852             38.426434      54.348050      -4.373867       5.254011      25.643616       6.383678      35.287637           0.000078
          262              I       8.295985       2.429836      14.631063      -0.473003     443.063001 0.19466064E+05  0.10847448E+07                                35.879955                           34.921844       1.345701       1.793644                    0.999966     171.735255     571.308500       0.467853       0.234935      -1.340082       0.023769       0.111411      -0.177408       0.210834      -0.043233      -0.066202      -0.213721      -0.156550       0.726785      -0.252331      -0.106901       0.359232             37.292217      27.293801       0.340284     -10.229980      33.662593      -6.681692      50.920257           0.000159
          263              I       3.956887      10.835626      13.090622      -0.447852     429.534055 0.18260853E+05  0.10001402E+07                                34.885196                           33.609452       1.543551       1.847362                    0.999923     168.467924     553.236419       0.482096       0.231971      -1.346110      -0.183990      -0.077468       0.050292       0.205871       0.249383      -0.136770      -0.101593       0.143291      -0.296606      -0.210060      -0.160658       0.370717             36.038563      48.870590       8.230942      -2.501008      30.202802       1.337164      29.042295           0.000101
          264              I       5.247271      14.592260      10.931985      -0.435327     401.999332 0.18219091E+05  0.99771670E+06                                33.401600                           33.634780       1.502534       1.840043                    0.999956     168.033045     552.556628       0.480335       0.232853      -1.344247      -0.126001       0.175983      -0.122170       0.248539      -0.125493       0.055643      -0.149098      -0.467830      -0.237905      -0.228827      -0.133046       0.361873             33.661846      29.401376     -10.786028      -0.500609      41.329905       2.280358      30.254258           0.000047
          265              I       4.511091       0.354023      21.024351      -0.442692     452.978794 0.19681488E+05  0.10949652E+07                                36.105005                           34.863411       1.558168       1.850112                    0.999920     168.185060     551.102325       0.475391       0.231586      -1.350803      -0.105150      -0.071301      -0.250124       0.280539       0.067902       0.083508       0.184140       0.009050       0.797526      -0.223265      -0.135614       0.358879             38.313867      34.571893       4.696480       8.826050      28.456264       6.936581      51.913445           0.000035
          266              I       3.690008       3.440376      24.210444      -0.429577     437.865659 0.18724278E+05  0.10268688E+07                                35.034248                           33.815679       1.772704       1.912192                    0.999878     164.705250     532.549316       0.487679       0.229014      -1.357138      -0.102109       0.167776       0.087610       0.215059      -0.214395      -0.127985       0.076409      -0.274218      -0.363339      -0.250766      -0.100053       0.350819             37.290233      38.301006     -11.492381      -2.723940      45.681564      -2.795990      27.888129          -0.000028
          267              I       1.150952      10.970646       1.207565      -0.460189     449.237121 0.19478761E+05  0.10849572E+07                                36.215801                           34.902091       1.367224       1.799412                    0.999978     171.071875     567.822014       0.468902       0.234516      -1.341511      -0.011023      -0.189860       0.157802       0.247123       0.102988      -0.050942      -0.242092      -0.179645       0.651925      -0.256117      -0.129038       0.385154             37.938465      24.949345       1.469759       3.284964      36.157041     -12.114119      52.709008          -0.000156
          268              I       3.086385       7.495821      27.992146      -0.476314     448.921793 0.19666708E+05  0.10955417E+07                                35.896297                           34.898243       1.480671       1.825036                    0.999834     170.498632     561.722903       0.473481       0.232224      -1.347899       0.208408      -0.014502      -0.016716       0.209580       0.157918      -0.139800       0.066890       0.389442      -0.340302      -0.277740      -0.057773       0.335513             36.991890      49.156523       6.156406      -2.155857      31.079298       7.664123      30.739849          -0.000030
          269              I      11.474569       3.716837       1.442361      -0.437378     423.419718 0.18016830E+05  0.98245252E+06                                34.470865                           33.319986       1.632222       1.872997                    0.999853     166.957594     545.242394       0.486083       0.231080      -1.348789      -0.192884       0.075279      -0.028010       0.208940      -0.219778       0.157757      -0.103328       0.106359      -0.169631      -0.201789      -0.141083       0.342873             35.760711      47.498658      -8.341531       5.044235      31.748533       0.956357      28.034941          -0.000091
          270              I      12.485233       0.049935       3.952004      -0.450223     408.189630 0.18811155E+05  0.10388422E+07                                33.838417                           34.259441       1.424001       1.817814                    0.999946     169.629242     560.921456       0.474019       0.233979      -1.342066      -0.130650      -0.150875       0.141070       0.244404       0.139467      -0.086022      -0.159499      -0.433421      -0.145222      -0.243893      -0.115538       0.359431             33.876708      29.872490      10.532561      -1.105848      41.197962       0.186928      30.559673          -0.000028
          271              I       9.930971       3.495206       5.549508      -0.438514     458.985495 0.19939340E+05  0.11128754E+07                                36.439662                           35.104783       1.536410       1.843328                    0.999905     168.557525     553.127140       0.473497       0.231768      -1.350601       0.118788      -0.111665      -0.248747       0.297413      -0.100988      -0.081663       0.221463      -0.090771       0.666014      -0.233456      -0.136375       0.369832             38.164642      34.244644      -6.480889      -9.737574      31.373767       9.600394      48.875516           0.000024
          272              I      11.004581       6.712700       8.502589      -0.434563     432.151978 0.18253840E+05  0.99610871E+06                                34.811651                           33.399375       1.724008       1.899122                    0.999882     165.255829     535.436360       0.489779       0.229168      -1.355021       0.116197       0.148122       0.033523       0.191221       0.229083       0.137976       0.052206      -0.202830      -0.510365      -0.267818      -0.095084       0.362902             37.153437      41.305382      13.235886       2.866235      44.485323      -1.639987      25.669606           0.000043
          273              I      -3.492578      11.621185      11.792408      -0.472621     456.419029 0.19050375E+05  0.10525639E+07                                36.250325                           34.257070       1.561427       1.848493                    0.999925     169.142491     554.582917       0.479880       0.231009      -1.349964      -0.176494       0.043932       0.006564       0.181998      -0.189144       0.185946       0.023506       0.379089      -0.106626      -0.291088      -0.064764       0.355852             38.426436      54.348053      -4.373867       5.254012      25.643617       6.383678      35.287639           0.000077
          274              I      -1.290573       9.425268      15.089955      -0.473003     443.063120 0.19466071E+05  0.10847453E+07                                35.879963                           34.921851       1.345701       1.793644                    0.999966     171.735267     571.308577       0.467853       0.234935      -1.340082      -0.023769      -0.111411       0.177408       0.210834      -0.043232      -0.066202      -0.213721      -0.156550       0.726786      -0.252331      -0.106902       0.359233             37.292225      27.293807       0.340284     -10.229983      33.662600      -6.681694      50.920269           0.000159
          275              I       3.048525       1.019478      16.630396      -0.447851     429.533940 0.18260846E+05  0.10001398E+07                                34.885189                           33.609445       1.543552       1.847363                    0.999923     168.467910     553.236338       0.482096       0.231971      -1.346110       0.183989       0.077468      -0.050292       0.205870       0.249383      -0.136770      -0.101593       0.143291      -0.296606      -0.210059      -0.160658       0.370717             36.038555      48.870579       8.230941      -2.501007      30.202796       1.337164      29.042289           0.000102
          276              I       1.758141      -2.737156      18.789033      -0.435329     401.999449 0.18219099E+05  0.99771719E+06                                33.401608                           33.634787       1.502534       1.840042                    0.999956     168.033062     552.556720       0.480334       0.232853      -1.344247       0.126001      -0.175983       0.122170       0.248539      -0.125493       0.055644      -0.149098      -0.467830      -0.237905      -0.228827      -0.133046       0.361873             33.661854      29.401382     -10.786031      -0.500610      41.329915       2.280359      30.254265           0.000044
          277              N       0.023116      10.191939       6.259246      -0.174562      34.244327 0.50270353E+03  0.12097563E+05                                 8.999439                            7.399307      -0.199776       1.979351                    0.997187      27.360358      76.278124       0.623187       0.408415      -1.083340      -0.119296      -0.021890      -0.004204       0.121361      -0.007184      -0.010833       0.012321      -0.073541       0.093547      -0.054166       0.012883       0.041283             10.235006      13.574866       1.850169      -1.016709       8.468511       2.519322       8.661642          -0.000001
          278              N      10.119274       9.953358       7.159793      -0.399982      45.231511 0.55710115E+03  0.13666705E+05                                10.564698                            7.574359       0.323295       2.100732                    0.999280      29.579713      81.519158       0.646528       0.386179      -1.105744      -0.065437      -0.092006      -0.088408       0.143398      -0.070992      -0.053586      -0.115697       0.030418      -0.051914      -0.168060       0.060160       0.107901             13.622399      22.550433      -0.793056      -6.492807       7.406304       2.334626      10.910461          -0.000009
          279              N       8.225584       8.806741       6.398935      -0.377924      41.731198 0.54497078E+03  0.13290152E+05                                10.024535                            7.507331       0.412703       2.139993                    0.998768      29.062237      79.746390       0.647620       0.387819      -1.105039       0.130462       0.030666      -0.011157       0.134481      -0.062548       0.020272      -0.006066      -0.215295       0.232665      -0.164617       0.070695       0.093923             12.322605       9.727855       0.500325      -0.881015      11.327303       7.419516      15.912655          -0.000006
          280              N      10.297575       8.619504       5.275481      -0.382403      42.126473 0.51027335E+03  0.12266431E+05                                10.060044                            7.249081       0.302919       2.097790                    0.999435      29.139840      79.926738       0.659776       0.386184      -1.103914      -0.074535       0.054027       0.110981       0.144191       0.040181       0.107193      -0.087524      -0.070522      -0.189239      -0.180582       0.067150       0.113432             12.832795      19.387340       6.043359       3.772783       9.717869       3.576536       9.393176          -0.000022
          281              N       6.674416      11.230107      10.559878      -0.167383      35.783693 0.47278788E+03  0.11211317E+05                                 9.286835                            7.158286      -0.135371       2.004278                    0.997876      26.983814      74.825855       0.635525       0.406427      -1.083999       0.048390      -0.045062      -0.086865       0.109168       0.009804       0.038333      -0.020889       0.014277      -0.088487      -0.058042       0.015652       0.042389             11.068246      11.888411       0.871068      -0.737566       8.334579       5.148816      12.981749           0.000006
          282              N       7.140868       5.944287       2.419291      -0.167582      36.234834 0.48407008E+03  0.11545011E+05                                 9.360110                            7.236180      -0.166095       1.994045                    0.997668      27.074335      75.256305       0.633109       0.405641      -1.084685       0.054282       0.059503       0.073698       0.109172      -0.028846      -0.031463      -0.014920       0.008132      -0.056027      -0.052213       0.009430       0.042783             11.153408      11.250057       0.306372       0.475296       9.370788       5.723904      12.839380          -0.000006
          283              N       7.252544       3.229491       0.897575      -0.163029      33.030107 0.48781673E+03  0.11679629E+05                                 8.828531                            7.310777      -0.274954       1.963644                    0.996502      27.141034      76.072612       0.622633       0.410867      -1.079107       0.054011      -0.079155       0.012384       0.096623       0.026340      -0.009331       0.004574       0.017301       0.102156      -0.045811       0.009778       0.036033             10.024183       7.881573      -3.893586      -1.205071      12.688526       0.323656       9.502449           0.000001
          284              N       3.941440      16.912232       0.371513      -0.360894      41.828840 0.57252962E+03  0.14187270E+05                                10.154182                            7.769839       0.142986       2.053062                    0.997780      29.556057      82.734681       0.625098       0.395419      -1.095677      -0.025609      -0.084431       0.083009       0.121140      -0.031550       0.033871       0.110691       0.112407      -0.077890      -0.155122       0.074010       0.081112             12.547352      18.131740      -5.815172      -3.573268      11.678976       0.424588       7.831339           0.000006
          285              N       4.434423      14.858822       1.512800      -0.375830      46.372176 0.59622312E+03  0.14967702E+05                                10.977938                            7.991894      -0.031745       1.990245                    0.997892      30.174530      85.815078       0.607348       0.401719      -1.088238      -0.084596       0.096868      -0.016106       0.129612       0.113452      -0.008253       0.029005       0.045624       0.229569      -0.157268       0.066668       0.090600             13.976256      15.131084       3.743219      -7.906610      11.869165      -5.559758      14.928519          -0.000000
          286              N       2.495900      16.008738       2.056694      -0.388567      43.305361 0.55315406E+03  0.13578574E+05                                10.326297                            7.578404       0.252090       2.085288                    0.998460      29.427135      81.768028       0.640851       0.389350      -1.100821       0.126794      -0.015829      -0.064886       0.143309       0.025962       0.111589      -0.000337      -0.194536       0.063942      -0.174227       0.074402       0.099825             13.295430       8.968325      -3.242231       0.700806      20.766943      -7.028117      10.151023           0.000002
          287              N       7.270573      10.091737      28.202274      -0.182909      34.740983 0.51831538E+03  0.12593397E+05                                 9.142932                            7.543114      -0.373815       1.919443                    0.996426      27.805099      78.385435       0.612377       0.411660      -1.079104      -0.104744       0.004353       0.052093       0.117064      -0.007345       0.024493      -0.012164      -0.082980       0.020834      -0.054756       0.009748       0.045008             10.367042      10.898351      -2.100275      -4.137770      10.154807       0.114402      10.047968           0.000002
          288              N       2.442002      11.883245       5.028796      -0.149299      35.862347 0.46999977E+03  0.11166603E+05                                 9.393002                            7.194897      -0.338729       1.941138                    0.997163      27.081098      76.006421       0.624166       0.413031      -1.075978       0.024413       0.063897      -0.065471       0.094685      -0.010289       0.003925       0.035252       0.033521      -0.044684      -0.048805       0.019422       0.029383             11.646160       9.209395       0.082527      -3.255253      13.555564      -6.094308      12.173521           0.000002
          289              N       7.879879       8.452490      25.643294      -0.168267      36.851258 0.49073458E+03  0.11761226E+05                                 9.508346                            7.336584      -0.259717       1.961146                    0.997517      27.326351      76.507060       0.621338       0.411313      -1.079347      -0.056819      -0.052861      -0.081066       0.112225      -0.024194      -0.029615      -0.022498       0.027172      -0.067707      -0.055208       0.011817       0.043391             11.184884      11.502221      -1.284058       1.103257      11.587667       5.671528      10.464763          -0.000002
          290              N       4.322672       6.685823      22.665248      -0.367222      42.628205 0.53146968E+03  0.12880864E+05                                10.152748                            7.395050       0.299178       2.102428                    0.999175      28.992464      79.328863       0.654945       0.385865      -1.106350       0.046484      -0.084162      -0.067076       0.117231       0.072242       0.046614      -0.097666       0.056132       0.006783      -0.152900       0.062729       0.090171             12.820330      20.913136       1.912702       5.107106       8.125722       2.903621       9.422133           0.000006
          291              N       4.162965       5.116283      20.870099      -0.371819      43.512055 0.52667751E+03  0.12747749E+05                                10.304942                            7.375932       0.291429       2.097971                    0.999229      29.066236      79.720698       0.653277       0.387365      -1.104246       0.083604       0.054650       0.084734       0.130981      -0.054668      -0.096470      -0.083703      -0.029093      -0.117466      -0.165694       0.074381       0.091313             13.245962      19.894010      -6.276873      -3.984841      10.474176       3.940302       9.369699           0.000014
          292              N       6.310304       5.433274      21.907362      -0.366193      42.239180 0.56795233E+03  0.13988475E+05                                10.137198                            7.681354       0.367502       2.125058                    0.998622      29.262781      80.584396       0.638341       0.389578      -1.104254      -0.112425       0.027356      -0.012439       0.116372       0.030510      -0.031755       0.005918      -0.223898       0.231323      -0.158994       0.076897       0.082096             12.364191       9.940484      -0.377618       0.614602      12.939663       7.765068      14.212425           0.000007
          293              N      -0.577849       6.567538      21.883586      -0.165258      33.666133 0.49232670E+03  0.11795003E+05                                 8.897980                            7.322684      -0.270704       1.958449                    0.997151      27.231242      75.933109       0.625955       0.408431      -1.082523       0.110275      -0.014072      -0.007819       0.111444      -0.001005       0.013555       0.011189      -0.067059       0.105792      -0.053344       0.011419       0.041925             10.081437      13.519665      -2.038745       0.917756       7.754660       2.179771       8.969986           0.000003
          294              N       7.458152       2.338442      18.207096      -0.163910      36.721778 0.49145458E+03  0.11785213E+05                                 9.489346                            7.318894      -0.237035       1.968778                    0.997496      27.338084      76.613025       0.624904       0.408732      -1.080825      -0.048595       0.068127       0.072486       0.110711       0.024835       0.031156      -0.019748       0.016273      -0.048539      -0.052458       0.012959       0.039499             11.336357      11.746085      -1.282094       0.272130       9.621921       5.580417      12.641064           0.000006
          295              N       7.129111      -0.453900      16.703212      -0.183201      35.736096 0.54541674E+03  0.13386337E+05                                 9.279190                            7.704988      -0.233238       1.965131                    0.996805      27.833091      78.182787       0.611401       0.408175      -1.084265      -0.075343      -0.082133      -0.007340       0.111697      -0.026170       0.015070      -0.004646       0.001044       0.116143      -0.046177       0.001671       0.044506             10.553790       8.987896       4.444632       1.419637      11.902636       0.505796      10.770836           0.000005
          296              N      -3.369435      13.514962      15.660004      -0.377230      47.088872 0.60385869E+03  0.15175118E+05                                11.028078                            7.994323       0.091525       2.028930                    0.997805      30.101444      85.053850       0.614115       0.396880      -1.093882       0.017297      -0.108117       0.090092       0.141792       0.011213      -0.017076       0.130374       0.129996      -0.104864      -0.173311       0.081345       0.091966             14.167974      20.819752       7.090743       5.567857      11.658091       1.825437      10.026080           0.000009
          297              N      -4.137867      11.536156      16.676463      -0.389477      48.380809 0.60686886E+03  0.15290802E+05                                11.240398                            8.030774       0.033705       2.004695                    0.998071      30.499888      86.682236       0.609985       0.398521      -1.091249       0.108280       0.099793      -0.025481       0.149441      -0.124835       0.003056       0.023611       0.016324       0.269115      -0.171387       0.070792       0.100596             14.574662      13.297047      -3.217909       8.029825      12.334408      -6.838751      18.092529           0.000009
          298              N      -2.118838      12.502953      17.475959      -0.398457      47.287653 0.64084404E+03  0.16302153E+05                                10.979493                            8.178517       0.154902       2.035505                    0.998515      30.740075      86.631453       0.615156       0.391407      -1.100618      -0.115874      -0.004210      -0.093190       0.148758      -0.002832      -0.126549       0.005181      -0.176082      -0.002181      -0.178013       0.083114       0.094899             13.924242      10.021574       5.052593      -1.024753      20.947477      -6.698182      10.803674           0.000009
          299              N       7.257100      12.497950      13.326904      -0.174378      34.967893 0.50440529E+03  0.12163731E+05                                 9.180171                            7.437435      -0.304706       1.947630                    0.996249      27.466206      76.961357       0.617619       0.411243      -1.080144       0.091844       0.008055       0.061013       0.110557      -0.001598      -0.023626      -0.009106      -0.081741       0.007308      -0.052571       0.010609       0.041962             10.569609      11.332524       1.045099       4.864551      10.146004      -0.169048      10.230301           0.000005
          300              N      -2.543501       8.383902      20.355925      -0.174860      34.899449 0.48713774E+03  0.11619514E+05                                 9.107256                            7.250153      -0.103846       2.007492                    0.998406      27.156561      75.129079       0.634594       0.404645      -1.086942      -0.010565       0.083821      -0.085270       0.120035       0.012519      -0.000683       0.040777       0.031379      -0.005973      -0.051088       0.014980       0.036109             10.829248       7.882938       0.487547       3.202002      12.925547      -4.385952      11.679259           0.000004
          301              N       6.982296       1.663165      23.461772      -0.174562      34.244325 0.50270350E+03  0.12097562E+05                                 8.999439                            7.399307      -0.199776       1.979351                    0.997187      27.360357      76.278124       0.623187       0.408415      -1.083340       0.119296       0.021890       0.004204       0.121361      -0.007184      -0.010833       0.012321      -0.073541       0.093547      -0.054166       0.012883       0.041283             10.235007      13.574866       1.850169      -1.016709       8.468512       2.519322       8.661642          -0.000001
          302              N      -3.113862       1.901746      22.561225      -0.399982      45.231511 0.55710116E+03  0.13666706E+05                                10.564697                            7.574359       0.323295       2.100732                    0.999280      29.579714      81.519159       0.646528       0.386179      -1.105744       0.065437       0.092006       0.088408       0.143398      -0.070992      -0.053586      -0.115697       0.030418      -0.051914      -0.168060       0.060160       0.107901             13.622399      22.550432      -0.793056      -6.492806       7.406304       2.334626      10.910460          -0.000009
          303              N      -1.220172       3.048363      23.322083      -0.377924      41.731198 0.54497078E+03  0.13290152E+05                                10.024535                            7.507330       0.412703       2.139993                    0.998768      29.062237      79.746390       0.647620       0.387819      -1.105039      -0.130462      -0.030666       0.011157       0.134481      -0.062548       0.020272      -0.006066      -0.215295       0.232665      -0.164617       0.070695       0.093923             12.322605       9.727855       0.500325      -0.881015      11.327303       7.419516      15.912655          -0.000006
          304              N      -3.292163       3.235600      24.445537      -0.382403      42.126470 0.51027330E+03  0.12266429E+05                                10.060044                            7.249080       0.302919       2.097790                    0.999435      29.139839      79.926733       0.659776       0.386184      -1.103914       0.074535      -0.054027      -0.110981       0.144191       0.040181       0.107193      -0.087524      -0.070522      -0.189239      -0.180582       0.067150       0.113433             12.832794      19.387338       6.043358       3.772782       9.717868       3.576536       9.393176          -0.000022
          305              N       0.330996       0.624997      19.161140      -0.167383      35.783692 0.47278788E+03  0.11211317E+05                                 9.286835                            7.158286      -0.135371       2.004278                    0.997876      26.983814      74.825856       0.635525       0.406427      -1.083999      -0.048390       0.045062       0.086865       0.109168       0.009804       0.038333      -0.020889       0.014277      -0.088487      -0.058042       0.015652       0.042389             11.068247      11.888411       0.871068      -0.737566       8.334579       5.148816      12.981749           0.000006
          306              N      -0.135456       5.910817      27.301727      -0.167582      36.234836 0.48407010E+03  0.11545012E+05                                 9.360110                            7.236180      -0.166095       1.994045                    0.997668      27.074336      75.256306       0.633109       0.405641      -1.084685      -0.054282      -0.059503      -0.073698       0.109172      -0.028846      -0.031463      -0.014920       0.008132      -0.056027      -0.052213       0.009430       0.042783             11.153408      11.250057       0.306372       0.475296       9.370787       5.723904      12.839380          -0.000006
          307              N      -0.247132       8.625613      28.823443      -0.163029      33.030107 0.48781673E+03  0.11679629E+05                                 8.828531                            7.310777      -0.274954       1.963644                    0.996502      27.141034      76.072610       0.622633       0.410867      -1.079107      -0.054011       0.079155      -0.012384       0.096623       0.026340      -0.009331       0.004574       0.017301       0.102156      -0.045811       0.009778       0.036033             10.024182       7.881573      -3.893586      -1.205071      12.688525       0.323656       9.502449           0.000002
          308              N       3.063972      -5.057128      29.349505      -0.360894      41.828843 0.57252966E+03  0.14187272E+05                                10.154183                            7.769839       0.142985       2.053062                    0.997780      29.556058      82.734686       0.625098       0.395419      -1.095677       0.025609       0.084431      -0.083009       0.121140      -0.031550       0.033871       0.110691       0.112407      -0.077890      -0.155122       0.074010       0.081112             12.547352      18.131741      -5.815172      -3.573268      11.678976       0.424588       7.831340           0.000006
          309              N       2.570989      -3.003718      28.208218      -0.375830      46.372175 0.59622311E+03  0.14967701E+05                                10.977938                            7.991894      -0.031745       1.990245                    0.997892      30.174530      85.815076       0.607348       0.401719      -1.088238       0.084596      -0.096868       0.016106       0.129612       0.113452      -0.008253       0.029005       0.045624       0.229569      -0.157268       0.066668       0.090600             13.976255      15.131083       3.743219      -7.906609      11.869164      -5.559757      14.928518          -0.000000
          310              N       4.509512      -4.153634      27.664324      -0.388567      43.305362 0.55315408E+03  0.13578575E+05                                10.326297                            7.578405       0.252090       2.085288                    0.998460      29.427135      81.768031       0.640851       0.389350      -1.100821      -0.126794       0.015829       0.064886       0.143309       0.025962       0.111589      -0.000337      -0.194536       0.063942      -0.174227       0.074402       0.099825             13.295431       8.968325      -3.242231       0.700806      20.766944      -7.028118      10.151024           0.000002
          311              N      -0.265161       1.763367       1.518744      -0.182909      34.740982 0.51831538E+03  0.12593397E+05                                 9.142932                            7.543114      -0.373815       1.919443                    0.996426      27.805099      78.385435       0.612377       0.411660      -1.079104       0.104744      -0.004353      -0.052093       0.117064      -0.007345       0.024493      -0.012164      -0.082980       0.020834      -0.054756       0.009748       0.045008             10.367042      10.898351      -2.100274      -4.137770      10.154806       0.114403      10.047968           0.000002
          312              N       4.563410      -0.028141      24.692222      -0.149299      35.862347 0.46999977E+03  0.11166603E+05                                 9.393002                            7.194897      -0.338729       1.941138                    0.997163      27.081098      76.006420       0.624166       0.413031      -1.075978      -0.024413      -0.063897       0.065471       0.094685      -0.010289       0.003925       0.035252       0.033521      -0.044684      -0.048805       0.019422       0.029383             11.646160       9.209395       0.082527      -3.255253      13.555563      -6.094307      12.173521           0.000002
          313              N      -0.874467       3.402614       4.077724      -0.168267      36.851258 0.49073458E+03  0.11761226E+05                                 9.508346                            7.336584      -0.259717       1.961146                    0.997517      27.326351      76.507059       0.621338       0.411313      -1.079347       0.056819       0.052861       0.081066       0.112225      -0.024194      -0.029615      -0.022498       0.027172      -0.067707      -0.055208       0.011817       0.043391             11.184884      11.502221      -1.284057       1.103257      11.587667       5.671528      10.464763          -0.000002
          314              N       2.682740       5.169281       7.055770      -0.367222      42.628200 0.53146961E+03  0.12880862E+05                                10.152747                            7.395049       0.299178       2.102429                    0.999175      28.992462      79.328856       0.654945       0.385865      -1.106350      -0.046484       0.084162       0.067076       0.117231       0.072242       0.046615      -0.097666       0.056132       0.006783      -0.152900       0.062729       0.090171             12.820329      20.913134       1.912702       5.107106       8.125721       2.903621       9.422132           0.000006
          315              N       2.842447       6.738821       8.850919      -0.371819      43.512053 0.52667748E+03  0.12747748E+05                                10.304941                            7.375931       0.291429       2.097971                    0.999229      29.066236      79.720696       0.653277       0.387365      -1.104246      -0.083604      -0.054650      -0.084734       0.130981      -0.054668      -0.096470      -0.083703      -0.029093      -0.117466      -0.165694       0.074381       0.091313             13.245961      19.894009      -6.276872      -3.984840      10.474175       3.940302       9.369698           0.000014
          316              N       0.695108       6.421830       7.813656      -0.366193      42.239181 0.56795234E+03  0.13988475E+05                                10.137198                            7.681354       0.367502       2.125058                    0.998622      29.262781      80.584397       0.638341       0.389579      -1.104254       0.112425      -0.027356       0.012439       0.116372       0.030510      -0.031755       0.005918      -0.223898       0.231323      -0.158994       0.076897       0.082096             12.364191       9.940484      -0.377618       0.614602      12.939663       7.765068      14.212426           0.000007
          317              N       7.583261       5.287566       7.837432      -0.165258      33.666134 0.49232674E+03  0.11795004E+05                                 8.897980                            7.322685      -0.270704       1.958449                    0.997151      27.231243      75.933113       0.625955       0.408431      -1.082523      -0.110275       0.014072       0.007819       0.111444      -0.001005       0.013555       0.011189      -0.067059       0.105792      -0.053344       0.011419       0.041925             10.081437      13.519666      -2.038745       0.917756       7.754661       2.179770       8.969986           0.000003
          318              N      -0.452740       9.516662      11.513922      -0.163910      36.721777 0.49145458E+03  0.11785213E+05                                 9.489346                            7.318894      -0.237035       1.968778                    0.997496      27.338084      76.613023       0.624904       0.408732      -1.080825       0.048595      -0.068127      -0.072486       0.110711       0.024835       0.031156      -0.019748       0.016273      -0.048539      -0.052458       0.012959       0.039499             11.336356      11.746085      -1.282094       0.272130       9.621921       5.580417      12.641063           0.000006
          319              N      -0.123699      12.309004      13.017806      -0.183201      35.736100 0.54541680E+03  0.13386339E+05                                 9.279191                            7.704988      -0.233239       1.965131                    0.996805      27.833093      78.182793       0.611401       0.408175      -1.084265       0.075343       0.082133       0.007340       0.111697      -0.026170       0.015070      -0.004646       0.001044       0.116143      -0.046177       0.001671       0.044506             10.553790       8.987897       4.444633       1.419637      11.902637       0.505796      10.770836           0.000005
          320              N      10.374847      -1.659858      14.061014      -0.377230      47.088873 0.60385870E+03  0.15175118E+05                                11.028079                            7.994323       0.091525       2.028930                    0.997805      30.101444      85.053851       0.614115       0.396880      -1.093882      -0.017297       0.108117      -0.090092       0.141792       0.011213      -0.017076       0.130374       0.129996      -0.104864      -0.173311       0.081345       0.091966             14.167975      20.819753       7.090744       5.567858      11.658091       1.825437      10.026080           0.000009
          321              N      11.143279       0.318948      13.044555      -0.389478      48.380808 0.60686885E+03  0.15290802E+05                                11.240398                            8.030774       0.033705       2.004695                    0.998071      30.499888      86.682234       0.609985       0.398521      -1.091249      -0.108280      -0.099793       0.025481       0.149441      -0.124835       0.003056       0.023611       0.016324       0.269114      -0.171387       0.070792       0.100596             14.574661      13.297047      -3.217909       8.029825      12.334407      -6.838751      18.092529           0.000009
          322              N       9.124250      -0.647849      12.245059      -0.398457      47.287660 0.64084416E+03  0.16302157E+05                                10.979494                            8.178518       0.154902       2.035505                    0.998515      30.740078      86.631464       0.615156       0.391407      -1.100618       0.115874       0.004209       0.093190       0.148758      -0.002832      -0.126549       0.005181      -0.176082      -0.002181      -0.178013       0.083114       0.094899             13.924243      10.021575       5.052594      -1.024753      20.947480      -6.698182      10.803675           0.000009
          323              N      -0.251688      -0.642846      16.394114      -0.174378      34.967896 0.50440535E+03  0.12163733E+05                                 9.180172                            7.437436      -0.304706       1.947630                    0.996249      27.466208      76.961365       0.617619       0.411243      -1.080144      -0.091844      -0.008055      -0.061013       0.110557      -0.001598      -0.023626      -0.009106      -0.081741       0.007308      -0.052570       0.010609       0.041962             10.569610      11.332525       1.045099       4.864552      10.146003      -0.169048      10.230302           0.000005
          324              N       9.548913       3.471202       9.365093      -0.174860      34.899449 0.48713775E+03  0.11619515E+05                                 9.107256                            7.250154      -0.103846       2.007492                    0.998406      27.156561      75.129083       0.634594       0.404645      -1.086942       0.010565      -0.083821       0.085270       0.120035       0.012519      -0.000683       0.040777       0.031379      -0.005973      -0.051088       0.014980       0.036108             10.829249       7.882938       0.487546       3.202002      12.925548      -4.385953      11.679260           0.000004

******************************************************
Auxiliary information for the entire system
The total spin magnetic moment of the unit cell is   0.000539
The total net atomic charge of the unit cell is   -0.000002
Accuracy of reproducing the electrostatic potential in the unit cell:
  The inner radius (bohr) =    5.0000
  The outer radius (bohr) =   12.0000
  Valid grid points have density less than (e/(bohr^3)) =    0.0001
  The number of valid grid points were=       538438
  The rms potential error without charges in kcal/mol is=      7.23783
  The rms potential error with partial charges in kcal/mol is=      1.37085
  The RRMSE value at monopole order=      0.18940
  The rms potential error with partial charges and cloud penetration in kcal/mol is=      1.35221
  The RRMSE value at monopole order with cloud penetration is=      0.18683
  The rms potential error with partial charges and atomic dipoles in kcal/mol is=      0.62681
  The RRMSE value at dipole order=      0.08660
  The rms potential error with partial charges, atomic dipoles and cloud penetration in kcal/mol is=      0.61226
  The RRMSE value at dipole order with cloud penetration=      0.08459

******************************************************
The electron densities and ab initio electrostatic potential were computed in VASP using the PBE functional and
projector augmented wave method. See the main text of the journal article for a description of computational details.
The atomic charges, dipoles, and quadrupoles were computed with the DDEC6 method as described in
(a) T. A. Manz and N. Gabaldon Limas, RSC Adv. 6 (2016) 47771-47801 DOI: 10.1039/c6ra04656h
(b) N. Gabaldon Limas and T. A. Manz, RSC Adv. 8 (2018) 2678-2707 DOI: 10.1039/c7ra11829e.
For each atom in the material, the electron cloud parameters were fit to the spherically averaged atom-in-material
electron density using radial positions for which this density was between 10^-4 and 10^-2 electrons per cubic bohr.
The polarizabilities, dispersion coefficients, and quantum Drude oscillator (QDO) parameters were fit using the MCLF method.
The magnetic structure of the system was optimized in VASP from the default ferromagnetic initial guess using spin polarization.
The atomic spin moments (ASMs) were computed on this optimized magnetic structure using the DDEC6 partition as inputs
to the method of T. A. Manz and D. S. Sholl, J. Chem. Theory Comput. 7 (2011) 4146-4164 DOI: 10.1021/ct200539n.
The RMSE and RRMSE were computed using a uniform grid with Ewald summation.
