# Supplementary material for: A collection of forcefield precursors for metal–organic frameworks
Source: RSC Adv. 2019 Nov 13;9(63):36492–507. doi: 10.1039/c9ra07327b (PMC9075174; doi:10.1039/c9ra07327b)
Supplement: RA-009-C9RA07327B-s5507 [file RA-009-C9RA07327B-s5507.xyz]

  324
jmolscript: load "" {1 1 1} spacegroup "x,y,z" unitcell [{     14.902000     0.000000     0.000000 }, {     -7.451102    17.930989     0.000000 }, {      0.000000    -6.890819    30.591515 }]
Zn     5.283766     4.327783     8.645162     0.438056
Zn     1.487142    10.593339    13.145480     0.472201
Zn    13.160090    -1.529428    18.399267     0.468372
Zn     9.618162     0.882374    23.940920     0.437963
Zn    -1.487297     7.147930    28.441237     0.473613
Zn     1.741880     1.915982     3.103509     0.467517
Zn    -2.167264    10.157796     6.650595     0.437963
Zn     8.938195     3.892240     2.150278     0.473613
Zn     5.709018     9.124188    27.488006     0.467517
Zn     2.167132     6.712387    21.946353     0.438056
Zn     5.963756     0.446831    17.446035     0.472201
Zn    -5.709192    12.569598    12.192248     0.468372
H      7.269147     6.310950     9.969775     0.097957
H      9.547661     6.689709     9.975893     0.128844
H     10.073721     3.734740     7.332786     0.132056
H      7.778816     3.317111     7.467389     0.086036
H      2.032568     9.062231    10.587723     0.084689
H      1.022222     7.560458     9.198869     0.118815
H     -2.427597     8.239310    11.184258     0.123940
H     -1.272702     9.626606    12.603704     0.090204
H     -0.955236     2.108657     4.282812     0.095316
H     12.757576     3.247861     5.943931     0.124540
H      1.172748     5.452410     6.696483     0.125357
H      2.250171     4.284094     4.989476     0.086733
H     -0.432245    11.871352    15.151977     0.087106
H     -1.761514    13.730566    15.399769     0.139865
H     -1.010454    14.645978    11.526883     0.138915
H      0.254737    12.684439    11.383103     0.090216
H     -0.585670     0.161246    16.271627     0.087835
H      1.367982     0.413436    15.072439     0.139150
H      2.333652    -3.375478    16.036072     0.142687
H      0.391920    -3.459664    17.253614     0.083517
H      5.930976     1.478363     8.975551     0.083907
H      5.594199    -0.319855    10.367464     0.134118
H      3.554099     2.110936    12.790312     0.128541
H      3.867033     3.845966    11.312742     0.094443
H      7.632756     2.865541    25.265532     0.097517
H      5.354238     3.244299    25.271651     0.128316
H      4.828217     0.289330    22.628544     0.131865
H      7.123128    -0.128299    22.763146     0.086639
H     -2.032698     5.616821    25.883481     0.084706
H     -1.022332     4.115049    24.494626     0.118602
H      2.427475     4.793900    26.480015     0.126187
H      1.272560     6.181197    27.899462     0.090309
H      0.955201    -1.336753    19.578570     0.094516
H      2.144372    -0.197549    21.239689     0.121225
H     -1.172827     2.007000    21.992240     0.126347
H     -2.250233     0.838684    20.285234     0.087236
H      0.432071     8.425943    30.447735     0.086458
H      1.761319    17.175976     0.104011     0.138736
H      1.010258    11.200569    26.822640     0.137983
H     -0.254911     9.239030    26.678860     0.089205
H      0.585627     3.606656     0.975869     0.087382
H     -1.368025    -3.031974    30.368197     0.140565
H     12.568345     0.069931     0.740315     0.141118
H     14.510075    -0.014255     1.957857     0.082442
H      8.970984    -1.967047    24.271308     0.082562
H      9.307778    -3.765265    25.663222     0.134890
H     11.347845    -1.334474    28.086070     0.129208
H     11.034895     0.400556    26.608500     0.093856
H     -0.181858     8.174629     5.325983     0.097517
H      2.096660     7.795871     5.319864     0.128316
H      2.622681    10.750840     7.962971     0.131865
H      0.327770    11.168469     7.828369     0.086639
H      9.483596     5.423349     4.708034     0.084706
H      8.473230     6.925121     6.096889     0.118602
H      5.023423     6.246270     4.111500     0.126187
H      6.178338     4.858973     2.692053     0.090309
H      6.495697    12.376923    11.012945     0.094516
H      5.306526    11.237719     9.351826     0.121224
H      8.623725     9.033170     8.599275     0.126347
H     -5.200869    10.201486    10.306281     0.087236
H      7.018827     2.614227     0.143780     0.086458
H      5.689579    -6.135806    30.487504     0.138736
H      6.440640    -0.160399     3.768875     0.137983
H      7.705809     1.801140     3.912655     0.089205
H      6.865271     7.433514    29.615646     0.087382
H      8.818923    14.072144     0.223318     0.140565
H     -5.117447    10.970239    29.851200     0.141118
H     -7.059177    11.054425    28.633658     0.082442
H     -1.520086    13.007217     6.320207     0.082563
H     -1.856880    14.805435     4.928293     0.134891
H     -3.896947    12.374644     2.505445     0.129208
H     -3.583997    10.639614     3.983015     0.093856
H      0.181751     4.729220    20.621740     0.097957
H     -2.096763     4.350461    20.615622     0.128844
H     -2.622823     7.305430    23.258729     0.132057
H     -0.327918     7.723059    23.124126     0.086036
H      5.418330     1.977939    20.003792     0.084689
H      6.428676     3.479712    21.392646     0.118815
H      9.878495     2.800860    19.407257     0.123940
H      8.723600     1.413564    17.987811     0.090204
H      8.406134     8.931513    26.308703     0.095316
H     -5.306678     7.792309    24.647584     0.124540
H      6.278150     5.587760    23.895032     0.125357
H      5.200727     6.756076    25.602039     0.086733
H      7.883143    -0.831182    15.439538     0.087106
H      9.212412    -2.690396    15.191746     0.139865
H      8.461352    -3.605808    19.064632     0.138914
H      7.196161    -1.644269    19.208412     0.090216
H      8.036568    10.878924    14.319888     0.087835
H      6.082916    10.626734    15.519076     0.139150
H      5.117246    14.415648    14.555443     0.142687
H      7.058978    14.499834    13.337901     0.083517
H      1.519922     9.561807    21.615964     0.083907
H      1.856699    11.360025    20.224051     0.134118
H      3.896799     8.929234    17.801203     0.128541
H      3.583865     7.194204    19.278773     0.094443
C      7.842878     5.760372     9.452778     0.089076
C      9.197468     5.998988     9.428305    -0.140925
C     10.063279     5.279532     8.642103     0.068118
C      9.523834     4.267809     7.895670    -0.139356
C      8.148380     4.026171     7.981326     0.086584
C     11.513242     5.599237     8.544210     0.362477
C     -1.557309     6.757276     9.134626     0.384510
C     -1.432122     5.234082     7.522454     0.375991
C      1.116096     8.854120    10.731503     0.087850
C      0.518531     7.992032     9.878000    -0.153641
C     -0.849471     7.742265    10.015662     0.056647
C     -1.497713     8.376526    11.052714    -0.139861
C     -0.803285     9.201923    11.893981     0.100445
C     -0.518612     2.783233     4.790631     0.096068
C     -1.242854     3.486447     5.760382    -0.140826
C     -0.646781     4.521332     6.451751     0.052246
C      0.709300     4.789422     6.200900    -0.146888
C      1.354562     4.057378     5.215853     0.092157
C     -0.511228    12.469973    14.420840     0.101554
C     -1.326374    13.550826    14.573798    -0.154500
C     -1.482848    14.353519    13.493917     0.072846
C     -0.886765    14.081293    12.282493    -0.145875
C     -0.102913    12.947492    12.221310     0.082724
C      5.032402    -2.397737    13.558159     0.373519
C      3.148782    -1.429300    14.433077     0.372044
C      4.376703    -0.424239    12.741366     0.376526
C      0.043198    -0.551718    16.268568     0.091222
C      1.169790    -0.421933    15.485425    -0.135976
C      1.990896    -1.475068    15.304935     0.074076
C      1.743528    -2.634373    16.057486    -0.147461
C      0.609485    -2.641678    16.822274     0.079652
C      5.466032     1.617136     9.792344     0.088520
C      5.264860     0.539498    10.612197    -0.141248
C      4.586816     0.707991    11.774674     0.082707
C      4.071200     1.964583    12.007170    -0.132799
C      4.278333     3.005247    11.144489     0.095068
C      7.059033     2.314963    24.748536     0.090155
C      5.704439     2.553578    24.724062    -0.141170
C      4.838638     1.834123    23.937860     0.070807
C      5.378097     0.822400    23.191428    -0.140866
C      6.753553     0.580761    23.277084     0.087625
C      3.388672     2.153828    23.839968     0.363290
C      1.557209     3.311866    24.430384     0.385937
C      1.432043     1.788672    22.818211     0.375990
C     -1.116224     5.408711    26.027261     0.086463
C     -0.518648     4.546623    25.173758    -0.150465
C      0.849357     4.296856    25.311420     0.055135
C      1.497589     4.931117    26.348472    -0.142269
C      0.803150     5.756513    27.189739     0.101463
C      0.518568    -0.662177    20.086389     0.098270
C      1.242800     0.041037    21.056140    -0.137136
C      0.646713     1.075922    21.747508     0.053099
C     -0.709370     1.344013    21.496658    -0.146761
C     -1.354622     0.611968    20.511611     0.089738
C      0.511049     9.024563    29.716598     0.098994
C      1.326182    10.105417    29.869555    -0.150730
C      1.482650    10.908110    28.789675     0.072533
C      0.886573    10.635884    27.578251    -0.145400
C      0.102734     9.502082    27.517068     0.082460
C      9.869591    -5.843146    28.853917     0.374405
C     11.753197    -4.874709    29.728834     0.370393
C     10.525269    -3.869649    28.037123     0.377173
C     -0.043234     2.893692     0.972810     0.090917
C     -1.169824     3.023476     0.189667    -0.136345
C     12.911082     1.970342     0.009177     0.076619
C     13.158460     0.811037     0.761729    -0.147829
C     14.292502     0.803731     1.526517     0.083159
C      9.435925    -1.828274    25.088101     0.087472
C      9.637107    -2.905911    25.907954    -0.140760
C     10.315145    -2.737418    27.070432     0.082534
C     10.830747    -1.480826    27.302927    -0.135446
C     10.623604    -0.440163    26.440246     0.096304
C      0.391865     8.725207     5.842979     0.090155
C      1.746459     8.486592     5.867453    -0.141170
C      2.612260     9.206047     6.653655     0.070807
C      2.072801    10.217770     7.400087    -0.140866
C      0.697345    10.459409     7.314431     0.087625
C      4.062226     8.886342     6.751547     0.363290
C      5.893689     7.728304     6.161131     0.385937
C      6.018855     9.251498     7.773304     0.375990
C      8.567122     5.631459     4.564254     0.086463
C      7.969546     6.493547     5.417757    -0.150465
C      6.601541     6.743314     5.280095     0.055135
C      5.953309     6.109053     4.243043    -0.142269
C      6.647748     5.283657     3.401776     0.101463
C      6.932330    11.702347    10.505126     0.098270
C      6.208098    10.999133     9.535375    -0.137137
C      6.804185     9.964248     8.844007     0.053099
C      8.160268     9.696157     9.094857    -0.146761
C      8.805520    10.428202    10.079904     0.089738
C      6.939849     2.015607     0.874917     0.098994
C      6.124716     0.934753     0.721960    -0.150730
C      5.968248     0.132060     1.801840     0.072533
C      6.564325     0.404286     3.013264    -0.145400
C      7.348164     1.538088     3.074447     0.082460
C     -2.418693    16.883316     1.737598     0.374405
C     -4.302299    15.914879     0.862681     0.370393
C     -3.074371    14.909819     2.554392     0.377173
C      7.494132     8.146478    29.618705     0.090917
C      8.620722     8.016694    30.401848    -0.136345
C     -5.460184    15.960647    -0.009177     0.076619
C     -5.707562    10.229133    29.829786    -0.147829
C     -6.841604    10.236439    29.064998     0.083159
C     -1.985027    12.868444     5.503414     0.087472
C     -2.186209    13.946081     4.683561    -0.140760
C     -2.864247    13.777588     3.521083     0.082534
C     -3.379849    12.520996     3.288588    -0.135446
C     -3.172706    11.480333     4.151269     0.096304
C     -0.391980     5.279798    21.138737     0.089076
C     -1.746570     5.041182    21.163210    -0.140925
C     -2.612381     5.760638    21.949412     0.068118
C     -2.072936     6.772361    22.695845    -0.139356
C     -0.697482     7.013999    22.610189     0.086584
C     -4.062344     5.440933    22.047305     0.362477
C      9.008207     4.282894    21.456889     0.384510
C      8.883020     5.806088    23.069061     0.375991
C      6.334802     2.186050    19.860012     0.087850
C      6.932367     3.048138    20.713515    -0.153641
C      8.300369     3.297905    20.575853     0.056647
C      8.948611     2.663644    19.538801    -0.139861
C      8.254183     1.838247    18.697534     0.100445
C      7.969510     8.256937    25.800884     0.096068
C      8.693752     7.553723    24.831133    -0.140826
C      8.097679     6.518838    24.139764     0.052246
C      6.741598     6.250748    24.390615    -0.146888
C      6.096336     6.982792    25.375662     0.092156
C      7.962126    -1.429803    16.170675     0.101554
C      8.777272    -2.510656    16.017717    -0.154500
C      8.933746    -3.313349    17.097598     0.072846
C      8.337663    -3.041123    18.309022    -0.145875
C      7.553811    -1.907322    18.370205     0.082724
C      2.418496    13.437907    17.033356     0.373519
C      4.302116    12.469470    16.158438     0.372043
C      3.074195    11.464409    17.850149     0.376526
C      7.407700    11.591888    14.322947     0.091222
C      6.281108    11.462103    15.106090    -0.135976
C      5.460002    12.515238    15.286580     0.074076
C      5.707370    13.674543    14.534029    -0.147461
C      6.841413    13.681848    13.769241     0.079651
C      1.984866     9.423034    20.799171     0.088520
C      2.186038    10.500672    19.979318    -0.141248
C      2.864082    10.332179    18.816841     0.082707
C      3.379698     9.075587    18.584345    -0.132799
C      3.172565     8.034923    19.447026     0.095068
I      4.860708     3.246906     6.370071    -0.438737
I      4.013507     6.378960     9.433811    -0.437669
I      1.477759     9.292535    15.317477    -0.461111
I      3.561944    11.491235    12.005946    -0.467317
I     12.788744    -3.823699    19.423777    -0.460527
I     11.353961    -0.131648    17.388829    -0.443030
I     10.041239    -0.198504    21.665829    -0.438796
I     10.888396     2.933551    24.729569    -0.437700
I     -1.477904    12.737944     0.021720    -0.461221
I     -3.562106     8.045825    27.301703    -0.467683
I      2.113249    -0.378290     4.128019    -0.460375
I      3.547996     3.313762     2.093071    -0.442356
I     -2.590341    11.238674     8.925686    -0.438796
I     -3.437498     8.106619     5.861946    -0.437700
I      8.928802     5.193045    -0.021720    -0.461221
I     11.013004     2.994345     3.289812    -0.467683
I      5.337649    11.418460    26.463496    -0.460376
I      3.902902     7.726408    28.498444    -0.442356
I      2.590190     7.793264    24.221444    -0.438737
I      3.437391     4.661210    21.157704    -0.437669
I      5.973139     1.747635    15.274038    -0.461111
I      3.888954    -0.451065    18.585569    -0.467318
I     -5.337846    14.863869    11.167738    -0.460527
I     -3.903063    11.171818    13.202686    -0.443030
N      7.343667     4.743277     8.746114    -0.165031
N     -2.837390     6.520631     9.373240    -0.384283
N     -0.801773     6.161663     8.244413    -0.379228
N     -2.716672     4.878656     7.635642    -0.374054
N      0.494678     9.435278    11.765497    -0.168132
N      0.761469     3.038638     4.564254    -0.166959
N      0.178738    12.190182    13.322605    -0.182228
N      4.068241    -2.433702    14.482023    -0.391293
N      3.324621    -0.373321    13.597928    -0.395587
N      5.223143    -1.436251    12.664887    -0.392844
N     -0.216092    -1.625643    17.024178    -0.168294
N      5.050259     2.851255    10.076845    -0.170216
N      7.558256     1.297868    24.041872    -0.166869
N      2.837292     3.075222    24.668998    -0.387338
N      0.801682     2.716253    23.540171    -0.379559
N      2.716597     1.433246    22.931400    -0.374512
N     -0.494815     5.989868    27.061254    -0.169310
N     -0.761515    -0.406771    19.860012    -0.168446
N     -0.178910     8.744773    28.618362    -0.179533
N     10.833749    -5.879112    29.777781    -0.393385
N     11.577348    -3.818730    28.893686    -0.394692
N      9.678841    -4.881660    27.960645    -0.392377
N      0.216066     1.819767     1.728421    -0.169785
N      9.851683    -0.594155    25.372603    -0.168927
N     -0.107358     9.742302     6.549643    -0.166869
N      4.613606     7.964948     5.922517    -0.387338
N      6.649216     8.323917     7.051344    -0.379559
N      4.734301     9.606924     7.660115    -0.374512
N      7.945713     5.050302     3.530261    -0.169310
N      8.212413    11.446941    10.731503    -0.168446
N      7.629808     2.295397     1.973153    -0.179533
N     -3.382851    16.919282     0.813734    -0.393385
N     -4.126450    14.858900     1.697829    -0.394692
N     -2.227943    15.921830     2.630870    -0.392377
N      7.234832     9.220403    28.863094    -0.169785
N     -2.400785    11.634325     5.218912    -0.168927
N      0.107231     6.296893    21.845401    -0.165031
N     10.288288     4.519539    21.218275    -0.384284
N      8.252671     4.878507    22.347102    -0.379229
N     -4.734430     6.161514    22.955873    -0.374054
N      6.956220     1.604892    18.826018    -0.168132
N      6.689429     8.001532    26.027261    -0.166959
N      7.272160    -1.150012    17.268910    -0.182228
N      3.382657    13.473872    16.109492    -0.391293
N      4.126277    11.413491    16.993587    -0.395587
N      2.227755    12.476421    17.926628    -0.392844
N      7.666990    12.665813    13.567337    -0.168294
N      2.400639     8.188915    20.514670    -0.170216

The following XYZ coordinates are in angstroms. Other properties are in atomic units.
The sperically averaged electron density of each atom fit to a function of the form exp(a - br)
eigen_1, eigen_2 and eigen_3 are the three eigenvalues of traceless quadrupole moment tensor
  atom number  atomic symbol              X              Y              Z     net charge C6 coefficient C8 coefficient C10 coefficient fluctuating dipole atomic polarizability isotropic forcefield polarizability              a              b squared Pearson coefficient          <r^3>          <r^4>         wp_QDO          m_QDO          q_QDO       dipole_x       dipole_y       dipole_z         dipole            Qxy            Qxz            Qyz     Q(x^2-y^2)  Q(3z^2 - R^2)        eigen_1        eigen_2        eigen_3 static polarizability      alpha(xx)      alpha(xy)      alpha(xz)      alpha(yy)      alpha(yz)      alpha(zz) atomic spin moment
            1             Zn       5.283766       4.327783       8.645162       0.438056     138.379635 0.33608454E+04  0.12439838E+06                                21.847817                           18.914087       0.346811       1.856398                    0.998568      60.396264     180.602068       0.414559       0.399166      -1.139084      -0.008735       0.003565      -0.000704       0.009460      -0.010259      -0.014310       0.017917      -0.007150      -0.029680      -0.023367      -0.005859       0.029225             26.193993      26.147873       3.527585      -1.810724      28.022110      -7.673305      24.411997           0.000000
            2             Zn       1.487142      10.593339      13.145480       0.472201     135.081871 0.32104526E+04  0.11755378E+06                                21.509636                           18.490423       0.324243       1.860087                    0.998428      59.269005     176.640248       0.418868       0.399355      -1.138230       0.016157      -0.003441       0.005521       0.017417      -0.003221      -0.014678       0.012595       0.009055      -0.012739      -0.019472      -0.001845       0.021317             25.376458      25.087880      -0.770095       4.539407      25.452514       6.484816      25.588981           0.000002
            3             Zn      13.160090      -1.529428      18.399267       0.468372     133.137631 0.32212857E+04  0.11800274E+06                                21.336965                           18.563851       0.331381       1.861016                    0.998504      59.322599     176.608909       0.416778       0.401179      -1.137387      -0.017237      -0.003763       0.008034       0.019386      -0.017922      -0.018517       0.006209       0.029809      -0.006176      -0.022679      -0.011946       0.034625             24.997769      27.953492       3.817949      -1.617376      21.329181       5.871999      25.710635           0.000001
            4             Zn       9.618162       0.882374      23.940920       0.437963     138.246167 0.33568117E+04  0.12420460E+06                                21.829536                           18.899053       0.352456       1.858202                    0.998573      60.368118     180.451495       0.414869       0.399011      -1.139261       0.008982       0.003816      -0.001420       0.009862       0.009691       0.013540       0.018125      -0.009241      -0.028770      -0.022983      -0.005826       0.028809             26.170720      26.134195      -3.526448       1.808463      27.993978      -7.663456      24.383988           0.000000
            5             Zn      -1.487297       7.147930      28.441237       0.473613     134.962257 0.32068284E+04  0.11738792E+06                                21.499833                           18.482311       0.324676       1.860453                    0.998442      59.228988     176.496038       0.418881       0.399455      -1.138158      -0.015794      -0.003426       0.004601       0.016803       0.002529       0.016782       0.012932       0.008785      -0.012702      -0.021290      -0.001523       0.022813             25.365447      25.073485       0.763988      -4.539962      25.439876       6.486795      25.582979           0.000001
            6             Zn       1.741880       1.915982       3.103509       0.467517     133.246015 0.32252423E+04  0.11818237E+06                                21.345738                           18.573298       0.330684       1.860486                    0.998464      59.358756     176.734822       0.416743       0.401095      -1.137462       0.016598      -0.003935       0.008669       0.019135       0.015696       0.019302       0.007008       0.029703      -0.003802      -0.021116      -0.013009       0.034125             25.005077      27.967741      -3.818999       1.621716      21.335496       5.865667      25.711994           0.000000
            7             Zn      -2.167264      10.157796       6.650595       0.437963     138.246167 0.33568117E+04  0.12420459E+06                                21.829536                           18.899053       0.352456       1.858202                    0.998573      60.368118     180.451493       0.414869       0.399011      -1.139261      -0.008982      -0.003816       0.001420       0.009862       0.009690       0.013540       0.018125      -0.009241      -0.028770      -0.022983      -0.005826       0.028809             26.170721      26.134195      -3.526449       1.808463      27.993978      -7.663457      24.383988           0.000001
            8             Zn       8.938195       3.892240       2.150278       0.473613     134.962254 0.32068283E+04  0.11738791E+06                                21.499833                           18.482310       0.324676       1.860453                    0.998442      59.228988     176.496037       0.418881       0.399455      -1.138158       0.015794       0.003426      -0.004601       0.016803       0.002529       0.016782       0.012932       0.008786      -0.012702      -0.021290      -0.001523       0.022813             25.365446      25.073486       0.763987      -4.539962      25.439875       6.486795      25.582978           0.000001
            9             Zn       5.709018       9.124188      27.488006       0.467517     133.245997 0.32252416E+04  0.11818234E+06                                21.345737                           18.573296       0.330684       1.860486                    0.998464      59.358747     176.734791       0.416743       0.401095      -1.137462      -0.016598       0.003935      -0.008669       0.019135       0.015696       0.019302       0.007008       0.029704      -0.003802      -0.021116      -0.013009       0.034125             25.005076      27.967739      -3.818998       1.621718      21.335496       5.865668      25.711993           0.000000
           10             Zn       2.167132       6.712387      21.946353       0.438056     138.379641 0.33608456E+04  0.12439839E+06                                21.847818                           18.914087       0.346811       1.856398                    0.998568      60.396266     180.602075       0.414559       0.399166      -1.139084       0.008735      -0.003565       0.000704       0.009460      -0.010259      -0.014310       0.017916      -0.007150      -0.029680      -0.023367      -0.005859       0.029225             26.193993      26.147873       3.527583      -1.810724      28.022111      -7.673305      24.411997           0.000000
           11             Zn       5.963756       0.446831      17.446035       0.472201     135.081875 0.32104527E+04  0.11755378E+06                                21.509637                           18.490423       0.324243       1.860087                    0.998428      59.269006     176.640252       0.418868       0.399355      -1.138230      -0.016157       0.003441      -0.005521       0.017417      -0.003221      -0.014678       0.012595       0.009055      -0.012739      -0.019472      -0.001845       0.021317             25.376459      25.087879      -0.770095       4.539407      25.452515       6.484816      25.588982           0.000001
           12             Zn      -5.709192      12.569598      12.192248       0.468372     133.137641 0.32212860E+04  0.11800275E+06                                21.336965                           18.563851       0.331381       1.861016                    0.998504      59.322604     176.608924       0.416778       0.401179      -1.137387       0.017237       0.003763      -0.008034       0.019386      -0.017922      -0.018517       0.006209       0.029809      -0.006176      -0.022679      -0.011946       0.034625             24.997769      27.953492       3.817950      -1.617375      21.329181       5.871999      25.710635           0.000001
           13              H       7.269147       6.310950       9.969775       0.097957       1.601543 0.12356702E+02  0.13461407E+03                                 2.236103                            2.039397      -1.254754       2.275005                    0.994645       3.831786      11.131139       0.445437       1.262212      -0.714666      -0.020920       0.030810       0.029325       0.047401       0.004285       0.000907       0.016723      -0.011369       0.006552      -0.014112      -0.006559       0.020671              2.331418       2.593574      -0.528892      -0.545991       2.289776       0.423697       2.110903          -0.000000
           14              H       9.547661       6.689709       9.975893       0.128844       1.219626 0.90964337E+01  0.91712805E+02                                 1.857337                            1.745187      -1.051727       2.385129                    0.997833       3.433850       9.569573       0.483841       1.255579      -0.716220       0.011685       0.027283       0.024511       0.038493       0.000179      -0.002639       0.014293      -0.012131       0.011610      -0.011478      -0.006930       0.018408              1.900755       1.902912       0.269336       0.187607       2.054764       0.409884       1.744590          -0.000000
           15              H      10.073721       3.734740       7.332786       0.132056       1.303773 0.98523571E+01  0.10148382E+03                                 1.945353                            1.817648      -1.252580       2.288267                    0.996104       3.580301      10.133036       0.472867       1.257508      -0.714906       0.019185      -0.023734      -0.021867       0.037544      -0.005182       0.000330       0.009862      -0.016769      -0.013477      -0.010995      -0.005410       0.016405              1.997573       2.250100      -0.244454      -0.357384       1.850893       0.335552       1.891726          -0.000001
           16              H       7.778816       3.317111       7.467389       0.086036       1.570785 0.12004735E+02  0.12983699E+03                                 2.190727                            1.992671      -1.300631       2.238033                    0.994752       3.942875      11.412098       0.456573       1.240366      -0.717799      -0.008998      -0.036463      -0.027603       0.046609      -0.005794      -0.011765       0.013242      -0.008758      -0.011255      -0.016863      -0.004367       0.021229              2.311325       2.252303       0.628711       0.315114       2.551010       0.523579       2.130663          -0.000000
           17              H       2.032568       9.062231      10.587723       0.084689       1.276670 0.94801165E+01  0.98583079E+02                                 2.039836                            1.867190      -1.450678       2.173023                    0.991567       4.183719      12.664989       0.427093       1.379096      -0.685353       0.044141       0.003488      -0.011081       0.045644      -0.000564      -0.010939       0.007946       0.017222       0.007807      -0.014820      -0.002471       0.017291              2.139629       2.985828       0.303891      -0.150326       1.701074       0.088388       1.731986           0.000000
           18              H       1.022222       7.560458       9.198869       0.118815       1.158717 0.86842480E+01  0.88817349E+02                                 1.942586                            1.811529      -1.605780       2.110381                    0.990920       4.186960      12.788908       0.422621       1.417065      -0.677124       0.021333      -0.015330      -0.021902       0.034202      -0.000683      -0.008118       0.001443       0.016219       0.001706      -0.008656      -0.004518       0.013174              2.022630       2.018221      -0.181740      -0.367420       1.868927       0.436682       2.180744           0.000000
           19              H      -2.427597       8.239310      11.184258       0.123940       1.475717 0.11468557E+02  0.12344040E+03                                 2.161170                            1.997553      -1.474919       2.183636                    0.992080       3.860471      11.389332       0.436153       1.304725      -0.704121      -0.037521      -0.003831       0.008189       0.038594       0.000586      -0.008508      -0.002371       0.020060      -0.003140      -0.010308      -0.004850       0.015158              2.237006       3.028984       0.229416      -0.053227       1.844591       0.170146       1.837442           0.000000
           20              H      -1.272702       9.626606      12.603704       0.090204       1.359273 0.99450596E+01  0.10415117E+03                                 2.102128                            1.895379      -1.286219       2.256844                    0.992689       4.008402      11.983644       0.431751       1.354616      -0.691814      -0.027162       0.019138       0.033959       0.047511       0.003313      -0.008680       0.012035       0.012735       0.003046      -0.018207       0.004221       0.013986              2.245047       2.000188      -0.302651      -0.430322       2.177698       0.750991       2.557257           0.000000
           21              H      -0.955236       2.108657       4.282812       0.095316       1.510759 0.11207520E+02  0.12032491E+03                                 2.230202                            1.996045      -1.262327       2.275418                    0.993186       3.916426      11.661667       0.427954       1.333100      -0.698094      -0.027622      -0.031999      -0.023178       0.048209       0.009361      -0.002344       0.010804       0.010575      -0.013120      -0.017345       0.003524       0.013821              2.393997       2.066973       0.400575       0.355693       2.521818       0.898435       2.593201          -0.000000
           22              H      12.757576       3.247861       5.943931       0.124540       1.432458 0.10989750E+02  0.11693822E+03                                 2.100898                            1.939627      -1.523403       2.152927                    0.993188       3.876020      11.339968       0.448392       1.283749      -0.707549      -0.034125      -0.015206       0.006321       0.037891       0.013422      -0.001168      -0.001735      -0.001051      -0.016356      -0.010731      -0.005621       0.016353              2.177189       2.885374       0.159871      -0.302303       1.782969       0.163415       1.863225          -0.000001
           23              H       1.172748       5.452410       6.696483       0.125357       1.142586 0.84003206E+01  0.84809187E+02                                 1.900886                            1.765831      -1.476978       2.182061                    0.991880       3.929771      11.747049       0.435838       1.391982      -0.683308       0.021692       0.021619       0.019589       0.036354       0.010594      -0.000801       0.004071       0.008923      -0.015870      -0.011326      -0.002946       0.014273              1.976528       1.906198       0.345666       0.184177       2.177139       0.488391       1.846247          -0.000000
           24              H       2.250171       4.284094       4.989476       0.086733       1.391950 0.10316334E+02  0.10933756E+03                                 2.141736                            1.933551      -1.482665       2.154877                    0.991770       4.235146      12.853588       0.425251       1.358993      -0.689337       0.046206       0.015568      -0.006123       0.049141       0.009637      -0.003573       0.010357      -0.001320      -0.040636      -0.019809       0.002379       0.017431              2.265768       3.235270       0.274488      -0.336159       1.767335       0.076714       1.794697           0.000000
           25              H      -0.432245      11.871352      15.151977       0.087106       1.565066 0.12311016E+02  0.13463371E+03                                 2.241391                            2.063165      -1.231743       2.279307                    0.995183       3.936741      11.638217       0.431957       1.296598      -0.706497      -0.006332      -0.024436       0.038622       0.046139      -0.003227      -0.012212      -0.000664       0.004736       0.046694      -0.013833      -0.007359       0.021192              2.320505       1.862622      -0.284173       0.285544       2.466177      -0.641684       2.632717           0.000000
           26              H      -1.761514      13.730566      15.399769       0.139865       1.251762 0.95741630E+01  0.98107363E+02                                 1.926123                            1.821282      -1.021858       2.409718                    0.997860       3.437119       9.765085       0.460066       1.299226      -0.707704      -0.016930       0.004295       0.037636       0.041492      -0.001421      -0.008252      -0.004527      -0.015669       0.059802      -0.019838      -0.002525       0.022363              1.974168       1.886205      -0.231323      -0.305003       1.720642       0.252964       2.315658           0.000001
           27              H      -1.010454      14.645978      11.526883       0.138915       1.293563 0.98332174E+01  0.10135683E+03                                 1.956706                            1.836007      -1.112658       2.363217                    0.997449       3.490191       9.919537       0.462237       1.285536      -0.710140      -0.002566       0.020689      -0.034756       0.040529      -0.001183      -0.007910      -0.011017       0.004895       0.052073      -0.016419      -0.006458       0.022877              1.995743       1.625763      -0.252824       0.088676       2.136963      -0.419617       2.224505           0.000000
           28              H       0.254737      12.684439      11.383103       0.090216       1.603072 0.12151914E+02  0.13263122E+03                                 2.287422                            2.056610      -1.267502       2.268846                    0.993138       3.947740      11.707835       0.429947       1.305240      -0.704427       0.010036      -0.009760      -0.046615       0.048671      -0.009791      -0.004891      -0.006594      -0.022037       0.050353      -0.024314       0.004906       0.019408              2.452043       2.075295      -0.387209      -0.582956       2.219196       0.662639       3.061639           0.000000
           29              H      -0.585670       0.161246      16.271627       0.087835       1.687361 0.13157327E+02  0.14567511E+03                                 2.323292                            2.108488      -1.250022       2.266417                    0.995118       3.926598      11.517739       0.436599       1.267085      -0.713627      -0.024642       0.038129      -0.008309       0.046153       0.000758      -0.005059      -0.013700      -0.027783      -0.009610      -0.015734      -0.007261       0.022995              2.425588       2.792158      -0.837793      -0.253346       2.588537       0.135382       1.896067           0.000000
           30              H       1.367982       0.413436      15.072439       0.139150       1.229377 0.92316139E+01  0.93032561E+02                                 1.847875                            1.745914      -1.050324       2.395178                    0.997941       3.309235       9.095956       0.490851       1.238225      -0.721706       0.009069       0.037948      -0.011441       0.040659      -0.005819       0.000935      -0.006839      -0.023958      -0.046562      -0.016802      -0.005525       0.022327              1.869535       1.680251       0.173770      -0.238385       2.188452      -0.355851       1.739902           0.000000
           31              H       2.333652      -3.375478      16.036072       0.142687       1.289553 0.10002781E+02  0.10395493E+03                                 1.986150                            1.878493      -1.135293       2.357650                    0.996998       3.526474      10.194227       0.445505       1.322908      -0.702299       0.023644      -0.031735       0.005559       0.039963      -0.007802       0.002085      -0.012046      -0.021961      -0.018750      -0.012553      -0.009280       0.021833              2.024599       2.237943      -0.429076      -0.202261       2.159349       0.100642       1.676505           0.000000
           32              H       0.391920      -3.459664      17.253614       0.083517       1.615598 0.12915318E+02  0.14279305E+03                                 2.280240                            2.106043      -1.257965       2.262364                    0.994771       3.987381      11.811455       0.430173       1.287836      -0.708447      -0.004216      -0.043628       0.013079       0.045741      -0.012024      -0.003565      -0.000159      -0.017435      -0.049375      -0.017483      -0.005653       0.023137              2.351295       2.065915       0.500071      -0.315788       2.829039      -0.455724       2.158929          -0.000001
           33              H       5.930976       1.478363       8.975551       0.083907       1.591688 0.11944574E+02  0.12812595E+03                                 2.162702                            1.952405      -1.179513       2.297733                    0.995647       3.787880      10.672070       0.477133       1.196742      -0.729331       0.022671      -0.015732      -0.038499       0.047367      -0.007609      -0.015749       0.006480      -0.020631      -0.025271      -0.023060       0.001105       0.021956              2.286691       1.987813       0.086335      -0.702005       1.859790      -0.174162       3.012471          -0.000001
           34              H       5.594199      -0.319855      10.367464       0.134118       1.195142 0.87661813E+01  0.86847499E+02                                 1.776430                            1.670382      -1.051583       2.387592                    0.998047       3.279548       8.818008       0.517973       1.193582      -0.731376       0.011533      -0.035099      -0.012694       0.039065      -0.006318      -0.013574       0.010198      -0.011764      -0.002229      -0.017071      -0.003491       0.020562              1.812652       1.463006      -0.241033      -0.101414       2.360123       0.022649       1.614826          -0.000001
           35              H       3.554099       2.110936      12.790312       0.128541       1.332184 0.10134378E+02  0.10458181E+03                                 1.940360                            1.819385      -1.284108       2.276516                    0.995096       3.508343       9.770908       0.484578       1.224852      -0.723382      -0.021641       0.010785       0.033007       0.040916      -0.014746      -0.010508       0.006381      -0.002189      -0.001244      -0.015638      -0.005837       0.021475              1.978155       1.776773      -0.037126      -0.469992       1.777990      -0.090813       2.379702          -0.000000
           36              H       3.867033       3.845966      11.312742       0.094443       1.575551 0.11788611E+02  0.12686051E+03                                 2.204490                            1.982480      -1.244405       2.274215                    0.995159       3.820766      11.013555       0.455256       1.250220      -0.716727      -0.026218       0.035103       0.016049       0.046661      -0.007655      -0.018566       0.004218       0.005101       0.019931      -0.017100      -0.006987       0.024087              2.327213       1.931693      -0.618094      -0.074939       3.270457      -0.071072       1.779488          -0.000000
           37              H       7.632756       2.865541      25.265532       0.097517       1.596496 0.12307034E+02  0.13387086E+03                                 2.225892                            2.031028      -1.225335       2.286056                    0.994951       3.828194      11.094118       0.447985       1.256927      -0.715775       0.021170       0.031087       0.029485       0.047791      -0.004378      -0.000815       0.016801      -0.011227       0.005545      -0.014346      -0.006310       0.020656              2.320172       2.580279       0.525081       0.542034       2.278903       0.420567       2.101334          -0.000000
           38              H       5.354238       3.244299      25.271651       0.128316       1.225798 0.91555299E+01  0.92494347E+02                                 1.867076                            1.753560      -1.072185       2.376242                    0.997632       3.442397       9.615310       0.481377       1.259474      -0.715386      -0.012078       0.027104       0.024887       0.038728      -0.000183       0.002772       0.014342      -0.011908       0.011180      -0.011628      -0.006751       0.018379              1.911023       1.913070      -0.271821      -0.189249       2.066493       0.413623       1.753504          -0.000000
           39              H       4.828217       0.289330      22.628544       0.131865       1.303745 0.98513941E+01  0.10145607E+03                                 1.943789                            1.816353      -1.245937       2.290671                    0.996141       3.581127      10.129475       0.473578       1.255840      -0.715252      -0.019584      -0.023859      -0.021812       0.037796       0.005107      -0.000039       0.009942      -0.017089      -0.012766      -0.010742      -0.005809       0.016550              1.995889       2.248023       0.244025       0.356804       1.849442       0.335001       1.890200          -0.000002
           40              H       7.123128      -0.128299      22.763146       0.086639       1.570326 0.12000638E+02  0.12978879E+03                                 2.190773                            1.992674      -1.302113       2.237680                    0.994711       3.942036      11.411564       0.456430       1.240793      -0.717698       0.008936      -0.036962      -0.026747       0.046491       0.006065       0.011522       0.013222      -0.008287      -0.010664      -0.016439      -0.004753       0.021192              2.311395       2.252431      -0.628973      -0.315090       2.551186       0.523485       2.130568          -0.000001
           41              H      -2.032698       5.616821      25.883481       0.084706       1.268854 0.94094565E+01  0.97628440E+02                                 2.028877                            1.858314      -1.430952       2.181723                    0.991850       4.165556      12.580247       0.428933       1.376275      -0.685964      -0.044311       0.004096      -0.012258       0.046158       0.000875       0.010490       0.007946       0.016838       0.007723      -0.014474      -0.002391       0.016864              2.127491       2.965493      -0.300869       0.149038       1.693096       0.087623       1.723883           0.000000
           42              H      -1.022332       4.115049      24.494626       0.118602       1.155442 0.86503454E+01  0.88363109E+02                                 1.937477                            1.806896      -1.592421       2.116107                    0.991073       4.175751      12.737014       0.423647       1.415350      -0.677490      -0.021139      -0.015690      -0.021779       0.034166       0.000756       0.008302       0.001701       0.016634       0.002172      -0.009024      -0.004481       0.013505              2.017261       2.012627       0.181223       0.366221       1.864173       0.435172       2.174983          -0.000000
           43              H       2.427475       4.793900      26.480015       0.126187       1.468175 0.11408472E+02  0.12275597E+03                                 2.164049                            2.000350      -1.408543       2.215600                    0.992499       3.852039      11.400110       0.432788       1.315273      -0.701998       0.036361      -0.004368       0.008494       0.037595      -0.000225       0.008224      -0.002617       0.020227      -0.003429      -0.010569      -0.004412       0.014981              2.239985       3.032396      -0.229819       0.052878       1.847390       0.170821       1.840168          -0.000000
           44              H       1.272560       6.181197      27.899462       0.090309       1.369566 0.10034783E+02  0.10537745E+03                                 2.116623                            1.906787      -1.312982       2.245603                    0.992352       4.025969      12.071414       0.429278       1.358712      -0.690961       0.027351       0.019397       0.033736       0.047565      -0.003538       0.008633       0.011757       0.012494       0.002957      -0.018000       0.004308       0.013692              2.261681       2.013667       0.306396       0.435414       2.193728       0.760138       2.577649           0.000000
           45              H       0.955201      -1.336753      19.578570       0.094516       1.517947 0.11270097E+02  0.12117916E+03                                 2.238369                            2.002427      -1.272224       2.270944                    0.993079       3.925355      11.701439       0.426962       1.334188      -0.697872       0.027946      -0.031721      -0.023101       0.048175      -0.009529       0.002237       0.011219       0.010247      -0.013313      -0.017692       0.003561       0.014131              2.403426       2.074281      -0.403140      -0.358065       2.532053       0.904136       2.603944          -0.000001
           46              H       2.144372      -0.197549      21.239689       0.121225       1.441712 0.11072443E+02  0.11799014E+03                                 2.105904                            1.943822      -1.507776       2.157919                    0.993350       3.889499      11.372271       0.449162       1.279679      -0.708405       0.035598      -0.015540       0.006390       0.039364      -0.013360       0.001300      -0.001758      -0.001047      -0.015962      -0.010725      -0.005524       0.016248              2.182530       2.893636      -0.160515       0.303517       1.786686       0.163984       1.867267          -0.000001
           47              H      -1.172827       2.007000      21.992240       0.126347       1.140365 0.83836260E+01  0.84649329E+02                                 1.903346                            1.767857      -1.496622       2.174782                    0.991660       3.931666      11.776375       0.433931       1.397957      -0.682168      -0.021347       0.020844       0.019550       0.035670      -0.010491       0.001046       0.004053       0.008676      -0.015536      -0.011331      -0.002714       0.014045              1.979298       1.908770      -0.346361      -0.184556       2.180343       0.489587       1.848782          -0.000000
           48              H      -2.250233       0.838684      20.285234       0.087236       1.385526 0.10260497E+02  0.10860089E+03                                 2.135777                            1.928876      -1.482188       2.156146                    0.991743       4.224445      12.813561       0.425568       1.359789      -0.689219      -0.045731       0.015568      -0.005759       0.048650      -0.009661       0.003840       0.010361      -0.001241      -0.040341      -0.019891       0.002551       0.017340              2.259049       3.223702      -0.273154       0.334481       1.763080       0.076445       1.790365          -0.000000
           49              H       0.432071       8.425943      30.447735       0.086458       1.560764 0.12274883E+02  0.13412521E+03                                 2.235979                            2.059232      -1.226424       2.281426                    0.995119       3.934619      11.622859       0.432702       1.295461      -0.706730       0.006222      -0.025122       0.038867       0.046696       0.002968       0.012326      -0.000414       0.004208       0.047587      -0.013681      -0.007777       0.021458              2.314473       1.859147       0.283007      -0.284230       2.459744      -0.637816       2.624529           0.000000
           50              H       1.761319      17.175976       0.104011       0.138736       1.268632 0.97378017E+01  0.10028509E+03                                 1.950774                            1.842623      -1.057478       2.394822                    0.997464       3.456695       9.870130       0.454870       1.307505      -0.706037       0.016570       0.004447       0.038242       0.041914       0.001546       0.008450      -0.004830      -0.015862       0.059463      -0.020013      -0.002415       0.022428              2.000268       1.909955       0.236490       0.312088       1.741080       0.258758       2.349771           0.000001
           51              H       1.010258      11.200569      26.822640       0.137983       1.302611 0.99199114E+01  0.10250295E+03                                 1.968309                            1.846029      -1.127618       2.356530                    0.997195       3.502068       9.974437       0.460126       1.288251      -0.709572       0.002610       0.021217      -0.034692       0.040749       0.001246       0.007991      -0.011101       0.004793       0.053347      -0.016634      -0.006651       0.023285              2.007881       1.634235       0.255286      -0.089520       2.150519      -0.423827       2.238889          -0.000001
           52              H      -0.254911       9.239030      26.678860       0.089205       1.610365 0.12217288E+02  0.13350175E+03                                 2.292188                            2.060470      -1.265148       2.268628                    0.993129       3.957998      11.738857       0.430135       1.303134      -0.704827      -0.010384      -0.009800      -0.047119       0.049234       0.009937       0.004804      -0.006628      -0.022082       0.051431      -0.024572       0.004853       0.019719              2.457467       2.079501       0.388636       0.584876       2.224082       0.664966       3.068817          -0.000000
           53              H       0.585627       3.606656       0.975869       0.087382       1.697277 0.13249074E+02  0.14697340E+03                                 2.334456                            2.117419      -1.267253       2.258938                    0.994968       3.936096      11.563756       0.435104       1.268994      -0.713225       0.024844       0.037920      -0.008249       0.046078      -0.000922       0.004869      -0.013890      -0.027916      -0.009704      -0.015591      -0.007626       0.023217              2.437915       2.807656       0.844581       0.255635       2.602021       0.136531       1.904067          -0.000001
           54              H      -1.368025      -3.031974      30.368197       0.140565       1.223024 0.91750196E+01  0.92332069E+02                                 1.842605                            1.741474      -1.050189       2.396171                    0.997934       3.300588       9.069612       0.491024       1.239533      -0.721423      -0.008910       0.037435      -0.011453       0.040149       0.005840      -0.000786      -0.006709      -0.023906      -0.047030      -0.016910      -0.005419       0.022328              1.864040       1.675985      -0.172812       0.237288       2.181045      -0.353845       1.735088          -0.000001
           55              H      12.568345       0.069931       0.740315       0.141118       1.289845 0.10001783E+02  0.10390578E+03                                 1.983405                            1.875966      -1.127676       2.360101                    0.997151       3.527569      10.183899       0.446828       1.319483      -0.702999      -0.024024      -0.032559       0.005921       0.040894       0.007794      -0.001935      -0.011955      -0.021586      -0.018979      -0.012618      -0.009005       0.021623              2.021779       2.234705       0.428319       0.201792       2.156382       0.100402       1.674250           0.000000
           56              H      14.510075      -0.014255       1.957857       0.082442       1.610198 0.12857379E+02  0.14191717E+03                                 2.269705                            2.097057      -1.240898       2.269123                    0.994920       3.981504      11.763797       0.432638       1.282624      -0.709544       0.004895      -0.044018       0.013210       0.046217       0.012226       0.003649      -0.000298      -0.017551      -0.049283      -0.017544      -0.005769       0.023313              2.340051       2.056437      -0.496431       0.313288       2.814729      -0.452662       2.148987          -0.000000
           57              H       8.970984      -1.967047      24.271308       0.082562       1.608624 0.12097789E+02  0.13022320E+03                                 2.181039                            1.967239      -1.202119       2.287653                    0.995337       3.806172      10.753018       0.474334       1.199608      -0.728673      -0.022391      -0.016051      -0.039065       0.047802       0.007881       0.016020       0.006317      -0.020284      -0.026625      -0.023398       0.001213       0.022186              2.307162       2.003978      -0.087694       0.711511       1.874614      -0.177166       3.042894          -0.000001
           58              H       9.307778      -3.765265      25.663222       0.134890       1.198685 0.88006596E+01  0.87305238E+02                                 1.782889                            1.676010      -1.071060       2.379726                    0.997856       3.282568       8.842110       0.515836       1.196932      -0.730608      -0.011463      -0.034457      -0.012798       0.038503       0.006434       0.013372       0.010373      -0.011619      -0.001982      -0.016824      -0.003819       0.020642              1.819389       1.467528       0.242472       0.101974       2.370416       0.022625       1.620224          -0.000001
           59              H      11.347845      -1.334474      28.086070       0.129208       1.336842 0.10179255E+02  0.10517682E+03                                 1.945949                            1.824196      -1.288312       2.274684                    0.994962       3.514256       9.798327       0.483553       1.225909      -0.723117       0.021242       0.011190       0.032539       0.040437       0.014723       0.010692       0.006248      -0.001732      -0.001541      -0.015650      -0.005863       0.021514              1.983990       1.781653       0.037355       0.472231       1.782863      -0.091189       2.387455          -0.000001
           60              H      11.034895       0.400556      26.608500       0.093856       1.576104 0.11792945E+02  0.12690497E+03                                 2.203824                            1.981940      -1.243111       2.274126                    0.995207       3.822408      11.014268       0.455680       1.249079      -0.716968       0.026380       0.035318       0.016218       0.046971       0.007638       0.018574       0.004257       0.005409       0.020666      -0.017023      -0.007206       0.024229              2.326465       1.931162       0.617799       0.074946       3.269220      -0.070983       1.779014          -0.000001
           61              H      -0.181858       8.174629       5.325983       0.097517       1.596498 0.12307048E+02  0.13387106E+03                                 2.225894                            2.031030      -1.225335       2.286056                    0.994951       3.828196      11.094129       0.447985       1.256927      -0.715775      -0.021170      -0.031087      -0.029485       0.047791      -0.004378      -0.000815       0.016801      -0.011227       0.005544      -0.014346      -0.006310       0.020656              2.320174       2.580282       0.525082       0.542035       2.278905       0.420567       2.101336          -0.000000
           62              H       2.096660       7.795871       5.319864       0.128316       1.225799 0.91555401E+01  0.92494487E+02                                 1.867078                            1.753562      -1.072185       2.376242                    0.997632       3.442399       9.615321       0.481376       1.259475      -0.715385       0.012078      -0.027104      -0.024887       0.038728      -0.000183       0.002772       0.014342      -0.011908       0.011179      -0.011628      -0.006751       0.018379              1.911025       1.913072      -0.271821      -0.189249       2.066496       0.413624       1.753506          -0.000000
           63              H       2.622681      10.750840       7.962971       0.131865       1.303745 0.98513897E+01  0.10145601E+03                                 1.943788                            1.816352      -1.245937       2.290670                    0.996141       3.581126      10.129470       0.473578       1.255839      -0.715252       0.019584       0.023859       0.021812       0.037796       0.005107      -0.000039       0.009942      -0.017089      -0.012766      -0.010742      -0.005809       0.016550              1.995888       2.248022       0.244025       0.356803       1.849441       0.335000       1.890200          -0.000001
           64              H       0.327770      11.168469       7.828369       0.086639       1.570325 0.12000630E+02  0.12978866E+03                                 2.190771                            1.992672      -1.302114       2.237680                    0.994711       3.942035      11.411553       0.456430       1.240792      -0.717698      -0.008936       0.036962       0.026747       0.046491       0.006065       0.011522       0.013222      -0.008287      -0.010664      -0.016439      -0.004753       0.021193              2.311392       2.252428      -0.628972      -0.315089       2.551183       0.523484       2.130566          -0.000000
           65              H       9.483596       5.423349       4.708034       0.084706       1.268854 0.94094565E+01  0.97628441E+02                                 2.028877                            1.858314      -1.430952       2.181723                    0.991850       4.165556      12.580247       0.428933       1.376275      -0.685964       0.044311      -0.004096       0.012258       0.046158       0.000875       0.010490       0.007946       0.016838       0.007723      -0.014474      -0.002391       0.016864              2.127491       2.965493      -0.300869       0.149038       1.693096       0.087623       1.723883           0.000000
           66              H       8.473230       6.925121       6.096889       0.118602       1.155442 0.86503458E+01  0.88363116E+02                                 1.937477                            1.806896      -1.592421       2.116107                    0.991073       4.175751      12.737015       0.423647       1.415351      -0.677490       0.021139       0.015690       0.021779       0.034166       0.000756       0.008302       0.001701       0.016634       0.002172      -0.009024      -0.004481       0.013505              2.017261       2.012627       0.181223       0.366221       1.864173       0.435172       2.174984           0.000000
           67              H       5.023423       6.246270       4.111500       0.126187       1.468177 0.11408492E+02  0.12275625E+03                                 2.164052                            2.000353      -1.408543       2.215600                    0.992499       3.852042      11.400127       0.432787       1.315274      -0.701998      -0.036361       0.004368      -0.008494       0.037595      -0.000225       0.008224      -0.002617       0.020227      -0.003429      -0.010569      -0.004412       0.014981              2.239988       3.032401      -0.229820       0.052878       1.847393       0.170822       1.840170           0.000000
           68              H       6.178338       4.858973       2.692053       0.090309       1.369566 0.10034782E+02  0.10537744E+03                                 2.116623                            1.906787      -1.312981       2.245603                    0.992352       4.025969      12.071416       0.429278       1.358713      -0.690961      -0.027351      -0.019397      -0.033736       0.047565      -0.003538       0.008633       0.011757       0.012494       0.002957      -0.018000       0.004308       0.013692              2.261681       2.013667       0.306396       0.435414       2.193728       0.760138       2.577649           0.000000
           69              H       6.495697      12.376923      11.012945       0.094516       1.517947 0.11270101E+02  0.12117922E+03                                 2.238371                            2.002428      -1.272224       2.270944                    0.993079       3.925355      11.701443       0.426961       1.334189      -0.697872      -0.027946       0.031721       0.023101       0.048175      -0.009529       0.002237       0.011219       0.010247      -0.013313      -0.017692       0.003561       0.014131              2.403428       2.074282      -0.403140      -0.358065       2.532054       0.904137       2.603946          -0.000000
           70              H       5.306526      11.237719       9.351826       0.121224       1.441714 0.11072462E+02  0.11799040E+03                                 2.105907                            1.943825      -1.507776       2.157919                    0.993350       3.889501      11.372284       0.449161       1.279680      -0.708405      -0.035598       0.015540      -0.006390       0.039364      -0.013360       0.001300      -0.001758      -0.001047      -0.015962      -0.010725      -0.005524       0.016248              2.182533       2.893642      -0.160515       0.303518       1.786689       0.163984       1.867269          -0.000001
           71              H       8.623725       9.033170       8.599275       0.126347       1.140365 0.83836260E+01  0.84649329E+02                                 1.903346                            1.767857      -1.496621       2.174782                    0.991660       3.931666      11.776375       0.433931       1.397957      -0.682168       0.021347      -0.020844      -0.019550       0.035670      -0.010491       0.001046       0.004053       0.008676      -0.015536      -0.011331      -0.002714       0.014045              1.979298       1.908770      -0.346361      -0.184556       2.180343       0.489587       1.848782          -0.000000
           72              H      -5.200869      10.201486      10.306281       0.087236       1.385526 0.10260496E+02  0.10860087E+03                                 2.135777                            1.928876      -1.482188       2.156146                    0.991743       4.224445      12.813560       0.425569       1.359789      -0.689219       0.045731      -0.015568       0.005759       0.048650      -0.009661       0.003840       0.010361      -0.001241      -0.040341      -0.019891       0.002551       0.017340              2.259049       3.223702      -0.273154       0.334481       1.763080       0.076445       1.790364           0.000000
           73              H       7.018827       2.614227       0.143780       0.086458       1.560765 0.12274897E+02  0.13412542E+03                                 2.235982                            2.059234      -1.226424       2.281426                    0.995119       3.934620      11.622869       0.432701       1.295462      -0.706730      -0.006222       0.025122      -0.038867       0.046696       0.002969       0.012326      -0.000414       0.004208       0.047587      -0.013681      -0.007777       0.021458              2.314476       1.859149       0.283008      -0.284231       2.459747      -0.637817       2.624533          -0.000000
           74              H       5.689579      -6.135806      30.487504       0.138736       1.268632 0.97378038E+01  0.10028513E+03                                 1.950776                            1.842624      -1.057478       2.394822                    0.997464       3.456695       9.870134       0.454870       1.307506      -0.706036      -0.016570      -0.004447      -0.038242       0.041914       0.001546       0.008450      -0.004830      -0.015862       0.059463      -0.020013      -0.002415       0.022428              2.000270       1.909956       0.236491       0.312088       1.741081       0.258758       2.349772           0.000000
           75              H       6.440640      -0.160399       3.768875       0.137983       1.302610 0.99198955E+01  0.10250273E+03                                 1.968306                            1.846026      -1.127618       2.356530                    0.997195       3.502066       9.974423       0.460127       1.288249      -0.709572      -0.002610      -0.021217       0.034692       0.040749       0.001246       0.007992      -0.011101       0.004793       0.053347      -0.016634      -0.006651       0.023285              2.007878       1.634233       0.255285      -0.089519       2.150515      -0.423826       2.238885          -0.000000
           76              H       7.705809       1.801140       3.912655       0.089205       1.610365 0.12217289E+02  0.13350177E+03                                 2.292188                            2.060470      -1.265148       2.268628                    0.993129       3.957998      11.738855       0.430135       1.303134      -0.704827       0.010384       0.009800       0.047119       0.049234       0.009937       0.004804      -0.006628      -0.022082       0.051431      -0.024572       0.004853       0.019719              2.457467       2.079501       0.388636       0.584876       2.224082       0.664965       3.068817           0.000000
           77              H       6.865271       7.433514      29.615646       0.087382       1.697272 0.13249018E+02  0.14697258E+03                                 2.334447                            2.117412      -1.267252       2.258939                    0.994968       3.936091      11.563723       0.435106       1.268991      -0.713226      -0.024844      -0.037920       0.008249       0.046078      -0.000922       0.004869      -0.013890      -0.027916      -0.009704      -0.015591      -0.007626       0.023218              2.437906       2.807645       0.844576       0.255633       2.602011       0.136531       1.904061          -0.000000
           78              H       8.818923      14.072144       0.223318       0.140565       1.223023 0.91750151E+01  0.92332011E+02                                 1.842605                            1.741473      -1.050189       2.396171                    0.997934       3.300587       9.069608       0.491024       1.239533      -0.721423       0.008910      -0.037435       0.011453       0.040149       0.005840      -0.000786      -0.006708      -0.023906      -0.047030      -0.016910      -0.005419       0.022328              1.864039       1.675985      -0.172812       0.237288       2.181044      -0.353845       1.735088          -0.000000
           79              H      -5.117447      10.970239      29.851200       0.141118       1.289845 0.10001783E+02  0.10390578E+03                                 1.983405                            1.875966      -1.127676       2.360101                    0.997151       3.527569      10.183901       0.446828       1.319483      -0.702998       0.024024       0.032559      -0.005921       0.040894       0.007794      -0.001935      -0.011955      -0.021586      -0.018979      -0.012618      -0.009005       0.021623              2.021780       2.234706       0.428319       0.201792       2.156383       0.100402       1.674250          -0.000000
           80              H      -7.059177      11.054425      28.633658       0.082442       1.610197 0.12857373E+02  0.14191708E+03                                 2.269703                            2.097056      -1.240898       2.269123                    0.994920       3.981504      11.763794       0.432638       1.282623      -0.709544      -0.004895       0.044018      -0.013210       0.046217       0.012226       0.003649      -0.000298      -0.017551      -0.049282      -0.017544      -0.005769       0.023313              2.340050       2.056436      -0.496431       0.313287       2.814728      -0.452662       2.148986          -0.000001
           81              H      -1.520086      13.007217       6.320207       0.082563       1.608623 0.12097775E+02  0.13022299E+03                                 2.181036                            1.967236      -1.202119       2.287653                    0.995337       3.806171      10.753007       0.474335       1.199606      -0.728673       0.022391       0.016051       0.039065       0.047802       0.007881       0.016020       0.006317      -0.020284      -0.026625      -0.023398       0.001213       0.022186              2.307158       2.003975      -0.087694       0.711509       1.874612      -0.177165       3.042888          -0.000001
           82              H      -1.856880      14.805435       4.928293       0.134891       1.198684 0.88006515E+01  0.87305127E+02                                 1.782887                            1.676008      -1.071060       2.379726                    0.997856       3.282567       8.842102       0.515837       1.196930      -0.730609       0.011463       0.034457       0.012798       0.038503       0.006434       0.013372       0.010373      -0.011619      -0.001982      -0.016824      -0.003819       0.020642              1.819387       1.467526       0.242471       0.101973       2.370413       0.022625       1.620222          -0.000001
           83              H      -3.896947      12.374644       2.505445       0.129208       1.336842 0.10179256E+02  0.10517684E+03                                 1.945949                            1.824197      -1.288312       2.274685                    0.994962       3.514256       9.798330       0.483552       1.225910      -0.723117      -0.021242      -0.011190      -0.032539       0.040437       0.014723       0.010692       0.006248      -0.001732      -0.001541      -0.015650      -0.005863       0.021514              1.983991       1.781653       0.037355       0.472231       1.782863      -0.091189       2.387456          -0.000000
           84              H      -3.583997      10.639614       3.983015       0.093856       1.576104 0.11792946E+02  0.12690499E+03                                 2.203824                            1.981940      -1.243110       2.274126                    0.995207       3.822409      11.014271       0.455680       1.249079      -0.716968      -0.026380      -0.035318      -0.016218       0.046971       0.007638       0.018574       0.004257       0.005409       0.020666      -0.017023      -0.007206       0.024229              2.326465       1.931162       0.617799       0.074946       3.269220      -0.070983       1.779014          -0.000000
           85              H       0.181751       4.729220      20.621740       0.097957       1.601542 0.12356690E+02  0.13461390E+03                                 2.236101                            2.039395      -1.254754       2.275005                    0.994645       3.831785      11.131130       0.445437       1.262210      -0.714666       0.020920      -0.030810      -0.029325       0.047401       0.004285       0.000907       0.016723      -0.011369       0.006552      -0.014112      -0.006559       0.020671              2.331415       2.593571      -0.528891      -0.545990       2.289774       0.423696       2.110901          -0.000000
           86              H      -2.096763       4.350461      20.615622       0.128844       1.219625 0.90964218E+01  0.91712641E+02                                 1.857334                            1.745185      -1.051727       2.385129                    0.997833       3.433848       9.569560       0.483842       1.255578      -0.716220      -0.011685      -0.027283      -0.024511       0.038493       0.000179      -0.002639       0.014293      -0.012131       0.011610      -0.011478      -0.006930       0.018408              1.900752       1.902909       0.269336       0.187606       2.054761       0.409883       1.744587          -0.000000
           87              H      -2.622823       7.305430      23.258729       0.132057       1.303773 0.98523631E+01  0.10148391E+03                                 1.945354                            1.817649      -1.252580       2.288267                    0.996104       3.580302      10.133042       0.472866       1.257508      -0.714906      -0.019185       0.023734       0.021867       0.037544      -0.005182       0.000330       0.009862      -0.016769      -0.013477      -0.010995      -0.005410       0.016405              1.997574       2.250101      -0.244454      -0.357384       1.850893       0.335552       1.891727          -0.000002
           88              H      -0.327918       7.723059      23.124126       0.086036       1.570785 0.12004742E+02  0.12983709E+03                                 2.190729                            1.992673      -1.300631       2.238033                    0.994752       3.942876      11.412108       0.456573       1.240367      -0.717799       0.008998       0.036463       0.027603       0.046609      -0.005794      -0.011765       0.013242      -0.008758      -0.011255      -0.016863      -0.004367       0.021229              2.311328       2.252305       0.628712       0.315115       2.551013       0.523580       2.130665          -0.000001
           89              H       5.418330       1.977939      20.003792       0.084689       1.276670 0.94801165E+01  0.98583079E+02                                 2.039836                            1.867190      -1.450678       2.173023                    0.991567       4.183719      12.664989       0.427093       1.379096      -0.685353      -0.044141      -0.003488       0.011081       0.045644      -0.000564      -0.010939       0.007946       0.017222       0.007807      -0.014820      -0.002471       0.017291              2.139629       2.985828       0.303891      -0.150326       1.701074       0.088388       1.731986           0.000000
           90              H       6.428676       3.479712      21.392646       0.118815       1.158717 0.86842499E+01  0.88817368E+02                                 1.942586                            1.811529      -1.605780       2.110381                    0.990920       4.186960      12.788906       0.422621       1.417065      -0.677124      -0.021333       0.015330       0.021902       0.034202      -0.000683      -0.008118       0.001443       0.016219       0.001706      -0.008656      -0.004518       0.013174              2.022630       2.018220      -0.181740      -0.367420       1.868927       0.436682       2.180744          -0.000000
           91              H       9.878495       2.800860      19.407257       0.123940       1.475715 0.11468537E+02  0.12344012E+03                                 2.161166                            1.997550      -1.474919       2.183636                    0.992080       3.860468      11.389313       0.436154       1.304723      -0.704121       0.037521       0.003831      -0.008189       0.038594       0.000586      -0.008508      -0.002371       0.020060      -0.003140      -0.010308      -0.004850       0.015158              2.237002       3.028978       0.229416      -0.053227       1.844588       0.170146       1.837439          -0.000000
           92              H       8.723600       1.413564      17.987811       0.090204       1.359273 0.99450609E+01  0.10415119E+03                                 2.102128                            1.895379      -1.286219       2.256844                    0.992689       4.008402      11.983642       0.431751       1.354615      -0.691814       0.027162      -0.019138      -0.033959       0.047511       0.003313      -0.008680       0.012035       0.012735       0.003046      -0.018207       0.004221       0.013986              2.245047       2.000188      -0.302651      -0.430322       2.177697       0.750991       2.557256           0.000000
           93              H       8.406134       8.931513      26.308703       0.095316       1.510758 0.11207507E+02  0.12032472E+03                                 2.230200                            1.996043      -1.262328       2.275418                    0.993186       3.916425      11.661658       0.427955       1.333098      -0.698094       0.027622       0.031999       0.023178       0.048209       0.009361      -0.002344       0.010804       0.010575      -0.013120      -0.017345       0.003524       0.013821              2.393994       2.066971       0.400574       0.355692       2.521814       0.898433       2.593198          -0.000001
           94              H      -5.306678       7.792309      24.647584       0.124540       1.432455 0.10989719E+02  0.11693778E+03                                 2.100893                            1.939623      -1.523402       2.152927                    0.993188       3.876016      11.339944       0.448393       1.283747      -0.707549       0.034125       0.015206      -0.006321       0.037891       0.013422      -0.001168      -0.001735      -0.001051      -0.016356      -0.010731      -0.005621       0.016353              2.177184       2.885366       0.159870      -0.302302       1.782966       0.163415       1.863221          -0.000002
           95              H       6.278150       5.587760      23.895032       0.125357       1.142586 0.84003214E+01  0.84809194E+02                                 1.900886                            1.765831      -1.476978       2.182061                    0.991880       3.929771      11.747048       0.435838       1.391982      -0.683309      -0.021692      -0.021619      -0.019589       0.036354       0.010594      -0.000801       0.004071       0.008923      -0.015871      -0.011326      -0.002946       0.014273              1.976528       1.906198       0.345666       0.184177       2.177139       0.488391       1.846247          -0.000000
           96              H       5.200727       6.756076      25.602039       0.086733       1.391950 0.10316337E+02  0.10933758E+03                                 2.141736                            1.933551      -1.482665       2.154877                    0.991770       4.235146      12.853587       0.425251       1.358993      -0.689337      -0.046206      -0.015568       0.006123       0.049141       0.009637      -0.003573       0.010357      -0.001320      -0.040636      -0.019809       0.002379       0.017431              2.265768       3.235270       0.274488      -0.336159       1.767335       0.076714       1.794697          -0.000000
           97              H       7.883143      -0.831182      15.439538       0.087106       1.565065 0.12311006E+02  0.13463357E+03                                 2.241390                            2.063164      -1.231743       2.279307                    0.995183       3.936740      11.638211       0.431957       1.296598      -0.706497       0.006332       0.024436      -0.038622       0.046139      -0.003227      -0.012212      -0.000664       0.004736       0.046694      -0.013833      -0.007359       0.021192              2.320504       1.862621      -0.284173       0.285544       2.466176      -0.641683       2.632715           0.000000
           98              H       9.212412      -2.690396      15.191746       0.139865       1.251762 0.95741589E+01  0.98107311E+02                                 1.926123                            1.821282      -1.021859       2.409718                    0.997860       3.437118       9.765082       0.460066       1.299227      -0.707704       0.016930      -0.004295      -0.037636       0.041492      -0.001421      -0.008252      -0.004527      -0.015669       0.059802      -0.019838      -0.002525       0.022363              1.974168       1.886204      -0.231323      -0.305003       1.720642       0.252964       2.315657           0.000001
           99              H       8.461352      -3.605808      19.064632       0.138914       1.293565 0.98332376E+01  0.10135710E+03                                 1.956710                            1.836010      -1.112658       2.363217                    0.997449       3.490194       9.919554       0.462236       1.285538      -0.710139       0.002566      -0.020689       0.034756       0.040529      -0.001183      -0.007910      -0.011017       0.004895       0.052073      -0.016419      -0.006457       0.022877              1.995747       1.625765      -0.252825       0.088676       2.136968      -0.419618       2.224509          -0.000001
          100              H       7.196161      -1.644269      19.208412       0.090216       1.603072 0.12151914E+02  0.13263123E+03                                 2.287423                            2.056611      -1.267501       2.268846                    0.993138       3.947740      11.707839       0.429946       1.305241      -0.704426      -0.010036       0.009760       0.046615       0.048671      -0.009791      -0.004891      -0.006594      -0.022037       0.050353      -0.024314       0.004906       0.019408              2.452044       2.075296      -0.387210      -0.582956       2.219197       0.662639       3.061640          -0.000000
          101              H       8.036568      10.878924      14.319888       0.087835       1.687365 0.13157363E+02  0.14567564E+03                                 2.323297                            2.108493      -1.250023       2.266417                    0.995118       3.926601      11.517761       0.436598       1.267088      -0.713626       0.024642      -0.038129       0.008309       0.046153       0.000758      -0.005059      -0.013700      -0.027783      -0.009610      -0.015734      -0.007260       0.022995              2.425594       2.792166      -0.837796      -0.253347       2.588544       0.135382       1.896071          -0.000000
          102              H       6.082916      10.626734      15.519076       0.139150       1.229378 0.92316223E+01  0.93032672E+02                                 1.847876                            1.745916      -1.050324       2.395178                    0.997941       3.309236       9.095962       0.490850       1.238225      -0.721706      -0.009069      -0.037948       0.011441       0.040659      -0.005819       0.000935      -0.006839      -0.023958      -0.046561      -0.016802      -0.005525       0.022327              1.869536       1.680252       0.173771      -0.238385       2.188453      -0.355852       1.739904          -0.000000
          103              H       5.117246      14.415648      14.555443       0.142687       1.289553 0.10002777E+02  0.10395487E+03                                 1.986148                            1.878491      -1.135293       2.357650                    0.996998       3.526474      10.194221       0.445505       1.322906      -0.702299      -0.023644       0.031735      -0.005559       0.039963      -0.007802       0.002085      -0.012046      -0.021961      -0.018750      -0.012553      -0.009280       0.021834              2.024597       2.237941      -0.429075      -0.202261       2.159347       0.100642       1.676504           0.000000
          104              H       7.058978      14.499834      13.337901       0.083517       1.615597 0.12915307E+02  0.14279289E+03                                 2.280238                            2.106041      -1.257965       2.262364                    0.994771       3.987380      11.811447       0.430174       1.287835      -0.708447       0.004216       0.043628      -0.013079       0.045741      -0.012024      -0.003565      -0.000159      -0.017435      -0.049375      -0.017483      -0.005653       0.023137              2.351293       2.065913       0.500071      -0.315788       2.829037      -0.455724       2.158928          -0.000000
          105              H       1.519922       9.561807      21.615964       0.083907       1.591689 0.11944589E+02  0.12812615E+03                                 2.162704                            1.952407      -1.179513       2.297733                    0.995647       3.787882      10.672081       0.477132       1.196743      -0.729330      -0.022671       0.015732       0.038499       0.047367      -0.007609      -0.015749       0.006480      -0.020631      -0.025271      -0.023060       0.001105       0.021956              2.286694       1.987815       0.086335      -0.702006       1.859792      -0.174162       3.012475          -0.000001
          106              H       1.856699      11.360025      20.224051       0.134118       1.195143 0.87661901E+01  0.86847623E+02                                 1.776433                            1.670384      -1.051582       2.387592                    0.998047       3.279549       8.818018       0.517972       1.193584      -0.731376      -0.011533       0.035099       0.012694       0.039065      -0.006318      -0.013574       0.010198      -0.011764      -0.002229      -0.017071      -0.003491       0.020562              1.812654       1.463007      -0.241033      -0.101414       2.360126       0.022649       1.614829          -0.000001
          107              H       3.896799       8.929234      17.801203       0.128541       1.332184 0.10134376E+02  0.10458178E+03                                 1.940359                            1.819385      -1.284108       2.276516                    0.995096       3.508343       9.770906       0.484578       1.224851      -0.723382       0.021641      -0.010785      -0.033007       0.040916      -0.014746      -0.010508       0.006381      -0.002189      -0.001244      -0.015638      -0.005837       0.021475              1.978154       1.776772      -0.037126      -0.469992       1.777989      -0.090813       2.379701          -0.000000
          108              H       3.583865       7.194204      19.278773       0.094443       1.575551 0.11788608E+02  0.12686047E+03                                 2.204490                            1.982480      -1.244405       2.274215                    0.995159       3.820765      11.013550       0.455256       1.250220      -0.716727       0.026218      -0.035103      -0.016049       0.046661      -0.007655      -0.018566       0.004218       0.005101       0.019931      -0.017100      -0.006987       0.024087              2.327212       1.931693      -0.618094      -0.074939       3.270456      -0.071071       1.779487          -0.000001
          109              C       7.842878       5.760372       9.452778       0.089076      26.341783 0.32248569E+03  0.70735365E+04                                 7.797715                            6.034197       0.197873       2.083549                    0.999638      26.024552      73.530783       0.659508       0.423409      -1.054168      -0.004490      -0.033262      -0.026280       0.042628      -0.004493       0.002594      -0.011563      -0.051266       0.098911      -0.042544       0.004674       0.037870              9.047756      13.165930       1.099484      -1.063359       7.962505       2.083187       6.014832           0.000000
          110              C       9.197468       5.998988       9.428305      -0.140925      33.602221 0.41855767E+03  0.97702022E+04                                 9.145969                            6.874955       0.090519       2.013647                    0.999441      29.000625      83.713100       0.619644       0.423463      -1.057268       0.001190      -0.015190      -0.009495       0.017953      -0.000335       0.012264      -0.011228      -0.055622       0.079680      -0.043292       0.008476       0.034816             11.078017      18.282798       1.085721      -1.854070       7.942728       2.060086       7.008526          -0.000000
          111              C      10.063279       5.279532       8.642103       0.068118      39.302883 0.39824769E+03  0.91284188E+04                                10.243483                            6.717354      -0.152287       1.972457                    0.999139      26.222756      73.608415       0.628911       0.424888      -1.062492      -0.017814      -0.002248       0.001593       0.018026      -0.012452       0.009889      -0.019540      -0.020929       0.065121      -0.027134      -0.009787       0.036920             14.501298      26.705106       3.872583      -1.717539       9.148670       2.113659       7.650119          -0.000000
          112              C       9.523834       4.267809       7.895670      -0.139356      33.870138 0.42428612E+03  0.99406240E+04                                 9.218966                            6.924769       0.077431       2.009353                    0.999296      29.121865      84.301533       0.616834       0.423822      -1.056726      -0.005602       0.008484       0.000048       0.010167      -0.016403       0.007550      -0.025903      -0.052867       0.047405      -0.039011      -0.007728       0.046739             11.314612      18.229636       3.423536      -0.370248       8.645438       2.104895       7.068763          -0.000001
          113              C       8.148380       4.026171       7.981326       0.086584      26.985747 0.33257734E+03  0.73505728E+04                                 7.951363                            6.140238       0.147346       2.062261                    0.999684      26.286810      74.530481       0.651881       0.425118      -1.053212      -0.008069       0.033146       0.023967       0.041692      -0.008161       0.000907      -0.013204      -0.067079       0.065383      -0.045422       0.009462       0.035960              9.378341      13.890119       2.329939      -0.909799       7.704917       1.899570       6.539986          -0.000000
          114              C      11.513242       5.599237       8.544210       0.362477      36.097057 0.33863349E+03  0.75159716E+04                                10.015806                            6.399667      -0.352272       1.915801                    0.998714      24.593676      69.807112       0.608464       0.453541      -1.036625       0.026167       0.006543      -0.002519       0.027089      -0.021102       0.020900      -0.061932      -0.053454       0.052845      -0.044172      -0.042732       0.086904             14.479777      26.346512       4.347342      -1.108646       8.965970       2.404897       8.126849           0.000000
          115              C      -1.557309       6.757276       9.134626       0.384510      32.843357 0.31624218E+03  0.69303411E+04                                 9.511458                            6.258110      -0.403753       1.910039                    0.998461      24.275705      69.457227       0.601829       0.464406      -1.025992      -0.014042      -0.019533      -0.013559       0.027615      -0.025465       0.021230      -0.067134      -0.075231       0.033840      -0.051113      -0.046257       0.097370             13.128136      14.423722       5.047121       2.772206      13.021868       7.070365      11.938820           0.000000
          116              C      -1.432122       5.234082       7.522454       0.375991      34.171774 0.32856208E+03  0.72478719E+04                                 9.671876                            6.332753      -0.338113       1.925580                    0.998751      24.357955      69.246530       0.606616       0.457719      -1.032785      -0.017268       0.008179       0.024997       0.031463      -0.022497       0.026456      -0.062762      -0.053900       0.059564      -0.047837      -0.042797       0.090633             13.191456      14.842947      -1.897566      -4.749704      11.453770       6.899397      13.277650           0.000000
          117              C       1.116096       8.854120      10.731503       0.087850      29.212792 0.34442663E+03  0.77216727E+04                                 8.542703                            6.360506       0.001023       2.018620                    0.999094      26.784556      77.868979       0.620260       0.440472      -1.038194      -0.037645       0.001901       0.038073       0.053575      -0.024237      -0.007686      -0.037452      -0.006222      -0.012545      -0.047837       0.005058       0.042778             10.208711      10.871418       1.548047      -0.084233       8.860266       5.014192      10.894449           0.000001
          118              C       0.518531       7.992032       9.878000      -0.153641      36.100563 0.46467817E+03  0.11204342E+05                                 9.778339                            7.363003      -0.215472       1.908598                    0.998262      30.467021      91.242668       0.580608       0.437511      -1.042089      -0.009600      -0.010333       0.016734       0.021885      -0.016226      -0.002091      -0.038164      -0.016590       0.019329      -0.038901      -0.006800       0.045701             11.822064      13.936663       3.080933       1.398692      10.277512       5.204818      11.252018           0.000001
          119              C      -0.849471       7.742265      10.015662       0.056647      40.306872 0.42352922E+03  0.98806407E+04                                10.493139                            6.976615      -0.162081       1.966380                    0.999098      26.774290      76.381440       0.609210       0.430960      -1.056350       0.015138       0.017686       0.010951       0.025727      -0.013094       0.003494      -0.026575      -0.021521       0.003067      -0.024472      -0.011370       0.035843             14.324995      14.630433       5.109922       3.216671      14.138793       8.412113      14.205759           0.000000
          120              C      -1.497713       8.376526      11.052714      -0.139861      36.092858 0.44199979E+03  0.10534662E+05                                 9.769106                            7.169536      -0.251305       1.898100                    0.998694      30.227234      90.270417       0.589273       0.436105      -1.041975       0.008017       0.004050       0.000467       0.008994      -0.011612      -0.005577      -0.047638      -0.027554      -0.012804      -0.046767      -0.008215       0.054982             11.885847      11.678809       2.341025       1.383008      11.213063       6.647968      12.765669           0.000001
          121              C      -0.803285       9.201923      11.893981       0.100445      28.903231 0.34187764E+03  0.76608822E+04                                 8.567504                            6.383458      -0.140896       1.977784                    0.998247      26.702343      77.962505       0.611541       0.446964      -1.032975       0.036574      -0.003666      -0.021509       0.042588      -0.021735      -0.010305      -0.035445      -0.026651      -0.015909      -0.045280       0.000371       0.044909             10.261167      10.804785       1.778357       0.891780       9.368613       5.310334      10.610102           0.000001
          122              C      -0.518612       2.783233       4.790631       0.096068      28.859942 0.33625508E+03  0.74734181E+04                                 8.421805                            6.227932       0.088388       2.050781                    0.999130      26.350738      75.615440       0.637097       0.432564      -1.045689       0.030896       0.020902       0.007324       0.038014       0.007242       0.025040      -0.034589      -0.013543       0.008978      -0.045452       0.003258       0.042194             10.082048      10.758472      -0.287711      -1.934926       8.853240       5.141732      10.634432           0.000000
          123              C      -1.242854       3.486447       5.760382      -0.140826      37.335096 0.44983958E+03  0.10736717E+05                                 9.947923                            7.205718      -0.128588       1.935500                    0.999138      30.047069      88.926517       0.592876       0.432841      -1.047049       0.011344       0.000004      -0.003760       0.011951       0.001618       0.016054      -0.043243      -0.014948       0.021619      -0.042705      -0.007928       0.050633             12.182860      12.015603      -0.962762      -3.137718      11.511400       6.859400      13.021578          -0.000001
          124              C      -0.646781       4.521332       6.451751       0.052246      40.308462 0.42167131E+03  0.97972410E+04                                10.384652                            6.901889      -0.064380       1.995370                    0.999214      26.623921      75.063178       0.622276       0.423636      -1.064054       0.015060      -0.009280      -0.020650       0.027191      -0.007755       0.013907      -0.019095      -0.004901       0.012355      -0.018546      -0.010192       0.028739             13.948509      15.228162      -2.453390      -5.557932      12.324358       7.616429      14.293008          -0.000000
          125              C       0.709300       4.789422       6.200900      -0.146888      36.606213 0.46035921E+03  0.11023559E+05                                 9.742878                            7.251992       0.000692       1.980070                    0.998864      29.849493      87.757269       0.597079       0.428400      -1.052411      -0.005891      -0.018153       0.010181       0.021631       0.006706       0.015294      -0.031168      -0.017374       0.004350      -0.036161      -0.000538       0.036699             11.685494      13.950642      -0.816545      -3.437337      10.255275       5.136244      10.850566           0.000000
          126              C       1.354562       4.057378       5.215853       0.092157      30.100089 0.35329912E+03  0.79514810E+04                                 8.651349                            6.401266      -0.019321       2.007155                    0.999341      26.816534      77.487354       0.625720       0.434931      -1.044055      -0.029633      -0.042173      -0.003142       0.051638       0.002360       0.024014      -0.030525      -0.008134      -0.032669      -0.043112       0.006539       0.036573             10.278205      11.602557       0.400924      -1.874160       9.484912       4.818795       9.747146           0.000001
          127              C      -0.511228      12.469973      14.420840       0.101554      26.520355 0.32446060E+03  0.71546470E+04                                 7.926687                            6.102119       0.136313       2.064603                    0.999617      26.247348      75.278213       0.645430       0.430359      -1.045935       0.001611       0.004215      -0.048146       0.048357       0.046312       0.010794      -0.000800       0.039464       0.030705      -0.056126       0.008897       0.047229              9.256021       7.922861      -4.455383      -0.881989      10.792903       0.371556       9.052300           0.000001
          128              C      -1.326374      13.550826      14.573798      -0.154500      33.422370 0.43704013E+03  0.10358300E+05                                 9.215493                            7.089583      -0.125885       1.939713                    0.999201      29.833830      88.044114       0.599222       0.431272      -1.047789      -0.012188      -0.013428      -0.000428       0.018139       0.028861       0.004871       0.000551       0.003468       0.049826      -0.037378       0.014326       0.023053             10.929597       9.906032      -5.917622      -0.168889      13.239039      -0.104819       9.643721           0.000002
          129              C      -1.482848      14.353519      13.493917       0.072846      38.806922 0.42294850E+03  0.99036256E+04                                10.382506                            7.051366      -0.329004       1.914348                    0.998714      27.028109      78.273972       0.593348       0.440849      -1.046143       0.008323      -0.030689      -0.008171       0.032830       0.027447       0.007802       0.005767       0.014998      -0.062961      -0.022523      -0.017955       0.040478             14.038657      13.148565      -9.450464      -1.309197      18.095289       0.476429      10.872117           0.000001
          130              C      -0.886765      14.081293      12.282493      -0.145875      34.488574 0.43693850E+03  0.10345474E+05                                 9.405015                            7.072676      -0.067925       1.959759                    0.998958      29.712611      87.371240       0.602556       0.429317      -1.049974      -0.009505      -0.002242       0.000601       0.009784       0.033531       0.005377      -0.001580       0.032556       0.028245      -0.042321       0.009168       0.033154             11.348599       9.783238      -6.224126      -2.169895      13.968117       1.556973      10.294443           0.000002
          131              C      -0.102913      12.947492      12.221310       0.082724      28.786517 0.35730607E+03  0.80748585E+04                                 8.440063                            6.448775      -0.036353       1.999100                    0.998789      27.160830      78.978701       0.620964       0.436461      -1.041784      -0.009424      -0.021896       0.045607       0.051461       0.031813       0.006061      -0.002831       0.005921       0.060139      -0.042583       0.018653       0.023930              9.985832       8.217496      -4.962876      -1.448323      11.756028       1.444894       9.983974           0.000001
          132              C       5.032402      -2.397737      13.558159       0.373519      34.462899 0.33722902E+03  0.75547285E+04                                10.031905                            6.576386      -0.537084       1.863485                    0.997743      25.231242      74.421847       0.568501       0.480929      -1.011033      -0.025829       0.023042      -0.003692       0.034809       0.031257       0.055032       0.046172       0.001223       0.060424      -0.052381      -0.040023       0.092404             13.979623      14.570713      -8.213129      -2.408103      18.514351      -1.164822       8.853803           0.000001
          133              C       3.148782      -1.429300      14.433077       0.372044      37.761576 0.35064514E+03  0.79493128E+04                                10.711193                            6.746726      -0.677226       1.813907                    0.997284      25.754927      76.957478       0.555002       0.486799      -1.005810       0.022733       0.000204      -0.014349       0.026883       0.027946       0.037184       0.040880      -0.009427       0.044098      -0.038290      -0.034888       0.073177             15.381419      20.724064      -0.525269     -10.899862       9.783461      -1.845538      15.636733           0.000001
          134              C       4.376703      -0.424239      12.741366       0.376526      37.936912 0.34797598E+03  0.78537083E+04                                10.688949                            6.675636      -0.635129       1.826109                    0.997562      25.512039      75.431501       0.565084       0.480250      -1.011797      -0.009659      -0.020344       0.015385       0.027274       0.034286       0.049746       0.040046      -0.002354       0.079138      -0.050524      -0.036889       0.087413             15.894816       9.664224       0.782238      -3.718376      21.554590     -10.828935      16.465635           0.000001
          135              C       0.043198      -0.551718      16.268568       0.091222      26.656067 0.32578182E+03  0.71726583E+04                                 7.906613                            6.070869       0.172441       2.074221                    0.999630      26.166525      74.362507       0.655763       0.424235      -1.052386       0.008631      -0.043304       0.010289       0.045339       0.006561       0.036197       0.014848      -0.051969       0.030433      -0.052150       0.009154       0.042996              9.202583      11.495759      -1.179014      -4.623166       7.789230      -0.743964       8.322760           0.000001
          136              C       1.169790      -0.421933      15.485425      -0.135976      33.666033 0.41345697E+03  0.96412822E+04                                 9.229445                            6.864229       0.014923       1.992637                    0.999365      28.987647      84.193022       0.614635       0.427351      -1.052702       0.006246       0.002011       0.012024       0.013698       0.004279       0.035030       0.000532      -0.016707       0.008991      -0.039231       0.006657       0.032574             11.166431      14.586506      -1.479186      -6.586109       8.983985      -0.020410       9.928801           0.000001
          137              C       1.990896      -1.475068      15.304935       0.074076      41.002845 0.41977722E+03  0.98389263E+04                                10.845366                            7.080560      -0.394831       1.895085                    0.998454      27.185956      79.507002       0.583485       0.447865      -1.039052      -0.016785       0.002099       0.016916       0.023922       0.011612       0.024459       0.006236       0.001636       0.031469      -0.024539      -0.007819       0.032358             15.085169      20.469064      -0.657778     -11.104882       9.951621      -0.654479      14.834823           0.000001
          138              C       1.743528      -2.634373      16.057486      -0.147461      34.341142 0.45001906E+03  0.10738380E+05                                 9.412457                            7.198180      -0.079370       1.956669                    0.998825      29.867532      88.285206       0.594501       0.431763      -1.048061       0.009255       0.008654       0.008211       0.015099       0.006994       0.028907       0.003439      -0.039206       0.015261      -0.040773       0.013089       0.027684             11.300244      14.315872       0.397529      -6.483408       8.990716      -1.117759      10.594145           0.000001
          139              C       0.609485      -2.641678      16.822274       0.079652      26.879442 0.32931815E+03  0.72841346E+04                                 7.964995                            6.118456       0.126775       2.055804                    0.999595      26.532469      76.054255       0.649598       0.426284      -1.049096      -0.015147       0.047594      -0.009650       0.050870      -0.001195       0.038994       0.002225      -0.038061       0.003588      -0.049654       0.018426       0.031228              9.321797      10.934502      -0.286819      -4.790909       8.685037      -0.056036       8.345852           0.000001
          140              C       5.466032       1.617136       9.792344       0.088520      28.379620 0.32138349E+03  0.70315382E+04                                 8.206435                            6.005953       0.225291       2.087571                    0.999811      25.966541      72.874147       0.665132       0.420893      -1.057510      -0.032303       0.029024       0.023304       0.049284       0.001564       0.005398       0.031632       0.046280      -0.019935      -0.045608       0.016430       0.029178             10.237422       5.737377       0.638421      -2.824471      13.228158      -4.794072      11.746731          -0.000000
          141              C       5.264860       0.539498      10.612197      -0.141248      34.878726 0.40290566E+03  0.93032678E+04                                 9.374157                            6.714471       0.166160       2.039810                    0.999717      28.607277      81.774181       0.632153       0.419615      -1.061095      -0.008544       0.004001      -0.000034       0.009434       0.000763       0.018207       0.027306       0.029871      -0.030277      -0.039985       0.006648       0.033337             12.069531       6.363920       1.108385      -3.401421      15.158052      -6.591289      14.686623          -0.000001
          142              C       4.586816       0.707991      11.774674       0.082707      42.768926 0.41093863E+03  0.95285950E+04                                11.050906                            6.923655      -0.269584       1.938587                    0.998792      26.481151      75.670950       0.603850       0.437447      -1.050895       0.003426       0.013770      -0.011535       0.018287       0.013086       0.025549       0.013233       0.048923      -0.047179      -0.031290      -0.016738       0.048028             16.528868       7.440214       1.246420      -3.636846      23.227646     -11.480616      18.918743          -0.000000
          143              C       4.071200       1.964583      12.007170      -0.132799      35.388423 0.41405455E+03  0.96450920E+04                                 9.527145                            6.843986       0.049724       2.001099                    0.999521      28.909863      83.537350       0.619820       0.424221      -1.056126       0.012588      -0.001924      -0.004147       0.013392      -0.000136       0.015512       0.029530       0.065386      -0.002837      -0.050807       0.009714       0.041093             12.216889       6.253594      -0.221294      -2.091788      17.694308      -6.618051      12.702764          -0.000000
          144              C       4.278333       3.005247      11.144489       0.095068      27.457313 0.30896074E+03  0.66900523E+04                                 7.997923                            5.861003       0.299425       2.119850                    0.999820      25.506459      71.094993       0.678435       0.416938      -1.060547       0.023854      -0.020719      -0.028846       0.042783       0.001859       0.017429       0.032401       0.057769       0.002326      -0.050768       0.009298       0.041470              9.821430       5.942469      -0.614620      -2.284057      13.182142      -4.359537      10.339678           0.000000
          145              C       7.059033       2.314963      24.748536       0.090155      26.310583 0.32205555E+03  0.70614815E+04                                 7.793219                            6.032449       0.183803       2.079951                    0.999660      26.000221      73.439456       0.659255       0.423729      -1.054008       0.005651      -0.033473      -0.026598       0.043126       0.004276      -0.003194      -0.011103      -0.051656       0.103904      -0.043565       0.004605       0.038961              9.041566      13.157677      -1.106150       1.057206       7.957721       2.079756       6.009301          -0.000000
          146              C       5.704439       2.553578      24.724062      -0.141170      33.569463 0.41811117E+03  0.97566983E+04                                 9.134880                            6.866918       0.097935       2.016134                    0.999443      28.993252      83.665232       0.620629       0.422925      -1.057656       0.000065      -0.014150      -0.008159       0.016334      -0.000131      -0.013549      -0.011424      -0.056822       0.073488      -0.043461       0.009294       0.034167             11.062267      18.246336      -1.091329       1.843591       7.939109       2.061705       7.001355          -0.000001
          147              C       4.838638       1.834123      23.937860       0.070807      39.246610 0.39759387E+03  0.91105678E+04                                10.239155                            6.715618      -0.155089       1.971866                    0.999215      26.194847      73.541676       0.628401       0.425367      -1.062091       0.018626      -0.002106       0.000644       0.018756       0.011957      -0.009073      -0.018410      -0.021033       0.063039      -0.026443      -0.008722       0.035165             14.493254      26.685183      -3.872917       1.713519       9.147190       2.114314       7.647389          -0.000001
          148              C       5.378097       0.822400      23.191428      -0.140866      33.903605 0.42475970E+03  0.99546519E+04                                 9.226132                            6.929700       0.071403       2.007429                    0.999279      29.136930      84.361903       0.616462       0.423952      -1.056628       0.005178       0.008268      -0.001211       0.009830       0.016915      -0.009390      -0.025791      -0.054795       0.049302      -0.040503      -0.007358       0.047861             11.324403      18.246917      -3.430030       0.369014       8.652884       2.105863       7.073409          -0.000002
          149              C       6.753553       0.580761      23.277084       0.087625      26.967656 0.33231636E+03  0.73434550E+04                                 7.947687                            6.137685       0.149978       2.063529                    0.999700      26.277818      74.501179       0.652032       0.425098      -1.053211       0.007822       0.035203       0.024328       0.043500       0.009003      -0.001272      -0.013031      -0.064944       0.066309      -0.044752       0.009291       0.035462              9.373793      13.883387      -2.330707       0.908434       7.701894       1.897767       6.536099          -0.000001
          150              C       3.388672       2.153828      23.839968       0.363290      36.088991 0.33860258E+03  0.75154160E+04                                10.015304                            6.400132      -0.356529       1.914395                    0.998713      24.593645      69.816795       0.608309       0.453648      -1.036522      -0.027120       0.007132      -0.001598       0.028087       0.020328      -0.020189      -0.062098      -0.052993       0.052172      -0.044503      -0.041939       0.086442             14.477378      26.340141      -4.346655       1.108070       8.965506       2.404949       8.126488          -0.000000
          151              C       1.557209       3.311866      24.430384       0.385937      32.758098 0.31529582E+03  0.69044800E+04                                 9.496045                            6.249173      -0.407365       1.909502                    0.998540      24.239924      69.330880       0.602192       0.464470      -1.025948       0.016821      -0.021276      -0.012841       0.030009       0.024447      -0.020710      -0.068260      -0.074355       0.031762      -0.049811      -0.047837       0.097647             13.105285      14.396119      -5.033154      -2.762794      12.999043       7.057712      11.920692           0.000000
          152              C       1.432043       1.788672      22.818211       0.375990      34.159953 0.32853657E+03  0.72465973E+04                                 9.665993                            6.329981      -0.336161       1.926368                    0.998751      24.358439      69.226679       0.607160       0.457354      -1.033072       0.017227       0.008921       0.025443       0.031996       0.022341      -0.027229      -0.062050      -0.053381       0.058759      -0.048217      -0.041825       0.090042             13.182523      14.833071       1.896594       4.746796      11.445884       6.893789      13.268613          -0.000000
          153              C      -1.116224       5.408711      26.027261       0.086463      29.323347 0.34604888E+03  0.77682009E+04                                 8.569997                            6.380764      -0.007788       2.015067                    0.999042      26.846640      78.134733       0.618421       0.441204      -1.037624       0.036185       0.002169       0.041817       0.055342       0.025116       0.007858      -0.037032      -0.005990      -0.015943      -0.048220       0.005395       0.042824             10.242891      10.896937      -1.550868       0.081806       8.893756       5.038110      10.937979           0.000000
          154              C      -0.518648       4.546623      25.173758      -0.150465      36.022899 0.46343124E+03  0.11167306E+05                                 9.769018                            7.356566      -0.216721       1.908909                    0.998251      30.418711      91.083797       0.580426       0.437922      -1.041795       0.009263      -0.008699       0.016445       0.020783       0.015665       0.002070      -0.037289      -0.019031       0.019077      -0.037568      -0.007720       0.045288             11.810159      13.918737      -3.075220      -1.395520      10.268095       5.200445      11.243645           0.000000
          155              C       0.849357       4.296856      25.311420       0.055135      40.317546 0.42370564E+03  0.98844642E+04                                10.488724                            6.973674      -0.152396       1.969216                    0.999058      26.781957      76.368827       0.609996       0.430418      -1.056825      -0.014454       0.016655       0.010029       0.024226       0.012066      -0.005142      -0.027165      -0.021929       0.004000      -0.023395      -0.013223       0.036618             14.319617      14.621435      -5.106552      -3.215007      14.134800       8.410881      14.202617          -0.000000
          156              C       1.497589       4.931117      26.348472      -0.142269      36.236234 0.44420918E+03  0.10601034E+05                                 9.794028                            7.186145      -0.253873       1.896200                    0.998735      30.299671      90.559481       0.588721       0.435949      -1.042019      -0.009861       0.004067      -0.003260       0.011154       0.012665       0.006873      -0.046880      -0.029617      -0.013559      -0.046988      -0.007876       0.054864             11.919434      11.704390      -2.348762      -1.390453      11.248398       6.673293      12.805514           0.000000
          157              C       0.803150       5.756513      27.189739       0.101463      28.822432 0.34063079E+03  0.76249688E+04                                 8.543787                            6.364357      -0.131387       1.981119                    0.998285      26.665503      77.780786       0.613614       0.445919      -1.033715      -0.036255      -0.005929      -0.021506       0.042569       0.022112       0.009405      -0.035726      -0.030041      -0.015846      -0.045069      -0.001485       0.046554             10.232708      10.771027      -1.765709      -0.879616       9.342215       5.297181      10.584882           0.000001
          158              C       0.518568      -0.662177      20.086389       0.098270      28.776863 0.33506439E+03  0.74403641E+04                                 8.405261                            6.215728       0.093129       2.052451                    0.999154      26.305540      75.452701       0.637901       0.432401      -1.045786      -0.033362       0.019615       0.005588       0.039102      -0.007539      -0.024921      -0.034236      -0.012987       0.007065      -0.045381       0.003936       0.041445             10.061709      10.733990       0.281889       1.925328       8.838321       5.132308      10.612816          -0.000000
          159              C       1.242800       0.041037      21.056140      -0.137136      37.245089 0.44847541E+03  0.10696477E+05                                 9.935348                            7.196960      -0.132071       1.935398                    0.999179      30.001101      88.770667       0.592943       0.433103      -1.046847      -0.008825      -0.001602      -0.004016       0.009827      -0.002562      -0.015086      -0.042873      -0.011494       0.016516      -0.043159      -0.005457       0.048616             12.166961      12.003301       0.958530       3.132692      11.495415       6.848114      13.002167          -0.000002
          160              C       0.646713       1.075922      21.747508       0.053099      40.274895 0.42123326E+03  0.97851766E+04                                10.383581                            6.901361      -0.071652       1.993330                    0.999280      26.604304      75.017072       0.621845       0.424012      -1.063747      -0.014300      -0.009118      -0.020893       0.026910       0.006256      -0.012152      -0.018150      -0.005971       0.011642      -0.017426      -0.008856       0.026282             13.947633      15.224984       2.451968       5.555703      12.325465       7.617359      14.292450          -0.000001
          161              C      -0.709370       1.344013      21.496658      -0.146761      36.625989 0.46059745E+03  0.11031173E+05                                 9.746547                            7.253105       0.005907       1.981271                    0.998842      29.856344      87.797552       0.597102       0.428310      -1.052420       0.005943      -0.020015       0.009097       0.022774      -0.006612      -0.014201      -0.031936      -0.017611       0.000682      -0.036144      -0.000983       0.037127             11.691730      13.951170       0.817475       3.437574      10.264737       5.143829      10.859282          -0.000000
          162              C      -1.354622       0.611968      20.511611       0.089738      30.164214 0.35419806E+03  0.79773231E+04                                 8.665851                            6.411205      -0.022313       2.006179                    0.999360      26.852269      77.635210       0.624929       0.435176      -1.043837       0.029174      -0.041382      -0.004552       0.050836      -0.002403      -0.023888      -0.031377      -0.005483      -0.033410      -0.043817       0.007025       0.036792             10.297105      11.614616      -0.398620       1.876328       9.506488       4.834216       9.770211           0.000000
          163              C       0.511049       9.024563      29.716598       0.098994      26.654990 0.32643568E+03  0.72106145E+04                                 7.962130                            6.127879       0.127761       2.060734                    0.999601      26.328963      75.628269       0.642802       0.431374      -1.045104      -0.001918       0.002110      -0.045573       0.045662      -0.047631      -0.012025      -0.000263       0.040051       0.033896      -0.058009       0.009350       0.048659              9.300448       7.965249       4.484283       0.892441      10.846906       0.388344       9.089189           0.000001
          164              C       1.326182      10.105417      29.869555      -0.150730      33.252915 0.43412600E+03  0.10270582E+05                                 9.172032                            7.053854      -0.109502       1.945325                    0.999170      29.754577      87.690027       0.602363       0.429802      -1.048832       0.012964      -0.013953      -0.001572       0.019111      -0.027542      -0.003275       0.001313       0.004055       0.050952      -0.036139       0.014613       0.021526             10.875631       9.852066       5.880289       0.183692      13.160312      -0.095751       9.614514           0.000001
          165              C       1.482650      10.908110      28.789675       0.072533      38.805418 0.42293410E+03  0.99030834E+04                                10.384012                            7.052945      -0.327486       1.914847                    0.998729      27.019364      78.244714       0.593074       0.441062      -1.046029      -0.008352      -0.030227      -0.009136       0.032663      -0.027820      -0.007273       0.006426       0.015792      -0.064392      -0.023070      -0.018077       0.041147             14.038313      13.144036       9.444443       1.310174      18.087630       0.472597      10.883272           0.000001
          166              C       0.886573      10.635884      27.578251      -0.145400      34.452469 0.43629847E+03  0.10326514E+05                                 9.395571                            7.064488      -0.067118       1.960096                    0.998968      29.702086      87.323597       0.603291       0.428952      -1.050200       0.009748      -0.001637      -0.000148       0.009885      -0.033219      -0.005353      -0.002522       0.032695       0.034906      -0.043292       0.011564       0.031728             11.335973       9.768561       6.213449       2.165330      13.950423       1.548303      10.288936           0.000001
          167              C       0.102734       9.502082      27.517068       0.082460      28.785038 0.35717636E+03  0.80709300E+04                                 8.439022                            6.447077      -0.031244       2.000858                    0.998752      27.157814      78.956601       0.621142       0.436390      -1.041860       0.010380      -0.021083       0.042926       0.048937      -0.031718      -0.005370      -0.001758       0.005720       0.060258      -0.042279       0.018291       0.023987              9.984736       8.214591       4.961635       1.448246      11.754536       1.444057       9.985081           0.000001
          168              C       9.869591      -5.843146      28.853917       0.374405      34.457266 0.33727763E+03  0.75565305E+04                                10.031174                            6.577570      -0.538039       1.863039                    0.997689      25.238609      74.461278       0.568325       0.481033      -1.010919       0.027557       0.022627      -0.002591       0.035751      -0.032056      -0.053816       0.046204       0.004501       0.060672      -0.050284      -0.041746       0.092030             13.975999      14.565941       8.208005       2.407109      18.508968      -1.166346       8.853088           0.000001
          169              C      11.753197      -4.874709      29.728834       0.370393      37.759137 0.35063184E+03  0.79488542E+04                                10.709884                            6.745668      -0.675805       1.814606                    0.997180      25.757836      76.962820       0.555166       0.486665      -1.005890      -0.025205       0.000670      -0.015280       0.029483      -0.028468      -0.037022       0.041890      -0.010031       0.042481      -0.038468      -0.035553       0.074021             15.379361      20.722561       0.527837      10.897416       9.783107      -1.843972      15.632416           0.000001
          170              C      10.525269      -3.869649      28.037123       0.377173      37.873713 0.34728288E+03  0.78354319E+04                                10.685864                            6.674673      -0.642027       1.824652                    0.997540      25.488588      75.389494       0.564311       0.481070      -1.011201       0.008411      -0.017146       0.014799       0.024161      -0.033641      -0.051161       0.039457      -0.001937       0.073873      -0.050579      -0.036702       0.087281             15.888508       9.660461      -0.782517       3.716878      21.545728     -10.824695      16.459335           0.000000
          171              C      -0.043234       2.893692       0.972810       0.090917      26.615999 0.32510532E+03  0.71537348E+04                                 7.895204                            6.060975       0.173244       2.074894                    0.999627      26.148118      74.278755       0.656909       0.423733      -1.052743      -0.007279      -0.043869       0.011803       0.046008      -0.006019      -0.036678       0.014244      -0.054243       0.029493      -0.053387       0.010729       0.042658              9.189597      11.481488       1.184760       4.613438       7.781424      -0.740012       8.305878           0.000001
          172              C      -1.169824       3.023476       0.189667      -0.136345      33.741343 0.41454582E+03  0.96734943E+04                                 9.246342                            6.875608       0.014145       1.991686                    0.999389      29.016047      84.318433       0.613782       0.427643      -1.052471      -0.003934       0.000235       0.015178       0.015681      -0.003945      -0.034160       0.000645      -0.013588       0.006544      -0.037533       0.005498       0.032036             11.190132      14.626716       1.488808       6.605149       8.994595      -0.013647       9.949085           0.000001
          173              C      12.911082       1.970342       0.009177       0.076619      40.933980 0.41886397E+03  0.98133789E+04                                10.840256                            7.077087      -0.415919       1.888766                    0.998613      27.156366      79.435484       0.583033       0.448402      -1.038614       0.015195       0.001237       0.014605       0.021112      -0.010833      -0.023787       0.005377       0.002171       0.026791      -0.023568      -0.007097       0.030665             15.078594      20.464259       0.662268      11.100102       9.945675      -0.650422      14.825849           0.000001
          174              C      13.158460       0.811037       0.761729      -0.147829      34.333250 0.44994616E+03  0.10735523E+05                                 9.409462                            7.196983      -0.076763       1.957599                    0.998764      29.861398      88.244158       0.594664       0.431690      -1.048173      -0.012669       0.006918       0.006904       0.016001      -0.005869      -0.029768       0.004637      -0.042098       0.011511      -0.042307       0.013821       0.028487             11.295548      14.310388      -0.394821       6.479055       8.988105      -1.115467      10.588151           0.000001
          175              C      14.292502       0.803731       1.526517       0.083159      26.843576 0.32879652E+03  0.72696237E+04                                 7.960999                            6.116777       0.128844       2.056481                    0.999613      26.500952      75.945267       0.649190       0.426726      -1.048837       0.014064       0.047800      -0.008817       0.050600       0.002011      -0.038432       0.002218      -0.039825       0.002524      -0.049735       0.019589       0.030146              9.316485      10.930527       0.289365       4.787687       8.678332      -0.053625       8.340596           0.000001
          176              C       9.435925      -1.828274      25.088101       0.087472      28.362734 0.32105444E+03  0.70223670E+04                                 8.199039                            5.998681       0.232859       2.089895                    0.999794      25.968233      72.862791       0.666250       0.420305      -1.057906       0.030680       0.029841       0.021168       0.047748      -0.000946      -0.004216       0.032154       0.048053      -0.019186      -0.046614       0.017758       0.028856             10.227806       5.734300      -0.637522       2.827758      13.205985      -4.784914      11.743134          -0.000001
          177              C       9.637107      -2.905911      25.907954      -0.140760      34.821830 0.40209113E+03  0.92792856E+04                                 9.361246                            6.704700       0.172441       2.041879                    0.999702      28.583414      81.669443       0.633068       0.419243      -1.061385       0.008989       0.005772      -0.001342       0.010767      -0.001249      -0.017852       0.025130       0.029689      -0.031712      -0.037786       0.005289       0.032498             12.052097       6.356076      -1.105915       3.398764      15.133966      -6.578368      14.666250          -0.000002
          178              C      10.315145      -2.737418      27.070432       0.082534      42.827704 0.41159886E+03  0.95478466E+04                                11.060580                            6.929152      -0.267436       1.938500                    0.998760      26.503360      75.752941       0.603611       0.437439      -1.050887      -0.004051       0.015935      -0.013023       0.020975      -0.013630      -0.024481       0.014750       0.046812      -0.050140      -0.032375      -0.015020       0.047395             16.542852       7.446909      -1.247489       3.642338      23.244580     -11.488523      18.937066          -0.000000
          179              C      10.830747      -1.480826      27.302927      -0.135446      35.388958 0.41405305E+03  0.96447524E+04                                 9.523986                            6.841254       0.049435       2.001213                    0.999454      28.920796      83.559241       0.620332       0.423884      -1.056369      -0.010743      -0.002828      -0.004332       0.011924       0.000011      -0.016691       0.029911       0.066493      -0.000074      -0.051716       0.009347       0.042369             12.211365       6.252601       0.221285       2.093841      17.681465      -6.611777      12.700027          -0.000001
          180              C      10.623604      -0.440163      26.440246       0.096304      27.459957 0.30894001E+03  0.66896086E+04                                 7.999725                            5.861725       0.301671       2.120754                    0.999844      25.503755      71.091554       0.678222       0.417069      -1.060445      -0.023539      -0.021388      -0.027694       0.042173      -0.000437      -0.018332       0.032221       0.055142       0.005017      -0.050148       0.009244       0.040904              9.823857       5.944179       0.613880       2.286202      13.183208      -4.360776      10.344185          -0.000001
          181              C       0.391865       8.725207       5.842979       0.090155      26.310582 0.32205552E+03  0.70614807E+04                                 7.793218                            6.032449       0.183803       2.079951                    0.999660      26.000221      73.439458       0.659255       0.423729      -1.054008      -0.005651       0.033473       0.026598       0.043126       0.004276      -0.003194      -0.011103      -0.051656       0.103904      -0.043565       0.004605       0.038961              9.041566      13.157678      -1.106150       1.057206       7.957721       2.079756       6.009301          -0.000000
          182              C       1.746459       8.486592       5.867453      -0.141170      33.569468 0.41811121E+03  0.97566999E+04                                 9.134882                            6.866919       0.097935       2.016134                    0.999443      28.993254      83.665250       0.620628       0.422925      -1.057656      -0.000065       0.014150       0.008159       0.016334      -0.000131      -0.013549      -0.011424      -0.056822       0.073487      -0.043461       0.009294       0.034167             11.062270      18.246342      -1.091330       1.843592       7.939111       2.061705       7.001357          -0.000000
          183              C       2.612260       9.206047       6.653655       0.070807      39.246614 0.39759389E+03  0.91105686E+04                                10.239156                            6.715618      -0.155089       1.971866                    0.999215      26.194848      73.541682       0.628401       0.425367      -1.062091      -0.018626       0.002106      -0.000644       0.018756       0.011957      -0.009073      -0.018410      -0.021033       0.063039      -0.026443      -0.008722       0.035165             14.493256      26.685188      -3.872916       1.713521       9.147190       2.114314       7.647390          -0.000000
          184              C       2.072801      10.217770       7.400087      -0.140866      33.903603 0.42475968E+03  0.99546512E+04                                 9.226131                            6.929699       0.071402       2.007429                    0.999279      29.136930      84.361894       0.616462       0.423952      -1.056628      -0.005177      -0.008268       0.001211       0.009830       0.016915      -0.009390      -0.025791      -0.054796       0.049301      -0.040503      -0.007358       0.047861             11.324401      18.246913      -3.430029       0.369014       8.652882       2.105862       7.073408          -0.000001
          185              C       0.697345      10.459409       7.314431       0.087625      26.967657 0.33231638E+03  0.73434552E+04                                 7.947687                            6.137685       0.149978       2.063529                    0.999700      26.277818      74.501172       0.652032       0.425098      -1.053211      -0.007822      -0.035203      -0.024328       0.043500       0.009003      -0.001272      -0.013031      -0.064944       0.066309      -0.044752       0.009291       0.035462              9.373793      13.883386      -2.330706       0.908435       7.701893       1.897766       6.536099          -0.000000
          186              C       4.062226       8.886342       6.751547       0.363290      36.088996 0.33860261E+03  0.75154171E+04                                10.015306                            6.400133      -0.356529       1.914395                    0.998713      24.593647      69.816810       0.608309       0.453648      -1.036521       0.027120      -0.007132       0.001598       0.028087       0.020328      -0.020189      -0.062098      -0.052993       0.052172      -0.044503      -0.041939       0.086442             14.477382      26.340149      -4.346655       1.108071       8.965507       2.404949       8.126490           0.000000
          187              C       5.893689       7.728304       6.161131       0.385937      32.758101 0.31529585E+03  0.69044810E+04                                 9.496045                            6.249173      -0.407365       1.909502                    0.998540      24.239926      69.330887       0.602192       0.464470      -1.025948      -0.016821       0.021276       0.012841       0.030009       0.024447      -0.020710      -0.068260      -0.074355       0.031762      -0.049810      -0.047837       0.097647             13.105285      14.396120      -5.033154      -2.762794      12.999044       7.057713      11.920693           0.000000
          188              C       6.018855       9.251498       7.773304       0.375990      34.159960 0.32853663E+03  0.72465992E+04                                 9.665995                            6.329983      -0.336161       1.926368                    0.998751      24.358442      69.226698       0.607160       0.457354      -1.033072      -0.017227      -0.008921      -0.025443       0.031996       0.022341      -0.027229      -0.062050      -0.053381       0.058759      -0.048217      -0.041825       0.090042             13.182527      14.833075       1.896595       4.746798      11.445887       6.893792      13.268618           0.000000
          189              C       8.567122       5.631459       4.564254       0.086463      29.323344 0.34604884E+03  0.77681998E+04                                 8.569997                            6.380764      -0.007787       2.015068                    0.999042      26.846638      78.134727       0.618421       0.441204      -1.037624      -0.036185      -0.002169      -0.041817       0.055342       0.025116       0.007858      -0.037032      -0.005990      -0.015943      -0.048220       0.005395       0.042824             10.242890      10.896937      -1.550868       0.081806       8.893756       5.038110      10.937978           0.000001
          190              C       7.969546       6.493547       5.417757      -0.150465      36.022901 0.46343126E+03  0.11167306E+05                                 9.769018                            7.356566      -0.216721       1.908909                    0.998251      30.418712      91.083800       0.580426       0.437922      -1.041795      -0.009263       0.008699      -0.016445       0.020783       0.015665       0.002070      -0.037289      -0.019031       0.019077      -0.037568      -0.007720       0.045288             11.810159      13.918738      -3.075220      -1.395519      10.268095       5.200444      11.243645           0.000001
          191              C       6.601541       6.743314       5.280095       0.055135      40.317547 0.42370564E+03  0.98844641E+04                                10.488725                            6.973674      -0.152395       1.969216                    0.999058      26.781957      76.368829       0.609996       0.430418      -1.056825       0.014454      -0.016655      -0.010029       0.024226       0.012066      -0.005142      -0.027165      -0.021929       0.004000      -0.023395      -0.013223       0.036618             14.319618      14.621436      -5.106551      -3.215006      14.134800       8.410881      14.202617           0.000000
          192              C       5.953309       6.109053       4.243043      -0.142269      36.236237 0.44420918E+03  0.10601034E+05                                 9.794030                            7.186145      -0.253873       1.896200                    0.998735      30.299673      90.559502       0.588721       0.435949      -1.042019       0.009861      -0.004067       0.003260       0.011154       0.012665       0.006873      -0.046880      -0.029617      -0.013559      -0.046988      -0.007876       0.054863             11.919437      11.704394      -2.348763      -1.390453      11.248399       6.673294      12.805516           0.000001
          193              C       6.647748       5.283657       3.401776       0.101463      28.822429 0.34063073E+03  0.76249672E+04                                 8.543787                            6.364357      -0.131387       1.981119                    0.998285      26.665500      77.780781       0.613614       0.445919      -1.033715       0.036255       0.005929       0.021506       0.042569       0.022112       0.009405      -0.035726      -0.030040      -0.015846      -0.045069      -0.001485       0.046554             10.232709      10.771029      -1.765709      -0.879616       9.342216       5.297181      10.584883           0.000001
          194              C       6.932330      11.702347      10.505126       0.098270      28.776859 0.33506431E+03  0.74403619E+04                                 8.405261                            6.215726       0.093130       2.052452                    0.999154      26.305537      75.452691       0.637901       0.432401      -1.045786       0.033362      -0.019615      -0.005588       0.039102      -0.007538      -0.024921      -0.034236      -0.012987       0.007065      -0.045381       0.003936       0.041445             10.061708      10.733989       0.281890       1.925329       8.838320       5.132308      10.612815           0.000000
          195              C       6.208098      10.999133       9.535375      -0.137137      37.245100 0.44847552E+03  0.10696481E+05                                 9.935351                            7.196961      -0.132072       1.935398                    0.999179      30.001107      88.770702       0.592943       0.433103      -1.046847       0.008825       0.001602       0.004016       0.009827      -0.002562      -0.015086      -0.042873      -0.011494       0.016516      -0.043159      -0.005457       0.048616             12.166966      12.003307       0.958530       3.132694      11.495419       6.848116      13.002172          -0.000001
          196              C       6.804185       9.964248       8.844007       0.053099      40.274895 0.42123323E+03  0.97851759E+04                                10.383582                            6.901361      -0.071652       1.993330                    0.999280      26.604303      75.017075       0.621845       0.424012      -1.063747       0.014300       0.009118       0.020893       0.026910       0.006256      -0.012152      -0.018150      -0.005971       0.011642      -0.017426      -0.008856       0.026282             13.947635      15.224986       2.451968       5.555704      12.325466       7.617360      14.292452          -0.000000
          197              C       8.160268       9.696157       9.094857      -0.146761      36.625988 0.46059743E+03  0.11031173E+05                                 9.746546                            7.253105       0.005908       1.981271                    0.998842      29.856343      87.797548       0.597102       0.428310      -1.052420      -0.005943       0.020015      -0.009097       0.022774      -0.006612      -0.014201      -0.031936      -0.017611       0.000682      -0.036144      -0.000983       0.037127             11.691729      13.951170       0.817475       3.437574      10.264737       5.143829      10.859281           0.000000
          198              C       8.805520      10.428202      10.079904       0.089738      30.164210 0.35419800E+03  0.79773214E+04                                 8.665851                            6.411205      -0.022313       2.006179                    0.999360      26.852266      77.635200       0.624929       0.435176      -1.043837      -0.029174       0.041382       0.004552       0.050836      -0.002403      -0.023888      -0.031377      -0.005483      -0.033410      -0.043817       0.007025       0.036792             10.297104      11.614616      -0.398620       1.876328       9.506487       4.834215       9.770210           0.000001
          199              C       6.939849       2.015607       0.874917       0.098994      26.654981 0.32643554E+03  0.72106106E+04                                 7.962128                            6.127878       0.127761       2.060734                    0.999601      26.328958      75.628254       0.642802       0.431374      -1.045104       0.001918      -0.002110       0.045573       0.045662      -0.047631      -0.012025      -0.000263       0.040051       0.033896      -0.058009       0.009350       0.048659              9.300446       7.965247       4.484281       0.892440      10.846904       0.388342       9.089188           0.000001
          200              C       6.124716       0.934753       0.721960      -0.150730      33.252910 0.43412592E+03  0.10270580E+05                                 9.172031                            7.053853      -0.109502       1.945325                    0.999170      29.754574      87.690019       0.602363       0.429802      -1.048832      -0.012964       0.013953       0.001572       0.019111      -0.027542      -0.003275       0.001313       0.004055       0.050952      -0.036139       0.014613       0.021526             10.875630       9.852065       5.880289       0.183692      13.160311      -0.095751       9.614514           0.000001
          201              C       5.968248       0.132060       1.801840       0.072533      38.805423 0.42293416E+03  0.99030849E+04                                10.384012                            7.052945      -0.327486       1.914847                    0.998729      27.019366      78.244719       0.593074       0.441062      -1.046029       0.008352       0.030227       0.009136       0.032663      -0.027820      -0.007273       0.006426       0.015792      -0.064392      -0.023070      -0.018077       0.041147             14.038314      13.144037       9.444444       1.310174      18.087633       0.472597      10.883271           0.000001
          202              C       6.564325       0.404286       3.013264      -0.145400      34.452479 0.43629862E+03  0.10326518E+05                                 9.395573                            7.064490      -0.067118       1.960096                    0.998968      29.702090      87.323606       0.603291       0.428952      -1.050200      -0.009748       0.001637       0.000148       0.009885      -0.033219      -0.005353      -0.002522       0.032695       0.034906      -0.043292       0.011564       0.031728             11.335976       9.768564       6.213451       2.165331      13.950426       1.548306      10.288936           0.000001
          203              C       7.348164       1.538088       3.074447       0.082460      28.785046 0.35717649E+03  0.80709334E+04                                 8.439023                            6.447078      -0.031245       2.000858                    0.998752      27.157820      78.956620       0.621142       0.436389      -1.041860      -0.010380       0.021083      -0.042926       0.048937      -0.031718      -0.005370      -0.001758       0.005720       0.060258      -0.042279       0.018291       0.023987              9.984737       8.214592       4.961635       1.448246      11.754537       1.444058       9.985083           0.000001
          204              C      -2.418693      16.883316       1.737598       0.374405      34.457270 0.33727766E+03  0.75565315E+04                                10.031175                            6.577571      -0.538039       1.863039                    0.997689      25.238611      74.461287       0.568325       0.481033      -1.010919      -0.027557      -0.022627       0.002591       0.035751      -0.032056      -0.053816       0.046204       0.004501       0.060672      -0.050284      -0.041746       0.092030             13.976001      14.565943       8.208006       2.407109      18.508972      -1.166347       8.853089           0.000001
          205              C      -4.302299      15.914879       0.862681       0.370393      37.759136 0.35063185E+03  0.79488543E+04                                10.709884                            6.745668      -0.675805       1.814606                    0.997180      25.757836      76.962819       0.555166       0.486665      -1.005890       0.025205      -0.000670       0.015280       0.029483      -0.028468      -0.037022       0.041890      -0.010031       0.042481      -0.038468      -0.035553       0.074020             15.379360      20.722559       0.527837      10.897415       9.783107      -1.843972      15.632415           0.000001
          206              C      -3.074371      14.909819       2.554392       0.377173      37.873716 0.34728289E+03  0.78354323E+04                                10.685865                            6.674673      -0.642027       1.824652                    0.997540      25.488589      75.389498       0.564311       0.481070      -1.011201      -0.008411       0.017146      -0.014799       0.024161      -0.033641      -0.051161       0.039457      -0.001937       0.073873      -0.050579      -0.036702       0.087281             15.888509       9.660460      -0.782516       3.716877      21.545732     -10.824697      16.459335           0.000001
          207              C       7.494132       8.146478      29.618705       0.090917      26.616008 0.32510549E+03  0.71537394E+04                                 7.895206                            6.060978       0.173244       2.074894                    0.999627      26.148120      74.278760       0.656909       0.423733      -1.052743       0.007279       0.043869      -0.011803       0.046008      -0.006019      -0.036678       0.014244      -0.054243       0.029493      -0.053387       0.010729       0.042658              9.189599      11.481491       1.184757       4.613441       7.781424      -0.740013       8.305883           0.000001
          208              C       8.620722       8.016694      30.401848      -0.136345      33.741346 0.41454589E+03  0.96734964E+04                                 9.246342                            6.875608       0.014145       1.991686                    0.999389      29.016050      84.318443       0.613782       0.427643      -1.052471       0.003934      -0.000235      -0.015178       0.015681      -0.003945      -0.034160       0.000645      -0.013588       0.006544      -0.037533       0.005498       0.032036             11.190131      14.626713       1.488806       6.605147       8.994596      -0.013649       9.949085           0.000001
          209              C      -5.460184      15.960647      -0.009177       0.076619      40.933982 0.41886401E+03  0.98133801E+04                                10.840257                            7.077088      -0.415919       1.888766                    0.998613      27.156368      79.435494       0.583033       0.448402      -1.038614      -0.015195      -0.001237      -0.014605       0.021112      -0.010833      -0.023787       0.005377       0.002171       0.026791      -0.023568      -0.007097       0.030664             15.078595      20.464258       0.662266      11.100102       9.945676      -0.650423      14.825850           0.000001
          210              C      -5.707562      10.229133      29.829786      -0.147829      34.333249 0.44994615E+03  0.10735523E+05                                 9.409462                            7.196983      -0.076763       1.957599                    0.998764      29.861398      88.244160       0.594664       0.431690      -1.048173       0.012669      -0.006918      -0.006904       0.016001      -0.005869      -0.029768       0.004637      -0.042098       0.011511      -0.042307       0.013821       0.028486             11.295548      14.310388      -0.394821       6.479055       8.988105      -1.115467      10.588151           0.000001
          211              C      -6.841604      10.236439      29.064998       0.083159      26.843573 0.32879649E+03  0.72696230E+04                                 7.960999                            6.116777       0.128844       2.056481                    0.999613      26.500950      75.945261       0.649190       0.426726      -1.048837      -0.014064      -0.047800       0.008817       0.050600       0.002011      -0.038432       0.002218      -0.039825       0.002524      -0.049735       0.019589       0.030146              9.316485      10.930528       0.289365       4.787687       8.678331      -0.053625       8.340596           0.000000
          212              C      -1.985027      12.868444       5.503414       0.087472      28.362735 0.32105447E+03  0.70223678E+04                                 8.199039                            5.998682       0.232859       2.089895                    0.999794      25.968233      72.862788       0.666250       0.420305      -1.057906      -0.030680      -0.029841      -0.021168       0.047748      -0.000946      -0.004216       0.032154       0.048053      -0.019186      -0.046614       0.017758       0.028856             10.227806       5.734300      -0.637522       2.827757      13.205986      -4.784914      11.743133          -0.000001
          213              C      -2.186209      13.946081       4.683561      -0.140760      34.821829 0.40209114E+03  0.92792855E+04                                 9.361244                            6.704700       0.172441       2.041879                    0.999702      28.583414      81.669434       0.633068       0.419243      -1.061385      -0.008989      -0.005772       0.001342       0.010767      -0.001249      -0.017852       0.025130       0.029689      -0.031712      -0.037786       0.005289       0.032498             12.052095       6.356075      -1.105915       3.398763      15.133963      -6.578367      14.666247          -0.000001
          214              C      -2.864247      13.777588       3.521083       0.082534      42.827704 0.41159886E+03  0.95478465E+04                                11.060581                            6.929152      -0.267436       1.938500                    0.998760      26.503360      75.752942       0.603611       0.437439      -1.050887       0.004051      -0.015935       0.013023       0.020975      -0.013630      -0.024481       0.014750       0.046812      -0.050140      -0.032375      -0.015020       0.047395             16.542853       7.446909      -1.247488       3.642337      23.244583     -11.488525      18.937065          -0.000000
          215              C      -3.379849      12.520996       3.288588      -0.135446      35.388965 0.41405313E+03  0.96447548E+04                                 9.523988                            6.841255       0.049435       2.001213                    0.999454      28.920798      83.559259       0.620332       0.423884      -1.056369       0.010743       0.002828       0.004332       0.011924       0.000011      -0.016691       0.029911       0.066493      -0.000074      -0.051716       0.009347       0.042369             12.211368       6.252603       0.221285       2.093842      17.681471      -6.611780      12.700031          -0.000001
          216              C      -3.172706      11.480333       4.151269       0.096304      27.459958 0.30894002E+03  0.66896089E+04                                 7.999726                            5.861725       0.301671       2.120754                    0.999844      25.503755      71.091559       0.678221       0.417069      -1.060445       0.023539       0.021388       0.027694       0.042173      -0.000437      -0.018332       0.032221       0.055142       0.005017      -0.050148       0.009244       0.040904              9.823859       5.944179       0.613879       2.286202      13.183210      -4.360778      10.344187          -0.000000
          217              C      -0.391980       5.279798      21.138737       0.089076      26.341783 0.32248571E+03  0.70735370E+04                                 7.797715                            6.034197       0.197873       2.083549                    0.999638      26.024552      73.530777       0.659508       0.423409      -1.054168       0.004490       0.033262       0.026280       0.042628      -0.004493       0.002594      -0.011563      -0.051266       0.098912      -0.042544       0.004674       0.037870              9.047755      13.165928       1.099484      -1.063358       7.962505       2.083187       6.014832          -0.000000
          218              C      -1.746570       5.041182      21.163210      -0.140925      33.602212 0.41855758E+03  0.97701990E+04                                 9.145966                            6.874954       0.090520       2.013647                    0.999441      29.000621      83.713072       0.619644       0.423463      -1.057268      -0.001190       0.015190       0.009495       0.017953      -0.000335       0.012264      -0.011228      -0.055622       0.079680      -0.043292       0.008476       0.034816             11.078013      18.282789       1.085720      -1.854069       7.942725       2.060085       7.008524          -0.000001
          219              C      -2.612381       5.760638      21.949412       0.068118      39.302880 0.39824769E+03  0.91284185E+04                                10.243482                            6.717354      -0.152287       1.972457                    0.999139      26.222756      73.608411       0.628911       0.424888      -1.062492       0.017814       0.002248      -0.001593       0.018026      -0.012452       0.009889      -0.019540      -0.020929       0.065121      -0.027134      -0.009787       0.036920             14.501296      26.705100       3.872584      -1.717537       9.148669       2.113659       7.650118          -0.000001
          220              C      -2.072936       6.772361      22.695845      -0.139356      33.870146 0.42428621E+03  0.99406270E+04                                 9.218969                            6.924771       0.077431       2.009353                    0.999296      29.121868      84.301555       0.616834       0.423822      -1.056726       0.005602      -0.008484      -0.000048       0.010167      -0.016403       0.007550      -0.025903      -0.052867       0.047406      -0.039011      -0.007728       0.046739             11.314616      18.229642       3.423538      -0.370248       8.645441       2.104895       7.068765          -0.000002
          221              C      -0.697482       7.013999      22.610189       0.086584      26.985748 0.33257735E+03  0.73505732E+04                                 7.951364                            6.140238       0.147346       2.062261                    0.999684      26.286811      74.530492       0.651881       0.425118      -1.053212       0.008069      -0.033146      -0.023967       0.041692      -0.008161       0.000907      -0.013204      -0.067079       0.065383      -0.045422       0.009462       0.035960              9.378342      13.890121       2.329940      -0.909799       7.704919       1.899571       6.539987          -0.000001
          222              C      -4.062344       5.440933      22.047305       0.362477      36.097052 0.33863346E+03  0.75159705E+04                                10.015804                            6.399666      -0.352272       1.915801                    0.998714      24.593674      69.807098       0.608464       0.453540      -1.036625      -0.026167      -0.006543       0.002519       0.027089      -0.021102       0.020900      -0.061932      -0.053454       0.052845      -0.044172      -0.042732       0.086904             14.479774      26.346505       4.347342      -1.108645       8.965969       2.404896       8.126847          -0.000000
          223              C       9.008207       4.282894      21.456889       0.384510      32.843351 0.31624213E+03  0.69303397E+04                                 9.511457                            6.258109      -0.403753       1.910039                    0.998461      24.275702      69.457213       0.601830       0.464406      -1.025992       0.014042       0.019533       0.013559       0.027615      -0.025465       0.021230      -0.067134      -0.075231       0.033840      -0.051113      -0.046257       0.097370             13.128134      14.423720       5.047120       2.772206      13.021865       7.070363      11.938817           0.000000
          224              C       8.883020       5.806088      23.069061       0.375991      34.171767 0.32856201E+03  0.72478700E+04                                 9.671874                            6.332752      -0.338113       1.925580                    0.998751      24.357952      69.246513       0.606616       0.457719      -1.032785       0.017268      -0.008179      -0.024997       0.031463      -0.022497       0.026456      -0.062762      -0.053900       0.059564      -0.047837      -0.042797       0.090633             13.191452      14.842944      -1.897565      -4.749702      11.453767       6.899394      13.277646          -0.000000
          225              C       6.334802       2.186050      19.860012       0.087850      29.212793 0.34442666E+03  0.77216733E+04                                 8.542703                            6.360506       0.001022       2.018620                    0.999094      26.784557      77.868983       0.620260       0.440472      -1.038194       0.037645      -0.001901      -0.038073       0.053575      -0.024237      -0.007686      -0.037452      -0.006222      -0.012545      -0.047837       0.005058       0.042778             10.208711      10.871418       1.548047      -0.084233       8.860266       5.014193      10.894450           0.000001
          226              C       6.932367       3.048138      20.713515      -0.153641      36.100562 0.46467816E+03  0.11204341E+05                                 9.778338                            7.363003      -0.215472       1.908598                    0.998262      30.467021      91.242665       0.580608       0.437511      -1.042090       0.009600       0.010333      -0.016734       0.021885      -0.016226      -0.002091      -0.038164      -0.016590       0.019329      -0.038901      -0.006800       0.045701             11.822063      13.936661       3.080933       1.398692      10.277512       5.204818      11.252017           0.000000
          227              C       8.300369       3.297905      20.575853       0.056647      40.306868 0.42352921E+03  0.98806400E+04                                10.493137                            6.976615      -0.162082       1.966380                    0.999098      26.774289      76.381432       0.609210       0.430960      -1.056351      -0.015138      -0.017686      -0.010951       0.025727      -0.013094       0.003494      -0.026575      -0.021521       0.003067      -0.024473      -0.011370       0.035843             14.324993      14.630430       5.109922       3.216671      14.138792       8.412111      14.205756          -0.000000
          228              C       8.948611       2.663644      19.538801      -0.139861      36.092848 0.44199968E+03  0.10534658E+05                                 9.769103                            7.169535      -0.251305       1.898100                    0.998694      30.227228      90.270379       0.589273       0.436105      -1.041975      -0.008017      -0.004050      -0.000467       0.008994      -0.011612      -0.005577      -0.047638      -0.027554      -0.012804      -0.046767      -0.008215       0.054982             11.885843      11.678803       2.341024       1.383007      11.213060       6.647966      12.765666           0.000001
          229              C       8.254183       1.838247      18.697534       0.100445      28.903235 0.34187771E+03  0.76608840E+04                                 8.567505                            6.383458      -0.140896       1.977784                    0.998247      26.702346      77.962513       0.611541       0.446964      -1.032975      -0.036574       0.003666       0.021509       0.042588      -0.021735      -0.010305      -0.035445      -0.026652      -0.015909      -0.045280       0.000371       0.044909             10.261167      10.804784       1.778356       0.891779       9.368613       5.310333      10.610102           0.000001
          230              C       7.969510       8.256937      25.800884       0.096068      28.859946 0.33625517E+03  0.74734203E+04                                 8.421805                            6.227933       0.088387       2.050781                    0.999130      26.350740      75.615443       0.637097       0.432564      -1.045689      -0.030896      -0.020902      -0.007324       0.038014       0.007242       0.025040      -0.034589      -0.013543       0.008978      -0.045452       0.003258       0.042194             10.082048      10.758472      -0.287710      -1.934926       8.853240       5.141732      10.634432          -0.000000
          231              C       8.693752       7.553723      24.831133      -0.140826      37.335084 0.44983947E+03  0.10736713E+05                                 9.947920                            7.205716      -0.128588       1.935500                    0.999138      30.047062      88.926471       0.592877       0.432841      -1.047049      -0.011344      -0.000004       0.003760       0.011951       0.001618       0.016054      -0.043243      -0.014949       0.021619      -0.042705      -0.007928       0.050633             12.182854      12.015595      -0.962762      -3.137715      11.511395       6.859396      13.021573          -0.000002
          232              C       8.097679       6.518838      24.139764       0.052246      40.308458 0.42167131E+03  0.97972407E+04                                10.384650                            6.901888      -0.064380       1.995370                    0.999214      26.623921      75.063170       0.622276       0.423636      -1.064054      -0.015060       0.009280       0.020650       0.027191      -0.007755       0.013907      -0.019095      -0.004901       0.012355      -0.018546      -0.010192       0.028739             13.948506      15.228159      -2.453391      -5.557932      12.324355       7.616427      14.293006          -0.000001
          233              C       6.741598       6.250748      24.390615      -0.146888      36.606214 0.46035923E+03  0.11023560E+05                                 9.742878                            7.251992       0.000692       1.980070                    0.998864      29.849494      87.757272       0.597079       0.428400      -1.052411       0.005891       0.018153      -0.010181       0.021631       0.006706       0.015294      -0.031168      -0.017374       0.004350      -0.036161      -0.000538       0.036699             11.685494      13.950641      -0.816546      -3.437337      10.255275       5.136244      10.850566          -0.000000
          234              C       6.096336       6.982792      25.375662       0.092156      30.100090 0.35329913E+03  0.79514813E+04                                 8.651350                            6.401266      -0.019322       2.007155                    0.999341      26.816535      77.487360       0.625720       0.434931      -1.044055       0.029633       0.042173       0.003142       0.051638       0.002360       0.024014      -0.030525      -0.008134      -0.032669      -0.043112       0.006539       0.036573             10.278206      11.602557       0.400924      -1.874160       9.484913       4.818795       9.747148           0.000000
          235              C       7.962126      -1.429803      16.170675       0.101554      26.520362 0.32446071E+03  0.71546500E+04                                 7.926688                            6.102120       0.136313       2.064602                    0.999617      26.247352      75.278224       0.645430       0.430359      -1.045935      -0.001611      -0.004215       0.048146       0.048357       0.046312       0.010794      -0.000800       0.039464       0.030705      -0.056126       0.008897       0.047229              9.256022       7.922862      -4.455384      -0.881990      10.792904       0.371557       9.052301           0.000001
          236              C       8.777272      -2.510656      16.017717      -0.154500      33.422375 0.43704022E+03  0.10358302E+05                                 9.215494                            7.089583      -0.125885       1.939712                    0.999201      29.833833      88.044123       0.599222       0.431272      -1.047789       0.012188       0.013428       0.000428       0.018139       0.028861       0.004871       0.000551       0.003468       0.049826      -0.037378       0.014326       0.023053             10.929598       9.906033      -5.917622      -0.168889      13.239040      -0.104819       9.643722           0.000002
          237              C       8.933746      -3.313349      17.097598       0.072846      38.806919 0.42294847E+03  0.99036249E+04                                10.382505                            7.051365      -0.329004       1.914348                    0.998714      27.028108      78.273968       0.593348       0.440849      -1.046143      -0.008323       0.030689       0.008171       0.032830       0.027447       0.007802       0.005767       0.014998      -0.062961      -0.022523      -0.017955       0.040478             14.038656      13.148563      -9.450463      -1.309198      18.095286       0.476429      10.872118           0.000001
          238              C       8.337663      -3.041123      18.309022      -0.145875      34.488568 0.43693838E+03  0.10345471E+05                                 9.405015                            7.072675      -0.067925       1.959759                    0.998958      29.712609      87.371243       0.602556       0.429317      -1.049974       0.009505       0.002242      -0.000601       0.009784       0.033530       0.005377      -0.001580       0.032556       0.028245      -0.042321       0.009167       0.033154             11.348599       9.783237      -6.224125      -2.169894      13.968116       1.556971      10.294444           0.000001
          239              C       7.553811      -1.907322      18.370205       0.082724      28.786512 0.35730599E+03  0.80748562E+04                                 8.440063                            6.448774      -0.036352       1.999100                    0.998789      27.160826      78.978690       0.620964       0.436461      -1.041784       0.009424       0.021896      -0.045607       0.051461       0.031813       0.006061      -0.002831       0.005922       0.060139      -0.042583       0.018653       0.023930              9.985832       8.217495      -4.962876      -1.448323      11.756027       1.444893       9.983973           0.000001
          240              C       2.418496      13.437907      17.033356       0.373519      34.462897 0.33722900E+03  0.75547279E+04                                10.031904                            6.576386      -0.537084       1.863485                    0.997743      25.231241      74.421842       0.568501       0.480929      -1.011033       0.025829      -0.023042       0.003692       0.034809       0.031257       0.055032       0.046172       0.001223       0.060424      -0.052381      -0.040023       0.092404             13.979621      14.570712      -8.213128      -2.408104      18.514348      -1.164822       8.853803           0.000001
          241              C       4.302116      12.469470      16.158438       0.372043      37.761576 0.35064513E+03  0.79493126E+04                                10.711193                            6.746726      -0.677226       1.813907                    0.997284      25.754927      76.957478       0.555002       0.486799      -1.005810      -0.022733      -0.000204       0.014349       0.026883       0.027946       0.037184       0.040880      -0.009427       0.044098      -0.038290      -0.034888       0.073177             15.381420      20.724065      -0.525270     -10.899863       9.783461      -1.845537      15.636733           0.000001
          242              C       3.074195      11.464409      17.850149       0.376526      37.936909 0.34797597E+03  0.78537079E+04                                10.688948                            6.675636      -0.635129       1.826109                    0.997562      25.512038      75.431496       0.565084       0.480250      -1.011797       0.009659       0.020344      -0.015385       0.027274       0.034286       0.049746       0.040046      -0.002354       0.079138      -0.050524      -0.036889       0.087412             15.894814       9.664224       0.782238      -3.718376      21.554586     -10.828933      16.465634           0.000001
          243              C       7.407700      11.591888      14.322947       0.091222      26.656060 0.32578170E+03  0.71726549E+04                                 7.906611                            6.070867       0.172441       2.074221                    0.999630      26.166523      74.362501       0.655763       0.424235      -1.052386      -0.008631       0.043304      -0.010289       0.045339       0.006561       0.036197       0.014848      -0.051969       0.030433      -0.052150       0.009154       0.042996              9.202581      11.495756      -1.179016      -4.623164       7.789229      -0.743963       8.322756           0.000001
          244              C       6.281108      11.462103      15.106090      -0.135976      33.666029 0.41345690E+03  0.96412802E+04                                 9.229445                            6.864228       0.014924       1.992637                    0.999365      28.987645      84.193015       0.614635       0.427351      -1.052702      -0.006246      -0.002011      -0.012024       0.013698       0.004279       0.035030       0.000532      -0.016707       0.008991      -0.039231       0.006657       0.032574             11.166431      14.586507      -1.479187      -6.586109       8.983984      -0.020410       9.928800           0.000001
          245              C       5.460002      12.515238      15.286580       0.074076      41.002839 0.41977714E+03  0.98389239E+04                                10.845365                            7.080560      -0.394830       1.895085                    0.998454      27.185953      79.506993       0.583485       0.447866      -1.039052       0.016785      -0.002099      -0.016916       0.023922       0.011612       0.024459       0.006236       0.001636       0.031469      -0.024539      -0.007819       0.032358             15.085169      20.469064      -0.657780     -11.104881       9.951621      -0.654478      14.834822           0.000001
          246              C       5.707370      13.674543      14.534029      -0.147461      34.341146 0.45001913E+03  0.10738382E+05                                 9.412458                            7.198181      -0.079371       1.956669                    0.998825      29.867534      88.285211       0.594501       0.431763      -1.048061      -0.009255      -0.008654      -0.008211       0.015099       0.006994       0.028907       0.003439      -0.039206       0.015262      -0.040773       0.013089       0.027684             11.300245      14.315874       0.397529      -6.483409       8.990717      -1.117759      10.594146           0.000001
          247              C       6.841413      13.681848      13.769241       0.079651      26.879447 0.32931823E+03  0.72841368E+04                                 7.964996                            6.118457       0.126775       2.055803                    0.999595      26.532472      76.054263       0.649598       0.426284      -1.049096       0.015147      -0.047594       0.009650       0.050870      -0.001195       0.038994       0.002225      -0.038061       0.003588      -0.049654       0.018426       0.031228              9.321798      10.934503      -0.286820      -4.790909       8.685038      -0.056036       8.345854           0.000001
          248              C       1.984866       9.423034      20.799171       0.088520      28.379618 0.32138344E+03  0.70315370E+04                                 8.206435                            6.005953       0.225291       2.087571                    0.999811      25.966540      72.874149       0.665132       0.420893      -1.057510       0.032303      -0.029025      -0.023304       0.049284       0.001564       0.005398       0.031632       0.046280      -0.019935      -0.045608       0.016430       0.029178             10.237422       5.737377       0.638421      -2.824471      13.228159      -4.794072      11.746732          -0.000001
          249              C       2.186038      10.500672      19.979318      -0.141248      34.878729 0.40290568E+03  0.93032686E+04                                 9.374158                            6.714471       0.166160       2.039811                    0.999717      28.607279      81.774192       0.632153       0.419615      -1.061095       0.008544      -0.004001       0.000034       0.009434       0.000763       0.018207       0.027306       0.029871      -0.030277      -0.039985       0.006648       0.033337             12.069532       6.363920       1.108385      -3.401421      15.158054      -6.591289      14.686623          -0.000002
          250              C       2.864082      10.332179      18.816841       0.082707      42.768925 0.41093863E+03  0.95285950E+04                                11.050905                            6.923655      -0.269584       1.938587                    0.998792      26.481151      75.670948       0.603850       0.437447      -1.050895      -0.003426      -0.013770       0.011535       0.018287       0.013086       0.025549       0.013233       0.048923      -0.047179      -0.031290      -0.016738       0.048028             16.528866       7.440214       1.246420      -3.636847      23.227642     -11.480614      18.918743          -0.000000
          251              C       3.379698       9.075587      18.584345      -0.132799      35.388415 0.41405446E+03  0.96450893E+04                                 9.527142                            6.843985       0.049724       2.001099                    0.999521      28.909860      83.537331       0.619820       0.424221      -1.056126      -0.012588       0.001924       0.004147       0.013393      -0.000136       0.015512       0.029530       0.065386      -0.002837      -0.050807       0.009714       0.041093             12.216885       6.253593      -0.221294      -2.091787      17.694302      -6.618048      12.702761          -0.000001
          252              C       3.172565       8.034923      19.447026       0.095068      27.457311 0.30896072E+03  0.66900517E+04                                 7.997922                            5.861002       0.299425       2.119850                    0.999820      25.506458      71.094986       0.678435       0.416938      -1.060547      -0.023854       0.020718       0.028846       0.042783       0.001859       0.017429       0.032401       0.057769       0.002326      -0.050768       0.009298       0.041470              9.821428       5.942469      -0.614621      -2.284057      13.182140      -4.359536      10.339677          -0.000001
          253              I       4.860708       3.246906       6.370071      -0.438737     449.059104 0.19595144E+05  0.10884258E+07                                35.799289                           34.738150       1.597566       1.860475                    0.999880     167.683883     548.136850       0.477485       0.230938      -1.352418      -0.126192      -0.069522      -0.243615       0.283030       0.076518       0.097071       0.185218      -0.028021       0.782371      -0.216867      -0.147525       0.364393             37.641300      34.562128       5.109861       8.277474      29.454263       6.437765      48.907509           0.000002
          254              I       4.013507       6.378960       9.433811      -0.437669     430.234592 0.18234645E+05  0.99589156E+06                                34.803411                           33.457815       1.671554       1.884415                    0.999900     166.146350     540.479713       0.487149       0.230213      -1.351997      -0.124045       0.161491       0.039279       0.207387      -0.237593      -0.120232       0.069261      -0.241749      -0.545863      -0.258844      -0.125322       0.384166             37.182769      40.439854     -13.398350      -3.439965      45.105378      -0.333380      26.003074           0.000001
          255              I       1.477759       9.292535      15.317477      -0.461111     442.186046 0.19240195E+05  0.10690922E+07                                35.831439                           34.705709       1.354761       1.797150                    0.999984     171.078328     568.408964       0.469545       0.234760      -1.340260       0.044167      -0.122001       0.167513       0.211886       0.023847       0.079505      -0.219464      -0.186270       0.717562      -0.252923      -0.115734       0.368657             37.349105      27.260676      -0.475211      10.760616      32.723703      -6.078493      52.062936           0.000003
          256              I       3.561944      11.491235      12.005946      -0.467317     458.627135 0.18984657E+05  0.10482308E+07                                36.385227                           34.202717       1.553223       1.847011                    0.999922     169.014062     554.328340       0.480067       0.231073      -1.349607       0.168026       0.030312      -0.012559       0.171199       0.192225      -0.196217       0.012095       0.357162      -0.057303      -0.289869      -0.066595       0.356464             38.840830      55.659367       4.626806      -6.982430      25.990112       6.083150      34.873012           0.000005
          257              I      12.788744      -3.823699      19.423777      -0.460527     417.618977 0.19031567E+05  0.10542921E+07                                34.381923                           34.481129       1.407635       1.811546                    0.999976     170.494549     565.033173       0.471954       0.234272      -1.341376      -0.105475      -0.187178       0.121016       0.246587       0.140995      -0.012358      -0.155739      -0.508916      -0.249701      -0.254851      -0.128542       0.383394             34.813571      29.949417      11.171522       0.617582      43.560498      -0.139239      30.930798          -0.000001
          258              I      11.353961      -0.131648      17.388829      -0.443030     426.840621 0.17860966E+05  0.97219030E+06                                34.666714                           33.148136       1.601355       1.864886                    0.999893     167.119684     545.919797       0.487770       0.230698      -1.348860      -0.198945       0.030720      -0.017282       0.202044      -0.223873       0.137588      -0.052625       0.219370      -0.259462      -0.215119      -0.126434       0.341553             36.550386      51.639906      -7.289569       2.511733      29.748673       3.431849      28.262580           0.000006
          259              I      10.041239      -0.198504      21.665829      -0.438796     448.977581 0.19589923E+05  0.10880523E+07                                35.793863                           34.732688       1.602621       1.861635                    0.999872     167.670533     548.054007       0.477544       0.230927      -1.352448       0.125718      -0.069966      -0.243526       0.282852      -0.076706      -0.097380       0.185107      -0.027543       0.783162      -0.217125      -0.147513       0.364639             37.636084      34.561211      -5.111074      -8.279104      29.447949       6.434819      48.899093           0.000001
          260              I      10.888396       2.933551      24.729569      -0.437700     430.098282 0.18227313E+05  0.99538458E+06                                34.794474                           33.449756       1.674056       1.885040                    0.999897     166.139389     540.416618       0.487240       0.230194      -1.352032       0.123965       0.160704       0.039330       0.206736       0.237481       0.120447       0.068972      -0.243155      -0.546791      -0.259458      -0.124965       0.384423             37.171749      40.426388      13.391534       3.439353      45.091630      -0.332006      25.997230          -0.000001
          261              I      -1.477904      12.737944       0.021720      -0.461221     442.099084 0.19235978E+05  0.10687910E+07                                35.824638                           34.700462       1.355843       1.797392                    0.999985     171.074975     568.365673       0.469613       0.234740      -1.340298      -0.043957      -0.122159       0.167876       0.212220      -0.024076      -0.078481      -0.219258      -0.186294       0.715416      -0.252227      -0.115603       0.367831             37.340895      27.256765       0.474313     -10.760370      32.714756      -6.073885      52.051164           0.000002
          262              I      -3.562106       8.045825      27.301703      -0.467683     458.680005 0.18988200E+05  0.10484785E+07                                36.388679                           34.206702       1.548809       1.845998                    0.999923     169.021886     554.373029       0.480021       0.231084      -1.349588      -0.168867       0.030179      -0.012737       0.172015      -0.191704       0.195600       0.012264       0.357241      -0.058459      -0.289262      -0.066546       0.355808             38.843141      55.658570      -4.627534       6.980648      25.993259       6.083107      34.877593           0.000002
          263              I       2.113249      -0.378290       4.128019      -0.460375     417.582288 0.19030023E+05  0.10541873E+07                                34.379688                           34.479762       1.408984       1.811734                    0.999975     170.490435     565.018170       0.471962       0.234272      -1.341373       0.105386      -0.186964       0.120828       0.246295      -0.141469       0.012730      -0.156205      -0.507559      -0.249783      -0.254486      -0.128894       0.383381             34.810022      29.944591     -11.169837      -0.620514      43.557701      -0.140102      30.927773           0.000002
          264              I       3.547996       3.313762       2.093071      -0.442356     426.864218 0.17860772E+05  0.97217858E+06                                34.669559                           33.148840       1.600034       1.864675                    0.999889     167.105343     545.875241       0.487745       0.230711      -1.348840       0.198264       0.029968      -0.017090       0.201243       0.224816      -0.138363      -0.053364       0.219442      -0.261907      -0.215588      -0.127643       0.343231             36.555861      51.646778       7.300573      -2.505200      29.758974       3.434314      28.261832           0.000004
          265              I      -2.590341      11.238674       8.925686      -0.438796     448.977574 0.19589923E+05  0.10880522E+07                                35.793863                           34.732688       1.602621       1.861635                    0.999872     167.670533     548.054007       0.477544       0.230927      -1.352448      -0.125718       0.069966       0.243526       0.282852      -0.076706      -0.097380       0.185106      -0.027543       0.783161      -0.217126      -0.147513       0.364638             37.636083      34.561210      -5.111074      -8.279104      29.447949       6.434819      48.899091           0.000002
          266              I      -3.437498       8.106619       5.861946      -0.437700     430.098240 0.18227311E+05  0.99538444E+06                                34.794471                           33.449754       1.674057       1.885040                    0.999897     166.139380     540.416579       0.487240       0.230194      -1.352032      -0.123965      -0.160704      -0.039330       0.206736       0.237481       0.120447       0.068973      -0.243155      -0.546790      -0.259458      -0.124965       0.384423             37.171747      40.426387      13.391532       3.439352      45.091625      -0.332007      25.997228           0.000000
          267              I       8.928802       5.193045      -0.021720      -0.461221     442.099272 0.19235988E+05  0.10687918E+07                                35.824652                           34.700475       1.355842       1.797392                    0.999985     171.074981     568.365764       0.469613       0.234740      -1.340298       0.043957       0.122159      -0.167877       0.212221      -0.024076      -0.078481      -0.219258      -0.186295       0.715418      -0.252228      -0.115603       0.367831             37.340910      27.256776       0.474313     -10.760375      32.714769      -6.073887      52.051186           0.000001
          268              I      11.013004       2.994345       3.289812      -0.467683     458.679996 0.18988199E+05  0.10484784E+07                                36.388678                           34.206700       1.548809       1.845998                    0.999923     169.021887     554.373023       0.480021       0.231084      -1.349588       0.168868      -0.030179       0.012737       0.172015      -0.191704       0.195600       0.012264       0.357240      -0.058459      -0.289262      -0.066546       0.355808             38.843141      55.658573      -4.627532       6.980652      25.993257       6.083106      34.877593           0.000004
          269              I       5.337649      11.418460      26.463496      -0.460376     417.582154 0.19030014E+05  0.10541867E+07                                34.379677                           34.479750       1.408983       1.811734                    0.999975     170.490437     565.018115       0.471962       0.234272      -1.341373      -0.105386       0.186964      -0.120827       0.246295      -0.141468       0.012729      -0.156206      -0.507558      -0.249784      -0.254486      -0.128895       0.383380             34.810010      29.944582     -11.169832      -0.620513      43.557685      -0.140102      30.927764          -0.000004
          270              I       3.902902       7.726408      28.498444      -0.442356     426.863916 0.17860756E+05  0.97217744E+06                                34.669537                           33.148819       1.600035       1.864675                    0.999889     167.105332     545.875095       0.487745       0.230711      -1.348841      -0.198264      -0.029967       0.017090       0.201243       0.224816      -0.138363      -0.053365       0.219442      -0.261906      -0.215588      -0.127643       0.343231             36.555836      51.646738       7.300567      -2.505199      29.758956       3.434311      28.261814           0.000004
          271              I       2.590190       7.793264      24.221444      -0.438737     449.059098 0.19595144E+05  0.10884257E+07                                35.799289                           34.738150       1.597566       1.860475                    0.999880     167.683879     548.136836       0.477485       0.230938      -1.352418       0.126192       0.069522       0.243615       0.283030       0.076518       0.097071       0.185218      -0.028022       0.782372      -0.216867      -0.147526       0.364393             37.641300      34.562128       5.109860       8.277474      29.454263       6.437765      48.907509           0.000000
          272              I       3.437391       4.661210      21.157704      -0.437669     430.234657 0.18234648E+05  0.99589179E+06                                34.803415                           33.457818       1.671553       1.884415                    0.999900     166.146363     540.479771       0.487149       0.230213      -1.351997       0.124045      -0.161491      -0.039279       0.207387      -0.237593      -0.120232       0.069261      -0.241749      -0.545863      -0.258844      -0.125322       0.384166             37.182773      40.439857     -13.398353      -3.439965      45.105384      -0.333379      26.003077          -0.000001
          273              I       5.973139       1.747635      15.274038      -0.461111     442.185880 0.19240186E+05  0.10690916E+07                                35.831426                           34.705697       1.354761       1.797150                    0.999984     171.078321     568.408879       0.469545       0.234760      -1.340260      -0.044168       0.122001      -0.167513       0.211886       0.023847       0.079505      -0.219464      -0.186270       0.717560      -0.252923      -0.115734       0.368657             37.349092      27.260666      -0.475211      10.760612      32.723692      -6.078492      52.062918           0.000004
          274              I       3.888954      -0.451065      18.585569      -0.467318     458.627176 0.18984660E+05  0.10482310E+07                                36.385230                           34.202721       1.553223       1.847011                    0.999922     169.014059     554.328350       0.480067       0.231073      -1.349607      -0.168026      -0.030313       0.012559       0.171199       0.192225      -0.196217       0.012095       0.357163      -0.057303      -0.289869      -0.066595       0.356464             38.840833      55.659371       4.626807      -6.982428      25.990115       6.083151      34.873014           0.000003
          275              I      -5.337846      14.863869      11.167738      -0.460527     417.619129 0.19031576E+05  0.10542927E+07                                34.381935                           34.481141       1.407635       1.811546                    0.999976     170.494555     565.033254       0.471954       0.234272      -1.341376       0.105475       0.187178      -0.121016       0.246587       0.140995      -0.012359      -0.155739      -0.508917      -0.249701      -0.254852      -0.128542       0.383394             34.813583      29.949426      11.171526       0.617583      43.560515      -0.139239      30.930809           0.000003
          276              I      -3.903063      11.171818      13.202686      -0.443030     426.840814 0.17860976E+05  0.97219103E+06                                34.666728                           33.148150       1.601355       1.864886                    0.999893     167.119690     545.919887       0.487770       0.230698      -1.348860       0.198945      -0.030720       0.017283       0.202044      -0.223873       0.137588      -0.052625       0.219370      -0.259463      -0.215119      -0.126434       0.341553             36.550403      51.639931      -7.289573       2.511733      29.748685       3.431852      28.262592           0.000006
          277              N       7.343667       4.743277       8.746114      -0.165031      33.320064 0.48266435E+03  0.11487610E+05                                 8.796096                            7.216917      -0.186365       1.985475                    0.997531      27.045875      74.768996       0.635963       0.404659      -1.086808       0.113654       0.027113      -0.000633       0.116845      -0.014769       0.001654       0.010383      -0.082779       0.080940      -0.057574       0.018707       0.038867             10.041984      13.158884       2.190975      -1.254926       9.548227       2.329353       7.418841           0.000001
          278              N      -2.837390       6.520631       9.373240      -0.384283      43.820249 0.53974576E+03  0.13122567E+05                                10.310953                            7.426142       0.346561       2.110267                    0.999293      29.296102      80.095795       0.657519       0.383150      -1.109108       0.080085      -0.069907      -0.095771       0.143083       0.056079       0.104427      -0.086417      -0.029269      -0.129442      -0.175320       0.078972       0.096348             13.412275      20.508215       6.953914       3.153003      11.071448       3.590437       8.657162          -0.000000
          279              N      -0.801773       6.161663       8.244413      -0.379228      42.349264 0.53714086E+03  0.13072414E+05                                10.146218                            7.472647       0.361703       2.124546                    0.998709      29.118689      80.230109       0.645575       0.389845      -1.101868      -0.125245      -0.035621       0.028830       0.133365      -0.049393       0.038589      -0.007785      -0.227535       0.232427      -0.168121       0.068705       0.099416             12.634769       9.894501       0.725206      -0.547635      13.946902       8.214271      14.062904          -0.000000
          280              N      -2.716672       4.878656       7.635642      -0.374054      43.336606 0.53634910E+03  0.13024738E+05                                10.274214                            7.428429       0.339129       2.115378                    0.999158      29.024479      79.412618       0.653743       0.385814      -1.106737       0.056400       0.087492       0.069710       0.125281      -0.076370      -0.043968      -0.102057       0.064867       0.043641      -0.159593       0.062789       0.096804             13.214848      21.865767      -1.224664      -5.748420       8.034568       2.643720       9.744209          -0.000001
          281              N       0.494678       9.435278      11.765497      -0.168132      37.276873 0.49130514E+03  0.11777652E+05                                 9.586130                            7.317319      -0.223757       1.974086                    0.997387      27.289933      76.399848       0.625194       0.408681      -1.081142      -0.049110      -0.078017      -0.064450       0.112482      -0.028363      -0.028846      -0.017826       0.026159      -0.024841      -0.050574       0.009209       0.041365             11.623088      12.203158       1.101759      -0.045625      10.031784       5.930545      12.634322           0.000001
          282              N       0.761469       3.038638       4.564254      -0.166959      37.096200 0.49416826E+03  0.11850847E+05                                 9.530316                            7.336476      -0.197184       1.981321                    0.997688      27.267393      76.085591       0.625317       0.408443      -1.082454      -0.050412       0.053470       0.090852       0.116853       0.025476       0.033252      -0.019852       0.016635      -0.053283      -0.054743       0.012983       0.041760             11.322348      12.537290       0.983514      -0.919320      10.537074       5.504733      10.892682           0.000001
          283              N       0.178738      12.190182      13.322605      -0.182228      35.568577 0.51966972E+03  0.12628051E+05                                 9.285427                            7.545964      -0.296666       1.946410                    0.996557      27.729592      78.046850       0.613428       0.410897      -1.080160      -0.065416       0.090329       0.006451       0.111715       0.025621       0.000304      -0.007257       0.007881       0.123979      -0.046955       0.004716       0.042239             10.733549       9.155453      -4.616932      -1.418777      11.383512       1.237437      11.661682           0.000001
          284              N       4.068241      -2.433702      14.482023      -0.391293      47.007910 0.62022886E+03  0.15670051E+05                                10.967767                            8.069614       0.152574       2.044098                    0.997823      30.323334      85.534603       0.615748       0.393718      -1.097543       0.009737       0.115879      -0.094377       0.149766      -0.006605       0.016493       0.127838       0.145358      -0.089240      -0.173355       0.078605       0.094751             14.023982      19.905396      -6.241013      -6.476710      11.309012       2.038924      10.857538           0.000001
          285              N       3.324621      -0.373321      13.597928      -0.395587      48.484597 0.63242917E+03  0.16073675E+05                                11.230155                            8.171006       0.092023       2.017071                    0.998338      30.801141      87.449804       0.608741       0.395886      -1.094852       0.104094      -0.115173       0.006436       0.155376       0.132996      -0.000099       0.013606       0.043720       0.287605      -0.183105       0.081640       0.101466             14.517787      13.413906       3.747639      -7.999431      12.702884      -6.723265      17.436570           0.000001
          286              N       5.223143      -1.436251      12.664887      -0.392844      45.816625 0.57796280E+03  0.14377454E+05                                10.788553                            7.797619       0.112793       2.030339                    0.998422      30.231368      85.208201       0.624121       0.394508      -1.094655      -0.111736      -0.002909       0.094288       0.146231       0.011593       0.136903       0.005778      -0.137293      -0.055766      -0.177481       0.072704       0.104777             13.945117       9.169721      -4.671109       0.401340      22.303270      -6.389681      10.362361           0.000001
          287              N      -0.216092      -1.625643      17.024178      -0.168294      34.661956 0.50235461E+03  0.12106500E+05                                 9.132975                            7.423177      -0.319521       1.942882                    0.996529      27.418022      76.896085       0.617870       0.411340      -1.079674       0.093142       0.007090      -0.057781       0.109837      -0.014515       0.027273      -0.002816      -0.074887       0.013480      -0.054295       0.014162       0.040133             10.553557      11.055765      -1.477529      -4.997327      10.001128       0.420063      10.603778           0.000001
          288              N       5.050259       2.851255      10.076845      -0.170216      35.201639 0.47823385E+03  0.11344380E+05                                 9.134165                            7.159380      -0.103232       2.009729                    0.998256      26.957239      74.152781       0.642427       0.401922      -1.089764      -0.027551      -0.085040       0.070111       0.113607      -0.017828       0.002511       0.035813       0.033743      -0.001472      -0.048962       0.014805       0.034157             11.082450       7.176297       0.375487      -3.466471      13.935132      -4.244925      12.135920           0.000000
          289              N       7.558256       1.297868      24.041872      -0.166869      33.395651 0.48403312E+03  0.11528927E+05                                 8.809891                            7.227711      -0.184045       1.985504                    0.997534      27.086319      74.921521       0.635382       0.404723      -1.086710      -0.112284       0.025934       0.000079       0.115240       0.014587      -0.002030       0.010017      -0.081461       0.080436      -0.056837       0.018797       0.038039             10.059333      13.190001      -2.199491       1.256906       9.560708       2.329234       7.427289           0.000000
          290              N       2.837292       3.075222      24.668998      -0.387338      43.976242 0.54193912E+03  0.13190232E+05                                10.337036                            7.442996       0.340444       2.107920                    0.999286      29.348202      80.301265       0.656490       0.383333      -1.108894      -0.078175      -0.069528      -0.095163       0.141427      -0.055919      -0.105098      -0.086033      -0.032755      -0.128379      -0.175627       0.078758       0.096869             13.448697      20.565214      -6.974313      -3.162537      11.100901       3.602147       8.679975          -0.000001
          291              N       0.801682       2.716253      23.540171      -0.379559      42.469659 0.53884859E+03  0.13126060E+05                                10.170478                            7.488597       0.353401       2.121197                    0.998777      29.155372      80.401683       0.644277       0.390270      -1.101428       0.125576      -0.034579       0.029904       0.133639       0.050338      -0.038910      -0.007311      -0.229406       0.233989      -0.169683       0.069792       0.099891             12.668125       9.920769      -0.723365       0.553071      13.982673       8.238424      14.100931          -0.000001
          292              N       2.716597       1.433246      22.931400      -0.374512      43.277141 0.53563535E+03  0.13002011E+05                                10.261526                            7.420999       0.346521       2.117711                    0.999090      29.012191      79.341313       0.654452       0.385555      -1.107013      -0.056524       0.086246       0.068764       0.123943       0.076128       0.043245      -0.102997       0.064047       0.043395      -0.159697       0.061709       0.097988             13.195745      21.830083       1.222499       5.738524       8.025160       2.640407       9.731993          -0.000002
          293              N      -0.494815       5.989868      27.061254      -0.169310      37.321051 0.49197225E+03  0.11797459E+05                                 9.592326                            7.321040      -0.223603       1.973740                    0.997347      27.312035      76.470129       0.625204       0.408542      -1.081251       0.050245      -0.077698      -0.064693       0.112901       0.028776       0.029066      -0.019187       0.025613      -0.025726      -0.051960       0.010640       0.041321             11.631820      12.212394      -1.103700       0.043775      10.039518       5.936184      12.643546           0.000001
          294              N      -0.761515      -0.406771      19.860012      -0.168446      37.208507 0.49585088E+03  0.11903381E+05                                 9.555043                            7.352980      -0.208187       1.977171                    0.997828      27.316540      76.305156       0.623993       0.408890      -1.081970       0.047848       0.054254       0.091160       0.116375      -0.024241      -0.034510      -0.018883       0.017068      -0.051026      -0.054175       0.012130       0.042045             11.355233      12.567124      -0.982838       0.923402      10.569268       5.527578      10.929306           0.000001
          295              N      -0.178910       8.744773      28.618362      -0.179533      35.464068 0.51773392E+03  0.12567382E+05                                 9.262134                            7.527574      -0.289432       1.949217                    0.996486      27.677048      77.818403       0.614799       0.410426      -1.080633       0.065739       0.092336       0.005708       0.113491      -0.025998       0.000336      -0.007118       0.006219       0.125601      -0.047410       0.004594       0.042816             10.704418       9.127092       4.597566       1.415624      11.347376       1.233161      11.638786           0.000001
          296              N      10.833749      -5.879112      29.777781      -0.393385      47.169572 0.62269551E+03  0.15750781E+05                                10.998851                            8.090726       0.137048       2.038959                    0.997787      30.379036      85.791487       0.614256       0.394213      -1.097004      -0.008724       0.115696      -0.093145       0.148787       0.007357      -0.018009       0.127766       0.145757      -0.089152      -0.173588       0.078044       0.095544             14.065720      19.965688       6.262812       6.496267      11.344390       2.045641      10.887082           0.000001
          297              N      11.577348      -3.818730      28.893686      -0.394692      48.462126 0.63216981E+03  0.16065246E+05                                11.226281                            8.168889       0.089169       2.016345                    0.998363      30.792415      87.416663       0.608876       0.395843      -1.094894      -0.104135      -0.116611       0.006327       0.156468      -0.133048       0.001232       0.014098       0.045245       0.287238      -0.183311       0.082315       0.100996             14.511704      13.406669      -3.745700       7.994047      12.700196      -6.721754      17.428246           0.000000
          298              N       9.678841      -4.881660      27.960645      -0.392377      45.776817 0.57752849E+03  0.14362816E+05                                10.777852                            7.791380       0.119903       2.032277                    0.998462      30.224526      85.155590       0.624818       0.394173      -1.094974       0.112286      -0.002711       0.093966       0.146441      -0.010411      -0.137340       0.005483      -0.136198      -0.058745      -0.177714       0.073398       0.104316             13.928843       9.158418       4.662174      -0.399910      22.275366      -6.383569      10.352744           0.000000
          299              N       0.216066       1.819767       1.728421      -0.169785      34.674092 0.50259381E+03  0.12113581E+05                                 9.135139                            7.425089      -0.328446       1.940308                    0.996515      27.422222      76.909457       0.617779       0.411356      -1.079674      -0.092133       0.006449      -0.057978       0.109048       0.014215      -0.027588      -0.002290      -0.077635       0.012930      -0.055564       0.014604       0.040959             10.556094      11.060298       1.476596       4.999285      10.002061       0.418445      10.605921           0.000001
          300              N       9.851683      -0.594155      25.372603      -0.168927      35.179344 0.47784808E+03  0.11333112E+05                                 9.132191                            7.157831      -0.104734       2.009335                    0.998295      26.942900      74.110047       0.642307       0.402072      -1.089646       0.026637      -0.085269       0.070384       0.113728       0.019332      -0.003545       0.036522       0.031685      -0.000648      -0.049911       0.014814       0.035097             11.078205       7.175702      -0.372526       3.467223      13.927836      -4.236481      12.131078          -0.000000
          301              N      -0.107358       9.742302       6.549643      -0.166869      33.395653 0.48403315E+03  0.11528928E+05                                 8.809891                            7.227711      -0.184045       1.985504                    0.997534      27.086320      74.921523       0.635382       0.404723      -1.086710       0.112284      -0.025934      -0.000079       0.115240       0.014587      -0.002030       0.010017      -0.081461       0.080436      -0.056837       0.018797       0.038039             10.059333      13.190002      -2.199492       1.256906       9.560709       2.329234       7.427289           0.000001
          302              N       4.613606       7.964948       5.922517      -0.387338      43.976250 0.54193920E+03  0.13190235E+05                                10.337039                            7.442998       0.340444       2.107920                    0.999286      29.348201      80.301272       0.656489       0.383333      -1.108893       0.078175       0.069528       0.095162       0.141427      -0.055919      -0.105098      -0.086033      -0.032755      -0.128379      -0.175627       0.078758       0.096869             13.448701      20.565220      -6.974315      -3.162538      11.100904       3.602149       8.679978          -0.000001
          303              N       6.649216       8.323917       7.051344      -0.379559      42.469661 0.53884861E+03  0.13126061E+05                                10.170478                            7.488598       0.353401       2.121197                    0.998777      29.155372      80.401685       0.644277       0.390270      -1.101428      -0.125576       0.034579      -0.029904       0.133639       0.050338      -0.038910      -0.007311      -0.229406       0.233989      -0.169683       0.069792       0.099891             12.668125       9.920770      -0.723365       0.553072      13.982674       8.238425      14.100932          -0.000000
          304              N       4.734301       9.606924       7.660115      -0.374512      43.277153 0.53563550E+03  0.13002016E+05                                10.261529                            7.421001       0.346521       2.117711                    0.999090      29.012193      79.341329       0.654452       0.385555      -1.107013       0.056524      -0.086246      -0.068764       0.123943       0.076128       0.043245      -0.102997       0.064047       0.043395      -0.159697       0.061709       0.097988             13.195750      21.830090       1.222500       5.738527       8.025162       2.640409       9.731997          -0.000001
          305              N       7.945713       5.050302       3.530261      -0.169310      37.321048 0.49197219E+03  0.11797457E+05                                 9.592326                            7.321040      -0.223603       1.973740                    0.997347      27.312033      76.470123       0.625204       0.408542      -1.081251      -0.050245       0.077698       0.064693       0.112901       0.028776       0.029066      -0.019187       0.025613      -0.025726      -0.051960       0.010640       0.041321             11.631819      12.212395      -1.103701       0.043774      10.039517       5.936184      12.643546           0.000001
          306              N       8.212413      11.446941      10.731503      -0.168446      37.208503 0.49585082E+03  0.11903379E+05                                 9.555043                            7.352979      -0.208187       1.977171                    0.997828      27.316538      76.305147       0.623993       0.408890      -1.081970      -0.047848      -0.054254      -0.091160       0.116375      -0.024241      -0.034510      -0.018883       0.017068      -0.051026      -0.054175       0.012131       0.042045             11.355232      12.567124      -0.982837       0.923402      10.569267       5.527577      10.929305           0.000001
          307              N       7.629808       2.295397       1.973153      -0.179533      35.464068 0.51773392E+03  0.12567382E+05                                 9.262134                            7.527574      -0.289432       1.949217                    0.996486      27.677048      77.818405       0.614799       0.410426      -1.080633      -0.065739      -0.092336      -0.005708       0.113491      -0.025998       0.000336      -0.007118       0.006219       0.125601      -0.047410       0.004594       0.042816             10.704418       9.127092       4.597566       1.415624      11.347375       1.233161      11.638787           0.000001
          308              N      -3.382851      16.919282       0.813734      -0.393385      47.169570 0.62269550E+03  0.15750780E+05                                10.998850                            8.090725       0.137048       2.038959                    0.997787      30.379036      85.791485       0.614256       0.394213      -1.097004       0.008724      -0.115696       0.093145       0.148787       0.007357      -0.018009       0.127766       0.145757      -0.089151      -0.173588       0.078044       0.095544             14.065719      19.965685       6.262812       6.496266      11.344390       2.045640      10.887081           0.000001
          309              N      -4.126450      14.858900       1.697829      -0.394692      48.462126 0.63216979E+03  0.16065245E+05                                11.226281                            8.168889       0.089169       2.016345                    0.998363      30.792414      87.416662       0.608876       0.395843      -1.094894       0.104135       0.116611      -0.006327       0.156468      -0.133048       0.001232       0.014097       0.045245       0.287239      -0.183311       0.082315       0.100996             14.511704      13.406669      -3.745701       7.994047      12.700197      -6.721755      17.428246           0.000000
          310              N      -2.227943      15.921830       2.630870      -0.392377      45.776827 0.57752862E+03  0.14362820E+05                                10.777853                            7.791380       0.119902       2.032276                    0.998462      30.224531      85.155605       0.624818       0.394173      -1.094974      -0.112286       0.002711      -0.093966       0.146441      -0.010411      -0.137340       0.005483      -0.136198      -0.058745      -0.177714       0.073398       0.104316             13.928844       9.158419       4.662174      -0.399910      22.275370      -6.383570      10.352745           0.000001
          311              N       7.234832       9.220403      28.863094      -0.169785      34.674090 0.50259377E+03  0.12113580E+05                                 9.135139                            7.425089      -0.328446       1.940308                    0.996515      27.422221      76.909455       0.617779       0.411356      -1.079674       0.092133      -0.006449       0.057978       0.109048       0.014215      -0.027588      -0.002290      -0.077635       0.012930      -0.055564       0.014604       0.040959             10.556094      11.060300       1.476595       4.999287      10.002059       0.418446      10.605923           0.000001
          312              N      -2.400785      11.634325       5.218912      -0.168927      35.179342 0.47784804E+03  0.11333111E+05                                 9.132190                            7.157830      -0.104734       2.009335                    0.998295      26.942899      74.110043       0.642307       0.402072      -1.089646      -0.026637       0.085269      -0.070384       0.113728       0.019332      -0.003545       0.036522       0.031685      -0.000648      -0.049911       0.014814       0.035097             11.078205       7.175701      -0.372527       3.467223      13.927835      -4.236482      12.131079          -0.000000
          313              N       0.107231       6.296893      21.845401      -0.165031      33.320062 0.48266431E+03  0.11487609E+05                                 8.796095                            7.216917      -0.186365       1.985475                    0.997531      27.045874      74.768992       0.635963       0.404659      -1.086808      -0.113654      -0.027113       0.000633       0.116845      -0.014769       0.001654       0.010383      -0.082779       0.080940      -0.057574       0.018707       0.038867             10.041983      13.158882       2.190974      -1.254926       9.548226       2.329353       7.418840           0.000000
          314              N      10.288288       4.519539      21.218275      -0.384284      43.820236 0.53974561E+03  0.13122561E+05                                10.310949                            7.426139       0.346561       2.110267                    0.999293      29.296103      80.095782       0.657519       0.383150      -1.109108      -0.080085       0.069906       0.095771       0.143083       0.056079       0.104427      -0.086417      -0.029269      -0.129442      -0.175320       0.078972       0.096348             13.412269      20.508205       6.953910       3.153001      11.071444       3.590435       8.657158          -0.000001
          315              N       8.252671       4.878507      22.347102      -0.379229      42.349261 0.53714084E+03  0.13072413E+05                                10.146217                            7.472647       0.361703       2.124546                    0.998709      29.118689      80.230106       0.645575       0.389845      -1.101868       0.125245       0.035621      -0.028830       0.133365      -0.049393       0.038589      -0.007785      -0.227535       0.232427      -0.168121       0.068705       0.099416             12.634768       9.894500       0.725206      -0.547635      13.946901       8.214270      14.062903          -0.000000
          316              N      -4.734430       6.161514      22.955873      -0.374054      43.336598 0.53634901E+03  0.13024735E+05                                10.274212                            7.428427       0.339129       2.115378                    0.999158      29.024479      79.412609       0.653743       0.385814      -1.106737      -0.056400      -0.087492      -0.069709       0.125281      -0.076370      -0.043968      -0.102057       0.064867       0.043641      -0.159593       0.062789       0.096804             13.214844      21.865762      -1.224662      -5.748417       8.034565       2.643719       9.744205          -0.000002
          317              N       6.956220       1.604892      18.826018      -0.168132      37.276874 0.49130517E+03  0.11777653E+05                                 9.586131                            7.317320      -0.223758       1.974086                    0.997387      27.289934      76.399855       0.625194       0.408681      -1.081142       0.049110       0.078017       0.064450       0.112482      -0.028363      -0.028846      -0.017826       0.026159      -0.024841      -0.050574       0.009209       0.041365             11.623088      12.203157       1.101758      -0.045625      10.031785       5.930545      12.634323           0.000001
          318              N       6.689429       8.001532      26.027261      -0.166959      37.096202 0.49416829E+03  0.11850848E+05                                 9.530316                            7.336477      -0.197185       1.981321                    0.997688      27.267394      76.085597       0.625317       0.408443      -1.082454       0.050412      -0.053470      -0.090852       0.116852       0.025476       0.033252      -0.019852       0.016635      -0.053283      -0.054743       0.012983       0.041760             11.322349      12.537289       0.983514      -0.919320      10.537075       5.504733      10.892683           0.000001
          319              N       7.272160      -1.150012      17.268910      -0.182228      35.568577 0.51966972E+03  0.12628051E+05                                 9.285427                            7.545963      -0.296665       1.946410                    0.996557      27.729592      78.046847       0.613429       0.410897      -1.080160       0.065416      -0.090329      -0.006451       0.111715       0.025621       0.000304      -0.007257       0.007881       0.123979      -0.046955       0.004716       0.042239             10.733549       9.155452      -4.616932      -1.418777      11.383512       1.237436      11.661681           0.000001
          320              N       3.382657      13.473872      16.109492      -0.391293      47.007914 0.62022891E+03  0.15670053E+05                                10.967768                            8.069615       0.152574       2.044098                    0.997823      30.323335      85.534610       0.615748       0.393718      -1.097543      -0.009737      -0.115879       0.094377       0.149766      -0.006605       0.016492       0.127839       0.145358      -0.089240      -0.173355       0.078605       0.094751             14.023984      19.905399      -6.241014      -6.476711      11.309014       2.038924      10.857539           0.000001
          321              N       4.126277      11.413491      16.993587      -0.395587      48.484593 0.63242913E+03  0.16073673E+05                                11.230154                            8.171005       0.092023       2.017071                    0.998338      30.801140      87.449800       0.608741       0.395886      -1.094852      -0.104094       0.115173      -0.006436       0.155376       0.132996      -0.000099       0.013606       0.043720       0.287605      -0.183105       0.081640       0.101465             14.517786      13.413906       3.747638      -7.999431      12.702882      -6.723263      17.436569           0.000000
          322              N       2.227755      12.476421      17.926628      -0.392844      45.816619 0.57796271E+03  0.14377451E+05                                10.788553                            7.797619       0.112793       2.030339                    0.998422      30.231364      85.208191       0.624121       0.394508      -1.094655       0.111736       0.002909      -0.094288       0.146231       0.011593       0.136903       0.005778      -0.137293      -0.055766      -0.177481       0.072704       0.104777             13.945117       9.169721      -4.671109       0.401340      22.303268      -6.389680      10.362360           0.000001
          323              N       7.666990      12.665813      13.567337      -0.168294      34.661958 0.50235465E+03  0.12106501E+05                                 9.132974                            7.423177      -0.319521       1.942882                    0.996529      27.418023      76.896085       0.617870       0.411340      -1.079674      -0.093142      -0.007090       0.057781       0.109837      -0.014515       0.027273      -0.002816      -0.074887       0.013480      -0.054295       0.014162       0.040133             10.553556      11.055763      -1.477529      -4.997326      10.001128       0.420062      10.603777           0.000001
          324              N       2.400639       8.188915      20.514670      -0.170216      35.201641 0.47823388E+03  0.11344380E+05                                 9.134165                            7.159380      -0.103232       2.009729                    0.998256      26.957240      74.152783       0.642427       0.401922      -1.089764       0.027551       0.085040      -0.070111       0.113607      -0.017828       0.002511       0.035813       0.033743      -0.001472      -0.048962       0.014805       0.034157             11.082450       7.176297       0.375486      -3.466470      13.935132      -4.244924      12.135920          -0.000000

******************************************************
Auxiliary information for the entire system
The total spin magnetic moment of the unit cell is   0.000068
The total net atomic charge of the unit cell is   0.000001
Accuracy of reproducing the electrostatic potential in the unit cell:
  The inner radius (bohr) =    5.0000
  The outer radius (bohr) =   12.0000
  Valid grid points have density less than (e/(bohr^3)) =    0.0001
  The number of valid grid points were=       692132
  The rms potential error without charges in kcal/mol is=      5.52982
  The rms potential error with partial charges in kcal/mol is=      1.44967
  The RRMSE value at monopole order=      0.26215
  The rms potential error with partial charges and cloud penetration in kcal/mol is=      1.43491
  The RRMSE value at monopole order with cloud penetration is=      0.25949
  The rms potential error with partial charges and atomic dipoles in kcal/mol is=      0.61920
  The RRMSE value at dipole order=      0.11197
  The rms potential error with partial charges, atomic dipoles and cloud penetration in kcal/mol is=      0.60374
  The RRMSE value at dipole order with cloud penetration=      0.10918

******************************************************
The electron densities and ab initio electrostatic potential were computed in VASP using the PBE functional and
projector augmented wave method. See the main text of the journal article for a description of computational details.
The atomic charges, dipoles, and quadrupoles were computed with the DDEC6 method as described in
(a) T. A. Manz and N. Gabaldon Limas, RSC Adv. 6 (2016) 47771-47801 DOI: 10.1039/c6ra04656h
(b) N. Gabaldon Limas and T. A. Manz, RSC Adv. 8 (2018) 2678-2707 DOI: 10.1039/c7ra11829e.
For each atom in the material, the electron cloud parameters were fit to the spherically averaged atom-in-material
electron density using radial positions for which this density was between 10^-4 and 10^-2 electrons per cubic bohr.
The polarizabilities, dispersion coefficients, and quantum Drude oscillator (QDO) parameters were fit using the MCLF method.
The magnetic structure of the system was optimized in VASP from the default ferromagnetic initial guess using spin polarization.
The atomic spin moments (ASMs) were computed on this optimized magnetic structure using the DDEC6 partition as inputs
to the method of T. A. Manz and D. S. Sholl, J. Chem. Theory Comput. 7 (2011) 4146-4164 DOI: 10.1021/ct200539n.
The RMSE and RRMSE were computed using a uniform grid with Ewald summation.
