# Supplementary material for: A collection of forcefield precursors for metal–organic frameworks
Source: RSC Adv. 2019 Nov 13;9(63):36492–507. doi: 10.1039/c9ra07327b (PMC9075174; doi:10.1039/c9ra07327b)
Supplement: RA-009-C9RA07327B-s5508 [file RA-009-C9RA07327B-s5508.xyz]

  324
jmolscript: load "" {1 1 1} spacegroup "x,y,z" unitcell [{     14.907000     0.000000     0.000000 }, {     -6.048959    17.597379     0.000000 }, {     -1.773964    -8.599625    31.727368 }]
Zn    -1.562454    12.357919     2.128906     0.471189
Zn     8.630471     0.988766     7.020949     0.442208
Zn     0.879295    -1.920784    28.519097     0.474591
Zn    12.211419    -3.721034    23.127982     0.439471
Zn     5.019717     0.354381    13.584073     0.453061
Zn    -4.794083     8.254564    17.541110     0.472368
Zn     8.646531    -3.360165    29.598462     0.471189
Zn    -1.546394     8.008988    24.706419     0.442208
Zn     6.204782    10.918538     3.208271     0.474591
Zn    -5.127342    12.718788     8.599386     0.439471
Zn     2.064360     8.643373    18.143295     0.453062
Zn    11.878160     0.743190    14.186258     0.472368
H     -0.819665    14.324083     4.318095     0.083143
H     -1.767806    15.699235     5.847354     0.118668
H     -5.323122    14.867946     4.194358     0.124364
H     -4.222075    13.580542     2.627026     0.094296
H      2.140206     0.421079    12.560865     0.090846
H      0.982930     0.159754    10.596941     0.121826
H      4.490720     0.029549     8.636190     0.126072
H      5.602535     0.396777    10.650877     0.094635
H     10.642906    -0.520596     5.374616     0.096183
H     12.859188    -1.074475     5.444416     0.130379
H     -1.520449     1.394708     8.572735     0.141020
H     11.055887     1.672706     8.566389     0.081204
H      9.657455     3.687781     6.631020     0.083759
H      9.615240     5.496633     5.203288     0.133778
H      7.059282     3.464239     2.976027     0.121463
H      7.275709     1.688663     4.378377     0.079032
H     -3.286017    10.897953     0.123737     0.092364
H      9.995382     9.254079     0.079318     0.132773
H     10.430139     8.761679     4.057930     0.132407
H     -2.855542    10.457708     4.000821     0.085690
H      2.032228    -3.654411    30.661328     0.093258
H      5.616710     4.813273     0.342656     0.134614
H      4.743389     0.046803    31.159448     0.138963
H      3.037295     0.013894    29.560389     0.092482
H      3.591465    -2.372135    27.625019     0.084523
H      4.833314    -3.298769    25.921260     0.126050
H      1.470556    -5.133538    24.620438     0.121599
H      0.310261    -4.033551    26.327370     0.084630
H     10.307891    -5.360011    21.339828     0.102454
H      1.989732    11.765201    21.250991     0.121434
H      7.502174    -3.741347    24.658510     0.127476
H      9.706463    -3.205646    24.636301     0.090230
H     -5.388473     9.577417    20.200815     0.078127
H     -4.376177    10.718698    21.898229     0.123214
H     -0.869284    10.367308    19.883542     0.124160
H     -2.032232     9.114582    18.233718     0.092795
H     -0.777581    -3.202819    20.879781     0.092289
H     -0.151949    -1.500213    19.486949     0.130673
H     -3.269655     0.734336    20.838535     0.137497
H     11.185574    -1.063280    22.374140     0.098976
H      3.563368     2.767988    14.711981     0.093635
H      1.832664     3.268096    16.028666     0.131927
H      1.391418    -0.636126    16.831369     0.130711
H      3.223083    -1.079842    15.527374     0.098467
H     -4.471713     5.971937    19.394940     0.083220
H     -3.408809     3.937433    19.636068     0.135957
H     -1.716204     4.563884    15.987421     0.139736
H     -2.984393     6.562190    15.866857     0.087335
H      7.903742    -5.326329    27.409273     0.083143
H      8.851883    -6.701481    25.880014     0.118668
H     12.407199    -5.870192    27.533010     0.124364
H     11.306152    -4.582788    29.100342     0.094296
H      4.943871     8.576675    19.166503     0.090846
H      6.101147     8.838000    21.130427     0.121826
H      2.593357     8.968205    23.091178     0.126072
H      1.481542     8.600977    21.076491     0.094635
H     -3.558829     9.518350    26.352752     0.096182
H     -5.775111    10.072229    26.282952     0.130378
H      8.604526     7.603046    23.154633     0.141023
H     -3.971810     7.325048    23.160979     0.081203
H     -2.573378     5.309973    25.096348     0.083759
H     -2.531163     3.501121    26.524080     0.133779
H      0.024795     5.533515    28.751341     0.121463
H     -0.191632     7.309091    27.348991     0.079032
H     10.370094    -1.900199    31.603631     0.092364
H     -2.911305    -0.256325    31.648050     0.132773
H     -3.346062     0.236075    27.669438     0.132407
H      9.939619    -1.459954    27.726547     0.085690
H      5.051849    12.652165     1.066040     0.093258
H      1.467367     4.184481    31.384712     0.134613
H      2.340688     8.950951     0.567920     0.138963
H      4.046782     8.983860     2.166979     0.092483
H      3.492612    11.369889     4.102349     0.084523
H      2.250763    12.296523     5.806108     0.126050
H      5.613521    14.131292     7.106930     0.121599
H      6.773816    13.031305     5.399998     0.084631
H     -3.223814    14.357765    10.387540     0.102456
H      5.094345    -2.767447    10.476377     0.121434
H     -0.418097    12.739101     7.068858     0.127476
H     -2.622386    12.203400     7.091067     0.090230
H     12.472550    -0.579663    11.526553     0.078127
H     11.460254    -1.720944     9.829139     0.123214
H      7.953361    -1.369554    11.843826     0.124159
H      9.116309    -0.116828    13.493650     0.092794
H      7.861658    12.200573    10.847587     0.092289
H      7.236026    10.497967    12.240419     0.130674
H     10.353732     8.263418    10.888833     0.137499
H     -4.101497    10.061034     9.353228     0.098976
H      3.520709     6.229766    17.015387     0.093634
H      5.251413     5.729658    15.698702     0.131927
H      5.692659     9.633880    14.895999     0.130711
H      3.860994    10.077596    16.199994     0.098465
H     11.555790     3.025817    12.332428     0.083221
H     10.492886     5.060321    12.091300     0.135959
H      8.800281     4.433870    15.739947     0.139738
H     10.068470     2.435564    15.860511     0.087336
C     -1.765481    14.408551     4.318095     0.096869
C     -2.315468    15.244800     5.219152    -0.150342
C     -3.656615    15.426913     5.215979     0.055417
C     -4.381135    14.765300     4.241949    -0.139831
C     -3.729244    13.965145     3.344065     0.094290
C      1.743896    -1.309062     6.199528     0.391104
C      1.869268    -0.194423     8.138070     0.379141
C     -0.047339    -0.260282     7.037130     0.369092
C      2.630207     0.348253    11.751817     0.079920
C      1.931876     0.193109    10.584250    -0.146645
C      2.615815     0.082739     9.400819     0.057462
C      3.992606     0.128731     9.438892    -0.148112
C      4.655222     0.323768    10.654050     0.104029
C     11.184854    -0.165169     6.069445     0.091574
C     12.524495    -0.455446     6.082136    -0.141180
C     13.395108     0.099986     6.960985     0.066515
C     12.845696     0.953372     7.928669    -0.145894
C     11.442486     1.127347     7.890596     0.082474
C      9.124027     3.642371     5.844181     0.069054
C      9.096898     4.726393     5.006579    -0.136831
C      8.308165     4.687631     3.877084     0.078159
C      7.641705     3.545466     3.721620    -0.138140
C      7.745895     2.490578     4.575086     0.117285
C      8.253963     5.767019     2.861809     0.380628
C      9.116859     7.627086     2.024206     0.372232
C      7.314553     6.707388     1.145358     0.370978
C     -3.545809    10.474533     0.932785     0.086861
C     10.425974     9.472144     0.897885    -0.147877
C     10.104697     8.768535     2.065452     0.065269
C     10.667762     9.172701     3.236192    -0.138297
C     -3.297046    10.212468     3.198119     0.092184
C      2.610703    -2.904325    30.731129     0.082589
C      3.657119    -2.974460    31.613149    -0.135088
C      6.208865     6.732534     0.104700     0.065775
C      4.205973    -0.728158    31.051575    -0.144828
C      3.172108    -0.750788    30.109272     0.083655
C      3.147490    -2.921635    26.990472     0.088548
C      3.899843    -3.469925    25.987887    -0.146023
C      3.252004    -4.286937    25.067793     0.062580
C      1.924014    -4.540324    25.210567    -0.155917
C      1.246532    -3.896769    26.251224     0.101120
C      4.047879    -4.901834    23.966854     0.366988
C      6.040124    -5.141350    22.954751     0.365750
C     -1.802506    11.437906    22.094939     0.371663
C      9.724864    -5.003923    21.999757     0.092119
C      8.375862    -5.292799    21.955339    -0.138735
C      7.493131    -4.807979    22.938887     0.070422
C      8.050924    -4.053760    23.947817    -0.135478
C      9.361172    -3.757264    23.944645     0.078057
C     -4.459693     9.759052    20.121497     0.077478
C     -3.875714    10.435922    21.143118    -0.152741
C     -2.504759    10.700966    21.035245     0.056790
C     -1.804907    10.219968    19.959687    -0.132461
C     -2.514527     9.491325    18.960275     0.105871
C     -1.279541    -2.395999    20.876608     0.090210
C     -0.920899    -1.392065    20.035833    -0.127846
C     -1.660414    -0.195061    19.956514     0.065691
C     -2.738498    -0.054927    20.835363    -0.139421
C     11.885988    -1.151729    21.739593     0.084641
C     -1.259019     0.846250    19.042766     0.379779
C      0.181623     1.581526    17.453225     0.369205
C     -1.581688     2.862018    18.059218     0.377692
C      3.104112     2.058041    15.149818     0.076859
C      2.092710     2.360254    15.917621    -0.143813
C      1.374634     1.311291    16.593413     0.077191
C      1.832063     0.086179    16.399877    -0.141345
C      2.910065    -0.186278    15.606692     0.108996
C     -3.905974     5.671022    18.693765     0.083957
C     -3.257589     4.473715    18.865093    -0.146550
C     -2.387716     4.081301    17.884717     0.067421
C     -2.272162     4.836763    16.707632    -0.138805
C     -3.036386     6.033926    16.653695     0.093879
C      8.849558    -5.410797    27.409273     0.096869
C      9.399545    -6.247046    26.508216    -0.150342
C     10.740692    -6.429159    26.511389     0.055417
C     11.465212    -5.767546    27.485419    -0.139830
C     10.813321    -4.967391    28.383303     0.094290
C      5.340181    10.306816    25.527840     0.391104
C      5.214809     9.192177    23.589298     0.379141
C      7.131416     9.258036    24.690238     0.369093
C      4.453870     8.649501    19.975551     0.079919
C      5.152201     8.804645    21.143118    -0.146644
C      4.468262     8.915015    22.326549     0.057463
C      3.091471     8.869023    22.288476    -0.148112
C      2.428855     8.673986    21.073318     0.104029
C     -4.100777     9.162923    25.657923     0.091574
C     -5.440418     9.453200    25.645232    -0.141179
C     -6.311031     8.897768    24.766383     0.066515
C     -5.761619     8.044382    23.798699    -0.145895
C     -4.358409     7.870407    23.836772     0.082474
C     -2.039950     5.355383    25.883187     0.069054
C     -2.012821     4.271361    26.720789    -0.136832
C     -1.224088     4.310123    27.850284     0.078159
C     -0.557628     5.452288    28.005748    -0.138140
C     -0.661818     6.507176    27.152282     0.117286
C     -1.169886     3.230735    28.865559     0.380628
C     -2.032782     1.370668    29.703162     0.372232
C     -0.230476     2.290366    30.582010     0.370978
C     10.629886    -1.476779    30.794583     0.086861
C     -3.341897    -0.474390    30.829483    -0.147877
C     -3.020620     0.229219    29.661916     0.065269
C     -3.583685    -0.174947    28.491176    -0.138297
C     10.381123    -1.214714    28.529249     0.092184
C      4.473374    11.902079     0.996239     0.082589
C      3.426958    11.972214     0.114219    -0.135088
C      0.875212     2.265220    31.622668     0.065775
C      2.878104     9.725912     0.675793    -0.144828
C      3.911969     9.748542     1.618096     0.083655
C      3.936587    11.919389     4.736896     0.088549
C      3.184234    12.467679     5.739481    -0.146023
C      3.832073    13.284691     6.659575     0.062580
C      5.160063    13.538078     6.516801    -0.155916
C      5.837545    12.894523     5.476144     0.101120
C      3.036198    13.899588     7.760514     0.366988
C      1.043953    14.139104     8.772617     0.365751
C      8.886583    -2.440152     9.632429     0.371664
C     -2.640787    14.001677     9.727611     0.092119
C     -1.291785    14.290553     9.772029    -0.138734
C     -0.409054    13.805733     8.788481     0.070422
C     -0.966847    13.051514     7.779551    -0.135478
C     -2.277095    12.755018     7.782723     0.078057
C     11.543770    -0.761298    11.605871     0.077478
C     10.959791    -1.438168    10.584250    -0.152740
C      9.588836    -1.703212    10.692123     0.056790
C      8.888984    -1.222214    11.767681    -0.132460
C      9.598604    -0.493571    12.767093     0.105872
C      8.363618    11.393753    10.850760     0.090209
C      8.004976    10.389819    11.691535    -0.127847
C      8.744491     9.192815    11.770854     0.065691
C      9.822575     9.052681    10.892005    -0.139422
C     -4.801911    10.149483     9.987775     0.084640
C      8.343096     8.151504    12.684602     0.379780
C      6.902454     7.416228    14.274143     0.369208
C      8.665765     6.135736    13.668150     0.377692
C      3.979965     6.939713    16.577550     0.076856
C      4.991367     6.637500    15.809747    -0.143812
C      5.709443     7.686463    15.133955     0.077191
C      5.252014     8.911575    15.327491    -0.141345
C      4.174012     9.184032    16.120676     0.108995
C     10.990051     3.326732    13.033603     0.083957
C     10.341666     4.524039    12.862275    -0.146551
C      9.471793     4.916453    13.842651     0.067422
C      9.356239     4.160991    15.019736    -0.138805
C     10.120463     2.963828    15.073673     0.093878
I      0.469453    11.456908     3.274899    -0.464306
I     -3.178235     4.776590    31.532245    -0.475196
I      7.331830    -0.943879     6.009163    -0.444270
I      8.076070     1.870506     9.352594    -0.457863
I     -0.982870    -3.216196    29.587992    -0.452663
I      0.680134     0.349832    27.387381    -0.458840
I     -2.354949    -2.650805    25.434879    -0.447874
I     -1.192619    -5.688517    22.509616    -0.427330
I      6.775624     2.155064    13.490794    -0.443522
I      5.660752    -2.129514    13.846458    -0.463261
I      7.738988     7.819616    18.321920    -0.473817
I     -4.310448     9.357971    15.305600    -0.461841
I      6.614624    -2.459154    28.452469    -0.464306
I     10.262312     4.221164     0.195123    -0.475197
I     -0.247753     9.941633    25.718205    -0.444272
I     -0.991993     7.127248    22.374774    -0.457865
I      8.066947    12.213950     2.139376    -0.452662
I      6.403943     8.647922     4.339987    -0.458842
I      9.439026    11.648559     6.292489    -0.447874
I      8.276696    14.686271     9.217752    -0.427331
I      0.308453     6.842690    18.236574    -0.443520
I      1.423325    11.127268    17.880910    -0.463274
I     -0.654911     1.178138    13.405448    -0.473815
I     11.394525    -0.360217    16.421768    -0.461834
N     -2.431032    13.706200     3.442419    -0.159026
N      2.502322    -0.919889     7.224322    -0.381914
N      0.605657     0.222356     8.093652    -0.379443
N      0.452779    -0.992365     6.050409    -0.387040
N      4.006128     0.410202    11.808926    -0.174728
N     10.616997     0.600891     7.002230    -0.155816
N      8.445015     2.543721     5.612571    -0.161420
N      9.232253     6.729333     2.960163    -0.386543
N      8.195802     7.719580     1.059694    -0.374126
N      7.315479     5.711432     1.995651    -0.377880
N     -2.997814    10.867122     2.081315    -0.178176
N      2.354595    -1.816425    29.950635    -0.179550
N      1.838179    -3.106352    27.139591    -0.168352
N      5.362294    -4.577262    23.950990    -0.373854
N      5.532274    -5.908548    21.980721    -0.361442
N      3.404195    -5.649078    23.088006    -0.380252
N     10.218253    -4.219088    22.980133    -0.180003
N     -3.840228     9.321849    19.014212    -0.164784
N     -2.316210    -2.276480    21.695174    -0.162132
N     -0.151320     0.610286    18.316210    -0.385442
N     -0.520551     2.724942    17.246997    -0.379105
N     -1.971076     1.976384    18.963448    -0.393531
N      3.533893     0.795855    14.937245    -0.169844
N     -3.794748     6.441158    17.611862    -0.161302
N      9.515109    -4.708446    28.284949    -0.159026
N      4.581755     9.917643    24.503046    -0.381914
N      6.478420     8.775398    23.633716    -0.379443
N      6.631298     9.990119    25.676959    -0.387040
N      3.077949     8.587552    19.918442    -0.174727
N     -3.532920     8.396863    24.725138    -0.155816
N     -1.360938     6.454033    26.114797    -0.161420
N     -2.148176     2.268421    28.767205    -0.386543
N     -1.111725     1.278174    30.667674    -0.374126
N     -0.231402     3.286322    29.731717    -0.377880
N     10.081891    -1.869368    29.646053    -0.178176
N      4.729482    10.814179     1.776733    -0.179550
N      5.245898    12.104106     4.587777    -0.168351
N      1.721783    13.575016     7.776378    -0.373854
N      1.551803    14.906302     9.746647    -0.361442
N      3.679882    14.646832     8.639362    -0.380252
N     -3.134176    13.216842     8.747235    -0.180003
N     10.924305    -0.324095    12.713156    -0.164784
N      9.400287    11.274234    10.032194    -0.162133
N      7.235397     8.387468    13.411158    -0.385443
N      7.604628     6.272812    14.480371    -0.379106
N      9.055153     7.021370    12.763920    -0.393531
N      3.550184     8.201899    16.790123    -0.169844
N     10.878825     2.556596    14.115506    -0.161302

The following XYZ coordinates are in angstroms. Other properties are in atomic units.
The sperically averaged electron density of each atom fit to a function of the form exp(a - br)
eigen_1, eigen_2 and eigen_3 are the three eigenvalues of traceless quadrupole moment tensor
  atom number  atomic symbol              X              Y              Z     net charge C6 coefficient C8 coefficient C10 coefficient fluctuating dipole atomic polarizability isotropic forcefield polarizability              a              b squared Pearson coefficient          <r^3>          <r^4>         wp_QDO          m_QDO          q_QDO       dipole_x       dipole_y       dipole_z         dipole            Qxy            Qxz            Qyz     Q(x^2-y^2)  Q(3z^2 - R^2)        eigen_1        eigen_2        eigen_3 static polarizability      alpha(xx)      alpha(xy)      alpha(xz)      alpha(yy)      alpha(yz)      alpha(zz) atomic spin moment
            1             Zn      -1.562454      12.357919       2.128906       0.471189     134.556275 0.32054690E+04  0.11727923E+06                                21.425280                           18.457472       0.322876       1.861336                    0.998275      59.126241     175.917762       0.420042       0.398551      -1.139254       0.005688       0.004308      -0.010805       0.012948      -0.003730       0.008735       0.004537       0.019629      -0.004578      -0.013543      -0.001672       0.015216             25.204426      25.558379       1.450526      -4.321127      24.723481       6.616114      25.331418          -0.000002
            2             Zn       8.630471       0.988766       7.020949       0.442208     137.858879 0.33229436E+04  0.12267807E+06                                21.779891                           18.805657       0.327924       1.854182                    0.998534      60.149573     179.779682       0.415697       0.399103      -1.138843      -0.004975      -0.006943       0.004664       0.009732       0.010638       0.003969       0.013163      -0.015967      -0.033687      -0.016938      -0.007193       0.024132             26.170806      26.648351      -1.943881       0.346666      27.773790      -8.018346      24.090276          -0.000000
            3             Zn       0.879295      -1.920784      28.519097       0.474591     132.285392 0.31744042E+04  0.11587640E+06                                21.286496                           18.468136       0.317870       1.858578                    0.998565      59.107533     175.740416       0.416446       0.402917      -1.135997      -0.017705       0.007388      -0.011053       0.022141       0.010181       0.020794       0.009079       0.039408       0.006964      -0.024319      -0.011657       0.035975             25.134178      27.572363      -3.574862       1.053156      20.957471       6.258938      26.872702          -0.000001
            4             Zn      12.211419      -3.721034      23.127982       0.439471     138.450055 0.33647396E+04  0.12455521E+06                                21.806878                           18.889213       0.325781       1.851092                    0.998632      60.305948     180.230666       0.416091       0.397656      -1.140378       0.005789      -0.006026      -0.000470       0.008370      -0.022816      -0.000954       0.011582       0.000436      -0.010180      -0.024108      -0.003058       0.027167             26.040179      28.323932       5.363136      -1.837905      26.082238      -5.969552      23.714367          -0.000001
            5             Zn       5.019717       0.354381      13.584073       0.453061     139.479247 0.32553115E+04  0.11971682E+06                                22.015066                           18.680813       0.310546       1.850380                    0.998538      60.067067     179.930370       0.414298       0.402004      -1.135341       0.008939      -0.004135       0.002554       0.010175      -0.008661      -0.017142      -0.009028       0.017894      -0.001366      -0.023751       0.001506       0.022244             25.840659      29.650339       0.293905      -2.806520      19.427676       4.217723      28.443964           0.000002
            6             Zn      -4.794083       8.254564      17.541110       0.472368     133.855910 0.31945917E+04  0.11682155E+06                                21.402322                           18.463206       0.318279       1.859542                    0.998420      59.162259     176.174787       0.418570       0.400157      -1.137724      -0.005554       0.011385      -0.003121       0.013046      -0.001494      -0.018750       0.003063       0.038179      -0.029007      -0.019068      -0.013379       0.032447             25.326936      23.864799      -1.092546       5.727765      25.993076       5.401019      26.122935           0.000004
            7             Zn       8.646531      -3.360165      29.598462       0.471189     134.556247 0.32054684E+04  0.11727921E+06                                21.425277                           18.457470       0.322875       1.861336                    0.998275      59.126236     175.917744       0.420042       0.398551      -1.139254      -0.005688      -0.004308       0.010805       0.012948      -0.003730       0.008735       0.004537       0.019629      -0.004578      -0.013544      -0.001672       0.015216             25.204420      25.558373       1.450531      -4.321123      24.723475       6.616107      25.331410          -0.000002
            8             Zn      -1.546394       8.008988      24.706419       0.442208     137.858823 0.33229418E+04  0.12267798E+06                                21.779885                           18.805652       0.327924       1.854182                    0.998534      60.149558     179.779618       0.415697       0.399103      -1.138843       0.004975       0.006943      -0.004664       0.009732       0.010638       0.003969       0.013163      -0.015967      -0.033687      -0.016938      -0.007193       0.024131             26.170797      26.648335      -1.943879       0.346666      27.773783      -8.018343      24.090272          -0.000001
            9             Zn       6.204782      10.918538       3.208271       0.474591     132.285405 0.31744044E+04  0.11587641E+06                                21.286496                           18.468135       0.317871       1.858578                    0.998565      59.107539     175.740431       0.416446       0.402917      -1.135997       0.017705      -0.007388       0.011053       0.022141       0.010181       0.020793       0.009079       0.039408       0.006964      -0.024319      -0.011657       0.035975             25.134179      27.572362      -3.574864       1.053155      20.957472       6.258938      26.872703          -0.000000
           10             Zn      -5.127342      12.718788       8.599386       0.439471     138.450030 0.33647390E+04  0.12455518E+06                                21.806875                           18.889211       0.325781       1.851092                    0.998632      60.305942     180.230643       0.416091       0.397656      -1.140378      -0.005789       0.006026       0.000470       0.008370      -0.022816      -0.000954       0.011583       0.000436      -0.010181      -0.024109      -0.003058       0.027167             26.040177      28.323931       5.363139      -1.837908      26.082235      -5.969554      23.714365           0.000001
           11             Zn       2.064360       8.643373      18.143295       0.453062     139.479134 0.32553085E+04  0.11971667E+06                                22.015047                           18.680799       0.310550       1.850381                    0.998538      60.067052     179.930274       0.414299       0.402004      -1.135341      -0.008938       0.004135      -0.002554       0.010174      -0.008660      -0.017142      -0.009028       0.017895      -0.001366      -0.023750       0.001506       0.022244             25.840634      29.650303       0.293900      -2.806510      19.427663       4.217722      28.443936           0.000003
           12             Zn      11.878160       0.743190      14.186258       0.472368     133.855985 0.31945940E+04  0.11682166E+06                                21.402329                           18.463212       0.318279       1.859542                    0.998420      59.162282     176.174873       0.418570       0.400157      -1.137724       0.005554      -0.011385       0.003121       0.013046      -0.001494      -0.018750       0.003063       0.038179      -0.029006      -0.019068      -0.013379       0.032447             25.326944      23.864807      -1.092545       5.727766      25.993081       5.401026      26.122945           0.000004
           13              H      -0.819665      14.324083       4.318095       0.083143       1.463510 0.10964638E+02  0.11758711E+03                                 2.199212                            1.983817      -1.413881       2.191630                    0.992146       4.138216      12.492347       0.424327       1.345985      -0.693380       0.044154       0.004790      -0.000005       0.044413       0.004511       0.005697       0.008740       0.019666       0.002022      -0.015095       0.000110       0.014985              2.329154       3.410522      -0.161355      -0.058417       1.762439       0.138197       1.814501          -0.000001
           14              H      -1.767806      15.699235       5.847354       0.118668       1.228267 0.92263177E+01  0.95240535E+02                                 1.974279                            1.832971      -1.601029       2.110287                    0.991437       4.129753      12.432416       0.434509       1.365570      -0.687438       0.021860       0.014842       0.020461       0.033419      -0.001047       0.008577       0.002496       0.013575      -0.014735      -0.010200      -0.003086       0.013286              2.057641       2.138793       0.271355       0.364469       1.880030       0.447660       2.154099          -0.000000
           15              H      -5.323122      14.867946       4.194358       0.124364       1.482763 0.11568986E+02  0.12535839E+03                                 2.201885                            2.031489      -1.524541       2.160711                    0.991430       3.962811      11.904955       0.422555       1.337719      -0.696583      -0.037617       0.001926      -0.003264       0.037807       0.000011       0.003833      -0.001756       0.023460      -0.002889      -0.011558      -0.001696       0.013254              2.284255       3.146732      -0.184489      -0.021253       1.839963       0.183845       1.866072          -0.000004
           16              H      -4.222075      13.580542       2.627026       0.094296       1.375830 0.10063050E+02  0.10567609E+03                                 2.120519                            1.908664      -1.287502       2.260228                    0.992589       3.976626      11.896868       0.429634       1.357566      -0.691582      -0.027894      -0.014243      -0.037530       0.048882      -0.003708       0.009009       0.010357       0.011616       0.008803      -0.016850       0.003000       0.013850              2.262339       2.072256       0.323191       0.500843       2.122237       0.700502       2.592525          -0.000003
           17              H       2.140206       0.421079      12.560865       0.090846       1.279007 0.91194457E+01  0.93844142E+02                                 2.042780                            1.830128      -1.406003       2.199258                    0.992218       4.071561      12.229875       0.432157       1.377291      -0.686112      -0.029004       0.004781       0.035664       0.046217      -0.001151      -0.004241       0.002771       0.016655       0.015484      -0.011384       0.001320       0.010064              2.198334       2.011432      -0.104714      -0.576987       1.528460       0.292200       3.055111           0.000002
           18              H       0.982930       0.159754      10.596941       0.121826       1.288865 0.97605123E+01  0.10247123E+03                                 2.066826                            1.907479      -1.634819       2.101095                    0.990784       4.181052      12.811086       0.417348       1.397906      -0.681503      -0.036123      -0.000057       0.001318       0.036147       0.002612      -0.002230       0.003370       0.023899      -0.003207      -0.012808      -0.000212       0.013020              2.160049       3.026299       0.017226       0.063496       1.561884       0.089546       1.891963           0.000002
           19              H       4.490720       0.029549       8.636190       0.126072       1.322983 0.10294507E+02  0.10873990E+03                                 2.063774                            1.932464      -1.503194       2.173195                    0.991419       3.934950      11.812594       0.426260       1.360343      -0.691121       0.020768      -0.002499      -0.030351       0.036862      -0.005590      -0.002457      -0.004495       0.016983       0.015428      -0.014049       0.005847       0.008202              2.126527       2.202470      -0.003517      -0.449177       1.651250       0.139848       2.525861           0.000000
           20              H       5.602535       0.396777      10.650877       0.094635       1.162335 0.82632747E+01  0.83303986E+02                                 1.940939                            1.761264      -1.443828       2.184800                    0.991630       4.086359      12.312489       0.431583       1.407759      -0.679580       0.047146       0.003965      -0.003140       0.047416      -0.001028      -0.000474       0.002950       0.025330       0.008269      -0.014580       0.003209       0.011371              2.073201       3.051132       0.143912       0.036513       1.535548       0.051762       1.632922           0.000001
           21              H      10.642906      -0.520596       5.374616       0.096183       1.549141 0.11984345E+02  0.12895634E+03                                 2.156860                            1.986208      -1.123448       2.335203                    0.996272       3.691024      10.494224       0.461117       1.234430      -0.722033      -0.018742      -0.018233      -0.039670       0.047512      -0.008861       0.000187       0.014861      -0.003109       0.038078      -0.018987      -0.002846       0.021833              2.233609       2.442500       0.244553       0.653550       1.920792       0.307399       2.337534          -0.000004
           22              H      12.859188      -1.074475       5.444416       0.130379       1.232171 0.92743153E+01  0.93957064E+02                                 1.872250                            1.764103      -1.051095       2.386784                    0.997841       3.435394       9.595922       0.480465       1.258338      -0.715850       0.010816      -0.026607      -0.025870       0.038654      -0.001398       0.004759       0.013366      -0.009658       0.023218      -0.013236      -0.005219       0.018454              1.910148       1.922715      -0.264428      -0.211629       1.946088       0.417925       1.861641          -0.000003
           23              H      -1.520449       1.394708       8.572735       0.141020       1.290529 0.97152341E+01  0.99204563E+02                                 1.907090                            1.788700      -1.127641       2.355521                    0.997666       3.390969       9.394716       0.485707       1.234960      -0.721888       0.020947       0.020573       0.028196       0.040707       0.005160      -0.001023       0.014070      -0.010605       0.011156      -0.013606      -0.004390       0.017996              1.948884       2.141699       0.152590       0.366931       1.743436       0.317123       1.961517           0.000004
           24              H      11.055887       1.672706       8.566389       0.081204       1.535434 0.11800998E+02  0.12705773E+03                                 2.144853                            1.964395      -1.412793       2.180733                    0.993883       4.001790      11.547338       0.463931       1.226225      -0.720034      -0.010518       0.026230       0.035780       0.045595       0.006169       0.011279       0.015570       0.000843       0.014384      -0.015557      -0.007829       0.023386              2.249604       2.171231      -0.462787      -0.446185       2.169964       0.541204       2.407618           0.000002
           25              H       9.657455       3.687781       6.631020       0.083759       1.611650 0.12058545E+02  0.12967852E+03                                 2.189379                            1.969121      -1.170492       2.306855                    0.995152       3.761447      10.617148       0.472337       1.205816      -0.727828       0.028503       0.008581       0.036684       0.047242       0.014107       0.018366       0.000875      -0.010193      -0.020075      -0.025196       0.001620       0.023576              2.319899       2.091598      -0.147203       0.773546       1.920187      -0.301287       2.947912           0.000001
           26              H       9.615240       5.496633       5.203288       0.133778       1.224394 0.90455618E+01  0.90313124E+02                                 1.806992                            1.699092      -1.089263       2.372063                    0.997732       3.291310       8.881493       0.512579       1.196822      -0.730945       0.020455       0.031415       0.009671       0.038715       0.009408       0.014029       0.007441      -0.001700      -0.008056      -0.015257      -0.005496       0.020753              1.838682       1.628031       0.389306       0.114048       2.272258      -0.025900       1.615756          -0.000001
           27              H       7.059282       3.464239       2.976027       0.121463       1.231039 0.90959356E+01  0.90825545E+02                                 1.796373                            1.688395      -1.068069       2.367795                    0.997991       3.362328       9.035629       0.521932       1.175254      -0.735219      -0.024321      -0.006500      -0.027996       0.037650       0.012844       0.010810       0.007499       0.005886      -0.001142      -0.013109      -0.008208       0.021317              1.832684       1.716774       0.024044       0.458408       1.656128      -0.179890       2.125149          -0.000006
           28              H       7.275709       1.688663       4.378377       0.079032       1.720197 0.12806443E+02  0.14033021E+03                                 2.306209                            2.041643      -1.294496       2.236547                    0.994620       3.964236      11.433158       0.457953       1.220569      -0.722923      -0.023220      -0.031732      -0.015463       0.042251       0.006078       0.017371       0.002019       0.005774       0.025072      -0.016078      -0.006439       0.022518              2.460909       2.146002       0.808860       0.111637       3.404472      -0.053255       1.832254          -0.000005
           29              H      -3.286017      10.897953       0.123737       0.092364       1.530443 0.11764258E+02  0.12753418E+03                                 2.224081                            2.027749      -1.270303       2.263066                    0.994514       3.956112      11.744240       0.431071       1.310675      -0.702755       0.006461       0.013666      -0.044949       0.047423       0.006937       0.007103       0.003047       0.010344       0.060413      -0.018728      -0.003891       0.022619              2.327947       2.017035       0.340669      -0.564036       2.118100      -0.468133       2.848707          -0.000003
           30              H       9.995382       9.254079       0.079318       0.132773       1.260541 0.96993650E+01  0.99910553E+02                                 1.946958                            1.841076      -1.066804       2.386034                    0.997305       3.511423      10.066917       0.453740       1.310483      -0.704788      -0.019224      -0.003256      -0.036639       0.041504       0.003912       0.005850      -0.004872      -0.010648       0.057437      -0.017564      -0.003266       0.020830              2.000886       1.932199       0.256996       0.284313       1.742870       0.295796       2.327590          -0.000003
           31              H      10.430139       8.761679       4.057930       0.132407       1.410660 0.11096687E+02  0.11867725E+03                                 2.124668                            1.989413      -1.320263       2.267062                    0.993501       3.736845      11.056136       0.428198       1.337481      -0.698475      -0.011325      -0.014385       0.035450       0.039899       0.003346       0.003719      -0.008786       0.008564       0.038082      -0.015050      -0.000932       0.015982              2.166756       1.823995       0.300243      -0.235900       2.079128      -0.332483       2.597144          -0.000001
           32              H      -2.855542      10.457708       4.000821       0.085690       1.673388 0.12752263E+02  0.14107993E+03                                 2.362189                            2.112266      -1.396559       2.204346                    0.991925       4.066416      12.200369       0.421975       1.312022      -0.702477       0.019738       0.006975       0.042965       0.047794       0.010334       0.006760      -0.006983      -0.014677       0.040520      -0.021851       0.005109       0.016742              2.542419       2.288040       0.456927       0.696640       2.223964       0.640940       3.115254          -0.000001
           33              H       2.032228      -3.654411      30.661328       0.093258       1.701540 0.13292668E+02  0.14753961E+03                                 2.344170                            2.126694      -1.241100       2.276935                    0.995093       3.876832      11.383125       0.432494       1.275937      -0.712439      -0.021476      -0.042174       0.003225       0.047437      -0.000789       0.006978      -0.011686      -0.033235      -0.009910      -0.018812      -0.004904       0.023716              2.450438       2.659697       0.821695       0.330602       2.702751       0.223572       1.988865          -0.000010
           34              H       5.616710       4.813273       0.342656       0.134614       1.191884 0.87978559E+01  0.87461175E+02                                 1.794185                            1.691056      -1.033837       2.398874                    0.998270       3.282841       8.915491       0.505472       1.218906      -0.725707       0.007664      -0.037655       0.014336       0.041014       0.005684       0.000601      -0.007381      -0.022534      -0.043907      -0.016468      -0.004855       0.021324              1.824517       1.601139      -0.154570       0.259182       2.080005      -0.379935       1.792406          -0.000007
           35              H       4.743389       0.046803      31.159448       0.138963       1.257515 0.97272669E+01  0.10044183E+03                                 1.956367                            1.854136      -1.099689       2.374296                    0.997148       3.520371      10.161538       0.447568       1.325329      -0.701603       0.021995       0.035536       0.000436       0.041794       0.007877       0.000538      -0.008284      -0.026823      -0.013357      -0.014249      -0.006045       0.020294              1.999142       2.073231       0.366628       0.243644       2.209624       0.179035       1.714571          -0.000003
           36              H       3.037295       0.013894      29.560389       0.092482       1.607764 0.12890169E+02  0.14250795E+03                                 2.278661                            2.109992      -1.256463       2.267370                    0.994988       3.952824      11.725555       0.427751       1.295192      -0.707129       0.003247       0.043021      -0.022811       0.048803       0.014538       0.002862      -0.001574      -0.018203      -0.037715      -0.015095      -0.008343       0.023438              2.342885       1.962740      -0.361683       0.310564       2.694802      -0.548139       2.371112          -0.000004
           37              H       3.591465      -2.372135      27.625019       0.084523       1.350654 0.97070524E+01  0.10128474E+03                                 2.107951                            1.880303      -1.401639       2.199563                    0.991960       4.097377      12.322178       0.429784       1.365839      -0.688753       0.027301       0.025944       0.026527       0.046067       0.009836       0.000782       0.011009       0.012900      -0.008541      -0.017011       0.001492       0.015520              2.287088       1.977698       0.297907       0.393836       2.119497       0.867843       2.764068          -0.000001
           38              H       4.833314      -3.298769      25.921260       0.126050       1.400576 0.10593100E+02  0.11247118E+03                                 2.116312                            1.937567      -1.591442       2.119706                    0.992283       4.022562      12.027787       0.434077       1.328990      -0.696555       0.034652       0.010330      -0.001101       0.036176       0.008124       0.002115       0.000978       0.005639      -0.020499      -0.007197      -0.005093       0.012290              2.213023       3.059149       0.103322      -0.201181       1.695378       0.197284       1.884543          -0.000001
           39              H       1.470556      -5.133538      24.620438       0.121599       1.172942 0.87319710E+01  0.89275517E+02                                 1.943780                            1.805450      -1.602341       2.110885                    0.991539       4.163896      12.645701       0.427953       1.399877      -0.680352      -0.016875      -0.020224      -0.019674       0.032876       0.008327      -0.000161       0.006140       0.005148      -0.017977      -0.011179      -0.001258       0.012437              2.023056       1.992235       0.320076       0.244431       2.045179       0.507367       2.031754          -0.000000
           40              H       0.310261      -4.033551      26.327370       0.084630       1.324499 0.96795180E+01  0.10105236E+03                                 2.079494                            1.878043      -1.454304       2.170531                    0.991720       4.186503      12.645314       0.429363       1.366433      -0.687815      -0.046429      -0.007196      -0.001264       0.047000       0.007732      -0.001187       0.012209       0.007435      -0.024501      -0.018034       0.003525       0.014509              2.212958       3.273512       0.158144      -0.125812       1.671565       0.106018       1.693798          -0.000001
           41              H      10.307891      -5.360011      21.339828       0.102454       1.448593 0.11233303E+02  0.12012395E+03                                 2.136693                            1.979236      -1.166256       2.326243                    0.994841       3.769679      11.037411       0.437991       1.307733      -0.704650       0.022932      -0.020008      -0.038139       0.048793       0.005572      -0.005323       0.013288      -0.000489       0.019137      -0.016744       0.000872       0.015872              2.216523       2.439936      -0.271848      -0.627850       1.931323       0.346375       2.278311           0.000001
           42              H       1.989732      11.765201      21.250991       0.121434       1.135774 0.86044467E+01  0.87779121E+02                                 1.914685                            1.802355      -1.617064       2.107994                    0.991180       4.152332      12.658078       0.424081       1.415757      -0.677429      -0.011307      -0.019146      -0.026397       0.034514      -0.000708      -0.002752       0.009558      -0.001053       0.001976      -0.009377      -0.001150       0.010527              1.962750       1.931679       0.214388       0.243978       1.892609       0.467878       2.063962           0.000000
           43              H       7.502174      -3.741347      24.658510       0.127476       1.271918 0.96154869E+01  0.99425681E+02                                 1.978295                            1.842372      -1.340053       2.245049                    0.994459       3.791626      11.106279       0.447470       1.323777      -0.698812      -0.017349       0.012147       0.028066       0.035160      -0.000722      -0.003328       0.006783      -0.008733       0.014216      -0.007808      -0.003010       0.010817              2.046378       2.351601      -0.120527      -0.434541       1.634274       0.273522       2.153259          -0.000001
           44              H       9.706463      -3.205646      24.636301       0.090230       1.533752 0.11657437E+02  0.12627351E+03                                 2.222295                            2.010696      -1.438247       2.176511                    0.993401       4.104581      12.238584       0.434786       1.300532      -0.703088       0.004344       0.026485       0.037168       0.045845      -0.005083      -0.009036       0.012216       0.003362       0.023771      -0.012839      -0.007109       0.019947              2.361733       2.273062       0.520744       0.515795       2.240025       0.644385       2.572111          -0.000001
           45              H      -5.388473       9.577417      20.200815       0.078127       1.443910 0.10870376E+02  0.11661889E+03                                 2.186323                            1.977225      -1.492915       2.143940                    0.991507       4.314875      13.135900       0.423334       1.348649      -0.691290      -0.041885      -0.003529       0.010596       0.043348       0.001721      -0.011138       0.004661       0.018770       0.024316      -0.015367      -0.002756       0.018123              2.316357       3.331596       0.302319      -0.008772       1.772622       0.136780       1.844852           0.000001
           46              H      -4.376177      10.718698      21.898229       0.123214       1.129380 0.82861016E+01  0.83658919E+02                                 1.900929                            1.762944      -1.582560       2.124058                    0.991540       4.104653      12.409366       0.431307       1.406559      -0.679179      -0.021794       0.009272       0.027516       0.036305       0.000909      -0.010133      -0.000570       0.021716       0.007527      -0.012153      -0.004679       0.016832              1.985673       1.982713      -0.110978      -0.377566       1.678084       0.353802       2.296222           0.000001
           47              H      -0.869284      10.367308      19.883542       0.124160       1.170447 0.86600722E+01  0.88692459E+02                                 1.967906                            1.817357      -1.687452       2.073816                    0.990723       4.248874      13.075417       0.418168       1.430179      -0.674165       0.034716       0.004763      -0.003641       0.035230      -0.004175      -0.003545       0.000273       0.010920      -0.012648      -0.005780      -0.004049       0.009830              2.058882       2.816939       0.188343      -0.044174       1.616673       0.132109       1.743034           0.000001
           48              H      -2.032232       9.114582      18.233718       0.092795       1.323104 0.98865702E+01  0.10374152E+03                                 2.080524                            1.902051      -1.476906       2.168834                    0.991003       4.133506      12.509224       0.425372       1.372239      -0.687219       0.027308      -0.017206      -0.035287       0.047822       0.004098      -0.004053       0.010564       0.013026       0.003246      -0.015787       0.006811       0.008977              2.190329       2.033320      -0.227944      -0.425738       1.984177       0.598288       2.553490           0.000001
           49              H      -0.777581      -3.202819      20.879781       0.092289       1.514994 0.11143107E+02  0.11803229E+03                                 2.116122                            1.900755      -1.326999       2.230316                    0.994257       3.853989      10.959378       0.475592       1.215842      -0.722996       0.030095      -0.032796      -0.008175       0.045256      -0.007930      -0.017614       0.000561       0.019064      -0.007729      -0.016904      -0.007516       0.024420              2.252811       2.022817      -0.673545       0.033164       3.026337      -0.310832       1.709278           0.000001
           50              H      -0.151949      -1.500213      19.486949       0.130673       1.154867 0.84284018E+01  0.82397903E+02                                 1.704156                            1.611218      -1.076326       2.368896                    0.998215       3.267368       8.628502       0.542426       1.155033      -0.739972       0.032957      -0.011465      -0.020105       0.040271      -0.015822      -0.006639       0.006877       0.009640      -0.024736      -0.013394      -0.010078       0.023472              1.734022       1.868333      -0.024509      -0.437475       1.561022      -0.157697       1.772710           0.000002
           51              H      -3.269655       0.734336      20.838535       0.137497       1.203897 0.88939913E+01  0.88191145E+02                                 1.764127                            1.667144      -1.115242       2.359923                    0.997523       3.261756       8.695831       0.527105       1.171873      -0.736757      -0.025523       0.032794       0.001418       0.041579      -0.013612      -0.009741       0.005629       0.007368      -0.020568      -0.012312      -0.009561       0.021872              1.792699       1.648515      -0.348659      -0.056104       2.184402      -0.155585       1.545179           0.000003
           52              H      11.185574      -1.063280      22.374140       0.098976       1.511111 0.11324396E+02  0.11963450E+03                                 2.090379                            1.906317      -1.047546       2.377981                    0.996602       3.564194       9.903075       0.481791       1.203390      -0.729725      -0.039797       0.010126       0.030792       0.051327      -0.012841      -0.015332      -0.002662      -0.000416      -0.042513      -0.024614       0.002143       0.022471              2.185517       2.359358       0.088889      -0.780413       1.787597      -0.152791       2.409595           0.000000
           53              H       3.563368       2.767988      14.711981       0.093635       1.548554 0.11629882E+02  0.12462109E+03                                 2.183529                            1.974462      -1.091534       2.348218                    0.996566       3.722771      10.678056       0.454712       1.257053      -0.716370       0.013661       0.039640      -0.017039       0.045258      -0.004306      -0.005757      -0.001064      -0.035005      -0.021273      -0.017698      -0.003876       0.021575              2.292135       2.300403       0.650156      -0.507313       2.523270      -0.376601       2.052732           0.000006
           54              H       1.832664       3.268096      16.028666       0.131927       1.278224 0.95663719E+01  0.98390006E+02                                 1.971812                            1.831256      -1.128549       2.355742                    0.996266       3.580922      10.322918       0.453023       1.314566      -0.702887      -0.008346       0.037330       0.000026       0.038252       0.003420      -0.005901      -0.006441      -0.022781      -0.011739      -0.013203      -0.003323       0.016526              2.033419       1.830213      -0.248282      -0.196180       2.639612       0.254330       1.630431           0.000005
           55              H       1.391418      -0.636126      16.831369       0.130711       1.187729 0.87041935E+01  0.86308022E+02                                 1.788508                            1.678874      -1.028694       2.397341                    0.998400       3.305202       8.967813       0.508680       1.214336      -0.726312      -0.016092      -0.031088       0.012366       0.037126       0.001257      -0.000835      -0.007045      -0.023880      -0.045000      -0.016413      -0.004489       0.020902              1.831005       1.755575       0.251921      -0.369529       1.969156      -0.323926       1.768285           0.000002
           56              H       3.223083      -1.079842      15.527374       0.098467       1.552543 0.11658510E+02  0.12553399E+03                                 2.213376                            1.995065      -1.244496       2.276807                    0.995282       3.826797      11.155950       0.444309       1.280272      -0.710093       0.009010      -0.046882       0.005707       0.048080       0.007086      -0.007879      -0.012048      -0.018979      -0.018747      -0.014916      -0.007031       0.021947              2.318846       2.060603      -0.650948      -0.211987       3.049004       0.185731       1.846930           0.000003
           57              H      -4.471713       5.971937      19.394940       0.083220       1.630440 0.12368066E+02  0.13507140E+03                                 2.281939                            2.050970      -1.218448       2.285064                    0.994690       3.919707      11.484447       0.439741       1.275404      -0.711214      -0.023553       0.009485       0.040195       0.047543      -0.002698      -0.014074      -0.007928      -0.023514       0.050136      -0.025795       0.002087       0.023708              2.436388       2.333326      -0.535377      -0.697366       2.290080       0.588265       2.685759           0.000004
           58              H      -3.408809       3.937433      19.636068       0.135957       1.252773 0.93595534E+01  0.94529824E+02                                 1.854699                            1.743829      -1.114932       2.357190                    0.997535       3.364761       9.221378       0.497747       1.218384      -0.725525      -0.010600      -0.018716       0.032184       0.038710       0.001060      -0.014336      -0.007464       0.012486       0.036629      -0.015359      -0.007690       0.023049              1.886767       1.507766      -0.069247      -0.110761       2.019065      -0.417448       2.133470           0.000004
           59              H      -1.716204       4.563884      15.987421       0.139736       1.338952 0.10518632E+02  0.11096476E+03                                 2.052970                            1.938408      -1.167651       2.341269                    0.996080       3.633612      10.666113       0.433429       1.339561      -0.698428       0.023679      -0.007631      -0.034003       0.042132       0.000501      -0.011437      -0.004319      -0.008545       0.046164      -0.016200      -0.004095       0.020295              2.104644       2.078048      -0.323209      -0.352734       1.948455       0.271628       2.287427           0.000005
           60              H      -2.984393       6.562190      15.866857       0.087335       1.585440 0.12602233E+02  0.13904247E+03                                 2.276869                            2.099366      -1.298365       2.245325                    0.993728       4.065058      12.189564       0.423298       1.311475      -0.702377       0.009025       0.020260      -0.040148       0.045867      -0.007708      -0.013623       0.001675       0.005277       0.041846      -0.016996      -0.005069       0.022065              2.356598       1.804170      -0.101985       0.120902       2.424119      -0.650943       2.841505           0.000004
           61              H       7.903742      -5.326329      27.409273       0.083143       1.463510 0.10964635E+02  0.11758706E+03                                 2.199211                            1.983816      -1.413881       2.191630                    0.992146       4.138215      12.492341       0.424327       1.345984      -0.693380      -0.044154      -0.004789       0.000005       0.044413       0.004511       0.005697       0.008740       0.019666       0.002022      -0.015095       0.000110       0.014985              2.329153       3.410520      -0.161355      -0.058417       1.762438       0.138197       1.814500          -0.000002
           62              H       8.851883      -6.701481      25.880014       0.118668       1.228267 0.92263160E+01  0.95240506E+02                                 1.974278                            1.832970      -1.601029       2.110287                    0.991437       4.129752      12.432409       0.434509       1.365569      -0.687438      -0.021860      -0.014842      -0.020461       0.033419      -0.001047       0.008577       0.002496       0.013575      -0.014735      -0.010200      -0.003087       0.013286              2.057640       2.138792       0.271354       0.364468       1.880030       0.447660       2.154099          -0.000001
           63              H      12.407199      -5.870192      27.533010       0.124364       1.482758 0.11568937E+02  0.12535764E+03                                 2.201874                            2.031480      -1.524542       2.160710                    0.991430       3.962803      11.904897       0.422558       1.337712      -0.696584       0.037617      -0.001926       0.003264       0.037807       0.000011       0.003834      -0.001756       0.023460      -0.002889      -0.011558      -0.001696       0.013254              2.284244       3.146714      -0.184487      -0.021253       1.839954       0.183843       1.866063          -0.000005
           64              H      11.306152      -4.582788      29.100342       0.094296       1.375831 0.10063058E+02  0.10567618E+03                                 2.120519                            1.908665      -1.287502       2.260228                    0.992589       3.976626      11.896865       0.429634       1.357565      -0.691582       0.027894       0.014244       0.037530       0.048882      -0.003708       0.009009       0.010357       0.011616       0.008803      -0.016850       0.003000       0.013850              2.262340       2.072256       0.323191       0.500843       2.122237       0.700502       2.592526          -0.000003
           65              H       4.943871       8.576675      19.166503       0.090846       1.279004 0.91194267E+01  0.93843892E+02                                 2.042777                            1.830125      -1.406001       2.199259                    0.992218       4.071557      12.229857       0.432158       1.377290      -0.686112       0.029004      -0.004781      -0.035665       0.046217      -0.001151      -0.004241       0.002771       0.016655       0.015484      -0.011384       0.001320       0.010064              2.198330       2.011429      -0.104713      -0.576986       1.528458       0.292200       3.055104           0.000001
           66              H       6.101147       8.838000      21.130427       0.121826       1.288867 0.97605265E+01  0.10247140E+03                                 2.066826                            1.907479      -1.634820       2.101094                    0.990784       4.181053      12.811083       0.417349       1.397904      -0.681503       0.036123       0.000057      -0.001318       0.036147       0.002612      -0.002230       0.003370       0.023899      -0.003207      -0.012808      -0.000212       0.013020              2.160049       3.026300       0.017226       0.063495       1.561884       0.089546       1.891963           0.000001
           67              H       2.593357       8.968205      23.091178       0.126072       1.322982 0.10294501E+02  0.10873981E+03                                 2.063772                            1.932462      -1.503194       2.173195                    0.991419       3.934949      11.812583       0.426260       1.360341      -0.691121      -0.020769       0.002499       0.030351       0.036862      -0.005590      -0.002457      -0.004495       0.016982       0.015428      -0.014049       0.005847       0.008202              2.126525       2.202468      -0.003517      -0.449176       1.651249       0.139848       2.525859          -0.000000
           68              H       1.481542       8.600977      21.076491       0.094635       1.162333 0.82632606E+01  0.83303810E+02                                 1.940938                            1.761263      -1.443827       2.184801                    0.991630       4.086356      12.312478       0.431583       1.407759      -0.679580      -0.047146      -0.003965       0.003140       0.047416      -0.001028      -0.000474       0.002950       0.025330       0.008269      -0.014580       0.003209       0.011371              2.073199       3.051128       0.143911       0.036513       1.535547       0.051762       1.632921           0.000001
           69              H      -3.558829       9.518350      26.352752       0.096182       1.549137 0.11984305E+02  0.12895575E+03                                 2.156853                            1.986201      -1.123449       2.335202                    0.996272       3.691020      10.494191       0.461119       1.234425      -0.722034       0.018742       0.018233       0.039670       0.047512      -0.008861       0.000187       0.014861      -0.003109       0.038079      -0.018988      -0.002846       0.021833              2.233600       2.442490       0.244552       0.653546       1.920786       0.307397       2.337525          -0.000005
           70              H      -5.775111      10.072229      26.282952       0.130378       1.232167 0.92742672E+01  0.93956389E+02                                 1.872239                            1.764094      -1.051096       2.386783                    0.997841       3.435387       9.595871       0.480468       1.258331      -0.715851      -0.010816       0.026607       0.025870       0.038654      -0.001398       0.004759       0.013366      -0.009658       0.023219      -0.013236      -0.005219       0.018454              1.910137       1.922703      -0.264426      -0.211627       1.946077       0.417921       1.861631          -0.000004
           71              H       8.604526       7.603046      23.154633       0.141023       1.290511 0.97150597E+01  0.99202243E+02                                 1.907062                            1.788676      -1.127637       2.355523                    0.997666       3.390950       9.394609       0.485714       1.234950      -0.721890      -0.020947      -0.020573      -0.028196       0.040707       0.005161      -0.001023       0.014070      -0.010605       0.011156      -0.013606      -0.004390       0.017996              1.948855       2.141666       0.152586       0.366922       1.743412       0.317115       1.961488           0.000002
           72              H      -3.971810       7.325048      23.160979       0.081203       1.535432 0.11800983E+02  0.12705751E+03                                 2.144851                            1.964393      -1.412793       2.180733                    0.993883       4.001787      11.547323       0.463932       1.226224      -0.720034       0.010518      -0.026230      -0.035780       0.045595       0.006169       0.011278       0.015570       0.000843       0.014384      -0.015557      -0.007829       0.023386              2.249602       2.171229      -0.462787      -0.446185       2.169962       0.541204       2.407616           0.000001
           73              H      -2.573378       5.309973      25.096348       0.083759       1.611648 0.12058519E+02  0.12967816E+03                                 2.189375                            1.969117      -1.170492       2.306855                    0.995152       3.761444      10.617131       0.472338       1.205815      -0.727828      -0.028503      -0.008581      -0.036684       0.047242       0.014107       0.018366       0.000875      -0.010193      -0.020075      -0.025196       0.001620       0.023576              2.319895       2.091595      -0.147202       0.773544       1.920184      -0.301286       2.947906          -0.000000
           74              H      -2.531163       3.501121      26.524080       0.133779       1.224394 0.90455613E+01  0.90313119E+02                                 1.806991                            1.699092      -1.089263       2.372063                    0.997732       3.291310       8.881493       0.512580       1.196822      -0.730945      -0.020455      -0.031415      -0.009671       0.038715       0.009408       0.014029       0.007441      -0.001700      -0.008056      -0.015257      -0.005496       0.020753              1.838681       1.628030       0.389306       0.114048       2.272258      -0.025900       1.615756          -0.000003
           75              H       0.024795       5.533515      28.751341       0.121463       1.231037 0.90959175E+01  0.90825291E+02                                 1.796368                            1.688391      -1.068070       2.367795                    0.997991       3.362326       9.035611       0.521933       1.175251      -0.735219       0.024321       0.006500       0.027996       0.037650       0.012844       0.010810       0.007499       0.005886      -0.001142      -0.013109      -0.008208       0.021317              1.832679       1.716770       0.024044       0.458406       1.656124      -0.179889       2.125143          -0.000007
           76              H      -0.191632       7.309091      27.348991       0.079032       1.720194 0.12806411E+02  0.14032971E+03                                 2.306201                            2.041637      -1.294498       2.236546                    0.994620       3.964232      11.433125       0.457955       1.220565      -0.722924       0.023220       0.031732       0.015463       0.042251       0.006078       0.017371       0.002019       0.005775       0.025072      -0.016078      -0.006440       0.022518              2.460901       2.145996       0.808856       0.111636       3.404458      -0.053254       1.832248          -0.000007
           77              H      10.370094      -1.900199      31.603631       0.092364       1.530442 0.11764242E+02  0.12753394E+03                                 2.224078                            2.027746      -1.270303       2.263066                    0.994514       3.956110      11.744226       0.431072       1.310673      -0.702755      -0.006461      -0.013667       0.044949       0.047423       0.006937       0.007103       0.003047       0.010344       0.060413      -0.018728      -0.003891       0.022619              2.327944       2.017032       0.340668      -0.564035       2.118097      -0.468132       2.848703          -0.000002
           78              H      -2.911305      -0.256325      31.648050       0.132773       1.260540 0.96993574E+01  0.99910440E+02                                 1.946956                            1.841074      -1.066805       2.386034                    0.997305       3.511422      10.066907       0.453740       1.310481      -0.704788       0.019224       0.003256       0.036639       0.041504       0.003912       0.005850      -0.004872      -0.010648       0.057437      -0.017564      -0.003266       0.020830              2.000884       1.932197       0.256996       0.284312       1.742868       0.295795       2.327587          -0.000003
           79              H      -3.346062       0.236075      27.669438       0.132407       1.410660 0.11096685E+02  0.11867723E+03                                 2.124668                            1.989413      -1.320263       2.267062                    0.993501       3.736845      11.056140       0.428197       1.337482      -0.698474       0.011325       0.014385      -0.035450       0.039899       0.003347       0.003719      -0.008786       0.008564       0.038082      -0.015050      -0.000932       0.015982              2.166756       1.823996       0.300243      -0.235900       2.079128      -0.332483       2.597145          -0.000002
           80              H       9.939619      -1.459954      27.726547       0.085690       1.673388 0.12752263E+02  0.14107993E+03                                 2.362188                            2.112266      -1.396559       2.204346                    0.991925       4.066416      12.200369       0.421975       1.312022      -0.702477      -0.019738      -0.006975      -0.042965       0.047794       0.010334       0.006760      -0.006983      -0.014677       0.040520      -0.021851       0.005109       0.016742              2.542419       2.288040       0.456927       0.696640       2.223964       0.640940       3.115254          -0.000002
           81              H       5.051849      12.652165       1.066040       0.093258       1.701544 0.13292703E+02  0.14754012E+03                                 2.344174                            2.126698      -1.241101       2.276935                    0.995093       3.876838      11.383152       0.432494       1.275938      -0.712438       0.021476       0.042174      -0.003225       0.047437      -0.000789       0.006978      -0.011686      -0.033235      -0.009909      -0.018812      -0.004904       0.023716              2.450442       2.659702       0.821697       0.330603       2.702756       0.223573       1.988869          -0.000010
           82              H       1.467367       4.184481      31.384712       0.134613       1.191884 0.87978598E+01  0.87461220E+02                                 1.794186                            1.691056      -1.033838       2.398873                    0.998270       3.282842       8.915493       0.505472       1.218906      -0.725707      -0.007664       0.037655      -0.014336       0.041014       0.005684       0.000601      -0.007381      -0.022534      -0.043907      -0.016468      -0.004855       0.021324              1.824517       1.601140      -0.154570       0.259182       2.080006      -0.379935       1.792406          -0.000008
           83              H       2.340688       8.950951       0.567920       0.138963       1.257514 0.97272538E+01  0.10044164E+03                                 1.956364                            1.854133      -1.099689       2.374295                    0.997148       3.520369      10.161521       0.447569       1.325326      -0.701603      -0.021995      -0.035536      -0.000436       0.041794       0.007877       0.000538      -0.008284      -0.026823      -0.013357      -0.014249      -0.006045       0.020294              1.999138       2.073227       0.366627       0.243643       2.209620       0.179035       1.714568          -0.000003
           84              H       4.046782       8.983860       2.166979       0.092483       1.607754 0.12890075E+02  0.14250659E+03                                 2.278648                            2.109980      -1.256462       2.267371                    0.994988       3.952816      11.725503       0.427754       1.295187      -0.707130      -0.003247      -0.043021       0.022811       0.048803       0.014539       0.002862      -0.001574      -0.018203      -0.037715      -0.015095      -0.008343       0.023438              2.342870       1.962729      -0.361680       0.310560       2.694785      -0.548133       2.371097          -0.000003
           85              H       3.492612      11.369889       4.102349       0.084523       1.350653 0.97070491E+01  0.10128469E+03                                 2.107950                            1.880302      -1.401639       2.199563                    0.991961       4.097376      12.322171       0.429784       1.365838      -0.688753      -0.027302      -0.025944      -0.026527       0.046067       0.009836       0.000782       0.011009       0.012900      -0.008541      -0.017011       0.001492       0.015520              2.287086       1.977697       0.297906       0.393835       2.119496       0.867843       2.764066          -0.000001
           86              H       2.250763      12.296523       5.806108       0.126050       1.400577 0.10593114E+02  0.11247138E+03                                 2.116315                            1.937569      -1.591442       2.119706                    0.992283       4.022564      12.027803       0.434076       1.328991      -0.696555      -0.034652      -0.010330       0.001101       0.036176       0.008124       0.002115       0.000978       0.005639      -0.020499      -0.007197      -0.005093       0.012290              2.213027       3.059154       0.103322      -0.201181       1.695381       0.197285       1.884546          -0.000000
           87              H       5.613521      14.131292       7.106930       0.121599       1.172942 0.87319760E+01  0.89275579E+02                                 1.943780                            1.805450      -1.602341       2.110885                    0.991539       4.163897      12.645704       0.427953       1.399877      -0.680352       0.016875       0.020224       0.019674       0.032876       0.008327      -0.000161       0.006140       0.005148      -0.017977      -0.011179      -0.001258       0.012437              2.023057       1.992236       0.320076       0.244431       2.045180       0.507367       2.031754           0.000000
           88              H       6.773816      13.031305       5.399998       0.084631       1.324499 0.96795227E+01  0.10105242E+03                                 2.079494                            1.878043      -1.454304       2.170531                    0.991719       4.186504      12.645319       0.429363       1.366433      -0.687815       0.046429       0.007196       0.001264       0.047000       0.007732      -0.001187       0.012209       0.007435      -0.024501      -0.018034       0.003525       0.014509              2.212959       3.273513       0.158144      -0.125812       1.671565       0.106018       1.693798          -0.000000
           89              H      -3.223814      14.357765      10.387540       0.102456       1.448593 0.11233303E+02  0.12012395E+03                                 2.136692                            1.979236      -1.166256       2.326243                    0.994841       3.769679      11.037411       0.437991       1.307732      -0.704650      -0.022932       0.020008       0.038139       0.048793       0.005572      -0.005323       0.013288      -0.000489       0.019137      -0.016744       0.000872       0.015872              2.216523       2.439935      -0.271848      -0.627850       1.931323       0.346375       2.278310           0.000002
           90              H       5.094345      -2.767447      10.476377       0.121434       1.135778 0.86044825E+01  0.87779557E+02                                 1.914687                            1.802357      -1.617065       2.107994                    0.991180       4.152338      12.658092       0.424082       1.415754      -0.677429       0.011307       0.019146       0.026397       0.034514      -0.000708      -0.002752       0.009558      -0.001053       0.001976      -0.009377      -0.001150       0.010527              1.962752       1.931681       0.214389       0.243979       1.892611       0.467879       2.063964           0.000001
           91              H      -0.418097      12.739101       7.068858       0.127476       1.271919 0.96154962E+01  0.99425848E+02                                 1.978300                            1.842376      -1.340052       2.245049                    0.994459       3.791629      11.106309       0.447468       1.323782      -0.698811       0.017349      -0.012147      -0.028066       0.035160      -0.000722      -0.003328       0.006783      -0.008733       0.014217      -0.007808      -0.003010       0.010817              2.046383       2.351608      -0.120528      -0.434543       1.634278       0.273523       2.153264          -0.000000
           92              H      -2.622386      12.203400       7.091067       0.090230       1.533752 0.11657437E+02  0.12627353E+03                                 2.222296                            2.010698      -1.438245       2.176512                    0.993401       4.104582      12.238596       0.434785       1.300534      -0.703087      -0.004344      -0.026485      -0.037168       0.045845      -0.005083      -0.009036       0.012216       0.003362       0.023771      -0.012839      -0.007109       0.019947              2.361735       2.273064       0.520745       0.515796       2.240027       0.644386       2.572113          -0.000000
           93              H      12.472550      -0.579663      11.526553       0.078127       1.443909 0.10870369E+02  0.11661881E+03                                 2.186323                            1.977225      -1.492915       2.143941                    0.991507       4.314874      13.135897       0.423334       1.348650      -0.691290       0.041885       0.003529      -0.010596       0.043348       0.001721      -0.011138       0.004661       0.018770       0.024316      -0.015367      -0.002756       0.018123              2.316356       3.331595       0.302319      -0.008772       1.772622       0.136780       1.844852           0.000002
           94              H      11.460254      -1.720944       9.829139       0.123214       1.129380 0.82861016E+01  0.83658918E+02                                 1.900929                            1.762943      -1.582560       2.124058                    0.991540       4.104653      12.409366       0.431307       1.406558      -0.679179       0.021794      -0.009272      -0.027516       0.036305       0.000909      -0.010133      -0.000570       0.021716       0.007527      -0.012153      -0.004679       0.016832              1.985673       1.982713      -0.110978      -0.377566       1.678084       0.353802       2.296222           0.000001
           95              H       7.953361      -1.369554      11.843826       0.124159       1.170451 0.86601053E+01  0.88692876E+02                                 1.967910                            1.817360      -1.687453       2.073815                    0.990723       4.248881      13.075441       0.418168       1.430178      -0.674165      -0.034716      -0.004763       0.003641       0.035230      -0.004176      -0.003545       0.000273       0.010920      -0.012648      -0.005780      -0.004049       0.009830              2.058886       2.816945       0.188344      -0.044174       1.616676       0.132109       1.743037           0.000001
           96              H       9.116309      -0.116828      13.493650       0.092794       1.323109 0.98866133E+01  0.10374209E+03                                 2.080529                            1.902055      -1.476910       2.168832                    0.991003       4.133514      12.509254       0.425372       1.372239      -0.687219      -0.027308       0.017206       0.035287       0.047822       0.004098      -0.004053       0.010564       0.013026       0.003246      -0.015787       0.006811       0.008977              2.190335       2.033325      -0.227944      -0.425739       1.984182       0.598290       2.553497           0.000001
           97              H       7.861658      12.200573      10.847587       0.092289       1.514993 0.11143101E+02  0.11803221E+03                                 2.116121                            1.900754      -1.326997       2.230317                    0.994257       3.853989      10.959378       0.475592       1.215842      -0.722996      -0.030095       0.032796       0.008175       0.045256      -0.007930      -0.017614       0.000561       0.019064      -0.007729      -0.016904      -0.007516       0.024420              2.252810       2.022817      -0.673545       0.033164       3.026336      -0.310832       1.709278           0.000002
           98              H       7.236026      10.497967      12.240419       0.130674       1.154864 0.84283775E+01  0.82397595E+02                                 1.704152                            1.611215      -1.076323       2.368897                    0.998215       3.267364       8.628484       0.542427       1.155032      -0.739972      -0.032957       0.011465       0.020105       0.040271      -0.015822      -0.006639       0.006877       0.009640      -0.024736      -0.013394      -0.010078       0.023472              1.734018       1.868328      -0.024509      -0.437473       1.561019      -0.157696       1.772706           0.000003
           99              H      10.353732       8.263418      10.888833       0.137499       1.203877 0.88937997E+01  0.88188643E+02                                 1.764094                            1.667115      -1.115238       2.359925                    0.997523       3.261739       8.695715       0.527116       1.171858      -0.736760       0.025523      -0.032793      -0.001418       0.041579      -0.013612      -0.009741       0.005628       0.007370      -0.020569      -0.012311      -0.009561       0.021872              1.792664       1.648485      -0.348648      -0.056102       2.184355      -0.155580       1.545152           0.000005
          100              H      -4.101497      10.061034       9.353228       0.098976       1.511111 0.11324395E+02  0.11963448E+03                                 2.090379                            1.906316      -1.047545       2.377981                    0.996602       3.564195       9.903076       0.481791       1.203389      -0.729725       0.039797      -0.010126      -0.030792       0.051327      -0.012841      -0.015331      -0.002662      -0.000416      -0.042513      -0.024614       0.002143       0.022471              2.185516       2.359358       0.088889      -0.780413       1.787596      -0.152791       2.409595           0.000003
          101              H       3.520709       6.229766      17.015387       0.093634       1.548565 0.11629988E+02  0.12462259E+03                                 2.183546                            1.974476      -1.091538       2.348216                    0.996566       3.722786      10.678136       0.454708       1.257059      -0.716369      -0.013661      -0.039640       0.017039       0.045258      -0.004306      -0.005757      -0.001064      -0.035004      -0.021273      -0.017698      -0.003876       0.021575              2.292153       2.300421       0.650164      -0.507319       2.523291      -0.376605       2.052747           0.000005
          102              H       5.251413       5.729658      15.698702       0.131927       1.278223 0.95663586E+01  0.98389790E+02                                 1.971807                            1.831252      -1.128547       2.355742                    0.996266       3.580919      10.322890       0.453025       1.314561      -0.702888       0.008346      -0.037330      -0.000026       0.038252       0.003420      -0.005901      -0.006441      -0.022781      -0.011739      -0.013203      -0.003323       0.016526              2.033413       1.830208      -0.248281      -0.196179       2.639603       0.254329       1.630427           0.000004
          103              H       5.692659       9.633880      14.895999       0.130711       1.187726 0.87041621E+01  0.86307587E+02                                 1.788500                            1.678867      -1.028694       2.397341                    0.998400       3.305197       8.967777       0.508683       1.214331      -0.726313       0.016092       0.031088      -0.012366       0.037126       0.001257      -0.000835      -0.007045      -0.023880      -0.045000      -0.016413      -0.004489       0.020902              1.830997       1.755567       0.251920      -0.369526       1.969148      -0.323924       1.768277           0.000003
          104              H       3.860994      10.077596      16.199994       0.098465       1.552543 0.11658505E+02  0.12553387E+03                                 2.213372                            1.995061      -1.244500       2.276805                    0.995282       3.826799      11.155939       0.444311       1.280268      -0.710094      -0.009010       0.046882      -0.005707       0.048080       0.007086      -0.007879      -0.012048      -0.018979      -0.018746      -0.014915      -0.007032       0.021947              2.318841       2.060599      -0.650946      -0.211986       3.048998       0.185730       1.846926           0.000003
          105              H      11.555790       3.025817      12.332428       0.083221       1.630434 0.12368005E+02  0.13507052E+03                                 2.281928                            2.050961      -1.218446       2.285065                    0.994690       3.919700      11.484402       0.439743       1.275400      -0.711215       0.023553      -0.009485      -0.040195       0.047543      -0.002697      -0.014074      -0.007928      -0.023514       0.050136      -0.025794       0.002087       0.023708              2.436376       2.333315      -0.535373      -0.697361       2.290068       0.588261       2.685746           0.000005
          106              H      10.492886       5.060321      12.091300       0.135959       1.252762 0.93594433E+01  0.94528352E+02                                 1.854680                            1.743812      -1.114929       2.357192                    0.997535       3.364747       9.221296       0.497752       1.218374      -0.725527       0.010600       0.018716      -0.032184       0.038710       0.001060      -0.014336      -0.007464       0.012487       0.036628      -0.015359      -0.007690       0.023049              1.886747       1.507752      -0.069245      -0.110759       2.019042      -0.417441       2.133446           0.000005
          107              H       8.800281       4.433870      15.739947       0.139738       1.338948 0.10518592E+02  0.11096426E+03                                 2.052967                            1.938406      -1.167644       2.341272                    0.996080       3.633604      10.666092       0.433428       1.339563      -0.698428      -0.023679       0.007631       0.034003       0.042132       0.000501      -0.011437      -0.004319      -0.008545       0.046164      -0.016200      -0.004095       0.020295              2.104641       2.078046      -0.323209      -0.352733       1.948453       0.271627       2.287424           0.000004
          108              H      10.068470       2.435564      15.860511       0.087336       1.585441 0.12602249E+02  0.13904275E+03                                 2.276876                            2.099372      -1.298360       2.245327                    0.993729       4.065056      12.189582       0.423296       1.311481      -0.702376      -0.009025      -0.020260       0.040148       0.045867      -0.007708      -0.013623       0.001675       0.005277       0.041845      -0.016995      -0.005069       0.022064              2.356605       1.804175      -0.101986       0.120902       2.424126      -0.650946       2.841514           0.000003
          109              C      -1.765481      14.408551       4.318095       0.096869      27.810146 0.31539921E+03  0.69139805E+04                                 8.210230                            6.041142       0.138022       2.070079                    0.999448      26.086770      74.888037       0.643917       0.433919      -1.042542      -0.041889      -0.003855      -0.028094       0.050585       0.017543       0.005349      -0.050853      -0.013177       0.004539      -0.052935      -0.002958       0.055894              9.820251      10.864277      -0.716888      -0.402527       8.462237       4.898448      10.134240          -0.000003
          110              C      -2.315468      15.244800       5.219152      -0.150342      34.949550 0.43201802E+03  0.10228273E+05                                 9.546054                            7.085811      -0.155131       1.933006                    0.998736      29.831680      88.513627       0.593604       0.435821      -1.043149      -0.009993      -0.000071      -0.013575       0.016857       0.009746       0.004696      -0.040961      -0.037250       0.008435      -0.037285      -0.014599       0.051884             11.567021      13.819392      -2.319315      -2.017770       9.488851       5.216487      11.392820          -0.000003
          111              C      -3.656615      15.426913       5.215979       0.055417      38.268898 0.39194443E+03  0.89680761E+04                                10.079098                            6.681263      -0.104894       1.990396                    0.999200      26.240864      74.130110       0.626769       0.427094      -1.058763       0.011114      -0.015628      -0.014719       0.024175       0.005330       0.001529      -0.029229      -0.035136       0.008057      -0.024384      -0.015253       0.039637             13.526051      14.097052      -3.783379      -3.575935      11.632092       7.811291      14.849008          -0.000003
          112              C      -4.381135      14.765300       4.241949      -0.139831      35.972753 0.44504039E+03  0.10620760E+05                                 9.729433                            7.183375      -0.248403       1.898637                    0.998665      30.215964      90.168010       0.590284       0.434799      -1.043205       0.011011      -0.003296       0.005247       0.012635       0.006423       0.008265      -0.045069      -0.022865       0.005287      -0.042710      -0.008739       0.051449             11.689433      11.728067      -1.610098      -1.122034      10.412214       6.406795      12.928019          -0.000008
          113              C      -3.729244      13.965145       3.344065       0.094290      28.527895 0.33994024E+03  0.75986853E+04                                 8.460286                            6.341733      -0.095663       1.993059                    0.998409      26.586430      77.263345       0.617626       0.443654      -1.035981       0.039781       0.004521       0.015277       0.042853       0.021613       0.011174      -0.039640      -0.034292      -0.013001      -0.048613      -0.002131       0.050744             10.030978      10.648504      -1.331529      -0.537043       8.773439       5.056416      10.670989          -0.000005
          114              C       1.743896      -1.309062       6.199528       0.391104      32.818264 0.31258563E+03  0.68191646E+04                                 9.465796                            6.206171      -0.341316       1.934897                    0.998681      23.909630      67.891132       0.607623       0.462072      -1.028966      -0.013649       0.019540       0.016660       0.029080       0.034595      -0.017009      -0.057158      -0.084860      -0.044638      -0.050064      -0.044536       0.094600             12.911107      14.084444      -4.907092      -3.478775      10.592539       6.620183      14.056338          -0.000003
          115              C       1.869268      -0.194423       8.138070       0.379141      32.873035 0.32087368E+03  0.70413550E+04                                 9.429814                            6.264955      -0.378856       1.915035                    0.998594      24.234186      68.869957       0.608486       0.458705      -1.031517      -0.013657      -0.000560      -0.024985       0.028480       0.046255      -0.025408      -0.054852      -0.075632      -0.041121      -0.052926      -0.046090       0.099016             12.636214      14.837942      -0.406934       5.489121       7.150268       3.891910      15.920433           0.000001
          116              C      -0.047339      -0.260282       7.037130       0.369092      34.775701 0.33286069E+03  0.73679806E+04                                 9.813994                            6.368623      -0.389400       1.904882                    0.998723      24.617959      70.149134       0.605564       0.456941      -1.033030       0.024856      -0.006673       0.003970       0.026041       0.028432      -0.018270      -0.059209      -0.078264      -0.042684      -0.050529      -0.041190       0.091719             14.067723      25.002566      -5.058162       1.168253       8.029787       1.937462       9.170816          -0.000001
          117              C       2.630207       0.348253      11.751817       0.079920      30.119195 0.35556610E+03  0.80039119E+04                                 8.654793                            6.409987       0.138095       2.060759                    0.999374      26.686272      76.760142       0.627912       0.433336      -1.046502       0.049943       0.004001      -0.016436       0.052730      -0.004134      -0.021179      -0.006940      -0.048871      -0.089414      -0.043931       0.003809       0.040122             10.291512      11.694930       0.350825       1.032930       4.796066       2.135782      14.383542           0.000004
          118              C       1.931876       0.193109      10.584250      -0.146645      37.035048 0.46074722E+03  0.11103683E+05                                 9.974526                            7.361468      -0.292655       1.883086                    0.998368      30.606070      92.113472       0.576241       0.441060      -1.038330       0.012223       0.010343      -0.004317       0.016584      -0.006913      -0.007460      -0.008411      -0.058102      -0.083491      -0.032751      -0.011813       0.044563             11.874964      12.664710       0.495731       1.932011       5.642413       2.762571      17.317770           0.000005
          119              C       2.615815       0.082739       9.400819       0.057462      38.283347 0.40553623E+03  0.93483019E+04                                10.052211                            6.781582      -0.154602       1.969133                    0.999165      26.484415      74.830042       0.624798       0.425269      -1.061052       0.008076       0.012747       0.020353       0.025337      -0.010816      -0.000535      -0.006460      -0.057160      -0.058376      -0.022186      -0.018750       0.040936             13.244110      15.633247       1.579135       5.037643       6.013924       3.240726      18.085159           0.000001
          120              C       3.992606       0.128731       9.438892      -0.148112      34.783710 0.44675673E+03  0.10639247E+05                                 9.430223                            7.142288      -0.047448       1.965644                    0.998711      29.892009      88.217427       0.600664       0.428188      -1.050431      -0.004329       0.006854       0.011989       0.014473      -0.011049      -0.012663      -0.017836      -0.049451      -0.039636      -0.034678      -0.003658       0.038336             11.234777      14.870388       1.283885       2.931894       5.583632       1.871825      13.250313           0.000002
          121              C       4.655222       0.323768      10.654050       0.104029      29.205286 0.35634781E+03  0.80563514E+04                                 8.619472                            6.540928      -0.109581       1.989380                    0.998078      26.713571      77.963405       0.601736       0.450232      -1.032627      -0.036168       0.007163       0.024890       0.044485      -0.010361      -0.009972      -0.006173      -0.055498      -0.106876      -0.040052      -0.007609       0.047661             10.125341      12.431470       0.887885       0.922692       5.058976       1.736964      12.885577           0.000002
          122              C      11.184854      -0.165169       6.069445       0.091574      25.915280 0.31591416E+03  0.68834105E+04                                 7.685376                            5.950818       0.289677       2.116169                    0.999740      25.700491      72.017487       0.668738       0.420354      -1.057675      -0.001749       0.026057       0.038525       0.046543       0.004721       0.002535      -0.014936      -0.069869       0.067088      -0.046623       0.008579       0.038044              8.943003      13.240011      -2.047568       0.933901       6.567361       1.800147       7.021636          -0.000003
          123              C      12.524495      -0.455446       6.082136      -0.141180      33.454376 0.41120924E+03  0.95630229E+04                                 9.119431                            6.816163       0.043815       1.999164                    0.999475      28.953767      83.615471       0.621621       0.423690      -1.056379      -0.003996       0.002860       0.014250       0.015073       0.004321      -0.013136      -0.012935      -0.051930       0.066413      -0.039865       0.005497       0.034367             11.108830      18.499225      -2.093056       2.016057       7.283806       1.727443       7.543457          -0.000005
          124              C      13.395108       0.099986       6.960985       0.066515      40.269033 0.41436278E+03  0.95882767E+04                                10.419385                            6.856761      -0.203537       1.949446                    0.999059      26.564812      74.816296       0.622096       0.425489      -1.062580      -0.019432       0.002467      -0.003220       0.019851       0.015836      -0.012520      -0.019206      -0.031408       0.045239      -0.030351      -0.007245       0.037596             14.807245      27.200449      -4.914330       1.708372       8.671315       1.909560       8.549971          -0.000001
          125              C      12.845696       0.953372       7.928669      -0.145894      33.793479 0.43247472E+03  0.10146458E+05                                 9.107231                            6.925184       0.200383       2.043558                    0.999650      29.110030      83.394070       0.627797       0.415847      -1.065372      -0.002327      -0.009031       0.004924       0.010546       0.012679      -0.004272      -0.014387      -0.048257       0.038935      -0.033758       0.001393       0.032365             11.035773      17.570169      -3.214501      -0.110662       7.798121       2.266487       7.739030           0.000003
          126              C      11.442486       1.127347       7.890596       0.082474      27.384944 0.34049639E+03  0.75672583E+04                                 8.031348                            6.224731       0.174055       2.068910                    0.999720      26.424979      75.040404       0.645833       0.426737      -1.052593      -0.006836      -0.041517      -0.032037       0.052884       0.008532      -0.000013      -0.007673      -0.078859       0.045128      -0.047874       0.012226       0.035648              9.403966      13.950085      -2.081358       0.609394       6.515553       1.925743       7.746260           0.000002
          127              C       9.124027       3.642371       5.844181       0.069054      28.280161 0.31957395E+03  0.69806812E+04                                 8.157328                            5.962694       0.232745       2.087811                    0.999820      26.068336      73.052881       0.672101       0.417201      -1.060055      -0.036703      -0.029258      -0.020707       0.051302      -0.002576       0.003664       0.028856       0.048055      -0.012848      -0.043513       0.016876       0.026636             10.192114       6.152266       0.345661       2.488846      13.036086      -5.129827      11.387990          -0.000000
          128              C       9.096898       4.726393       5.006579      -0.136831      34.994046 0.40697204E+03  0.94121977E+04                                 9.380504                            6.736012       0.189615       2.045503                    0.999709      28.592677      81.554543       0.633442       0.418093      -1.063028      -0.012240      -0.005360      -0.010175       0.016795      -0.000234      -0.012218       0.028437       0.024427      -0.037100      -0.039230       0.011392       0.027838             12.100268       6.675907       0.014291       2.808910      15.243620      -7.117195      14.381279          -0.000002
          129              C       8.308165       4.687631       3.877084       0.078159      42.521714 0.39016210E+03  0.89265314E+04                                10.998534                            6.728926      -0.182757       1.971499                    0.999109      26.035317      73.799931       0.615164       0.435189      -1.052695       0.002675      -0.007992       0.016910       0.018893      -0.019902      -0.022945       0.020515       0.040151      -0.030598      -0.033245      -0.014929       0.048175             16.938779       7.629998       0.225814       2.591134      23.280648     -13.038999      19.905692          -0.000002
          130              C       7.641705       3.545466       3.721620      -0.138140      34.994516 0.38919139E+03  0.89156746E+04                                 9.435647                            6.612048       0.140689       2.034202                    0.999774      28.328917      80.851978       0.634710       0.421250      -1.059286       0.005670      -0.001122       0.012612       0.013874      -0.015032      -0.013359       0.026829       0.060740       0.024494      -0.048264       0.005436       0.042827             12.544474       6.652900       1.242941       1.511124      18.218766      -7.872075      12.761755          -0.000008
          131              C       7.745895       2.490578       4.575086       0.117285      26.052709 0.27500225E+03  0.57970808E+04                                 7.738556                            5.535406       0.286755       2.127052                    0.999804      24.763802      68.613413       0.695407       0.417825      -1.057574       0.025308       0.023485       0.021824       0.040845      -0.010983      -0.028152       0.031672       0.057623      -0.024673      -0.050220      -0.004983       0.055203              9.696276       6.024735       1.202782       1.974532      13.044218      -4.583000      10.019876          -0.000005
          132              C       8.253963       5.767019       2.861809       0.380628      36.836386 0.32871804E+03  0.73193523E+04                                10.507539                            6.487995      -0.586565       1.847257                    0.997702      25.084653      73.836981       0.572833       0.480207      -1.011109       0.004811       0.020610      -0.016186       0.026644      -0.039764      -0.051866       0.043314      -0.015146       0.015708      -0.055037      -0.035358       0.090395             15.914899       9.116982       0.642478       2.670397      20.689579     -11.432505      17.938135          -0.000002
          133              C       9.116859       7.627086       2.024206       0.372232      33.802825 0.33458522E+03  0.74968818E+04                                 9.942053                            6.565644      -0.668004       1.817714                    0.997407      25.517915      75.805315       0.565787       0.483147      -1.007700      -0.018280      -0.016372      -0.003982       0.024861      -0.033153      -0.050007       0.049049       0.011861       0.031989      -0.052190      -0.037805       0.089995             13.820143      14.730841       8.447252       2.012808      17.604395      -1.424189       9.125193          -0.000002
          134              C       7.314553       6.707388       1.145358       0.370978      35.633125 0.34290514E+03  0.77265277E+04                                10.299559                            6.651022      -0.650422       1.823023                    0.997286      25.589732      76.100232       0.561903       0.483765      -1.007913       0.023837      -0.007572       0.023718       0.034468      -0.041249      -0.036263       0.045509      -0.005272       0.020478      -0.046396      -0.036089       0.082485             14.601658      16.754826       0.920710       9.532600      10.143307      -2.543594      16.906841          -0.000003
          135              C      -3.545809      10.474533       0.932785       0.086861      27.805398 0.33687051E+03  0.74947058E+04                                 8.175178                            6.219369       0.061533       2.035260                    0.999461      26.600961      76.511760       0.639372       0.430587      -1.046302       0.004624       0.009330       0.047946       0.049063      -0.040224       0.005105      -0.003177       0.021435       0.035800      -0.047600       0.010515       0.037085              9.607646       8.808281       4.659346      -0.169869       9.690061       0.642502      10.324595          -0.000003
          136              C      10.425974       9.472144       0.897885      -0.147877      34.527714 0.45423287E+03  0.10849605E+05                                 9.382497                            7.196530      -0.056651       1.958291                    0.999192      29.931062      88.128306       0.599752       0.427562      -1.052041      -0.015535       0.012513       0.014008       0.024375      -0.031633       0.006968       0.002802      -0.003569       0.055522      -0.041749       0.017731       0.024019             11.172137      11.275815       6.330291      -0.631229      12.081063      -0.223972      10.159532          -0.000003
          137              C      10.104697       8.768535       2.065452       0.065269      40.721272 0.43341708E+03  0.10206918E+05                                10.725738                            7.144623      -0.310425       1.920593                    0.998446      27.160231      78.779250       0.588889       0.441656      -1.046081       0.005683       0.024092      -0.000246       0.024754      -0.035497      -0.005097      -0.003075       0.014477      -0.057121      -0.029677      -0.016133       0.045810             14.711081      14.859632      10.437782       0.946949      17.839416       0.990723      11.434197          -0.000002
          138              C      10.667762       9.172701       3.236192      -0.138297      34.922038 0.43927511E+03  0.10436047E+05                                 9.526669                            7.106291      -0.156951       1.931705                    0.998586      29.929424      88.750071       0.598034       0.431103      -1.046738      -0.008842       0.014235      -0.000456       0.016764      -0.040646      -0.004817      -0.006256       0.021843      -0.015729      -0.041200      -0.003510       0.044709             11.575943      10.979720       6.705450       1.595900      12.879274       1.784309      10.868836          -0.000002
          139              C      -3.297046      10.212468       3.198119       0.092184      28.421650 0.34704426E+03  0.77942701E+04                                 8.391878                            6.362681      -0.064104       1.994274                    0.998798      26.967194      78.442810       0.623432       0.437448      -1.040093      -0.008130       0.008172      -0.043192       0.044704      -0.037633      -0.004109       0.006758      -0.003112       0.026377      -0.042120       0.006616       0.035505              9.946479       9.260606       5.195387       1.164320      10.470965       1.023525      10.107866          -0.000002
          140              C       2.610703      -2.904325      30.731129       0.082589      27.615113 0.33567505E+03  0.74452679E+04                                 8.084120                            6.160210       0.156200       2.064494                    0.999606      26.494520      75.550459       0.651391       0.423939      -1.052667       0.003978       0.046689      -0.015839       0.049463      -0.009863      -0.031894       0.008840      -0.056343       0.001521      -0.049144       0.011340       0.037804              9.463331      10.715128       1.335332       5.079033       8.091671      -0.506992       9.583193          -0.000007
          141              C       3.657119      -2.974460      31.613149      -0.135088      33.851591 0.41630684E+03  0.97103015E+04                                 9.219737                            6.862477       0.054774       2.001628                    0.999550      29.012229      83.876446       0.619024       0.424209      -1.056179       0.007489      -0.000428      -0.006713       0.010066      -0.004156      -0.033565      -0.000693      -0.018192      -0.019397      -0.039955       0.012155       0.027799             11.149553      13.090755       1.625348       6.880870       9.049946       0.162306      11.307958          -0.000009
          142              C       6.208865       6.732534       0.104700       0.065775      41.394410 0.44350497E+03  0.10500989E+05                                10.863188                            7.237257      -0.287098       1.926794                    0.998535      27.284040      79.259676       0.584109       0.442875      -1.045733      -0.010942      -0.003432      -0.023952       0.026556      -0.008732      -0.030205       0.005050       0.016297       0.006112      -0.026043      -0.010956       0.036999             14.998428      17.752214       0.729571      11.094973      10.344838      -0.696869      16.898231          -0.000002
          143              C       4.205973      -0.728158      31.051575      -0.144828      34.969205 0.46435221E+03  0.11154604E+05                                 9.500472                            7.296765      -0.072340       1.954113                    0.999098      30.065175      88.828203       0.593000       0.429976      -1.050370       0.007464      -0.009995      -0.008829       0.015283       0.003067      -0.029625       0.001716      -0.029820      -0.010058      -0.038543       0.016712       0.021830             11.408121      12.569009      -0.252047       6.719432       9.401134      -0.883803      12.254221          -0.000003
          144              C       3.172108      -0.750788      30.109272       0.083655      27.487808 0.34791706E+03  0.77914553E+04                                 8.092804                            6.295655       0.120030       2.051526                    0.999484      26.737454      76.779820       0.640215       0.427206      -1.049941      -0.010692      -0.040679       0.002599       0.042141       0.002381      -0.036995       0.004361      -0.025876      -0.029399      -0.046281       0.018017       0.028265              9.435785       9.795251       0.578648       4.878604       8.703980      -0.156003       9.808124          -0.000002
          145              C       3.147490      -2.921635      26.990472       0.088548      30.121638 0.34286736E+03  0.76711731E+04                                 8.728376                            6.331378      -0.017814       2.012791                    0.999096      26.669550      77.231442       0.624408       0.438431      -1.040324      -0.042705      -0.017350      -0.013499       0.048031       0.010707       0.022495      -0.032664      -0.034376      -0.026637      -0.047381       0.004759       0.042622             10.684686      11.669027      -0.643416      -2.043651       7.857553       5.305760      12.527479          -0.000002
          146              C       3.899843      -3.469925      25.987887      -0.146023      38.328525 0.45125871E+03  0.10797897E+05                                10.165754                            7.246709      -0.186021       1.919565                    0.998803      30.194838      89.988498       0.586550       0.436403      -1.043084      -0.008171      -0.002742      -0.006451       0.010766       0.001706       0.011808      -0.037950      -0.042113      -0.017532      -0.037681      -0.012571       0.050252             12.620309      13.111942      -1.061362      -3.123599       9.673939       6.729608      15.075045          -0.000003
          147              C       3.252004      -4.286937      25.067793       0.062580      39.397437 0.40387689E+03  0.93051966E+04                                10.281155                            6.778438      -0.131581       1.977053                    0.999132      26.447055      74.827944       0.623143       0.426620      -1.059677      -0.013471       0.016381       0.015629       0.026345      -0.005999       0.010622      -0.023644      -0.026650       0.014924      -0.021283      -0.013112       0.034395             14.018745      15.975643      -2.121624      -5.631890       9.990283       7.044290      16.090309          -0.000001
          148              C       1.924014      -4.540324      25.210567      -0.155917      36.893754 0.46027958E+03  0.11049536E+05                                 9.860781                            7.292543      -0.124588       1.939096                    0.998582      30.167259      89.552242       0.588866       0.433279      -1.046742       0.002693       0.015832       0.000651       0.016073      -0.003523       0.009482      -0.031383      -0.035848       0.005579      -0.026865      -0.016059       0.042924             11.994203      14.940395      -0.825203      -3.422318       9.103564       5.007819      11.938650          -0.000001
          149              C       1.246532      -3.896769      26.251224       0.101120      29.940292 0.34729234E+03  0.77895713E+04                                 8.671743                            6.381255      -0.017411       2.015179                    0.999001      26.566044      76.848520       0.621068       0.439692      -1.040319       0.037452       0.034696       0.007669       0.051626       0.001197       0.016559      -0.035382      -0.027310      -0.055303      -0.044428       0.000112       0.044315             10.427352      12.210097       0.038265      -1.276890       8.200727       4.847385      10.871232          -0.000001
          150              C       4.047879      -4.901834      23.966854       0.366988      34.272038 0.33102302E+03  0.73196086E+04                                 9.693669                            6.354461      -0.364660       1.913673                    0.998842      24.554734      70.008409       0.605544       0.457436      -1.032406       0.021912      -0.005750      -0.019681       0.030009      -0.019482       0.016470      -0.063745      -0.069397      -0.008393      -0.050220      -0.038393       0.088613             13.381284      15.756866      -1.834675      -5.263683       9.286708       6.253678      15.100278          -0.000000
          151              C       6.040124      -5.141350      22.954751       0.365750      35.118049 0.32690052E+03  0.71976160E+04                                 9.835878                            6.292959      -0.313052       1.932590                    0.998830      24.368482      69.070905       0.612361       0.454282      -1.035375      -0.025166      -0.009062      -0.006249       0.027468      -0.022901       0.016755      -0.061894      -0.074526       0.008326      -0.045480      -0.044186       0.089666             14.321742      25.875071       3.863908      -0.277309       7.871986       2.668150       9.218169           0.000000
          152              C      -1.802506      11.437906      22.094939       0.371663      34.680575 0.33432007E+03  0.74138480E+04                                 9.816031                            6.413622      -0.367071       1.918819                    0.998692      24.455560      69.918430       0.598617       0.461398      -1.029767       0.010116       0.015769       0.023921       0.030384      -0.020295       0.001172      -0.057771      -0.097813      -0.021189      -0.054894      -0.035163       0.090057             13.637030      15.425852       4.416884       4.012749      10.571727       7.015330      14.913510           0.000001
          153              C       9.724864      -5.003923      21.999757       0.092119      26.345421 0.33455060E+03  0.74175790E+04                                 7.865166                            6.192165       0.188175       2.082855                    0.999213      26.280931      75.042234       0.642764       0.429788      -1.048576       0.001081       0.024107       0.030987       0.039275      -0.007336      -0.001594      -0.014170      -0.061430       0.060474      -0.041836       0.007039       0.034797              9.116319      13.149972       1.751822      -0.601866       6.710850       2.267362       7.488134           0.000001
          154              C       8.375862      -5.292799      21.955339      -0.138735      35.560385 0.46580701E+03  0.11211011E+05                                 9.649584                            7.359170      -0.154393       1.933017                    0.998165      30.009427      89.077840       0.583693       0.435996      -1.045539       0.000851       0.013615       0.013022       0.018860      -0.010429       0.008361      -0.023480      -0.054577       0.014650      -0.032239      -0.010583       0.042822             11.718331      18.900164       1.766084      -1.623732       7.331552       2.370169       8.923278           0.000000
          155              C       7.493131      -4.807979      22.938887       0.070422      40.347267 0.40915978E+03  0.94378335E+04                                10.432850                            6.815682      -0.063865       2.001364                    0.999060      26.241952      73.784918       0.623691       0.425752      -1.062436       0.020962       0.007299       0.000689       0.022207      -0.015206       0.006468      -0.019648      -0.044615       0.020200      -0.030369      -0.007154       0.037523             15.028610      27.757870       4.139088      -0.688654       7.930925       2.423325       9.397034          -0.000000
          156              C       8.050924      -4.053760      23.947817      -0.135478      34.255562 0.41417708E+03  0.96742227E+04                                 9.342148                            6.871918       0.010881       1.990923                    0.999179      29.144732      85.062618       0.613303       0.427564      -1.051271      -0.000254      -0.008935      -0.008286       0.012189      -0.019601       0.003720      -0.026928      -0.076194       0.004628      -0.043816      -0.011803       0.055619             11.707895      19.109042       3.760597       0.800072       7.253073       2.356528       8.761571          -0.000001
          157              C       9.361172      -3.757264      23.944645       0.078057      28.039185 0.33943429E+03  0.75536369E+04                                 8.196218                            6.222318       0.128747       2.054720                    0.999698      26.600007      76.108567       0.643466       0.427740      -1.049764       0.016909      -0.029435      -0.037863       0.050852      -0.021636      -0.004692      -0.012915      -0.070315       0.056820      -0.051685       0.013251       0.038434              9.859220      14.722622       2.688373      -0.279410       6.564755       2.124100       8.290282          -0.000001
          158              C      -4.459693       9.759052      20.121497       0.077478      29.619571 0.34347471E+03  0.76867148E+04                                 8.556286                            6.301039       0.065784       2.033259                    0.999541      26.909272      77.887611       0.631392       0.433472      -1.043484       0.041781       0.001389      -0.041647       0.059009      -0.015187      -0.014652      -0.041102      -0.022623      -0.032649      -0.050187       0.003588       0.046598             10.281505      11.158873       1.514981       0.734667       7.546985       4.690650      12.138657           0.000003
          159              C      -3.875714      10.435922      21.143118      -0.152741      37.714837 0.46950196E+03  0.11336489E+05                                10.045751                            7.393891      -0.197382       1.912874                    0.998468      30.444767      90.887592       0.580932       0.436657      -1.043834       0.013669       0.009930      -0.006669       0.018164      -0.009827      -0.006226      -0.034134      -0.028358      -0.026718      -0.036268      -0.005833       0.042102             12.336270      14.653345       2.953214       2.244723       8.806199       5.083420      13.549267           0.000002
          160              C      -2.504759      10.700966      21.035245       0.056790      39.304805 0.40936756E+03  0.94755355E+04                                10.283748                            6.838924      -0.157134       1.967756                    0.999132      26.668627      75.942185       0.617621       0.428443      -1.057214      -0.020341      -0.005401      -0.017410       0.027314      -0.008293       0.002235      -0.022743      -0.036075      -0.034290      -0.022882      -0.013493       0.036374             13.932228      14.907128       4.070405       3.689616      10.630789       7.397596      16.258766           0.000001
          161              C      -1.804907      10.219968      19.959687      -0.132461      38.489229 0.48528941E+03  0.11836915E+05                                10.292940                            7.585192      -0.387169       1.856080                    0.997875      30.639911      92.493128       0.564813       0.444594      -1.037218      -0.009626       0.000446      -0.005422       0.011057      -0.017633       0.006235      -0.038002      -0.060153      -0.050828      -0.036762      -0.025211       0.061973             12.558458      13.041148       2.143122       1.384656       9.519482       6.161583      15.114745           0.000002
          162              C      -2.514527       9.491325      18.960275       0.105871      29.550835 0.36376940E+03  0.82701816E+04                                 8.709149                            6.600472      -0.150307       1.974395                    0.997633      26.942407      78.961783       0.599877       0.449112      -1.032826      -0.036825       0.008108       0.020573       0.042954      -0.014608      -0.007736      -0.033748      -0.047309      -0.033314      -0.039660      -0.009910       0.049570             10.325716      11.503627       1.693729       1.236751       8.008080       4.682252      11.465440           0.000003
          163              C      -1.279541      -2.395999      20.876608       0.090210      28.373875 0.31563036E+03  0.68827158E+04                                 8.221847                            5.980461       0.209752       2.088867                    0.999742      25.815422      72.610526       0.661003       0.424934      -1.053735      -0.036673       0.016147       0.023694       0.046551      -0.002155       0.019841       0.034934       0.053928       0.018626      -0.053284       0.010981       0.042304             10.151469       7.795906      -0.265107      -2.778883      12.913126      -5.059611       9.745377           0.000001
          164              C      -0.920899      -1.392065      20.035833      -0.127846      35.887677 0.41373446E+03  0.96026777E+04                                 9.560010                            6.816396       0.122407       2.024034                    0.999703      28.582544      81.520290       0.626637       0.421133      -1.061704      -0.011267       0.007753      -0.000885       0.013705      -0.006440       0.018496       0.033880       0.036064       0.010481      -0.048046       0.012429       0.035617             12.448368       7.920487       0.208130      -2.542018      17.201188      -7.984396      12.223430           0.000003
          165              C      -1.660414      -0.195061      19.956514       0.065691      43.398972 0.41690516E+03  0.96698489E+04                                10.997317                            6.896407      -0.230621       1.943900                    0.998939      26.554305      75.076945       0.617282       0.427799      -1.060267      -0.010052      -0.023646       0.005811       0.026343       0.006240       0.020620       0.018088       0.010956      -0.001558      -0.024886      -0.006452       0.031338             16.351178       9.608687       2.139009      -4.896254      21.415506     -11.988810      18.029342           0.000002
          166              C      -2.738498      -0.054927      20.835363      -0.139421      35.816885 0.44755304E+03  0.10576958E+05                                 9.510222                            7.076799       0.134318       2.020115                    0.999557      29.218616      83.658386       0.617631       0.419624      -1.064334      -0.001464      -0.007603      -0.004232       0.008824      -0.006918       0.013457       0.022947       0.010227      -0.010293      -0.031795       0.010215       0.021580             11.805845       8.526731       1.084114      -4.022855      13.902633      -6.464373      12.988170           0.000003
          167              C      11.885988      -1.151729      21.739593       0.084641      28.105553 0.33700810E+03  0.74417153E+04                                 8.100457                            6.128732       0.243691       2.091780                    0.999675      26.118037      73.004914       0.663653       0.417958      -1.062167       0.032548      -0.023559      -0.011857       0.041893      -0.003275       0.005535       0.023589       0.044411      -0.024403      -0.037818       0.010670       0.027147              9.747779       7.513112       0.306642      -3.175229      11.690390      -4.521197      10.039835           0.000000
          168              C      -1.259019       0.846250      19.042766       0.379779      36.646241 0.32327476E+03  0.71212477E+04                                10.228447                            6.313180      -0.423113       1.898232                    0.998682      24.477647      70.143514       0.601403       0.462334      -1.027467       0.006496       0.019462      -0.020044       0.028683       0.034143       0.053734       0.042191       0.018214       0.064978      -0.046399      -0.045016       0.091415             15.201122       9.563643       1.227170      -4.262367      20.179993     -10.354391      15.859731           0.000002
          169              C       0.181623       1.581526      17.453225       0.369205      36.152247 0.33856198E+03  0.75457185E+04                                10.163798                            6.496627      -0.396153       1.910581                    0.998190      24.670965      71.144932       0.587861       0.467486      -1.024479      -0.023556       0.004752       0.014600       0.028118       0.040688       0.050398       0.053581       0.002948       0.060027      -0.052428      -0.046637       0.099065             14.180912      18.068594      -3.516434      -8.772766      11.000471      -0.463243      13.473671           0.000004
          170              C      -1.581688       2.862018      18.059218       0.377692      34.671081 0.32336943E+03  0.71490328E+04                                 9.983304                            6.389072      -0.423531       1.905085                    0.998444      24.600298      71.440623       0.585261       0.473378      -1.017824       0.018783      -0.022128       0.006057       0.029651       0.030963       0.056655       0.047399       0.008533       0.084119      -0.051577      -0.045119       0.096697             14.271163      12.298293      -7.845823      -1.160909      21.843093      -3.142677       8.672103           0.000004
          171              C       3.104112       2.058041      15.149818       0.076859      27.193707 0.31322010E+03  0.68281455E+04                                 7.973733                            5.941056       0.209592       2.085521                    0.999748      26.052777      73.656512       0.664881       0.422580      -1.053490       0.005514      -0.054695      -0.002863       0.055047       0.004141       0.039829      -0.009880      -0.041770       0.031932      -0.052808       0.014970       0.037838              9.397836      10.320485      -0.635868      -4.877734       9.507678       0.963939       8.365344           0.000006
          172              C       2.092710       2.360254      15.917621      -0.143813      34.686611 0.42205850E+03  0.98870473E+04                                 9.356530                            6.905144       0.034244       1.993243                    0.999453      29.253822      85.003456       0.617175       0.423647      -1.055593      -0.015618      -0.015231      -0.000911       0.021834       0.010634       0.038244      -0.007942      -0.031624       0.025915      -0.049491       0.014367       0.035124             11.261982      13.336868      -0.269725      -6.542657      10.287451       0.562417      10.161628           0.000008
          173              C       1.374634       1.311291      16.593413       0.077191      40.844739 0.41536252E+03  0.96434311E+04                                10.619382                            6.929637      -0.278525       1.930046                    0.998859      26.597801      75.704381       0.608523       0.433536      -1.054738       0.007835       0.004138      -0.022542       0.024221       0.009889       0.027756      -0.004553       0.019593       0.063135      -0.030751      -0.009279       0.040030             14.580928      19.220753      -2.564114     -10.216364      11.112224       1.361915      13.409807           0.000003
          174              C       1.832063       0.086179      16.399877      -0.141345      33.676268 0.39874348E+03  0.92099548E+04                                 9.203943                            6.726808      -0.003011       1.985060                    0.999507      28.805511      83.136974       0.623141       0.425555      -1.054311       0.007247      -0.002145      -0.016343       0.018006       0.013803       0.040918      -0.010559      -0.003503       0.007512      -0.047496       0.006655       0.040841             11.221147      13.220645      -2.866615      -6.468084      10.289954       1.352778      10.152844           0.000005
          175              C       2.910065      -0.186278      15.606692       0.108996      27.066127 0.31334494E+03  0.68202715E+04                                 7.969894                            5.946659       0.240258       2.105056                    0.999687      25.522460      71.713204       0.664925       0.423209      -1.054839       0.004647       0.037957      -0.004015       0.038451       0.019086       0.044108      -0.005528      -0.013618       0.037684      -0.052743       0.005910       0.046833              9.410169      10.315878      -1.784537      -4.836458       9.328504       0.321217       8.586126           0.000004
          176              C      -3.905974       5.671022      18.693765       0.083957      27.521121 0.33466676E+03  0.74267931E+04                                 8.105526                            6.186127       0.127028       2.055663                    0.999498      26.535395      76.002920       0.643667       0.428802      -1.048331       0.024627       0.016573      -0.042791       0.052079       0.032904      -0.003610       0.010697       0.021612       0.051257      -0.045051       0.017664       0.027387              9.542400       7.436725      -4.238645      -1.567856      12.470247       0.024666       8.720228           0.000005
          177              C      -3.257589       4.473715      18.865093      -0.146550      33.649939 0.41833848E+03  0.97681445E+04                                 9.162796                            6.866257       0.114186       2.019370                    0.999608      29.110423      84.165221       0.620695       0.422614      -1.057329       0.009451      -0.001413      -0.001429       0.009662       0.031457       0.007735       0.003143       0.046357       0.016635      -0.041857       0.003448       0.038409             11.116903       9.005811      -5.718963      -1.827409      15.474303       0.173314       8.870594           0.000006
          178              C      -2.387716       4.081301      17.884717       0.067421      40.104880 0.42378611E+03  0.99158745E+04                                10.591696                            7.053593      -0.191534       1.961337                    0.999038      26.815611      77.316702       0.594588       0.440256      -1.047790      -0.002660       0.029582       0.006850       0.030481       0.028000       0.010824       0.011335       0.006713      -0.041484      -0.021748      -0.017928       0.039677             14.722388      11.994808      -9.313543      -0.777844      22.045815      -1.520194      10.126540           0.000003
          179              C      -2.272162       4.836763      16.707632      -0.138805      34.267701 0.46889996E+03  0.11290998E+05                                 9.387183                            7.340729      -0.057744       1.963695                    0.998564      29.940750      88.558685       0.590234       0.430953      -1.049805       0.014902       0.016099       0.008592       0.023560       0.031354       0.008237       0.010730       0.005293       0.056214      -0.040929       0.007050       0.033879             11.149258       8.895950      -5.107709      -0.223255      14.978023      -1.135288       9.573800           0.000005
          180              C      -3.036386       6.033926      16.653695       0.093879      26.602199 0.33583956E+03  0.74814587E+04                                 7.996757                            6.249349      -0.023660       2.010326                    0.999245      26.686661      77.327162       0.630496       0.436083      -1.040841      -0.001489       0.000610       0.046092       0.046120       0.033305       0.010790       0.004921       0.045983       0.031109      -0.045663       0.005648       0.040016              9.274289       7.217333      -3.809960      -0.831798      11.524751      -0.255320       9.080782           0.000004
          181              C       8.849558      -5.410797      27.409273       0.096869      27.810142 0.31539917E+03  0.69139792E+04                                 8.210228                            6.041141       0.138022       2.070079                    0.999448      26.086768      74.888016       0.643917       0.433919      -1.042542       0.041889       0.003855       0.028094       0.050585       0.017543       0.005349      -0.050853      -0.013177       0.004539      -0.052935      -0.002958       0.055894              9.820248      10.864271      -0.716886      -0.402525       8.462235       4.898447      10.134238          -0.000004
          182              C       9.399545      -6.247046      26.508216      -0.150342      34.949543 0.43201796E+03  0.10228270E+05                                 9.546051                            7.085810      -0.155133       1.933005                    0.998736      29.831677      88.513602       0.593605       0.435821      -1.043149       0.009993       0.000071       0.013575       0.016856       0.009746       0.004696      -0.040961      -0.037250       0.008435      -0.037285      -0.014599       0.051884             11.567017      13.819383      -2.319314      -2.017768       9.488848       5.216485      11.392818          -0.000005
          183              C      10.740692      -6.429159      26.511389       0.055417      38.268871 0.39194431E+03  0.89680711E+04                                10.079086                            6.681258      -0.104894       1.990395                    0.999200      26.240858      74.130042       0.626770       0.427094      -1.058763      -0.011114       0.015628       0.014719       0.024175       0.005331       0.001529      -0.029230      -0.035136       0.008057      -0.024384      -0.015253       0.039637             13.526031      14.097031      -3.783372      -3.575929      11.632076       7.811278      14.848987          -0.000004
          184              C      11.465212      -5.767546      27.485419      -0.139830      35.972704 0.44503981E+03  0.10620740E+05                                 9.729417                            7.183366      -0.248402       1.898637                    0.998665      30.215939      90.167837       0.590285       0.434799      -1.043206      -0.011011       0.003296      -0.005248       0.012635       0.006423       0.008265      -0.045069      -0.022865       0.005287      -0.042711      -0.008739       0.051450             11.689411      11.728041      -1.610091      -1.122029      10.412196       6.406782      12.927996          -0.000010
          185              C      10.813321      -4.967391      28.383303       0.094290      28.527882 0.33994012E+03  0.75986809E+04                                 8.460278                            6.341728      -0.095662       1.993059                    0.998409      26.586425      77.263290       0.617627       0.443654      -1.035982      -0.039781      -0.004521      -0.015278       0.042853       0.021613       0.011174      -0.039640      -0.034292      -0.013000      -0.048613      -0.002131       0.050744             10.030966      10.648492      -1.331524      -0.537037       8.773429       5.056409      10.670978          -0.000006
          186              C       5.340181      10.306816      25.527840       0.391104      32.818253 0.31258561E+03  0.68191633E+04                                 9.465790                            6.206168      -0.341317       1.934897                    0.998681      23.909625      67.891086       0.607624       0.462072      -1.028966       0.013649      -0.019539      -0.016661       0.029080       0.034595      -0.017009      -0.057158      -0.084860      -0.044638      -0.050064      -0.044536       0.094600             12.911096      14.084434      -4.907087      -3.478770      10.592530       6.620175      14.056325          -0.000004
          187              C       5.214809       9.192177      23.589298       0.379141      32.873025 0.32087368E+03  0.70413542E+04                                 9.429809                            6.264954      -0.378858       1.915035                    0.998594      24.234182      68.869919       0.608487       0.458704      -1.031517       0.013657       0.000561       0.024985       0.028480       0.046255      -0.025408      -0.054853      -0.075632      -0.041122      -0.052926      -0.046090       0.099016             12.636205      14.837930      -0.406935       5.489113       7.150265       3.891906      15.920420          -0.000001
          188              C       7.131416       9.258036      24.690238       0.369093      34.775707 0.33286078E+03  0.73679825E+04                                 9.813992                            6.368622      -0.389401       1.904882                    0.998723      24.617957      70.149104       0.605565       0.456940      -1.033030      -0.024856       0.006673      -0.003971       0.026041       0.028432      -0.018270      -0.059210      -0.078264      -0.042685      -0.050529      -0.041190       0.091719             14.067719      25.002559      -5.058160       1.168254       8.029785       1.937461       9.170814          -0.000003
          189              C       4.453870       8.649501      19.975551       0.079919      30.119221 0.35556650E+03  0.80039236E+04                                 8.654800                            6.409994       0.138092       2.060758                    0.999374      26.686284      76.760206       0.627911       0.433337      -1.046502      -0.049943      -0.004000       0.016436       0.052730      -0.004134      -0.021179      -0.006940      -0.048872      -0.089414      -0.043932       0.003809       0.040122             10.291521      11.694943       0.350826       1.032934       4.796070       2.135784      14.383549           0.000004
          190              C       5.152201       8.804645      21.143118      -0.146644      37.035003 0.46074660E+03  0.11103663E+05                                 9.974512                            7.361459      -0.292654       1.883087                    0.998368      30.606053      92.113362       0.576242       0.441059      -1.038330      -0.012223      -0.010343       0.004316       0.016584      -0.006913      -0.007460      -0.008411      -0.058103      -0.083491      -0.032751      -0.011813       0.044564             11.874946      12.664695       0.495730       1.932006       5.642405       2.762565      17.317737           0.000003
          191              C       4.468262       8.915015      22.326549       0.057463      38.283313 0.40553601E+03  0.93482939E+04                                10.052198                            6.781575      -0.154600       1.969133                    0.999165      26.484406      74.829959       0.624799       0.425268      -1.061053      -0.008076      -0.012747      -0.020353       0.025337      -0.010816      -0.000535      -0.006460      -0.057160      -0.058376      -0.022186      -0.018750       0.040936             13.244089      15.633220       1.579132       5.037630       6.013916       3.240720      18.085130           0.000000
          192              C       3.091471       8.869023      22.288476      -0.148112      34.783687 0.44675641E+03  0.10639236E+05                                 9.430216                            7.142284      -0.047448       1.965644                    0.998711      29.891999      88.217361       0.600664       0.428188      -1.050431       0.004329      -0.006854      -0.011989       0.014473      -0.011049      -0.012663      -0.017837      -0.049451      -0.039637      -0.034678      -0.003658       0.038337             11.234767      14.870370       1.283883       2.931889       5.583628       1.871824      13.250303           0.000001
          193              C       2.428855       8.673986      21.073318       0.104029      29.205310 0.35634822E+03  0.80563631E+04                                 8.619478                            6.540933      -0.109583       1.989379                    0.998078      26.713585      77.963469       0.601735       0.450232      -1.032627       0.036168      -0.007163      -0.024890       0.044485      -0.010361      -0.009972      -0.006173      -0.055498      -0.106876      -0.040052      -0.007609       0.047661             10.125347      12.431474       0.887885       0.922691       5.058980       1.736966      12.885587           0.000002
          194              C      -4.100777       9.162923      25.657923       0.091574      25.915273 0.31591414E+03  0.68834093E+04                                 7.685374                            5.950818       0.289677       2.116168                    0.999740      25.700486      72.017451       0.668738       0.420354      -1.057675       0.001749      -0.026057      -0.038525       0.046543       0.004721       0.002535      -0.014936      -0.069869       0.067088      -0.046623       0.008579       0.038043              8.942997      13.240000      -2.047567       0.933898       6.567359       1.800146       7.021633          -0.000005
          195              C      -5.440418       9.453200      25.645232      -0.141179      33.454349 0.41120902E+03  0.95630148E+04                                 9.119421                            6.816159       0.043815       1.999164                    0.999475      28.953756      83.615378       0.621621       0.423690      -1.056379       0.003996      -0.002859      -0.014250       0.015073       0.004321      -0.013136      -0.012935      -0.051930       0.066415      -0.039865       0.005497       0.034368             11.108814      18.499198      -2.093051       2.016054       7.283797       1.727438       7.543447          -0.000008
          196              C      -6.311031       8.897768      24.766383       0.066515      40.269019 0.41436273E+03  0.95882747E+04                                10.419379                            6.856758      -0.203538       1.949446                    0.999059      26.564813      74.816277       0.622097       0.425489      -1.062580       0.019432      -0.002467       0.003220       0.019851       0.015836      -0.012520      -0.019206      -0.031408       0.045239      -0.030351      -0.007245       0.037596             14.807235      27.200436      -4.914328       1.708369       8.671307       1.909553       8.549960          -0.000003
          197              C      -5.761619       8.044382      23.798699      -0.145895      33.793527 0.43247568E+03  0.10146484E+05                                 9.107240                            6.925195       0.200382       2.043557                    0.999650      29.110042      83.394083       0.627796       0.415847      -1.065372       0.002327       0.009031      -0.004924       0.010547       0.012680      -0.004272      -0.014387      -0.048258       0.038934      -0.033758       0.001393       0.032365             11.035786      17.570196      -3.214518      -0.110676       7.798131       2.266484       7.739031          -0.000000
          198              C      -4.358409       7.870407      23.836772       0.082474      27.384936 0.34049634E+03  0.75672567E+04                                 8.031345                            6.224730       0.174053       2.068910                    0.999720      26.424977      75.040390       0.645833       0.426737      -1.052593       0.006836       0.041517       0.032037       0.052884       0.008532      -0.000013      -0.007673      -0.078859       0.045127      -0.047874       0.012226       0.035648              9.403961      13.950070      -2.081359       0.609388       6.515553       1.925744       7.746258           0.000001
          199              C      -2.039950       5.355383      25.883187       0.069054      28.280162 0.31957398E+03  0.69806818E+04                                 8.157327                            5.962694       0.232744       2.087811                    0.999820      26.068335      73.052872       0.672101       0.417201      -1.060055       0.036703       0.029258       0.020707       0.051302      -0.002576       0.003664       0.028856       0.048055      -0.012848      -0.043513       0.016877       0.026636             10.192114       6.152264       0.345661       2.488844      13.036088      -5.129828      11.387990          -0.000002
          200              C      -2.012821       4.271361      26.720789      -0.136832      34.994059 0.40697222E+03  0.94122028E+04                                 9.380506                            6.736013       0.189615       2.045503                    0.999709      28.592685      81.554568       0.633442       0.418093      -1.063028       0.012240       0.005360       0.010175       0.016795      -0.000234      -0.012217       0.028437       0.024427      -0.037099      -0.039230       0.011392       0.027838             12.100271       6.675908       0.014292       2.808910      15.243622      -7.117197      14.381282          -0.000004
          201              C      -1.224088       4.310123      27.850284       0.078159      42.521721 0.39016217E+03  0.89265334E+04                                10.998535                            6.728927      -0.182757       1.971499                    0.999109      26.035320      73.799943       0.615164       0.435189      -1.052695      -0.002675       0.007992      -0.016910       0.018893      -0.019902      -0.022945       0.020515       0.040151      -0.030597      -0.033245      -0.014929       0.048175             16.938781       7.629998       0.225813       2.591134      23.280649     -13.039001      19.905697          -0.000003
          202              C      -0.557628       5.452288      28.005748      -0.138140      34.994514 0.38919142E+03  0.89156752E+04                                 9.435645                            6.612048       0.140690       2.034202                    0.999774      28.328917      80.851960       0.634710       0.421250      -1.059286      -0.005670       0.001122      -0.012612       0.013874      -0.015032      -0.013359       0.026829       0.060740       0.024494      -0.048264       0.005437       0.042827             12.544469       6.652898       1.242940       1.511123      18.218759      -7.872071      12.761751          -0.000010
          203              C      -0.661818       6.507176      27.152282       0.117286      26.052703 0.27500220E+03  0.57970793E+04                                 7.738554                            5.535406       0.286754       2.127052                    0.999804      24.763797      68.613383       0.695407       0.417825      -1.057574      -0.025308      -0.023485      -0.021824       0.040845      -0.010983      -0.028152       0.031672       0.057623      -0.024673      -0.050220      -0.004983       0.055203              9.696273       6.024732       1.202780       1.974531      13.044212      -4.582999      10.019874          -0.000007
          204              C      -1.169886       3.230735      28.865559       0.380628      36.836388 0.32871805E+03  0.73193527E+04                                10.507539                            6.487995      -0.586566       1.847257                    0.997702      25.084655      73.836992       0.572833       0.480207      -1.011109      -0.004811      -0.020610       0.016186       0.026644      -0.039764      -0.051866       0.043314      -0.015146       0.015708      -0.055037      -0.035358       0.090395             15.914899       9.116983       0.642478       2.670398      20.689578     -11.432505      17.938137          -0.000002
          205              C      -2.032782       1.370668      29.703162       0.372232      33.802821 0.33458516E+03  0.74968804E+04                                 9.942053                            6.565644      -0.668004       1.817714                    0.997407      25.517914      75.805315       0.565787       0.483147      -1.007700       0.018280       0.016372       0.003982       0.024861      -0.033153      -0.050007       0.049049       0.011860       0.031989      -0.052190      -0.037805       0.089995             13.820143      14.730842       8.447253       2.012808      17.604394      -1.424188       9.125193          -0.000002
          206              C      -0.230476       2.290366      30.582010       0.370978      35.633125 0.34290515E+03  0.77265280E+04                                10.299558                            6.651022      -0.650421       1.823024                    0.997286      25.589732      76.100228       0.561903       0.483765      -1.007913      -0.023837       0.007572      -0.023718       0.034468      -0.041249      -0.036263       0.045509      -0.005272       0.020478      -0.046396      -0.036089       0.082485             14.601657      16.754827       0.920712       9.532599      10.143306      -2.543591      16.906839          -0.000003
          207              C      10.629886      -1.476779      30.794583       0.086861      27.805396 0.33687052E+03  0.74947057E+04                                 8.175177                            6.219369       0.061534       2.035260                    0.999461      26.600959      76.511744       0.639372       0.430587      -1.046302      -0.004624      -0.009330      -0.047946       0.049063      -0.040224       0.005105      -0.003177       0.021435       0.035800      -0.047600       0.010515       0.037085              9.607644       8.808280       4.659345      -0.169869       9.690059       0.642502      10.324593          -0.000002
          208              C      -3.341897      -0.474390      30.829483      -0.147877      34.527717 0.45423294E+03  0.10849606E+05                                 9.382497                            7.196530      -0.056651       1.958291                    0.999192      29.931063      88.128304       0.599752       0.427562      -1.052041       0.015535      -0.012513      -0.014008       0.024375      -0.031633       0.006968       0.002802      -0.003569       0.055523      -0.041749       0.017731       0.024019             11.172137      11.275815       6.330290      -0.631229      12.081063      -0.223973      10.159532          -0.000003
          209              C      -3.020620       0.229219      29.661916       0.065269      40.721276 0.43341710E+03  0.10206919E+05                                10.725740                            7.144624      -0.310425       1.920593                    0.998446      27.160233      78.779265       0.588889       0.441656      -1.046081      -0.005683      -0.024092       0.000245       0.024754      -0.035497      -0.005097      -0.003075       0.014477      -0.057121      -0.029677      -0.016133       0.045810             14.711084      14.859635      10.437785       0.946950      17.839419       0.990724      11.434198          -0.000002
          210              C      -3.583685      -0.174947      28.491176      -0.138297      34.922057 0.43927537E+03  0.10436055E+05                                 9.526675                            7.106295      -0.156952       1.931705                    0.998586      29.929432      88.750125       0.598034       0.431103      -1.046737       0.008842      -0.014235       0.000456       0.016764      -0.040646      -0.004817      -0.006255       0.021843      -0.015729      -0.041199      -0.003510       0.044709             11.575951      10.979729       6.705456       1.595901      12.879283       1.784311      10.868842          -0.000004
          211              C      10.381123      -1.214714      28.529249       0.092184      28.421655 0.34704432E+03  0.77942721E+04                                 8.391881                            6.362683      -0.064105       1.994274                    0.998798      26.967197      78.442833       0.623431       0.437448      -1.040093       0.008130      -0.008172       0.043192       0.044704      -0.037633      -0.004109       0.006758      -0.003112       0.026377      -0.042120       0.006616       0.035505              9.946482       9.260610       5.195390       1.164320      10.470969       1.023525      10.107868          -0.000003
          212              C       4.473374      11.902079       0.996239       0.082589      27.615110 0.33567498E+03  0.74452663E+04                                 8.084120                            6.160210       0.156200       2.064495                    0.999606      26.494520      75.550468       0.651391       0.423939      -1.052667      -0.003978      -0.046689       0.015839       0.049463      -0.009863      -0.031894       0.008839      -0.056342       0.001521      -0.049144       0.011340       0.037804              9.463331      10.715130       1.335334       5.079033       8.091672      -0.506990       9.583193          -0.000007
          213              C       3.426958      11.972214       0.114219      -0.135088      33.851587 0.41630675E+03  0.97102989E+04                                 9.219738                            6.862477       0.054773       2.001629                    0.999550      29.012224      83.876436       0.619024       0.424209      -1.056179      -0.007489       0.000428       0.006713       0.010066      -0.004156      -0.033565      -0.000693      -0.018192      -0.019397      -0.039955       0.012155       0.027799             11.149554      13.090758       1.625350       6.880872       9.049946       0.162308      11.307959          -0.000010
          214              C       0.875212       2.265220      31.622668       0.065775      41.394397 0.44350481E+03  0.10500985E+05                                10.863187                            7.237257      -0.287097       1.926794                    0.998535      27.284034      79.259659       0.584108       0.442875      -1.045733       0.010942       0.003432       0.023952       0.026555      -0.008732      -0.030205       0.005050       0.016297       0.006112      -0.026043      -0.010956       0.036999             14.998426      17.752215       0.729574      11.094972      10.344836      -0.696865      16.898229          -0.000002
          215              C       2.878104       9.725912       0.675793      -0.144828      34.969191 0.46435205E+03  0.11154599E+05                                 9.500468                            7.296764      -0.072340       1.954113                    0.999098      30.065167      88.828163       0.593001       0.429976      -1.050370      -0.007464       0.009995       0.008829       0.015283       0.003067      -0.029625       0.001716      -0.029820      -0.010057      -0.038543       0.016712       0.021831             11.408116      12.569003      -0.252044       6.719426       9.401131      -0.883800      12.254213          -0.000003
          216              C       3.911969       9.748542       1.618096       0.083655      27.487826 0.34791741E+03  0.77914646E+04                                 8.092807                            6.295659       0.120030       2.051526                    0.999484      26.737458      76.779819       0.640215       0.427206      -1.049941       0.010692       0.040679      -0.002600       0.042141       0.002381      -0.036995       0.004361      -0.025877      -0.029399      -0.046282       0.018017       0.028265              9.435789       9.795258       0.578651       4.878607       8.703981      -0.155998       9.808128          -0.000002
          217              C       3.936587      11.919389       4.736896       0.088549      30.121630 0.34286724E+03  0.76711699E+04                                 8.728375                            6.331378      -0.017815       2.012791                    0.999096      26.669544      77.231424       0.624408       0.438432      -1.040324       0.042705       0.017350       0.013499       0.048031       0.010707       0.022495      -0.032664      -0.034376      -0.026637      -0.047381       0.004759       0.042622             10.684685      11.669028      -0.643417      -2.043653       7.857552       5.305759      12.527476          -0.000001
          218              C       3.184234      12.467679       5.739481      -0.146023      38.328522 0.45125864E+03  0.10797896E+05                                10.165755                            7.246709      -0.186020       1.919565                    0.998803      30.194836      89.988506       0.586550       0.436403      -1.043084       0.008171       0.002742       0.006451       0.010766       0.001706       0.011808      -0.037950      -0.042113      -0.017532      -0.037680      -0.012571       0.050251             12.620310      13.111948      -1.061363      -3.123601       9.673939       6.729607      15.075043          -0.000001
          219              C       3.832073      13.284691       6.659575       0.062580      39.397445 0.40387697E+03  0.93051989E+04                                10.281156                            6.778439      -0.131580       1.977053                    0.999132      26.447058      74.827957       0.623143       0.426620      -1.059677       0.013471      -0.016381      -0.015629       0.026346      -0.005999       0.010622      -0.023643      -0.026650       0.014924      -0.021283      -0.013112       0.034395             14.018748      15.975650      -2.121624      -5.631892       9.990283       7.044290      16.090310          -0.000001
          220              C       5.160063      13.538078       6.516801      -0.155916      36.893757 0.46027960E+03  0.11049537E+05                                 9.860781                            7.292543      -0.124587       1.939096                    0.998582      30.167261      89.552249       0.588866       0.433279      -1.046742      -0.002693      -0.015832      -0.000651       0.016073      -0.003523       0.009482      -0.031383      -0.035848       0.005580      -0.026865      -0.016059       0.042924             11.994204      14.940399      -0.825202      -3.422319       9.103564       5.007818      11.938649           0.000000
          221              C       5.837545      12.894523       5.476144       0.101120      29.940295 0.34729238E+03  0.77895724E+04                                 8.671745                            6.381256      -0.017411       2.015179                    0.999001      26.566046      76.848533       0.621068       0.439692      -1.040319      -0.037452      -0.034696      -0.007669       0.051626       0.001197       0.016559      -0.035382      -0.027310      -0.055303      -0.044428       0.000112       0.044316             10.427354      12.210101       0.038265      -1.276891       8.200729       4.847385      10.871233          -0.000001
          222              C       3.036198      13.899588       7.760514       0.366988      34.272040 0.33102301E+03  0.73196086E+04                                 9.693671                            6.354462      -0.364660       1.913673                    0.998842      24.554735      70.008426       0.605544       0.457436      -1.032406      -0.021912       0.005750       0.019681       0.030009      -0.019482       0.016470      -0.063745      -0.069397      -0.008393      -0.050220      -0.038393       0.088613             13.381287      15.756874      -1.834676      -5.263685       9.286709       6.253679      15.100279           0.000000
          223              C       1.043953      14.139104       8.772617       0.365751      35.118053 0.32690053E+03  0.71976166E+04                                 9.835881                            6.292960      -0.313052       1.932590                    0.998830      24.368484      69.070926       0.612361       0.454282      -1.035375       0.025166       0.009062       0.006249       0.027468      -0.022901       0.016755      -0.061894      -0.074526       0.008326      -0.045480      -0.044186       0.089666             14.321748      25.875083       3.863910      -0.277308       7.871988       2.668150       9.218171           0.000001
          224              C       8.886583      -2.440152       9.632429       0.371664      34.680573 0.33432006E+03  0.74138477E+04                                 9.816030                            6.413622      -0.367071       1.918818                    0.998692      24.455560      69.918428       0.598617       0.461398      -1.029767      -0.010116      -0.015769      -0.023921       0.030384      -0.020295       0.001172      -0.057771      -0.097813      -0.021190      -0.054894      -0.035163       0.090057             13.637028      15.425851       4.416883       4.012749      10.571725       7.015329      14.913508           0.000002
          225              C      -2.640787      14.001677       9.727611       0.092119      26.345437 0.33455086E+03  0.74175860E+04                                 7.865169                            6.192167       0.188174       2.082854                    0.999213      26.280942      75.042272       0.642764       0.429788      -1.048576      -0.001081      -0.024108      -0.030987       0.039275      -0.007336      -0.001594      -0.014170      -0.061430       0.060473      -0.041836       0.007039       0.034797              9.116322      13.149979       1.751823      -0.601867       6.710853       2.267363       7.488136           0.000001
          226              C      -1.291785      14.290553       9.772029      -0.138734      35.560376 0.46580680E+03  0.11211005E+05                                 9.649580                            7.359166      -0.154392       1.933017                    0.998165      30.009429      89.077831       0.583693       0.435996      -1.045539      -0.000851      -0.013615      -0.013023       0.018860      -0.010429       0.008362      -0.023480      -0.054577       0.014650      -0.032239      -0.010583       0.042822             11.718326      18.900154       1.766083      -1.623732       7.331549       2.370169       8.923275           0.000002
          227              C      -0.409054      13.805733       8.788481       0.070422      40.347290 0.40915997E+03  0.94378395E+04                                10.432856                            6.815685      -0.063865       2.001364                    0.999060      26.241958      73.784957       0.623691       0.425752      -1.062436      -0.020962      -0.007299      -0.000688       0.022207      -0.015206       0.006468      -0.019648      -0.044615       0.020199      -0.030369      -0.007154       0.037523             15.028621      27.757893       4.139091      -0.688656       7.930930       2.423327       9.397041           0.000001
          228              C      -0.966847      13.051514       7.779551      -0.135478      34.255578 0.41417726E+03  0.96742292E+04                                 9.342155                            6.871922       0.010879       1.990923                    0.999179      29.144736      85.062678       0.613302       0.427564      -1.051270       0.000254       0.008935       0.008286       0.012189      -0.019601       0.003720      -0.026928      -0.076193       0.004628      -0.043816      -0.011803       0.055619             11.707906      19.109063       3.760600       0.800071       7.253078       2.356529       8.761578           0.000001
          229              C      -2.277095      12.755018       7.782723       0.078057      28.039171 0.33943405E+03  0.75536306E+04                                 8.196217                            6.222316       0.128748       2.054721                    0.999698      26.599996      76.108540       0.643466       0.427740      -1.049764      -0.016909       0.029434       0.037863       0.050852      -0.021636      -0.004692      -0.012915      -0.070315       0.056820      -0.051685       0.013251       0.038434              9.859219      14.722624       2.688373      -0.279411       6.564754       2.124100       8.290280           0.000000
          230              C      11.543770      -0.761298      11.605871       0.077478      29.619562 0.34347459E+03  0.76867115E+04                                 8.556285                            6.301038       0.065783       2.033259                    0.999541      26.909266      77.887592       0.631392       0.433472      -1.043484      -0.041781      -0.001389       0.041647       0.059009      -0.015187      -0.014652      -0.041102      -0.022623      -0.032650      -0.050187       0.003588       0.046599             10.281504      11.158872       1.514980       0.734665       7.546983       4.690649      12.138656           0.000003
          231              C      10.959791      -1.438168      10.584250      -0.152740      37.714821 0.46950174E+03  0.11336482E+05                                10.045747                            7.393888      -0.197382       1.912874                    0.998468      30.444759      90.887553       0.580932       0.436656      -1.043834      -0.013669      -0.009930       0.006669       0.018164      -0.009827      -0.006226      -0.034134      -0.028358      -0.026718      -0.036268      -0.005833       0.042102             12.336265      14.653339       2.953212       2.244720       8.806195       5.083417      13.549261           0.000003
          232              C       9.588836      -1.703212      10.692123       0.056790      39.304815 0.40936770E+03  0.94755392E+04                                10.283747                            6.838923      -0.157134       1.967755                    0.999132      26.668632      75.942187       0.617622       0.428443      -1.057214       0.020341       0.005401       0.017410       0.027314      -0.008293       0.002235      -0.022743      -0.036075      -0.034291      -0.022882      -0.013493       0.036374             13.932227      14.907128       4.070404       3.689614      10.630787       7.397596      16.258765           0.000001
          233              C       8.888984      -1.222214      11.767681      -0.132460      38.489223 0.48528923E+03  0.11836909E+05                                10.292937                            7.585190      -0.387169       1.856080                    0.997875      30.639912      92.493123       0.564813       0.444594      -1.037218       0.009626      -0.000445       0.005422       0.011057      -0.017633       0.006235      -0.038002      -0.060153      -0.050830      -0.036762      -0.025211       0.061973             12.558456      13.041148       2.143122       1.384656       9.519479       6.161581      15.114741           0.000002
          234              C       9.598604      -0.493571      12.767093       0.105872      29.550838 0.36376937E+03  0.82701811E+04                                 8.709149                            6.600471      -0.150308       1.974394                    0.997633      26.942413      78.961806       0.599877       0.449112      -1.032826       0.036825      -0.008107      -0.020574       0.042954      -0.014608      -0.007736      -0.033748      -0.047309      -0.033315      -0.039660      -0.009910       0.049570             10.325716      11.503628       1.693729       1.236750       8.008080       4.682253      11.465442           0.000002
          235              C       8.363618      11.393753      10.850760       0.090209      28.373897 0.31563064E+03  0.68827240E+04                                 8.221853                            5.980465       0.209750       2.088867                    0.999742      25.815434      72.610585       0.661002       0.424935      -1.053735       0.036673      -0.016147      -0.023693       0.046551      -0.002155       0.019841       0.034934       0.053928       0.018626      -0.053284       0.010981       0.042303             10.151479       7.795911      -0.265105      -2.778885      12.913139      -5.059619       9.745387           0.000003
          236              C       8.004976      10.389819      11.691535      -0.127847      35.887714 0.41373492E+03  0.96026918E+04                                 9.560021                            6.816403       0.122405       2.024034                    0.999703      28.582554      81.520355       0.626636       0.421133      -1.061703       0.011267      -0.007752       0.000885       0.013705      -0.006440       0.018496       0.033880       0.036064       0.010481      -0.048046       0.012429       0.035617             12.448386       7.920492       0.208134      -2.542020      17.201218      -7.984415      12.223449           0.000004
          237              C       8.744491       9.192815      11.770854       0.065691      43.398992 0.41690510E+03  0.96698484E+04                                10.997326                            6.896410      -0.230623       1.943899                    0.998939      26.554305      75.076979       0.617282       0.427799      -1.060267       0.010052       0.023646      -0.005811       0.026343       0.006240       0.020620       0.018088       0.010956      -0.001557      -0.024886      -0.006452       0.031338             16.351201       9.608687       2.139019      -4.896256      21.415546     -11.988840      18.029369           0.000002
          238              C       9.822575       9.052681      10.892005      -0.139422      35.816974 0.44755456E+03  0.10577002E+05                                 9.510242                            7.076817       0.134315       2.020114                    0.999557      29.218637      83.658444       0.617630       0.419625      -1.064334       0.001465       0.007604       0.004232       0.008825      -0.006918       0.013458       0.022947       0.010228      -0.010293      -0.031795       0.010216       0.021580             11.805872       8.526748       1.084139      -4.022874      13.902650      -6.464399      12.988219           0.000005
          239              C      -4.801911      10.149483       9.987775       0.084640      28.105544 0.33700801E+03  0.74417128E+04                                 8.100454                            6.128731       0.243691       2.091779                    0.999675      26.118035      73.004905       0.663653       0.417958      -1.062167      -0.032548       0.023558       0.011858       0.041893      -0.003275       0.005535       0.023588       0.044412      -0.024403      -0.037818       0.010670       0.027147              9.747775       7.513115       0.306645      -3.175234      11.690374      -4.521190      10.039835           0.000002
          240              C       8.343096       8.151504      12.684602       0.379780      36.646262 0.32327479E+03  0.71212491E+04                                10.228454                            6.313182      -0.423114       1.898232                    0.998682      24.477651      70.143547       0.601403       0.462334      -1.027467      -0.006496      -0.019462       0.020044       0.028684       0.034143       0.053734       0.042191       0.018214       0.064978      -0.046399      -0.045016       0.091415             15.201140       9.563646       1.227172      -4.262367      20.180025     -10.354410      15.859748           0.000002
          241              C       6.902454       7.416228      14.274143       0.369208      36.152200 0.33856154E+03  0.75457058E+04                                10.163788                            6.496621      -0.396155       1.910581                    0.998190      24.670947      71.144854       0.587862       0.467486      -1.024479       0.023556      -0.004752      -0.014600       0.028118       0.040688       0.050398       0.053582       0.002948       0.060027      -0.052428      -0.046638       0.099066             14.180896      18.068571      -3.516424      -8.772754      11.000460      -0.463248      13.473658           0.000004
          242              C       8.665765       6.135736      13.668150       0.377692      34.671095 0.32336953E+03  0.71490354E+04                                 9.983305                            6.389072      -0.423532       1.905085                    0.998444      24.600304      71.440635       0.585262       0.473378      -1.017824      -0.018783       0.022129      -0.006057       0.029651       0.030963       0.056655       0.047400       0.008533       0.084119      -0.051577      -0.045119       0.096697             14.271167      12.298291      -7.845824      -1.160905      21.843105      -3.142685       8.672106           0.000003
          243              C       3.979965       6.939713      16.577550       0.076856      27.193776 0.31322090E+03  0.68281693E+04                                 7.973753                            5.941068       0.209583       2.085517                    0.999748      26.052825      73.656753       0.664880       0.422581      -1.053489      -0.005514       0.054695       0.002863       0.055047       0.004141       0.039829      -0.009880      -0.041770       0.031932      -0.052808       0.014970       0.037838              9.397861      10.320515      -0.635864      -4.877751       9.507703       0.963938       8.365366           0.000006
          244              C       4.991367       6.637500      15.809747      -0.143812      34.686612 0.42205840E+03  0.98870435E+04                                 9.356528                            6.905141       0.034246       1.993243                    0.999453      29.253823      85.003427       0.617175       0.423647      -1.055593       0.015618       0.015231       0.000911       0.021834       0.010634       0.038244      -0.007942      -0.031624       0.025916      -0.049491       0.014367       0.035124             11.261982      13.336876      -0.269722      -6.542664      10.287438       0.562414      10.161632           0.000008
          245              C       5.709443       7.686463      15.133955       0.077191      40.844735 0.41536258E+03  0.96434312E+04                                10.619375                            6.929633      -0.278526       1.930045                    0.998859      26.597802      75.704334       0.608524       0.433535      -1.054739      -0.007835      -0.004138       0.022542       0.024221       0.009889       0.027756      -0.004553       0.019593       0.063134      -0.030751      -0.009279       0.040030             14.580917      19.220741      -2.564105     -10.216358      11.112209       1.361909      13.409801           0.000003
          246              C       5.252014       8.911575      15.327491      -0.141345      33.676213 0.39874292E+03  0.92099360E+04                                 9.203924                            6.726798      -0.003008       1.985061                    0.999507      28.805488      83.136806       0.623143       0.425554      -1.054312      -0.007247       0.002145       0.016343       0.018006       0.013803       0.040918      -0.010559      -0.003503       0.007513      -0.047496       0.006655       0.040841             11.221120      13.220610      -2.866605      -6.468064      10.289931       1.352773      10.152819           0.000006
          247              C       4.174012       9.184032      16.120676       0.108995      27.066091 0.31334451E+03  0.68202585E+04                                 7.969882                            5.946652       0.240255       2.105056                    0.999687      25.522440      71.713086       0.664926       0.423208      -1.054840      -0.004647      -0.037957       0.004015       0.038451       0.019086       0.044109      -0.005528      -0.013618       0.037686      -0.052743       0.005909       0.046834              9.410152      10.315855      -1.784532      -4.836444       9.328494       0.321213       8.586109           0.000006
          248              C      10.990051       3.326732      13.033603       0.083957      27.521121 0.33466688E+03  0.74267955E+04                                 8.105524                            6.186128       0.127030       2.055663                    0.999498      26.535394      76.002889       0.643667       0.428802      -1.048332      -0.024628      -0.016573       0.042792       0.052080       0.032904      -0.003610       0.010697       0.021612       0.051255      -0.045051       0.017664       0.027387              9.542395       7.436722      -4.238641      -1.567855      12.470239       0.024667       8.720226           0.000006
          249              C      10.341666       4.524039      12.862275      -0.146551      33.649955 0.41833891E+03  0.97681553E+04                                 9.162797                            6.866261       0.114187       2.019370                    0.999608      29.110425      84.165182       0.620695       0.422614      -1.057329      -0.009451       0.001413       0.001430       0.009662       0.031458       0.007735       0.003143       0.046358       0.016633      -0.041858       0.003447       0.038410             11.116902       9.005814      -5.718966      -1.827408      15.474304       0.173322       8.870588           0.000008
          250              C       9.471793       4.916453      13.842651       0.067422      40.104859 0.42378578E+03  0.99158651E+04                                10.591694                            7.053591      -0.191537       1.961336                    0.999038      26.815600      77.316671       0.594588       0.440256      -1.047790       0.002660      -0.029582      -0.006850       0.030481       0.028000       0.010824       0.011335       0.006713      -0.041485      -0.021749      -0.017928       0.039677             14.722388      11.994806      -9.313545      -0.777837      22.045825      -1.520201      10.126534           0.000003
          251              C       9.356239       4.160991      15.019736      -0.138805      34.267708 0.46890010E+03  0.11291002E+05                                 9.387186                            7.340731      -0.057746       1.963695                    0.998564      29.940750      88.558698       0.590234       0.430953      -1.049805      -0.014901      -0.016099      -0.008592       0.023560       0.031354       0.008237       0.010730       0.005293       0.056214      -0.040930       0.007050       0.033880             11.149263       8.895954      -5.107715      -0.223252      14.978036      -1.135292       9.573800           0.000004
          252              C      10.120463       2.963828      15.073673       0.093878      26.602214 0.33583981E+03  0.74814664E+04                                 7.996761                            6.249352      -0.023664       2.010325                    0.999245      26.686677      77.327242       0.630496       0.436083      -1.040841       0.001489      -0.000610      -0.046092       0.046120       0.033305       0.010790       0.004921       0.045983       0.031109      -0.045663       0.005648       0.040016              9.274294       7.217337      -3.809963      -0.831797      11.524759      -0.255322       9.080787           0.000003
          253              I       0.469453      11.456908       3.274899      -0.464306     451.025648 0.18529551E+05  0.10175722E+07                                35.976202                           33.769582       1.566607       1.850680                    0.999893     168.747673     553.123129       0.483268       0.230790      -1.349148       0.177525      -0.058624       0.006984       0.187085      -0.176834       0.215082       0.001474       0.388967      -0.106482      -0.280901      -0.098552       0.379453             38.477202      55.775133      -3.696612       6.464219      25.267747       5.637393      34.388725          -0.000014
          254              I      -3.178235       4.776590      31.532245      -0.475196     441.546572 0.19470971E+05  0.10852661E+07                                35.818636                           34.935105       1.340811       1.793119                    0.999942     171.762889     571.774538       0.467509       0.235054      -1.339691       0.050543       0.069353      -0.189494       0.208020      -0.013711      -0.118542      -0.166032      -0.082156       0.880672      -0.243399      -0.130676       0.374075             37.341140      29.715991      -0.238913     -12.489617      31.167710      -3.735461      51.139719          -0.000037
          255              I       7.331830      -0.943879       6.009163      -0.444270     430.511936 0.18182568E+05  0.99235933E+06                                34.778350                           33.386599       1.692157       1.888528                    0.999872     166.354527     541.008108       0.488171       0.229890      -1.352441      -0.121958      -0.180610      -0.031306       0.220168       0.229609       0.140341       0.102883      -0.248608      -0.495652      -0.262473      -0.128100       0.390574             37.299635      41.184351      13.502531       3.447398      44.078527      -0.673171      26.636028          -0.000012
          256              I       8.076070       1.870506       9.352594      -0.457863     438.461254 0.19296546E+05  0.10711757E+07                                35.431822                           34.624561       1.446934       1.818798                    0.999956     170.289912     562.365315       0.473592       0.232981      -1.345107      -0.123578       0.030631       0.260038       0.289533      -0.050571      -0.138978       0.148011       0.025787       0.904218      -0.209598      -0.176504       0.386102             36.684268      32.172577      -1.173942      -9.148389      29.536023       2.674386      48.344202           0.000011
          257              I      -0.982870      -3.216196      29.587992      -0.452663     433.477145 0.18259254E+05  0.99963946E+06                                35.091901                           33.573809       1.530426       1.845619                    0.999931     168.127712     551.299849       0.483277       0.231499      -1.347322      -0.200876      -0.018467       0.033533       0.204491       0.216584      -0.132253      -0.070220       0.254549      -0.251414      -0.209586      -0.135731       0.345317             37.059683      52.838119       7.095508      -1.621218      29.761766       2.838890      28.579164          -0.000025
          258              I       0.680134       0.349832      27.387381      -0.458840     410.000667 0.18714132E+05  0.10320647E+07                                33.904570                           34.146243       1.460048       1.826322                    0.999951     169.677073     560.544868       0.475359       0.233640      -1.342662      -0.100074       0.157006      -0.115458       0.219081      -0.092032       0.023909      -0.145963      -0.457816      -0.273543      -0.201400      -0.141291       0.342691             34.303910      29.139606     -10.049969      -0.420458      43.649174       1.187246      30.122949          -0.000014
          259              I      -2.354949      -2.650805      25.434879      -0.447874     465.769398 0.20078421E+05  0.11219345E+07                                36.757335                           35.195150       1.581760       1.854570                    0.999885     168.473356     552.121122       0.473806       0.231349      -1.351997       0.129704       0.072956       0.255390       0.295584       0.067108       0.071722       0.216852      -0.000716       0.760255      -0.235311      -0.133959       0.369270             39.403403      34.752336       4.755243       8.194112      30.236286      10.378347      53.221587          -0.000007
          260              I      -1.192619      -5.688517      22.509616      -0.427330     424.058643 0.18179632E+05  0.98930005E+06                                34.168705                           33.227717       1.879819       1.941042                    0.999706     163.625199     526.368871       0.494215       0.227744      -1.359533       0.128221      -0.142025      -0.003482       0.191374      -0.192409      -0.086076       0.066759      -0.169377      -0.565277      -0.220717      -0.104468       0.325185             36.249363      42.193793     -10.251280      -2.118976      40.961223      -0.491367      25.593073           0.000005
          261              I       6.775624       2.155064      13.490794      -0.443522     476.930199 0.19085521E+05  0.10548498E+07                                37.463202                           34.320119       1.561834       1.851727                    0.999903     168.130791     551.113320       0.478845       0.231433      -1.349527       0.184307       0.095278      -0.082187       0.223163       0.272743      -0.055599       0.021363       0.011820      -0.405112      -0.234957      -0.106673       0.341631             41.667784      52.878272      18.083952       1.889574      43.797392       7.524100      28.327689           0.000027
          262              I       5.660752      -2.129514      13.846458      -0.463261     441.070973 0.19326546E+05  0.10742404E+07                                35.617756                           34.753505       1.444439       1.818818                    0.999934     170.838431     566.234601       0.470202       0.234355      -1.341903       0.149376      -0.242209       0.052096       0.289297      -0.180189      -0.041234      -0.065866      -0.473784      -0.528788      -0.256662      -0.133430       0.390093             36.013685      34.028292      -6.868767      -1.207064      41.236835      -3.203107      32.775927           0.000004
          263              I       7.738988       7.819616      18.321920      -0.473817     465.856711 0.19116959E+05  0.10575848E+07                                36.851170                           34.354012       1.491837       1.832623                    0.999972     169.349034     556.334768       0.478236       0.231509      -1.348698      -0.177469      -0.000728      -0.019581       0.178547       0.082301      -0.128144       0.070198       0.548969      -0.228776      -0.289090      -0.067931       0.357020             39.810851      59.390254      -2.066575      -4.004246      25.338735       6.283348      34.703565           0.000019
          264              I      -4.310448       9.357971      15.305600      -0.461841     434.209306 0.19273804E+05  0.10713106E+07                                35.394200                           34.746994       1.366147       1.801052                    0.999926     170.949620     567.872534       0.469094       0.234908      -1.340194       0.047580       0.145733      -0.176303       0.233634       0.102314      -0.007500      -0.207471      -0.081303       0.749026      -0.265935      -0.088242       0.354177             36.651520      27.434882       1.296374       7.768609      31.971174      -7.827804      50.548505           0.000014
          265              I       6.614624      -2.459154      28.452469      -0.464306     451.025895 0.18529565E+05  0.10175732E+07                                35.976218                           33.769598       1.566606       1.850679                    0.999893     168.747694     553.123280       0.483268       0.230790      -1.349148      -0.177525       0.058623      -0.006985       0.187085      -0.176834       0.215082       0.001475       0.388969      -0.106481      -0.280902      -0.098551       0.379453             38.477219      55.775156      -3.696611       6.464224      25.267757       5.637396      34.388742          -0.000019
          266              I      10.262312       4.221164       0.195123      -0.475197     441.546657 0.19470977E+05  0.10852665E+07                                35.818639                           34.935109       1.340811       1.793119                    0.999942     171.762917     571.774643       0.467509       0.235054      -1.339691      -0.050543      -0.069353       0.189494       0.208020      -0.013710      -0.118542      -0.166030      -0.082157       0.880669      -0.243398      -0.130676       0.374074             37.341141      29.715991      -0.238913     -12.489612      31.167715      -3.735467      51.139718          -0.000033
          267              I      -0.247753       9.941633      25.718205      -0.444272     430.512036 0.18182574E+05  0.99235976E+06                                34.778356                           33.386605       1.692155       1.888528                    0.999872     166.354555     541.008231       0.488171       0.229890      -1.352441       0.121957       0.180611       0.031306       0.220168       0.229609       0.140341       0.102883      -0.248608      -0.495653      -0.262473      -0.128101       0.390573             37.299638      41.184343      13.502527       3.447400      44.078532      -0.673166      26.636038          -0.000017
          268              I      -0.991993       7.127248      22.374774      -0.457865     438.461587 0.19296565E+05  0.10711770E+07                                35.431842                           34.624580       1.446931       1.818798                    0.999956     170.289960     562.365555       0.473592       0.232981      -1.345107       0.123577      -0.030632      -0.260038       0.289533      -0.050570      -0.138977       0.148011       0.025788       0.904212      -0.209598      -0.176502       0.386100             36.684289      32.172587      -1.173943      -9.148394      29.536039       2.674389      48.344242           0.000009
          269              I       8.066947      12.213950       2.139376      -0.452662     433.477582 0.18259278E+05  0.99964112E+06                                35.091933                           33.573838       1.530426       1.845619                    0.999931     168.127735     551.300073       0.483277       0.231499      -1.347322       0.200875       0.018467      -0.033534       0.204491       0.216585      -0.132253      -0.070220       0.254551      -0.251413      -0.209587      -0.135731       0.345318             37.059718      52.838170       7.095520      -1.621215      29.761795       2.838897      28.579191          -0.000025
          270              I       6.403943       8.647922       4.339987      -0.458842     410.000895 0.18714146E+05  0.10320657E+07                                33.904586                           34.146259       1.460047       1.826322                    0.999951     169.677092     560.545016       0.475358       0.233640      -1.342662       0.100074      -0.157007       0.115458       0.219081      -0.092031       0.023909      -0.145962      -0.457814      -0.273549      -0.201398      -0.141292       0.342690             34.303926      29.139617     -10.049973      -0.420461      43.649203       1.187248      30.122960          -0.000007
          271              I       9.439026      11.648559       6.292489      -0.447874     465.769263 0.20078414E+05  0.11219340E+07                                36.757326                           35.195143       1.581761       1.854571                    0.999885     168.473340     552.121032       0.473806       0.231349      -1.351997      -0.129705      -0.072957      -0.255390       0.295584       0.067108       0.071721       0.216852      -0.000716       0.760254      -0.235310      -0.133959       0.369269             39.403391      34.752327       4.755243       8.194109      30.236281      10.378340      53.221566          -0.000003
          272              I       8.276696      14.686271       9.217752      -0.427331     424.058887 0.18179648E+05  0.98930114E+06                                34.168719                           33.227734       1.879818       1.941042                    0.999706     163.625231     526.369050       0.494215       0.227744      -1.359533      -0.128221       0.142024       0.003483       0.191373      -0.192409      -0.086076       0.066759      -0.169377      -0.565278      -0.220717      -0.104468       0.325185             36.249377      42.193807     -10.251278      -2.118978      40.961240      -0.491373      25.593084           0.000009
          273              I       0.308453       6.842690      18.236574      -0.443520     476.931978 0.19085613E+05  0.10548562E+07                                37.463318                           34.320223       1.561825       1.851725                    0.999903     168.130913     551.114224       0.478843       0.231433      -1.349526      -0.184308      -0.095277       0.082186       0.223163       0.272746      -0.055600       0.021364       0.011820      -0.405115      -0.234960      -0.106673       0.341633             41.667915      52.878434      18.084011       1.889576      43.797534       7.524128      28.327777           0.000013
          274              I       1.423325      11.127268      17.880910      -0.463274     441.072903 0.19326660E+05  0.10742484E+07                                35.617885                           34.753631       1.444422       1.818814                    0.999934     170.838617     566.235827       0.470201       0.234355      -1.341902      -0.149377       0.242213      -0.052096       0.289300      -0.180191      -0.041233      -0.065864      -0.473778      -0.528788      -0.256660      -0.133431       0.390091             36.013815      34.028408      -6.868786      -1.207066      41.236996      -3.203126      32.776041           0.000004
          275              I      -0.654911       1.178138      13.405448      -0.473815     465.856607 0.19116954E+05  0.10575845E+07                                36.851165                           34.354008       1.491837       1.832623                    0.999972     169.349012     556.334682       0.478236       0.231509      -1.348698       0.177468       0.000729       0.019580       0.178546       0.082301      -0.128144       0.070199       0.548967      -0.228776      -0.289090      -0.067929       0.357019             39.810844      59.390231      -2.066574      -4.004247      25.338731       6.283350      34.703569           0.000023
          276              I      11.394525      -0.360217      16.421768      -0.461834     434.208972 0.19273785E+05  0.10713092E+07                                35.394182                           34.746978       1.366151       1.801053                    0.999926     170.949543     567.872209       0.469094       0.234908      -1.340194      -0.047579      -0.145732       0.176305       0.233634       0.102313      -0.007499      -0.207472      -0.081311       0.749027      -0.265935      -0.088243       0.354178             36.651502      27.434869       1.296375       7.768603      31.971161      -7.827799      50.548477           0.000009
          277              N      -2.431032      13.706200       3.442419      -0.159026      36.111826 0.46977527E+03  0.11128963E+05                                 9.360623                            7.142785      -0.183329       1.991426                    0.997564      26.873162      74.632960       0.634841       0.407264      -1.082772      -0.052823       0.070373       0.070280       0.112614       0.028793       0.027664      -0.025405       0.018617      -0.044985      -0.056166       0.016721       0.039445             11.279800      11.985634      -0.471202       0.431653      10.436073       5.851595      11.417694          -0.000002
          278              N       2.502322      -0.919889       7.224322      -0.381914      40.946347 0.53875948E+03  0.13103318E+05                                 9.880162                            7.461573       0.441587       2.151368                    0.998691      28.997593      79.506210       0.649864       0.387523      -1.105061      -0.123652       0.042145      -0.021758       0.132437       0.063103      -0.031164      -0.004614      -0.230175       0.218721      -0.171169       0.070357       0.100812             11.945035       9.612896      -0.811405       0.585712       9.402598       6.437700      16.819610          -0.000001
          279              N       0.605657       0.222356       8.093652      -0.379443      42.471793 0.52937925E+03  0.12823755E+05                                10.127649                            7.377829       0.317382       2.103349                    0.999319      29.181898      79.953126       0.655747       0.385586      -1.106016       0.054465      -0.076022      -0.091719       0.130989       0.064714       0.060332      -0.114545       0.034730      -0.097320      -0.170424       0.069211       0.101213             12.991835      21.185262      -1.499254       6.277266       6.912295       1.094591      10.877947           0.000001
          280              N       0.452779      -0.992365       6.050409      -0.387040      42.878258 0.52904328E+03  0.12804432E+05                                10.160610                            7.354230       0.364402       2.117189                    0.999342      29.212347      79.815156       0.660119       0.383367      -1.108405       0.081113       0.041768       0.106560       0.140282      -0.031690      -0.111927      -0.062657      -0.070386      -0.233692      -0.175586       0.076639       0.098947             13.123978      19.854007      -6.649803      -3.955508       9.828624       3.542103       9.689302          -0.000006
          281              N       4.006128       0.410202      11.808926      -0.174728      36.318854 0.49746775E+03  0.11922492E+05                                 9.281413                            7.280686      -0.136722       1.994267                    0.998420      27.312411      75.619290       0.639577       0.399587      -1.090899      -0.052386      -0.015189      -0.094395       0.109020      -0.008341      -0.035781      -0.013678       0.026753      -0.089996      -0.051746       0.006314       0.045432             10.814767      12.992035       0.250224      -0.118806       5.206121       1.714024      14.246145           0.000001
          282              N      10.616997       0.600891       7.002230      -0.155816      33.096096 0.47630460E+03  0.11304781E+05                                 8.754739                            7.170108      -0.210670       1.981985                    0.997377      26.850999      74.257183       0.637574       0.404760      -1.086157       0.100284      -0.024846       0.002638       0.103350       0.006198       0.004816       0.008838      -0.058951       0.102546      -0.047399       0.009562       0.037837              9.989015      13.540152      -2.331104       1.005354       7.874282       2.073960       8.552611          -0.000000
          283              N       8.445015       2.543721       5.612571      -0.161420      34.184123 0.44613043E+03  0.10442542E+05                                 9.046316                            6.983864      -0.134409       2.003400                    0.998321      26.772084      74.122133       0.638265       0.409978      -1.080013      -0.010262       0.096093      -0.065838       0.116935       0.002055      -0.008590       0.042078       0.051783      -0.032800      -0.058611       0.023635       0.034976             11.080068       7.536044       0.656612       3.143217      13.573825      -4.712610      12.130335          -0.000001
          284              N       9.232253       6.729333       2.960163      -0.386543      45.521403 0.59415985E+03  0.14876280E+05                                10.774214                            7.928364       0.075589       2.019392                    0.998391      30.271156      85.473262       0.616623       0.396730      -1.093602      -0.102299       0.000227      -0.091832       0.137471       0.003952      -0.129805       0.012621      -0.133607      -0.121750      -0.173907       0.080662       0.093245             13.844836       9.854328       5.541010      -0.897682      20.907470      -6.262672      10.772711          -0.000002
          285              N       8.195802       7.719580       1.059694      -0.374126      45.210266 0.60884207E+03  0.15331507E+05                                10.741374                            8.038751       0.048268       2.016879                    0.997409      30.093252      85.111538       0.611114       0.398019      -1.093121       0.008304      -0.089215       0.089038       0.126317       0.004745      -0.006131       0.117955       0.134353      -0.104041      -0.160696       0.075773       0.084923             13.521690      18.141793       5.815646       5.956281      11.362091       1.655797      11.061186          -0.000002
          286              N       7.315479       5.711432       1.995651      -0.377880      45.448258 0.55031222E+03  0.13568795E+05                                10.839548                            7.680338      -0.024790       1.994098                    0.998130      29.959410      85.004598       0.618004       0.401960      -1.085857       0.090537       0.090421      -0.006073       0.128101      -0.126599      -0.014770       0.007782       0.000564       0.251220      -0.168565       0.068328       0.100237             14.322527      11.106116      -2.552345       6.838622      12.770709      -7.658479      19.090756          -0.000003
          287              N      -2.997814      10.867122       2.081315      -0.178176      35.805573 0.50536699E+03  0.12208978E+05                                 9.337297                            7.444884      -0.313384       1.941158                    0.996516      27.669458      77.939363       0.616444       0.411283      -1.078680      -0.081086      -0.080030      -0.006205       0.114098      -0.030035       0.000341      -0.000613      -0.003684       0.113255      -0.048968       0.011198       0.037769             10.864009       9.089938       4.587449       0.844405      10.867026       1.494312      12.635063          -0.000001
          288              N       2.354595      -1.816425      29.950635      -0.179550      35.942935 0.52921127E+03  0.12903481E+05                                 9.341315                            7.604872      -0.290583       1.947771                    0.996704      27.735227      77.897493       0.612974       0.409813      -1.082135       0.086667      -0.001754       0.073070       0.113373       0.010732      -0.026243      -0.008432      -0.072369      -0.014142      -0.049570       0.005862       0.043708             10.825406      10.648314       1.440053       4.988415      10.415853       0.324120      11.412052          -0.000001
          289              N       1.838179      -3.106352      27.139591      -0.168352      37.220123 0.48364014E+03  0.11540427E+05                                 9.537607                            7.239951      -0.213785       1.975318                    0.997952      27.219105      75.853895       0.631577       0.406425      -1.083389       0.055169      -0.039522      -0.090403       0.113041       0.012873       0.040479      -0.015022       0.014344      -0.074034      -0.055022       0.011155       0.043867             11.547496      12.739665       0.409490      -0.448492       9.353805       5.810594      12.549019          -0.000001
          290              N       5.362294      -4.577262      23.950990      -0.373854      44.707901 0.54124054E+03  0.13170242E+05                                10.493652                            7.461904       0.337945       2.113813                    0.999136      29.045052      79.487612       0.652473       0.385780      -1.107025      -0.060256      -0.077016      -0.077941       0.125048      -0.064874      -0.053297      -0.106767       0.032875      -0.065543      -0.158163       0.061333       0.096830             13.895323      23.485998      -1.003993      -6.251961       7.315215       2.498073      10.884757          -0.000001
          291              N       5.532274      -5.908548      21.980721      -0.361442      44.057651 0.53107272E+03  0.12884053E+05                                10.437493                            7.437318       0.352738       2.125436                    0.998609      28.880596      79.367824       0.646394       0.390580      -1.101693      -0.071851       0.054905       0.093402       0.130004       0.038739       0.109123      -0.070291      -0.069095      -0.161237      -0.169371       0.070745       0.098626             13.745297      21.048697       6.006562       4.584435       9.656662       4.142145      10.530532           0.000000
          292              N       3.404195      -5.649078      23.088006      -0.380252      43.343030 0.56658027E+03  0.13938631E+05                                10.283975                            7.650276       0.416680       2.139768                    0.998631      29.280827      80.444058       0.642722       0.387368      -1.106430       0.122408       0.026553      -0.016690       0.126362      -0.042992       0.000497      -0.004680      -0.230952       0.236783      -0.162684       0.076064       0.086620             12.790260      10.341644       0.314980      -0.694319      11.123274       7.703711      16.905861          -0.000000
          293              N      10.218253      -4.219088      22.980133      -0.180003      35.382804 0.51504552E+03  0.12437365E+05                                 9.129627                            7.418068      -0.149250       1.991783                    0.997621      27.405358      75.883839       0.633076       0.400652      -1.091403      -0.111083      -0.028538       0.000185       0.114691      -0.011191      -0.010735       0.017580      -0.047961       0.103902      -0.044399      -0.001162       0.045562             10.639557      14.312798       2.790804      -0.926314       8.102640       2.511720       9.503232          -0.000000
          294              N      -3.840228       9.321849      19.014212      -0.164784      36.261628 0.48162369E+03  0.11465454E+05                                 9.347629                            7.201136      -0.090757       2.019353                    0.997797      26.992643      74.817634       0.637231       0.403762      -1.086577       0.046108       0.064487       0.076968       0.110493      -0.022749      -0.036012      -0.014353       0.008054      -0.054609      -0.052477       0.011414       0.041063             11.234083      12.147882       1.213947       0.417656       8.507941       5.071884      13.046426           0.000002
          295              N      -2.316210      -2.276480      21.695174      -0.162132      35.169637 0.48107960E+03  0.11448843E+05                                 9.149905                            7.218437      -0.194260       1.980482                    0.998130      27.091417      75.070372       0.633667       0.406163      -1.085007       0.037269       0.083771      -0.071367       0.116189      -0.020436       0.004870       0.033788       0.048958      -0.008371      -0.052996       0.017464       0.035532             10.840144       9.511163      -0.149683      -3.744409      12.504637      -4.209594      10.504630           0.000000
          296              N      -0.151320       0.610286      18.316210      -0.385442      43.983121 0.54479153E+03  0.13282312E+05                                10.370264                            7.467456       0.350328       2.112614                    0.999146      29.331080      80.426570       0.654510       0.383836      -1.108092      -0.085026       0.115777      -0.018008       0.144769       0.119992      -0.005114       0.033617       0.078121       0.266097      -0.174024       0.070665       0.103359             13.294202      13.069012       2.252100      -7.862261      10.687993      -5.421309      16.125602           0.000004
          297              N      -0.520551       2.724942      17.246997      -0.379105      46.680380 0.60383266E+03  0.15135603E+05                                10.898032                            7.966738       0.208123       2.065935                    0.998195      29.913817      83.714238       0.619937       0.394163      -1.098564      -0.042451      -0.099255       0.096825       0.145013      -0.050634       0.058456       0.117844       0.105209      -0.092794      -0.176241       0.080565       0.095676             13.776775      17.015140      -7.945064      -4.311825      15.180891       1.588264       9.134293           0.000005
          298              N      -1.971076       1.976384      18.963448      -0.393531      47.108081 0.55975969E+03  0.13760982E+05                                10.907851                            7.604134       0.285372       2.087196                    0.999249      29.668730      82.098277       0.643175       0.387373      -1.103872       0.123095      -0.024176      -0.088947       0.153780       0.042583       0.132766      -0.016013      -0.159290      -0.013474      -0.185735       0.079382       0.106353             14.747866       8.105221      -3.292674       0.048063      24.589628      -8.311535      11.548750           0.000003
          299              N       3.533893       0.795855      14.937245      -0.169844      36.380958 0.49924307E+03  0.11995597E+05                                 9.435607                            7.394789      -0.223338       1.976967                    0.996597      27.207791      75.835855       0.620620       0.410744      -1.081618      -0.088752       0.032368       0.065699       0.115070       0.004625       0.023125      -0.013471      -0.079090       0.011706      -0.052220       0.009751       0.042469             11.151120      10.940908      -1.177928      -5.447849      11.432110       0.872052      11.080344           0.000002
          300              N      -3.794748       6.441158      17.611862      -0.161302      33.472833 0.48060227E+03  0.11480890E+05                                 8.945488                            7.287393      -0.327306       1.943798                    0.996597      27.270756      76.715347       0.618766       0.414371      -1.075245       0.060225      -0.091237       0.013249       0.110121       0.034572      -0.005653      -0.002762       0.026039       0.098831      -0.053424       0.017900       0.035524             10.226233       7.616668      -3.484605      -1.783459      12.285829       0.474321      10.776200           0.000002
          301              N       9.515109      -4.708446      28.284949      -0.159026      36.111824 0.46977529E+03  0.11128963E+05                                 9.360620                            7.142784      -0.183329       1.991426                    0.997564      26.873162      74.632947       0.634842       0.407264      -1.082773       0.052823      -0.070373      -0.070280       0.112614       0.028793       0.027664      -0.025405       0.018617      -0.044985      -0.056166       0.016721       0.039445             11.279796      11.985629      -0.471198       0.431656      10.436069       5.851592      11.417690          -0.000002
          302              N       4.581755       9.917643      24.503046      -0.381914      40.946323 0.53875918E+03  0.13103308E+05                                 9.880157                            7.461570       0.441586       2.151368                    0.998691      28.997589      79.506181       0.649865       0.387523      -1.105061       0.123652      -0.042145       0.021758       0.132437       0.063103      -0.031164      -0.004614      -0.230174       0.218721      -0.171169       0.070357       0.100812             11.945026       9.612889      -0.811404       0.585711       9.402592       6.437694      16.819598          -0.000003
          303              N       6.478420       8.775398      23.633716      -0.379443      42.471710 0.52937825E+03  0.12823722E+05                                10.127626                            7.377816       0.317381       2.103348                    0.999319      29.181893      79.953038       0.655749       0.385586      -1.106017      -0.054465       0.076022       0.091719       0.130989       0.064715       0.060332      -0.114546       0.034729      -0.097321      -0.170424       0.069211       0.101214             12.991802      21.185203      -1.499248       6.277248       6.912281       1.094588      10.877921          -0.000001
          304              N       6.631298       9.990119      25.676959      -0.387040      42.878160 0.52904211E+03  0.12804394E+05                                10.160585                            7.354215       0.364401       2.117188                    0.999342      29.212338      79.815050       0.660121       0.383366      -1.108405      -0.081113      -0.041767      -0.106561       0.140282      -0.031690      -0.111927      -0.062657      -0.070386      -0.233692      -0.175586       0.076639       0.098947             13.123940      19.853948      -6.649780      -3.955493       9.828598       3.542090       9.689275          -0.000008
          305              N       3.077949       8.587552      19.918442      -0.174727      36.318854 0.49746774E+03  0.11922493E+05                                 9.281415                            7.280688      -0.136723       1.994267                    0.998420      27.312410      75.619306       0.639577       0.399587      -1.090899       0.052386       0.015189       0.094395       0.109020      -0.008341      -0.035781      -0.013678       0.026753      -0.089995      -0.051746       0.006314       0.045432             10.814769      12.992038       0.250224      -0.118806       5.206122       1.714024      14.246148           0.000001
          306              N      -3.532920       8.396863      24.725138      -0.155816      33.096092 0.47630463E+03  0.11304781E+05                                 8.754738                            7.170108      -0.210670       1.981985                    0.997377      26.850999      74.257185       0.637574       0.404760      -1.086157      -0.100284       0.024846      -0.002638       0.103350       0.006198       0.004817       0.008838      -0.058951       0.102546      -0.047399       0.009562       0.037837              9.989012      13.540147      -2.331104       1.005353       7.874281       2.073958       8.552608          -0.000001
          307              N      -1.360938       6.454033      26.114797      -0.161420      34.184124 0.44613046E+03  0.10442543E+05                                 9.046316                            6.983863      -0.134410       2.003400                    0.998321      26.772085      74.122132       0.638265       0.409978      -1.080013       0.010262      -0.096093       0.065838       0.116935       0.002055      -0.008590       0.042078       0.051783      -0.032800      -0.058611       0.023635       0.034976             11.080068       7.536042       0.656612       3.143214      13.573827      -4.712613      12.130335          -0.000002
          308              N      -2.148176       2.268421      28.767205      -0.386543      45.521421 0.59416010E+03  0.14876288E+05                                10.774218                            7.928367       0.075589       2.019392                    0.998391      30.271160      85.473287       0.616623       0.396730      -1.093602       0.102300      -0.000227       0.091832       0.137471       0.003952      -0.129806       0.012621      -0.133607      -0.121750      -0.173907       0.080662       0.093245             13.844842       9.854333       5.541013      -0.897683      20.907477      -6.262674      10.772715          -0.000003
          309              N      -1.111725       1.278174      30.667674      -0.374126      45.210269 0.60884211E+03  0.15331509E+05                                10.741374                            8.038752       0.048267       2.016879                    0.997409      30.093253      85.111543       0.611114       0.398019      -1.093121      -0.008303       0.089215      -0.089038       0.126317       0.004745      -0.006131       0.117955       0.134352      -0.104041      -0.160696       0.075773       0.084923             13.521691      18.141795       5.815647       5.956282      11.362092       1.655798      11.061187          -0.000002
          310              N      -0.231402       3.286322      29.731717      -0.377880      45.448259 0.55031225E+03  0.13568796E+05                                10.839548                            7.680338      -0.024790       1.994098                    0.998130      29.959410      85.004602       0.618004       0.401960      -1.085857      -0.090537      -0.090421       0.006073       0.128101      -0.126599      -0.014769       0.007781       0.000564       0.251220      -0.168565       0.068328       0.100237             14.322527      11.106117      -2.552345       6.838623      12.770707      -7.658477      19.090757          -0.000003
          311              N      10.081891      -1.869368      29.646053      -0.178176      35.805571 0.50536695E+03  0.12208977E+05                                 9.337297                            7.444884      -0.313384       1.941158                    0.996516      27.669457      77.939359       0.616444       0.411283      -1.078680       0.081086       0.080030       0.006205       0.114098      -0.030035       0.000341      -0.000613      -0.003684       0.113255      -0.048968       0.011198       0.037769             10.864008       9.089939       4.587449       0.844404      10.867026       1.494311      12.635060          -0.000001
          312              N       4.729482      10.814179       1.776733      -0.179550      35.942939 0.52921135E+03  0.12903483E+05                                 9.341315                            7.604872      -0.290582       1.947771                    0.996704      27.735230      77.897500       0.612974       0.409813      -1.082135      -0.086667       0.001754      -0.073070       0.113373       0.010732      -0.026243      -0.008432      -0.072369      -0.014142      -0.049570       0.005862       0.043708             10.825406      10.648315       1.440052       4.988417      10.415850       0.324121      11.412054          -0.000001
          313              N       5.245898      12.104106       4.587777      -0.168351      37.220126 0.48364017E+03  0.11540428E+05                                 9.537608                            7.239952      -0.213785       1.975318                    0.997952      27.219105      75.853900       0.631577       0.406425      -1.083389      -0.055169       0.039522       0.090403       0.113041       0.012873       0.040479      -0.015023       0.014343      -0.074034      -0.055022       0.011155       0.043867             11.547498      12.739668       0.409489      -0.448493       9.353807       5.810595      12.549020          -0.000001
          314              N       1.721783      13.575016       7.776378      -0.373854      44.707947 0.54124104E+03  0.13170258E+05                                10.493664                            7.461911       0.337944       2.113813                    0.999136      29.045056      79.487661       0.652472       0.385781      -1.107024       0.060256       0.077016       0.077941       0.125048      -0.064874      -0.053297      -0.106766       0.032875      -0.065543      -0.158162       0.061333       0.096829             13.895342      23.486035      -1.003994      -6.251970       7.315223       2.498076      10.884769          -0.000000
          315              N       1.551803      14.906302       9.746647      -0.361442      44.057671 0.53107301E+03  0.12884062E+05                                10.437495                            7.437318       0.352738       2.125435                    0.998609      28.880608      79.367855       0.646395       0.390580      -1.101694       0.071851      -0.054905      -0.093402       0.130004       0.038739       0.109123      -0.070291      -0.069095      -0.161237      -0.169371       0.070745       0.098626             13.745299      21.048700       6.006563       4.584436       9.656664       4.142147      10.530534           0.000001
          316              N       3.679882      14.646832       8.639362      -0.380252      43.343035 0.56658036E+03  0.13938634E+05                                10.283975                            7.650277       0.416680       2.139768                    0.998631      29.280829      80.444066       0.642722       0.387368      -1.106430      -0.122408      -0.026553       0.016690       0.126362      -0.042992       0.000496      -0.004680      -0.230952       0.236783      -0.162684       0.076064       0.086620             12.790260      10.341647       0.314981      -0.694319      11.123273       7.703710      16.905860           0.000000
          317              N      -3.134176      13.216842       8.747235      -0.180003      35.382799 0.51504541E+03  0.12437361E+05                                 9.129627                            7.418068      -0.149251       1.991782                    0.997621      27.405354      75.883830       0.633076       0.400652      -1.091403       0.111083       0.028538      -0.000185       0.114691      -0.011191      -0.010735       0.017580      -0.047962       0.103902      -0.044400      -0.001162       0.045562             10.639557      14.312800       2.790804      -0.926315       8.102640       2.511720       9.503232          -0.000000
          318              N      10.924305      -0.324095      12.713156      -0.164784      36.261658 0.48162414E+03  0.11465467E+05                                 9.347634                            7.201140      -0.090758       2.019353                    0.997797      26.992657      74.817688       0.637231       0.403762      -1.086577      -0.046108      -0.064487      -0.076968       0.110492      -0.022749      -0.036011      -0.014353       0.008054      -0.054610      -0.052477       0.011414       0.041063             11.234090      12.147891       1.213948       0.417656       8.507945       5.071887      13.046435           0.000001
          319              N       9.400287      11.274234      10.032194      -0.162133      35.169621 0.48107939E+03  0.11448836E+05                                 9.149902                            7.218435      -0.194257       1.980482                    0.998130      27.091411      75.070349       0.633667       0.406163      -1.085007      -0.037269      -0.083771       0.071368       0.116189      -0.020437       0.004870       0.033788       0.048957      -0.008370      -0.052996       0.017463       0.035532             10.840140       9.511161      -0.149679      -3.744410      12.504630      -4.209594      10.504629           0.000001
          320              N       7.235397       8.387468      13.411158      -0.385443      43.983160 0.54479206E+03  0.13282328E+05                                10.370271                            7.467460       0.350324       2.112613                    0.999146      29.331092      80.426622       0.654510       0.383837      -1.108092       0.085026      -0.115777       0.018009       0.144769       0.119992      -0.005114       0.033617       0.078121       0.266097      -0.174024       0.070665       0.103359             13.294214      13.069019       2.252104      -7.862265      10.688007      -5.421319      16.125615           0.000004
          321              N       7.604628       6.272812      14.480371      -0.379106      46.680412 0.60383322E+03  0.15135620E+05                                10.898035                            7.966741       0.208122       2.065934                    0.998195      29.913834      83.714289       0.619937       0.394163      -1.098564       0.042451       0.099256      -0.096824       0.145013      -0.050634       0.058456       0.117844       0.105209      -0.092794      -0.176242       0.080565       0.095676             13.776778      17.015141      -7.945063      -4.311824      15.180896       1.588260       9.134296           0.000004
          322              N       9.055153       7.021370      12.763920      -0.393531      47.108150 0.55976052E+03  0.13761008E+05                                10.907861                            7.604139       0.285370       2.087195                    0.999249      29.668756      82.098366       0.643175       0.387373      -1.103872      -0.123095       0.024177       0.088948       0.153781       0.042583       0.132766      -0.016013      -0.159290      -0.013475      -0.185735       0.079382       0.106353             14.747885       8.105228      -3.292678       0.048066      24.589663      -8.311550      11.548764           0.000004
          323              N       3.550184       8.201899      16.790123      -0.169844      36.380934 0.49924269E+03  0.11995585E+05                                 9.435601                            7.394786      -0.223338       1.976968                    0.996597      27.207781      75.835810       0.620620       0.410744      -1.081618       0.088752      -0.032368      -0.065699       0.115070       0.004624       0.023125      -0.013471      -0.079090       0.011706      -0.052220       0.009751       0.042469             11.151111      10.940893      -1.177928      -5.447838      11.432112       0.872051      11.080330           0.000003
          324              N      10.878825       2.556596      14.115506      -0.161302      33.472822 0.48060213E+03  0.11480886E+05                                 8.945486                            7.287392      -0.327306       1.943798                    0.996597      27.270753      76.715338       0.618766       0.414371      -1.075245      -0.060226       0.091237      -0.013249       0.110122       0.034572      -0.005653      -0.002762       0.026039       0.098831      -0.053424       0.017900       0.035524             10.226230       7.616667      -3.484605      -1.783460      12.285826       0.474325      10.776197           0.000001

******************************************************
Auxiliary information for the entire system
The total spin magnetic moment of the unit cell is   -0.000113
The total net atomic charge of the unit cell is   0.000000
Accuracy of reproducing the electrostatic potential in the unit cell:
  The inner radius (bohr) =    5.0000
  The outer radius (bohr) =   12.0000
  Valid grid points have density less than (e/(bohr^3)) =    0.0001
  The number of valid grid points were=       729721
  The rms potential error without charges in kcal/mol is=      5.83104
  The rms potential error with partial charges in kcal/mol is=      1.63490
  The RRMSE value at monopole order=      0.28038
  The rms potential error with partial charges and cloud penetration in kcal/mol is=      1.62059
  The RRMSE value at monopole order with cloud penetration is=      0.27792
  The rms potential error with partial charges and atomic dipoles in kcal/mol is=      0.62815
  The RRMSE value at dipole order=      0.10773
  The rms potential error with partial charges, atomic dipoles and cloud penetration in kcal/mol is=      0.61583
  The RRMSE value at dipole order with cloud penetration=      0.10561

******************************************************
The electron densities and ab initio electrostatic potential were computed in VASP using the PBE functional and
projector augmented wave method. See the main text of the journal article for a description of computational details.
The atomic charges, dipoles, and quadrupoles were computed with the DDEC6 method as described in
(a) T. A. Manz and N. Gabaldon Limas, RSC Adv. 6 (2016) 47771-47801 DOI: 10.1039/c6ra04656h
(b) N. Gabaldon Limas and T. A. Manz, RSC Adv. 8 (2018) 2678-2707 DOI: 10.1039/c7ra11829e.
For each atom in the material, the electron cloud parameters were fit to the spherically averaged atom-in-material
electron density using radial positions for which this density was between 10^-4 and 10^-2 electrons per cubic bohr.
The polarizabilities, dispersion coefficients, and quantum Drude oscillator (QDO) parameters were fit using the MCLF method.
The magnetic structure of the system was optimized in VASP from the default ferromagnetic initial guess using spin polarization.
The atomic spin moments (ASMs) were computed on this optimized magnetic structure using the DDEC6 partition as inputs
to the method of T. A. Manz and D. S. Sholl, J. Chem. Theory Comput. 7 (2011) 4146-4164 DOI: 10.1021/ct200539n.
The RMSE and RRMSE were computed using a uniform grid with Ewald summation.
