# Supplementary material for: A collection of forcefield precursors for metal–organic frameworks
Source: RSC Adv. 2019 Nov 13;9(63):36492–507. doi: 10.1039/c9ra07327b (PMC9075174; doi:10.1039/c9ra07327b)
Supplement: RA-009-C9RA07327B-s5509 [file RA-009-C9RA07327B-s5509.xyz]

  324
jmolscript: load "" {1 1 1} spacegroup "x,y,z" unitcell [{     14.756000     0.000000     0.000000 }, {     -7.377900    17.423502     0.000000 }, {      0.000000    -6.394818    30.067489 }]
Zn     9.247159    -0.823145    17.772592     0.465586
Zn     8.878613     7.111671    28.269453     0.470587
Zn    -2.092661     1.119750    23.124605     0.438761
Zn     5.508874     2.374264     2.738848     0.464987
Zn     5.877538    10.309080    13.235709     0.471241
Zn     2.092731     4.317159     8.090861     0.439190
Zn     1.869226     8.654420    27.328641     0.464987
Zn     1.500562     0.719604    16.831780     0.471241
Zn     5.285369     6.711525    21.976628     0.439190
Zn    -1.869059    11.851829    12.294897     0.465586
Zn    -1.500513     3.917013     1.798036     0.470587
Zn     9.470761     9.908934     6.942884     0.438761
H      9.687346     1.418305    19.841536     0.089823
H      8.586556     2.353176    21.606498     0.117708
H      5.363832     0.092719    20.716500     0.124426
H      6.610706    -0.865462    19.044748     0.084600
H      6.246282     5.751885    27.974792     0.089523
H      5.090878     4.370898    26.570640     0.130299
H      8.368182     4.315691    24.192302     0.116463
H      9.402587     5.694695    25.638548     0.086066
H      0.438281     0.127528    22.027442     0.083835
H      2.707756     0.456526    22.102611     0.131233
H      2.124913     3.128918    25.037198     0.133330
H     -0.165221     2.838641    24.763584     0.090628
H     11.136388     0.667134    25.683649     0.088256
H     10.664188    -1.032196    27.168983     0.138774
H     13.312875    -3.374367    25.139428     0.141283
H     -1.106680    -1.551061    23.759330     0.076816
H      7.643612     0.325429     1.894252     0.092209
H      9.467452     0.228025     0.517161     0.132457
H      8.740001    -2.393371    29.390970     0.137144
H      6.837954     3.967201     0.631417     0.089211
H      8.130642     9.357439    26.603714     0.074490
H      6.688991    11.191930    26.465404     0.138343
H      5.372755    16.569268     0.084189     0.137162
H      6.838015    14.791497     0.054121     0.085287
H      5.068718     4.615714     4.807791     0.088865
H      6.169523     5.550585     6.572753     0.117822
H      9.392220     3.290128     5.682755     0.125415
H      8.145330     2.331947     4.011003     0.085101
H      8.509852     8.949294    12.941047     0.089000
H      9.665238     7.568307    11.536896     0.129143
H      6.387927     7.513100     9.158557     0.116401
H      5.353541     8.892104    10.604803     0.085567
H     -0.438226     3.324937     6.993698     0.084169
H     12.048304     3.653935     7.068867     0.131015
H     -2.124815     6.326327    10.003454     0.133688
H      0.165314     6.036050     9.729839     0.091302
H      3.619682     3.864543    10.649905     0.088439
H      4.091866     2.165213    12.135239     0.137699
H      1.443148    -0.176958    10.105683     0.141842
H      1.106720     1.646348     8.725585     0.075703
H      7.112396    -2.871980    16.927996     0.092862
H      5.288552    -2.969384    15.550905     0.132476
H      6.016043     0.804038    14.357226     0.137410
H      7.918093     0.769792    15.665162     0.088889
H      6.625530    12.554848    11.569970     0.075388
H     -6.688798    14.389339    11.431659     0.139632
H     -5.372564    13.371859    15.117933     0.139675
H      7.918155    11.594088    15.087866     0.083412
H      2.309382     6.412970    25.259698     0.088865
H      1.208577     5.478099    23.494736     0.117822
H     -2.014120     7.738556    24.384734     0.125415
H     -0.767230     8.696737    26.056486     0.085101
H     -1.131752     2.079390    17.126442     0.089000
H     -2.287138     3.460377    18.530593     0.129144
H      0.990173     3.515584    20.908932     0.116401
H      2.024559     2.136580    19.462686     0.085567
H      7.816326     7.703747    23.073791     0.084169
H     -4.670204     7.374749    22.998622     0.131015
H      9.502915     4.702357    20.064035     0.133688
H      7.212786     4.992634    20.337650     0.091302
H      3.758418     7.164141    19.417584     0.088439
H      3.286234     8.863471    17.932250     0.137699
H      5.934952    11.205642    19.961806     0.141842
H      6.271380     9.382336    21.341904     0.075703
H      0.265704    13.900664    13.139493     0.092862
H      2.089548    13.998068    14.516584     0.132476
H      1.362057    10.224646    15.710263     0.137410
H     -0.539993    10.258892    14.402327     0.088889
H      0.752570    -1.526164    18.497519     0.075388
H     14.066898    -3.360655    18.635830     0.139632
H     12.750664    -2.343175    14.949556     0.139675
H     -0.540055    -0.565404    14.979623     0.083412
H     -2.309246     9.610379    10.225953     0.089823
H     -1.208456     8.675508     8.460991     0.117708
H      2.014268    10.935965     9.350989     0.124426
H      0.767394    11.894146    11.022741     0.084600
H      1.131818     5.276799     2.092697     0.089523
H      2.287222     6.657786     3.496849     0.130299
H     -0.990082     6.712993     5.875187     0.116463
H     -2.024487     5.333989     4.428941     0.086066
H      6.939819    10.901156     8.040047     0.083835
H      4.670344    10.572158     7.964878     0.131233
H      5.253187     7.899766     5.030291     0.133330
H      7.543321     8.190043     5.303905     0.090628
H     -3.758288    10.361550     4.383840     0.088256
H     -3.286088    12.060880     2.898506     0.138774
H     -5.934775    14.403051     4.928061     0.141283
H      8.484780    12.579745     6.308159     0.076816
H     -0.265512    10.703255    28.173237     0.092209
H     -2.089352    10.800659    29.550328     0.132457
H     -1.361901    13.422055     0.676519     0.137144
H      0.540146     7.061483    29.436072     0.089211
H     -0.752542     1.671245     3.463775     0.074490
H      0.689109    -0.163246     3.602085     0.138343
H      2.005345    -5.540584    29.983300     0.137162
H      0.540085    -3.762813    30.013368     0.085287
C      8.803461     1.129325    20.036975     0.086497
C      8.154201     1.691482    21.080317    -0.149839
C      6.842391     1.295848    21.383998     0.061994
C      6.263949     0.361940    20.581196    -0.139356
C      7.010598    -0.182220    19.567922     0.100961
C      6.675679     5.446150    27.184017     0.102105
C      5.985092     4.615856    26.369188    -0.137715
C      6.612218     4.137526    25.226623     0.059834
C      7.913700     4.594828    24.977063    -0.150602
C      8.514275     5.413964    25.827973     0.086513
C      0.790954     0.769111    22.631799     0.077879
C      2.138178     0.946413    22.682914    -0.142385
C      2.672351     1.855734    23.584938     0.070951
C      1.800276     2.522599    24.381727    -0.144636
C      0.432394     2.323944    24.234396     0.103714
C      6.080986     1.888311    22.481462     0.373207
C      5.954094     3.239716    24.270477     0.372173
C      4.122867     2.121563    23.563891     0.363693
C     11.545125    -0.180667    25.557366     0.086259
C     11.276561    -1.177477    26.459390    -0.138749
C     11.922866    -2.410450    26.309053     0.075526
C     12.833309    -2.566176    25.271725    -0.150648
C     12.997106    -1.470358    24.444869     0.097472
C      7.864956     1.080441     1.359051     0.079997
C      8.950996     1.025317     0.553242    -0.149124
C      9.318426    -4.294081    29.857017     0.073634
C      8.523084    -3.164176    29.902118    -0.136893
C      7.409007     3.209742     0.637431     0.090291
C      7.553684     9.532452    27.337361     0.097615
C      6.714074    10.640142    27.241145    -0.147595
C      5.929058    10.886054    28.329588     0.066789
C      5.943810    10.033358    29.406004    -0.148484
C      6.812933     8.975353    29.366917     0.090606
C     11.723655    -3.477788    27.313307     0.373986
C     10.522514    -4.362727    29.000093     0.366803
C     12.389141    -5.348396    28.260433     0.371641
C      5.952601     4.326734     5.003230     0.088906
C      6.601870     4.888891     6.046572    -0.148872
C      7.913676     4.493257     6.350254     0.059477
C      8.492105     3.559349     5.547452    -0.141834
C      7.745447     3.015189     4.534177     0.101984
C      8.080450     8.643559    12.150272     0.101609
C      8.771025     7.813265    11.335443    -0.134689
C      8.143891     7.334935    10.192879     0.055882
C      6.842414     7.792237     9.943319    -0.147667
C      6.241851     8.611373    10.794229     0.086102
C     -0.790890     3.966520     7.598054     0.076638
C     -2.138111     4.143822     7.649169    -0.143045
C     -2.672272     5.053143     8.551194     0.072236
C     -1.800188     5.720008     9.347982    -0.145939
C     -0.432308     5.521353     9.200652     0.103256
C      8.675091     5.085720     7.447717     0.371656
C      8.802002     6.437125     9.236733     0.369684
C     10.633215     5.318972     8.530147     0.366056
C      3.210936     3.016742    10.523621     0.085407
C      3.479490     2.019932    11.425646    -0.136022
C      2.833170     0.786959    11.275308     0.075045
C      1.922723     0.631233    10.237980    -0.151750
C      1.758937     1.727051     9.411124     0.099020
C      6.891060    -2.116968    16.392795     0.075498
C      5.805017    -2.172092    15.586986    -0.145614
C      5.437598    -1.096672    14.823272     0.069507
C      6.232953     0.033233    14.868373    -0.132798
C      7.347032     0.012333    15.671175     0.087619
C      7.202492    12.729861    12.303616     0.095849
C     -6.713886    13.837551    12.207401    -0.148099
C     -5.928864    14.083463    13.295844     0.065826
C     -5.943623    13.230767    14.372260    -0.153385
C      7.943242    12.172762    14.333172     0.094931
C      3.032371    -0.280379    12.279563     0.374030
C      4.233507    -1.165318    13.966349     0.371445
C      2.366866    -2.150987    13.226688     0.371603
C      1.425499     6.701950    25.064259     0.088906
C      0.776230     6.139793    24.020917    -0.148872
C     -0.535576     6.535427    23.717235     0.059477
C     -1.114005     7.469335    24.520037    -0.141834
C     -0.367347     8.013495    25.533312     0.101984
C     -0.702350     2.385125    17.917217     0.101609
C     -1.392925     3.215419    18.732046    -0.134689
C     -0.765791     3.693749    19.874610     0.055882
C      0.535686     3.236447    20.124170    -0.147667
C      1.136249     2.417311    19.273260     0.086102
C      8.168990     7.062164    22.469435     0.076638
C      9.516211     6.884862    22.418320    -0.143045
C     10.050372     5.975541    21.516295     0.072236
C      9.178288     5.308676    20.719507    -0.145939
C      7.810408     5.507331    20.866837     0.103256
C     -1.296991     5.942964    22.619772     0.371656
C     -1.423902     4.591559    20.830756     0.369684
C     -3.255115     5.709712    21.537342     0.366056
C      4.167164     8.011942    19.543868     0.085407
C      3.898610     9.008752    18.641843    -0.136022
C      4.544930    10.241725    18.792181     0.075045
C      5.455377    10.397451    19.829509    -0.151750
C      5.619163     9.301633    20.656365     0.099020
C      0.487040    13.145652    13.674694     0.075498
C      1.573083    13.200776    14.480503    -0.145614
C      1.940502    12.125356    15.244217     0.069507
C      1.145147    10.995451    15.199116    -0.132798
C      0.031068    11.016351    14.396314     0.087619
C      0.175608    -1.701177    17.763873     0.095849
C     14.091986    -2.808867    17.860088    -0.148099
C     13.306964    -3.054779    16.771645     0.065826
C     13.321723    -2.202083    15.695229    -0.153385
C     -0.565142    -1.144078    15.734317     0.094931
C      4.345729    11.309063    17.787926     0.374030
C      3.144593    12.194002    16.101140     0.371445
C      5.011234    13.179671    16.840801     0.371603
C     -1.425361     9.899359    10.030514     0.086497
C     -0.776101     9.337202     8.987172    -0.149839
C      0.535709     9.732836     8.683491     0.061994
C      1.114151    10.666744     9.486293    -0.139356
C      0.367502    11.210904    10.499567     0.100961
C      0.702421     5.582534     2.883472     0.102105
C      1.393008     6.412828     3.698301    -0.137715
C      0.765882     6.891158     4.840866     0.059834
C     -0.535600     6.433856     5.090426    -0.150602
C     -1.136175     5.614720     4.239516     0.086513
C      6.587146    10.259573     7.435690     0.077879
C      5.239922    10.082271     7.384575    -0.142385
C      4.705749     9.172950     6.482551     0.070951
C      5.577824     8.506085     5.685762    -0.144636
C      6.945706     8.704740     5.833093     0.103714
C      1.297114     9.140373     7.586027     0.373207
C      1.424006     7.788968     5.797012     0.372173
C      3.255233     8.907121     6.503598     0.363693
C     -4.167025    11.209351     4.510123     0.086259
C     -3.898461    12.206161     3.608099    -0.138749
C     -4.544766    13.439134     3.758436     0.075526
C     -5.455209    13.594860     4.795764    -0.150648
C     -5.619006    12.499042     5.622620     0.097472
C     -0.486856     9.948243    28.708438     0.079997
C     -1.572896    10.003367    29.514247    -0.149124
C     -1.940326    15.322765     0.210472     0.073634
C     -1.144984    14.192860     0.165371    -0.136893
C     -0.030907     7.818942    29.430058     0.090291
C     -0.175584     1.496232     2.730128     0.097615
C      0.664026     0.388542     2.826344    -0.147596
C      1.449042     0.142630     1.737901     0.066789
C      1.434290     0.995326     0.661485    -0.148484
C      0.565167     2.053331     0.700572     0.090606
C     -4.345555    14.506472     2.754182     0.373986
C     -3.144414    15.391411     1.067396     0.366803
C     -5.011041    16.377080     1.807056     0.371641
I      9.609260    -3.073792    18.905836    -0.452010
I     10.899691     0.712742    16.680541    -0.442186
I      8.774432    12.337516     0.405009    -0.458174
I     -3.781737     7.915119    27.121476    -0.462296
I     -3.427034     3.119757    23.894032    -0.428000
I     12.408642     0.107550    20.810611    -0.439575
I      5.146751     0.123617     3.872091    -0.451720
I      3.856357     3.910151     1.646796    -0.441965
I      5.981711     9.140107    15.438754    -0.458364
I      3.781894    11.112528    12.087732    -0.463029
I      3.427128     6.317166     8.860288    -0.428043
I      2.347410     3.304959     5.776867    -0.439951
I      2.231349    10.905067    26.195398    -0.451721
I      3.521743     7.118533    28.420693    -0.441965
I      1.396389     1.888577    14.628735    -0.458364
I      3.596206    -0.083844    17.979757    -0.463029
I      3.950972     4.711518    21.207201    -0.428043
I      5.030689     7.723725    24.290622    -0.439951
I     -2.231160    14.102476    11.161653    -0.452010
I     -3.521591    10.315942    13.386948    -0.442186
I     -1.396332    -1.308832    29.662480    -0.458174
I     11.159837     3.113565     2.946013    -0.462296
I     10.805134     7.908927     6.173457    -0.428000
I     -5.030542    10.921134     9.256878    -0.439575
N      8.248629     0.176883    19.267247    -0.163862
N      7.924039     5.862911    26.946484    -0.169611
N     -0.056036     1.462234    23.398520    -0.166031
N      6.711073     2.764578    23.276747    -0.378630
N      4.637858     2.938884    24.483956    -0.383843
N      4.810492     1.494569    22.596019    -0.380594
N     12.359654    -0.348180    24.505004    -0.159833
N      7.082894     2.189725     1.419185    -0.177157
N      7.615656     8.707239    28.356649    -0.161286
N     10.625811    -3.366319    28.077021    -0.385716
N     11.370979    -5.329442    29.175687    -0.383209
N     12.585400    -4.464946    27.316314    -0.385943
N      6.507421     3.374292     4.233502    -0.164874
N      6.832095     9.060320    11.912739    -0.168785
N      0.056110     4.659643     8.364775    -0.164560
N      8.045015     5.961987     8.243002    -0.374432
N     10.118236     6.136293     9.450212    -0.385364
N      9.945580     4.691978     7.562274    -0.380729
N      2.396402     2.849229     9.471259    -0.161117
N      7.673134    -1.007684    16.452930    -0.176012
N      7.140513    11.904648    13.322904    -0.160725
N      4.130219    -0.168910    13.043277    -0.387880
N      3.385031    -2.132033    14.141943    -0.384203
N      2.170615    -1.267537    12.282569    -0.384592
N      0.870679     7.654392    25.833987    -0.164874
N      0.546005     1.968364    18.154750    -0.168785
N      7.321990     6.369041    21.702714    -0.164560
N     -0.666915     5.066697    21.824487    -0.374432
N     -2.740136     4.892391    20.617277    -0.385364
N     -2.567480     6.336706    22.505215    -0.380729
N      4.981698     8.179455    20.596230    -0.161117
N     -0.295034    12.036368    13.614559    -0.176012
N      0.237587    -0.875964    16.744585    -0.160725
N      3.247881    11.197594    17.024212    -0.387880
N      3.993069    13.160717    15.925546    -0.384203
N      5.207485    12.296221    17.784920    -0.384592
N     -0.870529    10.851801    10.800242    -0.163862
N     -0.545939     5.165773     3.121005    -0.169611
N      7.434136     9.566450     6.668969    -0.166031
N      0.667027     8.264106     6.790742    -0.378630
N      2.740242     8.089800     5.583533    -0.383843
N      2.567608     9.534115     7.471470    -0.380594
N     -4.981554    11.376864     5.562485    -0.159833
N      0.295206     8.838959    28.648304    -0.177157
N     -0.237556     2.321445     1.710840    -0.161286
N     -3.247711    14.395003     1.990468    -0.385716
N     -3.992879    16.358126     0.891802    -0.383209
N     -5.207300    15.493630     2.751175    -0.385943

The following XYZ coordinates are in angstroms. Other properties are in atomic units.
The sperically averaged electron density of each atom fit to a function of the form exp(a - br)
eigen_1, eigen_2 and eigen_3 are the three eigenvalues of traceless quadrupole moment tensor
  atom number  atomic symbol              X              Y              Z     net charge C6 coefficient C8 coefficient C10 coefficient fluctuating dipole atomic polarizability isotropic forcefield polarizability              a              b squared Pearson coefficient          <r^3>          <r^4>         wp_QDO          m_QDO          q_QDO       dipole_x       dipole_y       dipole_z         dipole            Qxy            Qxz            Qyz     Q(x^2-y^2)  Q(3z^2 - R^2)        eigen_1        eigen_2        eigen_3 static polarizability      alpha(xx)      alpha(xy)      alpha(xz)      alpha(yy)      alpha(yz)      alpha(zz) atomic spin moment
            1             Zn       9.247159      -0.823145      17.772592       0.465586     131.729130 0.32043280E+04  0.11721469E+06                                21.140043                           18.474908       0.321476       1.857720                    0.998552      59.329984     176.445974       0.419182       0.399447      -1.138735       0.027021      -0.002397       0.009955       0.028896       0.014372       0.023790       0.013106       0.009625      -0.004621      -0.022063      -0.013547       0.035610             24.538675      27.486614      -2.350846       1.391895      20.251083       5.588897      25.878326           0.000001
            2             Zn       8.878613       7.111671      28.269453       0.470587     132.259881 0.31305818E+04  0.11390564E+06                                21.157620                           18.215592       0.321160       1.862800                    0.998370      58.959981     175.144209       0.423539       0.397459      -1.139623       0.011313      -0.002687      -0.000662       0.011646      -0.001484      -0.012223      -0.002042       0.031348      -0.005488      -0.015574      -0.007114       0.022689             24.899429      23.825990      -0.717202       4.554926      26.033208       6.417079      24.839088           0.000001
            3             Zn      -2.092661       1.119750      23.124605       0.438761     135.479989 0.32928007E+04  0.12126277E+06                                21.470489                           18.663759       0.327785       1.854048                    0.998605      60.112495     179.320357       0.419257       0.396702      -1.140805      -0.012949       0.004941      -0.003933       0.014406      -0.004457      -0.017476       0.011523      -0.000205      -0.046936      -0.026960       0.003656       0.023304             25.404218      26.012895       2.454587      -0.527733      25.937728      -6.916024      24.262030          -0.000001
            4             Zn       5.508874       2.374264       2.738848       0.464987     131.865316 0.32087925E+04  0.11742892E+06                                21.161132                           18.493666       0.317672       1.856545                    0.998599      59.373425     176.662874       0.418733       0.399701      -1.138456      -0.026119      -0.001912       0.010500       0.028215      -0.013277      -0.023418       0.013776       0.009344      -0.003836      -0.021910      -0.013076       0.034986             24.562574      27.514632       2.355170      -1.388635      20.271549       5.592465      25.901540           0.000001
            5             Zn       5.877538      10.309080      13.235709       0.471241     132.326360 0.31328564E+04  0.11401832E+06                                21.172683                           18.228497       0.313332       1.860548                    0.998398      58.971700     175.248247       0.423135       0.397734      -1.139334      -0.013335      -0.002777      -0.000805       0.013645       0.000229       0.012181      -0.002640       0.032929      -0.004219      -0.016460      -0.006762       0.023222             24.917547      23.841605       0.717069      -4.557533      26.051076       6.422308      24.859959           0.000001
            6             Zn       2.092731       4.317159       8.090861       0.439190     135.396071 0.32897744E+04  0.12112210E+06                                21.461252                           18.654506       0.329876       1.854756                    0.998567      60.088211     179.219670       0.419388       0.396673      -1.140839       0.014007       0.004473      -0.003625       0.015144       0.003799       0.017430       0.012714       0.000321      -0.047688      -0.027734       0.004248       0.023486             25.395751      26.000167      -2.457488       0.528805      25.929985      -6.919528      24.257100          -0.000001
            7             Zn       1.869226       8.654420      27.328641       0.464987     131.865320 0.32087926E+04  0.11742893E+06                                21.161132                           18.493666       0.317672       1.856545                    0.998599      59.373426     176.662876       0.418733       0.399701      -1.138456       0.026119       0.001912      -0.010500       0.028215      -0.013278      -0.023418       0.013777       0.009344      -0.003836      -0.021910      -0.013076       0.034986             24.562574      27.514632       2.355169      -1.388636      20.271549       5.592466      25.901541           0.000001
            8             Zn       1.500562       0.719604      16.831780       0.471241     132.326357 0.31328563E+04  0.11401831E+06                                21.172683                           18.228497       0.313332       1.860548                    0.998398      58.971699     175.248243       0.423135       0.397734      -1.139334       0.013335       0.002777       0.000805       0.013645       0.000229       0.012181      -0.002640       0.032929      -0.004219      -0.016460      -0.006762       0.023222             24.917547      23.841605       0.717069      -4.557533      26.051076       6.422308      24.859959           0.000001
            9             Zn       5.285369       6.711525      21.976628       0.439190     135.396074 0.32897744E+04  0.12112210E+06                                21.461252                           18.654506       0.329876       1.854756                    0.998567      60.088211     179.219669       0.419388       0.396673      -1.140839      -0.014007      -0.004473       0.003625       0.015144       0.003799       0.017430       0.012714       0.000321      -0.047688      -0.027734       0.004248       0.023486             25.395751      26.000169      -2.457490       0.528802      25.929985      -6.919528      24.257099          -0.000001
           10             Zn      -1.869059      11.851829      12.294897       0.465586     131.729126 0.32043279E+04  0.11721468E+06                                21.140042                           18.474907       0.321476       1.857720                    0.998552      59.329983     176.445970       0.419182       0.399447      -1.138735      -0.027021       0.002397      -0.009955       0.028896       0.014372       0.023790       0.013106       0.009625      -0.004621      -0.022063      -0.013547       0.035610             24.538674      27.486614      -2.350846       1.391895      20.251083       5.588897      25.878326           0.000001
           11             Zn      -1.500513       3.917013       1.798036       0.470587     132.259882 0.31305818E+04  0.11390564E+06                                21.157620                           18.215592       0.321160       1.862800                    0.998370      58.959981     175.144211       0.423539       0.397459      -1.139623      -0.011313       0.002687       0.000662       0.011646      -0.001484      -0.012223      -0.002042       0.031348      -0.005488      -0.015574      -0.007114       0.022689             24.899429      23.825991      -0.717202       4.554927      26.033208       6.417079      24.839089           0.000001
           12             Zn       9.470761       9.908934       6.942884       0.438761     135.479988 0.32928006E+04  0.12126277E+06                                21.470489                           18.663759       0.327785       1.854048                    0.998605      60.112494     179.320356       0.419257       0.396702      -1.140805       0.012949      -0.004941       0.003933       0.014406      -0.004457      -0.017476       0.011523      -0.000205      -0.046936      -0.026960       0.003656       0.023304             25.404218      26.012896       2.454587      -0.527733      25.937728      -6.916024      24.262030          -0.000001
           13              H       9.687346       1.418305      19.841536       0.089823       1.332165 0.98254276E+01  0.10293408E+03                                 2.086833                            1.892654      -1.463818       2.168789                    0.991618       4.167106      12.598324       0.427638       1.367170      -0.687896       0.043322       0.016449      -0.003378       0.046463       0.011076      -0.003235       0.011840       0.001140      -0.027358      -0.019266       0.002041       0.017225              2.196791       3.085372       0.359923      -0.300593       1.760690       0.048484       1.744312          -0.000000
           14              H       8.586556       2.353176      21.606498       0.117708       1.162675 0.86466140E+01  0.88227250E+02                                 1.938150                            1.801179      -1.592159       2.116909                    0.991248       4.150248      12.610982       0.426629       1.407015      -0.679170       0.019227       0.021223       0.016955       0.033280       0.010206      -0.002141       0.004246       0.005055      -0.018025      -0.011498      -0.002068       0.013565              2.012901       1.899638       0.335488       0.179194       2.185036       0.518410       1.954030          -0.000001
           15              H       5.363832       0.092719      20.716500       0.124426       1.431059 0.10927580E+02  0.11618170E+03                                 2.106249                            1.939602      -1.445290       2.188449                    0.993693       3.866368      11.329327       0.446231       1.291018      -0.706126      -0.033920      -0.013739       0.002265       0.036667       0.011860       0.000545      -0.000017       0.000106      -0.021563      -0.008396      -0.007064       0.015460              2.180402       2.909355       0.221578      -0.262956       1.759948       0.157537       1.871904          -0.000000
           16              H       6.610706      -0.865462      19.044748       0.084600       1.521005 0.11227930E+02  0.12068141E+03                                 2.239334                            1.994797      -1.281660       2.258128                    0.992838       4.009721      11.972994       0.428782       1.329012      -0.698152      -0.025196      -0.033607      -0.021368       0.047126       0.012228      -0.003201       0.010314       0.008970      -0.012360      -0.018496       0.002735       0.015761              2.419813       2.011838       0.365190       0.326869       2.533606       0.969858       2.713995           0.000000
           17              H       6.246282       5.751885      27.974792       0.089523       1.382573 0.10262000E+02  0.10833019E+03                                 2.126322                            1.925811      -1.393497       2.208168                    0.991721       4.047005      12.152337       0.428116       1.355273      -0.691643      -0.026535       0.012186       0.037528       0.047549       0.008266      -0.012238       0.008505       0.008200       0.001132      -0.019466       0.004922       0.014545              2.249368       1.953722      -0.189715      -0.422512       2.005896       0.629472       2.788487           0.000000
           18              H       5.090878       4.370898      26.570640       0.130299       1.442334 0.11178481E+02  0.11931092E+03                                 2.116006                            1.964065      -1.393387       2.226647                    0.992717       3.757771      10.967859       0.443454       1.294077      -0.706979      -0.035060      -0.008676       0.011472       0.037896       0.004783      -0.009510      -0.004208       0.012131       0.002067      -0.008394      -0.006542       0.014936              2.172661       2.823702       0.345353      -0.139382       1.831806       0.094646       1.862475          -0.000001
           19              H       8.368182       4.315691      24.192302       0.116463       1.094496 0.81027254E+01  0.81506124E+02                                 1.876646                            1.754826      -1.543990       2.138807                    0.991318       4.133595      12.551647       0.427247       1.425175      -0.675663       0.020384      -0.007614      -0.027990       0.035453       0.002003      -0.009139      -0.001332       0.020166       0.015884      -0.012941      -0.002825       0.015766              1.946894       1.855077      -0.064370      -0.349597       1.703175       0.344612       2.282431          -0.000001
           20              H       9.402587       5.694695      25.638548       0.086066       1.312909 0.98142973E+01  0.10289824E+03                                 2.073904                            1.896914      -1.473805       2.161983                    0.991445       4.208815      12.773927       0.424903       1.374887      -0.686195       0.040657       0.004971      -0.013780       0.043216       0.001607      -0.011669       0.005603       0.015139       0.019679      -0.014242      -0.003252       0.017493              2.164294       2.939883       0.425701      -0.178746       1.778896       0.061915       1.774105          -0.000000
           21              H       0.438281       0.127528      22.027442       0.083835       1.573308 0.12009763E+02  0.13015281E+03                                 2.201385                            1.998040      -1.399046       2.189937                    0.994041       4.030352      11.749949       0.453400       1.246538      -0.715544      -0.006207      -0.032696      -0.031259       0.045658      -0.007112      -0.011012       0.015022      -0.004997      -0.008044      -0.016407      -0.006193       0.022600              2.323867       2.249707       0.572309       0.405797       2.399585       0.586487       2.322310          -0.000000
           22              H       2.707756       0.456526      22.102611       0.131233       1.311187 0.98914688E+01  0.10204340E+03                                 1.956971                            1.824133      -1.254396       2.286585                    0.996246       3.595773      10.202841       0.470650       1.261489      -0.713951       0.018296      -0.021582      -0.023356       0.036688      -0.005336       0.000291       0.010808      -0.015576      -0.003470      -0.011218      -0.005003       0.016222              2.011425       2.324280      -0.234712      -0.367795       1.796111       0.322407       1.913884          -0.000001
           23              H       2.124913       3.128918      25.037198       0.133330       1.222538 0.91570113E+01  0.92604730E+02                                 1.872715                            1.761609      -1.036309       2.397077                    0.997909       3.428694       9.613023       0.476574       1.270857      -0.713072       0.011765       0.024073       0.028621       0.039205      -0.000355      -0.002588       0.013132      -0.008088       0.020255      -0.010404      -0.006990       0.017394              1.908349       1.868224       0.214336       0.223979       1.951839       0.436078       1.904982          -0.000001
           24              H      -0.165221       2.838641      24.763584       0.090628       1.597350 0.12411404E+02  0.13517363E+03                                 2.221527                            2.035569      -1.215422       2.288131                    0.995228       3.828246      11.069591       0.449214       1.251936      -0.717112      -0.022148       0.026347       0.029679       0.045448       0.003232       0.000574       0.015921      -0.006165       0.019163      -0.013741      -0.005887       0.019628              2.305443       2.589045      -0.487928      -0.546644       2.218494       0.404928       2.108789          -0.000001
           25              H      11.136388       0.667134      25.683649       0.088256       1.528861 0.11433184E+02  0.12199582E+03                                 2.140543                            1.934943      -1.284022       2.247911                    0.994644       3.874210      11.090062       0.467442       1.228006      -0.720547      -0.022859       0.036167       0.016606       0.045895      -0.007904      -0.018068       0.004977       0.005660       0.020966      -0.016430      -0.007781       0.024211              2.259627       1.918254      -0.602875      -0.043051       3.135773      -0.158259       1.724854          -0.000001
           26              H      10.664188      -1.032196      27.168983       0.138774       1.209414 0.89859025E+01  0.89883633E+02                                 1.810737                            1.706876      -1.151325       2.343929                    0.996835       3.353403       9.161709       0.503632       1.215832      -0.725523      -0.027661       0.011823       0.029092       0.041848      -0.014835      -0.011682       0.006808       0.003840      -0.010430      -0.014481      -0.008834       0.023315              1.840456       1.787213      -0.042541      -0.464243       1.652734      -0.115253       2.081421          -0.000001
           27              H      13.312875      -3.374367      25.139428       0.141283       1.136892 0.82309440E+01  0.80124193E+02                                 1.703750                            1.608147      -1.024168       2.403942                    0.998362       3.191897       8.456678       0.534021       1.178239      -0.735086       0.019349      -0.033672      -0.009095       0.039886      -0.009439      -0.013244       0.008123      -0.002478      -0.021867      -0.016642      -0.004491       0.021133              1.732522       1.511496      -0.317709      -0.082699       2.165490      -0.068542       1.520578          -0.000000
           28              H      -1.106680      -1.551061      23.759330       0.076816       1.552880 0.11661648E+02  0.12429677E+03                                 2.126385                            1.927649      -1.159364       2.309162                    0.995053       3.761368      10.550666       0.480927       1.194888      -0.729889       0.034854      -0.008153      -0.027813       0.045330      -0.012723      -0.015275      -0.001840      -0.004736      -0.037283      -0.023821       0.002191       0.021629              2.241220       2.277441       0.148016      -0.817746       1.846663      -0.224806       2.599556          -0.000001
           29              H       7.643612       0.325429       1.894252       0.092209       1.602432 0.12667129E+02  0.13948147E+03                                 2.272107                            2.089129      -1.303579       2.244324                    0.994431       3.972863      11.774921       0.430511       1.292063      -0.707308      -0.000370      -0.042104       0.021103       0.047098      -0.014189      -0.001979      -0.003488      -0.021066      -0.041500      -0.016055      -0.008663       0.024718              2.352633       2.065775       0.485742      -0.387763       2.668958      -0.493884       2.323166           0.000001
           30              H       9.467452       0.228025       0.517161       0.132457       1.248340 0.96605206E+01  0.99552961E+02                                 1.941177                            1.842238      -1.084110       2.376151                    0.997029       3.552513      10.234608       0.451159       1.317414      -0.702852       0.018827      -0.034552       0.001733       0.039386      -0.006274      -0.002370      -0.009879      -0.028214      -0.012636      -0.015514      -0.005448       0.020962              1.979801       2.078135      -0.362624      -0.198367       2.228142       0.136783       1.633127           0.000001
           31              H       8.740001      -2.393371      29.390970       0.137144       1.165269 0.85281771E+01  0.84153962E+02                                 1.767134                            1.664829      -0.977318       2.424568                    0.998712       3.266153       8.847991       0.509300       1.218749      -0.725463       0.007042       0.035920      -0.018631       0.041073      -0.004903       0.001636      -0.011433      -0.023268      -0.034396      -0.015449      -0.006848       0.022297              1.796431       1.624626       0.155487      -0.265900       1.991523      -0.399094       1.773146          -0.000000
           32              H       6.837954       3.967201       0.631417       0.089211       1.660702 0.12844135E+02  0.14157000E+03                                 2.310762                            2.091621      -1.258623       2.265369                    0.994934       3.926147      11.548132       0.435058       1.277299      -0.711107      -0.019336       0.039892      -0.006344       0.044783       0.001935      -0.007088      -0.013202      -0.027155      -0.004398      -0.016938      -0.005640       0.022578              2.411762       2.638889      -0.851051      -0.212971       2.719636       0.094400       1.876762          -0.000001
           33              H       8.130642       9.357439      26.603714       0.074490       1.747502 0.13638118E+02  0.15297786E+03                                 2.398084                            2.158847      -1.391604       2.194357                    0.992480       4.160121      12.446094       0.426100       1.281506      -0.708733       0.022801      -0.003205      -0.039441       0.045670      -0.005485      -0.008153      -0.012023      -0.020558       0.044272      -0.022502      -0.000166       0.022668              2.542675       2.573972      -0.475860      -0.814047       2.171002       0.475819       2.883051           0.000001
           34              H       6.688991      11.191930      26.465404       0.138343       1.256050 0.94699159E+01  0.96366159E+02                                 1.889833                            1.779412      -1.118737       2.358158                    0.997475       3.429455       9.576476       0.480053       1.253829      -0.717046       0.000257       0.018635      -0.035267       0.039889       0.000773      -0.009487      -0.011065       0.010119       0.045223      -0.016956      -0.005429       0.022386              1.920702       1.570767      -0.194482       0.027351       2.027625      -0.417326       2.163714           0.000001
           35              H       5.372755      16.569268       0.084189       0.137162       1.312536 0.10234039E+02  0.10678954E+03                                 1.998091                            1.891336      -1.107253       2.367984                    0.997047       3.533470      10.179533       0.447819       1.310755      -0.705096      -0.024034       0.001719       0.033378       0.041166      -0.000606      -0.011740      -0.006491      -0.005220       0.049946      -0.016090      -0.006127       0.022217              2.038094       2.119403      -0.259245      -0.406654       1.779306       0.183487       2.215574           0.000001
           36              H       6.838015      14.791497       0.054121       0.085287       1.600085 0.12722397E+02  0.14048215E+03                                 2.280430                            2.101270      -1.287322       2.249559                    0.994082       4.042332      12.064641       0.426214       1.301445      -0.704826      -0.005782      -0.022392       0.040097       0.046288      -0.004301      -0.013716      -0.000198       0.006035       0.047174      -0.015285      -0.007391       0.022675              2.355658       1.867062      -0.218767       0.222114       2.489163      -0.674543       2.710750           0.000001
           37              H       5.068718       4.615714       4.807791       0.088865       1.338056 0.98765902E+01  0.10362697E+03                                 2.094734                            1.898850      -1.478148       2.162461                    0.991483       4.179231      12.653513       0.426417       1.369007      -0.687516      -0.043846       0.016473      -0.002961       0.046932      -0.010984       0.003329       0.011694       0.000750      -0.027196      -0.019105       0.002035       0.017070              2.205642       3.100538      -0.362435       0.302694       1.766414       0.048628       1.749972          -0.000000
           38              H       6.169523       5.550585       6.572753       0.117822       1.164091 0.86603452E+01  0.88398682E+02                                 1.939152                            1.802173      -1.590192       2.117283                    0.991292       4.152827      12.619312       0.426684       1.406336      -0.679281      -0.019063       0.021320       0.016686       0.033111      -0.010220       0.002090       0.003984       0.005100      -0.019029      -0.011319      -0.002419       0.013738              2.013873       1.900640      -0.335627      -0.179240       2.186023       0.518628       1.954957          -0.000001
           39              H       9.392220       3.290128       5.682755       0.125415       1.420573 0.10830888E+02  0.11487908E+03                                 2.094379                            1.929800      -1.433019       2.194129                    0.993798       3.853551      11.272203       0.447855       1.289413      -0.706463       0.033781      -0.013934       0.002792       0.036648      -0.011727      -0.000788       0.000200      -0.000068      -0.021270      -0.008325      -0.006969       0.015294              2.167643       2.889301      -0.219370       0.260411       1.751324       0.156237       1.862305          -0.000000
           40              H       8.145330       2.331947       4.011003       0.085101       1.514761 0.11173225E+02  0.11995688E+03                                 2.234277                            1.990742      -1.283580       2.258291                    0.992829       4.002106      11.946713       0.428921       1.330095      -0.697952       0.025217      -0.033507      -0.021085       0.046938      -0.011884       0.003025       0.010282       0.008266      -0.012424      -0.018080       0.002646       0.015434              2.414026       2.007597      -0.363974      -0.325713       2.527468       0.966322       2.707012           0.000000
           41              H       8.509852       8.949294      12.941047       0.089000       1.371570 0.10163188E+02  0.10697395E+03                                 2.111125                            1.913652      -1.301569       2.249551                    0.992557       4.027671      12.056757       0.430656       1.351224      -0.692510       0.027315       0.012340       0.038007       0.048404      -0.008331       0.011952       0.008546       0.007883       0.000948      -0.019346       0.005178       0.014168              2.232309       1.940364       0.187310       0.417354       1.991806       0.621661       2.764758           0.000000
           42              H       9.665238       7.568307      11.536896       0.129143       1.439199 0.11143325E+02  0.11879579E+03                                 2.109193                            1.958008      -1.391584       2.226689                    0.992841       3.755055      10.939558       0.445322       1.290165      -0.707790       0.035870      -0.008561       0.011589       0.038656      -0.004796       0.009376      -0.004263       0.011620       0.002363      -0.008250      -0.006470       0.014720              2.165547       2.813958      -0.343790       0.139010       1.826115       0.093931       1.856566          -0.000001
           43              H       6.387927       7.513100       9.158557       0.116401       1.098711 0.81442737E+01  0.82075130E+02                                 1.885417                            1.762290      -1.571609       2.127291                    0.991079       4.151729      12.641582       0.425024       1.429991      -0.674713      -0.020169      -0.007347      -0.027710       0.035052      -0.002234       0.009241      -0.001026       0.019799       0.016020      -0.012818      -0.002950       0.015768              1.956349       1.863848       0.065099       0.352671       1.710582       0.347420       2.294616          -0.000001
           44              H       5.353541       8.892104      10.604803       0.085567       1.310114 0.97903921E+01  0.10256587E+03                                 2.069389                            1.893511      -1.460945       2.166974                    0.991561       4.203869      12.746052       0.425732       1.373305      -0.686521      -0.041071       0.005079      -0.014231       0.043762      -0.001719       0.011542       0.005428       0.015094       0.019468      -0.014116      -0.003176       0.017292              2.159231       2.931157      -0.423922       0.177690       1.775662       0.061863       1.770874          -0.000000
           45              H      -0.438226       3.324937       6.993698       0.084169       1.566440 0.11946246E+02  0.12927951E+03                                 2.194157                            1.992109      -1.386865       2.195193                    0.993970       4.021824      11.712732       0.454341       1.245736      -0.715734       0.006402      -0.032711      -0.031661       0.045972       0.007217       0.011258       0.014894      -0.004665      -0.007611      -0.016366      -0.006310       0.022676              2.315882       2.241907      -0.569117      -0.403572       2.391219       0.583418       2.314518          -0.000000
           46              H      12.048304       3.653935       7.068867       0.131015       1.304350 0.98274474E+01  0.10120182E+03                                 1.948916                            1.817274      -1.198181       2.312637                    0.996577       3.587260      10.164120       0.471984       1.260177      -0.714255      -0.018472      -0.021594      -0.023356       0.036783       0.005350      -0.000262       0.010886      -0.016007      -0.004202      -0.011285      -0.005184       0.016469              2.002894       2.313481       0.233042       0.365080       1.789148       0.320175       1.906052          -0.000001
           47              H      -2.124815       6.326327      10.003454       0.133688       1.224119 0.91725097E+01  0.92809109E+02                                 1.875055                            1.763684      -1.040647       2.395346                    0.997828       3.430319       9.622900       0.476013       1.271699      -0.712889      -0.011664       0.023629       0.028679       0.038947       0.000429       0.002552       0.013171      -0.008584       0.019581      -0.010311      -0.007125       0.017436              1.910746       1.870666      -0.214815      -0.224442       1.954261       0.436945       1.907310          -0.000001
           48              H       0.165314       6.036050       9.729839       0.091302       1.603526 0.12472721E+02  0.13605855E+03                                 2.231026                            2.043538      -1.232478       2.281654                    0.995113       3.833651      11.107310       0.447204       1.255554      -0.716333       0.022197       0.025858       0.029120       0.044825      -0.003008      -0.000704       0.016295      -0.006669       0.018870      -0.013823      -0.006224       0.020047              2.315674       2.601506       0.491138       0.550249       2.227988       0.407559       2.117528          -0.000001
           49              H       3.619682       3.864543      10.649905       0.088439       1.540479 0.11540028E+02  0.12347113E+03                                 2.154937                            1.946690      -1.309877       2.236706                    0.994453       3.887976      11.158943       0.464868       1.231453      -0.719759       0.022697       0.035854       0.016680       0.045595       0.007890       0.018682       0.004833       0.005670       0.021447      -0.016990      -0.007769       0.024758              2.275579       1.930272       0.609303       0.043379       3.161370      -0.160419       1.735095          -0.000001
           50              H       4.091866       2.165213      12.135239       0.137699       1.221322 0.90979385E+01  0.91328817E+02                                 1.826772                            1.720820      -1.183635       2.330164                    0.996441       3.367418       9.230303       0.499899       1.220560      -0.724485       0.027703       0.011834       0.029329       0.042044       0.015101       0.011692       0.006971       0.004085      -0.010616      -0.014582      -0.009062       0.023644              1.857117       1.803018       0.043078       0.471306       1.666438      -0.117100       2.101895          -0.000001
           51              H       1.443148      -0.176958      10.105683       0.141842       1.134195 0.82060876E+01  0.79812410E+02                                 1.699935                            1.604782      -1.023195       2.404407                    0.998392       3.189099       8.442309       0.535112       1.176866      -0.735388      -0.019168      -0.033582      -0.009009       0.039703       0.009537       0.013096       0.008120      -0.002331      -0.022383      -0.016574      -0.004577       0.021150              1.728602       1.508464       0.316536       0.082410       2.159845      -0.068235       1.517498          -0.000000
           52              H       1.106720       1.646348       8.725585       0.075703       1.547471 0.11610066E+02  0.12355526E+03                                 2.117006                            1.919955      -1.201535       2.295940                    0.995163       3.757664      10.516906       0.483393       1.190635      -0.730863      -0.034817      -0.008497      -0.028297       0.045663       0.012460       0.015692      -0.002028      -0.004159      -0.036959      -0.024071       0.002592       0.021479              2.230813       2.266946      -0.146740       0.812005       1.838939      -0.222801       2.586553          -0.000001
           53              H       7.112396      -2.871980      16.927996       0.092862       1.597917 0.12628604E+02  0.13896819E+03                                 2.269055                            2.086929      -1.305957       2.244001                    0.994362       3.968612      11.763194       0.430383       1.293277      -0.707057       0.000656      -0.041856       0.021136       0.046894       0.014385       0.001706      -0.003509      -0.020981      -0.041803      -0.015960      -0.008956       0.024915              2.349226       2.063375      -0.484383       0.386664       2.664389      -0.491987       2.319913           0.000001
           54              H       5.288552      -2.969384      15.550905       0.132476       1.252174 0.96973918E+01  0.10004835E+03                                 1.946985                            1.847188      -1.080783       2.377762                    0.997082       3.557007      10.260240       0.449938       1.319467      -0.702437      -0.018936      -0.034620       0.001953       0.039509       0.006056       0.002376      -0.009952      -0.028033      -0.012016      -0.015413      -0.005397       0.020810              1.985915       2.084675       0.364954       0.199414       2.235842       0.137615       1.637229           0.000001
           55              H       6.016043       0.804038      14.357226       0.137410       1.167966 0.85525107E+01  0.84475930E+02                                 1.772245                            1.669072      -0.994605       2.417821                    0.998560       3.267612       8.863675       0.507667       1.221484      -0.724870      -0.006933       0.035487      -0.018577       0.040651       0.005045      -0.001573      -0.011657      -0.023033      -0.035553      -0.015927      -0.006581       0.022507              1.801837       1.628857      -0.156549       0.267318       1.998162      -0.401571       1.778493          -0.000000
           56              H       7.918093       0.769792      15.665162       0.088889       1.657251 0.12813557E+02  0.14111127E+03                                 2.304425                            2.086727      -1.252707       2.267482                    0.994971       3.924833      11.529267       0.436437       1.274362      -0.711706       0.020080       0.040230      -0.006012       0.045363      -0.002513       0.007297      -0.013258      -0.027382      -0.004554      -0.017046      -0.005850       0.022897              2.404681       2.630641       0.846711       0.211915       2.710975       0.093895       1.872426          -0.000001
           57              H       6.625530      12.554848      11.569970       0.075388       1.754511 0.13702420E+02  0.15388719E+03                                 2.404473                            2.163836      -1.403988       2.189386                    0.992379       4.167659      12.478180       0.425616       1.281394      -0.708715      -0.022811      -0.002864      -0.038977       0.045252       0.005372       0.008211      -0.011964      -0.020640       0.043751      -0.022420      -0.000124       0.022544              2.549962       2.581421       0.478129       0.817814       2.176598       0.478049       2.891866           0.000001
           58              H      -6.688798      14.389339      11.431659       0.139632       1.254246 0.94563029E+01  0.96219574E+02                                 1.890506                            1.780114      -1.127262       2.355459                    0.997509       3.425956       9.574929       0.479025       1.256625      -0.716449       0.001213       0.018422      -0.034840       0.039429      -0.001142       0.010354      -0.011034       0.010207       0.045444      -0.016987      -0.006066       0.023053              1.921373       1.571441       0.194643      -0.027311       2.028329      -0.417244       2.164350           0.000001
           59              H      -5.372564      13.371859      15.117933       0.139675       1.304138 0.10161011E+02  0.10589967E+03                                 1.995334                            1.889215      -1.123164       2.363250                    0.996918       3.520684      10.155935       0.446160       1.317217      -0.703818       0.022958       0.001574       0.032379       0.039723       0.000673       0.011930      -0.006465      -0.005254       0.049455      -0.016209      -0.005975       0.022185              2.035138       2.116274       0.258556       0.404958       1.777412       0.182754       2.211728           0.000001
           60              H       7.918155      11.594088      15.087866       0.083412       1.613287 0.12843199E+02  0.14212585E+03                                 2.290713                            2.109435      -1.285445       2.248867                    0.993993       4.058831      12.119963       0.426006       1.299243      -0.705252       0.005992      -0.022646       0.040675       0.046938       0.004565       0.013781      -0.000051       0.005320       0.047648      -0.015562      -0.007231       0.022794              2.366829       1.874105       0.220577      -0.223862       2.501377      -0.680606       2.725004           0.000001
           61              H       2.309382       6.412970      25.259698       0.088865       1.338056 0.98765902E+01  0.10362697E+03                                 2.094734                            1.898850      -1.478148       2.162461                    0.991483       4.179231      12.653513       0.426417       1.369007      -0.687516       0.043846      -0.016473       0.002961       0.046932      -0.010984       0.003329       0.011694       0.000750      -0.027196      -0.019105       0.002035       0.017070              2.205642       3.100538      -0.362435       0.302694       1.766414       0.048628       1.749972          -0.000000
           62              H       1.208577       5.478099      23.494736       0.117822       1.164091 0.86603451E+01  0.88398682E+02                                 1.939152                            1.802173      -1.590192       2.117283                    0.991292       4.152827      12.619312       0.426684       1.406336      -0.679281       0.019063      -0.021320      -0.016686       0.033111      -0.010220       0.002090       0.003984       0.005100      -0.019029      -0.011319      -0.002419       0.013738              2.013873       1.900640      -0.335627      -0.179240       2.186023       0.518628       1.954957          -0.000001
           63              H      -2.014120       7.738556      24.384734       0.125415       1.420574 0.10830893E+02  0.11487914E+03                                 2.094379                            1.929800      -1.433019       2.194129                    0.993798       3.853552      11.272204       0.447855       1.289412      -0.706463      -0.033781       0.013934      -0.002792       0.036648      -0.011727      -0.000788       0.000200      -0.000068      -0.021270      -0.008325      -0.006969       0.015294              2.167643       2.889301      -0.219370       0.260411       1.751324       0.156237       1.862305          -0.000000
           64              H      -0.767230       8.696737      26.056486       0.085101       1.514761 0.11173226E+02  0.11995688E+03                                 2.234277                            1.990742      -1.283579       2.258291                    0.992829       4.002106      11.946712       0.428921       1.330095      -0.697952      -0.025217       0.033507       0.021085       0.046938      -0.011884       0.003025       0.010282       0.008266      -0.012424      -0.018080       0.002646       0.015434              2.414026       2.007597      -0.363974      -0.325712       2.527468       0.966322       2.707011           0.000000
           65              H      -1.131752       2.079390      17.126442       0.089000       1.371570 0.10163187E+02  0.10697395E+03                                 2.111125                            1.913652      -1.301569       2.249551                    0.992557       4.027671      12.056758       0.430656       1.351224      -0.692510      -0.027315      -0.012340      -0.038007       0.048404      -0.008331       0.011952       0.008546       0.007883       0.000948      -0.019346       0.005178       0.014168              2.232310       1.940364       0.187310       0.417354       1.991806       0.621661       2.764759           0.000000
           66              H      -2.287138       3.460377      18.530593       0.129144       1.439199 0.11143325E+02  0.11879579E+03                                 2.109192                            1.958007      -1.391584       2.226689                    0.992841       3.755055      10.939557       0.445323       1.290164      -0.707790      -0.035870       0.008561      -0.011589       0.038656      -0.004796       0.009376      -0.004263       0.011620       0.002363      -0.008250      -0.006470       0.014720              2.165546       2.813957      -0.343790       0.139010       1.826115       0.093931       1.856566          -0.000001
           67              H       0.990173       3.515584      20.908932       0.116401       1.098711 0.81442727E+01  0.82075120E+02                                 1.885417                            1.762290      -1.571609       2.127291                    0.991079       4.151729      12.641583       0.425024       1.429992      -0.674713       0.020169       0.007347       0.027711       0.035052      -0.002234       0.009241      -0.001026       0.019799       0.016020      -0.012818      -0.002950       0.015768              1.956349       1.863848       0.065099       0.352671       1.710582       0.347420       2.294616          -0.000001
           68              H       2.024559       2.136580      19.462686       0.085567       1.310114 0.97903929E+01  0.10256588E+03                                 2.069389                            1.893511      -1.460945       2.166974                    0.991561       4.203869      12.746051       0.425732       1.373305      -0.686521       0.041071      -0.005079       0.014231       0.043762      -0.001719       0.011542       0.005428       0.015094       0.019468      -0.014116      -0.003176       0.017292              2.159231       2.931156      -0.423922       0.177690       1.775662       0.061863       1.770874          -0.000000
           69              H       7.816326       7.703747      23.073791       0.084169       1.566440 0.11946242E+02  0.12927944E+03                                 2.194157                            1.992109      -1.386865       2.195193                    0.993970       4.021823      11.712729       0.454341       1.245736      -0.715734      -0.006402       0.032711       0.031661       0.045972       0.007217       0.011258       0.014894      -0.004665      -0.007611      -0.016366      -0.006310       0.022676              2.315881       2.241907      -0.569116      -0.403572       2.391219       0.583417       2.314518          -0.000000
           70              H      -4.670204       7.374749      22.998622       0.131015       1.304350 0.98274474E+01  0.10120181E+03                                 1.948916                            1.817274      -1.198182       2.312637                    0.996577       3.587260      10.164119       0.471984       1.260176      -0.714255       0.018472       0.021594       0.023356       0.036783       0.005350      -0.000262       0.010886      -0.016007      -0.004202      -0.011285      -0.005184       0.016469              2.002894       2.313481       0.233042       0.365080       1.789148       0.320174       1.906052          -0.000001
           71              H       9.502915       4.702357      20.064035       0.133688       1.224119 0.91725095E+01  0.92809102E+02                                 1.875055                            1.763683      -1.040647       2.395346                    0.997828       3.430319       9.622898       0.476014       1.271699      -0.712889       0.011664      -0.023629      -0.028679       0.038947       0.000429       0.002552       0.013171      -0.008584       0.019581      -0.010311      -0.007125       0.017436              1.910745       1.870665      -0.214815      -0.224442       1.954261       0.436945       1.907310          -0.000001
           72              H       7.212786       4.992634      20.337650       0.091302       1.603526 0.12472720E+02  0.13605854E+03                                 2.231025                            2.043538      -1.232478       2.281654                    0.995113       3.833651      11.107309       0.447204       1.255554      -0.716333      -0.022197      -0.025858      -0.029120       0.044825      -0.003008      -0.000704       0.016295      -0.006669       0.018870      -0.013823      -0.006224       0.020047              2.315674       2.601506       0.491138       0.550249       2.227987       0.407559       2.117528          -0.000001
           73              H       3.758418       7.164141      19.417584       0.088439       1.540479 0.11540028E+02  0.12347113E+03                                 2.154937                            1.946690      -1.309877       2.236706                    0.994453       3.887976      11.158943       0.464868       1.231453      -0.719759      -0.022697      -0.035854      -0.016680       0.045595       0.007890       0.018682       0.004833       0.005670       0.021447      -0.016990      -0.007769       0.024758              2.275579       1.930272       0.609303       0.043379       3.161370      -0.160419       1.735095          -0.000001
           74              H       3.286234       8.863471      17.932250       0.137699       1.221322 0.90979385E+01  0.91328817E+02                                 1.826772                            1.720820      -1.183635       2.330164                    0.996441       3.367418       9.230303       0.499899       1.220560      -0.724485      -0.027703      -0.011834      -0.029329       0.042044       0.015101       0.011692       0.006971       0.004085      -0.010616      -0.014582      -0.009062       0.023644              1.857117       1.803018       0.043078       0.471306       1.666438      -0.117100       2.101895          -0.000001
           75              H       5.934952      11.205642      19.961806       0.141842       1.134196 0.82060894E+01  0.79812434E+02                                 1.699936                            1.604782      -1.023195       2.404407                    0.998392       3.189099       8.442310       0.535112       1.176867      -0.735387       0.019168       0.033582       0.009009       0.039703       0.009537       0.013096       0.008120      -0.002331      -0.022383      -0.016574      -0.004577       0.021150              1.728603       1.508464       0.316536       0.082410       2.159846      -0.068235       1.517498          -0.000000
           76              H       6.271380       9.382336      21.341904       0.075703       1.547471 0.11610066E+02  0.12355526E+03                                 2.117006                            1.919955      -1.201535       2.295940                    0.995163       3.757664      10.516905       0.483394       1.190635      -0.730863       0.034817       0.008497       0.028297       0.045663       0.012460       0.015692      -0.002028      -0.004159      -0.036959      -0.024071       0.002592       0.021479              2.230812       2.266946      -0.146740       0.812005       1.838939      -0.222801       2.586552          -0.000001
           77              H       0.265704      13.900664      13.139493       0.092862       1.597916 0.12628599E+02  0.13896813E+03                                 2.269055                            2.086929      -1.305957       2.244001                    0.994362       3.968611      11.763193       0.430382       1.293277      -0.707057      -0.000656       0.041856      -0.021136       0.046894       0.014385       0.001706      -0.003509      -0.020981      -0.041803      -0.015960      -0.008956       0.024915              2.349226       2.063375      -0.484383       0.386664       2.664390      -0.491988       2.319914           0.000001
           78              H       2.089548      13.998068      14.516584       0.132476       1.252174 0.96973918E+01  0.10004835E+03                                 1.946985                            1.847188      -1.080783       2.377762                    0.997082       3.557007      10.260240       0.449938       1.319467      -0.702437       0.018936       0.034620      -0.001953       0.039509       0.006056       0.002376      -0.009952      -0.028033      -0.012016      -0.015413      -0.005397       0.020810              1.985915       2.084675       0.364954       0.199414       2.235842       0.137615       1.637229           0.000001
           79              H       1.362057      10.224646      15.710263       0.137410       1.167966 0.85525078E+01  0.84475901E+02                                 1.772246                            1.669072      -0.994604       2.417821                    0.998560       3.267611       8.863675       0.507667       1.221485      -0.724870       0.006933      -0.035487       0.018577       0.040651       0.005045      -0.001573      -0.011657      -0.023033      -0.035553      -0.015927      -0.006581       0.022507              1.801838       1.628857      -0.156549       0.267318       1.998163      -0.401571       1.778494          -0.000000
           80              H      -0.539993      10.258892      14.402327       0.088889       1.657251 0.12813557E+02  0.14111127E+03                                 2.304425                            2.086727      -1.252707       2.267482                    0.994971       3.924833      11.529268       0.436437       1.274363      -0.711706      -0.020080      -0.040230       0.006012       0.045363      -0.002513       0.007297      -0.013258      -0.027382      -0.004554      -0.017046      -0.005850       0.022897              2.404681       2.630641       0.846711       0.211915       2.710975       0.093895       1.872426          -0.000001
           81              H       0.752570      -1.526164      18.497519       0.075388       1.754511 0.13702422E+02  0.15388722E+03                                 2.404473                            2.163836      -1.403988       2.189386                    0.992379       4.167659      12.478181       0.425616       1.281394      -0.708715       0.022811       0.002864       0.038977       0.045252       0.005372       0.008211      -0.011964      -0.020640       0.043751      -0.022420      -0.000124       0.022544              2.549962       2.581422       0.478129       0.817814       2.176598       0.478049       2.891867           0.000001
           82              H      14.066898      -3.360655      18.635830       0.139632       1.254246 0.94563047E+01  0.96219598E+02                                 1.890506                            1.780115      -1.127262       2.355459                    0.997509       3.425956       9.574930       0.479025       1.256625      -0.716449      -0.001213      -0.018422       0.034840       0.039429      -0.001142       0.010354      -0.011034       0.010207       0.045444      -0.016987      -0.006066       0.023053              1.921374       1.571441       0.194643      -0.027311       2.028330      -0.417244       2.164350           0.000001
           83              H      12.750664      -2.343175      14.949556       0.139675       1.304138 0.10161011E+02  0.10589967E+03                                 1.995334                            1.889215      -1.123164       2.363250                    0.996918       3.520684      10.155935       0.446160       1.317217      -0.703818      -0.022958      -0.001574      -0.032379       0.039723       0.000673       0.011930      -0.006465      -0.005254       0.049455      -0.016209      -0.005975       0.022185              2.035138       2.116274       0.258556       0.404958       1.777412       0.182754       2.211728           0.000001
           84              H      -0.540055      -0.565404      14.979623       0.083412       1.613287 0.12843199E+02  0.14212585E+03                                 2.290713                            2.109435      -1.285445       2.248867                    0.993993       4.058831      12.119963       0.426006       1.299243      -0.705252      -0.005992       0.022646      -0.040675       0.046938       0.004565       0.013781      -0.000051       0.005320       0.047648      -0.015562      -0.007231       0.022794              2.366829       1.874105       0.220577      -0.223862       2.501377      -0.680606       2.725004           0.000001
           85              H      -2.309246       9.610379      10.225953       0.089823       1.332165 0.98254276E+01  0.10293408E+03                                 2.086833                            1.892654      -1.463818       2.168789                    0.991618       4.167106      12.598324       0.427638       1.367170      -0.687896      -0.043322      -0.016449       0.003378       0.046463       0.011076      -0.003235       0.011840       0.001140      -0.027358      -0.019266       0.002041       0.017225              2.196791       3.085372       0.359923      -0.300593       1.760690       0.048484       1.744312          -0.000000
           86              H      -1.208456       8.675508       8.460991       0.117708       1.162676 0.86466150E+01  0.88227260E+02                                 1.938150                            1.801179      -1.592159       2.116909                    0.991248       4.150248      12.610981       0.426629       1.407015      -0.679170      -0.019227      -0.021223      -0.016955       0.033280       0.010206      -0.002141       0.004246       0.005055      -0.018025      -0.011498      -0.002068       0.013565              2.012901       1.899638       0.335488       0.179194       2.185036       0.518410       1.954030          -0.000001
           87              H       2.014268      10.935965       9.350989       0.124426       1.431059 0.10927582E+02  0.11618172E+03                                 2.106249                            1.939602      -1.445290       2.188449                    0.993693       3.866368      11.329329       0.446231       1.291019      -0.706126       0.033920       0.013739      -0.002265       0.036667       0.011860       0.000545      -0.000017       0.000106      -0.021563      -0.008396      -0.007064       0.015460              2.180403       2.909356       0.221578      -0.262957       1.759948       0.157537       1.871905          -0.000000
           88              H       0.767394      11.894146      11.022741       0.084600       1.521006 0.11227936E+02  0.12068148E+03                                 2.239334                            1.994797      -1.281660       2.258128                    0.992838       4.009722      11.972996       0.428782       1.329012      -0.698153       0.025196       0.033607       0.021368       0.047126       0.012228      -0.003201       0.010314       0.008970      -0.012360      -0.018496       0.002735       0.015761              2.419813       2.011838       0.365190       0.326869       2.533606       0.969858       2.713995           0.000000
           89              H       1.131818       5.276799       2.092697       0.089523       1.382573 0.10262000E+02  0.10833019E+03                                 2.126322                            1.925811      -1.393497       2.208168                    0.991721       4.047005      12.152337       0.428116       1.355273      -0.691643       0.026535      -0.012186      -0.037528       0.047549       0.008266      -0.012238       0.008505       0.008200       0.001132      -0.019466       0.004922       0.014545              2.249368       1.953722      -0.189715      -0.422512       2.005896       0.629472       2.788487           0.000000
           90              H       2.287222       6.657786       3.496849       0.130299       1.442333 0.11178478E+02  0.11931089E+03                                 2.116007                            1.964065      -1.393387       2.226648                    0.992717       3.757770      10.967859       0.443454       1.294078      -0.706979       0.035060       0.008676      -0.011472       0.037896       0.004783      -0.009510      -0.004208       0.012131       0.002067      -0.008394      -0.006542       0.014936              2.172662       2.823703       0.345353      -0.139382       1.831806       0.094646       1.862475          -0.000001
           91              H      -0.990082       6.712993       5.875187       0.116463       1.094496 0.81027254E+01  0.81506124E+02                                 1.876646                            1.754826      -1.543990       2.138807                    0.991318       4.133595      12.551647       0.427247       1.425175      -0.675663      -0.020384       0.007614       0.027990       0.035453       0.002003      -0.009139      -0.001332       0.020166       0.015884      -0.012941      -0.002825       0.015766              1.946894       1.855077      -0.064370      -0.349597       1.703175       0.344612       2.282431          -0.000001
           92              H      -2.024487       5.333989       4.428941       0.086066       1.312909 0.98142973E+01  0.10289824E+03                                 2.073904                            1.896914      -1.473805       2.161983                    0.991445       4.208815      12.773927       0.424903       1.374887      -0.686195      -0.040657      -0.004971       0.013780       0.043216       0.001607      -0.011669       0.005603       0.015139       0.019679      -0.014242      -0.003252       0.017493              2.164294       2.939883       0.425701      -0.178746       1.778896       0.061915       1.774105          -0.000000
           93              H       6.939819      10.901156       8.040047       0.083835       1.573308 0.12009765E+02  0.13015283E+03                                 2.201385                            1.998040      -1.399045       2.189937                    0.994041       4.030353      11.749950       0.453400       1.246537      -0.715544       0.006207       0.032696       0.031259       0.045658      -0.007112      -0.011012       0.015022      -0.004997      -0.008044      -0.016407      -0.006193       0.022600              2.323867       2.249707       0.572309       0.405797       2.399585       0.586487       2.322309          -0.000000
           94              H       4.670344      10.572158       7.964878       0.131233       1.311187 0.98914720E+01  0.10204346E+03                                 1.956973                            1.824135      -1.254396       2.286585                    0.996246       3.595773      10.202848       0.470650       1.261491      -0.713951      -0.018296       0.021582       0.023356       0.036688      -0.005336       0.000291       0.010808      -0.015576      -0.003470      -0.011218      -0.005003       0.016222              2.011427       2.324282      -0.234713      -0.367795       1.796112       0.322407       1.913886          -0.000001
           95              H       5.253187       7.899766       5.030291       0.133330       1.222538 0.91570138E+01  0.92604756E+02                                 1.872715                            1.761609      -1.036309       2.397077                    0.997909       3.428695       9.613024       0.476574       1.270856      -0.713072      -0.011765      -0.024073      -0.028621       0.039205      -0.000355      -0.002588       0.013132      -0.008088       0.020255      -0.010404      -0.006990       0.017394              1.908348       1.868224       0.214336       0.223979       1.951839       0.436078       1.904982          -0.000001
           96              H       7.543321       8.190043       5.303905       0.090628       1.597350 0.12411404E+02  0.13517362E+03                                 2.221527                            2.035569      -1.215422       2.288131                    0.995228       3.828246      11.069590       0.449214       1.251936      -0.717112       0.022148      -0.026347      -0.029679       0.045448       0.003232       0.000574       0.015921      -0.006165       0.019163      -0.013741      -0.005887       0.019628              2.305442       2.589045      -0.487928      -0.546644       2.218494       0.404928       2.108789          -0.000001
           97              H      -3.758288      10.361550       4.383840       0.088256       1.528861 0.11433184E+02  0.12199582E+03                                 2.140543                            1.934943      -1.284022       2.247911                    0.994644       3.874210      11.090062       0.467442       1.228006      -0.720547       0.022859      -0.036167      -0.016606       0.045895      -0.007904      -0.018068       0.004977       0.005660       0.020966      -0.016430      -0.007781       0.024211              2.259627       1.918254      -0.602875      -0.043051       3.135773      -0.158258       1.724854          -0.000001
           98              H      -3.286088      12.060880       2.898506       0.138774       1.209414 0.89859025E+01  0.89883633E+02                                 1.810737                            1.706876      -1.151325       2.343929                    0.996835       3.353403       9.161709       0.503632       1.215832      -0.725523       0.027661      -0.011823      -0.029092       0.041848      -0.014835      -0.011682       0.006808       0.003840      -0.010430      -0.014481      -0.008834       0.023315              1.840456       1.787213      -0.042541      -0.464243       1.652734      -0.115253       2.081421          -0.000001
           99              H      -5.934775      14.403051       4.928061       0.141283       1.136892 0.82309422E+01  0.80124169E+02                                 1.703750                            1.608147      -1.024168       2.403942                    0.998362       3.191897       8.456677       0.534022       1.178239      -0.735086      -0.019349       0.033672       0.009095       0.039886      -0.009439      -0.013244       0.008123      -0.002478      -0.021867      -0.016642      -0.004491       0.021133              1.732521       1.511496      -0.317709      -0.082699       2.165490      -0.068542       1.520578          -0.000000
          100              H       8.484780      12.579745       6.308159       0.076816       1.552880 0.11661645E+02  0.12429673E+03                                 2.126385                            1.927649      -1.159364       2.309162                    0.995053       3.761367      10.550665       0.480927       1.194888      -0.729888      -0.034854       0.008153       0.027813       0.045330      -0.012723      -0.015275      -0.001840      -0.004736      -0.037283      -0.023821       0.002191       0.021629              2.241220       2.277441       0.148016      -0.817747       1.846664      -0.224806       2.599556          -0.000001
          101              H      -0.265512      10.703255      28.173237       0.092209       1.602432 0.12667131E+02  0.13948150E+03                                 2.272107                            2.089129      -1.303579       2.244324                    0.994431       3.972863      11.774922       0.430511       1.292063      -0.707308       0.000370       0.042104      -0.021103       0.047098      -0.014189      -0.001979      -0.003488      -0.021066      -0.041500      -0.016055      -0.008663       0.024718              2.352634       2.065776       0.485743      -0.387764       2.668959      -0.493884       2.323166           0.000001
          102              H      -2.089352      10.800659      29.550328       0.132457       1.248340 0.96605222E+01  0.99552981E+02                                 1.941177                            1.842238      -1.084110       2.376151                    0.997029       3.552513      10.234608       0.451159       1.317414      -0.702852      -0.018827       0.034552      -0.001733       0.039386      -0.006274      -0.002370      -0.009879      -0.028214      -0.012636      -0.015514      -0.005448       0.020962              1.979801       2.078135      -0.362624      -0.198367       2.228142       0.136783       1.633127           0.000001
          103              H      -1.361901      13.422055       0.676519       0.137144       1.165269 0.85281775E+01  0.84153968E+02                                 1.767134                            1.664829      -0.977318       2.424568                    0.998712       3.266153       8.847992       0.509300       1.218749      -0.725463      -0.007042      -0.035920       0.018631       0.041073      -0.004903       0.001636      -0.011433      -0.023268      -0.034396      -0.015449      -0.006848       0.022297              1.796432       1.624626       0.155487      -0.265900       1.991523      -0.399094       1.773146          -0.000000
          104              H       0.540146       7.061483      29.436072       0.089211       1.660702 0.12844135E+02  0.14157000E+03                                 2.310762                            2.091621      -1.258623       2.265369                    0.994934       3.926147      11.548132       0.435058       1.277299      -0.711107       0.019336      -0.039892       0.006344       0.044783       0.001935      -0.007088      -0.013202      -0.027155      -0.004398      -0.016938      -0.005640       0.022578              2.411762       2.638889      -0.851051      -0.212971       2.719636       0.094400       1.876762          -0.000001
          105              H      -0.752542       1.671245       3.463775       0.074490       1.747502 0.13638115E+02  0.15297783E+03                                 2.398085                            2.158847      -1.391604       2.194357                    0.992480       4.160120      12.446094       0.426100       1.281507      -0.708733      -0.022801       0.003205       0.039441       0.045670      -0.005485      -0.008153      -0.012023      -0.020558       0.044272      -0.022502      -0.000166       0.022668              2.542676       2.573973      -0.475861      -0.814048       2.171003       0.475819       2.883052           0.000001
          106              H       0.689109      -0.163246       3.602085       0.138343       1.256050 0.94699159E+01  0.96366160E+02                                 1.889833                            1.779412      -1.118736       2.358158                    0.997475       3.429455       9.576476       0.480053       1.253829      -0.717046      -0.000257      -0.018635       0.035267       0.039889       0.000773      -0.009487      -0.011065       0.010119       0.045223      -0.016956      -0.005429       0.022386              1.920702       1.570767      -0.194482       0.027351       2.027625      -0.417326       2.163714           0.000001
          107              H       2.005345      -5.540584      29.983300       0.137162       1.312536 0.10234039E+02  0.10678954E+03                                 1.998091                            1.891336      -1.107253       2.367984                    0.997047       3.533470      10.179533       0.447819       1.310755      -0.705096       0.024034      -0.001719      -0.033378       0.041166      -0.000606      -0.011740      -0.006491      -0.005220       0.049946      -0.016090      -0.006127       0.022217              2.038094       2.119403      -0.259245      -0.406654       1.779306       0.183487       2.215574           0.000001
          108              H       0.540085      -3.762813      30.013368       0.085287       1.600085 0.12722397E+02  0.14048215E+03                                 2.280430                            2.101270      -1.287322       2.249559                    0.994082       4.042332      12.064642       0.426214       1.301446      -0.704826       0.005782       0.022392      -0.040097       0.046288      -0.004301      -0.013716      -0.000198       0.006035       0.047174      -0.015285      -0.007391       0.022675              2.355659       1.867062      -0.218767       0.222114       2.489163      -0.674543       2.710750           0.000001
          109              C       8.803461       1.129325      20.036975       0.086497      29.536075 0.34367529E+03  0.76922712E+04                                 8.565262                            6.331568      -0.005228       2.015145                    0.999300      26.720749      77.345504       0.625597       0.437427      -1.041125      -0.027314      -0.045200      -0.009423       0.053646      -0.003627       0.028629      -0.029242      -0.018610      -0.049844      -0.046184       0.003555       0.042630             10.126689      11.138471       0.807952      -1.914255       8.719218       4.639435      10.522377          -0.000000
          110              C       8.154201       1.691482      21.080317      -0.149839      36.343200 0.45295826E+03  0.10825932E+05                                 9.740421                            7.222343      -0.086756       1.953656                    0.998542      29.918110      88.500890       0.593430       0.431846      -1.048029      -0.010762      -0.021020       0.004766       0.024091      -0.002659       0.020215      -0.032055      -0.022710      -0.022438      -0.038164      -0.003759       0.041924             11.630718      13.642158      -0.170176      -3.907596       9.353516       4.783957      11.896480          -0.000001
          111              C       6.842391       1.295848      21.383998       0.061994      39.561473 0.39835203E+03  0.91438683E+04                                10.301084                            6.735515      -0.081428       1.996430                    0.999210      26.238981      74.035637       0.624795       0.427077      -1.059682       0.020337      -0.011751      -0.015431       0.028103      -0.010433       0.013614      -0.023008      -0.009189       0.009490      -0.020525      -0.012893       0.033419             13.865344      14.703848      -1.702392      -6.024946      10.834440       7.262087      16.057745          -0.000001
          112              C       6.263949       0.361940      20.581196      -0.139356      36.400254 0.42577256E+03  0.10033743E+05                                 9.785955                            7.009759      -0.103989       1.949679                    0.999232      29.623772      87.407226       0.600566       0.432773      -1.046026       0.005300       0.001794      -0.004129       0.006954      -0.001270       0.016089      -0.040403      -0.037448      -0.006222      -0.039894      -0.012503       0.052397             11.998655      11.774442      -0.600389      -3.262688      10.144786       6.552656      14.076738          -0.000000
          113              C       7.010598      -0.182220      19.567922       0.100961      28.795345 0.33030177E+03  0.73182303E+04                                 8.438373                            6.189762       0.004708       2.023816                    0.999230      26.314143      75.724722       0.635540       0.434979      -1.042831       0.034719       0.023811       0.010124       0.043300       0.002492       0.034041      -0.032609      -0.019375      -0.015713      -0.050745       0.005088       0.045657             10.145717      10.499267      -0.028639      -2.426008       8.370341       5.060811      11.567544           0.000001
          114              C       6.675679       5.446150      27.184017       0.102105      28.385341 0.34065085E+03  0.76257574E+04                                 8.441048                            6.358213      -0.156522       1.970904                    0.998693      26.712952      77.928511       0.614810       0.445033      -1.034199       0.036273       0.004423      -0.026832       0.045335      -0.031120      -0.011136      -0.035538      -0.024037      -0.037500      -0.052301       0.002370       0.049931              9.920148      10.030345       2.466713       0.627245       8.793948       4.676408      10.936151          -0.000000
          115              C       5.985092       4.615856      26.369188      -0.137715      35.273992 0.43499174E+03  0.10319435E+05                                 9.602595                            7.105614      -0.228925       1.907868                    0.998615      29.979751      89.129471       0.593168       0.435265      -1.043170       0.003718       0.006710      -0.003903       0.008607      -0.018444      -0.002982      -0.044513      -0.033146      -0.014228      -0.045258      -0.010322       0.055580             11.486484      10.848298       2.753949       0.969814      10.280734       5.945909      13.330422          -0.000002
          116              C       6.612218       4.137526      25.226623       0.059834      40.274699 0.41949102E+03  0.97659364E+04                                10.474176                            6.937926      -0.194230       1.955863                    0.999032      26.757183      76.327069       0.611430       0.430297      -1.056442       0.014886       0.015871       0.015955       0.026982      -0.016727       0.005304      -0.022074      -0.017721      -0.028892      -0.024106      -0.010474       0.034580             14.144505      13.449915       5.241076       3.121061      13.190906       8.242795      15.792695          -0.000001
          117              C       7.913700       4.594828      24.977063      -0.150602      36.180840 0.46071459E+03  0.11100541E+05                                 9.843820                            7.371061      -0.313146       1.878846                    0.998220      30.486129      91.684487       0.574824       0.442241      -1.037837      -0.011263      -0.009322       0.012817       0.019443      -0.026148      -0.000357      -0.035869      -0.007165       0.008785      -0.043621      -0.001909       0.045529             11.857159      13.082971       3.960169       1.438410      10.289405       5.103879      12.199101          -0.000001
          118              C       8.514275       5.413964      25.827973       0.086513      28.749181 0.33723055E+03  0.75318651E+04                                 8.466609                            6.305018      -0.039561       2.005499                    0.998879      26.819685      78.207524       0.620374       0.442056      -1.035703      -0.031994      -0.002120       0.041954       0.052804      -0.029113      -0.005956      -0.039673      -0.012009      -0.003477      -0.050806       0.001778       0.049028             10.025867      10.274825       2.158455       0.006579       8.485150       4.669926      11.317626          -0.000000
          119              C       0.790954       0.769111      22.631799       0.077879      27.288324 0.33198630E+03  0.73440108E+04                                 8.030488                            6.149097       0.128344       2.056398                    0.999674      26.406571      75.229387       0.648275       0.427104      -1.050586      -0.016301       0.037524       0.027628       0.049367      -0.007164      -0.010956      -0.009519      -0.070122       0.067327      -0.049001       0.016247       0.032755              9.476284      14.307395       2.065029      -0.175307       7.154390       2.131640       6.967068          -0.000001
          120              C       2.138178       0.946413      22.682914      -0.142385      33.939696 0.41591811E+03  0.97022520E+04                                 9.234174                            6.853979       0.093797       2.016076                    0.999319      29.028859      84.021765       0.619915       0.423554      -1.056229       0.002997       0.014917       0.001884       0.015331      -0.013731       0.004228      -0.027414      -0.068604       0.042184      -0.044001      -0.006822       0.050824             11.344894      18.688427       3.083741       0.625770       7.922144       2.335879       7.424111          -0.000001
          121              C       2.672351       1.855734      23.584938       0.070951      39.341211 0.39771878E+03  0.91187372E+04                                10.263969                            6.721395      -0.195385       1.956593                    0.999085      26.265733      73.883601       0.627153       0.425965      -1.061183      -0.020258      -0.005482      -0.002331       0.021115      -0.008734       0.011137      -0.020426      -0.030086       0.053271      -0.027239      -0.009268       0.036507             14.425814      26.802293       3.515778      -0.796060       8.481297       2.294173       7.993851          -0.000001
          122              C       1.800276       2.522599      24.381727      -0.144636      33.192786 0.41841635E+03  0.97652503E+04                                 9.066200                            6.873039       0.093249       2.015699                    0.999368      28.960987      83.568448       0.619885       0.423370      -1.057415      -0.004709      -0.004854      -0.005339       0.008616       0.002328       0.007517      -0.016060      -0.051084       0.060642      -0.037046       0.002731       0.034315             10.846279      17.831485       0.901874      -0.963247       7.362027       2.186507       7.345324          -0.000002
          123              C       0.432394       2.323944      24.234396       0.103714      25.172608 0.30610312E+03  0.66262082E+04                                 7.547211                            5.865127       0.243908       2.105629                    0.999697      25.523862      71.605307       0.671414       0.421423      -1.055573       0.007322      -0.027299      -0.031206       0.042104      -0.005220      -0.010028      -0.024033      -0.058262       0.090001      -0.046751      -0.000909       0.047660              8.686712      12.703208       1.002304      -0.276748       7.144145       2.225790       6.212782          -0.000001
          124              C       6.080986       1.888311      22.481462       0.373207      34.243945 0.32258104E+03  0.70917169E+04                                 9.687362                            6.278344      -0.356018       1.919754                    0.998895      24.365790      69.418747       0.608010       0.458229      -1.031276      -0.016190       0.009203       0.024821       0.031030      -0.025527       0.025289      -0.060587      -0.060056       0.021059      -0.046925      -0.041723       0.088648             13.197306      14.787549      -1.538726      -5.242003      10.077594       6.541895      14.726775          -0.000001
          125              C       5.954094       3.239716      24.270477       0.372173      34.587719 0.33397294E+03  0.74086231E+04                                 9.807423                            6.411658      -0.383597       1.911535                    0.998705      24.567141      70.385508       0.598162       0.461595      -1.029046      -0.015509      -0.019309      -0.018739       0.031056      -0.026491       0.014853      -0.061232      -0.078400      -0.024130      -0.049508      -0.041719       0.091227             13.472234      14.237808       4.955200       3.305259      12.334684       7.455034      13.844211          -0.000001
          126              C       4.122867       2.121563      23.563891       0.363693      35.367230 0.33148655E+03  0.73283446E+04                                 9.884318                            6.339094      -0.388602       1.903287                    0.998857      24.631232      70.091770       0.609462       0.454590      -1.034594       0.026316       0.002147      -0.004023       0.026708      -0.021234       0.014485      -0.064101      -0.070577       0.010137      -0.047925      -0.041619       0.089544             14.080055      25.509911       3.780759      -0.506443       8.166444       2.460717       8.563809          -0.000001
          127              C      11.545125      -0.180667      25.557366       0.086259      28.332410 0.32253712E+03  0.70634779E+04                                 8.199317                            6.021017       0.262079       2.102920                    0.999819      25.890242      72.707108       0.663553       0.421494      -1.057077       0.034851      -0.022936      -0.026614       0.049487      -0.001978       0.016916       0.036928       0.054885       0.011235      -0.054751       0.014372       0.040379             10.048222       6.534528      -0.580920      -2.525490      12.989254      -4.741648      10.620886          -0.000001
          128              C      11.276561      -1.177477      26.459390      -0.138749      35.816564 0.42731382E+03  0.10016630E+05                                 9.580133                            6.944087       0.039450       1.994519                    0.999513      29.078132      83.847301       0.617471       0.423170      -1.058478       0.005600      -0.006007       0.003731       0.009020      -0.000169       0.016879       0.031784       0.039288      -0.021508      -0.045598       0.010143       0.035456             12.214321       6.958708      -0.373397      -2.224227      16.895689      -7.180850      12.788565          -0.000001
          129              C      11.922866      -2.410450      26.309053       0.075526      43.268144 0.42427547E+03  0.99056262E+04                                11.107404                            7.014040      -0.256609       1.937089                    0.998932      26.707454      76.300886       0.603326       0.434830      -1.053650      -0.001301       0.020264      -0.017353       0.026711       0.018238       0.023888       0.017747       0.030465      -0.031804      -0.028752      -0.015865       0.044618             16.468450       8.255007       1.148393      -3.951021      22.169286     -11.933072      18.981058           0.000000
          130              C      12.833309      -2.566176      25.271725      -0.150648      35.423500 0.42122286E+03  0.98150890E+04                                 9.438832                            6.855908       0.190128       2.043023                    0.999679      28.838969      82.267792       0.628166       0.418456      -1.063975      -0.005602      -0.002235      -0.001842       0.006306       0.001103       0.010510       0.022325       0.019736      -0.027187      -0.030718       0.007527       0.023191             11.957060       7.170462       0.821757      -3.540681      14.815329      -6.765884      13.885390          -0.000000
          131              C      12.997106      -1.470358      24.444869       0.097472      27.492441 0.30989828E+03  0.67241323E+04                                 8.032525                            5.901457       0.218238       2.089227                    0.999797      25.729865      72.095346       0.669820       0.421435      -1.056339      -0.035231       0.023866       0.025290       0.049501       0.005402       0.010784       0.032039       0.059339      -0.008582      -0.050043       0.011597       0.038445              9.911214       6.629875       0.243136      -2.840372      12.640828      -5.019203      10.462937          -0.000001
          132              C       7.864956       1.080441       1.359051       0.079997      27.348833 0.33712818E+03  0.74931771E+04                                 8.057961                            6.189308       0.134678       2.058552                    0.999570      26.545271      76.026065       0.646718       0.426109      -1.050258      -0.011877       0.045878      -0.006133       0.047786      -0.004921       0.040278       0.003076      -0.036759      -0.003014      -0.051067       0.019315       0.031752              9.431686      10.678545      -0.397496      -4.879701       8.761578      -0.169964       8.854934           0.000001
          133              C       8.950996       1.025317       0.553242      -0.149124      34.630793 0.43938672E+03  0.10444223E+05                                 9.505661                            7.140720      -0.164803       1.928271                    0.998745      29.975464      89.045424       0.592118       0.435179      -1.043791       0.005550       0.010376       0.005431       0.012960      -0.001403       0.036583       0.002751      -0.032950       0.011001      -0.045645       0.014653       0.030992             11.529242      14.271718       0.466609      -6.949163       9.290117      -0.824016      11.025892           0.000002
          134              C       9.318426      -4.294081      29.857017       0.073634      41.400210 0.43058146E+03  0.10149601E+05                                10.913259                            7.166396      -0.449974       1.875182                    0.998515      27.324083      79.960866       0.580945       0.447278      -1.040098      -0.014779       0.004137       0.020178       0.025351       0.006951       0.027282       0.005370       0.004150       0.038785      -0.024751      -0.009799       0.034550             15.028406      20.639876      -1.123962     -10.692362      10.255058      -0.520199      14.190284           0.000001
          135              C       8.523084      -3.164176      29.902118      -0.136893      34.073430 0.42521612E+03  0.99687214E+04                                 9.275320                            6.953622       0.047367       1.999525                    0.999434      29.068609      84.197557       0.612679       0.426426      -1.055018       0.004214       0.002298       0.007781       0.009143       0.005970       0.034944      -0.001021      -0.024663       0.005479      -0.041981       0.011476       0.030505             11.076509      14.165847      -2.000472      -6.214122       9.126726      -0.183714       9.936953           0.000001
          136              C       7.409007       3.209742       0.637431       0.090291      26.741233 0.32140056E+03  0.70567103E+04                                 7.915444                            6.030020       0.145781       2.065084                    0.999643      26.192334      74.485750       0.657549       0.424250      -1.051717       0.007969      -0.040282       0.017116       0.044487       0.010142       0.035240       0.013732      -0.053361       0.029745      -0.051827       0.008468       0.043359              9.184749      11.124248      -1.516458      -4.565323       8.017015      -0.679926       8.412983           0.000001
          137              C       7.553684       9.532452      27.337361       0.097615      26.805063 0.33044397E+03  0.73242584E+04                                 8.010168                            6.170090       0.044819       2.032398                    0.999385      26.517828      76.397044       0.639623       0.432033      -1.044306      -0.022192      -0.015227       0.042394       0.050216       0.039554       0.004434       0.012560       0.014132       0.038244      -0.047341       0.008411       0.038930              9.314787       8.646422      -4.687070      -1.621520      10.837291       0.053221       8.460650           0.000002
          138              C       6.714074      10.640142      27.241145      -0.147595      33.720935 0.43219179E+03  0.10186068E+05                                 9.227995                            7.011352       0.045059       1.997627                    0.999350      29.401261      85.730323       0.609281       0.426539      -1.053653      -0.012431      -0.006582      -0.008270       0.016316       0.036046       0.007492       0.001504       0.022959      -0.002723      -0.037661      -0.001818       0.039479             11.037685      10.523977      -6.338372      -1.828845      13.397641       0.407138       9.191437           0.000003
          139              C       5.929058      10.886054      28.329588       0.066789      38.624231 0.42516468E+03  0.99654336E+04                                10.349616                            7.067195      -0.278372       1.931113                    0.998716      27.031207      78.242347       0.593197       0.440523      -1.046662       0.005545      -0.032261      -0.001239       0.032758       0.023241       0.008510       0.010921       0.010792      -0.033061      -0.020251      -0.013208       0.033459             13.946840      13.611042      -9.511919      -0.924753      18.415412      -0.866558       9.814067           0.000001
          140              C       5.943810      10.033358      29.406004      -0.148484      33.383162 0.44522146E+03  0.10607446E+05                                 9.231028                            7.170261      -0.131356       1.938392                    0.998875      29.978970      88.873258       0.593672       0.433037      -1.046107      -0.011382      -0.008187      -0.010149       0.017309       0.021622       0.005087       0.008928       0.004826       0.073020      -0.034115       0.004796       0.029319             10.838615      10.342939      -5.803003      -0.399270      13.322334      -0.965829       8.850572           0.000002
          141              C       6.812933       8.975353      29.366917       0.090606      26.654355 0.33229169E+03  0.73789936E+04                                 7.979467                            6.195425       0.050516       2.033730                    0.999418      26.579503      76.765413       0.636758       0.433166      -1.043127       0.011701       0.003081      -0.048197       0.049693       0.040712       0.010767       0.007799       0.024799       0.056592      -0.051991       0.010910       0.041081              9.213670       8.389542      -4.406045      -0.977046      10.629121      -0.286404       8.622346           0.000001
          142              C      11.723655      -3.477788      27.313307       0.373986      36.213242 0.33242805E+03  0.74230422E+04                                10.350939                            6.507648      -0.600697       1.837452                    0.997971      25.321774      74.650343       0.574170       0.477729      -1.012379      -0.001905      -0.026857       0.017644       0.032191       0.036150       0.047525       0.045627      -0.013106       0.065082      -0.050757      -0.038739       0.089496             15.163850       9.603855       0.290377      -3.359649      19.851430     -10.347955      16.036265           0.000001
          143              C      10.522514      -4.362727      29.000093       0.366803      35.396353 0.33939221E+03  0.76420368E+04                                10.280940                            6.635344      -0.711354       1.801546                    0.997263      25.800475      77.171742       0.559168       0.486470      -1.004621       0.019567       0.004078      -0.018626       0.027321       0.038566       0.031390       0.046289      -0.020092       0.040669      -0.047180      -0.032842       0.080022             14.418912      19.475201      -1.700649      -9.261189       9.633099      -1.469059      14.148438           0.000001
          144              C      12.389141      -5.348396      28.260433       0.371641      34.909646 0.34173098E+03  0.76758986E+04                                10.103914                            6.604622      -0.514626       1.868793                    0.997971      25.270296      74.473875       0.569664       0.478677      -1.012894      -0.026019       0.022610      -0.001720       0.034513       0.033444       0.045734       0.048297       0.007899       0.042719      -0.048504      -0.038565       0.087069             14.113469      14.723424      -8.576362      -1.386261      18.769546      -2.213472       8.847436           0.000001
          145              C       5.952601       4.326734       5.003230       0.088906      29.420784 0.34205487E+03  0.76462633E+04                                 8.539491                            6.313083      -0.003868       2.016570                    0.999319      26.657050      77.089013       0.627096       0.436937      -1.041512       0.027564      -0.045244      -0.009709       0.053862       0.003305      -0.026745      -0.029338      -0.019294      -0.049634      -0.044898       0.003124       0.041774             10.094881      11.113242      -0.809196       1.909813       8.688126       4.617349      10.483274          -0.000000
          146              C       6.601870       4.888891       6.046572      -0.148872      36.358797 0.45322489E+03  0.10834602E+05                                 9.746272                            7.227022      -0.091479       1.952147                    0.998525      29.925268      88.550225       0.592885       0.432152      -1.047776       0.012903      -0.021952       0.006103       0.026184       0.002093      -0.019249      -0.032943      -0.019577      -0.021702      -0.038264      -0.003164       0.041428             11.637600      13.655284       0.169480       3.910917       9.356395       4.784432      11.901120          -0.000001
          147              C       7.913676       4.493257       6.350254       0.059477      39.618158 0.39897291E+03  0.91614773E+04                                10.306816                            6.738047      -0.081359       1.995886                    0.999232      26.270422      74.132401       0.625069       0.426733      -1.059920      -0.017940      -0.012316      -0.016067       0.027049       0.011215      -0.013955      -0.023453      -0.011008       0.010976      -0.020377      -0.014296       0.034673             13.874743      14.715929       1.707502       6.034298      10.838993       7.266113      16.069307          -0.000001
          148              C       8.492105       3.559349       5.547452      -0.141834      36.529250 0.42753389E+03  0.10086924E+05                                 9.815977                            7.030283      -0.111117       1.947204                    0.999180      29.676870      87.650647       0.598841       0.433517      -1.045445      -0.005287       0.002054      -0.003614       0.006725       0.002280      -0.017809      -0.040775      -0.039801      -0.005666      -0.040938      -0.013097       0.054035             12.038426      11.802173       0.609308       3.275964      10.180763       6.582142      14.132344          -0.000001
          149              C       7.745447       3.015189       4.534177       0.101984      28.812414 0.33053862E+03  0.73255891E+04                                 8.445358                            6.194734       0.036263       2.033682                    0.999308      26.323454      75.789420       0.634792       0.435366      -1.042485      -0.034542       0.024599       0.012273       0.044147      -0.001058      -0.033986      -0.030783      -0.018685      -0.014485      -0.048879       0.004027       0.044852             10.154785      10.507385       0.031162       2.429911       8.377433       5.066105      11.579537           0.000001
          150              C       8.080450       8.643559      12.150272       0.101609      28.488991 0.34226768E+03  0.76717312E+04                                 8.467126                            6.379272      -0.156432       1.969974                    0.998604      26.766218      78.157154       0.612874       0.445869      -1.033619      -0.035198       0.004416      -0.025462       0.043666       0.030647       0.010077      -0.034259      -0.026181      -0.035211      -0.050284       0.000795       0.049489              9.950918      10.064822      -2.480253      -0.637515       8.823791       4.690631      10.964139          -0.000000
          151              C       8.771025       7.813265      11.335443      -0.134689      35.183727 0.43366699E+03  0.10280170E+05                                 9.588456                            7.097057      -0.226774       1.909284                    0.998625      29.927919      88.941607       0.593240       0.435544      -1.043003      -0.003772       0.005749      -0.005417       0.008753       0.018404       0.004664      -0.044202      -0.033207      -0.014344      -0.045977      -0.008976       0.054953             11.467424      10.832815      -2.749909      -0.968237      10.263794       5.932668      13.305663          -0.000002
          152              C       8.143891       7.334935      10.192879       0.055882      40.343595 0.42032878E+03  0.97898895E+04                                10.482767                            6.943153      -0.192410       1.956395                    0.998982      26.786528      76.417129       0.611451       0.430086      -1.056618      -0.012462       0.014997       0.015512       0.024917       0.017159      -0.006531      -0.022605      -0.018990      -0.031059      -0.024368      -0.011758       0.036127             14.156636      13.467046      -5.251521      -3.128966      13.202531       8.248115      15.800330          -0.000001
          153              C       6.842414       7.792237       9.943319      -0.147667      36.085007 0.45920451E+03  0.11055518E+05                                 9.825209                            7.356805      -0.311159       1.879834                    0.998222      30.444078      91.534146       0.575612       0.441981      -1.037949       0.014030      -0.008688       0.013188       0.021124       0.024666       0.000733      -0.035266      -0.008666       0.004536      -0.042139      -0.002197       0.044336             11.833536      13.054663      -3.947715      -1.428846      10.267225       5.093111      12.178721          -0.000001
          154              C       6.241851       8.611373      10.794229       0.086102      28.826267 0.33830886E+03  0.75634078E+04                                 8.490114                            6.321973      -0.050320       2.002101                    0.998850      26.859718      78.411202       0.618413       0.443020      -1.034944       0.029764      -0.002098       0.043338       0.052616       0.029005       0.006519      -0.038284      -0.015972      -0.010054      -0.049742       0.001081       0.048661             10.055438      10.295924      -2.163268      -0.010040       8.512971       4.691135      11.357420          -0.000000
          155              C      -0.790890       3.966520       7.598054       0.076638      27.341842 0.33281608E+03  0.73671363E+04                                 8.042057                            6.157976       0.127911       2.055880                    0.999618      26.438136      75.349504       0.647603       0.427270      -1.050459       0.015116       0.037432       0.026182       0.048117       0.006894       0.011461      -0.011697      -0.069668       0.064165      -0.048506       0.013881       0.034625              9.490662      14.332467      -2.067599       0.177353       7.163073       2.133064       6.976446          -0.000001
          156              C      -2.138111       4.143822       7.649169      -0.143045      34.014213 0.41703121E+03  0.97352567E+04                                 9.250539                            6.865822       0.090414       2.014666                    0.999372      29.062629      84.165092       0.618984       0.423885      -1.055965      -0.003699       0.013806       0.001688       0.014392       0.013363      -0.003654      -0.026376      -0.068787       0.042179      -0.043961      -0.005757       0.049718             11.366898      18.729884      -3.094247      -0.629897       7.935732       2.337957       7.435076          -0.000001
          157              C      -2.672272       5.053143       8.551194       0.072236      39.314505 0.39730094E+03  0.91076621E+04                                10.264901                            6.721155      -0.200770       1.955297                    0.999084      26.247738      73.850714       0.626642       0.426383      -1.060818       0.021037      -0.005883      -0.001078       0.021870       0.008045      -0.010706      -0.021117      -0.029128       0.053330      -0.026435      -0.010241       0.036676             14.429859      26.814330      -3.515868       0.798265       8.481252       2.293257       7.993995          -0.000001
          158              C      -1.800188       5.720008       9.347982      -0.145939      33.176647 0.41817758E+03  0.97575584E+04                                 9.059834                            6.868051       0.097706       2.017097                    0.999402      28.957173      83.528042       0.620566       0.422997      -1.057727       0.004874      -0.005381      -0.004094       0.008335      -0.004434      -0.005400      -0.016175      -0.051330       0.062747      -0.037355       0.002845       0.034511             10.839139      17.820579      -0.899725       0.963547       7.356469       2.185382       7.340369          -0.000002
          159              C      -0.432308       5.521353       9.200652       0.103256      25.179110 0.30619283E+03  0.66285291E+04                                 7.545868                            5.863211       0.255532       2.108921                    0.999675      25.533373      71.630276       0.672011       0.421024      -1.055840      -0.008288      -0.025960      -0.032698       0.042565       0.003020       0.011324      -0.024485      -0.058705       0.086844      -0.046371      -0.001597       0.047969              8.685553      12.701753      -0.998154       0.280031       7.142625       2.226513       6.212281          -0.000001
          160              C       8.675091       5.085720       7.447717       0.371656      34.329580 0.32343384E+03  0.71144540E+04                                 9.698966                            6.283691      -0.351088       1.920724                    0.998821      24.398819      69.509820       0.608239       0.457800      -1.031620       0.016086       0.007431       0.024153       0.029956       0.026340      -0.024694      -0.061242      -0.059957       0.023948      -0.046141      -0.043291       0.089432             13.216409      14.807474       1.545011       5.254113      10.091169       6.554043      14.750583          -0.000001
          161              C       8.802002       6.437125       9.236733       0.369684      34.694908 0.33508105E+03  0.74395012E+04                                 9.826813                            6.422356      -0.384536       1.910408                    0.998723      24.610562      70.544048       0.597643       0.461605      -1.029021       0.016456      -0.018925      -0.016355       0.029941       0.026110      -0.016226      -0.061611      -0.078612      -0.024469      -0.049301      -0.042527       0.091828             13.501362      14.270037      -4.970226      -3.316962      12.361957       7.472852      13.872091          -0.000001
          162              C      10.633215       5.318972       8.530147       0.366056      35.346601 0.33114138E+03  0.73195053E+04                                 9.885396                            6.338559      -0.386259       1.904171                    0.998893      24.615343      70.062600       0.609030       0.454987      -1.034269      -0.027819       0.002551      -0.003962       0.028215       0.020775      -0.014694      -0.061252      -0.071085       0.013126      -0.044952      -0.042033       0.086985             14.084519      25.519869      -3.781341       0.508001       8.167954       2.461436       8.565735          -0.000001
          163              C       3.210936       3.016742      10.523621       0.085407      28.301289 0.32208915E+03  0.70504087E+04                                 8.186318                            6.010613       0.269527       2.105409                    0.999820      25.884409      72.646734       0.665235       0.420623      -1.057745      -0.035614      -0.022033      -0.028965       0.050919       0.002571      -0.017136       0.038425       0.053890       0.008737      -0.055957       0.015299       0.040657             10.031674       6.524702       0.583545       2.521086      12.971039      -4.729707      10.599282          -0.000001
          164              C       3.479490       2.019932      11.425646      -0.136022      35.676379 0.42527014E+03  0.99560104E+04                                 9.549572                            6.921962       0.049170       1.997969                    0.999500      29.021576      83.609627       0.619243       0.422498      -1.058980      -0.005047      -0.004952       0.004722       0.008502      -0.000563      -0.016197       0.030574       0.040938      -0.022764      -0.044595       0.009332       0.035262             12.172349       6.941579       0.373337       2.224279      16.828615      -7.146605      12.746854          -0.000001
          165              C       2.833170       0.786959      11.275308       0.075045      43.288295 0.42457411E+03  0.99135508E+04                                11.106701                            7.013979      -0.254364       1.937432                    0.998863      26.718201      76.315347       0.603703       0.434517      -1.053924       0.000911       0.021422      -0.019242       0.028809      -0.018549      -0.023730       0.016919       0.028535      -0.033448      -0.027889      -0.016170       0.044059             16.466330       8.254306      -1.144601       3.949005      22.169221     -11.928755      18.975462           0.000000
          166              C       1.922723       0.631233      10.237980      -0.151750      35.478574 0.42193518E+03  0.98365339E+04                                 9.452412                            6.864727       0.182686       2.040703                    0.999684      28.858121      82.361660       0.627303       0.418824      -1.063666       0.003486      -0.002368      -0.001859       0.004607      -0.004237      -0.008231       0.022131       0.022974      -0.025871      -0.030241       0.006327       0.023914             11.976145       7.179434      -0.823887       3.544848      14.840849      -6.780158      13.908152          -0.000000
          167              C       1.758937       1.727051       9.411124       0.099020      27.486176 0.30976126E+03  0.67212409E+04                                 8.037747                            5.905398       0.215217       2.088407                    0.999791      25.718849      72.093806       0.668623       0.422185      -1.055740       0.036237       0.024063       0.023390       0.049388      -0.007598      -0.009087       0.030892       0.061443      -0.009404      -0.049685       0.010903       0.038783              9.918459       6.631778      -0.242571       2.838503      12.655539      -5.025124      10.468062          -0.000001
          168              C       6.891060      -2.116968      16.392795       0.075498      27.471002 0.33901025E+03  0.75459660E+04                                 8.082906                            6.207724       0.123127       2.054002                    0.999575      26.624131      76.322624       0.645537       0.426269      -1.050095       0.013334       0.045087      -0.004239       0.047208       0.005342      -0.041868       0.004690      -0.037982      -0.001687      -0.053172       0.019962       0.033210              9.462562      10.718068       0.402213       4.899713       8.785496      -0.164347       8.884124           0.000001
          169              C       5.805017      -2.172092      15.586986      -0.145614      34.513673 0.43753273E+03  0.10388791E+05                                 9.481512                            7.122731      -0.161583       1.930036                    0.998766      29.918283      88.816545       0.593250       0.434824      -1.044042      -0.003986       0.011260       0.006033       0.013382       0.001539      -0.035423       0.003454      -0.032043       0.012494      -0.044287       0.013909       0.030378             11.497899      14.231183      -0.458272       6.925954       9.270135      -0.819615      10.992378           0.000002
          170              C       5.437598      -1.096672      14.823272       0.069507      41.523032 0.43216521E+03  0.10194567E+05                                10.926219                            7.174460      -0.443638       1.876566                    0.998448      27.369733      80.080291       0.581336       0.446642      -1.040643       0.015633       0.004013       0.022430       0.027633      -0.008577      -0.026959       0.006641       0.004528       0.043839      -0.024690      -0.011161       0.035852             15.046916      20.665808       1.124425      10.706929      10.267079      -0.521815      14.207860           0.000001
          171              C       6.232953       0.033233      14.868373      -0.132798      33.954284 0.42341147E+03  0.99155835E+04                                 9.251846                            6.936780       0.051085       2.001410                    0.999512      29.010025      83.974240       0.613714       0.426172      -1.055206      -0.002321       0.000433       0.008432       0.008757      -0.006189      -0.032693       0.000083      -0.023120       0.003997      -0.039287       0.010450       0.028837             11.045979      14.119504       1.987874       6.193041       9.107389      -0.191077       9.911043           0.000001
          172              C       7.347032       0.012333      15.671175       0.087619      26.815248 0.32251342E+03  0.70874968E+04                                 7.931941                            6.042763       0.146582       2.064818                    0.999637      26.237656      74.656033       0.656457       0.424575      -1.051481      -0.007306      -0.039525       0.017958       0.044023      -0.009517      -0.038618       0.014515      -0.055583       0.029386      -0.055530       0.009758       0.045772              9.204259      11.148362       1.513939       4.579147       8.029765      -0.683491       8.434650           0.000001
          173              C       7.202492      12.729861      12.303616       0.095849      26.779367 0.32997938E+03  0.73108257E+04                                 8.001221                            6.162248       0.045590       2.032804                    0.999385      26.506062      76.327577       0.640625       0.431542      -1.044683       0.022929      -0.015654       0.043907       0.051948      -0.039870      -0.004345       0.013117       0.013387       0.039718      -0.047922       0.008648       0.039274              9.304922       8.638351       4.681426       1.623199      10.822653       0.055588       8.453761           0.000002
          174              C      -6.713886      13.837551      12.207401      -0.148099      33.772965 0.43298475E+03  0.10209766E+05                                 9.238289                            7.018075       0.047610       1.997742                    0.999305      29.427539      85.837088       0.608931       0.426574      -1.053597       0.010340      -0.008354      -0.006555       0.014821      -0.037476      -0.006180       0.002882       0.024372      -0.002172      -0.039090      -0.001758       0.040848             11.051676      10.539215       6.348871       1.833807      13.414044       0.411496       9.201770           0.000003
          175              C      -5.928864      14.083463      13.295844       0.065826      38.619050 0.42506849E+03  0.99622781E+04                                10.345856                            7.064370      -0.280403       1.930746                    0.998641      27.035274      78.241926       0.593591       0.440270      -1.046848      -0.005287      -0.032183      -0.001202       0.032636      -0.024631      -0.008890       0.010456       0.011350      -0.032690      -0.020906      -0.013806       0.034712             13.941718      13.607550       9.507882       0.926741      18.405680      -0.863840       9.811924           0.000001
          176              C      -5.943623      13.230767      14.372260      -0.153385      33.543618 0.44802335E+03  0.10690658E+05                                 9.258225                            7.191069      -0.135117       1.936248                    0.998857      30.068045      89.197896       0.593041       0.432830      -1.046262       0.011643      -0.006971      -0.011935       0.018072      -0.022917      -0.005656       0.009197       0.003422       0.070281      -0.034844       0.005349       0.029494             10.872677      10.375060       5.825406       0.393879      13.369991      -0.972402       8.872979           0.000002
          177              C       7.943242      12.172762      14.333172       0.094931      26.503107 0.32984897E+03  0.73101648E+04                                 7.944329                            6.167950       0.076737       2.043686                    0.999495      26.481357      76.368702       0.638993       0.432512      -1.043676      -0.011531       0.004031      -0.046307       0.047891      -0.039815      -0.011094       0.005879       0.024834       0.056996      -0.051255       0.011576       0.039679              9.171600       8.346037       4.379051       0.970587      10.577731      -0.295500       8.591033           0.000001
          178              C       3.032371      -0.280379      12.279563       0.374030      36.240271 0.33271847E+03  0.74313979E+04                                10.356726                            6.511365      -0.601366       1.837298                    0.997929      25.334624      74.705794       0.573871       0.477857      -1.012277       0.002974      -0.025580       0.017391       0.031075      -0.037253      -0.047046       0.044912      -0.013165       0.062275      -0.050999      -0.038015       0.089013             15.172255       9.607022      -0.287834       3.357919      19.867389     -10.354818      16.042354           0.000001
          179              C       4.233507      -1.165318      13.966349       0.371445      35.290259 0.33822412E+03  0.76099914E+04                                10.266102                            6.627591      -0.709068       1.802900                    0.997250      25.756259      77.037455       0.558970       0.487010      -1.004235      -0.019882       0.004092      -0.017565       0.026843      -0.038835      -0.030215       0.044634      -0.020420       0.039379      -0.047171      -0.030986       0.078156             14.394974      19.439875       1.698703       9.240508       9.621586      -1.468459      14.123460           0.000000
          180              C       2.366866      -2.150987      13.226688       0.371603      34.951018 0.34212204E+03  0.76871946E+04                                10.112446                            6.609061      -0.514653       1.868472                    0.998008      25.287450      74.546567       0.569363       0.478773      -1.012801       0.025167       0.021958      -0.001786       0.033447      -0.032288      -0.045941       0.048685       0.006724       0.041390      -0.048970      -0.037795       0.086765             14.127385      14.737032       8.587985       1.385869      18.791265      -2.215974       8.853858           0.000001
          181              C       1.425499       6.701950      25.064259       0.088906      29.420784 0.34205487E+03  0.76462632E+04                                 8.539491                            6.313083      -0.003868       2.016570                    0.999319      26.657050      77.089011       0.627096       0.436937      -1.041512      -0.027564       0.045244       0.009709       0.053862       0.003305      -0.026745      -0.029338      -0.019294      -0.049634      -0.044898       0.003124       0.041774             10.094880      11.113242      -0.809195       1.909813       8.688126       4.617348      10.483273          -0.000000
          182              C       0.776230       6.139793      24.020917      -0.148872      36.358798 0.45322492E+03  0.10834603E+05                                 9.746272                            7.227022      -0.091480       1.952147                    0.998525      29.925269      88.550227       0.592885       0.432152      -1.047776      -0.012903       0.021952      -0.006103       0.026184       0.002093      -0.019249      -0.032943      -0.019577      -0.021702      -0.038264      -0.003164       0.041428             11.637600      13.655285       0.169480       3.910917       9.356395       4.784432      11.901120          -0.000001
          183              C      -0.535576       6.535427      23.717235       0.059477      39.618157 0.39897291E+03  0.91614772E+04                                10.306815                            6.738047      -0.081359       1.995886                    0.999232      26.270422      74.132399       0.625069       0.426733      -1.059920       0.017940       0.012316       0.016067       0.027049       0.011215      -0.013955      -0.023453      -0.011008       0.010976      -0.020377      -0.014296       0.034673             13.874742      14.715929       1.707502       6.034298      10.838992       7.266113      16.069307          -0.000001
          184              C      -1.114005       7.469335      24.520037      -0.141834      36.529246 0.42753383E+03  0.10086923E+05                                 9.815977                            7.030283      -0.111117       1.947204                    0.999180      29.676868      87.650641       0.598841       0.433517      -1.045445       0.005287      -0.002054       0.003614       0.006725       0.002280      -0.017809      -0.040775      -0.039801      -0.005666      -0.040938      -0.013097       0.054036             12.038426      11.802172       0.609308       3.275964      10.180763       6.582142      14.132343          -0.000000
          185              C      -0.367347       8.013495      25.533312       0.101984      28.812413 0.33053860E+03  0.73255885E+04                                 8.445357                            6.194734       0.036264       2.033682                    0.999308      26.323453      75.789417       0.634792       0.435366      -1.042485       0.034542      -0.024599      -0.012273       0.044147      -0.001058      -0.033986      -0.030783      -0.018685      -0.014485      -0.048879       0.004027       0.044852             10.154785      10.507385       0.031162       2.429911       8.377433       5.066105      11.579537           0.000001
          186              C      -0.702350       2.385125      17.917217       0.101609      28.488992 0.34226770E+03  0.76717318E+04                                 8.467126                            6.379272      -0.156432       1.969974                    0.998604      26.766219      78.157156       0.612874       0.445869      -1.033619       0.035198      -0.004416       0.025462       0.043666       0.030647       0.010077      -0.034259      -0.026181      -0.035211      -0.050284       0.000795       0.049489              9.950917      10.064822      -2.480253      -0.637515       8.823791       4.690631      10.964139          -0.000000
          187              C      -1.392925       3.215419      18.732046      -0.134689      35.183728 0.43366700E+03  0.10280171E+05                                 9.588457                            7.097058      -0.226774       1.909284                    0.998625      29.927919      88.941610       0.593240       0.435544      -1.043003       0.003772      -0.005749       0.005417       0.008753       0.018404       0.004664      -0.044202      -0.033207      -0.014344      -0.045977      -0.008976       0.054953             11.467425      10.832815      -2.749909      -0.968237      10.263796       5.932668      13.305665          -0.000002
          188              C      -0.765791       3.693749      19.874610       0.055882      40.343596 0.42032878E+03  0.97898897E+04                                10.482768                            6.943153      -0.192410       1.956395                    0.998982      26.786528      76.417133       0.611451       0.430086      -1.056618       0.012462      -0.014997      -0.015512       0.024917       0.017159      -0.006531      -0.022605      -0.018990      -0.031059      -0.024368      -0.011758       0.036127             14.156637      13.467047      -5.251522      -3.128967      13.202532       8.248116      15.800331          -0.000001
          189              C       0.535686       3.236447      20.124170      -0.147667      36.085008 0.45920454E+03  0.11055519E+05                                 9.825209                            7.356805      -0.311159       1.879834                    0.998222      30.444079      91.534149       0.575612       0.441981      -1.037949      -0.014030       0.008688      -0.013188       0.021124       0.024666       0.000733      -0.035266      -0.008666       0.004536      -0.042139      -0.002197       0.044336             11.833536      13.054663      -3.947714      -1.428846      10.267225       5.093111      12.178721          -0.000001
          190              C       1.136249       2.417311      19.273260       0.086102      28.826268 0.33830888E+03  0.75634082E+04                                 8.490114                            6.321973      -0.050320       2.002101                    0.998850      26.859719      78.411204       0.618413       0.443020      -1.034944      -0.029764       0.002098      -0.043338       0.052616       0.029005       0.006519      -0.038284      -0.015972      -0.010054      -0.049742       0.001081       0.048661             10.055438      10.295924      -2.163268      -0.010040       8.512971       4.691135      11.357420          -0.000000
          191              C       8.168990       7.062164      22.469435       0.076638      27.341839 0.33281605E+03  0.73671354E+04                                 8.042056                            6.157975       0.127912       2.055880                    0.999618      26.438134      75.349496       0.647603       0.427270      -1.050459      -0.015116      -0.037432      -0.026182       0.048117       0.006894       0.011461      -0.011697      -0.069668       0.064165      -0.048506       0.013881       0.034625              9.490661      14.332466      -2.067599       0.177353       7.163073       2.133064       6.976445          -0.000001
          192              C       9.516211       6.884862      22.418320      -0.143045      34.014211 0.41703119E+03  0.97352559E+04                                 9.250538                            6.865822       0.090414       2.014666                    0.999372      29.062628      84.165087       0.618984       0.423885      -1.055965       0.003699      -0.013806      -0.001688       0.014392       0.013363      -0.003654      -0.026376      -0.068787       0.042178      -0.043961      -0.005757       0.049718             11.366897      18.729883      -3.094247      -0.629897       7.935732       2.337957       7.435076          -0.000001
          193              C      10.050372       5.975541      21.516295       0.072236      39.314507 0.39730097E+03  0.91076627E+04                                10.264901                            6.721155      -0.200770       1.955297                    0.999084      26.247739      73.850715       0.626642       0.426383      -1.060818      -0.021037       0.005883       0.001078       0.021870       0.008045      -0.010706      -0.021118      -0.029128       0.053330      -0.026435      -0.010241       0.036676             14.429859      26.814330      -3.515868       0.798265       8.481252       2.293257       7.993995          -0.000001
          194              C       9.178288       5.308676      20.719507      -0.145939      33.176645 0.41817756E+03  0.97575576E+04                                 9.059834                            6.868051       0.097707       2.017097                    0.999402      28.957172      83.528038       0.620566       0.422997      -1.057727      -0.004874       0.005381       0.004094       0.008335      -0.004434      -0.005400      -0.016175      -0.051330       0.062748      -0.037355       0.002845       0.034511             10.839139      17.820579      -0.899725       0.963547       7.356469       2.185382       7.340368          -0.000002
          195              C       7.810408       5.507331      20.866837       0.103256      25.179109 0.30619281E+03  0.66285285E+04                                 7.545868                            5.863211       0.255532       2.108921                    0.999675      25.533372      71.630272       0.672011       0.421024      -1.055840       0.008288       0.025960       0.032698       0.042565       0.003020       0.011324      -0.024485      -0.058705       0.086844      -0.046371      -0.001597       0.047969              8.685553      12.701752      -0.998154       0.280031       7.142624       2.226512       6.212281          -0.000001
          196              C      -1.296991       5.942964      22.619772       0.371656      34.329579 0.32343383E+03  0.71144539E+04                                 9.698966                            6.283691      -0.351088       1.920724                    0.998821      24.398819      69.509820       0.608239       0.457800      -1.031620      -0.016086      -0.007431      -0.024153       0.029956       0.026340      -0.024694      -0.061242      -0.059957       0.023948      -0.046141      -0.043291       0.089432             13.216409      14.807474       1.545011       5.254113      10.091169       6.554043      14.750583          -0.000001
          197              C      -1.423902       4.591559      20.830756       0.369684      34.694908 0.33508105E+03  0.74395012E+04                                 9.826813                            6.422356      -0.384536       1.910408                    0.998723      24.610562      70.544048       0.597643       0.461605      -1.029021      -0.016456       0.018925       0.016355       0.029941       0.026110      -0.016226      -0.061611      -0.078612      -0.024469      -0.049301      -0.042527       0.091828             13.501362      14.270037      -4.970226      -3.316962      12.361957       7.472852      13.872091          -0.000001
          198              C      -3.255115       5.709712      21.537342       0.366056      35.346601 0.33114137E+03  0.73195052E+04                                 9.885396                            6.338559      -0.386259       1.904171                    0.998893      24.615343      70.062601       0.609030       0.454987      -1.034269       0.027819      -0.002551       0.003962       0.028215       0.020775      -0.014694      -0.061252      -0.071085       0.013126      -0.044952      -0.042033       0.086985             14.084519      25.519869      -3.781341       0.508001       8.167954       2.461436       8.565735          -0.000001
          199              C       4.167164       8.011942      19.543868       0.085407      28.301289 0.32208914E+03  0.70504086E+04                                 8.186318                            6.010613       0.269527       2.105409                    0.999820      25.884409      72.646733       0.665235       0.420623      -1.057745       0.035614       0.022033       0.028965       0.050919       0.002571      -0.017136       0.038425       0.053890       0.008737      -0.055957       0.015299       0.040657             10.031674       6.524701       0.583545       2.521086      12.971039      -4.729706      10.599282          -0.000001
          200              C       3.898610       9.008752      18.641843      -0.136022      35.676380 0.42527016E+03  0.99560109E+04                                 9.549572                            6.921962       0.049170       1.997969                    0.999500      29.021577      83.609628       0.619243       0.422498      -1.058980       0.005047       0.004952      -0.004722       0.008502      -0.000563      -0.016197       0.030574       0.040938      -0.022764      -0.044595       0.009332       0.035262             12.172349       6.941578       0.373337       2.224279      16.828614      -7.146605      12.746854          -0.000001
          201              C       4.544930      10.241725      18.792181       0.075045      43.288296 0.42457411E+03  0.99135509E+04                                11.106701                            7.013979      -0.254364       1.937432                    0.998863      26.718201      76.315348       0.603703       0.434517      -1.053924      -0.000911      -0.021422       0.019242       0.028809      -0.018549      -0.023730       0.016919       0.028535      -0.033448      -0.027889      -0.016170       0.044059             16.466330       8.254306      -1.144600       3.949005      22.169221     -11.928755      18.975462           0.000000
          202              C       5.455377      10.397451      19.829509      -0.151750      35.478575 0.42193520E+03  0.98365344E+04                                 9.452412                            6.864727       0.182686       2.040703                    0.999684      28.858122      82.361664       0.627304       0.418824      -1.063666      -0.003486       0.002368       0.001859       0.004607      -0.004237      -0.008231       0.022131       0.022974      -0.025871      -0.030241       0.006327       0.023914             11.976145       7.179434      -0.823887       3.544848      14.840849      -6.780157      13.908152          -0.000000
          203              C       5.619163       9.301633      20.656365       0.099020      27.486176 0.30976126E+03  0.67212410E+04                                 8.037747                            5.905398       0.215217       2.088407                    0.999791      25.718849      72.093806       0.668623       0.422185      -1.055740      -0.036237      -0.024063      -0.023390       0.049388      -0.007598      -0.009087       0.030892       0.061443      -0.009404      -0.049685       0.010903       0.038783              9.918460       6.631778      -0.242571       2.838503      12.655539      -5.025124      10.468062          -0.000000
          204              C       0.487040      13.145652      13.674694       0.075498      27.471002 0.33901026E+03  0.75459663E+04                                 8.082906                            6.207724       0.123127       2.054002                    0.999575      26.624131      76.322623       0.645537       0.426268      -1.050095      -0.013334      -0.045087       0.004239       0.047208       0.005342      -0.041868       0.004690      -0.037982      -0.001687      -0.053172       0.019962       0.033210              9.462562      10.718068       0.402213       4.899712       8.785496      -0.164348       8.884123           0.000001
          205              C       1.573083      13.200776      14.480503      -0.145614      34.513673 0.43753273E+03  0.10388791E+05                                 9.481512                            7.122732      -0.161583       1.930036                    0.998766      29.918283      88.816546       0.593250       0.434824      -1.044042       0.003986      -0.011260      -0.006033       0.013382       0.001539      -0.035423       0.003454      -0.032043       0.012494      -0.044287       0.013909       0.030378             11.497899      14.231184      -0.458272       6.925955       9.270135      -0.819615      10.992378           0.000002
          206              C       1.940502      12.125356      15.244217       0.069507      41.523032 0.43216521E+03  0.10194567E+05                                10.926219                            7.174460      -0.443638       1.876566                    0.998448      27.369733      80.080291       0.581336       0.446642      -1.040643      -0.015633      -0.004013      -0.022430       0.027633      -0.008577      -0.026959       0.006641       0.004528       0.043839      -0.024690      -0.011161       0.035852             15.046916      20.665808       1.124425      10.706929      10.267079      -0.521815      14.207860           0.000001
          207              C       1.145147      10.995451      15.199116      -0.132798      33.954283 0.42341147E+03  0.99155834E+04                                 9.251846                            6.936780       0.051085       2.001410                    0.999512      29.010025      83.974238       0.613714       0.426172      -1.055206       0.002321      -0.000433      -0.008432       0.008757      -0.006189      -0.032693       0.000083      -0.023120       0.003997      -0.039287       0.010450       0.028837             11.045978      14.119503       1.987874       6.193041       9.107389      -0.191077       9.911042           0.000001
          208              C       0.031068      11.016351      14.396314       0.087619      26.815248 0.32251342E+03  0.70874968E+04                                 7.931941                            6.042763       0.146582       2.064818                    0.999637      26.237656      74.656032       0.656457       0.424575      -1.051481       0.007306       0.039525      -0.017958       0.044023      -0.009517      -0.038618       0.014515      -0.055583       0.029386      -0.055530       0.009758       0.045772              9.204259      11.148362       1.513939       4.579147       8.029764      -0.683491       8.434650           0.000001
          209              C       0.175608      -1.701177      17.763873       0.095849      26.779367 0.32997938E+03  0.73108256E+04                                 8.001220                            6.162247       0.045590       2.032804                    0.999385      26.506062      76.327575       0.640625       0.431542      -1.044683      -0.022929       0.015654      -0.043907       0.051948      -0.039870      -0.004345       0.013117       0.013387       0.039718      -0.047922       0.008648       0.039274              9.304921       8.638351       4.681426       1.623199      10.822652       0.055588       8.453760           0.000002
          210              C      14.091986      -2.808867      17.860088      -0.148099      33.772965 0.43298473E+03  0.10209765E+05                                 9.238288                            7.018075       0.047610       1.997742                    0.999305      29.427539      85.837086       0.608931       0.426574      -1.053597      -0.010340       0.008354       0.006555       0.014821      -0.037476      -0.006180       0.002882       0.024372      -0.002172      -0.039090      -0.001758       0.040848             11.051676      10.539214       6.348870       1.833807      13.414043       0.411495       9.201770           0.000003
          211              C      13.306964      -3.054779      16.771645       0.065826      38.619048 0.42506847E+03  0.99622773E+04                                10.345856                            7.064370      -0.280403       1.930746                    0.998641      27.035273      78.241924       0.593591       0.440270      -1.046848       0.005287       0.032183       0.001202       0.032636      -0.024631      -0.008890       0.010456       0.011350      -0.032690      -0.020906      -0.013806       0.034712             13.941718      13.607550       9.507881       0.926741      18.405680      -0.863840       9.811924           0.000001
          212              C      13.321723      -2.202083      15.695229      -0.153385      33.543619 0.44802336E+03  0.10690658E+05                                 9.258225                            7.191069      -0.135117       1.936248                    0.998857      30.068045      89.197895       0.593041       0.432830      -1.046262      -0.011643       0.006971       0.011935       0.018072      -0.022917      -0.005656       0.009197       0.003422       0.070281      -0.034844       0.005349       0.029494             10.872677      10.375060       5.825406       0.393879      13.369991      -0.972402       8.872979           0.000002
          213              C      -0.565142      -1.144078      15.734317       0.094931      26.503107 0.32984897E+03  0.73101648E+04                                 7.944329                            6.167950       0.076737       2.043686                    0.999495      26.481357      76.368700       0.638993       0.432512      -1.043676       0.011531      -0.004031       0.046307       0.047891      -0.039815      -0.011094       0.005879       0.024834       0.056996      -0.051255       0.011576       0.039679              9.171600       8.346037       4.379051       0.970587      10.577731      -0.295500       8.591033           0.000001
          214              C       4.345729      11.309063      17.787926       0.374030      36.240271 0.33271847E+03  0.74313979E+04                                10.356726                            6.511365      -0.601366       1.837298                    0.997929      25.334624      74.705795       0.573871       0.477858      -1.012277      -0.002974       0.025580      -0.017391       0.031075      -0.037253      -0.047046       0.044912      -0.013165       0.062275      -0.050999      -0.038015       0.089013             15.172255       9.607022      -0.287834       3.357919      19.867389     -10.354818      16.042354           0.000001
          215              C       3.144593      12.194002      16.101140       0.371445      35.290259 0.33822412E+03  0.76099913E+04                                10.266102                            6.627591      -0.709068       1.802900                    0.997250      25.756259      77.037456       0.558970       0.487010      -1.004235       0.019882      -0.004092       0.017565       0.026843      -0.038835      -0.030215       0.044634      -0.020420       0.039379      -0.047171      -0.030986       0.078156             14.394974      19.439875       1.698703       9.240508       9.621586      -1.468459      14.123460           0.000000
          216              C       5.011234      13.179671      16.840801       0.371603      34.951018 0.34212205E+03  0.76871947E+04                                10.112445                            6.609061      -0.514653       1.868472                    0.998008      25.287450      74.546565       0.569363       0.478773      -1.012801      -0.025167      -0.021958       0.001786       0.033447      -0.032288      -0.045941       0.048685       0.006724       0.041390      -0.048970      -0.037795       0.086765             14.127384      14.737031       8.587985       1.385869      18.791265      -2.215974       8.853857           0.000001
          217              C      -1.425361       9.899359      10.030514       0.086497      29.536078 0.34367533E+03  0.76922724E+04                                 8.565262                            6.331568      -0.005228       2.015145                    0.999300      26.720751      77.345511       0.625597       0.437427      -1.041125       0.027314       0.045200       0.009423       0.053646      -0.003627       0.028629      -0.029242      -0.018610      -0.049844      -0.046184       0.003555       0.042630             10.126689      11.138472       0.807952      -1.914255       8.719218       4.639435      10.522378          -0.000000
          218              C      -0.776101       9.337202       8.987172      -0.149839      36.343201 0.45295826E+03  0.10825932E+05                                 9.740422                            7.222343      -0.086757       1.953656                    0.998542      29.918110      88.500892       0.593430       0.431846      -1.048029       0.010762       0.021020      -0.004766       0.024091      -0.002659       0.020215      -0.032055      -0.022710      -0.022438      -0.038164      -0.003759       0.041923             11.630718      13.642159      -0.170176      -3.907596       9.353516       4.783957      11.896480          -0.000001
          219              C       0.535709       9.732836       8.683491       0.061994      39.561470 0.39835200E+03  0.91438675E+04                                10.301083                            6.735515      -0.081427       1.996430                    0.999210      26.238980      74.035632       0.624795       0.427077      -1.059682      -0.020337       0.011751       0.015431       0.028103      -0.010433       0.013614      -0.023008      -0.009189       0.009490      -0.020525      -0.012893       0.033419             13.865343      14.703847      -1.702391      -6.024945      10.834439       7.262086      16.057743          -0.000001
          220              C       1.114151      10.666744       9.486293      -0.139356      36.400252 0.42577253E+03  0.10033742E+05                                 9.785954                            7.009758      -0.103988       1.949679                    0.999232      29.623771      87.407220       0.600567       0.432773      -1.046026      -0.005300      -0.001794       0.004129       0.006954      -0.001270       0.016089      -0.040403      -0.037448      -0.006222      -0.039894      -0.012503       0.052397             11.998654      11.774441      -0.600389      -3.262688      10.144785       6.552655      14.076736          -0.000000
          221              C       0.367502      11.210904      10.499567       0.100961      28.795342 0.33030172E+03  0.73182287E+04                                 8.438373                            6.189762       0.004709       2.023816                    0.999230      26.314141      75.724716       0.635540       0.434979      -1.042831      -0.034719      -0.023811      -0.010124       0.043300       0.002492       0.034041      -0.032609      -0.019375      -0.015713      -0.050745       0.005088       0.045657             10.145717      10.499267      -0.028638      -2.426008       8.370340       5.060811      11.567543           0.000001
          222              C       0.702421       5.582534       2.883472       0.102105      28.385341 0.34065085E+03  0.76257574E+04                                 8.441048                            6.358213      -0.156522       1.970904                    0.998693      26.712952      77.928512       0.614810       0.445033      -1.034199      -0.036273      -0.004423       0.026832       0.045335      -0.031120      -0.011136      -0.035538      -0.024037      -0.037500      -0.052301       0.002370       0.049931              9.920148      10.030346       2.466714       0.627245       8.793949       4.676408      10.936151          -0.000000
          223              C       1.393008       6.412828       3.698301      -0.137715      35.273992 0.43499175E+03  0.10319436E+05                                 9.602595                            7.105614      -0.228925       1.907868                    0.998615      29.979751      89.129472       0.593168       0.435265      -1.043170      -0.003718      -0.006710       0.003903       0.008607      -0.018444      -0.002982      -0.044513      -0.033146      -0.014228      -0.045258      -0.010322       0.055580             11.486484      10.848298       2.753950       0.969813      10.280733       5.945908      13.330421          -0.000002
          224              C       0.765882       6.891158       4.840866       0.059834      40.274697 0.41949100E+03  0.97659357E+04                                10.474177                            6.937926      -0.194230       1.955864                    0.999032      26.757182      76.327068       0.611430       0.430297      -1.056442      -0.014886      -0.015871      -0.015955       0.026982      -0.016727       0.005304      -0.022074      -0.017721      -0.028892      -0.024106      -0.010474       0.034580             14.144506      13.449915       5.241076       3.121061      13.190906       8.242795      15.792696          -0.000001
          225              C      -0.535600       6.433856       5.090426      -0.150602      36.180840 0.46071459E+03  0.11100540E+05                                 9.843819                            7.371061      -0.313145       1.878846                    0.998220      30.486129      91.684483       0.574824       0.442241      -1.037837       0.011263       0.009322      -0.012817       0.019443      -0.026148      -0.000357      -0.035869      -0.007165       0.008785      -0.043621      -0.001909       0.045529             11.857158      13.082971       3.960169       1.438410      10.289404       5.103878      12.199100          -0.000001
          226              C      -1.136175       5.614720       4.239516       0.086513      28.749181 0.33723055E+03  0.75318652E+04                                 8.466609                            6.305018      -0.039561       2.005499                    0.998879      26.819685      78.207525       0.620374       0.442056      -1.035703       0.031994       0.002120      -0.041954       0.052804      -0.029113      -0.005956      -0.039673      -0.012009      -0.003477      -0.050806       0.001778       0.049028             10.025867      10.274825       2.158455       0.006579       8.485150       4.669926      11.317626          -0.000000
          227              C       6.587146      10.259573       7.435690       0.077879      27.288324 0.33198630E+03  0.73440106E+04                                 8.030488                            6.149097       0.128344       2.056398                    0.999674      26.406571      75.229387       0.648275       0.427104      -1.050586       0.016301      -0.037524      -0.027628       0.049367      -0.007164      -0.010956      -0.009519      -0.070122       0.067327      -0.049001       0.016247       0.032755              9.476285      14.307396       2.065029      -0.175308       7.154390       2.131640       6.967068          -0.000000
          228              C       5.239922      10.082271       7.384575      -0.142385      33.939701 0.41591818E+03  0.97022542E+04                                 9.234175                            6.853979       0.093797       2.016076                    0.999319      29.028862      84.021781       0.619915       0.423554      -1.056229      -0.002997      -0.014917      -0.001884       0.015331      -0.013731       0.004228      -0.027414      -0.068603       0.042184      -0.044001      -0.006822       0.050824             11.344895      18.688429       3.083740       0.625769       7.922144       2.335880       7.424112          -0.000001
          229              C       4.705749       9.172950       6.482551       0.070951      39.341213 0.39771879E+03  0.91187375E+04                                10.263970                            6.721396      -0.195385       1.956593                    0.999085      26.265733      73.883607       0.627153       0.425965      -1.061183       0.020258       0.005482       0.002331       0.021115      -0.008734       0.011137      -0.020426      -0.030086       0.053271      -0.027239      -0.009268       0.036507             14.425816      26.802296       3.515778      -0.796060       8.481298       2.294173       7.993852          -0.000001
          230              C       5.577824       8.506085       5.685762      -0.144636      33.192786 0.41841634E+03  0.97652502E+04                                 9.066200                            6.873039       0.093249       2.015698                    0.999368      28.960987      83.568449       0.619885       0.423370      -1.057415       0.004709       0.004854       0.005339       0.008616       0.002328       0.007517      -0.016060      -0.051084       0.060642      -0.037046       0.002731       0.034315             10.846279      17.831486       0.901874      -0.963248       7.362027       2.186507       7.345324          -0.000002
          231              C       6.945706       8.704740       5.833093       0.103714      25.172609 0.30610313E+03  0.66262083E+04                                 7.547211                            5.865127       0.243908       2.105629                    0.999697      25.523862      71.605308       0.671414       0.421423      -1.055573      -0.007322       0.027299       0.031206       0.042104      -0.005220      -0.010028      -0.024033      -0.058262       0.090000      -0.046751      -0.000909       0.047660              8.686712      12.703209       1.002304      -0.276748       7.144145       2.225790       6.212783          -0.000001
          232              C       1.297114       9.140373       7.586027       0.373207      34.243945 0.32258104E+03  0.70917168E+04                                 9.687362                            6.278344      -0.356018       1.919754                    0.998895      24.365790      69.418747       0.608010       0.458229      -1.031276       0.016190      -0.009203      -0.024821       0.031030      -0.025527       0.025289      -0.060587      -0.060056       0.021059      -0.046925      -0.041723       0.088648             13.197306      14.787549      -1.538726      -5.242003      10.077593       6.541895      14.726775          -0.000001
          233              C       1.424006       7.788968       5.797012       0.372173      34.587718 0.33397294E+03  0.74086231E+04                                 9.807423                            6.411658      -0.383597       1.911535                    0.998705      24.567141      70.385507       0.598163       0.461595      -1.029046       0.015509       0.019309       0.018739       0.031056      -0.026491       0.014853      -0.061232      -0.078400      -0.024130      -0.049508      -0.041719       0.091227             13.472234      14.237808       4.955200       3.305259      12.334684       7.455033      13.844210          -0.000001
          234              C       3.255233       8.907121       6.503598       0.363693      35.367232 0.33148657E+03  0.73283452E+04                                 9.884318                            6.339095      -0.388602       1.903287                    0.998857      24.631233      70.091776       0.609462       0.454590      -1.034594      -0.026316      -0.002147       0.004023       0.026708      -0.021234       0.014485      -0.064101      -0.070577       0.010137      -0.047925      -0.041619       0.089544             14.080056      25.509913       3.780760      -0.506443       8.166445       2.460717       8.563809          -0.000001
          235              C      -4.167025      11.209351       4.510123       0.086259      28.332410 0.32253712E+03  0.70634778E+04                                 8.199317                            6.021017       0.262079       2.102920                    0.999819      25.890242      72.707107       0.663553       0.421494      -1.057077      -0.034851       0.022936       0.026614       0.049487      -0.001978       0.016916       0.036928       0.054885       0.011235      -0.054751       0.014372       0.040379             10.048222       6.534528      -0.580920      -2.525490      12.989253      -4.741647      10.620886          -0.000001
          236              C      -3.898461      12.206161       3.608099      -0.138749      35.816562 0.42731380E+03  0.10016629E+05                                 9.580133                            6.944087       0.039451       1.994519                    0.999513      29.078131      83.847298       0.617471       0.423170      -1.058478      -0.005600       0.006007      -0.003731       0.009020      -0.000169       0.016879       0.031784       0.039288      -0.021508      -0.045598       0.010143       0.035456             12.214320       6.958708      -0.373397      -2.224227      16.895689      -7.180850      12.788565          -0.000001
          237              C      -4.544766      13.439134       3.758436       0.075526      43.268143 0.42427547E+03  0.99056261E+04                                11.107403                            7.014040      -0.256609       1.937089                    0.998932      26.707454      76.300884       0.603326       0.434830      -1.053650       0.001301      -0.020264       0.017353       0.026711       0.018238       0.023888       0.017747       0.030465      -0.031804      -0.028752      -0.015865       0.044618             16.468449       8.255006       1.148393      -3.951021      22.169285     -11.933071      18.981057           0.000000
          238              C      -5.455209      13.594860       4.795764      -0.150648      35.423499 0.42122284E+03  0.98150887E+04                                 9.438832                            6.855908       0.190128       2.043023                    0.999679      28.838968      82.267789       0.628166       0.418456      -1.063975       0.005602       0.002235       0.001842       0.006306       0.001103       0.010510       0.022325       0.019736      -0.027187      -0.030718       0.007527       0.023191             11.957060       7.170462       0.821757      -3.540681      14.815329      -6.765884      13.885390          -0.000000
          239              C      -5.619006      12.499042       5.622620       0.097472      27.492439 0.30989826E+03  0.67241318E+04                                 8.032524                            5.901457       0.218238       2.089227                    0.999797      25.729864      72.095341       0.669820       0.421435      -1.056339       0.035231      -0.023866      -0.025290       0.049501       0.005402       0.010784       0.032039       0.059339      -0.008582      -0.050043       0.011597       0.038445              9.911213       6.629875       0.243136      -2.840372      12.640827      -5.019203      10.462936          -0.000001
          240              C      -0.486856       9.948243      28.708438       0.079997      27.348831 0.33712815E+03  0.74931763E+04                                 8.057961                            6.189308       0.134678       2.058552                    0.999570      26.545270      76.026062       0.646718       0.426109      -1.050258       0.011877      -0.045878       0.006133       0.047786      -0.004921       0.040278       0.003076      -0.036759      -0.003014      -0.051067       0.019315       0.031752              9.431685      10.678545      -0.397496      -4.879701       8.761577      -0.169964       8.854934           0.000001
          241              C      -1.572896      10.003367      29.514247      -0.149124      34.630792 0.43938671E+03  0.10444223E+05                                 9.505661                            7.140720      -0.164803       1.928271                    0.998745      29.975464      89.045422       0.592118       0.435179      -1.043791      -0.005550      -0.010376      -0.005431       0.012960      -0.001403       0.036583       0.002751      -0.032950       0.011001      -0.045645       0.014653       0.030992             11.529242      14.271718       0.466609      -6.949163       9.290117      -0.824016      11.025891           0.000002
          242              C      -1.940326      15.322765       0.210472       0.073634      41.400210 0.43058146E+03  0.10149601E+05                                10.913259                            7.166396      -0.449974       1.875182                    0.998515      27.324083      79.960867       0.580945       0.447278      -1.040098       0.014779      -0.004137      -0.020178       0.025351       0.006951       0.027282       0.005370       0.004150       0.038785      -0.024751      -0.009799       0.034550             15.028406      20.639876      -1.123962     -10.692362      10.255058      -0.520199      14.190285           0.000001
          243              C      -1.144984      14.192860       0.165371      -0.136893      34.073431 0.42521614E+03  0.99687220E+04                                 9.275320                            6.953622       0.047367       1.999525                    0.999434      29.068610      84.197560       0.612679       0.426426      -1.055018      -0.004214      -0.002298      -0.007781       0.009143       0.005970       0.034944      -0.001021      -0.024663       0.005479      -0.041981       0.011476       0.030505             11.076509      14.165847      -2.000472      -6.214122       9.126727      -0.183714       9.936953           0.000001
          244              C      -0.030907       7.818942      29.430058       0.090291      26.741233 0.32140056E+03  0.70567103E+04                                 7.915445                            6.030020       0.145781       2.065084                    0.999643      26.192334      74.485750       0.657549       0.424250      -1.051717      -0.007969       0.040282      -0.017116       0.044487       0.010142       0.035240       0.013732      -0.053361       0.029745      -0.051827       0.008468       0.043359              9.184749      11.124248      -1.516458      -4.565323       8.017015      -0.679926       8.412983           0.000001
          245              C      -0.175584       1.496232       2.730128       0.097615      26.805063 0.33044398E+03  0.73242585E+04                                 8.010168                            6.170090       0.044819       2.032398                    0.999385      26.517828      76.397044       0.639623       0.432032      -1.044306       0.022192       0.015227      -0.042394       0.050216       0.039554       0.004434       0.012560       0.014132       0.038244      -0.047341       0.008411       0.038930              9.314787       8.646421      -4.687070      -1.621521      10.837291       0.053221       8.460650           0.000002
          246              C       0.664026       0.388542       2.826344      -0.147596      33.720936 0.43219179E+03  0.10186069E+05                                 9.227996                            7.011352       0.045059       1.997627                    0.999350      29.401261      85.730326       0.609281       0.426539      -1.053653       0.012431       0.006582       0.008270       0.016316       0.036046       0.007492       0.001504       0.022959      -0.002723      -0.037661      -0.001818       0.039479             11.037686      10.523978      -6.338373      -1.828845      13.397643       0.407138       9.191438           0.000003
          247              C       1.449042       0.142630       1.737901       0.066789      38.624231 0.42516468E+03  0.99654335E+04                                10.349617                            7.067195      -0.278372       1.931113                    0.998716      27.031207      78.242348       0.593197       0.440523      -1.046662      -0.005545       0.032261       0.001239       0.032758       0.023241       0.008510       0.010921       0.010792      -0.033061      -0.020251      -0.013208       0.033459             13.946840      13.611042      -9.511919      -0.924753      18.415412      -0.866558       9.814067           0.000001
          248              C       1.434290       0.995326       0.661485      -0.148484      33.383162 0.44522146E+03  0.10607446E+05                                 9.231028                            7.170261      -0.131356       1.938392                    0.998875      29.978970      88.873259       0.593672       0.433037      -1.046107       0.011382       0.008187       0.010149       0.017309       0.021622       0.005087       0.008928       0.004826       0.073020      -0.034115       0.004796       0.029319             10.838615      10.342940      -5.803003      -0.399270      13.322334      -0.965829       8.850572           0.000002
          249              C       0.565167       2.053331       0.700572       0.090606      26.654355 0.33229169E+03  0.73789935E+04                                 7.979467                            6.195425       0.050516       2.033730                    0.999418      26.579503      76.765414       0.636758       0.433166      -1.043127      -0.011701      -0.003081       0.048197       0.049693       0.040712       0.010767       0.007799       0.024799       0.056592      -0.051991       0.010910       0.041081              9.213670       8.389542      -4.406045      -0.977046      10.629121      -0.286404       8.622346           0.000001
          250              C      -4.345555      14.506472       2.754182       0.373986      36.213243 0.33242806E+03  0.74230423E+04                                10.350939                            6.507648      -0.600697       1.837452                    0.997971      25.321774      74.650342       0.574170       0.477729      -1.012379       0.001905       0.026857      -0.017644       0.032191       0.036150       0.047525       0.045627      -0.013106       0.065082      -0.050757      -0.038739       0.089496             15.163850       9.603855       0.290377      -3.359649      19.851430     -10.347955      16.036265           0.000001
          251              C      -3.144414      15.391411       1.067396       0.366803      35.396353 0.33939220E+03  0.76420366E+04                                10.280941                            6.635344      -0.711354       1.801546                    0.997263      25.800475      77.171744       0.559168       0.486470      -1.004621      -0.019567      -0.004078       0.018626       0.027321       0.038566       0.031390       0.046289      -0.020092       0.040669      -0.047180      -0.032842       0.080022             14.418913      19.475201      -1.700649      -9.261189       9.633099      -1.469059      14.148438           0.000001
          252              C      -5.011041      16.377080       1.807056       0.371641      34.909649 0.34173101E+03  0.76758994E+04                                10.103914                            6.604622      -0.514626       1.868793                    0.997971      25.270297      74.473876       0.569664       0.478677      -1.012894       0.026019      -0.022610       0.001720       0.034513       0.033444       0.045734       0.048297       0.007899       0.042719      -0.048504      -0.038565       0.087069             14.113469      14.723425      -8.576362      -1.386261      18.769546      -2.213472       8.847436           0.000001
          253              I       9.609260      -3.073792      18.905836      -0.452010     409.424202 0.18524865E+05  0.10186474E+07                                33.855996                           33.936617       1.481356       1.833061                    0.999953     168.906680     556.495520       0.477776       0.233138      -1.343894       0.110241      -0.159482       0.127359       0.231966      -0.126284       0.042374      -0.141837      -0.470448      -0.239526      -0.227455      -0.129523       0.356978             34.542436      30.310506     -11.751131      -0.238385      43.407592       2.692715      29.909212           0.000002
          254              I      10.899691       0.712742      16.680541      -0.442186     426.374161 0.17951153E+05  0.97862630E+06                                34.658318                           33.269798       1.593509       1.861724                    0.999911     167.521235     548.200228       0.485895       0.231227      -1.347681       0.184851       0.071995      -0.022173       0.199611       0.246808      -0.120770      -0.111044       0.156949      -0.274663      -0.217674      -0.145601       0.363275             35.968654      48.893170       8.815602      -1.956375      30.224444       1.099679      28.788348           0.000003
          255              I       8.774432      12.337516       0.405009      -0.458174     436.018457 0.18865681E+05  0.10428333E+07                                35.428738                           34.296409       1.364800       1.802159                    0.999966     170.098147     563.134727       0.473923       0.233806      -1.342023       0.027793      -0.105255       0.162928       0.195951       0.039258       0.064899      -0.191537      -0.138986       0.750860      -0.240911      -0.104761       0.345673             37.090832      26.914385       0.236569      10.728493      32.047826      -5.883084      52.310287          -0.000003
          256              I      -3.781737       7.915119      27.121476      -0.462296     455.121343 0.18788034E+05  0.10341678E+07                                36.147955                           33.986603       1.577711       1.855653                    0.999947     168.067458     549.485372       0.482649       0.230550      -1.351038       0.177525       0.029020      -0.003627       0.179918       0.176921      -0.183805       0.026467       0.402464      -0.101105      -0.289407      -0.065807       0.355214             38.485398      55.362362       4.009626      -6.006761      25.742119       6.598218      34.351714           0.000001
          257              I      -3.427034       3.119757      23.894032      -0.428000     419.836189 0.17913182E+05  0.97284973E+06                                34.090570                           33.059018       1.761154       1.910428                    0.999851     164.445339     531.399926       0.492941       0.228791      -1.355685      -0.127446       0.153921       0.020575       0.200892      -0.213183      -0.121690       0.063488      -0.225625      -0.540220      -0.253496      -0.103768       0.357263             36.172204      40.130421     -11.971061      -2.993101      43.274301      -1.012595      25.111892          -0.000005
          258              I      12.408642       0.107550      20.810611      -0.439575     452.972326 0.20052637E+05  0.11197606E+07                                36.019436                           35.153265       1.566898       1.852554                    0.999910     167.901448     549.468272       0.474637       0.231095      -1.352819      -0.111219      -0.070879      -0.260394       0.291888       0.073647       0.051844       0.185878       0.005829       0.819443      -0.237561      -0.118499       0.356060             37.769345      34.234998       5.047109       7.662069      29.388766       8.125822      49.684272          -0.000001
          259              I       5.146751       0.123617       3.872091      -0.451720     409.556778 0.18532792E+05  0.10192072E+07                                33.866648                           33.946556       1.479594       1.832657                    0.999953     168.908990     556.563678       0.477642       0.233175      -1.343821      -0.109993      -0.158705       0.127292       0.231277       0.126022      -0.041349      -0.142071      -0.473385      -0.242105      -0.228106      -0.130199       0.358305             34.553828      30.315912      11.755233       0.238460      43.429151       2.694963      29.916420           0.000002
          260              I       3.856357       3.910151       1.646796      -0.441965     426.459801 0.17954620E+05  0.97886610E+06                                34.664022                           33.273183       1.591418       1.861288                    0.999908     167.525022     548.233335       0.485865       0.231230      -1.347672      -0.184893       0.071515      -0.021945       0.199453      -0.246677       0.121180      -0.111451       0.157507      -0.273522      -0.217899      -0.145574       0.363473             35.976814      48.909906      -8.825183       1.956694      30.229222       1.097898      28.791314           0.000003
          261              I       5.981711       9.140107      15.438754      -0.458364     435.900296 0.18858643E+05  0.10423393E+07                                35.419620                           34.287314       1.366083       1.802478                    0.999968     170.093474     563.077135       0.474045       0.233769      -1.342086      -0.027566      -0.105313       0.163580       0.196492      -0.038943      -0.065908      -0.190400      -0.139310       0.749137      -0.240694      -0.103888       0.344582             37.081192      26.905762      -0.236835     -10.723546      32.041337      -5.882626      52.296478          -0.000003
          262              I       3.781894      11.112528      12.087732      -0.463029     455.078168 0.18785768E+05  0.10340033E+07                                36.142356                           33.981304       1.578801       1.855789                    0.999940     168.084461     549.515487       0.482759       0.230506      -1.351114      -0.178794       0.029554      -0.004972       0.181288      -0.176094       0.181467       0.026662       0.399026      -0.100311      -0.287417      -0.064469       0.351886             38.480029      55.353566      -4.010324       6.007006      25.739102       6.598449      34.347418           0.000001
          263              I       3.427128       6.317166       8.860288      -0.428043     420.013687 0.17923463E+05  0.97354744E+06                                34.101909                           33.070140       1.759473       1.910048                    0.999855     164.456043     531.472020       0.492821       0.228813      -1.355652       0.127093       0.153590       0.020481       0.200404       0.212595       0.121959       0.064226      -0.226697      -0.535875      -0.252927      -0.103741       0.356669             36.184896      40.143452      11.976627       2.993411      43.292228      -1.016593      25.119009          -0.000005
          264              I       2.347410       3.304959       5.776867      -0.439951     453.213195 0.20066194E+05  0.11207170E+07                                36.034792                           35.167268       1.565764       1.852253                    0.999908     167.930114     549.627077       0.474495       0.231123      -1.352766       0.111043      -0.071099      -0.260938       0.292359      -0.074329      -0.052079       0.185513       0.005705       0.816222      -0.237426      -0.117719       0.355145             37.786986      34.250918      -5.049351      -7.666932      29.399977       8.129093      49.710063          -0.000001
          265              I       2.231349      10.905067      26.195398      -0.451721     409.556773 0.18532792E+05  0.10192072E+07                                33.866648                           33.946555       1.479594       1.832657                    0.999953     168.908989     556.563672       0.477642       0.233175      -1.343821       0.109993       0.158705      -0.127292       0.231277       0.126022      -0.041349      -0.142071      -0.473385      -0.242105      -0.228106      -0.130199       0.358305             34.553828      30.315911      11.755232       0.238459      43.429152       2.694964      29.916420           0.000002
          266              I       3.521743       7.118533      28.420693      -0.441965     426.459773 0.17954618E+05  0.97886599E+06                                34.664020                           33.273181       1.591418       1.861288                    0.999908     167.525019     548.233317       0.485865       0.231230      -1.347672       0.184893      -0.071515       0.021945       0.199453      -0.246677       0.121180      -0.111451       0.157507      -0.273521      -0.217899      -0.145574       0.363473             35.976812      48.909902      -8.825183       1.956694      30.229220       1.097898      28.791313           0.000003
          267              I       1.396389       1.888577      14.628735      -0.458364     435.900259 0.18858641E+05  0.10423391E+07                                35.419618                           34.287312       1.366083       1.802478                    0.999968     170.093470     563.077110       0.474045       0.233769      -1.342086       0.027566       0.105312      -0.163580       0.196491      -0.038943      -0.065908      -0.190400      -0.139310       0.749137      -0.240694      -0.103888       0.344582             37.081190      26.905760      -0.236835     -10.723545      32.041335      -5.882626      52.296475          -0.000003
          268              I       3.596206      -0.083844      17.979757      -0.463029     455.078167 0.18785768E+05  0.10340033E+07                                36.142356                           33.981304       1.578801       1.855789                    0.999940     168.084461     549.515487       0.482759       0.230506      -1.351114       0.178794      -0.029554       0.004972       0.181289      -0.176094       0.181467       0.026662       0.399026      -0.100311      -0.287417      -0.064469       0.351886             38.480029      55.353566      -4.010324       6.007005      25.739102       6.598449      34.347418           0.000001
          269              I       3.950972       4.711518      21.207201      -0.428043     420.013682 0.17923463E+05  0.97354744E+06                                34.101909                           33.070140       1.759473       1.910048                    0.999855     164.456044     531.472022       0.492821       0.228813      -1.355652      -0.127093      -0.153590      -0.020481       0.200404       0.212595       0.121959       0.064226      -0.226697      -0.535875      -0.252928      -0.103741       0.356669             36.184896      40.143450      11.976626       2.993411      43.292228      -1.016593      25.119009          -0.000005
          270              I       5.030689       7.723725      24.290622      -0.439951     453.213223 0.20066196E+05  0.11207172E+07                                36.034794                           35.167270       1.565764       1.852253                    0.999908     167.930117     549.627095       0.474495       0.231123      -1.352766      -0.111043       0.071099       0.260938       0.292359      -0.074329      -0.052079       0.185512       0.005705       0.816222      -0.237426      -0.117719       0.355145             37.786988      34.250925      -5.049350      -7.666940      29.399977       8.129093      49.710062          -0.000001
          271              I      -2.231160      14.102476      11.161653      -0.452010     409.424213 0.18524865E+05  0.10186474E+07                                33.855997                           33.936618       1.481356       1.833061                    0.999953     168.906681     556.495527       0.477776       0.233138      -1.343894      -0.110241       0.159482      -0.127360       0.231966      -0.126285       0.042374      -0.141837      -0.470448      -0.239525      -0.227455      -0.129522       0.356977             34.542437      30.310506     -11.751131      -0.238385      43.407593       2.692715      29.909212           0.000002
          272              I      -3.521591      10.315942      13.386948      -0.442186     426.374185 0.17951154E+05  0.97862640E+06                                34.658320                           33.269800       1.593509       1.861724                    0.999911     167.521238     548.200245       0.485895       0.231227      -1.347681      -0.184851      -0.071995       0.022173       0.199611       0.246808      -0.120770      -0.111044       0.156949      -0.274664      -0.217674      -0.145601       0.363275             35.968656      48.893173       8.815603      -1.956376      30.224445       1.099679      28.788350           0.000003
          273              I      -1.396332      -1.308832      29.662480      -0.458174     436.018446 0.18865680E+05  0.10428332E+07                                35.428737                           34.296408       1.364800       1.802159                    0.999966     170.098146     563.134719       0.473923       0.233806      -1.342023      -0.027793       0.105255      -0.162928       0.195951       0.039258       0.064899      -0.191537      -0.138985       0.750860      -0.240911      -0.104762       0.345673             37.090832      26.914384       0.236569      10.728494      32.047825      -5.883083      52.310286          -0.000003
          274              I      11.159837       3.113565       2.946013      -0.462296     455.121323 0.18788033E+05  0.10341678E+07                                36.147954                           33.986602       1.577711       1.855653                    0.999947     168.067456     549.485359       0.482649       0.230550      -1.351038      -0.177525      -0.029020       0.003627       0.179918       0.176921      -0.183805       0.026467       0.402464      -0.101105      -0.289407      -0.065808       0.355214             38.485397      55.362360       4.009626      -6.006760      25.742118       6.598217      34.351713           0.000002
          275              I      10.805134       7.908927       6.173457      -0.428000     419.836189 0.17913182E+05  0.97284972E+06                                34.090569                           33.059018       1.761154       1.910428                    0.999851     164.445340     531.399928       0.492941       0.228791      -1.355685       0.127446      -0.153921      -0.020575       0.200892      -0.213183      -0.121690       0.063488      -0.225625      -0.540220      -0.253496      -0.103768       0.357263             36.172204      40.130422     -11.971062      -2.993101      43.274301      -1.012594      25.111891          -0.000005
          276              I      -5.030542      10.921134       9.256878      -0.439575     452.972321 0.20052636E+05  0.11197606E+07                                36.019436                           35.153264       1.566898       1.852554                    0.999910     167.901448     549.468270       0.474637       0.231095      -1.352819       0.111219       0.070879       0.260394       0.291888       0.073647       0.051844       0.185878       0.005829       0.819443      -0.237561      -0.118499       0.356060             37.769345      34.234998       5.047109       7.662069      29.388766       8.125822      49.684271          -0.000001
          277              N       8.248629       0.176883      19.267247      -0.163862      36.887403 0.48875263E+03  0.11692560E+05                                 9.497439                            7.294651      -0.218370       1.975280                    0.997919      27.185176      75.845345       0.627097       0.408273      -1.082212      -0.044852       0.041904       0.095143       0.113225       0.018045       0.034923      -0.016052       0.009534      -0.079473      -0.054027       0.014256       0.039771             11.299965      11.871494       1.205915      -1.144706       9.993100       5.595792      12.035300           0.000001
          278              N       7.924039       5.862911      26.946484      -0.169611      37.102995 0.49728432E+03  0.11949970E+05                                 9.548237                            7.357369      -0.226044       1.972698                    0.997479      27.319281      76.426069       0.624414       0.408199      -1.082105      -0.048829      -0.074247      -0.070063       0.113162      -0.024645      -0.033336      -0.018032       0.025623      -0.034921      -0.051795       0.008651       0.043145             11.430793      11.293692       2.054607      -0.264458       9.940865       5.518877      13.057822           0.000000
          279              N      -0.056036       1.462234      23.398520      -0.166031      33.254734 0.47939335E+03  0.11407441E+05                                 8.816322                            7.219668      -0.245323       1.967813                    0.997095      27.073968      75.205843       0.631301       0.407731      -1.083133       0.112032       0.013588       0.002692       0.112885      -0.009925      -0.012733       0.005548      -0.078053       0.084391      -0.056041       0.020777       0.035265             10.032065      13.413466       1.983712      -0.580584       8.771285       2.578218       7.911443          -0.000000
          280              N       6.711073       2.764578      23.276747      -0.378630      43.759936 0.56068306E+03  0.13787908E+05                                10.394913                            7.647661       0.282831       2.096058                    0.998376      29.383310      81.292911       0.636728       0.391175      -1.101296      -0.121528      -0.040744       0.021847       0.130025      -0.057419       0.033840      -0.000361      -0.219891       0.218377      -0.164957       0.072670       0.092286             12.920561       9.852691       0.678210      -0.608811      12.771898       8.297139      16.137093          -0.000002
          281              N       4.637858       2.938884      24.483956      -0.383843      43.865364 0.55001628E+03  0.13431175E+05                                10.321699                            7.498329       0.361800       2.113446                    0.999361      29.407678      80.494351       0.654309       0.383341      -1.109322       0.081875      -0.054856      -0.102512       0.142202       0.044158       0.107999      -0.074802      -0.037593      -0.199343      -0.174488       0.080971       0.093517             13.232466      19.862516       6.494068       3.870802      10.304988       3.709102       9.529893          -0.000002
          282              N       4.810492       1.494569      22.596019      -0.380594      44.250119 0.53957367E+03  0.13124902E+05                                10.414286                            7.450629       0.333679       2.111058                    0.999217      29.140850      79.841353       0.652671       0.385804      -1.106558       0.055205       0.085157       0.078840       0.128511      -0.074468      -0.048096      -0.105590       0.059280      -0.004157      -0.161813       0.065084       0.096729             13.406151      22.214495      -0.844556      -6.209744       7.649223       2.418006      10.354735          -0.000002
          283              N      12.359654      -0.348180      24.505004      -0.159833      34.603611 0.46546757E+03  0.10990101E+05                                 9.060448                            7.096565      -0.175411       1.990773                    0.998124      26.829855      74.135684       0.639375       0.405731      -1.084923      -0.031404      -0.079211       0.067831       0.108911      -0.012389       0.000621       0.035075       0.043086      -0.014748      -0.049159       0.017241       0.031918             10.864424       7.891380      -0.480252      -3.194747      13.065056      -4.529324      11.636836          -0.000001
          284              N       7.082894       2.189725       1.419185      -0.177157      35.248210 0.51262462E+03  0.12405999E+05                                 9.218014                            7.483662      -0.289320       1.948946                    0.996970      27.567751      77.261373       0.617751       0.409695      -1.081685       0.095278      -0.001613      -0.064955       0.115325      -0.008664       0.026866      -0.005024      -0.075203       0.005018      -0.052252       0.012328       0.039924             10.618259      10.981098      -1.507232      -4.837831      10.351500       0.055231      10.522179           0.000001
          285              N       7.615656       8.707239      28.356649      -0.161286      33.029449 0.47887935E+03  0.11422599E+05                                 8.851355                            7.258134      -0.281120       1.960374                    0.996723      27.153527      76.178661       0.622461       0.412530      -1.077091      -0.071403       0.077208       0.000142       0.105164       0.036183      -0.005837       0.000736       0.005925       0.095910      -0.052529       0.019215       0.033314             10.038396       8.686527      -4.079791      -1.788009      11.186115       0.346601      10.242547           0.000001
          286              N      10.625811      -3.366319      28.077021      -0.385716      46.839573 0.60960106E+03  0.15349421E+05                                10.991840                            8.026439       0.089841       2.024950                    0.998109      30.296831      85.575000       0.613802       0.396307      -1.094726       0.089397      -0.103126       0.016947       0.137528       0.119505      -0.014084       0.024336       0.007792       0.254532      -0.164972       0.073870       0.091103             14.079909      13.266645       2.946894      -7.597598      11.938383      -6.366057      17.034699           0.000001
          287              N      11.370979      -5.329442      29.175687      -0.383209      45.625677 0.60491338E+03  0.15216241E+05                                10.800566                            8.009297       0.073623       2.021295                    0.997930      30.236753      85.623930       0.612301       0.397674      -1.092762       0.014014       0.091931      -0.101842       0.137911      -0.004348       0.014250       0.123725       0.122252      -0.141993      -0.166921       0.076432       0.090489             13.637271      19.411312      -6.568633      -5.164791      11.614846       1.582357       9.885654           0.000001
          288              N      12.585400      -4.464946      27.316314      -0.385943      45.627190 0.56575132E+03  0.14013840E+05                                10.796885                            7.743648       0.054814       2.016397                    0.998346      30.015844      84.718423       0.622125       0.397463      -1.091437      -0.111055       0.004916       0.077210       0.135347       0.013380       0.128740       0.002573      -0.141759      -0.035117      -0.170149       0.071906       0.098243             14.002460       9.287312      -4.795097       0.765183      21.655393      -7.130501      11.064676           0.000001
          289              N       6.507421       3.374292       4.233502      -0.164874      36.933603 0.48955477E+03  0.11716399E+05                                 9.503873                            7.299663      -0.222559       1.973787                    0.997848      27.208068      75.921045       0.627015       0.408165      -1.082298       0.045155       0.042997       0.094336       0.113080      -0.017496      -0.036226      -0.016320       0.009844      -0.079236      -0.054949       0.014528       0.040421             11.307998      11.881267      -1.204283       1.148726       9.998638       5.599619      12.044089           0.000001
          290              N       6.832095       9.060320      11.912739      -0.168785      37.015945 0.49594604E+03  0.11908107E+05                                 9.526543                            7.342084      -0.223020       1.974112                    0.997429      27.287020      76.269631       0.625838       0.407601      -1.082654       0.050020      -0.075334      -0.070088       0.114409       0.025053       0.032035      -0.017417       0.024459      -0.033329      -0.050590       0.008565       0.042024             11.402957      11.264899      -2.047967       0.264708       9.917698       5.503567      13.026274           0.000000
          291              N       0.056110       4.659643       8.364775      -0.164560      33.209602 0.47857567E+03  0.11383328E+05                                 8.810056                            7.214683      -0.251062       1.966216                    0.997090      27.049407      75.126659       0.631353       0.407864      -1.083025      -0.112883       0.013113       0.001844       0.113657       0.009840       0.012238       0.005146      -0.077415       0.082516      -0.055300       0.020929       0.034372             10.024672      13.401652      -1.980832       0.581126       8.765561       2.577295       7.906803          -0.000000
          292              N       8.045015       5.961987       8.243002      -0.374432      43.492499 0.55674417E+03  0.13664198E+05                                10.345975                            7.615336       0.343857       2.116377                    0.998652      29.291810      80.907277       0.638887       0.390619      -1.101908       0.122961      -0.039617       0.022546       0.131138       0.058864      -0.032024       0.001093      -0.220628       0.223651      -0.166389       0.075123       0.091267             12.854981       9.802311      -0.674256       0.606315      12.707729       8.250611      16.054904          -0.000002
          293              N      10.118236       6.136293       9.450212      -0.385364      43.893661 0.55036145E+03  0.13441896E+05                                10.326140                            7.500450       0.356116       2.111622                    0.999356      29.419506      80.537192       0.654238       0.383317      -1.109324      -0.082780      -0.053447      -0.101660       0.141576      -0.043677      -0.107370      -0.076127      -0.036776      -0.202400      -0.174880       0.080665       0.094215             13.239880      19.875442      -6.499497      -3.874287      10.310632       3.711136       9.533566          -0.000002
          294              N       9.945580       4.691978       7.562274      -0.380729      44.252690 0.53946083E+03  0.13121866E+05                                10.416930                            7.451053       0.330238       2.110254                    0.999194      29.135581      79.833886       0.652475       0.385928      -1.106435      -0.055971       0.085602       0.078013       0.128633       0.074558       0.048012      -0.105240       0.058255      -0.004862      -0.161382       0.064672       0.096710             13.412531      22.224829       0.849113       6.217422       7.651458       2.420063      10.361307          -0.000002
          295              N       2.396402       2.849229       9.471259      -0.161117      34.695370 0.46686774E+03  0.11032880E+05                                 9.080611                            7.110260      -0.180952       1.988240                    0.998167      26.871269      74.314506       0.638267       0.406077      -1.084550       0.030310      -0.079571       0.068556       0.109317       0.011971      -0.001140       0.034870       0.043795      -0.013521      -0.049143       0.017938       0.031205             10.891862       7.907558       0.479304       3.203075      13.100332      -4.546235      11.667696          -0.000001
          296              N       7.673134      -1.007684      16.452930      -0.176012      35.225955 0.51219003E+03  0.12392787E+05                                 9.212749                            7.479236      -0.287967       1.949370                    0.996980      27.562573      77.237114       0.618093       0.409557      -1.081781      -0.095493      -0.002229      -0.065091       0.115588       0.010563      -0.027949      -0.003330      -0.076726       0.003902      -0.054000       0.013225       0.040776             10.611687      10.973946       1.506104       4.833817      10.345849       0.055197      10.515266           0.000001
          297              N       7.140513      11.904648      13.322904      -0.160725      33.055358 0.47936091E+03  0.11438447E+05                                 8.862941                            7.267099      -0.292302       1.956846                    0.996735      27.160613      76.245480       0.621313       0.413134      -1.076556       0.072377       0.076871      -0.001060       0.105587      -0.036010       0.006227      -0.000201       0.005694       0.094054      -0.051998       0.018722       0.033276             10.052482       8.698472       4.086429       1.791372      11.200963       0.346945      10.258011           0.000001
          298              N       4.130219      -0.168910      13.043277      -0.387880      46.893987 0.61051224E+03  0.15377667E+05                                10.997291                            8.030678       0.084488       2.023217                    0.998167      30.322134      85.653279       0.613859       0.396133      -1.094877      -0.088064      -0.101723       0.015986       0.135494      -0.120765       0.013595       0.025660       0.007919       0.252922      -0.166094       0.073910       0.092184             14.086014      13.269777      -2.948049       7.598153      11.947514      -6.371256      17.040749           0.000001
          299              N       3.385031      -2.132033      14.141943      -0.384203      45.691775 0.60587515E+03  0.15247580E+05                                10.813547                            8.017801       0.068966       2.019787                    0.997782      30.256363      85.719599       0.611688       0.397886      -1.092538      -0.015541       0.090787      -0.102393       0.137724       0.003282      -0.013716       0.124028       0.122374      -0.141620      -0.167104       0.076187       0.090917             13.655309      19.437439       6.580248       5.170931      11.631782       1.584967       9.896707           0.000001
          300              N       2.170615      -1.267537      12.282569      -0.384592      45.520539 0.56421301E+03  0.13965163E+05                                10.777386                            7.730906       0.058170       2.017805                    0.998372      29.978093      84.558844       0.622952       0.397236      -1.091676       0.111733       0.005528       0.076982       0.135798      -0.013520      -0.128933       0.002722      -0.141267      -0.036079      -0.170222       0.071696       0.098526             13.975698       9.270584       4.787001      -0.764856      21.613341      -7.115374      11.043170           0.000001
          301              N       0.870679       7.654392      25.833987      -0.164874      36.933603 0.48955477E+03  0.11716399E+05                                 9.503873                            7.299663      -0.222559       1.973787                    0.997848      27.208068      75.921043       0.627015       0.408165      -1.082298      -0.045155      -0.042997      -0.094336       0.113080      -0.017496      -0.036226      -0.016320       0.009844      -0.079236      -0.054949       0.014528       0.040421             11.307998      11.881267      -1.204283       1.148726       9.998638       5.599618      12.044088           0.000001
          302              N       0.546005       1.968364      18.154750      -0.168785      37.015945 0.49594604E+03  0.11908107E+05                                 9.526544                            7.342084      -0.223020       1.974112                    0.997429      27.287020      76.269634       0.625838       0.407601      -1.082654      -0.050020       0.075334       0.070088       0.114409       0.025053       0.032035      -0.017417       0.024459      -0.033329      -0.050590       0.008565       0.042024             11.402958      11.264900      -2.047967       0.264707       9.917699       5.503567      13.026274           0.000000
          303              N       7.321990       6.369041      21.702714      -0.164560      33.209602 0.47857567E+03  0.11383328E+05                                 8.810055                            7.214683      -0.251062       1.966216                    0.997090      27.049407      75.126657       0.631353       0.407864      -1.083025       0.112883      -0.013113      -0.001844       0.113657       0.009840       0.012238       0.005146      -0.077415       0.082516      -0.055300       0.020929       0.034372             10.024672      13.401652      -1.980831       0.581127       8.765560       2.577294       7.906802          -0.000000
          304              N      -0.666915       5.066697      21.824487      -0.374432      43.492500 0.55674418E+03  0.13664198E+05                                10.345976                            7.615336       0.343857       2.116377                    0.998652      29.291810      80.907278       0.638887       0.390619      -1.101908      -0.122961       0.039617      -0.022546       0.131138       0.058864      -0.032024       0.001093      -0.220628       0.223651      -0.166389       0.075123       0.091267             12.854981       9.802311      -0.674256       0.606315      12.707730       8.250611      16.054904          -0.000002
          305              N      -2.740136       4.892391      20.617277      -0.385364      43.893662 0.55036145E+03  0.13441896E+05                                10.326140                            7.500450       0.356116       2.111622                    0.999356      29.419506      80.537192       0.654238       0.383317      -1.109324       0.082780       0.053447       0.101660       0.141576      -0.043677      -0.107370      -0.076127      -0.036776      -0.202400      -0.174880       0.080665       0.094215             13.239880      19.875442      -6.499497      -3.874287      10.310632       3.711137       9.533566          -0.000002
          306              N      -2.567480       6.336706      22.505215      -0.380729      44.252698 0.53946093E+03  0.13121869E+05                                10.416931                            7.451053       0.330237       2.110254                    0.999194      29.135583      79.833896       0.652475       0.385928      -1.106435       0.055971      -0.085602      -0.078013       0.128633       0.074558       0.048012      -0.105240       0.058255      -0.004861      -0.161383       0.064672       0.096710             13.412533      22.224832       0.849113       6.217423       7.651459       2.420064      10.361308          -0.000002
          307              N       4.981698       8.179455      20.596230      -0.161117      34.695370 0.46686774E+03  0.11032880E+05                                 9.080611                            7.110260      -0.180952       1.988240                    0.998167      26.871269      74.314505       0.638267       0.406077      -1.084550      -0.030310       0.079571      -0.068556       0.109317       0.011971      -0.001140       0.034870       0.043795      -0.013521      -0.049143       0.017938       0.031205             10.891862       7.907558       0.479304       3.203075      13.100331      -4.546235      11.667696          -0.000001
          308              N      -0.295034      12.036368      13.614559      -0.176012      35.225955 0.51219003E+03  0.12392787E+05                                 9.212749                            7.479236      -0.287967       1.949370                    0.996980      27.562573      77.237112       0.618093       0.409557      -1.081782       0.095493       0.002229       0.065091       0.115588       0.010563      -0.027949      -0.003330      -0.076726       0.003902      -0.054000       0.013225       0.040776             10.611687      10.973945       1.506104       4.833817      10.345849       0.055197      10.515266           0.000001
          309              N       0.237587      -0.875964      16.744585      -0.160725      33.055356 0.47936088E+03  0.11438446E+05                                 8.862941                            7.267099      -0.292302       1.956846                    0.996735      27.160612      76.245478       0.621313       0.413134      -1.076556      -0.072377      -0.076871       0.001060       0.105587      -0.036010       0.006227      -0.000201       0.005694       0.094054      -0.051998       0.018722       0.033276             10.052482       8.698472       4.086429       1.791372      11.200963       0.346945      10.258011           0.000001
          310              N       3.247881      11.197594      17.024212      -0.387880      46.893987 0.61051223E+03  0.15377667E+05                                10.997292                            8.030678       0.084488       2.023217                    0.998167      30.322133      85.653278       0.613859       0.396133      -1.094877       0.088064       0.101723      -0.015986       0.135494      -0.120765       0.013595       0.025660       0.007919       0.252922      -0.166094       0.073910       0.092184             14.086014      13.269778      -2.948049       7.598153      11.947515      -6.371256      17.040749           0.000001
          311              N       3.993069      13.160717      15.925546      -0.384203      45.691776 0.60587515E+03  0.15247580E+05                                10.813547                            8.017801       0.068966       2.019787                    0.997782      30.256363      85.719600       0.611688       0.397886      -1.092538       0.015541      -0.090787       0.102393       0.137724       0.003282      -0.013716       0.124028       0.122374      -0.141620      -0.167104       0.076187       0.090917             13.655310      19.437439       6.580248       5.170931      11.631782       1.584967       9.896707           0.000001
          312              N       5.207485      12.296221      17.784920      -0.384592      45.520539 0.56421301E+03  0.13965163E+05                                10.777386                            7.730906       0.058170       2.017805                    0.998372      29.978093      84.558844       0.622952       0.397236      -1.091676      -0.111733      -0.005528      -0.076982       0.135798      -0.013520      -0.128933       0.002722      -0.141267      -0.036079      -0.170222       0.071696       0.098526             13.975698       9.270584       4.787001      -0.764856      21.613341      -7.115374      11.043170           0.000002
          313              N      -0.870529      10.851801      10.800242      -0.163862      36.887403 0.48875263E+03  0.11692560E+05                                 9.497439                            7.294651      -0.218370       1.975280                    0.997919      27.185176      75.845346       0.627097       0.408274      -1.082212       0.044852      -0.041904      -0.095143       0.113225       0.018045       0.034923      -0.016052       0.009534      -0.079473      -0.054027       0.014256       0.039771             11.299965      11.871494       1.205915      -1.144706       9.993100       5.595793      12.035301           0.000001
          314              N      -0.545939       5.165773       3.121005      -0.169611      37.102995 0.49728432E+03  0.11949971E+05                                 9.548237                            7.357369      -0.226044       1.972698                    0.997479      27.319281      76.426071       0.624414       0.408199      -1.082105       0.048829       0.074247       0.070063       0.113162      -0.024645      -0.033336      -0.018032       0.025623      -0.034921      -0.051795       0.008651       0.043145             11.430793      11.293692       2.054607      -0.264458       9.940866       5.518877      13.057822           0.000000
          315              N       7.434136       9.566450       6.668969      -0.166031      33.254734 0.47939335E+03  0.11407441E+05                                 8.816322                            7.219668      -0.245323       1.967813                    0.997095      27.073968      75.205843       0.631301       0.407731      -1.083133      -0.112032      -0.013588      -0.002692       0.112885      -0.009925      -0.012733       0.005548      -0.078053       0.084391      -0.056041       0.020777       0.035265             10.032065      13.413467       1.983712      -0.580584       8.771285       2.578217       7.911443          -0.000000
          316              N       0.667027       8.264106       6.790742      -0.378630      43.759933 0.56068302E+03  0.13787907E+05                                10.394913                            7.647661       0.282831       2.096058                    0.998376      29.383309      81.292908       0.636728       0.391175      -1.101296       0.121528       0.040744      -0.021847       0.130024      -0.057419       0.033840      -0.000361      -0.219891       0.218377      -0.164957       0.072670       0.092286             12.920560       9.852691       0.678210      -0.608811      12.771898       8.297138      16.137092          -0.000002
          317              N       2.740242       8.089800       5.583533      -0.383843      43.865366 0.55001630E+03  0.13431175E+05                                10.321699                            7.498330       0.361800       2.113446                    0.999361      29.407678      80.494352       0.654309       0.383341      -1.109322      -0.081875       0.054856       0.102513       0.142202       0.044158       0.107999      -0.074802      -0.037593      -0.199343      -0.174488       0.080971       0.093517             13.232466      19.862517       6.494069       3.870803      10.304988       3.709102       9.529894          -0.000002
          318              N       2.567608       9.534115       7.471470      -0.380594      44.250125 0.53957374E+03  0.13124904E+05                                10.414288                            7.450630       0.333679       2.111058                    0.999217      29.140851      79.841360       0.652671       0.385804      -1.106558      -0.055205      -0.085157      -0.078840       0.128511      -0.074468      -0.048096      -0.105590       0.059280      -0.004157      -0.161813       0.065084       0.096729             13.406153      22.214499      -0.844556      -6.209745       7.649224       2.418006      10.354736          -0.000002
          319              N      -4.981554      11.376864       5.562485      -0.159833      34.603611 0.46546758E+03  0.10990101E+05                                 9.060448                            7.096566      -0.175411       1.990773                    0.998124      26.829855      74.135684       0.639375       0.405731      -1.084923       0.031404       0.079211      -0.067831       0.108911      -0.012389       0.000621       0.035075       0.043086      -0.014748      -0.049159       0.017241       0.031918             10.864424       7.891380      -0.480252      -3.194747      13.065056      -4.529324      11.636836          -0.000001
          320              N       0.295206       8.838959      28.648304      -0.177157      35.248210 0.51262463E+03  0.12405999E+05                                 9.218015                            7.483662      -0.289320       1.948946                    0.996970      27.567751      77.261373       0.617751       0.409695      -1.081685      -0.095278       0.001613       0.064955       0.115324      -0.008664       0.026866      -0.005024      -0.075203       0.005018      -0.052252       0.012328       0.039924             10.618259      10.981098      -1.507232      -4.837831      10.351501       0.055231      10.522179           0.000001
          321              N      -0.237556       2.321445       1.710840      -0.161286      33.029451 0.47887938E+03  0.11422600E+05                                 8.851355                            7.258134      -0.281120       1.960374                    0.996723      27.153528      76.178664       0.622461       0.412530      -1.077091       0.071403      -0.077208      -0.000142       0.105164       0.036183      -0.005837       0.000736       0.005925       0.095910      -0.052529       0.019215       0.033314             10.038396       8.686527      -4.079791      -1.788009      11.186115       0.346601      10.242547           0.000001
          322              N      -3.247711      14.395003       1.990468      -0.385716      46.839572 0.60960106E+03  0.15349420E+05                                10.991840                            8.026439       0.089841       2.024950                    0.998109      30.296831      85.574999       0.613802       0.396307      -1.094726      -0.089397       0.103126      -0.016947       0.137528       0.119505      -0.014084       0.024336       0.007792       0.254532      -0.164972       0.073870       0.091103             14.079909      13.266645       2.946894      -7.597598      11.938383      -6.366056      17.034698           0.000001
          323              N      -3.992879      16.358126       0.891802      -0.383209      45.625679 0.60491341E+03  0.15216242E+05                                10.800566                            8.009297       0.073623       2.021295                    0.997930      30.236754      85.623932       0.612301       0.397674      -1.092762      -0.014014      -0.091931       0.101842       0.137911      -0.004348       0.014250       0.123725       0.122252      -0.141993      -0.166921       0.076432       0.090489             13.637271      19.411312      -6.568633      -5.164791      11.614846       1.582357       9.885654           0.000001
          324              N      -5.207300      15.493630       2.751175      -0.385943      45.627189 0.56575130E+03  0.14013840E+05                                10.796885                            7.743648       0.054814       2.016397                    0.998346      30.015844      84.718421       0.622125       0.397463      -1.091437       0.111055      -0.004916      -0.077210       0.135347       0.013380       0.128740       0.002573      -0.141759      -0.035117      -0.170149       0.071906       0.098243             14.002459       9.287311      -4.795097       0.765183      21.655392      -7.130500      11.064675           0.000001

******************************************************
Auxiliary information for the entire system
The total spin magnetic moment of the unit cell is   -0.000022
The total net atomic charge of the unit cell is   -0.000005
Accuracy of reproducing the electrostatic potential in the unit cell:
  The inner radius (bohr) =    5.0000
  The outer radius (bohr) =   12.0000
  Valid grid points have density less than (e/(bohr^3)) =    0.0001
  The number of valid grid points were=       598536
  The rms potential error without charges in kcal/mol is=      5.69516
  The rms potential error with partial charges in kcal/mol is=      1.44831
  The RRMSE value at monopole order=      0.25431
  The rms potential error with partial charges and cloud penetration in kcal/mol is=      1.43425
  The RRMSE value at monopole order with cloud penetration is=      0.25184
  The rms potential error with partial charges and atomic dipoles in kcal/mol is=      0.64620
  The RRMSE value at dipole order=      0.11347
  The rms potential error with partial charges, atomic dipoles and cloud penetration in kcal/mol is=      0.62899
  The RRMSE value at dipole order with cloud penetration=      0.11044

******************************************************
The electron densities and ab initio electrostatic potential were computed in VASP using the PBE functional and
projector augmented wave method. See the main text of the journal article for a description of computational details.
The atomic charges, dipoles, and quadrupoles were computed with the DDEC6 method as described in
(a) T. A. Manz and N. Gabaldon Limas, RSC Adv. 6 (2016) 47771-47801 DOI: 10.1039/c6ra04656h
(b) N. Gabaldon Limas and T. A. Manz, RSC Adv. 8 (2018) 2678-2707 DOI: 10.1039/c7ra11829e.
For each atom in the material, the electron cloud parameters were fit to the spherically averaged atom-in-material
electron density using radial positions for which this density was between 10^-4 and 10^-2 electrons per cubic bohr.
The polarizabilities, dispersion coefficients, and quantum Drude oscillator (QDO) parameters were fit using the MCLF method.
The magnetic structure of the system was optimized in VASP from the default ferromagnetic initial guess using spin polarization.
The atomic spin moments (ASMs) were computed on this optimized magnetic structure using the DDEC6 partition as inputs
to the method of T. A. Manz and D. S. Sholl, J. Chem. Theory Comput. 7 (2011) 4146-4164 DOI: 10.1021/ct200539n.
The RMSE and RRMSE were computed using a uniform grid with Ewald summation.
