# Supplementary material for: A collection of forcefield precursors for metal–organic frameworks
Source: RSC Adv. 2019 Nov 13;9(63):36492–507. doi: 10.1039/c9ra07327b (PMC9075174; doi:10.1039/c9ra07327b)
Supplement: RA-009-C9RA07327B-s5510 [file RA-009-C9RA07327B-s5510.xyz]

  324
jmolscript: load "" {1 1 1} spacegroup "x,y,z" unitcell [{     14.774000     0.000000     0.000000 }, {     -7.386966    17.876057     0.000000 }, {      0.000000    -6.176251    29.964091 }]
Zn    -2.112955     7.453037    21.710182     0.443687
Zn     8.939756     0.966616    17.069943     0.466389
Zn     5.449271    12.744465    11.985936     0.463169
Zn     2.113000    10.541162     6.728137     0.444133
Zn     5.834261     4.054742     2.087898     0.467160
Zn    -5.449213     9.656339    26.967982     0.463709
Zn     5.274034     1.158644    23.235954     0.444133
Zn     1.552773     7.645064    27.876193     0.467160
Zn    12.836247     2.043467     2.996109     0.463709
Zn     9.499989     4.246769     8.253909     0.443687
Zn    -1.552722    10.733190    12.894148     0.466389
Zn     1.937763    -1.044659    17.978155     0.463169
H     -0.672190     9.746979    20.549374     0.085660
H     -0.905617    11.407613    18.997234     0.129099
H     -4.374556     9.758922    17.837623     0.137709
H     -4.012595     8.064876    19.395756     0.097433
H      7.193466    -0.348956    14.823236     0.089052
H      5.739701    -2.165937    14.601502     0.143455
H      6.342480    -2.943110    18.562754     0.140998
H      7.617480    -1.017959    18.658639     0.082496
H      6.964490    11.053266    13.882363     0.084006
H     -5.828316    10.923580    15.083923     0.141707
H     -5.169389    14.809959    14.164026     0.140803
H     -7.211156    14.771480    12.980444     0.083430
H      7.976511    12.837168    10.535374     0.092897
H     -5.521018    11.701499     8.968252     0.127186
H      6.219875     9.031087     8.602691     0.123549
H      5.051254    10.231953    10.217755     0.090560
H      0.221628     8.587858     5.306641     0.097869
H     -2.034362     8.175413     5.156820     0.128774
H     -2.708050    10.994028     7.925502     0.124824
H     -0.438763    11.440182     7.946477     0.089935
H      5.357065     5.494180     4.722341     0.091353
H      6.416364     7.077960     6.040761     0.117364
H      9.780402     6.539954     3.898328     0.128891
H      8.611775     5.077636     2.510991     0.096054
H      0.672244    12.835104     5.567328     0.085587
H      0.905675    14.495738     4.015188     0.129579
H      4.374607    12.847048     2.855578     0.136811
H      4.012641    11.153001     4.413711     0.096636
H      7.580545    -3.437082    29.805281     0.089083
H      9.034303    -5.254063    29.583547     0.142482
H      8.431523     0.145015     3.580709     0.142365
H      7.156531     2.070166     3.676594     0.082086
H      7.809563     7.965140    28.864409     0.084397
H      5.828370    14.011705     0.101878     0.140792
H      5.169456    11.721834    29.146071     0.140756
H      7.211223    11.683354    27.962490     0.082852
H      6.797546     9.749042    25.517420     0.093230
H      5.521070     8.613374    23.950298     0.129241
H      8.554167     5.942962    23.584736     0.122536
H     -5.051207     7.143827    25.199801     0.089816
H     -0.221592     5.499733    20.288686     0.096078
H      2.034397     5.087288    20.138866     0.129920
H      2.708098     7.905903    22.907548     0.126333
H      0.438813     8.352056    22.928522     0.089313
H      9.416960     2.406055    19.704386     0.091543
H      8.357668     3.989834    21.022806     0.118407
H      4.993626     3.451828    18.880374     0.128501
H      6.162246     1.989511    17.493036     0.093925
H      6.714790    -1.135298    24.396763     0.085587
H      6.481359    -2.795932    25.948903     0.129579
H      3.012427    -1.147242    27.108513     0.136811
H      3.374393     0.546805    25.550380     0.096636
H     -0.193511    15.136888     0.158810     0.089083
H     -1.647269    16.953869     0.380544     0.142482
H     -1.044489    11.554791    26.383382     0.142365
H      0.230503     9.629640    26.287497     0.082086
H     -0.422529     3.734666     1.099682     0.084397
H      1.558664    -2.311899    29.862213     0.140792
H      2.217578    -0.022028     0.818020     0.140757
H      0.175811     0.016452     2.001601     0.082852
H      0.589488     1.950764     4.446671     0.093230
H      1.865964     3.086432     6.013793     0.129241
H     -1.167133     5.756844     6.379355     0.122536
H     12.438241     4.555979     4.764290     0.089816
H      7.608626     6.200073     9.675405     0.096077
H      5.352637     6.612518     9.825225     0.129920
H      4.678936     3.793903     7.056543     0.126333
H      6.948221     3.347750     7.035569     0.089313
H     -2.029926     9.293751    10.259705     0.091543
H     -0.970634     7.709972     8.941285     0.118407
H      2.393408     8.247978    11.083717     0.128501
H      1.224788     9.710295    12.471055     0.093925
H      8.059224     1.952827     9.414717     0.085660
H      8.292651     0.292193    10.966857     0.129099
H     11.761590     1.940884    12.126468     0.137709
H     11.399629     3.634930    10.568335     0.097433
H      0.193568    12.048762    15.140855     0.089052
H      1.647333    13.865743    15.362589     0.143455
H      1.044554    14.642916    11.401337     0.140998
H     -0.230446    12.717765    11.305452     0.082496
H      0.422544     0.646540    16.081728     0.084006
H     -1.558650     0.776226    14.880168     0.141707
H     12.556423    -3.110153    15.800065     0.140803
H     -0.175810    -3.071674    16.983647     0.083430
H     -0.589477    -1.137362    19.428717     0.092897
H     12.908052    -0.001693    20.995839     0.127186
H      1.167159     2.668719    21.361400     0.123549
H      2.335780     1.467853    19.746336     0.090560
H      7.165406     3.111948    24.657450     0.097869
H      9.421396     3.524393    24.807271     0.128774
H     10.095084     0.705778    22.038589     0.124824
H      7.825797     0.259624    22.017614     0.089935
H      2.029969     6.205626    25.241750     0.091353
H      0.970670     4.621846    23.923330     0.117364
H     -2.393368     5.159852    26.065763     0.128891
H     -1.224741     6.622170    27.453100     0.096054
C     -1.456690     9.761003    20.013016     0.101955
C     -1.588177    10.752079    19.090122    -0.144153
C     -2.702137    10.809111    18.293078     0.077448
C     -3.610740     9.785200    18.403945    -0.131590
C     -3.405383     8.794611    19.341821     0.079143
C     -2.948861    11.970075    17.361194     0.371198
C     -2.309143    13.919664    16.471261     0.369391
C     -4.152941    12.910047    15.680209     0.376179
C      7.004358    -0.887763    15.581327     0.092677
C      6.162238    -1.964580    15.428510    -0.155252
C      5.970175    -2.748138    16.576135     0.063220
C      6.500562    -2.418474    17.786684    -0.142268
C      7.270290    -1.299076    17.819645     0.096209
C      7.517039    11.824633    13.921317     0.083830
C     -6.097202    11.739260    14.682405    -0.138117
C     -5.351112    12.888816    14.829229     0.065225
C     -5.707164    14.024161    14.143051    -0.150922
C     -6.914200    13.970588    13.396945     0.082012
C      7.635230    12.040914    10.148838     0.096660
C      8.397567    11.368412     9.213958    -0.137136
C      7.912977    10.229009     8.653629     0.059117
C      6.606955     9.797990     9.010202    -0.154127
C      5.918488    10.517457     9.960064     0.092923
C      8.728500     9.459750     7.667811     0.373643
C     -4.126358     9.185758     6.586107     0.360176
C      8.901352     7.957105     6.007800     0.367904
C     -0.384104     9.102478     5.828016     0.094703
C     -1.724107     8.842010     5.756102    -0.142114
C     -2.637138     9.522220     6.532172     0.066397
C     -2.124478    10.498781     7.362177    -0.142002
C     -0.772657    10.756683     7.377159     0.083805
C      6.249415     5.753031     4.524578     0.090178
C      6.886176     6.655878     5.330612    -0.145176
C      8.211404     6.948272     5.108878     0.058271
C      8.862936     6.356443     4.060134    -0.136927
C      8.168556     5.496012     3.239118     0.093725
C      1.456743    12.849129     5.030971     0.099731
C      1.588233    13.840204     4.108077    -0.144541
C      2.702192    13.897236     3.311032     0.079029
C      3.610791    12.873325     3.421899    -0.131716
C      3.405431    11.882736     4.359775     0.082628
C      2.948920    15.058200     2.379149     0.372310
C      2.309209    17.007789     1.489215     0.368117
C      4.153002    15.998173     0.698163     0.373340
C      7.769651     2.200362     0.599282     0.092329
C      8.611767     1.123546     0.446465    -0.153714
C      8.803828     0.339988     1.594090     0.064251
C      8.273442     0.669652     2.804639    -0.145397
C      7.503719     1.789049     2.837599     0.098423
C      7.257017     8.736507    28.903362     0.086158
C      6.097258     8.651135    29.664450    -0.138676
C      5.351173     9.800691    29.811274     0.067464
C      5.707228    10.936036    29.125096    -0.150495
C      6.914264    10.882462    28.378991     0.082238
C      7.138824     8.952789    25.130883     0.099457
C      6.376484     8.280287    24.196003    -0.141058
C      6.861068     7.140884    23.635675     0.059522
C      8.167089     6.709865    23.992248    -0.150516
C      8.855560     7.429332    24.942109     0.092297
C      6.045542     6.371625    22.649856     0.371617
C      4.126398     6.097633    21.568153     0.361343
C      5.872682     4.868980    20.989846     0.368220
C      0.384144     6.014353    20.810061     0.095805
C      1.724145     5.753885    20.738147    -0.143047
C      2.637180     6.434094    21.514217     0.067441
C      2.124524     7.410655    22.344223    -0.144740
C      0.772704     7.668557    22.359205     0.083628
C      8.524611     2.664906    19.506623     0.090339
C      7.887853     3.567753    20.312657    -0.145664
C      6.562626     3.860147    20.090923     0.057184
C      5.911091     3.268318    19.042180    -0.137380
C      6.605467     2.407886    18.221164     0.097719
C      5.930291    -1.149323    24.933120     0.099732
C      5.798801    -2.140398    25.856014    -0.144541
C      4.684842    -2.197430    26.653059     0.079029
C      3.776243    -1.173519    26.542192    -0.131716
C      3.981603    -0.182930    25.604316     0.082628
C      4.438114    -3.358394    27.584942     0.372310
C      5.077825    -5.307983    28.474876     0.368117
C      3.234032    -4.298367    29.265928     0.373340
C     -0.382617     9.499444    29.364809     0.092329
C     -1.224733    10.576260    29.517626    -0.153714
C     -1.416794    11.359818    28.370001     0.064251
C     -0.886408    11.030154    27.159452    -0.145397
C     -0.116685     9.910757    27.126492     0.098423
C      0.130017     2.963299     1.060729     0.086158
C      1.289776     3.048671     0.299641    -0.138676
C      2.035861     1.899115     0.152817     0.067464
C      1.679806     0.763770     0.838995    -0.150495
C      0.472770     0.817344     1.585100     0.082238
C      0.248210     2.747017     4.833208     0.099457
C      1.010550     3.419519     5.768088    -0.141058
C      0.525966     4.558922     6.328416     0.059522
C     -0.780055     4.989941     5.971843    -0.150516
C     -1.468526     4.270474     5.021982     0.092297
C      1.341492     5.328181     7.314235     0.371617
C      3.260636     5.602173     8.395938     0.361343
C      1.514352     6.830826     8.974245     0.368220
C      7.002890     5.685453     9.154030     0.095805
C      5.662889     5.945921     9.225944    -0.143047
C      4.749854     5.265712     8.449874     0.067441
C      5.262510     4.289151     7.619868    -0.144740
C      6.614330     4.031249     7.604886     0.083628
C     -1.137577     9.034900    10.457468     0.090339
C     -0.500819     8.132053     9.651434    -0.145664
C      0.824408     7.839659     9.873168     0.057184
C      1.475943     8.431488    10.921911    -0.137380
C      0.781567     9.291920    11.742927     0.097719
C      8.843724     1.938803     9.951075     0.101955
C      8.975211     0.947727    10.873969    -0.144153
C     10.089171     0.890695    11.671013     0.077448
C     10.997774     1.914606    11.560146    -0.131590
C     10.792417     2.905195    10.622270     0.079143
C     10.335895    -0.270269    12.602897     0.371198
C      9.696177    -2.219858    13.492830     0.369391
C     11.539975    -1.210241    14.283882     0.376179
C      0.382676    12.587569    14.382764     0.092677
C      1.224796    13.664386    14.535581    -0.155252
C      1.416859    14.447944    13.387956     0.063220
C      0.886472    14.118280    12.177407    -0.142268
C      0.116744    12.998882    12.144446     0.096209
C     -0.130005    -0.124827    16.042774     0.083830
C     -1.289764    -0.039454    15.281686    -0.138117
C     12.738146    -1.189010    15.134862     0.065225
C     13.094198    -2.324355    15.821040    -0.150922
C     -0.472766    -2.270782    16.567146     0.082012
C     -0.248196    -0.341108    19.815253     0.096660
C     -1.010533     0.331394    20.750133    -0.137136
C     -0.525943     1.470797    21.310462     0.059117
C      0.780079     1.901816    20.953889    -0.154127
C      1.468546     1.182349    20.004027     0.092923
C     -1.341466     2.240056    22.296280     0.373643
C     11.513392     2.514048    23.377984     0.360176
C     -1.514318     3.742701    23.956291     0.367904
C      7.771138     2.597328    24.136075     0.094703
C      9.111141     2.857796    24.207989    -0.142114
C     10.024172     2.177586    23.431919     0.066397
C      9.511512     1.201025    22.601914    -0.142002
C      8.159691     0.943123    22.586932     0.083805
C      1.137619     5.946775    25.439513     0.090178
C      0.500858     5.043928    24.633479    -0.145176
C     -0.824370     4.751534    24.855213     0.058271
C     -1.475902     5.343363    25.903957    -0.136927
C     -0.781522     6.203794    26.724973     0.093725
I     -3.540718     5.415982    21.154648    -0.441105
I     -2.425717     8.737614    23.900857    -0.449740
I     10.846191    -0.114297    18.392259    -0.469407
I      9.229919     2.361607    15.009612    -0.453003
I      3.814673    11.273114    13.245926    -0.447166
I      5.091006    15.030495    10.971052    -0.435150
I      3.540755     8.504108     6.172603    -0.441275
I      2.425769    11.825739     8.918812    -0.450061
I      3.927823     2.973828     3.410213    -0.469816
I      5.544102     5.449733     0.027567    -0.452879
I     -3.814620     8.184989    28.227972    -0.447495
I     -5.090940    11.942369    25.953098    -0.435074
I      3.846279     3.195698    23.791488    -0.441275
I      4.961265    -0.125933    21.045279    -0.450062
I      3.459211     8.725978    26.553878    -0.469816
I      1.842932    12.426324    -0.027567    -0.452878
I     11.201654     3.514817     1.736119    -0.447495
I     12.477974    -0.242563     4.010993    -0.435074
I     10.927752     6.283824     8.809443    -0.441105
I      9.812751     2.962192     6.063234    -0.449740
I     -3.459157    11.814103    11.571832    -0.469407
I     -1.842885     9.338199    14.954479    -0.453003
I      3.572361     0.426692    16.718165    -0.447166
I      2.296028    -3.330689    18.993039    -0.435150
N     -2.334267     8.846783    20.198794    -0.167280
N     -2.049122    12.950300    17.358198    -0.394017
N     -3.318208    13.938508    15.599306    -0.384839
N     -4.003725    11.885464    16.540178    -0.388806
N      7.567248    -0.563136    16.746930    -0.180103
N      7.116666    12.890196    13.244128    -0.167577
N      6.435581    11.603233    10.520392    -0.166820
N      9.987246     9.871944     7.523983    -0.370435
N     10.182259     8.250247     5.765091    -0.373932
N      8.118332     8.473759     6.987626    -0.378247
N      0.082756    10.074003     6.613075    -0.174301
N      6.868444     5.234560     3.466845    -0.173258
N      2.334317    11.934909     5.216748    -0.167943
N      2.049185    16.038426     2.376152    -0.393781
N      3.318273    17.026634     0.617260    -0.384016
N      4.003783    14.973589     1.558133    -0.389276
N      7.206763     2.524990     1.764885    -0.180621
N      7.657394     9.802070    28.226174    -0.170331
N      8.338472     8.515107    25.502438    -0.168045
N      4.786798     6.783818    22.506029    -0.371312
N      4.591777     5.162122    20.747137    -0.373787
N      6.655706     5.385634    21.969672    -0.377424
N     -0.082713     6.985877    21.595120    -0.173130
N      7.905579     2.146434    18.448891    -0.174024
N      5.052717    -0.235103    24.747343    -0.167943
N      5.337849    -4.338620    27.587939    -0.393781
N      4.068761    -5.326828    29.346831    -0.384016
N      3.383251    -3.273783    28.405958    -0.389276
N      0.180271     9.174816    28.199206    -0.180621
N     -0.270360     1.897736     1.737917    -0.170331
N     -0.951438     3.184699     4.461653    -0.168045
N      2.600236     4.915988     7.458062    -0.371312
N      2.795257     6.537684     9.216954    -0.373787
N      0.731328     6.314172     7.994419    -0.377424
N      7.469747     4.713929     8.368971    -0.173130
N     -0.518545     9.553372    11.515200    -0.174024
N      9.721301     2.853023     9.765297    -0.167280
N      9.436156    -1.250494    12.605893    -0.394017
N     10.705242    -2.238702    14.364785    -0.384839
N     11.390759    -0.185658    13.423913    -0.388806
N     -0.180214    12.262942    13.217161    -0.180103
N      0.270368    -1.190390    16.719963    -0.167577
N      0.951453     0.096573    19.443699    -0.166820
N     -2.600212     1.827862    22.440108    -0.370435
N     -2.795225     3.449559    24.199000    -0.373932
N     -0.731298     3.226047    22.976465    -0.378247
N      7.304278     1.625803    23.351016    -0.174301
N      0.518590     6.465246    26.497246    -0.173258

The following XYZ coordinates are in angstroms. Other properties are in atomic units.
The sperically averaged electron density of each atom fit to a function of the form exp(a - br)
eigen_1, eigen_2 and eigen_3 are the three eigenvalues of traceless quadrupole moment tensor
  atom number  atomic symbol              X              Y              Z     net charge C6 coefficient C8 coefficient C10 coefficient fluctuating dipole atomic polarizability isotropic forcefield polarizability              a              b squared Pearson coefficient          <r^3>          <r^4>         wp_QDO          m_QDO          q_QDO       dipole_x       dipole_y       dipole_z         dipole            Qxy            Qxz            Qyz     Q(x^2-y^2)  Q(3z^2 - R^2)        eigen_1        eigen_2        eigen_3 static polarizability      alpha(xx)      alpha(xy)      alpha(xz)      alpha(yy)      alpha(yz)      alpha(zz) atomic spin moment
            1             Zn      -2.112955       7.453037      21.710182       0.443687     138.792415 0.33628005E+04  0.12451637E+06                                21.896698                           18.923889       0.328769       1.853116                    0.998495      60.274760     180.401988       0.414219       0.399347      -1.138703      -0.016261      -0.007271       0.002025       0.017927       0.006496       0.007967       0.012903       0.016759      -0.047353      -0.023509       0.001043       0.022466             26.111464      25.901568      -2.948573       1.180053      26.963729      -7.396616      25.469094          -0.000000
            2             Zn       8.939756       0.966616      17.069943       0.466389     133.080229 0.32622023E+04  0.11988793E+06                                21.297875                           18.628211       0.350123       1.864721                    0.998587      59.507728     177.487959       0.417810       0.398899      -1.138927       0.016535      -0.001524      -0.000735       0.016621      -0.003491       0.012498       0.011864       0.012758      -0.024006      -0.021938       0.004894       0.017044             24.716866      23.550246       0.870531      -4.522788      25.589328       6.137830      25.011023           0.000001
            3             Zn       5.449271      12.744465      11.985936       0.463169     132.530760 0.32872059E+04  0.12099411E+06                                21.334589                           18.804090       0.353443       1.863346                    0.998669      59.634117     177.793693       0.412534       0.403375      -1.136162      -0.029173      -0.001312      -0.007916       0.030256       0.020265       0.028469       0.014063       0.020545       0.022024      -0.027059      -0.018341       0.045400             24.695541      28.428227      -3.589696       0.932377      20.940165       5.570713      24.718232           0.000001
            4             Zn       2.113000      10.541162       6.728137       0.444133     138.824516 0.33634036E+04  0.12454692E+06                                21.902138                           18.927155       0.334025       1.854421                    0.998552      60.278896     180.432807       0.414123       0.399414      -1.138632       0.015144      -0.007614       0.001151       0.016989      -0.008332      -0.007058       0.012627       0.016138      -0.048144      -0.023128      -0.000087       0.023215             26.119236      25.905684       2.948025      -1.180318      26.975468      -7.400156      25.476557          -0.000000
            5             Zn       5.834261       4.054742       2.087898       0.467160     133.042356 0.32605902E+04  0.11981751E+06                                21.298252                           18.626988       0.349132       1.864607                    0.998567      59.487906     177.438181       0.417697       0.399044      -1.138789      -0.016031      -0.001426       0.000472       0.016101       0.004157      -0.011713       0.012908       0.012333      -0.021907      -0.022347       0.006218       0.016129             24.719837      23.553306      -0.861100       4.526229      25.589527       6.145672      25.016679           0.000001
            6             Zn      -5.449213       9.656339      26.967982       0.463709     132.493182 0.32859608E+04  0.12094174E+06                                21.334741                           18.804446       0.348929       1.862285                    0.998612      59.627604     177.793075       0.412384       0.403543      -1.135998       0.028841      -0.001800      -0.006318       0.029579      -0.019569      -0.028794       0.013932       0.021632       0.021639      -0.026574      -0.018846       0.045420             24.695807      28.425093       3.585517      -0.937025      20.941538       5.574246      24.720791           0.000001
            7             Zn       5.274034       1.158644      23.235954       0.444133     138.824513 0.33634035E+04  0.12454692E+06                                21.902138                           18.927155       0.334025       1.854421                    0.998552      60.278895     180.432805       0.414123       0.399414      -1.138632      -0.015144       0.007614      -0.001151       0.016989      -0.008332      -0.007058       0.012627       0.016138      -0.048144      -0.023128      -0.000087       0.023215             26.119236      25.905684       2.948025      -1.180318      26.975468      -7.400156      25.476557          -0.000000
            8             Zn       1.552773       7.645064      27.876193       0.467160     133.042365 0.32605905E+04  0.11981753E+06                                21.298254                           18.626989       0.349132       1.864607                    0.998567      59.487908     177.438193       0.417697       0.399044      -1.138789       0.016031       0.001426      -0.000472       0.016101       0.004157      -0.011713       0.012908       0.012333      -0.021907      -0.022347       0.006218       0.016129             24.719839      23.553308      -0.861100       4.526229      25.589528       6.145672      25.016681           0.000001
            9             Zn      12.836247       2.043467       2.996109       0.463709     132.493174 0.32859605E+04  0.12094173E+06                                21.334740                           18.804446       0.348929       1.862285                    0.998612      59.627602     177.793067       0.412384       0.403543      -1.135998      -0.028841       0.001800       0.006318       0.029579      -0.019569      -0.028794       0.013932       0.021632       0.021639      -0.026574      -0.018846       0.045420             24.695806      28.425092       3.585517      -0.937025      20.941537       5.574246      24.720790           0.000001
           10             Zn       9.499989       4.246769       8.253909       0.443687     138.792414 0.33628005E+04  0.12451637E+06                                21.896698                           18.923889       0.328769       1.853116                    0.998495      60.274760     180.401988       0.414219       0.399347      -1.138703       0.016261       0.007272      -0.002025       0.017927       0.006496       0.007967       0.012903       0.016759      -0.047353      -0.023509       0.001043       0.022466             26.111464      25.901569      -2.948573       1.180053      26.963729      -7.396616      25.469093          -0.000000
           11             Zn      -1.552722      10.733190      12.894148       0.466389     133.080231 0.32622024E+04  0.11988793E+06                                21.297875                           18.628211       0.350123       1.864721                    0.998587      59.507729     177.487961       0.417810       0.398899      -1.138927      -0.016535       0.001524       0.000735       0.016621      -0.003491       0.012498       0.011864       0.012758      -0.024006      -0.021938       0.004894       0.017044             24.716866      23.550247       0.870531      -4.522789      25.589328       6.137830      25.011023           0.000001
           12             Zn       1.937763      -1.044659      17.978155       0.463169     132.530765 0.32872060E+04  0.12099411E+06                                21.334590                           18.804091       0.353443       1.863346                    0.998669      59.634117     177.793693       0.412534       0.403375      -1.136162       0.029173       0.001312       0.007916       0.030256       0.020265       0.028469       0.014063       0.020545       0.022024      -0.027059      -0.018341       0.045400             24.695542      28.428229      -3.589696       0.932377      20.940165       5.570713      24.718232           0.000001
           13              H      -0.672190       9.746979      20.549374       0.085660       1.427353 0.10359517E+02  0.10723700E+03                                 2.021744                            1.825472      -0.993491       2.395499                    0.997005       3.572366       9.887042       0.490522       1.206263      -0.727893       0.040195       0.002512       0.021569       0.045685       0.012392       0.008847      -0.008820       0.014981      -0.030568      -0.021965       0.001941       0.020025              2.144916       2.447357      -0.263624       0.777710       1.762804      -0.343809       2.224588          -0.000003
           14              H      -0.905617      11.407613      18.997234       0.129099       1.198159 0.88080854E+01  0.86981317E+02                                 1.742852                            1.645859      -1.083605       2.364717                    0.997969       3.281592       8.682958       0.537807       1.153281      -0.740953       0.029665       0.024591      -0.002255       0.038598       0.012306       0.006844       0.001609       0.022934      -0.020434      -0.013703      -0.008194       0.021896              1.776645       1.777256       0.377642      -0.044109       2.001557      -0.276253       1.551122          -0.000002
           15              H      -4.374556       9.758922      17.837623       0.137709       1.217883 0.90499468E+01  0.90543790E+02                                 1.811830                            1.707650      -1.122638       2.357047                    0.997328       3.323030       9.033568       0.506653       1.208323      -0.727782      -0.032622      -0.005677      -0.022941       0.040283       0.012136       0.008789       0.004371       0.016750      -0.029382      -0.012780      -0.009834       0.022614              1.839361       1.990261      -0.009747       0.457420       1.615962      -0.195840       1.911858          -0.000001
           16              H      -4.012595       8.064876      19.395756       0.097433       1.547314 0.11520437E+02  0.12301110E+03                                 2.157938                            1.944691      -1.262571       2.267548                    0.995019       3.778309      10.776380       0.465980       1.231016      -0.720982      -0.035360      -0.031658      -0.007566       0.048060       0.009619       0.016804      -0.001261       0.022471      -0.002788      -0.018801      -0.006036       0.024837              2.286922       2.238198       0.782924      -0.135248       2.835992      -0.384343       1.786577          -0.000001
           17              H       7.193466      -0.348956      14.823236       0.089052       1.498051 0.11543180E+02  0.12435689E+03                                 2.182189                            2.001093      -1.226752       2.285506                    0.994397       3.903414      11.494583       0.437040       1.300890      -0.705140       0.001760       0.022048      -0.042137       0.047589       0.005293       0.010151      -0.002199       0.005983       0.053506      -0.016626      -0.004957       0.021583              2.277814       1.896506       0.318992      -0.436790       2.255861      -0.599302       2.681073           0.000000
           18              H       5.739701      -2.165937      14.601502       0.143455       1.247055 0.96293125E+01  0.98843933E+02                                 1.926142                            1.831317      -1.026584       2.412660                    0.997679       3.419087       9.731826       0.456865       1.306060      -0.706564      -0.018555      -0.004523      -0.038535       0.043008       0.003184       0.008173      -0.003851      -0.014089       0.056992      -0.019266      -0.001929       0.021195              1.965262       1.869324       0.219029       0.279196       1.731616       0.251715       2.294847           0.000000
           19              H       6.342480      -2.943110      18.562754       0.140998       1.351321 0.10503256E+02  0.11058292E+03                                 2.054385                            1.928886      -1.197087       2.328829                    0.995549       3.598131      10.495853       0.437947       1.328375      -0.701027      -0.005093      -0.018244       0.035828       0.040527       0.003130       0.006269      -0.010716       0.004960       0.042951      -0.016185      -0.003192       0.019377              2.090354       1.696823       0.270805      -0.146710       2.180232      -0.401545       2.394007          -0.000001
           20              H       7.617480      -1.017959      18.658639       0.082496       1.582018 0.11915620E+02  0.13011339E+03                                 2.295547                            2.053403      -1.445706       2.176692                    0.991292       4.163495      12.569552       0.422705       1.326976      -0.697760       0.009980       0.009335       0.043742       0.045827       0.009707       0.003961      -0.005184      -0.019294       0.042197      -0.021622       0.005556       0.016066              2.477233       2.055329       0.407919       0.560834       2.271909       0.728937       3.104462          -0.000000
           21              H       6.964490      11.053266      13.882363       0.084006       1.700189 0.13363053E+02  0.14859471E+03                                 2.340723                            2.129484      -1.240937       2.270837                    0.994931       3.948409      11.623884       0.432847       1.272548      -0.712539      -0.020173      -0.041576       0.002916       0.046304      -0.003745       0.008782      -0.010324      -0.030629      -0.016869      -0.018735      -0.004516       0.023250              2.440397       2.637040       0.817375       0.278412       2.757745       0.190456       1.926408           0.000001
           22              H      -5.828316      10.923580      15.083923       0.141707       1.235602 0.92847685E+01  0.94129473E+02                                 1.882587                            1.772695      -1.099763       2.373402                    0.997387       3.387363       9.478259       0.476018       1.269195      -0.714010       0.010956      -0.038266       0.012845       0.041825       0.006060      -0.000261      -0.008406      -0.024566      -0.043379      -0.016546      -0.006212       0.022758              1.909412       1.762533      -0.237158       0.282103       2.195821      -0.337712       1.769882           0.000001
           23              H      -5.169389      14.809959      14.164026       0.140803       1.308486 0.10255833E+02  0.10720167E+03                                 2.000841                            1.898231      -1.127722       2.357636                    0.997118       3.557305      10.297080       0.444751       1.317524      -0.703349       0.021794       0.033838      -0.004808       0.040535       0.004886      -0.000272      -0.011081      -0.024464      -0.016405      -0.011955      -0.008569       0.020524              2.031941       2.166301       0.403405       0.178564       2.259080       0.101207       1.670443           0.000000
           24              H      -7.211156      14.771480      12.980444       0.083430       1.614846 0.12840299E+02  0.14178343E+03                                 2.271415                            2.093003      -1.301348       2.236949                    0.994443       4.040900      11.969668       0.433571       1.279369      -0.709484      -0.008403       0.043153      -0.014163       0.046189       0.011226       0.002828      -0.000017      -0.019654      -0.051816      -0.017879      -0.005709       0.023589              2.348785       2.151809      -0.575461       0.348097       2.778345      -0.405039       2.116202          -0.000000
           25              H       7.976511      12.837168      10.535374       0.092897       1.600952 0.12100866E+02  0.13199770E+03                                 2.295832                            2.059637      -1.253892       2.277686                    0.993514       3.911103      11.613802       0.427130       1.314608      -0.702835       0.024268       0.039713       0.014710       0.048810       0.014719      -0.007224       0.008408       0.005025      -0.018470      -0.020451       0.002440       0.018011              2.450323       1.978018       0.353308       0.196116       2.924664       0.890196       2.448286          -0.000002
           26              H      -5.521018      11.701499       8.968252       0.127186       1.381248 0.10496703E+02  0.10980429E+03                                 2.018723                            1.873443      -1.323806       2.250129                    0.995063       3.657795      10.419428       0.466961       1.253890      -0.715699       0.033425       0.019089      -0.007592       0.039234       0.015218      -0.003256      -0.001872      -0.005086      -0.014781      -0.013173      -0.005255       0.018428              2.077303       2.663753       0.230525      -0.347741       1.787836       0.086821       1.780319          -0.000003
           27              H       6.219875       9.031087       8.602691       0.123549       1.111152 0.80894894E+01  0.81176550E+02                                 1.882759                            1.744387      -1.547104       2.143381                    0.991709       4.040796      12.174919       0.432714       1.410575      -0.678766      -0.018116      -0.026079      -0.013629       0.034555       0.009663      -0.003665       0.002446       0.000815      -0.025353      -0.011529      -0.002410       0.013940              1.961226       1.796756       0.324024       0.092492       2.334830       0.478074       1.752092          -0.000000
           28              H       5.051254      10.231953      10.217755       0.090560       1.393020 0.10295231E+02  0.10886903E+03                                 2.135369                            1.927502      -1.446870       2.178424                    0.992003       4.129843      12.449183       0.428009       1.353272      -0.691262      -0.044029      -0.018296       0.005584       0.048005       0.012242      -0.004487       0.009860      -0.005409      -0.042367      -0.020812       0.000442       0.020369              2.252111       3.147482       0.374967      -0.389580       1.809686       0.032280       1.799165           0.000001
           29              H       0.221628       8.587858       5.306641       0.097869       1.615011 0.12541820E+02  0.13710072E+03                                 2.257540                            2.062422      -1.211118       2.299168                    0.995296       3.782950      10.997962       0.440556       1.271821      -0.713514       0.023149      -0.029499      -0.029634       0.047794       0.004227      -0.000823       0.017647      -0.010103       0.010581      -0.015706      -0.005556       0.021262              2.348759       2.654473      -0.502399      -0.570419       2.250518       0.392616       2.141286          -0.000000
           30              H      -2.034362       8.175413       5.156820       0.128774       1.226488 0.91111517E+01  0.91692361E+02                                 1.851474                            1.737383      -1.038512       2.394057                    0.997831       3.385904       9.358437       0.489888       1.242365      -0.719730      -0.010549      -0.027053      -0.026754       0.039483      -0.000730      -0.002683       0.015012      -0.008976       0.013291      -0.012025      -0.006616       0.018641              1.893579       1.842886       0.248010       0.193462       2.028569       0.429896       1.809283          -0.000000
           31              H      -2.708050      10.994028       7.925502       0.124824       1.368923 0.10466351E+02  0.10981708E+03                                 2.021451                            1.880317      -1.425093       2.197148                    0.993980       3.806590      10.992966       0.460822       1.266772      -0.711210      -0.019282       0.022615       0.020463       0.036083      -0.006027       0.000542       0.007521      -0.016362      -0.013929      -0.010224      -0.004782       0.015006              2.084767       2.421722      -0.252652      -0.382822       1.866663       0.331442       1.965917          -0.000002
           32              H      -0.438763      11.440182       7.946477       0.089935       1.649929 0.12783183E+02  0.14145810E+03                                 2.326489                            2.103088      -1.448367       2.174493                    0.993111       4.121669      12.353585       0.426589       1.297499      -0.704681       0.006036       0.033695       0.030771       0.046029      -0.007522      -0.008587       0.012683      -0.003990      -0.004803      -0.012722      -0.006894       0.019616              2.462339       2.309104       0.614167       0.387483       2.641566       0.656040       2.436347          -0.000001
           33              H       5.357065       5.494180       4.722341       0.091353       1.308962 0.97906119E+01  0.10244250E+03                                 2.063276                            1.891442      -1.442018       2.183042                    0.991786       4.112767      12.412154       0.427197       1.370274      -0.687747      -0.042406      -0.006941       0.014447       0.045334       0.001273      -0.012184       0.007464       0.014412       0.010314      -0.015024      -0.002351       0.017375              2.152643       2.919996       0.380272      -0.236925       1.749525       0.036544       1.788408           0.000000
           34              H       6.416364       7.077960       6.040761       0.117364       1.110983 0.82314214E+01  0.83107168E+02                                 1.892913                            1.766378      -1.550001       2.134677                    0.991372       4.150431      12.615972       0.426794       1.421425      -0.676273      -0.021309       0.015307       0.023641       0.035317      -0.001393      -0.010260       0.000487       0.017194      -0.002699      -0.008340      -0.007223       0.015563              1.971537       1.915496      -0.139926      -0.336117       1.850870       0.434094       2.148246          -0.000000
           35              H       9.780402       6.539954       3.898328       0.128891       1.441403 0.11121499E+02  0.11872255E+03                                 2.133573                            1.973507      -1.327275       2.259642                    0.993718       3.735770      10.956131       0.436909       1.313244      -0.703368       0.036310       0.006032      -0.009007       0.037894       0.001173      -0.008114      -0.002288       0.020816      -0.001644      -0.010680      -0.004430       0.015109              2.200160       2.940049       0.270897      -0.105697       1.836853       0.140822       1.823576           0.000000
           36              H       8.611775       5.077636       2.510991       0.096054       1.358699 0.99443067E+01  0.10415251E+03                                 2.101709                            1.896560      -1.303420       2.251962                    0.992776       3.991212      11.936968       0.431143       1.356407      -0.691511       0.026250      -0.019147      -0.036216       0.048654       0.005306      -0.009471       0.010946       0.010325       0.008529      -0.018200       0.004416       0.013784              2.241356       1.954747      -0.271656      -0.418146       2.170405       0.747564       2.598917           0.000000
           37              H       0.672244      12.835104       5.567328       0.085587       1.416848 0.10267624E+02  0.10597688E+03                                 2.005019                            1.812148      -0.968626       2.405242                    0.997293       3.563408       9.825965       0.494785       1.199358      -0.729436      -0.040230       0.003157       0.021503       0.045725      -0.012111      -0.009219      -0.008559       0.015588      -0.029192      -0.021760       0.001850       0.019910              2.125944       2.424364       0.259863      -0.767000       1.749022      -0.338876       2.204445          -0.000003
           38              H       0.905675      14.495738       4.015188       0.129579       1.194755 0.87770722E+01  0.86604577E+02                                 1.740358                            1.643591      -1.088679       2.362880                    0.997837       3.276033       8.666658       0.537831       1.154168      -0.740760      -0.029519       0.024622      -0.002145       0.038499      -0.012099      -0.006771       0.001455       0.022188      -0.020921      -0.013320      -0.008201       0.021521              1.774048       1.774827      -0.376913       0.044055       1.998363      -0.275527       1.548952          -0.000003
           39              H       4.374607      12.847048       2.855578       0.136811       1.211793 0.89928547E+01  0.89810932E+02                                 1.804261                            1.701081      -1.100835       2.366224                    0.997493       3.315899       8.999722       0.508265       1.206657      -0.728191       0.032800      -0.005185      -0.023503       0.040683      -0.012097      -0.008616       0.004148       0.016830      -0.028454      -0.012392      -0.009956       0.022348              1.831490       1.981342       0.009615      -0.454083       1.609734      -0.194412       1.903393          -0.000001
           40              H       4.012641      11.153001       4.413711       0.096636       1.539738 0.11450506E+02  0.12201759E+03                                 2.145820                            1.934916      -1.233559       2.278906                    0.995236       3.771816      10.729513       0.468789       1.226114      -0.722061       0.035900      -0.031647      -0.007078       0.048378      -0.009890      -0.016782      -0.001111       0.021904      -0.003445      -0.018794      -0.005989       0.024782              2.273277       2.225195      -0.775890       0.133984       2.817310      -0.380630       1.777326          -0.000001
           41              H       7.580545      -3.437082      29.805281       0.089083       1.494275 0.11510947E+02  0.12392028E+03                                 2.178258                            1.998178      -1.220552       2.288317                    0.994463       3.899718      11.478743       0.437408       1.300734      -0.705176      -0.001925       0.022179      -0.042144       0.047663      -0.004943      -0.010034      -0.002174       0.006034       0.053605      -0.016288      -0.005252       0.021539              2.273322       1.893552      -0.317973       0.435247       2.251640      -0.596976       2.674774           0.000000
           42              H       9.034303      -5.254063      29.583547       0.142482       1.260794 0.97657865E+01  0.10065907E+03                                 1.946074                            1.848898      -1.052573       2.401967                    0.997271       3.435155       9.817139       0.452700       1.312652      -0.705248       0.019008      -0.003975      -0.038390       0.043021      -0.002985      -0.008007      -0.003664      -0.014199       0.057607      -0.019227      -0.002054       0.021281              1.986142       1.888365      -0.222960      -0.284285       1.748393       0.256294       2.321669           0.000000
           43              H       8.431523       0.145015       3.580709       0.142365       1.333740 0.10334748E+02  0.10832427E+03                                 2.032507                            1.910235      -1.163899       2.343312                    0.996009       3.576849      10.396259       0.441342       1.324052      -0.701893       0.005107      -0.018360       0.035135       0.039970      -0.003309      -0.005872      -0.010685       0.004802       0.043403      -0.016171      -0.003149       0.019321              2.067492       1.681127      -0.265875       0.143844       2.155834      -0.393770       2.365515          -0.000001
           44              H       7.156531       2.070166       3.676594       0.082086       1.589814 0.11979903E+02  0.13100015E+03                                 2.303741                            2.059313      -1.453775       2.172952                    0.991186       4.172125      12.607242       0.421954       1.327464      -0.697650      -0.010479       0.009163       0.043904       0.046058      -0.009410      -0.003569      -0.005186      -0.019569       0.041358      -0.021263       0.005402       0.015861              2.487105       2.062298      -0.410468      -0.564902       2.279843       0.733913       3.119173          -0.000000
           45              H       7.809563       7.965140      28.864409       0.084397       1.697563 0.13335342E+02  0.14821078E+03                                 2.338710                            2.127559      -1.241510       2.270877                    0.995021       3.943517      11.606807       0.432953       1.272888      -0.712486       0.020246      -0.041168       0.003353       0.045999       0.003653      -0.009195      -0.010083      -0.030614      -0.016723      -0.019110      -0.003983       0.023092              2.438321       2.634511      -0.816947      -0.277907       2.755901       0.190273       1.924552           0.000000
           46              H       5.828370      14.011705       0.101878       0.140792       1.233896 0.92664807E+01  0.93855661E+02                                 1.876621                            1.767601      -1.081017       2.380724                    0.997522       3.387557       9.460467       0.478273       1.264401      -0.715007      -0.010708      -0.038935       0.012639       0.042312      -0.005894       0.000268      -0.008720      -0.023886      -0.043064      -0.016609      -0.005878       0.022486              1.903196       1.757169       0.235658      -0.280464       2.188019      -0.335664       1.764399           0.000000
           47              H       5.169456      11.721834      29.146071       0.140756       1.313375 0.10308418E+02  0.10793751E+03                                 2.010058                            1.906486      -1.145222       2.351133                    0.996980       3.563825      10.339976       0.442404       1.322229      -0.702408      -0.021975       0.033986      -0.004607       0.040732      -0.004780       0.000321      -0.011228      -0.024409      -0.016121      -0.011912      -0.008646       0.020558              2.041504       2.177039      -0.406238      -0.180157       2.270012       0.102009       1.677460          -0.000000
           48              H       7.211223      11.683354      27.962490       0.082852       1.620503 0.12896600E+02  0.14258731E+03                                 2.278565                            2.099048      -1.316923       2.230670                    0.994220       4.048410      12.006830       0.432414       1.281153      -0.709106       0.008285       0.043615      -0.013794       0.046489      -0.011422      -0.002699      -0.000207      -0.019695      -0.051581      -0.017786      -0.005913       0.023699              2.356420       2.158689       0.578406      -0.350055       2.787909      -0.407061       2.122662          -0.000001
           49              H       6.797546       9.749042      25.517420       0.093230       1.605036 0.12135137E+02  0.13249494E+03                                 2.302249                            2.064462      -1.267187       2.272779                    0.993341       3.913630      11.635260       0.425943       1.317044      -0.702352      -0.023964       0.039151       0.014703       0.048200      -0.014865       0.007108       0.008447       0.004537      -0.018483      -0.020471       0.002354       0.018118              2.457790       1.982863      -0.355282      -0.197267       2.934855       0.895016       2.455653          -0.000002
           50              H       5.521070       8.613374      23.950298       0.129241       1.385523 0.10544472E+02  0.11051115E+03                                 2.029649                            1.882996      -1.356482       2.237722                    0.994563       3.662248      10.467215       0.463468       1.260971      -0.714162      -0.032475       0.018905      -0.008012       0.038421      -0.015056       0.003143      -0.001995      -0.004711      -0.014641      -0.012954      -0.005274       0.018228              2.088828       2.679623      -0.232308       0.350347       1.797254       0.087882       1.789608          -0.000003
           51              H       8.554167       5.942962      23.584736       0.122536       1.113527 0.81103671E+01  0.81451490E+02                                 1.886683                            1.747571      -1.545782       2.143443                    0.991705       4.048382      12.209030       0.431904       1.412083      -0.678476       0.018345      -0.026788      -0.013760       0.035263      -0.009671       0.003951       0.002634       0.001262      -0.024737      -0.011750      -0.002121       0.013870              1.965580       1.800215      -0.325384      -0.093019       2.340874       0.480120       1.755650          -0.000000
           52              H      -5.051207       7.143827      25.199801       0.089816       1.399708 0.10357987E+02  0.10975552E+03                                 2.146635                            1.936706      -1.470798       2.168496                    0.991692       4.145841      12.531111       0.425669       1.357949      -0.690312       0.044267      -0.018021       0.005622       0.048124      -0.012367       0.004549       0.010046      -0.006082      -0.042307      -0.020988       0.000365       0.020623              2.264599       3.167313      -0.378034       0.392641       1.818593       0.032724       1.807892           0.000001
           53              H      -0.221592       5.499733      20.288686       0.096078       1.616192 0.12546227E+02  0.13707940E+03                                 2.252183                            2.057769      -1.189325       2.306380                    0.995430       3.786450      10.983987       0.442930       1.265644      -0.714808      -0.022913      -0.029969      -0.029734       0.048034      -0.004143       0.001176       0.017693      -0.009702       0.010680      -0.015931      -0.005236       0.021167              2.342976       2.647574       0.501008       0.568716       2.245058       0.391421       2.136296          -0.000000
           54              H       2.034397       5.087288      20.138866       0.129920       1.221548 0.90678518E+01  0.91151713E+02                                 1.846886                            1.733570      -1.037762       2.394659                    0.997741       3.378856       9.334835       0.490271       1.242824      -0.719634       0.010790      -0.026618      -0.026395       0.039008       0.001185       0.002912       0.014991      -0.008882       0.013567      -0.011933      -0.006795       0.018729              1.888680       1.838435      -0.246751      -0.192482       2.022904       0.427741       1.804702           0.000000
           55              H       2.708098       7.905903      22.907548       0.126333       1.345641 0.10247069E+02  0.10690893E+03                                 1.995710                            1.858401      -1.388773       2.213849                    0.994416       3.774452      10.856146       0.464495       1.263894      -0.711879       0.019691       0.022593       0.020529       0.036327       0.005746      -0.000576       0.007776      -0.016586      -0.013871      -0.010260      -0.004854       0.015114              2.057429       2.387478       0.247197       0.374526       1.843852       0.324246       1.940959          -0.000002
           56              H       0.438813       8.352056      22.928522       0.089313       1.641963 0.12705038E+02  0.14031845E+03                                 2.314653                            2.093309      -1.423975       2.184268                    0.993326       4.113016      12.298537       0.428791       1.293367      -0.705542      -0.005964       0.034177       0.030528       0.046212       0.007525       0.008579       0.012809      -0.003581      -0.004656      -0.012855      -0.006816       0.019670              2.449285       2.296795      -0.609132      -0.384197       2.627187       0.650718       2.423874          -0.000001
           57              H       9.416960       2.406055      19.704386       0.091543       1.311938 0.98173326E+01  0.10278508E+03                                 2.065392                            1.893225      -1.437701       2.184027                    0.991727       4.117513      12.427515       0.427294       1.369123      -0.687938       0.042184      -0.007066       0.014463       0.045151      -0.001095       0.012033       0.007678       0.014844       0.010447      -0.015140      -0.002289       0.017429              2.154896       2.923498      -0.380850       0.237513       1.751060       0.036508       1.790131           0.000000
           58              H       8.357668       3.989834      21.022806       0.118407       1.111787 0.82396558E+01  0.83228010E+02                                 1.895116                            1.768182      -1.557842       2.131493                    0.991288       4.154632      12.639988       0.426157       1.422905      -0.675960       0.021587       0.014988       0.022940       0.034884       0.001131       0.010419       0.000723       0.017269      -0.002667      -0.008266      -0.007455       0.015720              1.973962       1.917685       0.140430       0.337072       1.853033       0.435191       2.151168          -0.000000
           59              H       4.993626       3.451828      18.880374       0.128501       1.441975 0.11127444E+02  0.11879114E+03                                 2.133268                            1.973386      -1.324000       2.260375                    0.993794       3.736481      10.955218       0.437177       1.312381      -0.703548      -0.036486       0.005982      -0.009772       0.038243      -0.001243       0.007684      -0.002250       0.020825      -0.001438      -0.010682      -0.004075       0.014757              2.199732       2.939235      -0.270806       0.105766       1.836594       0.140792       1.823367           0.000001
           60              H       6.162246       1.989511      17.493036       0.093925       1.370121 0.10040939E+02  0.10541238E+03                                 2.112717                            1.905153      -1.308745       2.248544                    0.992675       4.007122      11.996148       0.430400       1.355553      -0.691664      -0.026532      -0.019337      -0.036315       0.048956      -0.005067       0.009344       0.011224       0.010481       0.008581      -0.018254       0.004365       0.013888              2.253976       1.964647       0.274450       0.422360       2.182322       0.754570       2.614960           0.000000
           61              H       6.714790      -1.135298      24.396763       0.085587       1.416848 0.10267628E+02  0.10597692E+03                                 2.005019                            1.812148      -0.968626       2.405242                    0.997293       3.563409       9.825966       0.494785       1.199357      -0.729437       0.040230      -0.003157      -0.021503       0.045725      -0.012111      -0.009219      -0.008559       0.015588      -0.029192      -0.021760       0.001850       0.019910              2.125943       2.424363       0.259863      -0.767000       1.749022      -0.338876       2.204445          -0.000003
           62              H       6.481359      -2.795932      25.948903       0.129579       1.194756 0.87770801E+01  0.86604678E+02                                 1.740359                            1.643592      -1.088680       2.362880                    0.997837       3.276034       8.666663       0.537831       1.154169      -0.740759       0.029519      -0.024622       0.002145       0.038499      -0.012099      -0.006771       0.001455       0.022188      -0.020921      -0.013320      -0.008201       0.021521              1.774049       1.774829      -0.376914       0.044055       1.998365      -0.275527       1.548953          -0.000003
           63              H       3.012427      -1.147242      27.108513       0.136811       1.211794 0.89928565E+01  0.89810949E+02                                 1.804260                            1.701081      -1.100835       2.366224                    0.997493       3.315900       8.999723       0.508266       1.206656      -0.728191      -0.032800       0.005185       0.023503       0.040683      -0.012097      -0.008616       0.004148       0.016830      -0.028454      -0.012392      -0.009956       0.022348              1.831489       1.981341       0.009615      -0.454083       1.609734      -0.194412       1.903393          -0.000001
           64              H       3.374393       0.546805      25.550380       0.096636       1.539738 0.11450504E+02  0.12201756E+03                                 2.145819                            1.934915      -1.233559       2.278906                    0.995236       3.771816      10.729511       0.468789       1.226113      -0.722061      -0.035900       0.031647       0.007078       0.048378      -0.009890      -0.016782      -0.001111       0.021904      -0.003445      -0.018794      -0.005989       0.024782              2.273276       2.225194      -0.775890       0.133984       2.817309      -0.380630       1.777325          -0.000001
           65              H      -0.193511      15.136888       0.158810       0.089083       1.494275 0.11510952E+02  0.12392034E+03                                 2.178257                            1.998178      -1.220552       2.288317                    0.994463       3.899719      11.478744       0.437408       1.300733      -0.705176       0.001925      -0.022179       0.042144       0.047663      -0.004943      -0.010034      -0.002174       0.006034       0.053605      -0.016288      -0.005252       0.021539              2.273322       1.893552      -0.317973       0.435247       2.251640      -0.596976       2.674774           0.000000
           66              H      -1.647269      16.953869       0.380544       0.142482       1.260794 0.97657847E+01  0.10065904E+03                                 1.946074                            1.848897      -1.052572       2.401967                    0.997271       3.435155       9.817138       0.452700       1.312652      -0.705248      -0.019008       0.003975       0.038390       0.043021      -0.002985      -0.008007      -0.003664      -0.014199       0.057607      -0.019227      -0.002054       0.021281              1.986142       1.888365      -0.222960      -0.284285       1.748393       0.256294       2.321668           0.000000
           67              H      -1.044489      11.554791      26.383382       0.142365       1.333740 0.10334752E+02  0.10832432E+03                                 2.032506                            1.910235      -1.163899       2.343312                    0.996009       3.576850      10.396260       0.441342       1.324051      -0.701893      -0.005107       0.018360      -0.035135       0.039970      -0.003309      -0.005872      -0.010685       0.004802       0.043403      -0.016171      -0.003149       0.019321              2.067492       1.681127      -0.265875       0.143844       2.155834      -0.393770       2.365515          -0.000001
           68              H       0.230503       9.629640      26.287497       0.082086       1.589814 0.11979899E+02  0.13100010E+03                                 2.303741                            2.059313      -1.453774       2.172952                    0.991186       4.172124      12.607242       0.421954       1.327465      -0.697650       0.010479      -0.009163      -0.043904       0.046058      -0.009410      -0.003569      -0.005186      -0.019569       0.041358      -0.021263       0.005402       0.015861              2.487105       2.062298      -0.410468      -0.564902       2.279844       0.733914       3.119174          -0.000000
           69              H      -0.422529       3.734666       1.099682       0.084397       1.697563 0.13335347E+02  0.14821086E+03                                 2.338711                            2.127560      -1.241510       2.270877                    0.995021       3.943517      11.606811       0.432952       1.272889      -0.712486      -0.020246       0.041168      -0.003353       0.045999       0.003653      -0.009195      -0.010083      -0.030614      -0.016723      -0.019110      -0.003983       0.023092              2.438323       2.634513      -0.816948      -0.277907       2.755903       0.190273       1.924553           0.000000
           70              H       1.558664      -2.311899      29.862213       0.140792       1.233897 0.92664824E+01  0.93855685E+02                                 1.876621                            1.767601      -1.081017       2.380724                    0.997522       3.387557       9.460468       0.478272       1.264402      -0.715007       0.010708       0.038935      -0.012639       0.042312      -0.005894       0.000268      -0.008720      -0.023886      -0.043064      -0.016609      -0.005878       0.022486              1.903196       1.757169       0.235658      -0.280464       2.188020      -0.335664       1.764399           0.000000
           71              H       2.217578      -0.022028       0.818020       0.140757       1.313375 0.10308416E+02  0.10793748E+03                                 2.010057                            1.906485      -1.145222       2.351133                    0.996980       3.563825      10.339974       0.442404       1.322228      -0.702408       0.021975      -0.033986       0.004607       0.040732      -0.004780       0.000321      -0.011228      -0.024409      -0.016121      -0.011912      -0.008646       0.020558              2.041503       2.177038      -0.406238      -0.180157       2.270011       0.102009       1.677459          -0.000000
           72              H       0.175811       0.016452       2.001601       0.082852       1.620503 0.12896600E+02  0.14258731E+03                                 2.278565                            2.099049      -1.316923       2.230670                    0.994220       4.048410      12.006832       0.432414       1.281153      -0.709106      -0.008285      -0.043615       0.013794       0.046489      -0.011422      -0.002699      -0.000207      -0.019695      -0.051581      -0.017786      -0.005913       0.023699              2.356420       2.158690       0.578406      -0.350056       2.787909      -0.407061       2.122663          -0.000001
           73              H       0.589488       1.950764       4.446671       0.093230       1.605035 0.12135131E+02  0.13249485E+03                                 2.302249                            2.064461      -1.267187       2.272779                    0.993341       3.913629      11.635257       0.425943       1.317044      -0.702352       0.023964      -0.039151      -0.014703       0.048200      -0.014865       0.007108       0.008447       0.004537      -0.018483      -0.020471       0.002354       0.018118              2.457790       1.982863      -0.355282      -0.197267       2.934855       0.895016       2.455652          -0.000002
           74              H       1.865964       3.086432       6.013793       0.129241       1.385522 0.10544460E+02  0.11051100E+03                                 2.029648                            1.882995      -1.356481       2.237723                    0.994563       3.662246      10.467209       0.463468       1.260971      -0.714162       0.032475      -0.018905       0.008012       0.038421      -0.015056       0.003143      -0.001995      -0.004711      -0.014641      -0.012954      -0.005274       0.018228              2.088827       2.679622      -0.232308       0.350346       1.797253       0.087882       1.789607          -0.000003
           75              H      -1.167133       5.756844       6.379355       0.122536       1.113527 0.81103681E+01  0.81451499E+02                                 1.886683                            1.747571      -1.545782       2.143443                    0.991705       4.048382      12.209029       0.431904       1.412083      -0.678477      -0.018345       0.026788       0.013760       0.035263      -0.009671       0.003951       0.002634       0.001262      -0.024737      -0.011750      -0.002121       0.013870              1.965580       1.800215      -0.325384      -0.093019       2.340874       0.480120       1.755650          -0.000000
           76              H      12.438241       4.555979       4.764290       0.089816       1.399708 0.10357987E+02  0.10975552E+03                                 2.146635                            1.936706      -1.470798       2.168496                    0.991692       4.145841      12.531111       0.425669       1.357949      -0.690312      -0.044267       0.018021      -0.005622       0.048124      -0.012367       0.004549       0.010046      -0.006082      -0.042307      -0.020988       0.000365       0.020623              2.264599       3.167313      -0.378034       0.392641       1.818593       0.032724       1.807892           0.000001
           77              H       7.608626       6.200073       9.675405       0.096077       1.616192 0.12546232E+02  0.13707946E+03                                 2.252183                            2.057770      -1.189324       2.306380                    0.995430       3.786451      10.983990       0.442930       1.265644      -0.714808       0.022913       0.029969       0.029734       0.048034      -0.004143       0.001176       0.017693      -0.009702       0.010680      -0.015931      -0.005236       0.021167              2.342977       2.647575       0.501008       0.568716       2.245059       0.391421       2.136296          -0.000000
           78              H       5.352637       6.612518       9.825225       0.129920       1.221549 0.90678602E+01  0.91151819E+02                                 1.846887                            1.733571      -1.037762       2.394659                    0.997741       3.378858       9.334842       0.490271       1.242824      -0.719634      -0.010790       0.026618       0.026395       0.039008       0.001185       0.002912       0.014991      -0.008882       0.013567      -0.011933      -0.006795       0.018729              1.888681       1.838436      -0.246751      -0.192482       2.022905       0.427741       1.804703           0.000000
           79              H       4.678936       3.793903       7.056543       0.126333       1.345641 0.10247068E+02  0.10690893E+03                                 1.995710                            1.858402      -1.388773       2.213849                    0.994416       3.774452      10.856148       0.464495       1.263895      -0.711879      -0.019691      -0.022593      -0.020529       0.036327       0.005746      -0.000576       0.007776      -0.016586      -0.013871      -0.010260      -0.004854       0.015114              2.057430       2.387478       0.247197       0.374526       1.843852       0.324246       1.940960          -0.000002
           80              H       6.948221       3.347750       7.035569       0.089313       1.641963 0.12705039E+02  0.14031848E+03                                 2.314654                            2.093309      -1.423975       2.184268                    0.993326       4.113016      12.298539       0.428791       1.293368      -0.705542       0.005964      -0.034177      -0.030528       0.046212       0.007525       0.008579       0.012809      -0.003581      -0.004656      -0.012855      -0.006816       0.019670              2.449286       2.296796      -0.609133      -0.384197       2.627188       0.650718       2.423875          -0.000001
           81              H      -2.029926       9.293751      10.259705       0.091543       1.311938 0.98173326E+01  0.10278508E+03                                 2.065392                            1.893225      -1.437701       2.184027                    0.991727       4.117513      12.427515       0.427294       1.369123      -0.687938      -0.042184       0.007066      -0.014463       0.045151      -0.001095       0.012033       0.007678       0.014844       0.010447      -0.015140      -0.002289       0.017429              2.154896       2.923498      -0.380850       0.237513       1.751060       0.036508       1.790131           0.000000
           82              H      -0.970634       7.709972       8.941285       0.118407       1.111787 0.82396568E+01  0.83228020E+02                                 1.895116                            1.768181      -1.557842       2.131493                    0.991288       4.154632      12.639987       0.426157       1.422905      -0.675960      -0.021587      -0.014988      -0.022940       0.034884       0.001131       0.010419       0.000723       0.017269      -0.002667      -0.008266      -0.007455       0.015720              1.973962       1.917685       0.140430       0.337072       1.853033       0.435191       2.151168          -0.000000
           83              H       2.393408       8.247978      11.083717       0.128501       1.441976 0.11127451E+02  0.11879127E+03                                 2.133270                            1.973388      -1.324000       2.260375                    0.993794       3.736482      10.955228       0.437177       1.312382      -0.703547       0.036486      -0.005982       0.009772       0.038243      -0.001243       0.007684      -0.002250       0.020825      -0.001438      -0.010682      -0.004075       0.014757              2.199734       2.939239      -0.270807       0.105766       1.836596       0.140792       1.823369           0.000001
           84              H       1.224788       9.710295      12.471055       0.093925       1.370121 0.10040938E+02  0.10541237E+03                                 2.112716                            1.905152      -1.308744       2.248544                    0.992675       4.007122      11.996147       0.430400       1.355553      -0.691664       0.026532       0.019337       0.036315       0.048956      -0.005067       0.009344       0.011224       0.010481       0.008581      -0.018254       0.004365       0.013888              2.253976       1.964647       0.274450       0.422360       2.182322       0.754569       2.614960           0.000000
           85              H       8.059224       1.952827       9.414717       0.085660       1.427353 0.10359517E+02  0.10723700E+03                                 2.021744                            1.825472      -0.993491       2.395499                    0.997005       3.572366       9.887043       0.490522       1.206263      -0.727893      -0.040195      -0.002512      -0.021569       0.045685       0.012392       0.008847      -0.008820       0.014981      -0.030568      -0.021965       0.001941       0.020025              2.144917       2.447358      -0.263625       0.777710       1.762804      -0.343809       2.224588          -0.000003
           86              H       8.292651       0.292193      10.966857       0.129099       1.198159 0.88080828E+01  0.86981280E+02                                 1.742851                            1.645859      -1.083605       2.364717                    0.997969       3.281592       8.682956       0.537807       1.153280      -0.740953      -0.029665      -0.024591       0.002255       0.038598       0.012306       0.006844       0.001609       0.022934      -0.020434      -0.013703      -0.008194       0.021896              1.776645       1.777256       0.377642      -0.044109       2.001556      -0.276252       1.551122          -0.000002
           87              H      11.761590       1.940884      12.126468       0.137709       1.217883 0.90499472E+01  0.90543798E+02                                 1.811830                            1.707650      -1.122638       2.357047                    0.997328       3.323030       9.033569       0.506653       1.208323      -0.727782       0.032622       0.005677       0.022941       0.040283       0.012136       0.008789       0.004371       0.016750      -0.029382      -0.012780      -0.009834       0.022614              1.839361       1.990262      -0.009747       0.457420       1.615962      -0.195840       1.911859          -0.000001
           88              H      11.399629       3.634930      10.568335       0.097433       1.547314 0.11520439E+02  0.12301113E+03                                 2.157939                            1.944692      -1.262571       2.267548                    0.995019       3.778309      10.776382       0.465980       1.231016      -0.720982       0.035360       0.031658       0.007566       0.048060       0.009619       0.016804      -0.001261       0.022471      -0.002788      -0.018801      -0.006036       0.024837              2.286923       2.238198       0.782924      -0.135248       2.835993      -0.384343       1.786578          -0.000001
           89              H       0.193568      12.048762      15.140855       0.089052       1.498051 0.11543180E+02  0.12435689E+03                                 2.182189                            2.001094      -1.226752       2.285506                    0.994397       3.903414      11.494584       0.437040       1.300890      -0.705140      -0.001760      -0.022048       0.042137       0.047589       0.005293       0.010151      -0.002199       0.005983       0.053506      -0.016626      -0.004957       0.021583              2.277814       1.896506       0.318992      -0.436790       2.255862      -0.599302       2.681073           0.000000
           90              H       1.647333      13.865743      15.362589       0.143455       1.247055 0.96293144E+01  0.98843963E+02                                 1.926143                            1.831318      -1.026584       2.412660                    0.997679       3.419087       9.731828       0.456865       1.306061      -0.706564       0.018555       0.004523       0.038535       0.043008       0.003184       0.008173      -0.003851      -0.014089       0.056992      -0.019266      -0.001929       0.021195              1.965263       1.869325       0.219029       0.279196       1.731617       0.251715       2.294848           0.000000
           91              H       1.044554      14.642916      11.401337       0.140998       1.351321 0.10503256E+02  0.11058292E+03                                 2.054385                            1.928886      -1.197087       2.328830                    0.995549       3.598131      10.495853       0.437947       1.328375      -0.701027       0.005093       0.018244      -0.035828       0.040527       0.003130       0.006269      -0.010716       0.004960       0.042951      -0.016185      -0.003192       0.019377              2.090354       1.696823       0.270805      -0.146710       2.180232      -0.401545       2.394007          -0.000001
           92              H      -0.230446      12.717765      11.305452       0.082496       1.582018 0.11915618E+02  0.13011337E+03                                 2.295547                            2.053403      -1.445706       2.176692                    0.991292       4.163495      12.569551       0.422705       1.326976      -0.697760      -0.009980      -0.009335      -0.043742       0.045827       0.009707       0.003961      -0.005184      -0.019294       0.042197      -0.021622       0.005556       0.016066              2.477233       2.055328       0.407919       0.560834       2.271909       0.728937       3.104461          -0.000000
           93              H       0.422544       0.646540      16.081728       0.084006       1.700187 0.13363028E+02  0.14859435E+03                                 2.340719                            2.129481      -1.240937       2.270837                    0.994931       3.948406      11.623868       0.432847       1.272547      -0.712539       0.020173       0.041576      -0.002916       0.046304      -0.003745       0.008782      -0.010324      -0.030629      -0.016869      -0.018735      -0.004516       0.023250              2.440394       2.637036       0.817373       0.278411       2.757740       0.190455       1.926405           0.000001
           94              H      -1.558650       0.776226      14.880168       0.141707       1.235602 0.92847625E+01  0.94129393E+02                                 1.882586                            1.772694      -1.099762       2.373402                    0.997387       3.387362       9.478254       0.476018       1.269194      -0.714010      -0.010956       0.038266      -0.012845       0.041825       0.006060      -0.000261      -0.008406      -0.024566      -0.043379      -0.016546      -0.006212       0.022758              1.909411       1.762532      -0.237158       0.282102       2.195820      -0.337711       1.769881           0.000001
           95              H      12.556423      -3.110153      15.800065       0.140803       1.308487 0.10255834E+02  0.10720170E+03                                 2.000842                            1.898232      -1.127722       2.357636                    0.997118       3.557305      10.297083       0.444751       1.317525      -0.703349      -0.021794      -0.033838       0.004808       0.040535       0.004886      -0.000272      -0.011081      -0.024464      -0.016405      -0.011955      -0.008569       0.020524              2.031942       2.166302       0.403405       0.178564       2.259081       0.101207       1.670443           0.000000
           96              H      -0.175810      -3.071674      16.983647       0.083430       1.614846 0.12840306E+02  0.14178353E+03                                 2.271415                            2.093003      -1.301348       2.236949                    0.994443       4.040901      11.969672       0.433571       1.279369      -0.709484       0.008403      -0.043153       0.014163       0.046189       0.011226       0.002828      -0.000017      -0.019654      -0.051816      -0.017879      -0.005709       0.023589              2.348786       2.151810      -0.575461       0.348097       2.778346      -0.405039       2.116203          -0.000000
           97              H      -0.589477      -1.137362      19.428717       0.092897       1.600952 0.12100866E+02  0.13199770E+03                                 2.295832                            2.059637      -1.253892       2.277686                    0.993514       3.911103      11.613802       0.427130       1.314608      -0.702835      -0.024268      -0.039713      -0.014710       0.048810       0.014719      -0.007224       0.008408       0.005025      -0.018470      -0.020451       0.002440       0.018011              2.450323       1.978018       0.353308       0.196116       2.924664       0.890196       2.448286          -0.000001
           98              H      12.908052      -0.001693      20.995839       0.127186       1.381249 0.10496711E+02  0.10980439E+03                                 2.018723                            1.873444      -1.323806       2.250129                    0.995063       3.657796      10.419432       0.466961       1.253890      -0.715699      -0.033425      -0.019089       0.007592       0.039234       0.015218      -0.003256      -0.001872      -0.005086      -0.014781      -0.013173      -0.005255       0.018428              2.077303       2.663754       0.230525      -0.347741       1.787837       0.086821       1.780320          -0.000003
           99              H       1.167159       2.668719      21.361400       0.123549       1.111152 0.80894957E+01  0.81176621E+02                                 1.882759                            1.744387      -1.547104       2.143381                    0.991709       4.040797      12.174919       0.432714       1.410573      -0.678766       0.018116       0.026079       0.013629       0.034555       0.009663      -0.003665       0.002446       0.000815      -0.025353      -0.011529      -0.002410       0.013940              1.961226       1.796756       0.324024       0.092492       2.334830       0.478074       1.752092           0.000000
          100              H       2.335780       1.467853      19.746336       0.090560       1.393020 0.10295226E+02  0.10886897E+03                                 2.135369                            1.927502      -1.446870       2.178424                    0.992003       4.129842      12.449182       0.428009       1.353272      -0.691262       0.044029       0.018296      -0.005584       0.048005       0.012242      -0.004487       0.009860      -0.005409      -0.042367      -0.020812       0.000442       0.020369              2.252111       3.147482       0.374967      -0.389580       1.809686       0.032280       1.799165           0.000001
          101              H       7.165406       3.111948      24.657450       0.097869       1.615010 0.12541813E+02  0.13710063E+03                                 2.257540                            2.062422      -1.211118       2.299168                    0.995297       3.782949      10.997958       0.440556       1.271821      -0.713514      -0.023149       0.029499       0.029634       0.047794       0.004227      -0.000823       0.017647      -0.010103       0.010581      -0.015706      -0.005556       0.021262              2.348758       2.654472      -0.502399      -0.570418       2.250517       0.392616       2.141286          -0.000000
          102              H       9.421396       3.524393      24.807271       0.128774       1.226487 0.91111454E+01  0.91692276E+02                                 1.851473                            1.737382      -1.038512       2.394056                    0.997831       3.385903       9.358431       0.489889       1.242364      -0.719730       0.010549       0.027053       0.026754       0.039483      -0.000730      -0.002683       0.015012      -0.008976       0.013291      -0.012025      -0.006616       0.018641              1.893578       1.842885       0.248010       0.193462       2.028567       0.429896       1.809281          -0.000000
          103              H      10.095084       0.705778      22.038589       0.124824       1.368923 0.10466353E+02  0.10981710E+03                                 2.021452                            1.880318      -1.425093       2.197148                    0.993980       3.806590      10.992967       0.460822       1.266772      -0.711210       0.019282      -0.022615      -0.020463       0.036083      -0.006027       0.000542       0.007521      -0.016362      -0.013929      -0.010224      -0.004782       0.015006              2.084768       2.421723      -0.252652      -0.382822       1.866663       0.331442       1.965917          -0.000002
          104              H       7.825797       0.259624      22.017614       0.089935       1.649928 0.12783178E+02  0.14145804E+03                                 2.326488                            2.103088      -1.448367       2.174493                    0.993111       4.121668      12.353581       0.426589       1.297499      -0.704681      -0.006036      -0.033695      -0.030771       0.046029      -0.007522      -0.008587       0.012683      -0.003990      -0.004803      -0.012722      -0.006894       0.019616              2.462339       2.309104       0.614167       0.387483       2.641565       0.656040       2.436347          -0.000001
          105              H       2.029969       6.205626      25.241750       0.091353       1.308962 0.97906119E+01  0.10244250E+03                                 2.063276                            1.891442      -1.442018       2.183042                    0.991786       4.112767      12.412154       0.427197       1.370274      -0.687747       0.042406       0.006941      -0.014447       0.045334       0.001273      -0.012184       0.007464       0.014412       0.010314      -0.015024      -0.002351       0.017375              2.152643       2.919996       0.380272      -0.236925       1.749525       0.036544       1.788408           0.000000
          106              H       0.970670       4.621846      23.923330       0.117364       1.110983 0.82314210E+01  0.83107163E+02                                 1.892913                            1.766378      -1.550001       2.134677                    0.991372       4.150431      12.615971       0.426794       1.421425      -0.676274       0.021309      -0.015307      -0.023641       0.035317      -0.001393      -0.010260       0.000487       0.017194      -0.002699      -0.008340      -0.007223       0.015563              1.971537       1.915496      -0.139926      -0.336117       1.850870       0.434094       2.148246          -0.000000
          107              H      -2.393368       5.159852      26.065763       0.128891       1.441402 0.11121489E+02  0.11872241E+03                                 2.133570                            1.973505      -1.327274       2.259642                    0.993718       3.735769      10.956121       0.436910       1.313242      -0.703369      -0.036310      -0.006032       0.009007       0.037894       0.001173      -0.008114      -0.002288       0.020815      -0.001644      -0.010680      -0.004430       0.015109              2.200157       2.940045       0.270896      -0.105697       1.836852       0.140821       1.823574           0.000000
          108              H      -1.224741       6.622170      27.453100       0.096054       1.358699 0.99443067E+01  0.10415251E+03                                 2.101709                            1.896560      -1.303420       2.251962                    0.992776       3.991212      11.936968       0.431143       1.356407      -0.691511      -0.026250       0.019147       0.036216       0.048654       0.005306      -0.009471       0.010946       0.010325       0.008529      -0.018200       0.004416       0.013784              2.241356       1.954747      -0.271656      -0.418146       2.170405       0.747564       2.598917           0.000000
          109              C      -1.456690       9.761003      20.013016       0.101955      26.950347 0.29682191E+03  0.63687785E+04                                 7.916739                            5.762692       0.272711       2.112540                    0.999848      25.323075      70.466462       0.680393       0.419552      -1.057951      -0.038707      -0.012931      -0.006723       0.041359      -0.010862      -0.009355       0.034132       0.034910      -0.015907      -0.044582       0.007953       0.036629              9.903190       7.852115      -0.272545       2.457523      11.327002      -5.962069      10.530451          -0.000002
          110              C      -1.588177      10.752079      19.090122      -0.144153      35.979351 0.41527056E+03  0.96723671E+04                                 9.629308                            6.870060       0.078840       2.009519                    0.999583      28.923024      83.341362       0.616997       0.426208      -1.055782      -0.010789      -0.005779      -0.000061       0.012240       0.006895      -0.016565       0.032179       0.012488      -0.026509      -0.043087       0.013628       0.029459             12.454781       8.876250      -1.076900       3.322568      14.440079      -8.314113      14.048014          -0.000003
          111              C      -2.702137      10.809111      18.293078       0.077448      42.706314 0.42276104E+03  0.98757009E+04                                11.052302                            7.029464      -0.299031       1.925210                    0.998715      26.765008      76.848021       0.598208       0.438309      -1.050035       0.001168      -0.020460       0.008298       0.022110      -0.008954      -0.018975       0.027914       0.000573       0.033998      -0.027618      -0.013463       0.041081             16.299954       9.756320      -1.211832       3.543631      21.680228     -12.350925      17.463316           0.000000
          112              C      -3.610740       9.785200      18.403945      -0.131590      34.814525 0.41661267E+03  0.97085824E+04                                 9.404015                            6.857916       0.067957       2.007307                    0.999503      28.838023      83.037284       0.620869       0.423334      -1.057882       0.010820       0.002063      -0.005747       0.012424      -0.010670      -0.014252       0.040310       0.024483      -0.007753      -0.047340       0.003274       0.044065             11.895405       8.033237       1.005986       1.497960      15.298083      -7.595497      12.354894          -0.000001
          113              C      -3.405383       8.794611      19.341821       0.079143      29.035780 0.33581590E+03  0.74212162E+04                                 8.329840                            6.140201       0.271656       2.103462                    0.999801      26.117626      73.432268       0.658320       0.421013      -1.058464       0.041929       0.016442       0.020929       0.049662       0.004503      -0.005568       0.035723       0.046202       0.005797      -0.049742       0.022009       0.027733             10.217496       7.965420       1.166404       1.843566      12.331222      -5.595577      10.355846          -0.000001
          114              C      -2.948861      11.970075      17.361194       0.371198      36.590198 0.34517382E+03  0.77716596E+04                                10.419160                            6.631027      -0.595797       1.837905                    0.997678      25.458905      75.086460       0.569476       0.477700      -1.013545      -0.010154       0.025475      -0.008848       0.028816      -0.029213      -0.050635       0.037728       0.007397       0.069657      -0.045453      -0.038177       0.083630             15.177597       9.774287      -0.656454       3.561919      20.227863     -10.087157      15.530641           0.000000
          115              C      -2.309143      13.919664      16.471261       0.369391      34.172879 0.34243254E+03  0.76959469E+04                                 9.961145                            6.610673      -0.540012       1.859964                    0.997719      25.334699      74.695441       0.569471       0.478572      -1.012904      -0.024604      -0.022441       0.000073       0.033301      -0.028019      -0.055044       0.041737       0.000726       0.080582      -0.051719      -0.038109       0.089828             13.795607      14.631930       8.092972       2.510786      18.277910      -0.611214       8.476982           0.000001
          116              C      -4.152941      12.910047      15.680209       0.376179      35.356992 0.33661054E+03  0.75595277E+04                                10.275752                            6.610649      -0.668127       1.819564                    0.997351      25.528168      76.115658       0.560206       0.486846      -1.004998       0.024866      -0.001896       0.014484       0.028839      -0.037502      -0.037017       0.043746      -0.007468       0.033197      -0.043547      -0.036311       0.079858             14.513044      19.716981       1.392719       9.704990       9.714682      -1.286467      14.107468           0.000001
          117              C       7.004358      -0.887763      15.581327       0.092677      26.935824 0.33687936E+03  0.74966216E+04                                 8.021551                            6.235876       0.122573       2.058211                    0.999342      26.526126      76.360803       0.635862       0.432864      -1.044691       0.002231       0.001732       0.047073       0.047158      -0.044525      -0.003716      -0.005927       0.036446       0.032766      -0.054320       0.011670       0.042650              9.291487       7.775075       4.218477       0.177263      10.211439       0.403901       9.887948           0.000001
          118              C       6.162238      -1.964580      15.428510      -0.155252      33.580271 0.46358178E+03  0.11136729E+05                                 9.232517                            7.297776      -0.103614       1.942471                    0.998896      30.195799      89.354290       0.591819       0.430810      -1.049366      -0.018756       0.013374       0.003277       0.023268      -0.024385      -0.003226      -0.002632       0.004378       0.067211      -0.035976       0.013243       0.022733             10.774683       9.869148       5.607723      -0.074040      12.684658      -0.010193       9.770244           0.000002
          119              C       5.970175      -2.748138      16.576135       0.063220      40.031944 0.44497661E+03  0.10549794E+05                                10.590456                            7.230183      -0.420954       1.880194                    0.998429      27.470369      79.983285       0.586417       0.440547      -1.046592       0.007727       0.035615       0.009296       0.037611      -0.023646      -0.006124      -0.002667       0.018479      -0.068440      -0.025736      -0.011270       0.037006             14.328267      12.990814       9.512477       1.302298      18.662112       1.308361      11.331874           0.000001
          120              C       6.500562      -2.418474      17.786684      -0.142268      33.830177 0.42188271E+03  0.99287182E+04                                 9.324355                            6.967699      -0.138919       1.942274                    0.998495      29.633371      87.648396       0.603096       0.431537      -1.045780      -0.008612       0.006238       0.005233       0.011852      -0.038132      -0.006064       0.000343       0.042370       0.003279      -0.044339       0.000579       0.043760             11.286039       9.428089       6.195192       1.790652      13.990683       1.903726      10.439345           0.000000
          121              C       7.270290      -1.299076      17.819645       0.096209      28.444505 0.34361208E+03  0.77164059E+04                                 8.460212                            6.379079      -0.149179       1.968256                    0.998588      27.041187      79.268839       0.614159       0.444098      -1.033711      -0.011609       0.013022      -0.044072       0.047399      -0.040881      -0.008470       0.000468       0.015829       0.023518      -0.046034       0.006812       0.039222             10.094245       8.191580       5.122909       1.208575      12.014457       1.609853      10.076697           0.000001
          122              C       7.517039      11.824633      13.921317       0.083830      27.096083 0.33001585E+03  0.72965300E+04                                 7.999660                            6.116130       0.120301       2.053833                    0.999580      26.465652      75.613129       0.651740       0.425060      -1.050843       0.003970       0.046754      -0.013532       0.048835      -0.003037      -0.033209       0.012948      -0.056103       0.025169      -0.051046       0.012673       0.038373              9.317397      11.639254       0.993832       4.803517       8.236260      -0.454642       8.076678           0.000002
          123              C      -6.097202      11.739260      14.682405      -0.138117      34.581029 0.43406774E+03  0.10241851E+05                                 9.393604                            7.032944      -0.002683       1.981742                    0.999319      29.391040      85.762276       0.607487       0.427315      -1.053124       0.008575      -0.000297      -0.008367       0.011984       0.001396      -0.033150       0.000234      -0.022579       0.002571      -0.039202       0.010862       0.028339             11.298287      14.804308       1.448001       6.517254       9.401266       0.192412       9.689286           0.000002
          124              C      -5.351112      12.888816      14.829229       0.065225      40.688317 0.42883227E+03  0.10097623E+05                                10.773332                            7.140177      -0.402712       1.889168                    0.998698      27.372022      80.046536       0.583462       0.445822      -1.040993      -0.020988      -0.005612      -0.016738       0.027426      -0.006881      -0.024952       0.006706       0.006177       0.038674      -0.021727      -0.011387       0.033113             14.823448      20.384271       0.836668      10.578756      10.327223      -0.194736      13.758852           0.000002
          125              C      -5.707164      14.024161      14.143051      -0.150922      34.498872 0.45765061E+03  0.10954989E+05                                 9.412261                            7.235885      -0.041753       1.966003                    0.998977      29.974210      88.436716       0.596414       0.429023      -1.050833       0.005808      -0.003787      -0.011005       0.013007      -0.003371      -0.025188       0.004039      -0.035106       0.021703      -0.035900       0.011400       0.024500             11.255744      14.638854      -0.404075       6.314803       9.232617      -0.779664       9.895761           0.000002
          126              C      -6.914200      13.970588      13.396945       0.082012      27.385724 0.34309929E+03  0.76578021E+04                                 8.071020                            6.251189       0.120681       2.051415                    0.999580      26.695404      76.562370       0.642518       0.427107      -1.049868      -0.004259      -0.045448       0.013064       0.047480      -0.000465      -0.036264      -0.001513      -0.035784       0.018898      -0.046152       0.014710       0.031442              9.402037      11.177400       0.168474       4.647064       9.058324       0.114172       7.970386           0.000001
          127              C       7.635230      12.040914      10.148838       0.096660      28.101093 0.33006810E+03  0.73028208E+04                                 8.255134                            6.157068       0.077915       2.046823                    0.999365      26.272932      75.251937       0.642752       0.430701      -1.046690      -0.029187      -0.024995      -0.002989       0.038544       0.008909       0.030433      -0.031971      -0.002891       0.005008      -0.048533       0.007980       0.040553              9.792591       9.862644      -0.228808      -2.675018       9.585457       4.802109       9.929672          -0.000001
          128              C       8.397567      11.368412       9.213958      -0.137136      35.232203 0.42101138E+03  0.98703004E+04                                 9.512883                            6.929679      -0.042192       1.968696                    0.999411      29.359693      85.738673       0.610810       0.427724      -1.051585      -0.006441       0.000322       0.003793       0.007482       0.004036       0.021079      -0.037562      -0.003941       0.028639      -0.042911      -0.002267       0.045178             11.550345      11.155809      -1.048096      -3.631297      11.768839       6.195899      11.726387          -0.000003
          129              C       7.912977      10.229009       8.653629       0.059117      39.567190 0.41157731E+03  0.95121587E+04                                10.290721                            6.837920      -0.024726       2.012065                    0.999212      26.393906      74.401363       0.622086       0.426018      -1.061760      -0.015746       0.013026       0.018394       0.027495      -0.005820       0.014270      -0.017416       0.012225       0.037762      -0.021459      -0.008024       0.029482             13.772426      14.572535      -2.553846      -5.944103      13.227836       7.450038      13.516906          -0.000000
          130              C       6.606955       9.797990       9.010202      -0.154127      37.483801 0.47592582E+03  0.11494525E+05                                 9.924711                            7.393565      -0.055216       1.958764                    0.998755      30.156633      89.119306       0.588782       0.430725      -1.050706       0.006293       0.018410      -0.007566       0.020875       0.003075       0.017609      -0.030864      -0.013276      -0.009119      -0.036688       0.000636       0.036052             11.851562      13.553446      -0.622110      -4.054117      11.121095       5.103081      10.880146           0.000001
          131              C       5.918488      10.517457       9.960064       0.092923      29.121513 0.33999838E+03  0.75863622E+04                                 8.459445                            6.277636      -0.005452       2.014491                    0.999420      26.654845      76.929750       0.631543       0.434657      -1.043216       0.023265       0.043094      -0.001511       0.048997       0.003362       0.027330      -0.029810      -0.007185      -0.013768      -0.043301       0.005240       0.038061              9.966748      11.001657       0.586377      -2.234417       9.755872       4.436270       9.142714           0.000001
          132              C       8.728500       9.459750       7.667811       0.373643      34.130194 0.32661546E+03  0.71999226E+04                                 9.680797                            6.324091      -0.318274       1.933806                    0.998866      24.349325      69.376784       0.605096       0.459188      -1.031142       0.016751      -0.016287      -0.019462       0.030408      -0.019339       0.027321      -0.064240      -0.044144       0.081092      -0.049179      -0.042256       0.091435             13.170916      15.031878      -2.040359      -4.877629      11.859427       6.803382      12.621442          -0.000001
          133              C      -4.126358       9.185758       6.586107       0.360176      34.849540 0.33511140E+03  0.74179362E+04                                 9.779581                            6.360821      -0.327533       1.924333                    0.998775      24.576959      69.652749       0.611144       0.452760      -1.037133      -0.029377      -0.004994       0.001694       0.029847      -0.023946       0.023888      -0.067345      -0.053948       0.040570      -0.050636      -0.042661       0.093297             13.858658      24.266261       4.336502      -0.622089       9.173860       2.696527       8.135854          -0.000001
          134              C       8.901352       7.957105       6.007800       0.367904      34.278949 0.34095075E+03  0.75941739E+04                                 9.745510                            6.467544      -0.347958       1.921486                    0.998705      24.639671      70.480501       0.597721       0.460064      -1.031045       0.014032       0.021745       0.017586       0.031289      -0.033204       0.021387      -0.063720      -0.066025       0.001005      -0.051092      -0.043390       0.094483             13.419907      14.522953       5.454932       2.799517      13.586179       7.214814      12.150591          -0.000000
          135              C      -0.384104       9.102478       5.828016       0.094703      25.815582 0.31716756E+03  0.69272670E+04                                 7.672993                            5.965516       0.230742       2.095446                    0.999711      25.885057      72.954682       0.666491       0.420764      -1.055936      -0.000072       0.030013       0.031548       0.043544      -0.003629      -0.004395      -0.010810      -0.054290       0.097112      -0.043922       0.006954       0.036968              8.834250      12.726352       1.228177      -0.748578       7.655240       2.099586       6.121157           0.000000
          136              C      -1.724107       8.842010       5.756102      -0.142114      33.085521 0.41604820E+03  0.96949128E+04                                 9.034095                            6.847395       0.087860       2.012649                    0.999394      28.980159      83.522271       0.621967       0.422609      -1.058033      -0.002457       0.008253       0.008014       0.011763      -0.002002       0.008175      -0.007454      -0.056929       0.075901      -0.042127       0.011806       0.030321             10.788962      17.480727       1.306655      -1.337381       7.788970       2.097486       7.097189          -0.000000
          137              C      -2.637138       9.522220       6.532172       0.066397      39.627390 0.41300342E+03  0.95430779E+04                                10.308691                            6.840597      -0.119125       1.980443                    0.999189      26.387884      74.114869       0.623887       0.424879      -1.063617       0.018567       0.000030       0.000039       0.018567      -0.009342       0.008820      -0.020083      -0.028330       0.059125      -0.027040      -0.009107       0.036147             14.442503      26.350251       4.047641      -1.131089       9.113253       2.252466       7.864005          -0.000001
          138              C      -2.124478      10.498781       7.362177      -0.142002      34.510721 0.43000844E+03  0.10134872E+05                                 9.401932                            7.014613      -0.070419       1.960938                    0.998818      29.499078      86.380428       0.605624       0.429103      -1.050717       0.002384      -0.011494      -0.002375       0.011977      -0.017002       0.006075      -0.030858      -0.068790       0.031015      -0.043567      -0.011651       0.055218             11.531690      18.581531       3.475213       0.158502       8.563639       2.318449       7.449900          -0.000003
          139              C      -0.772657      10.756683       7.377159       0.083805      27.293554 0.33563252E+03  0.74532462E+04                                 8.048072                            6.180850       0.091314       2.044154                    0.999568      26.557530      76.080411       0.646191       0.426839      -1.049583       0.010723      -0.035922      -0.023416       0.044200      -0.014184      -0.004955      -0.012582      -0.060503       0.059380      -0.044231       0.010901       0.033330              9.478782      13.815864       2.342230      -0.574143       7.584668       2.104491       7.035815          -0.000001
          140              C       6.249415       5.753031       4.524578       0.090178      28.672657 0.34335757E+03  0.76927193E+04                                 8.440092                            6.354922      -0.009687       2.017412                    0.998806      26.736841      77.737891       0.619823       0.441068      -1.037709       0.028517      -0.001036      -0.037321       0.046980      -0.026350      -0.002201      -0.034381      -0.011545      -0.008647      -0.042972      -0.001662       0.044634              9.980721      10.477331       1.967204      -0.391011       8.819850       4.576970      10.644982           0.000001
          141              C       6.886176       6.655878       5.330612      -0.145176      35.679355 0.46124829E+03  0.11104384E+05                                 9.735873                            7.357024      -0.233064       1.905994                    0.998237      30.291641      90.735712       0.578157       0.440049      -1.040272       0.006824       0.006733      -0.018218       0.020586      -0.022065      -0.000655      -0.037416      -0.022436       0.025202      -0.041095      -0.007726       0.048821             11.731162      13.340812       3.498412       1.079774      10.842461       5.162005      11.010213           0.000001
          142              C       8.211404       6.948272       5.108878       0.058271      38.928304 0.41545276E+03  0.96526357E+04                                10.268936                            6.918590      -0.147296       1.973111                    0.999095      26.709398      76.219765       0.610151       0.432061      -1.054917      -0.010777      -0.016851      -0.012468       0.023570      -0.010024       0.007699      -0.023896      -0.016755      -0.001727      -0.020316      -0.012016       0.032332             13.816900      13.691961       4.779942       2.330017      13.912064       8.051602      13.846676           0.000000
          143              C       8.862936       6.356443       4.060134      -0.136927      35.292271 0.43594142E+03  0.10345363E+05                                 9.595473                            7.098682      -0.195604       1.918271                    0.998615      29.981419      89.085999       0.595429       0.433469      -1.044475      -0.009172      -0.001762       0.003311       0.009909      -0.011957      -0.003499      -0.042047      -0.015476      -0.009955      -0.042525      -0.003937       0.046461             11.548815      11.185428       2.358613       0.857729      11.049491       6.338446      12.411525           0.000001
          144              C       8.168556       5.496012       3.239118       0.093725      29.432980 0.35751895E+03  0.80994867E+04                                 8.678593                            6.538891      -0.175291       1.962656                    0.997996      27.070136      79.406002       0.602847       0.448477      -1.032356      -0.037918      -0.000480       0.018780       0.042316      -0.019745      -0.009669      -0.030614      -0.018759      -0.016898      -0.040400       0.002643       0.037757             10.296976      10.394542       1.846256       0.472837       9.692611       5.362064      10.803775           0.000001
          145              C       1.456743      12.849129       5.030971       0.099731      26.992037 0.29742595E+03  0.63856084E+04                                 7.931658                            5.775339       0.254777       2.107061                    0.999830      25.339500      70.556098       0.678383       0.420540      -1.057226       0.038647      -0.013409      -0.006579       0.041433       0.013232       0.007810       0.035178       0.034299      -0.017008      -0.045792       0.008093       0.037698              9.922514       7.857202       0.271900      -2.454413      11.358706      -5.980430      10.551636          -0.000002
          146              C       1.588233      13.840204       4.108077      -0.144541      35.973779 0.41531204E+03  0.96732120E+04                                 9.625759                            6.869060       0.080023       2.010038                    0.999562      28.922666      83.329600       0.617246       0.426041      -1.055925       0.008826      -0.006715       0.000919       0.011128      -0.004966       0.016228       0.030739       0.011739      -0.024863      -0.040665       0.011465       0.029200             12.447803       8.871263       1.073100      -3.316813      14.434221      -8.308000      14.037924          -0.000004
          147              C       2.702192      13.897236       3.311032       0.079029      42.660785 0.42228388E+03  0.98618993E+04                                11.045393                            7.026329      -0.302222       1.924666                    0.998598      26.748084      76.792381       0.598227       0.438413      -1.049959      -0.001476      -0.021075       0.008514       0.022778       0.009055       0.017837       0.029251       0.001255       0.033493      -0.028703      -0.012699       0.041403             16.288671       9.748056       1.213204      -3.540812      21.665464     -12.343269      17.452493          -0.000000
          148              C       3.610791      12.873325       3.421899      -0.131716      34.879934 0.41765969E+03  0.97395102E+04                                 9.417998                            6.869137       0.063628       2.005454                    0.999530      28.865612      83.156281       0.619981       0.423656      -1.057636      -0.009124       0.002291      -0.005705       0.011002       0.009809       0.012985       0.041336       0.026507      -0.009430      -0.049001       0.005641       0.043360             11.913291       8.041262      -1.005794      -1.497930      15.323523      -7.610030      12.375088          -0.000002
          149              C       3.405431      11.882736       4.359775       0.082628      29.008373 0.33548820E+03  0.74129601E+04                                 8.331329                            6.143538       0.269709       2.103320                    0.999815      26.092518      73.382358       0.657053       0.421882      -1.057804      -0.043488       0.015077       0.020709       0.050471      -0.004879       0.003993       0.035416       0.046581       0.005801      -0.049472       0.022811       0.026660             10.218193       7.964299      -1.161350      -1.845232      12.329916      -5.597363      10.360365          -0.000002
          150              C       2.948920      15.058200       2.379149       0.372310      36.569470 0.34505515E+03  0.77667792E+04                                10.407289                            6.624583      -0.584330       1.841409                    0.997671      25.444636      74.985106       0.570550       0.476936      -1.014152       0.011864       0.026231      -0.010283       0.030570       0.029351       0.050277       0.038459       0.010452       0.068008      -0.044031      -0.039848       0.083878             15.158475       9.763732       0.656160      -3.557995      20.200105     -10.072939      15.511587          -0.000000
          151              C       2.309209      17.007789       1.489215       0.368117      34.180223 0.34255062E+03  0.76989039E+04                                 9.960463                            6.610566      -0.538656       1.860198                    0.997768      25.337433      74.693559       0.569663       0.478392      -1.013046       0.025304      -0.023584      -0.000004       0.034590       0.026880       0.055362       0.041866       0.001959       0.081567      -0.051812      -0.037986       0.089798             13.793948      14.631204      -8.090851      -2.510896      18.274092      -0.611753       8.476548           0.000001
          152              C       4.153002      15.998173       0.698163       0.373340      35.427108 0.33741478E+03  0.75814828E+04                                10.284056                            6.615481      -0.663199       1.820582                    0.997343      25.559859      76.209094       0.560436       0.486396      -1.005314      -0.024514      -0.000987       0.014162       0.028328       0.036463       0.038963       0.044342      -0.008063       0.034740      -0.042522      -0.038527       0.081049             14.525442      19.734884      -1.392043      -9.714983       9.721626      -1.288226      14.119817           0.000001
          153              C       7.769651       2.200362       0.599282       0.092329      26.973064 0.33747066E+03  0.75136448E+04                                 8.033124                            6.244833       0.112262       2.054870                    0.999350      26.545725      76.455893       0.634826       0.433348      -1.044320      -0.001655       0.002251       0.046681       0.046764       0.043527       0.002880      -0.005266       0.038546       0.033739      -0.053777       0.011790       0.041987              9.305678       7.789920      -4.228211      -0.183584      10.228601       0.414421       9.898513           0.000001
          154              C       8.611767       1.123546       0.446465      -0.153714      33.486320 0.46187937E+03  0.11084908E+05                                 9.207304                            7.276509      -0.100285       1.944185                    0.998962      30.156761      89.175835       0.593682       0.429882      -1.050001       0.018201       0.011631       0.002621       0.021759       0.023497       0.001787      -0.001522       0.004886       0.071574      -0.035644       0.011687       0.023957             10.743242       9.836819      -5.585937       0.061171      12.637715      -0.001775       9.755194           0.000001
          155              C       8.803828       0.339988       1.594090       0.064251      39.951498 0.44400152E+03  0.10520345E+05                                10.575319                            7.221519      -0.418426       1.881375                    0.998401      27.435896      79.845019       0.586890       0.440457      -1.046702      -0.008394       0.034462       0.010853       0.037093       0.023652       0.004165      -0.003540       0.019418      -0.070073      -0.025729      -0.011554       0.037283             14.305003      12.968555      -9.493375      -1.299001      18.629883       1.303483      11.316572           0.000001
          156              C       8.273442       0.669652       2.804639      -0.145397      33.996811 0.42447009E+03  0.10006009E+05                                 9.366051                            6.999303      -0.148366       1.938705                    0.998441      29.699118      87.947002       0.600342       0.432806      -1.044895       0.010144       0.007532       0.004697       0.013480       0.039046       0.004566      -0.000086       0.044461       0.001337      -0.045277       0.000227       0.045050             11.340919       9.480030      -6.232510      -1.810862      14.062862       1.936177      10.479866          -0.000000
          157              C       7.503719       1.789049       2.837599       0.098423      28.342632 0.34208206E+03  0.76719301E+04                                 8.430982                            6.357280      -0.141062       1.971426                    0.998520      26.982978      78.993937       0.616436       0.443041      -1.034536       0.011116       0.012263      -0.044196       0.047193       0.040411       0.009692       0.000523       0.016390       0.025885      -0.046155       0.007187       0.038969             10.057884       8.159215      -5.096341      -1.212690      11.959664       1.612945      10.054772           0.000000
          158              C       7.257017       8.736507      28.903362       0.086158      27.016200 0.32887007E+03  0.72645040E+04                                 7.982954                            6.104594       0.128461       2.056863                    0.999572      26.414258      75.418870       0.652535       0.424933      -1.050976      -0.004356       0.048155      -0.013565       0.050218       0.004457       0.031467       0.013546      -0.055497       0.024212      -0.049201       0.010571       0.038630              9.296295      11.610440      -0.993964      -4.788470       8.221714      -0.453012       8.056732           0.000001
          159              C       6.097258       8.651135      29.664450      -0.138676      34.637469 0.43492151E+03  0.10268160E+05                                 9.411088                            7.046277      -0.014162       1.978035                    0.999255      29.410156      85.874464       0.606017       0.428095      -1.052530      -0.009659      -0.001584      -0.007126       0.012108      -0.000849       0.031935      -0.000364      -0.022604       0.006327      -0.037871       0.010213       0.027658             11.320222      14.836517      -1.454609      -6.531796       9.415798       0.196790       9.708350           0.000002
          160              C       5.351173       9.800691      29.811274       0.067464      40.616345 0.42797331E+03  0.10072319E+05                                10.760858                            7.132995      -0.399244       1.890616                    0.998679      27.343892      79.943372       0.583761       0.445819      -1.040998       0.019736      -0.005663      -0.016717       0.026477       0.006282       0.024495       0.006862       0.007645       0.037074      -0.020675      -0.011914       0.032589             14.804157      20.354528      -0.833461     -10.561987      10.317667      -0.197096      13.740275           0.000001
          161              C       5.707228      10.936036      29.125096      -0.150495      34.526125 0.45800526E+03  0.10966222E+05                                 9.416582                            7.237479      -0.042116       1.965892                    0.998892      29.991736      88.515869       0.596464       0.428880      -1.050861      -0.004436      -0.002352      -0.011825       0.012847       0.003300       0.024381       0.003814      -0.033060       0.023358      -0.034505       0.010496       0.024009             11.262348      14.648384       0.401134      -6.319752       9.238534      -0.779039       9.900127           0.000001
          162              C       6.914264      10.882462      28.378991       0.082238      27.358385 0.34262262E+03  0.76443093E+04                                 8.062901                            6.244045       0.123462       2.052239                    0.999580      26.684335      76.509923       0.643334       0.426724      -1.050130       0.006204      -0.046115       0.011020       0.047818       0.001221       0.036783      -0.001935      -0.035880       0.018902      -0.046717       0.014815       0.031902              9.392997      11.166622      -0.167897      -4.642745       9.050119       0.112876       7.962250           0.000001
          163              C       7.138824       8.952789      25.130883       0.099457      27.990725 0.32844854E+03  0.72568716E+04                                 8.227887                            6.136433       0.084285       2.049353                    0.999293      26.207369      74.971881       0.644804       0.429928      -1.047331       0.029136      -0.026641      -0.005558       0.039869      -0.008986      -0.029779      -0.030935      -0.003650       0.006888      -0.047311       0.007748       0.039563              9.759347       9.828962       0.222608       2.662375       9.556325       4.784053       9.892753          -0.000001
          164              C       6.376484       8.280287      24.196003      -0.141058      35.335513 0.42249383E+03  0.99143976E+04                                 9.530022                            6.940259      -0.044639       1.967112                    0.999428      29.420572      85.974936       0.610517       0.427526      -1.051639       0.006333      -0.002532       0.004211       0.008016      -0.004068      -0.022267      -0.038060      -0.008148       0.029705      -0.043604      -0.003198       0.046803             11.572312      11.181421       1.048710       3.639587      11.788827       6.206890      11.746688          -0.000003
          165              C       6.861068       7.140884      23.635675       0.059522      39.575351 0.41167299E+03  0.95145399E+04                                10.290472                            6.837746      -0.024207       2.012113                    0.999167      26.397266      74.401709       0.622251       0.425897      -1.061878       0.014159       0.012655       0.015465       0.024491       0.007937      -0.013261      -0.016883       0.010838       0.040527      -0.020653      -0.008915       0.029568             13.771400      14.576041       2.547680       5.941276      13.226206       7.446215      13.511951          -0.000000
          166              C       8.167089       6.709865      23.992248      -0.150516      37.392367 0.47440340E+03  0.11447975E+05                                 9.906810                            7.379155      -0.052079       1.960327                    0.998815      30.108332      88.923191       0.589696       0.430424      -1.050945      -0.006121       0.019101      -0.007246       0.021327      -0.003423      -0.017992      -0.030208      -0.014182      -0.011656      -0.036828       0.001316       0.035511             11.830452      13.529640       0.616947       4.045426      11.102358       5.092887      10.859357           0.000001
          167              C       8.855560       7.429332      24.942109       0.092297      29.148046 0.34029956E+03  0.75955252E+04                                 8.465726                            6.280132      -0.003962       2.014983                    0.999438      26.675921      77.028194       0.631397       0.434618      -1.043135      -0.022640       0.043387       0.000241       0.048939      -0.004722      -0.028746      -0.031410      -0.005387      -0.018436      -0.046498       0.007461       0.039036              9.975472      11.016371      -0.588746       2.238063       9.761644       4.438365       9.148402           0.000001
          168              C       6.045542       6.371625      22.649856       0.371617      34.114212 0.32654418E+03  0.71967784E+04                                 9.670093                            6.318472      -0.311807       1.935989                    0.998881      24.350366      69.335018       0.606173       0.458473      -1.031714      -0.019155      -0.017571      -0.020036       0.032819       0.018980      -0.027760      -0.065817      -0.043664       0.080763      -0.050879      -0.041951       0.092830             13.154691      15.010708       2.034686       4.867771      11.847357       6.794992      12.606009          -0.000000
          169              C       4.126398       6.097633      21.568153       0.361343      34.791313 0.33444185E+03  0.73991298E+04                                 9.769006                            6.354307      -0.325742       1.925298                    0.998737      24.549251      69.546745       0.611504       0.452738      -1.037186       0.028703      -0.005682       0.000159       0.029260       0.024006      -0.022637      -0.068176      -0.053910       0.040289      -0.051428      -0.042219       0.093647             13.843272      24.237721      -4.329007       0.623378       9.163858       2.693670       8.128235          -0.000001
          170              C       5.872682       4.868980      20.989846       0.368220      34.287788 0.34108237E+03  0.75981716E+04                                 9.748535                            6.470202      -0.347483       1.921606                    0.998707      24.643443      70.506333       0.597377       0.460265      -1.030888      -0.013218       0.021307       0.019096       0.031517       0.033298      -0.021360      -0.062739      -0.065936       0.001422      -0.050449      -0.043181       0.093630             13.422762      14.524938      -5.455228      -2.799361      13.589575       7.216542      12.153773           0.000000
          171              C       0.384144       6.014353      20.810061       0.095805      25.719054 0.31573148E+03  0.68874527E+04                                 7.653192                            5.952425       0.225280       2.095194                    0.999707      25.821459      72.709131       0.667212       0.420825      -1.055995      -0.002410       0.028827       0.030466       0.042012       0.005981       0.005258      -0.010682      -0.052639       0.096625      -0.043651       0.007019       0.036632              8.809486      12.688047      -1.222632       0.746597       7.634550       2.093111       6.105860           0.000001
          172              C       1.724145       5.753885      20.738147      -0.143047      33.168758 0.41750524E+03  0.97378003E+04                                 9.050976                            6.861790       0.081413       2.010044                    0.999397      29.022470      83.694638       0.620959       0.422906      -1.057801       0.000221       0.008672       0.008801       0.012358       0.002618      -0.008503      -0.007586      -0.055789       0.076930      -0.041837       0.011159       0.030678             10.808784      17.516216      -1.308934       1.341453       7.801398       2.098739       7.108739           0.000001
          173              C       2.637180       6.434094      21.514217       0.067441      39.566205 0.41235577E+03  0.95235001E+04                                10.293239                            6.831613      -0.107800       1.984228                    0.999171      26.372195      74.030642       0.624850       0.424430      -1.063997      -0.018948       0.001957       0.002812       0.019255       0.010437      -0.007386      -0.020023      -0.031472       0.061267      -0.029138      -0.007523       0.036661             14.420400      26.316101      -4.039887       1.131638       9.095143       2.243951       7.849957          -0.000000
          174              C       2.124524       7.410655      22.344223      -0.144740      34.681790 0.43273126E+03  0.10215465E+05                                 9.438769                            7.042982      -0.078669       1.957726                    0.998788      29.567635      86.659483       0.603587       0.429859      -1.050223      -0.005312      -0.010352      -0.001693       0.011758       0.016825      -0.005695      -0.032660      -0.069461       0.033542      -0.044256      -0.012703       0.056959             11.581103      18.674367      -3.506061      -0.168894       8.595994       2.320348       7.472946          -0.000003
          175              C       0.772704       7.668557      22.359205       0.083628      27.307144 0.33588865E+03  0.74613321E+04                                 8.056404                            6.188829       0.081543       2.041585                    0.999538      26.565633      76.148377       0.644811       0.427615      -1.048969      -0.011733      -0.035139      -0.022303       0.043241       0.013767       0.004005      -0.012811      -0.060488       0.060805      -0.044070       0.010377       0.033693              9.488588      13.832230      -2.347257       0.574557       7.591362       2.102568       7.042171          -0.000001
          176              C       8.524611       2.664906      19.506623       0.090339      28.643521 0.34289884E+03  0.76796162E+04                                 8.434145                            6.350582      -0.005670       2.018820                    0.998816      26.717509      77.658860       0.620069       0.441055      -1.037751      -0.029842      -0.001274      -0.038062       0.048383       0.026895       0.002075      -0.034617      -0.010934      -0.009137      -0.043487      -0.001592       0.045078              9.973258      10.470160      -1.965358       0.392376       8.813244       4.572481      10.636371           0.000001
          177              C       7.887853       3.567753      20.312657      -0.145664      35.617363 0.46028944E+03  0.11073671E+05                                 9.717763                            7.343887      -0.224348       1.908895                    0.998331      30.258561      90.555557       0.579420       0.439392      -1.040836      -0.008024       0.005982      -0.018512       0.021044       0.021133      -0.001027      -0.036940      -0.021655       0.025392      -0.039192      -0.009235       0.048426             11.707860      13.314162      -3.489064      -1.074058      10.820748       5.150644      10.988671           0.000001
          178              C       6.562626       3.860147      20.090923       0.057184      38.950120 0.41580505E+03  0.96617458E+04                                10.267512                            6.918273      -0.144142       1.974012                    0.999020      26.721590      76.229275       0.610665       0.431655      -1.055287       0.011665      -0.017171      -0.013616       0.024826       0.011286      -0.007779      -0.024176      -0.017619      -0.005757      -0.021027      -0.012314       0.033341             13.813084      13.688630      -4.776191      -2.326089      13.907544       8.048252      13.843079           0.000001
          179              C       5.911091       3.268318      19.042180      -0.137380      35.289735 0.43593619E+03  0.10344449E+05                                 9.593358                            7.097590      -0.194347       1.918832                    0.998625      29.978014      89.051135       0.595650       0.433341      -1.044629       0.008227      -0.001004       0.004753       0.009554       0.012195       0.002693      -0.042326      -0.016302      -0.013064      -0.042695      -0.004362       0.047057             11.546111      11.178068      -2.355830      -0.855650      11.048596       6.339272      12.411670           0.000002
          180              C       6.605467       2.407886      18.221164       0.097719      29.296601 0.35537163E+03  0.80381241E+04                                 8.649453                            6.516626      -0.169261       1.965500                    0.997989      26.990257      79.089862       0.604283       0.448120      -1.032639       0.037618      -0.001198       0.016615       0.041142       0.019516       0.010547      -0.029138      -0.016779      -0.015372      -0.039771       0.004236       0.035534             10.261139      10.355056      -1.832064      -0.460936       9.657917       5.343455      10.770445           0.000001
          181              C       5.930291      -1.149323      24.933120       0.099732      26.992036 0.29742593E+03  0.63856077E+04                                 7.931658                            5.775339       0.254777       2.107061                    0.999830      25.339499      70.556094       0.678383       0.420540      -1.057226      -0.038647       0.013409       0.006579       0.041433       0.013232       0.007810       0.035178       0.034299      -0.017008      -0.045792       0.008093       0.037698              9.922514       7.857201       0.271900      -2.454413      11.358705      -5.980429      10.551635          -0.000002
          182              C       5.798801      -2.140398      25.856014      -0.144541      35.973776 0.41531199E+03  0.96732106E+04                                 9.625759                            6.869059       0.080023       2.010038                    0.999562      28.922665      83.329599       0.617246       0.426041      -1.055925      -0.008826       0.006715      -0.000919       0.011128      -0.004966       0.016228       0.030739       0.011739      -0.024862      -0.040665       0.011465       0.029200             12.447802       8.871263       1.073099      -3.316812      14.434220      -8.307999      14.037922          -0.000003
          183              C       4.684842      -2.197430      26.653059       0.079029      42.660785 0.42228389E+03  0.98618993E+04                                11.045392                            7.026329      -0.302222       1.924666                    0.998598      26.748084      76.792381       0.598227       0.438413      -1.049959       0.001476       0.021075      -0.008514       0.022778       0.009055       0.017837       0.029251       0.001255       0.033493      -0.028703      -0.012699       0.041403             16.288671       9.748056       1.213204      -3.540813      21.665463     -12.343268      17.452493          -0.000000
          184              C       3.776243      -1.173519      26.542192      -0.131716      34.879934 0.41765969E+03  0.97395102E+04                                 9.417998                            6.869138       0.063628       2.005454                    0.999530      28.865612      83.156281       0.619981       0.423656      -1.057636       0.009124      -0.002291       0.005705       0.011002       0.009809       0.012985       0.041336       0.026507      -0.009429      -0.049001       0.005641       0.043360             11.913291       8.041262      -1.005794      -1.497930      15.323523      -7.610030      12.375088          -0.000002
          185              C       3.981603      -0.182930      25.604316       0.082628      29.008372 0.33548818E+03  0.74129595E+04                                 8.331329                            6.143538       0.269709       2.103320                    0.999815      26.092517      73.382353       0.657053       0.421882      -1.057804       0.043488      -0.015077      -0.020709       0.050471      -0.004879       0.003993       0.035416       0.046581       0.005801      -0.049472       0.022811       0.026660             10.218193       7.964299      -1.161350      -1.845232      12.329915      -5.597363      10.360364          -0.000002
          186              C       4.438114      -3.358394      27.584942       0.372310      36.569469 0.34505515E+03  0.77667792E+04                                10.407289                            6.624583      -0.584330       1.841409                    0.997671      25.444636      74.985106       0.570550       0.476936      -1.014152      -0.011864      -0.026231       0.010283       0.030570       0.029351       0.050277       0.038459       0.010452       0.068008      -0.044030      -0.039848       0.083878             15.158474       9.763732       0.656161      -3.557995      20.200104     -10.072938      15.511587          -0.000000
          187              C       5.077825      -5.307983      28.474876       0.368117      34.180223 0.34255062E+03  0.76989039E+04                                 9.960463                            6.610566      -0.538656       1.860198                    0.997768      25.337433      74.693559       0.569663       0.478392      -1.013046      -0.025304       0.023584       0.000004       0.034590       0.026880       0.055362       0.041866       0.001960       0.081567      -0.051812      -0.037986       0.089798             13.793948      14.631204      -8.090851      -2.510896      18.274092      -0.611753       8.476548           0.000001
          188              C       3.234032      -4.298367      29.265928       0.373340      35.427108 0.33741478E+03  0.75814828E+04                                10.284056                            6.615481      -0.663199       1.820582                    0.997343      25.559859      76.209094       0.560436       0.486396      -1.005314       0.024514       0.000987      -0.014162       0.028328       0.036463       0.038963       0.044342      -0.008063       0.034740      -0.042522      -0.038527       0.081049             14.525442      19.734884      -1.392043      -9.714983       9.721626      -1.288225      14.119817           0.000001
          189              C      -0.382617       9.499444      29.364809       0.092329      26.973063 0.33747064E+03  0.75136444E+04                                 8.033124                            6.244833       0.112262       2.054870                    0.999350      26.545725      76.455896       0.634826       0.433348      -1.044320       0.001655      -0.002251      -0.046681       0.046764       0.043527       0.002880      -0.005266       0.038546       0.033740      -0.053777       0.011790       0.041987              9.305679       7.789921      -4.228212      -0.183585      10.228601       0.414421       9.898514           0.000001
          190              C      -1.224733      10.576260      29.517626      -0.153714      33.486321 0.46187938E+03  0.11084908E+05                                 9.207304                            7.276509      -0.100285       1.944185                    0.998962      30.156761      89.175836       0.593682       0.429882      -1.050001      -0.018201      -0.011631      -0.002621       0.021759       0.023497       0.001787      -0.001522       0.004886       0.071575      -0.035644       0.011687       0.023957             10.743243       9.836819      -5.585937       0.061172      12.637716      -0.001775       9.755194           0.000001
          191              C      -1.416794      11.359818      28.370001       0.064251      39.951498 0.44400153E+03  0.10520345E+05                                10.575319                            7.221519      -0.418426       1.881375                    0.998401      27.435896      79.845018       0.586890       0.440457      -1.046702       0.008394      -0.034462      -0.010852       0.037093       0.023652       0.004165      -0.003540       0.019418      -0.070073      -0.025729      -0.011554       0.037283             14.305003      12.968555      -9.493375      -1.299001      18.629883       1.303483      11.316571           0.000001
          192              C      -0.886408      11.030154      27.159452      -0.145397      33.996808 0.42447005E+03  0.10006008E+05                                 9.366050                            6.999303      -0.148366       1.938705                    0.998441      29.699117      87.946997       0.600342       0.432807      -1.044895      -0.010144      -0.007532      -0.004697       0.013480       0.039046       0.004566      -0.000086       0.044461       0.001337      -0.045277       0.000227       0.045050             11.340919       9.480029      -6.232510      -1.810862      14.062862       1.936177      10.479865          -0.000000
          193              C      -0.116685       9.910757      27.126492       0.098423      28.342631 0.34208206E+03  0.76719298E+04                                 8.430982                            6.357279      -0.141061       1.971426                    0.998520      26.982977      78.993930       0.616436       0.443041      -1.034536      -0.011116      -0.012263       0.044196       0.047193       0.040411       0.009692       0.000523       0.016390       0.025885      -0.046155       0.007187       0.038969             10.057883       8.159214      -5.096340      -1.212690      11.959663       1.612945      10.054772           0.000001
          194              C       0.130017       2.963299       1.060729       0.086158      27.016198 0.32887004E+03  0.72645032E+04                                 7.982953                            6.104594       0.128461       2.056863                    0.999572      26.414257      75.418869       0.652535       0.424933      -1.050976       0.004356      -0.048155       0.013565       0.050218       0.004457       0.031467       0.013546      -0.055497       0.024212      -0.049201       0.010571       0.038630              9.296295      11.610439      -0.993965      -4.788470       8.221714      -0.453012       8.056731           0.000001
          195              C       1.289776       3.048671       0.299641      -0.138676      34.637468 0.43492148E+03  0.10268159E+05                                 9.411088                            7.046277      -0.014162       1.978035                    0.999255      29.410155      85.874462       0.606017       0.428095      -1.052530       0.009659       0.001584       0.007126       0.012108      -0.000849       0.031935      -0.000364      -0.022604       0.006327      -0.037871       0.010213       0.027658             11.320222      14.836518      -1.454610      -6.531796       9.415798       0.196790       9.708350           0.000002
          196              C       2.035861       1.899115       0.152817       0.067464      40.616343 0.42797329E+03  0.10072318E+05                                10.760858                            7.132995      -0.399244       1.890616                    0.998679      27.343891      79.943368       0.583761       0.445819      -1.040998      -0.019736       0.005663       0.016717       0.026477       0.006282       0.024495       0.006862       0.007645       0.037074      -0.020675      -0.011914       0.032589             14.804156      20.354528      -0.833461     -10.561987      10.317666      -0.197096      13.740274           0.000001
          197              C       1.679806       0.763770       0.838995      -0.150495      34.526128 0.45800529E+03  0.10966223E+05                                 9.416583                            7.237480      -0.042116       1.965892                    0.998892      29.991737      88.515872       0.596464       0.428880      -1.050861       0.004436       0.002352       0.011825       0.012847       0.003300       0.024381       0.003814      -0.033060       0.023358      -0.034505       0.010496       0.024009             11.262349      14.648386       0.401135      -6.319753       9.238534      -0.779040       9.900128           0.000001
          198              C       0.472770       0.817344       1.585100       0.082238      27.358387 0.34262264E+03  0.76443100E+04                                 8.062902                            6.244046       0.123462       2.052239                    0.999580      26.684336      76.509929       0.643334       0.426724      -1.050130      -0.006204       0.046115      -0.011020       0.047818       0.001222       0.036783      -0.001935      -0.035880       0.018902      -0.046717       0.014815       0.031902              9.392998      11.166623      -0.167897      -4.642745       9.050120       0.112875       7.962250           0.000001
          199              C       0.248210       2.747017       4.833208       0.099457      27.990725 0.32844855E+03  0.72568720E+04                                 8.227887                            6.136434       0.084285       2.049353                    0.999293      26.207369      74.971881       0.644804       0.429928      -1.047331      -0.029136       0.026641       0.005558       0.039869      -0.008986      -0.029779      -0.030935      -0.003650       0.006887      -0.047311       0.007748       0.039563              9.759347       9.828962       0.222608       2.662375       9.556326       4.784053       9.892753          -0.000001
          200              C       1.010550       3.419519       5.768088      -0.141058      35.335513 0.42249385E+03  0.99143980E+04                                 9.530022                            6.940259      -0.044639       1.967112                    0.999428      29.420571      85.974932       0.610517       0.427526      -1.051639      -0.006333       0.002532      -0.004211       0.008016      -0.004068      -0.022267      -0.038060      -0.008148       0.029705      -0.043604      -0.003198       0.046803             11.572312      11.181420       1.048711       3.639587      11.788827       6.206891      11.746688          -0.000003
          201              C       0.525966       4.558922       6.328416       0.059522      39.575353 0.41167300E+03  0.95145402E+04                                10.290473                            6.837746      -0.024207       2.012113                    0.999167      26.397266      74.401713       0.622251       0.425897      -1.061878      -0.014159      -0.012655      -0.015465       0.024491       0.007937      -0.013261      -0.016883       0.010838       0.040527      -0.020653      -0.008915       0.029568             13.771401      14.576043       2.547681       5.941277      13.226207       7.446216      13.511953          -0.000000
          202              C      -0.780055       4.989941       5.971843      -0.150516      37.392364 0.47440337E+03  0.11447974E+05                                 9.906809                            7.379154      -0.052079       1.960327                    0.998815      30.108331      88.923187       0.589696       0.430424      -1.050945       0.006121      -0.019101       0.007246       0.021327      -0.003423      -0.017992      -0.030208      -0.014182      -0.011656      -0.036828       0.001316       0.035511             11.830451      13.529640       0.616947       4.045426      11.102357       5.092886      10.859357           0.000001
          203              C      -1.468526       4.270474       5.021982       0.092297      29.148045 0.34029955E+03  0.75955248E+04                                 8.465726                            6.280132      -0.003962       2.014983                    0.999438      26.675920      77.028194       0.631397       0.434618      -1.043135       0.022640      -0.043387      -0.000241       0.048939      -0.004722      -0.028746      -0.031410      -0.005387      -0.018436      -0.046498       0.007461       0.039036              9.975473      11.016372      -0.588746       2.238063       9.761644       4.438365       9.148402           0.000001
          204              C       1.341492       5.328181       7.314235       0.371617      34.114214 0.32654420E+03  0.71967789E+04                                 9.670093                            6.318472      -0.311806       1.935989                    0.998881      24.350367      69.335020       0.606173       0.458473      -1.031714       0.019154       0.017571       0.020036       0.032819       0.018980      -0.027760      -0.065817      -0.043663       0.080763      -0.050879      -0.041951       0.092830             13.154692      15.010709       2.034687       4.867772      11.847357       6.794992      12.606010          -0.000001
          205              C       3.260636       5.602173       8.395938       0.361343      34.791316 0.33444187E+03  0.73991304E+04                                 9.769007                            6.354308      -0.325742       1.925298                    0.998737      24.549252      69.546753       0.611503       0.452738      -1.037186      -0.028703       0.005682      -0.000159       0.029260       0.024007      -0.022637      -0.068176      -0.053910       0.040289      -0.051428      -0.042219       0.093647             13.843274      24.237726      -4.329008       0.623378       9.163860       2.693671       8.128236          -0.000001
          206              C       1.514352       6.830826       8.974245       0.368220      34.287791 0.34108238E+03  0.75981722E+04                                 9.748536                            6.470203      -0.347483       1.921606                    0.998707      24.643444      70.506342       0.597377       0.460265      -1.030888       0.013218      -0.021307      -0.019096       0.031517       0.033298      -0.021360      -0.062739      -0.065936       0.001422      -0.050449      -0.043181       0.093630             13.422764      14.524940      -5.455229      -2.799361      13.589577       7.216544      12.153775           0.000000
          207              C       7.002890       5.685453       9.154030       0.095805      25.719052 0.31573144E+03  0.68874518E+04                                 7.653191                            5.952424       0.225281       2.095194                    0.999707      25.821458      72.709127       0.667212       0.420825      -1.055995       0.002410      -0.028827      -0.030466       0.042012       0.005981       0.005258      -0.010682      -0.052639       0.096625      -0.043651       0.007019       0.036632              8.809485      12.688047      -1.222631       0.746597       7.634550       2.093111       6.105859           0.000001
          208              C       5.662889       5.945921       9.225944      -0.143047      33.168759 0.41750524E+03  0.97378004E+04                                 9.050978                            6.861790       0.081413       2.010044                    0.999397      29.022470      83.694646       0.620959       0.422906      -1.057800      -0.000221      -0.008672      -0.008801       0.012358       0.002618      -0.008503      -0.007586      -0.055789       0.076930      -0.041837       0.011159       0.030678             10.808786      17.516219      -1.308934       1.341453       7.801399       2.098740       7.108740           0.000001
          209              C       4.749854       5.265712       8.449874       0.067441      39.566210 0.41235580E+03  0.95235012E+04                                10.293241                            6.831614      -0.107800       1.984228                    0.999171      26.372196      74.030651       0.624850       0.424430      -1.063997       0.018948      -0.001957      -0.002812       0.019255       0.010437      -0.007386      -0.020023      -0.031472       0.061267      -0.029138      -0.007523       0.036661             14.420403      26.316107      -4.039888       1.131638       9.095145       2.243951       7.849959          -0.000000
          210              C       5.262510       4.289151       7.619868      -0.144740      34.681796 0.43273134E+03  0.10215467E+05                                 9.438771                            7.042983      -0.078669       1.957726                    0.998788      29.567638      86.659498       0.603587       0.429859      -1.050223       0.005312       0.010352       0.001693       0.011758       0.016825      -0.005695      -0.032660      -0.069461       0.033541      -0.044256      -0.012703       0.056959             11.581105      18.674371      -3.506062      -0.168894       8.595996       2.320349       7.472948          -0.000003
          211              C       6.614330       4.031249       7.604886       0.083628      27.307145 0.33588866E+03  0.74613326E+04                                 8.056405                            6.188829       0.081543       2.041585                    0.999538      26.565634      76.148383       0.644811       0.427615      -1.048969       0.011733       0.035139       0.022303       0.043241       0.013767       0.004005      -0.012811      -0.060488       0.060805      -0.044070       0.010377       0.033693              9.488588      13.832231      -2.347257       0.574557       7.591362       2.102568       7.042172          -0.000001
          212              C      -1.137577       9.034900      10.457468       0.090339      28.643521 0.34289885E+03  0.76796162E+04                                 8.434145                            6.350582      -0.005670       2.018820                    0.998816      26.717509      77.658858       0.620069       0.441055      -1.037751       0.029842       0.001274       0.038062       0.048383       0.026895       0.002075      -0.034617      -0.010934      -0.009137      -0.043487      -0.001592       0.045078              9.973258      10.470160      -1.965358       0.392376       8.813244       4.572481      10.636370           0.000001
          213              C      -0.500819       8.132053       9.651434      -0.145664      35.617362 0.46028941E+03  0.11073670E+05                                 9.717763                            7.343887      -0.224348       1.908895                    0.998331      30.258560      90.555555       0.579420       0.439392      -1.040836       0.008023      -0.005982       0.018512       0.021045       0.021133      -0.001027      -0.036940      -0.021655       0.025392      -0.039192      -0.009235       0.048426             11.707860      13.314163      -3.489065      -1.074058      10.820747       5.150644      10.988671           0.000001
          214              C       0.824408       7.839659       9.873168       0.057184      38.950121 0.41580505E+03  0.96617458E+04                                10.267513                            6.918273      -0.144142       1.974012                    0.999020      26.721590      76.229279       0.610665       0.431655      -1.055287      -0.011665       0.017171       0.013616       0.024826       0.011286      -0.007779      -0.024176      -0.017619      -0.005757      -0.021027      -0.012314       0.033341             13.813086      13.688632      -4.776192      -2.326089      13.907546       8.048252      13.843080           0.000001
          215              C       1.475943       8.431488      10.921911      -0.137380      35.289738 0.43593623E+03  0.10344450E+05                                 9.593359                            7.097590      -0.194347       1.918832                    0.998625      29.978016      89.051151       0.595650       0.433341      -1.044629      -0.008227       0.001004      -0.004753       0.009554       0.012195       0.002693      -0.042326      -0.016302      -0.013064      -0.042695      -0.004362       0.047057             11.546113      11.178071      -2.355831      -0.855651      11.048597       6.339273      12.411671           0.000002
          216              C       0.781567       9.291920      11.742927       0.097719      29.296600 0.35537162E+03  0.80381237E+04                                 8.649453                            6.516626      -0.169261       1.965500                    0.997989      26.990256      79.089862       0.604283       0.448120      -1.032639      -0.037618       0.001198      -0.016615       0.041142       0.019516       0.010547      -0.029138      -0.016779      -0.015372      -0.039771       0.004236       0.035534             10.261140      10.355057      -1.832065      -0.460937       9.657917       5.343456      10.770445           0.000002
          217              C       8.843724       1.938803       9.951075       0.101955      26.950350 0.29682195E+03  0.63687794E+04                                 7.916739                            5.762692       0.272711       2.112539                    0.999848      25.323077      70.466467       0.680393       0.419552      -1.057951       0.038707       0.012931       0.006723       0.041359      -0.010862      -0.009355       0.034132       0.034910      -0.015907      -0.044582       0.007953       0.036629              9.903190       7.852116      -0.272545       2.457523      11.327002      -5.962069      10.530451          -0.000002
          218              C       8.975211       0.947727      10.873969      -0.144153      35.979352 0.41527056E+03  0.96723671E+04                                 9.629307                            6.870060       0.078840       2.009519                    0.999583      28.923024      83.341359       0.616997       0.426208      -1.055782       0.010789       0.005779       0.000061       0.012240       0.006895      -0.016565       0.032179       0.012488      -0.026509      -0.043087       0.013628       0.029459             12.454781       8.876250      -1.076901       3.322568      14.440078      -8.314113      14.048014          -0.000003
          219              C      10.089171       0.890695      11.671013       0.077448      42.706315 0.42276104E+03  0.98757009E+04                                11.052302                            7.029464      -0.299031       1.925210                    0.998715      26.765008      76.848022       0.598208       0.438309      -1.050035      -0.001168       0.020460      -0.008298       0.022110      -0.008954      -0.018975       0.027914       0.000573       0.033998      -0.027618      -0.013463       0.041081             16.299955       9.756320      -1.211832       3.543631      21.680230     -12.350926      17.463316           0.000000
          220              C      10.997774       1.914606      11.560146      -0.131590      34.814527 0.41661269E+03  0.97085831E+04                                 9.404015                            6.857916       0.067957       2.007307                    0.999503      28.838024      83.037288       0.620869       0.423334      -1.057882      -0.010820      -0.002063       0.005747       0.012424      -0.010670      -0.014252       0.040310       0.024483      -0.007753      -0.047340       0.003274       0.044065             11.895406       8.033237       1.005986       1.497960      15.298085      -7.595498      12.354895          -0.000002
          221              C      10.792417       2.905195      10.622270       0.079143      29.035782 0.33581592E+03  0.74212168E+04                                 8.329841                            6.140201       0.271656       2.103462                    0.999801      26.117627      73.432274       0.658320       0.421013      -1.058464      -0.041929      -0.016442      -0.020929       0.049662       0.004503      -0.005568       0.035723       0.046202       0.005797      -0.049742       0.022009       0.027733             10.217497       7.965420       1.166404       1.843566      12.331223      -5.595578      10.355847          -0.000001
          222              C      10.335895      -0.270269      12.602897       0.371198      36.590198 0.34517382E+03  0.77716597E+04                                10.419160                            6.631027      -0.595797       1.837905                    0.997678      25.458905      75.086459       0.569476       0.477700      -1.013545       0.010154      -0.025475       0.008848       0.028816      -0.029213      -0.050635       0.037728       0.007397       0.069657      -0.045453      -0.038177       0.083630             15.177597       9.774287      -0.656454       3.561919      20.227864     -10.087158      15.530640           0.000000
          223              C       9.696177      -2.219858      13.492830       0.369391      34.172879 0.34243255E+03  0.76959470E+04                                 9.961145                            6.610673      -0.540012       1.859964                    0.997719      25.334699      74.695441       0.569471       0.478572      -1.012904       0.024604       0.022441      -0.000073       0.033301      -0.028019      -0.055044       0.041737       0.000726       0.080582      -0.051719      -0.038109       0.089828             13.795607      14.631929       8.092971       2.510786      18.277910      -0.611214       8.476982           0.000001
          224              C      11.539975      -1.210241      14.283882       0.376179      35.356990 0.33661053E+03  0.75595271E+04                                10.275752                            6.610649      -0.668127       1.819564                    0.997351      25.528167      76.115654       0.560206       0.486846      -1.004998      -0.024866       0.001896      -0.014484       0.028839      -0.037502      -0.037017       0.043746      -0.007468       0.033197      -0.043547      -0.036311       0.079858             14.513043      19.716980       1.392719       9.704989       9.714682      -1.286467      14.107468           0.000001
          225              C       0.382676      12.587569      14.382764       0.092677      26.935821 0.33687932E+03  0.74966204E+04                                 8.021550                            6.235876       0.122573       2.058211                    0.999342      26.526124      76.360794       0.635862       0.432864      -1.044691      -0.002231      -0.001732      -0.047073       0.047158      -0.044525      -0.003716      -0.005927       0.036446       0.032766      -0.054320       0.011670       0.042650              9.291486       7.775074       4.218476       0.177263      10.211438       0.403900       9.887947           0.000001
          226              C       1.224796      13.664386      14.535581      -0.155252      33.580267 0.46358172E+03  0.11136727E+05                                 9.232516                            7.297775      -0.103614       1.942471                    0.998896      30.195797      89.354284       0.591819       0.430810      -1.049366       0.018756      -0.013374      -0.003277       0.023268      -0.024385      -0.003226      -0.002632       0.004378       0.067211      -0.035976       0.013243       0.022733             10.774682       9.869147       5.607722      -0.074040      12.684657      -0.010193       9.770244           0.000002
          227              C       1.416859      14.447944      13.387956       0.063220      40.031943 0.44497661E+03  0.10549794E+05                                10.590457                            7.230183      -0.420954       1.880194                    0.998429      27.470369      79.983286       0.586417       0.440547      -1.046592      -0.007727      -0.035615      -0.009296       0.037611      -0.023645      -0.006124      -0.002667       0.018479      -0.068440      -0.025736      -0.011270       0.037006             14.328267      12.990814       9.512477       1.302297      18.662112       1.308361      11.331874           0.000001
          228              C       0.886472      14.118280      12.177407      -0.142268      33.830179 0.42188273E+03  0.99287190E+04                                 9.324355                            6.967699      -0.138919       1.942274                    0.998495      29.633372      87.648401       0.603096       0.431537      -1.045780       0.008613      -0.006238      -0.005233       0.011852      -0.038132      -0.006064       0.000343       0.042370       0.003279      -0.044339       0.000579       0.043760             11.286040       9.428090       6.195192       1.790652      13.990684       1.903726      10.439346          -0.000000
          229              C       0.116744      12.998882      12.144446       0.096209      28.444508 0.34361213E+03  0.77164072E+04                                 8.460213                            6.379079      -0.149179       1.968256                    0.998588      27.041189      79.268845       0.614159       0.444098      -1.033711       0.011609      -0.013022       0.044072       0.047399      -0.040881      -0.008470       0.000468       0.015829       0.023518      -0.046034       0.006812       0.039222             10.094245       8.191580       5.122909       1.208575      12.014458       1.609853      10.076698           0.000001
          230              C      -0.130005      -0.124827      16.042774       0.083830      27.096088 0.33001594E+03  0.72965326E+04                                 7.999660                            6.116131       0.120301       2.053833                    0.999580      26.465654      75.613131       0.651740       0.425060      -1.050843      -0.003970      -0.046754       0.013532       0.048835      -0.003037      -0.033209       0.012948      -0.056103       0.025169      -0.051046       0.012673       0.038373              9.317398      11.639255       0.993831       4.803518       8.236260      -0.454642       8.076680           0.000002
          231              C      -1.289764      -0.039454      15.281686      -0.138117      34.581029 0.43406775E+03  0.10241852E+05                                 9.393603                            7.032944      -0.002683       1.981742                    0.999319      29.391040      85.762273       0.607487       0.427315      -1.053124      -0.008575       0.000297       0.008367       0.011984       0.001396      -0.033150       0.000234      -0.022579       0.002571      -0.039202       0.010862       0.028339             11.298286      14.804306       1.448000       6.517253       9.401266       0.192411       9.689285           0.000002
          232              C      12.738146      -1.189010      15.134862       0.065225      40.688316 0.42883227E+03  0.10097623E+05                                10.773332                            7.140177      -0.402712       1.889168                    0.998698      27.372022      80.046536       0.583462       0.445822      -1.040993       0.020988       0.005612       0.016738       0.027426      -0.006881      -0.024952       0.006706       0.006177       0.038674      -0.021727      -0.011387       0.033113             14.823448      20.384270       0.836667      10.578756      10.327223      -0.194736      13.758852           0.000002
          233              C      13.094198      -2.324355      15.821040      -0.150922      34.498872 0.45765060E+03  0.10954989E+05                                 9.412261                            7.235884      -0.041753       1.966003                    0.998977      29.974210      88.436716       0.596414       0.429023      -1.050833      -0.005808       0.003787       0.011005       0.013007      -0.003371      -0.025188       0.004039      -0.035106       0.021703      -0.035900       0.011400       0.024500             11.255744      14.638853      -0.404074       6.314802       9.232617      -0.779664       9.895761           0.000002
          234              C      -0.472766      -2.270782      16.567146       0.082012      27.385723 0.34309927E+03  0.76578017E+04                                 8.071020                            6.251189       0.120681       2.051415                    0.999580      26.695404      76.562372       0.642518       0.427107      -1.049868       0.004259       0.045448      -0.013064       0.047480      -0.000465      -0.036264      -0.001513      -0.035784       0.018898      -0.046152       0.014710       0.031442              9.402037      11.177401       0.168473       4.647064       9.058324       0.114172       7.970386           0.000001
          235              C      -0.248196      -0.341108      19.815253       0.096660      28.101092 0.33006808E+03  0.73028203E+04                                 8.255134                            6.157068       0.077915       2.046823                    0.999365      26.272931      75.251936       0.642752       0.430701      -1.046690       0.029187       0.024995       0.002989       0.038543       0.008909       0.030433      -0.031971      -0.002891       0.005008      -0.048533       0.007980       0.040553              9.792592       9.862645      -0.228808      -2.675018       9.585457       4.802109       9.929672          -0.000001
          236              C      -1.010533       0.331394      20.750133      -0.137136      35.232203 0.42101137E+03  0.98703002E+04                                 9.512884                            6.929679      -0.042192       1.968696                    0.999411      29.359693      85.738678       0.610810       0.427724      -1.051585       0.006441      -0.000322      -0.003793       0.007482       0.004036       0.021079      -0.037562      -0.003941       0.028639      -0.042911      -0.002267       0.045178             11.550346      11.155810      -1.048096      -3.631298      11.768839       6.195899      11.726388          -0.000003
          237              C      -0.525943       1.470797      21.310462       0.059117      39.567189 0.41157731E+03  0.95121586E+04                                10.290720                            6.837919      -0.024725       2.012065                    0.999212      26.393906      74.401361       0.622086       0.426018      -1.061760       0.015746      -0.013026      -0.018394       0.027495      -0.005820       0.014270      -0.017416       0.012225       0.037762      -0.021459      -0.008024       0.029482             13.772425      14.572534      -2.553845      -5.944102      13.227836       7.450037      13.516905          -0.000000
          238              C       0.780079       1.901816      20.953889      -0.154127      37.483802 0.47592582E+03  0.11494525E+05                                 9.924711                            7.393565      -0.055216       1.958764                    0.998755      30.156634      89.119308       0.588782       0.430725      -1.050706      -0.006293      -0.018410       0.007566       0.020875       0.003075       0.017609      -0.030864      -0.013276      -0.009119      -0.036688       0.000636       0.036052             11.851562      13.553446      -0.622110      -4.054117      11.121095       5.103081      10.880146           0.000001
          239              C       1.468546       1.182349      20.004027       0.092923      29.121513 0.33999839E+03  0.75863625E+04                                 8.459445                            6.277636      -0.005451       2.014491                    0.999420      26.654845      76.929748       0.631543       0.434657      -1.043216      -0.023265      -0.043094       0.001511       0.048997       0.003362       0.027330      -0.029810      -0.007185      -0.013768      -0.043301       0.005240       0.038061              9.966747      11.001656       0.586377      -2.234417       9.755872       4.436269       9.142713           0.000001
          240              C      -1.341466       2.240056      22.296280       0.373643      34.130193 0.32661546E+03  0.71999226E+04                                 9.680797                            6.324091      -0.318274       1.933806                    0.998866      24.349325      69.376784       0.605096       0.459188      -1.031142      -0.016751       0.016287       0.019462       0.030408      -0.019339       0.027321      -0.064240      -0.044144       0.081092      -0.049179      -0.042256       0.091436             13.170916      15.031877      -2.040358      -4.877628      11.859427       6.803382      12.621442          -0.000001
          241              C      11.513392       2.514048      23.377984       0.360176      34.849536 0.33511138E+03  0.74179355E+04                                 9.779580                            6.360821      -0.327533       1.924333                    0.998775      24.576958      69.652740       0.611144       0.452760      -1.037133       0.029377       0.004994      -0.001694       0.029847      -0.023946       0.023888      -0.067345      -0.053948       0.040570      -0.050636      -0.042661       0.093297             13.858655      24.266255       4.336501      -0.622089       9.173858       2.696527       8.135853          -0.000001
          242              C      -1.514318       3.742701      23.956291       0.367904      34.278947 0.34095074E+03  0.75941734E+04                                 9.745510                            6.467544      -0.347958       1.921485                    0.998705      24.639670      70.480498       0.597721       0.460064      -1.031045      -0.014032      -0.021745      -0.017586       0.031289      -0.033204       0.021387      -0.063720      -0.066025       0.001005      -0.051092      -0.043390       0.094483             13.419907      14.522952       5.454932       2.799517      13.586178       7.214814      12.150591          -0.000000
          243              C       7.771138       2.597328      24.136075       0.094703      25.815584 0.31716761E+03  0.69272683E+04                                 7.672993                            5.965516       0.230742       2.095446                    0.999711      25.885059      72.954684       0.666491       0.420764      -1.055936       0.000072      -0.030013      -0.031548       0.043544      -0.003629      -0.004395      -0.010810      -0.054290       0.097112      -0.043922       0.006954       0.036968              8.834249      12.726351       1.228177      -0.748578       7.655240       2.099586       6.121157           0.000000
          244              C       9.111141       2.857796      24.207989      -0.142114      33.085519 0.41604818E+03  0.96949120E+04                                 9.034094                            6.847394       0.087860       2.012649                    0.999394      28.980158      83.522260       0.621967       0.422609      -1.058033       0.002457      -0.008253      -0.008014       0.011763      -0.002002       0.008175      -0.007454      -0.056929       0.075902      -0.042127       0.011806       0.030321             10.788960      17.480724       1.306654      -1.337381       7.788969       2.097486       7.097188          -0.000000
          245              C      10.024172       2.177586      23.431919       0.066397      39.627383 0.41300336E+03  0.95430759E+04                                10.308689                            6.840596      -0.119125       1.980443                    0.999189      26.387882      74.114856       0.623887       0.424879      -1.063618      -0.018567      -0.000029      -0.000039       0.018567      -0.009342       0.008820      -0.020083      -0.028330       0.059125      -0.027040      -0.009107       0.036147             14.442499      26.350244       4.047639      -1.131088       9.113251       2.252466       7.864004          -0.000000
          246              C       9.511512       1.201025      22.601914      -0.142002      34.510716 0.43000838E+03  0.10134870E+05                                 9.401931                            7.014612      -0.070418       1.960938                    0.998818      29.499076      86.380417       0.605624       0.429103      -1.050717      -0.002384       0.011494       0.002375       0.011977      -0.017002       0.006075      -0.030859      -0.068790       0.031016      -0.043567      -0.011651       0.055218             11.531688      18.581527       3.475212       0.158501       8.563638       2.318449       7.449899          -0.000003
          247              C       8.159691       0.943123      22.586932       0.083805      27.293553 0.33563251E+03  0.74532460E+04                                 8.048072                            6.180850       0.091314       2.044154                    0.999568      26.557529      76.080407       0.646191       0.426839      -1.049583      -0.010723       0.035922       0.023416       0.044200      -0.014184      -0.004955      -0.012582      -0.060503       0.059380      -0.044231       0.010901       0.033330              9.478782      13.815863       2.342229      -0.574144       7.584668       2.104491       7.035815          -0.000001
          248              C       1.137619       5.946775      25.439513       0.090178      28.672657 0.34335757E+03  0.76927193E+04                                 8.440092                            6.354922      -0.009687       2.017412                    0.998806      26.736841      77.737891       0.619823       0.441068      -1.037709      -0.028517       0.001036       0.037321       0.046980      -0.026350      -0.002201      -0.034381      -0.011545      -0.008647      -0.042972      -0.001662       0.044634              9.980721      10.477331       1.967204      -0.391011       8.819850       4.576970      10.644982           0.000001
          249              C       0.500858       5.043928      24.633479      -0.145176      35.679355 0.46124829E+03  0.11104384E+05                                 9.735873                            7.357024      -0.233064       1.905994                    0.998237      30.291641      90.735711       0.578157       0.440049      -1.040272      -0.006824      -0.006733       0.018218       0.020586      -0.022065      -0.000655      -0.037416      -0.022436       0.025202      -0.041095      -0.007726       0.048821             11.731162      13.340811       3.498412       1.079774      10.842461       5.162006      11.010213           0.000001
          250              C      -0.824370       4.751534      24.855213       0.058271      38.928301 0.41545273E+03  0.96526348E+04                                10.268935                            6.918589      -0.147296       1.973111                    0.999095      26.709397      76.219757       0.610151       0.432061      -1.054917       0.010777       0.016851       0.012468       0.023570      -0.010024       0.007699      -0.023896      -0.016755      -0.001727      -0.020316      -0.012016       0.032332             13.816898      13.691958       4.779941       2.330017      13.912062       8.051601      13.846674           0.000000
          251              C      -1.475902       5.343363      25.903957      -0.136927      35.292268 0.43594138E+03  0.10345362E+05                                 9.595473                            7.098682      -0.195604       1.918271                    0.998615      29.981416      89.085984       0.595429       0.433470      -1.044475       0.009172       0.001762      -0.003311       0.009909      -0.011957      -0.003499      -0.042047      -0.015476      -0.009955      -0.042525      -0.003937       0.046461             11.548814      11.185425       2.358612       0.857729      11.049491       6.338446      12.411526           0.000001
          252              C      -0.781522       6.203794      26.724973       0.093725      29.432979 0.35751895E+03  0.80994865E+04                                 8.678592                            6.538891      -0.175291       1.962656                    0.997996      27.070136      79.405997       0.602847       0.448477      -1.032356       0.037918       0.000480      -0.018780       0.042316      -0.019745      -0.009669      -0.030614      -0.018759      -0.016898      -0.040400       0.002643       0.037757             10.296974      10.394540       1.846255       0.472836       9.692609       5.362064      10.803774           0.000001
          253              I      -3.540718       5.415982      21.154648      -0.441105     430.571505 0.18261973E+05  0.99737489E+06                                34.778089                           33.452884       1.718191       1.895134                    0.999858     166.131948     539.753577       0.488028       0.229800      -1.353121      -0.132721      -0.144451      -0.001828       0.196174       0.236104       0.096934       0.037322      -0.197314      -0.584158      -0.247257      -0.118966       0.366223             37.137478      41.148699      13.327530       2.224133      45.064918      -1.525354      25.198817           0.000003
          254              I      -2.425717       8.737614      23.900857      -0.449740     452.068887 0.19709187E+05  0.10975225E+07                                36.090820                           34.912092       1.556939       1.847724                    0.999879     168.947183     554.897080       0.474293       0.231907      -1.349560      -0.121386       0.118976       0.222341       0.279867      -0.081046      -0.052959       0.238944      -0.045042       0.645911      -0.238575      -0.123721       0.362296             38.048295      33.476611      -5.339402      -7.775711      30.409742       9.971807      50.258531           0.000001
          255              I      10.846191      -0.114297      18.392259      -0.469407     438.179993 0.18710538E+05  0.10292421E+07                                35.195423                           33.917953       1.619193       1.862388                    0.999807     168.835915     552.528393       0.482915       0.230571      -1.350478       0.164212      -0.056858       0.023911       0.175414      -0.206560       0.188432      -0.021547       0.302145       0.021324      -0.278748      -0.068528       0.347277             36.675319      49.503778      -4.910591       6.037460      25.866423       5.665520      34.655758          -0.000000
          256              I       9.229919       2.361607      15.009612      -0.453003     432.855114 0.19070080E+05  0.10575272E+07                                35.304049                           34.541776       1.361852       1.799100                    0.999991     170.815761     567.386846       0.470759       0.234622      -1.340156       0.084380       0.139477      -0.159868       0.228323       0.019007      -0.131706      -0.234112      -0.239666       0.626030      -0.272004      -0.117071       0.389075             36.312351      26.349722       1.197788     -10.266678      33.860241      -5.587328      48.727089           0.000006
          257              I       3.814673      11.273114      13.245926      -0.447166     420.594995 0.18127486E+05  0.99068792E+06                                34.344663                           33.453990       1.565106       1.853627                    0.999922     168.023996     550.581914       0.484080       0.231521      -1.347212      -0.183376      -0.041545       0.059342       0.197165       0.221021      -0.162408      -0.107737       0.167609      -0.201966      -0.202948      -0.156140       0.359089             35.433466      48.110244       6.653730      -3.620851      29.498704       1.831848      28.691448           0.000006
          258              I       5.091006      15.030495      10.971052      -0.435150     404.139652 0.18236856E+05  0.99899290E+06                                33.540727                           33.663893       1.491777       1.837535                    0.999942     168.103191     552.979741       0.479826       0.233029      -1.343912      -0.117584       0.177303      -0.129160       0.248887      -0.120222       0.046337      -0.145358      -0.481009      -0.234456      -0.231050      -0.129658       0.360708             33.902115      29.627159     -10.574802      -0.327649      41.908066       0.714952      30.171122          -0.000012
          259              I       3.540755       8.504108       6.172603      -0.441275     430.580240 0.18261287E+05  0.99732571E+06                                34.778591                           33.451884       1.718992       1.895364                    0.999854     166.129452     539.738044       0.488045       0.229795      -1.353132       0.132986      -0.144940      -0.002101       0.196716      -0.235593      -0.096863       0.037087      -0.196756      -0.583759      -0.247031      -0.118498       0.365528             37.139552      41.156777     -13.333891      -2.225098      45.066012      -1.522807      25.195867           0.000002
          260              I       2.425769      11.825739       8.918812      -0.450061     452.398239 0.19727463E+05  0.10988055E+07                                36.110532                           34.929981       1.554607       1.847007                    0.999880     168.991262     555.126665       0.474133       0.231930      -1.349514       0.121826       0.119290       0.222021       0.279937       0.079613       0.051034       0.239340      -0.046275       0.646508      -0.238204      -0.123873       0.362077             38.068914      33.493258       5.340565       7.776927      30.423682       9.980029      50.289803           0.000001
          261              I       3.927823       2.973828       3.410213      -0.469816     438.326770 0.18718057E+05  0.10297568E+07                                35.203270                           33.924317       1.617571       1.861837                    0.999802     168.860602     552.632213       0.482880       0.230565      -1.350490      -0.165950      -0.057144       0.023943       0.177139       0.206401      -0.187974      -0.021526       0.300436       0.022047      -0.278252      -0.068085       0.346337             36.685148      49.520556       4.915712      -6.044105      25.873438       5.664868      34.661451          -0.000002
          262              I       5.544102       5.449733       0.027567      -0.452879     432.765308 0.19064987E+05  0.10571717E+07                                35.298990                           34.536922       1.364484       1.799806                    0.999991     170.798655     567.306104       0.470798       0.234618      -1.340164      -0.083648       0.139320      -0.159780       0.227896      -0.018102       0.132025      -0.234025      -0.240109       0.627024      -0.272851      -0.116293       0.389144             36.307032      26.347913      -1.196125      10.267071      33.850999      -5.584383      48.722184           0.000002
          263              I      -3.814620       8.184989      28.227972      -0.447495     420.545510 0.18125081E+05  0.99051522E+06                                34.339471                           33.449492       1.567395       1.854073                    0.999925     168.033233     550.585384       0.484166       0.231489      -1.347270       0.183217      -0.042319       0.059410       0.197203      -0.219938       0.162879      -0.106568       0.167622      -0.198458      -0.202678      -0.155092       0.357770             35.427808      48.099187      -6.656199       3.626299      29.496504       1.829917      28.687732           0.000003
          264              I      -5.090940      11.942369      25.953098      -0.435074     404.326034 0.18248790E+05  0.99982308E+06                                33.553814                           33.677583       1.487897       1.836621                    0.999941     168.122708     553.116101       0.479665       0.233066      -1.343841       0.117079       0.176857      -0.129096       0.248298       0.120319      -0.046585      -0.145822      -0.482740      -0.236970      -0.231502      -0.130532       0.362034             33.915034      29.636726      10.580287       0.324166      41.924535       0.711399      30.183842          -0.000013
          265              I       3.846279       3.195698      23.791488      -0.441275     430.580262 0.18261289E+05  0.99732578E+06                                34.778592                           33.451885       1.718992       1.895364                    0.999854     166.129456     539.738063       0.488045       0.229795      -1.353132      -0.132986       0.144940       0.002101       0.196716      -0.235593      -0.096863       0.037087      -0.196756      -0.583759      -0.247031      -0.118498       0.365528             37.139553      41.156778     -13.333891      -2.225098      45.066014      -1.522807      25.195868           0.000003
          266              I       4.961265      -0.125933      21.045279      -0.450062     452.398243 0.19727463E+05  0.10988055E+07                                36.110533                           34.929981       1.554607       1.847007                    0.999880     168.991262     555.126667       0.474133       0.231930      -1.349514      -0.121826      -0.119290      -0.222021       0.279937       0.079613       0.051034       0.239339      -0.046275       0.646508      -0.238204      -0.123873       0.362077             38.068915      33.493258       5.340565       7.776926      30.423683       9.980029      50.289803           0.000001
          267              I       3.459211       8.725978      26.553878      -0.469816     438.326731 0.18718055E+05  0.10297567E+07                                35.203268                           33.924315       1.617571       1.861837                    0.999802     168.860596     552.632184       0.482880       0.230565      -1.350490       0.165950       0.057145      -0.023943       0.177139       0.206401      -0.187974      -0.021527       0.300436       0.022047      -0.278252      -0.068085       0.346337             36.685146      49.520552       4.915712      -6.044105      25.873436       5.664867      34.661449          -0.000002
          268              I       1.842932      12.426324      -0.027567      -0.452878     432.765257 0.19064984E+05  0.10571715E+07                                35.298986                           34.536919       1.364484       1.799807                    0.999991     170.798650     567.306071       0.470798       0.234618      -1.340164       0.083648      -0.139320       0.159780       0.227896      -0.018102       0.132025      -0.234025      -0.240109       0.627024      -0.272851      -0.116292       0.389144             36.307029      26.347910      -1.196125      10.267070      33.850996      -5.584383      48.722179           0.000002
          269              I      11.201654       3.514817       1.736119      -0.447495     420.545587 0.18125086E+05  0.99051552E+06                                34.339476                           33.449497       1.567395       1.854073                    0.999925     168.033239     550.585430       0.484166       0.231489      -1.347270      -0.183217       0.042319      -0.059410       0.197203      -0.219939       0.162879      -0.106568       0.167622      -0.198458      -0.202678      -0.155092       0.357770             35.427813      48.099196      -6.656200       3.626300      29.496508       1.829918      28.687737           0.000003
          270              I      12.477974      -0.242563       4.010993      -0.435074     404.326047 0.18248791E+05  0.99982313E+06                                33.553814                           33.677584       1.487897       1.836621                    0.999941     168.122712     553.116116       0.479665       0.233066      -1.343841      -0.117079      -0.176857       0.129096       0.248298       0.120319      -0.046585      -0.145822      -0.482740      -0.236970      -0.231502      -0.130532       0.362034             33.915035      29.636726      10.580288       0.324166      41.924536       0.711399      30.183843          -0.000013
          271              I      10.927752       6.283824       8.809443      -0.441105     430.571520 0.18261974E+05  0.99737495E+06                                34.778090                           33.452885       1.718191       1.895134                    0.999858     166.131949     539.753584       0.488028       0.229800      -1.353121       0.132721       0.144451       0.001828       0.196174       0.236104       0.096934       0.037322      -0.197314      -0.584158      -0.247257      -0.118966       0.366223             37.137479      41.148701      13.327530       2.224133      45.064919      -1.525354      25.198817           0.000003
          272              I       9.812751       2.962192       6.063234      -0.449740     452.068891 0.19709188E+05  0.10975225E+07                                36.090820                           34.912092       1.556939       1.847724                    0.999879     168.947183     554.897081       0.474293       0.231907      -1.349560       0.121386      -0.118976      -0.222341       0.279867      -0.081046      -0.052959       0.238944      -0.045042       0.645911      -0.238575      -0.123721       0.362296             38.048295      33.476612      -5.339402      -7.775712      30.409742       9.971807      50.258531           0.000001
          273              I      -3.459157      11.814103      11.571832      -0.469407     438.179978 0.18710537E+05  0.10292420E+07                                35.195422                           33.917951       1.619193       1.862388                    0.999807     168.835914     552.528384       0.482915       0.230571      -1.350478      -0.164212       0.056858      -0.023911       0.175414      -0.206560       0.188432      -0.021547       0.302145       0.021325      -0.278748      -0.068528       0.347277             36.675318      49.503777      -4.910591       6.037460      25.866422       5.665520      34.655756          -0.000000
          274              I      -1.842885       9.338199      14.954479      -0.453003     432.855202 0.19070085E+05  0.10575276E+07                                35.304055                           34.541783       1.361852       1.799100                    0.999991     170.815766     567.386895       0.470759       0.234622      -1.340156      -0.084380      -0.139477       0.159867       0.228323       0.019007      -0.131706      -0.234112      -0.239665       0.626031      -0.272004      -0.117071       0.389075             36.312357      26.349728       1.197788     -10.266680      33.860246      -5.587328      48.727098           0.000006
          275              I       3.572361       0.426692      16.718165      -0.447166     420.594743 0.18127471E+05  0.99068691E+06                                34.344645                           33.453973       1.565106       1.853627                    0.999922     168.023978     550.581766       0.484080       0.231520      -1.347212       0.183376       0.041545      -0.059342       0.197165       0.221020      -0.162408      -0.107738       0.167608      -0.201965      -0.202948      -0.156140       0.359088             35.433446      48.110216       6.653726      -3.620850      29.498690       1.831846      28.691433           0.000006
          276              I       2.296028      -3.330689      18.993039      -0.435150     404.139640 0.18236855E+05  0.99899285E+06                                33.540725                           33.663892       1.491778       1.837535                    0.999942     168.103192     552.979738       0.479826       0.233029      -1.343912       0.117584      -0.177303       0.129160       0.248887      -0.120222       0.046337      -0.145358      -0.481009      -0.234456      -0.231050      -0.129658       0.360708             33.902114      29.627158     -10.574802      -0.327649      41.908063       0.714953      30.171121          -0.000011
          277              N      -2.334267       8.846783      20.198794      -0.167280      35.668140 0.48526157E+03  0.11578141E+05                                 9.282360                            7.267382      -0.196005       1.979605                    0.998193      27.158986      75.455831       0.628973       0.408142      -1.083244      -0.026087       0.085154      -0.076842       0.117628       0.009145       0.005198       0.031371       0.053279      -0.025320      -0.047765       0.011770       0.035995             11.240325       9.686058       0.707184       2.620725      12.176109      -5.808789      11.858807          -0.000001
          278              N      -2.049122      12.950300      17.358198      -0.394017      44.843849 0.58690040E+03  0.14617278E+05                                10.566877                            7.808400       0.194690       2.057911                    0.998527      30.028780      83.960981       0.631267       0.389575      -1.101006      -0.115059      -0.001505      -0.081421       0.140961      -0.015838      -0.124175       0.006071      -0.161522      -0.008114      -0.171350       0.071035       0.100316             13.449816       9.198907       4.238501      -0.443259      21.252573      -6.021906       9.897969           0.000001
          279              N      -3.318208      13.938508      15.599306      -0.384839      45.407039 0.59359051E+03  0.14850399E+05                                10.736237                            7.906788       0.139127       2.043394                    0.997908      30.070379      84.722749       0.619884       0.394952      -1.095425       0.014649      -0.108736       0.092197       0.143313       0.013720      -0.023947       0.125099       0.145922      -0.074762      -0.171712       0.076544       0.095168             13.690181      19.541864       6.473564       5.872265      11.546352       2.026058       9.982326           0.000002
          280              N      -4.003725      11.885464      16.540178      -0.388806      47.499343 0.62101396E+03  0.15727974E+05                                11.110809                            8.124567      -0.010372       1.989906                    0.998004      30.574278      86.943752       0.606742       0.398594      -1.091867       0.096293       0.102359      -0.009818       0.140876      -0.119388       0.002236       0.016766       0.030472       0.272212      -0.166494       0.070744       0.095750             14.213677      13.340898      -3.324364       7.748770      12.288599      -6.303317      17.011535           0.000001
          281              N       7.567248      -0.563136      16.746930      -0.180103      35.285186 0.51184950E+03  0.12403208E+05                                 9.242735                            7.494596      -0.299386       1.946292                    0.996561      27.704121      78.117678       0.614227       0.411515      -1.078688      -0.070118      -0.090357      -0.010815       0.114882      -0.029237      -0.001707      -0.004658       0.013296       0.121048      -0.050402       0.009729       0.040673             10.629423       8.402351       4.195209       1.004048      11.080252       1.552706      12.405668           0.000001
          282              N       7.116666      12.890196      13.244128      -0.167577      34.293181 0.49807470E+03  0.11989028E+05                                 9.082373                            7.406546      -0.346762       1.932539                    0.996700      27.498280      77.313321       0.616096       0.413017      -1.077557       0.093731      -0.004858       0.056753       0.109681       0.004979      -0.027598      -0.002913      -0.081575       0.011020      -0.055611       0.015588       0.040022             10.396187      11.079052       1.085120       4.731218      10.496202       0.428784       9.613307           0.000001
          283              N       6.435581      11.603233      10.520392      -0.166820      36.791170 0.49520216E+03  0.11893737E+05                                 9.505720                            7.369575      -0.244316       1.966112                    0.997324      27.357397      76.644846       0.620064       0.411276      -1.079505       0.054898      -0.057718      -0.089983       0.120175       0.026139       0.031519      -0.024359       0.013291      -0.052615      -0.056979       0.018005       0.038974             11.189480      11.587706       1.548966      -1.417229      11.293738       5.280543      10.686996           0.000001
          284              N       9.987246       9.871944       7.523983      -0.370435      43.385905 0.53298896E+03  0.12927600E+05                                10.292242                            7.416890       0.337611       2.117418                    0.998923      28.930207      79.202754       0.652454       0.387041      -1.105450      -0.051009      -0.089682      -0.063390       0.121091      -0.075601      -0.039324      -0.097565       0.078002       0.035156      -0.155730       0.063178       0.092553             13.170519      21.810325      -1.000921      -5.554429       8.107187       2.649883       9.594044          -0.000002
          285              N      10.182259       8.250247       5.765091      -0.373932      42.526436 0.52730732E+03  0.12751144E+05                                10.098227                            7.338939       0.332313       2.105754                    0.999522      29.169719      79.647359       0.661282       0.383031      -1.108716      -0.075670       0.052509       0.099883       0.135867       0.048314       0.106331      -0.080145      -0.039304      -0.150226      -0.172164       0.076068       0.096096             12.942430      18.891801       6.791055       3.000429      11.309618       3.683648       8.625871          -0.000001
          286              N       8.118332       8.473759       6.987626      -0.378247      44.239488 0.57880997E+03  0.14336831E+05                                10.466899                            7.771277       0.262053       2.088705                    0.998275      29.499352      81.713243       0.631988       0.391273      -1.102034       0.117695       0.034949      -0.024009       0.125100      -0.060850       0.039997       0.006733      -0.189624       0.220041      -0.156396       0.072983       0.083413             13.026655      10.128780       0.870959      -0.776633      14.799127       8.366422      14.152058          -0.000000
          287              N       0.082756      10.074003       6.613075      -0.174301      34.461628 0.50333734E+03  0.12116547E+05                                 9.034233                            7.394911      -0.253835       1.961994                    0.996613      27.389079      76.368202       0.624523       0.407416      -1.084011      -0.110619      -0.025930       0.000209       0.113618      -0.010846      -0.007814       0.012242      -0.072346       0.074157      -0.050609       0.012100       0.038510             10.322839      13.367659       2.273922      -1.288180       9.573614       2.378427       8.027243           0.000000
          288              N       6.868444       5.234560       3.466845      -0.173258      37.462292 0.50655491E+03  0.12241360E+05                                 9.635884                            7.448158      -0.259309       1.959523                    0.997039      27.587031      77.646293       0.617164       0.410679      -1.079384       0.053954       0.084957       0.066669       0.120721      -0.028449      -0.031861      -0.020728       0.034133      -0.016731      -0.055064       0.010368       0.044696             11.532519      11.843142       1.214395      -0.579433       9.880375       5.711851      12.874041           0.000001
          289              N       2.334317      11.934909       5.216748      -0.167943      35.662134 0.48522840E+03  0.11576798E+05                                 9.278596                            7.265046      -0.191889       1.980967                    0.998142      27.161060      75.452251       0.629364       0.407908      -1.083433       0.023191       0.087432      -0.074269       0.117039      -0.010611      -0.003446       0.031444       0.052224      -0.031533      -0.047991       0.011726       0.036266             11.236851       9.675519      -0.701910      -2.618017      12.176108      -5.812686      11.858925          -0.000001
          290              N       2.049185      16.038426       2.376152      -0.393781      44.864596 0.58719496E+03  0.14627388E+05                                10.573719                            7.813235       0.193483       2.057294                    0.998498      30.032640      83.997354       0.630683       0.389862      -1.100732       0.115647      -0.001119      -0.082178       0.141876       0.015386       0.123947       0.005938      -0.161724      -0.008125      -0.171178       0.071355       0.099823             13.458466       9.205110      -4.239555       0.442880      21.264854      -6.026878       9.905434           0.000000
          291              N       3.318273      17.026634       0.617260      -0.384016      45.395426 0.59343232E+03  0.14846016E+05                                10.736111                            7.907319       0.138310       2.043093                    0.997942      30.064929      84.716693       0.619653       0.395110      -1.095274      -0.015457      -0.108428       0.093973       0.144314      -0.014469       0.023581       0.125667       0.145866      -0.075626      -0.172361       0.077677       0.094684             13.689054      19.541612      -6.471210      -5.871951      11.544004       2.024505       9.981548           0.000002
          292              N       4.003783      14.973589       1.558133      -0.389276      47.493014 0.62091018E+03  0.15724472E+05                                11.109561                            8.123818       0.031520       2.003113                    0.998070      30.575226      86.940123       0.606787       0.398587      -1.091886      -0.095456       0.102239      -0.012372       0.140420       0.119172      -0.000002       0.015647       0.029230       0.271267      -0.165813       0.069788       0.096025             14.211846      13.338662       3.324492      -7.746949      12.288195      -6.303040      17.008683           0.000001
          293              N       7.206763       2.524990       1.764885      -0.180621      35.276797 0.51169861E+03  0.12398098E+05                                 9.240692                            7.493124      -0.290851       1.949085                    0.996694      27.696319      78.079991       0.614359       0.411474      -1.078761       0.070754      -0.089259      -0.011591       0.114488       0.028497       0.001801      -0.003185       0.013774       0.121574      -0.049725       0.009046       0.040679             10.626943       8.399755      -4.192748      -1.006143      11.075747       1.555468      12.405325           0.000001
          294              N       7.657394       9.802070      28.226174      -0.170331      34.389761 0.49978128E+03  0.12041039E+05                                 9.100516                            7.420206      -0.351165       1.930686                    0.996615      27.547135      77.499342       0.615374       0.413127      -1.077429      -0.094159      -0.003363       0.056762       0.109996      -0.004547       0.027536      -0.002394      -0.080623       0.010467      -0.055118       0.015717       0.039402             10.419177      11.106990      -1.089995      -4.746024      10.515199       0.433143       9.635341           0.000001
          295              N       8.338472       8.515107      25.502438      -0.168045      36.858970 0.49623201E+03  0.11924832E+05                                 9.518273                            7.377559      -0.241125       1.966608                    0.997322      27.385988      76.748959       0.619679       0.411312      -1.079466      -0.053277      -0.057220      -0.088890       0.118381      -0.026751      -0.031576      -0.023643       0.013800      -0.051893      -0.056758       0.017084       0.039674             11.205793      11.605847      -1.555050       1.417512      11.310912       5.289219      10.700620           0.000001
          296              N       4.786798       6.783818      22.506029      -0.371312      43.533122 0.53494812E+03  0.12988241E+05                                10.318447                            7.433121       0.325260       2.112748                    0.998897      28.978152      79.398363       0.651337       0.387313      -1.105152       0.050429      -0.089182      -0.063808       0.120698       0.076629       0.039355      -0.097941       0.079418       0.036616      -0.156980       0.063665       0.093315             13.207962      21.873294       1.006854       5.572946       8.129596       2.659995       9.620996          -0.000002
          297              N       4.591777       5.162122      20.747137      -0.373787      42.480604 0.52676176E+03  0.12733648E+05                                10.087355                            7.332562       0.333289       2.105984                    0.999477      29.160909      79.589289       0.661971       0.382762      -1.108999       0.076461       0.051585       0.098267       0.134772      -0.048919      -0.107658      -0.080252      -0.038383      -0.153134      -0.173800       0.077346       0.096454             12.926055      18.865403      -6.780144      -2.994768      11.296066       3.678673       8.616695          -0.000001
          298              N       6.655706       5.385634      21.969672      -0.377424      44.226644 0.57859134E+03  0.14330666E+05                                10.467152                            7.771888       0.260847       2.088614                    0.998176      29.490181      81.696952       0.631683       0.391483      -1.101840      -0.118532       0.035957      -0.023842       0.126139       0.060904      -0.039872       0.006627      -0.191111       0.219037      -0.156831       0.073423       0.083408             13.026392      10.129175      -0.872663       0.775216      14.799293       8.365518      14.150707          -0.000000
          299              N      -0.082713       6.985877      21.595120      -0.173130      34.463238 0.50350497E+03  0.12122776E+05                                 9.037896                            7.399154      -0.263749       1.958903                    0.996600      27.390669      76.403938       0.623902       0.407748      -1.083685       0.111617      -0.026043      -0.001110       0.114621       0.010847       0.008256       0.013453      -0.070417       0.077857      -0.050334       0.010628       0.039707             10.327806      13.383009      -2.279147       1.288722       9.573726       2.373288       8.026682           0.000000
          300              N       7.905579       2.146434      18.448891      -0.174024      37.473294 0.50677202E+03  0.12247269E+05                                 9.636948                            7.449398      -0.260812       1.958931                    0.997038      27.586561      77.633620       0.617189       0.410640      -1.079467      -0.053437       0.084031       0.066579       0.119789       0.028488       0.031442      -0.019657       0.033058      -0.018847      -0.053966       0.009516       0.044451             11.532796      11.845267      -1.210940       0.585058       9.879015       5.710518      12.874105           0.000001
          301              N       5.052717      -0.235103      24.747343      -0.167943      35.662135 0.48522841E+03  0.11576798E+05                                 9.278597                            7.265047      -0.191889       1.980967                    0.998142      27.161060      75.452252       0.629364       0.407908      -1.083433      -0.023191      -0.087432       0.074269       0.117039      -0.010611      -0.003446       0.031444       0.052224      -0.031533      -0.047991       0.011726       0.036266             11.236851       9.675519      -0.701910      -2.618017      12.176109      -5.812687      11.858925          -0.000001
          302              N       5.337849      -4.338620      27.587939      -0.393781      44.864594 0.58719494E+03  0.14627387E+05                                10.573719                            7.813235       0.193483       2.057294                    0.998498      30.032639      83.997352       0.630683       0.389862      -1.100732      -0.115647       0.001119       0.082178       0.141876       0.015386       0.123947       0.005938      -0.161724      -0.008125      -0.171177       0.071355       0.099823             13.458466       9.205110      -4.239554       0.442879      21.264854      -6.026878       9.905434           0.000000
          303              N       4.068761      -5.326828      29.346831      -0.384016      45.395426 0.59343232E+03  0.14846016E+05                                10.736111                            7.907319       0.138310       2.043093                    0.997942      30.064929      84.716694       0.619653       0.395110      -1.095274       0.015457       0.108428      -0.093973       0.144314      -0.014469       0.023581       0.125667       0.145866      -0.075626      -0.172361       0.077677       0.094684             13.689055      19.541612      -6.471210      -5.871951      11.544004       2.024505       9.981548           0.000002
          304              N       3.383251      -3.273783      28.405958      -0.389276      47.493016 0.62091021E+03  0.15724473E+05                                11.109561                            8.123818       0.031520       2.003113                    0.998070      30.575227      86.940125       0.606787       0.398587      -1.091886       0.095456      -0.102239       0.012372       0.140420       0.119172      -0.000002       0.015647       0.029230       0.271267      -0.165813       0.069788       0.096025             14.211846      13.338662       3.324492      -7.746949      12.288195      -6.303039      17.008683           0.000001
          305              N       0.180271       9.174816      28.199206      -0.180621      35.276797 0.51169861E+03  0.12398098E+05                                 9.240693                            7.493124      -0.290851       1.949085                    0.996694      27.696319      78.079993       0.614359       0.411474      -1.078761      -0.070754       0.089259       0.011591       0.114488       0.028497       0.001801      -0.003185       0.013774       0.121574      -0.049725       0.009046       0.040679             10.626943       8.399756      -4.192749      -1.006143      11.075748       1.555468      12.405325           0.000001
          306              N      -0.270360       1.897736       1.737917      -0.170331      34.389762 0.49978128E+03  0.12041039E+05                                 9.100516                            7.420206      -0.351165       1.930686                    0.996615      27.547135      77.499339       0.615374       0.413127      -1.077429       0.094159       0.003363      -0.056762       0.109996      -0.004547       0.027536      -0.002394      -0.080623       0.010467      -0.055118       0.015717       0.039402             10.419176      11.106989      -1.089995      -4.746023      10.515200       0.433143       9.635340           0.000001
          307              N      -0.951438       3.184699       4.461653      -0.168045      36.858970 0.49623201E+03  0.11924833E+05                                 9.518273                            7.377559      -0.241125       1.966608                    0.997322      27.385988      76.748960       0.619679       0.411312      -1.079466       0.053277       0.057220       0.088890       0.118381      -0.026751      -0.031576      -0.023643       0.013800      -0.051893      -0.056758       0.017084       0.039674             11.205793      11.605847      -1.555049       1.417512      11.310912       5.289219      10.700620           0.000001
          308              N       2.600236       4.915988       7.458062      -0.371312      43.533119 0.53494807E+03  0.12988240E+05                                10.318447                            7.433121       0.325260       2.112748                    0.998897      28.978150      79.398358       0.651337       0.387313      -1.105152      -0.050429       0.089182       0.063808       0.120698       0.076629       0.039355      -0.097941       0.079417       0.036616      -0.156980       0.063665       0.093315             13.207962      21.873294       1.006854       5.572946       8.129596       2.659995       9.620996          -0.000002
          309              N       2.795257       6.537684       9.216954      -0.373787      42.480617 0.52676191E+03  0.12733653E+05                                10.087358                            7.332564       0.333289       2.105984                    0.999477      29.160911      79.589303       0.661971       0.382762      -1.108999      -0.076461      -0.051585      -0.098267       0.134772      -0.048919      -0.107658      -0.080252      -0.038383      -0.153134      -0.173800       0.077346       0.096454             12.926059      18.865410      -6.780147      -2.994770      11.296070       3.678675       8.616698          -0.000001
          310              N       0.731328       6.314172       7.994419      -0.377424      44.226646 0.57859138E+03  0.14330668E+05                                10.467152                            7.771888       0.260848       2.088614                    0.998176      29.490182      81.696956       0.631683       0.391483      -1.101840       0.118532      -0.035957       0.023842       0.126139       0.060904      -0.039872       0.006627      -0.191111       0.219037      -0.156831       0.073423       0.083408             13.026392      10.129176      -0.872663       0.775216      14.799293       8.365518      14.150708          -0.000000
          311              N       7.469747       4.713929       8.368971      -0.173130      34.463238 0.50350498E+03  0.12122776E+05                                 9.037897                            7.399155      -0.263749       1.958903                    0.996600      27.390669      76.403940       0.623902       0.407748      -1.083685      -0.111617       0.026043       0.001110       0.114621       0.010847       0.008256       0.013453      -0.070417       0.077857      -0.050334       0.010628       0.039707             10.327807      13.383010      -2.279147       1.288722       9.573727       2.373288       8.026683           0.000000
          312              N      -0.518545       9.553372      11.515200      -0.174024      37.473294 0.50677202E+03  0.12247269E+05                                 9.636948                            7.449398      -0.260812       1.958931                    0.997038      27.586561      77.633617       0.617189       0.410640      -1.079468       0.053437      -0.084031      -0.066579       0.119789       0.028488       0.031442      -0.019657       0.033058      -0.018847      -0.053966       0.009516       0.044451             11.532795      11.845267      -1.210941       0.585057       9.879015       5.710518      12.874105           0.000001
          313              N       9.721301       2.853023       9.765297      -0.167280      35.668140 0.48526157E+03  0.11578141E+05                                 9.282360                            7.267382      -0.196005       1.979605                    0.998193      27.158986      75.455831       0.628973       0.408142      -1.083244       0.026087      -0.085154       0.076842       0.117628       0.009145       0.005198       0.031371       0.053279      -0.025320      -0.047765       0.011770       0.035995             11.240325       9.686058       0.707184       2.620726      12.176109      -5.808788      11.858807          -0.000001
          314              N       9.436156      -1.250494      12.605893      -0.394017      44.843849 0.58690039E+03  0.14617278E+05                                10.566877                            7.808400       0.194690       2.057911                    0.998527      30.028780      83.960981       0.631267       0.389575      -1.101006       0.115059       0.001505       0.081421       0.140961      -0.015838      -0.124175       0.006071      -0.161522      -0.008114      -0.171350       0.071035       0.100316             13.449816       9.198907       4.238501      -0.443259      21.252573      -6.021907       9.897969           0.000001
          315              N      10.705242      -2.238702      14.364785      -0.384839      45.407036 0.59359047E+03  0.14850398E+05                                10.736237                            7.906787       0.139127       2.043394                    0.997908      30.070378      84.722743       0.619884       0.394952      -1.095425      -0.014649       0.108736      -0.092197       0.143313       0.013720      -0.023947       0.125099       0.145922      -0.074762      -0.171712       0.076544       0.095168             13.690179      19.541862       6.473563       5.872265      11.546350       2.026058       9.982325           0.000002
          316              N      11.390759      -0.185658      13.423913      -0.388806      47.499344 0.62101397E+03  0.15727974E+05                                11.110810                            8.124567      -0.010372       1.989906                    0.998004      30.574278      86.943753       0.606742       0.398594      -1.091867      -0.096293      -0.102359       0.009818       0.140876      -0.119388       0.002236       0.016766       0.030472       0.272212      -0.166494       0.070744       0.095750             14.213678      13.340898      -3.324364       7.748770      12.288600      -6.303318      17.011535           0.000001
          317              N      -0.180214      12.262942      13.217161      -0.180103      35.285185 0.51184949E+03  0.12403208E+05                                 9.242736                            7.494596      -0.299386       1.946291                    0.996561      27.704121      78.117680       0.614227       0.411515      -1.078688       0.070118       0.090357       0.010815       0.114882      -0.029237      -0.001707      -0.004658       0.013296       0.121048      -0.050402       0.009729       0.040673             10.629424       8.402351       4.195209       1.004048      11.080253       1.552706      12.405668           0.000001
          318              N       0.270368      -1.190390      16.719963      -0.167577      34.293180 0.49807469E+03  0.11989027E+05                                 9.082373                            7.406546      -0.346763       1.932539                    0.996700      27.498280      77.313322       0.616096       0.413017      -1.077557      -0.093731       0.004858      -0.056753       0.109681       0.004979      -0.027598      -0.002913      -0.081575       0.011020      -0.055611       0.015588       0.040022             10.396187      11.079052       1.085120       4.731219      10.496201       0.428784       9.613308           0.000001
          319              N       0.951453       0.096573      19.443699      -0.166820      36.791170 0.49520216E+03  0.11893737E+05                                 9.505720                            7.369575      -0.244316       1.966112                    0.997324      27.357397      76.644844       0.620064       0.411276      -1.079505      -0.054898       0.057718       0.089983       0.120175       0.026139       0.031519      -0.024359       0.013291      -0.052615      -0.056979       0.018005       0.038974             11.189479      11.587706       1.548967      -1.417229      11.293737       5.280543      10.686995           0.000001
          320              N      -2.600212       1.827862      22.440108      -0.370435      43.385906 0.53298897E+03  0.12927601E+05                                10.292242                            7.416890       0.337610       2.117418                    0.998923      28.930207      79.202755       0.652454       0.387041      -1.105450       0.051009       0.089682       0.063390       0.121091      -0.075601      -0.039324      -0.097565       0.078002       0.035156      -0.155731       0.063178       0.092553             13.170519      21.810325      -1.000921      -5.554429       8.107187       2.649883       9.594044          -0.000002
          321              N      -2.795225       3.449559      24.199000      -0.373932      42.526431 0.52730726E+03  0.12751142E+05                                10.098226                            7.338938       0.332312       2.105753                    0.999522      29.169719      79.647354       0.661282       0.383031      -1.108716       0.075670      -0.052509      -0.099883       0.135867       0.048314       0.106331      -0.080145      -0.039304      -0.150226      -0.172164       0.076068       0.096096             12.942427      18.891797       6.791053       3.000428      11.309616       3.683647       8.625869          -0.000001
          322              N      -0.731298       3.226047      22.976465      -0.378247      44.239489 0.57880998E+03  0.14336832E+05                                10.466899                            7.771277       0.262053       2.088705                    0.998275      29.499352      81.713244       0.631988       0.391273      -1.102034      -0.117695      -0.034949       0.024009       0.125100      -0.060850       0.039997       0.006733      -0.189624       0.220041      -0.156396       0.072983       0.083413             13.026656      10.128780       0.870960      -0.776633      14.799128       8.366422      14.152059          -0.000000
          323              N       7.304278       1.625803      23.351016      -0.174301      34.461627 0.50333734E+03  0.12116547E+05                                 9.034232                            7.394911      -0.253835       1.961994                    0.996613      27.389079      76.368199       0.624523       0.407416      -1.084011       0.110619       0.025930      -0.000209       0.113618      -0.010846      -0.007814       0.012242      -0.072346       0.074157      -0.050609       0.012100       0.038510             10.322838      13.367658       2.273921      -1.288180       9.573613       2.378427       8.027242           0.000000
          324              N       0.518590       6.465246      26.497246      -0.173258      37.462294 0.50655494E+03  0.12241361E+05                                 9.635884                            7.448158      -0.259309       1.959523                    0.997039      27.587032      77.646296       0.617164       0.410679      -1.079384      -0.053954      -0.084957      -0.066669       0.120721      -0.028449      -0.031861      -0.020728       0.034133      -0.016731      -0.055064       0.010368       0.044696             11.532519      11.843142       1.214395      -0.579434       9.880375       5.711851      12.874041           0.000001

******************************************************
Auxiliary information for the entire system
The total spin magnetic moment of the unit cell is   -0.000020
The total net atomic charge of the unit cell is   -0.000009
Accuracy of reproducing the electrostatic potential in the unit cell:
  The inner radius (bohr) =    5.0000
  The outer radius (bohr) =   12.0000
  Valid grid points have density less than (e/(bohr^3)) =    0.0001
  The number of valid grid points were=       586632
  The rms potential error without charges in kcal/mol is=      5.98172
  The rms potential error with partial charges in kcal/mol is=      1.46080
  The RRMSE value at monopole order=      0.24421
  The rms potential error with partial charges and cloud penetration in kcal/mol is=      1.44520
  The RRMSE value at monopole order with cloud penetration is=      0.24160
  The rms potential error with partial charges and atomic dipoles in kcal/mol is=      0.61565
  The RRMSE value at dipole order=      0.10292
  The rms potential error with partial charges, atomic dipoles and cloud penetration in kcal/mol is=      0.60028
  The RRMSE value at dipole order with cloud penetration=      0.10035

******************************************************
The electron densities and ab initio electrostatic potential were computed in VASP using the PBE functional and
projector augmented wave method. See the main text of the journal article for a description of computational details.
The atomic charges, dipoles, and quadrupoles were computed with the DDEC6 method as described in
(a) T. A. Manz and N. Gabaldon Limas, RSC Adv. 6 (2016) 47771-47801 DOI: 10.1039/c6ra04656h
(b) N. Gabaldon Limas and T. A. Manz, RSC Adv. 8 (2018) 2678-2707 DOI: 10.1039/c7ra11829e.
For each atom in the material, the electron cloud parameters were fit to the spherically averaged atom-in-material
electron density using radial positions for which this density was between 10^-4 and 10^-2 electrons per cubic bohr.
The polarizabilities, dispersion coefficients, and quantum Drude oscillator (QDO) parameters were fit using the MCLF method.
The magnetic structure of the system was optimized in VASP from the default ferromagnetic initial guess using spin polarization.
The atomic spin moments (ASMs) were computed on this optimized magnetic structure using the DDEC6 partition as inputs
to the method of T. A. Manz and D. S. Sholl, J. Chem. Theory Comput. 7 (2011) 4146-4164 DOI: 10.1021/ct200539n.
The RMSE and RRMSE were computed using a uniform grid with Ewald summation.
