# Supplementary material for: A collection of forcefield precursors for metal–organic frameworks
Source: RSC Adv. 2019 Nov 13;9(63):36492–507. doi: 10.1039/c9ra07327b (PMC9075174; doi:10.1039/c9ra07327b)
Supplement: RA-009-C9RA07327B-s5511 [file RA-009-C9RA07327B-s5511.xyz]

  324
jmolscript: load "" {1 1 1} spacegroup "x,y,z" unitcell [{     14.879000     0.000000     0.000000 }, {     -7.439383    17.800995     0.000000 }, {      0.000000    -6.949161    29.736822 }]
Zn     1.887796    11.913005    12.243244     0.467161
Zn    -1.417941     0.387800    16.585712     0.475415
Zn     9.441397     6.569012    21.753377     0.438068
Zn    -1.887602     8.438425    27.111655     0.467186
Zn     1.417997     3.862380     1.717301     0.475071
Zn     5.437756    10.043592     6.884966     0.437382
Zn     9.327219     2.413409     2.625167     0.467186
Zn     6.021620     6.989454    28.019521     0.475071
Zn     2.001861     0.808242    22.851856     0.437382
Zn     5.551821    -1.061171    17.493578     0.467161
Zn     8.857558    10.464034    13.151110     0.475415
Zn    -2.001780     4.282822     7.983445     0.438068
H      0.482169    10.280165    14.297464     0.086826
H     -1.273550    10.329364    15.793226     0.138853
H     -2.185611    13.984675    14.380727     0.134106
H     -0.291517    13.909583    13.087175     0.086403
H      8.030287     9.016813    20.693854     0.093387
H      8.417151    10.778013    19.266487     0.124504
H     -2.794186     9.376306    18.576593     0.132864
H     -3.286691     7.551118    19.896908     0.092711
H      0.516317    -1.081422    14.743516     0.085109
H      1.962544    -2.846329    14.785148     0.135680
H      0.828766    -3.535584    18.618224     0.136928
H     -0.672514    -1.810172    18.395198     0.081038
H     -2.059212     1.883513    19.195119     0.091477
H     -1.028085     3.388405    20.616539     0.117900
H      2.353907     3.137286    18.430882     0.129971
H      1.159112     1.796782    16.869699     0.098168
H      0.839269     8.141603    26.114877     0.087938
H      2.069754     7.248228    24.300931     0.127299
H     -1.309281     5.346305    23.176879     0.118168
H     -2.399903     6.266943    25.026509     0.083991
H      7.512469     4.761987    20.131828     0.100116
H      5.222589     4.509062    19.858250     0.132112
H      4.640842     7.097430    22.843827     0.126661
H      6.884598     7.548185    22.849774     0.087227
H     -0.481990     6.805584    29.165875     0.087232
H      1.273735    13.803945     0.924815     0.140299
H      2.185839    10.510095    29.249138     0.134809
H      0.291740    10.435002    27.955586     0.084912
H      6.848895    12.491394     5.825443     0.093482
H      6.462050    14.252593     4.398076     0.124656
H      2.794366    12.850886     3.708182     0.133058
H      3.286851    11.025699     5.028497     0.093489
H     -0.516286    -4.556002    29.611927     0.085444
H     12.916464    -6.320909    29.653559     0.135010
H     14.050245    -0.061004     3.749813     0.135954
H      0.672547     1.664409     3.526787     0.081631
H      2.059295     5.358093     4.326708     0.092211
H      1.028193     6.862986     5.748128     0.118163
H     -2.353809     6.611867     3.562471     0.130691
H     -1.159036     5.271362     2.001288     0.097461
H     -0.839082    11.616184    11.246466     0.089346
H     -2.069584    10.722809     9.432520     0.126069
H      1.309423     8.820886     8.308468     0.117313
H      2.400062     9.741524    10.158098     0.082727
H      7.366655     8.236568     5.263417     0.098192
H      9.656531     7.983642     4.989839     0.132079
H     -4.640678    10.572010     7.975416     0.125427
H      7.994571    11.022766     7.981363     0.087663
H      7.921607     4.046250     0.570947     0.087232
H      6.165882    -2.952111    28.812007     0.140299
H      5.253778     0.341739     0.487684     0.134809
H      7.147877     0.416832     1.781236     0.084912
H      0.590722    -1.639560    23.911379     0.093482
H      0.977567    -3.400759    25.338746     0.124656
H      4.645251    -1.999052    26.028640     0.133058
H      4.152766    -0.173865    24.708325     0.093489
H      7.955903    15.407836     0.124895     0.085444
H     -5.476847    17.172743     0.083263     0.135010
H     -6.610628    10.912838    25.987009     0.135954
H      6.767070     9.187425    26.210035     0.081631
H      5.380322     5.493741    25.410114     0.092211
H      6.411424     3.988848    23.988694     0.118163
H      9.793426     4.239967    26.174351     0.130691
H      8.598653     5.580472    27.735534     0.097461
H      8.278699    -0.764350    18.490356     0.089346
H      9.509201     0.129025    20.304302     0.126069
H      6.130194     2.030948    21.428354     0.117313
H      5.039555     1.110310    19.578724     0.082727
H      0.072962     2.615266    24.473405     0.098192
H     -2.216914     2.868192    24.746983     0.132079
H     12.080295     0.279824    21.761406     0.125427
H     -0.554954    -0.170932    21.755459     0.087663
H      6.957448     0.571669    15.439358     0.086826
H      8.713167     0.522470    13.943596     0.138853
H      9.625228    -3.132841    15.356095     0.134106
H      7.731134    -3.057749    16.649647     0.086403
H     -0.590670     1.835021     9.042968     0.093387
H     -0.977534     0.073821    10.470335     0.124504
H     10.233803     1.475528    11.160229     0.132864
H     10.726308     3.300716     9.839914     0.092711
H      6.923300    11.933256    14.993306     0.085109
H      5.477073    13.698163    14.951674     0.135680
H      6.610851    14.387418    11.118598     0.136928
H      8.112131    12.662006    11.341624     0.081038
H      9.498829     8.968321    10.541703     0.091477
H      8.467702     7.463429     9.120283     0.117900
H      5.085710     7.714548    11.305940     0.129972
H      6.280505     9.055052    12.867123     0.098168
H      6.600348     2.710231     3.621945     0.087938
H      5.369863     3.603606     5.435891     0.127299
H      8.748898     5.505529     6.559943     0.118168
H      9.839520     4.584891     4.710313     0.083991
H     -0.072852     6.089847     9.604994     0.100116
H      2.217028     6.342772     9.878572     0.132112
H      2.798775     3.754404     6.892995     0.126661
H      0.555019     3.303649     6.887048     0.087227
C     -0.054958    11.062276    14.348017     0.084937
C     -1.114341    11.057951    15.204437    -0.140704
C     -1.944582    12.154321    15.174700     0.069939
C     -1.632117    13.212893    14.392622    -0.146734
C     -0.513218    13.155037    13.619464     0.088687
C     -3.149779    12.195231    16.096542     0.366944
C     -4.332663    11.326232    17.773699     0.377507
C     -5.023038    13.201585    16.756699     0.370736
C      8.859047     9.064697    20.229960     0.088631
C     -5.786347    10.118585    19.376513    -0.133738
C     -4.649591    10.252105    18.698514     0.078300
C     -3.657168     9.289527    18.963171    -0.131762
C     -3.941363     8.230431    19.777960     0.082005
C      0.575831    -1.592332    15.543437     0.096958
C      1.432854    -2.654662    15.549384    -0.147421
C      1.526588    -3.442165    16.664515     0.070066
C      0.752885    -3.065397    17.794514    -0.143100
C     -0.099675    -2.005923    17.663672     0.081244
C     -1.166470     2.153060    19.016698     0.080568
C     -0.547497     3.042345    19.873118    -0.145511
C      0.758882     3.432769    19.664960     0.052915
C      1.438847     2.925920    18.573619    -0.131850
C      0.732088     2.076235    17.669620     0.096092
C      1.401662     4.346013    20.601670     0.374570
C      1.236517     5.675122    22.409669     0.372310
C      3.228811     5.414099    21.348065     0.356706
C      0.403310     7.576191    25.487430     0.079255
C      1.148743     7.047372    24.413931    -0.142257
C      0.485133     6.227815    23.548589     0.060089
C     -0.842076     5.927872    23.765668    -0.156484
C     -1.492283     6.500280    24.865931     0.112622
C      6.915826     5.284078    20.655197     0.086582
C      5.551420     5.092532    20.530302    -0.143204
C      4.657197     5.730347    21.365907     0.076138
C      5.207728     6.629704    22.240169    -0.141340
C      6.554279     6.872663    22.266932     0.085397
C      0.055147     7.587695    29.216428     0.084687
C      1.114533    14.532531     0.336026    -0.142400
C      1.944788    15.628901     0.306289     0.070301
C      1.632335     9.738312    29.261033    -0.147619
C      0.513433     9.680457    28.487875     0.090876
C      3.149989    15.669812     1.228131     0.370304
C      4.332867    14.800812     2.905288     0.379405
C      5.023263    16.676165     1.888288     0.372500
C      6.020134    12.539277     5.361549     0.089912
C      5.786539    13.593166     4.508102    -0.134089
C      4.649784    13.726685     3.830103     0.079147
C      3.657348    12.764107     4.094760    -0.132108
C      3.941532    11.705012     4.909549     0.080178
C     -0.575804     1.882248     0.675026     0.095452
C     13.446159     0.819919     0.680973    -0.145301
C     13.352418     0.032416     1.796104     0.068881
C     14.126130     0.409184     2.926103    -0.141891
C      0.099703     1.468657     2.795261     0.080503
C      1.166557     5.627641     4.148287     0.080394
C      0.547598     6.516926     5.004707    -0.145789
C     -0.758776     6.907349     4.796549     0.053443
C     -1.438752     6.400501     3.705208    -0.132281
C     -0.732006     5.550816     2.801209     0.095717
C     -1.401542     7.820594     5.733259     0.372707
C     -1.236373     9.149703     7.541258     0.373245
C     -3.228675     8.888679     6.479654     0.360495
C     -0.403132    11.050771    10.619019     0.075304
C     -1.148575    10.521952     9.545520    -0.140197
C     -0.484978     9.702396     8.680178     0.059376
C      0.842227     9.402453     8.897257    -0.154244
C      1.492445     9.974860     9.997520     0.113660
C      7.963307     8.758658     5.786786     0.086467
C      9.327710     8.567113     5.661891    -0.141137
C     10.221943     9.204928     6.497496     0.072502
C      9.671428    10.104284     7.371758    -0.137395
C      8.324880    10.347244     7.398521     0.082564
C      7.384470     3.264139     0.520394     0.084687
C      6.325084    -3.680697    29.400796    -0.142400
C      5.494829    -4.777067    29.430533     0.070301
C      5.807282     1.113522     0.475789    -0.147619
C      6.926184     1.171377     1.248947     0.090876
C      4.289628    -4.817978    28.508691     0.370304
C      3.106750    -3.948978    26.831534     0.379405
C      2.416354    -5.824331    27.848534     0.372500
C      1.419483    -1.687443    24.375273     0.089912
C      1.653078    -2.741332    25.228720    -0.134089
C      2.789833    -2.874851    25.906719     0.079147
C      3.782269    -1.912273    25.642062    -0.132108
C      3.498085    -0.853178    24.827273     0.080178
C      8.015421     8.969586    29.061796     0.095452
C     -6.006542    10.031915    29.055849    -0.145301
C     -5.912801    10.819418    27.940718     0.068881
C     -6.686513    10.442650    26.810719    -0.141891
C      7.339914     9.383177    26.941561     0.080503
C      6.273060     5.224193    25.588535     0.080394
C      6.892019     4.334908    24.732115    -0.145789
C      8.198393     3.944485    24.940273     0.053443
C      8.878369     4.451333    26.031614    -0.132281
C      8.171623     5.301018    26.935613     0.095717
C      8.841159     3.031240    24.003563     0.372707
C      8.675990     1.702131    22.195564     0.373245
C     10.668292     1.963155    23.257168     0.360495
C      7.842749    -0.198937    19.117803     0.075304
C      8.588192     0.329882    20.191302    -0.140197
C      7.924595     1.149438    21.056644     0.059376
C      6.597390     1.449381    20.839565    -0.154244
C      5.947172     0.876974    19.739302     0.113660
C     -0.523690     2.093176    23.950036     0.086467
C     -1.888093     2.284721    24.074931    -0.141137
C     -2.782326     1.646906    23.239326     0.072502
C     -2.231811     0.747550    22.365064    -0.137395
C     -0.885263     0.504590    22.338301     0.082564
C      7.494575    -0.210442    15.388805     0.084937
C      8.553958    -0.206117    14.532385    -0.140704
C      9.384199    -1.302487    14.562122     0.069939
C      9.071734    -2.361059    15.344200    -0.146734
C      7.952835    -2.303203    16.117358     0.088687
C     10.589396    -1.343397    13.640280     0.366944
C     11.772280    -0.474398    11.963123     0.377507
C     12.462655    -2.349751    12.980123     0.370736
C     -1.419430     1.787137     9.506862     0.088631
C     13.225964     0.733249    10.360309    -0.133738
C     12.089208     0.599729    11.038308     0.078300
C     11.096785     1.562307    10.773651    -0.131762
C     11.380980     2.621403     9.958862     0.082005
C      6.863786    12.444166    14.193385     0.096958
C      6.006763    13.506496    14.187438    -0.147421
C      5.913029    14.293999    13.072307     0.070066
C      6.686732    13.917231    11.942308    -0.143100
C      7.539292    12.857757    12.073150     0.081244
C      8.606087     8.698774    10.720124     0.080568
C      7.987114     7.809489     9.863704    -0.145511
C      6.680735     7.419065    10.071862     0.052915
C      6.000770     7.925914    11.163203    -0.131850
C      6.707529     8.775599    12.067202     0.096092
C      6.037955     6.505821     9.135152     0.374570
C      6.203100     5.176712     7.327153     0.372310
C      4.210806     5.437735     8.388757     0.356706
C      7.036307     3.275643     4.249392     0.079255
C      6.290874     3.804462     5.322891    -0.142257
C      6.954484     4.624019     6.188233     0.060089
C      8.281693     4.923962     5.971154    -0.156484
C      8.931900     4.351554     4.870891     0.112622
C      0.523791     5.567756     9.081625     0.086582
C      1.888197     5.759302     9.206520    -0.143204
C      2.782420     5.121487     8.370915     0.076138
C      2.231889     4.222130     7.496653    -0.141340
C      0.885338     3.979171     7.469890     0.085397
I      3.641279    10.571079    13.415173    -0.442381
I      2.177354    14.136220    11.070721    -0.448528
I     11.292591    -0.373703    17.677946    -0.465025
I     -1.244448     1.477250    14.315603    -0.460891
I     10.823791     4.615471    20.889820    -0.431207
I     -5.131234     7.568482    24.074634    -0.439967
I     -3.641099     7.096499    28.283584    -0.442190
I     -2.177134    10.661639    25.939132    -0.448598
I      3.586459     3.100877     2.809535    -0.465257
I      1.244511    -1.997331    29.184014    -0.460636
I      4.055334     8.090051     6.021409    -0.431004
I      5.131407    11.043063     9.206223    -0.439769
I     11.080716     3.755335     1.453238    -0.442190
I      9.616751     0.190195     3.797690    -0.448598
I      3.853158     7.750957    26.927287    -0.465257
I      6.195106    12.849165     0.552808    -0.460636
I      3.384283     2.761783    23.715413    -0.431004
I      2.308210    -0.191229    20.530599    -0.439769
I      3.798338     0.280755    16.321649    -0.442381
I      5.262263    -3.284386    18.666101    -0.448528
I     -3.852974    11.225537    12.058876    -0.465025
I      8.684065     9.374584    15.421219    -0.460891
I     -3.384174     6.236363     8.847002    -0.431207
I     12.570851     3.283352     5.662188    -0.439967
N      0.276850    12.103827    13.577833    -0.177819
N     -3.246498    11.229909    16.997567    -0.380527
N     -5.234324    12.309285    17.726120    -0.392064
N     -4.026147    13.164406    15.864595    -0.378228
N     -5.118291     8.119492    20.420276    -0.168112
N     -0.188946    -1.217554    16.575305    -0.167765
N     -0.528166     1.654027    17.922383    -0.168623
N      0.650277     4.802591    21.618670    -0.378997
N      2.528016     6.020290    22.379932    -0.381376
N      2.740774     4.617036    20.432170    -0.375882
N     -0.928362     7.305167    25.656930    -0.166363
N      7.414280     6.204710    21.514591    -0.171305
N     -0.276649     8.629246    28.446244    -0.178952
N      3.246698    14.704490     2.129156    -0.382731
N      5.234540    15.783865     2.857709    -0.394666
N      4.026368    16.638986     0.996184    -0.380302
N      5.118461    11.594072     5.551865    -0.168937
N      0.188981     2.257027     1.706894    -0.166974
N      0.528243     5.128608     3.053972    -0.167932
N     -0.650148     8.277171     6.750259    -0.378692
N     -2.527868     9.494871     7.511521    -0.382864
N     -2.740650     8.091617     5.563759    -0.377501
N      0.928537    10.779748    10.788519    -0.165196
N      7.464868     9.679290     6.646180    -0.168441
N      7.716266     2.222588     1.290578    -0.178952
N      4.192919    -3.852656    27.607666    -0.382731
N      2.205077    -4.932031    26.879113    -0.394666
N      3.413249    -5.787152    28.740638    -0.380302
N      2.321156    -0.742238    24.184957    -0.168937
N      7.250636     8.594807    28.029928    -0.166974
N      6.911374     5.723226    26.682850    -0.167932
N      8.089765     2.574663    22.986563    -0.378692
N      9.967485     1.356963    22.225301    -0.382864
N     10.180267     2.760217    24.173063    -0.377501
N      6.511080     0.072086    18.948303    -0.165196
N     -0.025251     1.172544    23.090642    -0.168441
N      7.162767    -1.251993    16.158989    -0.177819
N     10.686115    -0.378075    12.739255    -0.380527
N     12.673941    -1.457451    12.010702    -0.392064
N     11.465764    -2.312572    13.872227    -0.378228
N     12.557908     2.732342     9.316546    -0.168112
N      7.628563    12.069388    13.161517    -0.167765
N      7.967783     9.197807    11.814439    -0.168623
N      6.789340     6.049243     8.118152    -0.378997
N      4.911601     4.831544     7.356890    -0.381376
N      4.698843     6.234798     9.304652    -0.375882
N      8.367979     3.546667     4.079892    -0.166363
N      0.025337     4.647124     8.222231    -0.171305

The following XYZ coordinates are in angstroms. Other properties are in atomic units.
The sperically averaged electron density of each atom fit to a function of the form exp(a - br)
eigen_1, eigen_2 and eigen_3 are the three eigenvalues of traceless quadrupole moment tensor
  atom number  atomic symbol              X              Y              Z     net charge C6 coefficient C8 coefficient C10 coefficient fluctuating dipole atomic polarizability isotropic forcefield polarizability              a              b squared Pearson coefficient          <r^3>          <r^4>         wp_QDO          m_QDO          q_QDO       dipole_x       dipole_y       dipole_z         dipole            Qxy            Qxz            Qyz     Q(x^2-y^2)  Q(3z^2 - R^2)        eigen_1        eigen_2        eigen_3 static polarizability      alpha(xx)      alpha(xy)      alpha(xz)      alpha(yy)      alpha(yz)      alpha(zz) atomic spin moment
            1             Zn       1.887796      11.913005      12.243244       0.467161     131.706520 0.32382269E+04  0.11873429E+06                                21.152863                           18.579342       0.335275       1.861579                    0.998535      59.332466     176.503744       0.417881       0.399746      -1.138833       0.021839       0.003016      -0.007834       0.023397      -0.010834      -0.024510       0.012348       0.023581       0.012300      -0.020445      -0.016400       0.036844             24.480674      27.828225       2.715846      -1.027821      20.529667       5.608837      25.084131           0.000002
            2             Zn      -1.417941       0.387800      16.585712       0.475415     132.979830 0.31392052E+04  0.11433140E+06                                21.277207                           18.272148       0.313060       1.859693                    0.998498      58.999977     175.516466       0.421667       0.398833      -1.138308      -0.009451       0.002890      -0.000963       0.009930       0.003047      -0.007649      -0.004450       0.041309      -0.008925      -0.020338      -0.004344       0.024682             25.121624      23.691142      -1.000886       4.410324      26.671452       6.703441      25.002279           0.000001
            3             Zn       9.441397       6.569012      21.753377       0.438068     138.113428 0.33779125E+04  0.12520916E+06                                21.793847                           18.938014       0.332532       1.852867                    0.998598      60.436412     180.948814       0.415018       0.398155      -1.139619       0.008843      -0.010153       0.001236       0.013521      -0.001212      -0.011486       0.007632       0.017513      -0.060732      -0.025248       0.002745       0.022503             25.851346      26.423622       3.486592      -1.189373      27.256798      -6.463063      23.873618           0.000001
            4             Zn      -1.887602       8.438425      27.111655       0.467186     131.721996 0.32385315E+04  0.11875075E+06                                21.156709                           18.581794       0.335745       1.861668                    0.998492      59.336727     176.532489       0.417791       0.399814      -1.138761      -0.021211       0.003595      -0.007990       0.022949       0.010094       0.026178       0.012091       0.021748       0.013685      -0.020930      -0.016713       0.037644             24.486366      27.830461      -2.717263       1.031179      20.535920       5.612066      25.092717           0.000001
            5             Zn       1.417997       3.862380       1.717301       0.475071     133.072020 0.31422652E+04  0.11447663E+06                                21.289480                           18.283404       0.311221       1.858935                    0.998471      59.026633     175.651290       0.421434       0.398935      -1.138176       0.010370       0.002980      -0.000883       0.010825      -0.003516       0.007770      -0.004295       0.041628      -0.008500      -0.020508      -0.004408       0.024916             25.136640      23.704036       0.997052      -4.415593      26.687071       6.710728      25.018815           0.000001
            6             Zn       5.437756      10.043592       6.884966       0.437382     138.232826 0.33822296E+04  0.12541358E+06                                21.807995                           18.952364       0.332459       1.852658                    0.998629      60.470236     181.102740       0.414772       0.398249      -1.139512      -0.009055      -0.009966       0.001206       0.013519       0.001444       0.011482       0.007688       0.016031      -0.061648      -0.025489       0.003433       0.022056             25.866209      26.424448      -3.484306       1.192562      27.279134      -6.470069      23.895044           0.000001
            7             Zn       9.327219       2.413409       2.625167       0.467186     131.721995 0.32385315E+04  0.11875075E+06                                21.156708                           18.581793       0.335745       1.861668                    0.998492      59.336727     176.532486       0.417791       0.399814      -1.138761       0.021211      -0.003595       0.007990       0.022949       0.010094       0.026178       0.012091       0.021748       0.013685      -0.020930      -0.016713       0.037644             24.486365      27.830460      -2.717263       1.031179      20.535920       5.612066      25.092716           0.000001
            8             Zn       6.021620       6.989454      28.019521       0.475071     133.072027 0.31422654E+04  0.11447664E+06                                21.289481                           18.283404       0.311221       1.858935                    0.998471      59.026635     175.651296       0.421434       0.398935      -1.138176      -0.010370      -0.002980       0.000883       0.010825      -0.003516       0.007770      -0.004295       0.041628      -0.008500      -0.020508      -0.004408       0.024916             25.136641      23.704036       0.997052      -4.415593      26.687072       6.710729      25.018815           0.000001
            9             Zn       2.001861       0.808242      22.851856       0.437382     138.232826 0.33822296E+04  0.12541358E+06                                21.807995                           18.952364       0.332459       1.852658                    0.998629      60.470236     181.102739       0.414772       0.398249      -1.139512       0.009055       0.009966      -0.001206       0.013519       0.001443       0.011482       0.007688       0.016031      -0.061648      -0.025489       0.003433       0.022056             25.866209      26.424448      -3.484306       1.192562      27.279134      -6.470069      23.895044           0.000001
           10             Zn       5.551821      -1.061171      17.493578       0.467161     131.706517 0.32382269E+04  0.11873429E+06                                21.152862                           18.579341       0.335275       1.861579                    0.998535      59.332465     176.503740       0.417881       0.399746      -1.138833      -0.021839      -0.003016       0.007834       0.023397      -0.010834      -0.024510       0.012348       0.023581       0.012300      -0.020445      -0.016400       0.036844             24.480674      27.828224       2.715846      -1.027822      20.529667       5.608837      25.084131           0.000001
           11             Zn       8.857558      10.464034      13.151110       0.475415     132.979830 0.31392052E+04  0.11433140E+06                                21.277207                           18.272147       0.313060       1.859693                    0.998498      58.999977     175.516465       0.421667       0.398833      -1.138308       0.009451      -0.002890       0.000963       0.009930       0.003047      -0.007649      -0.004450       0.041309      -0.008925      -0.020338      -0.004344       0.024682             25.121624      23.691142      -1.000886       4.410324      26.671451       6.703441      25.002279           0.000001
           12             Zn      -2.001780       4.282822       7.983445       0.438068     138.113429 0.33779125E+04  0.12520916E+06                                21.793847                           18.938014       0.332532       1.852867                    0.998598      60.436412     180.948815       0.415018       0.398155      -1.139619      -0.008843       0.010153      -0.001236       0.013521      -0.001212      -0.011486       0.007632       0.017513      -0.060732      -0.025248       0.002745       0.022503             25.851347      26.423623       3.486592      -1.189374      27.256798      -6.463063      23.873619           0.000001
           13              H       0.482169      10.280165      14.297464       0.086826       1.717706 0.13315852E+02  0.14765778E+03                                 2.346188                            2.118716      -1.189725       2.296838                    0.995460       3.877936      11.329906       0.436929       1.264177      -0.715074       0.017063      -0.043840       0.000758       0.047050       0.000838      -0.009159      -0.011155      -0.033959      -0.004306      -0.021110      -0.002277       0.023387              2.453736       2.591118      -0.852807      -0.269987       2.823738       0.174683       1.946353          -0.000001
           14              H      -1.273550      10.329364      15.793226       0.138853       1.161571 0.84356518E+01  0.82848071E+02                                 1.749259                            1.644936      -1.045202       2.392890                    0.998393       3.233134       8.680846       0.518480       1.202848      -0.729309      -0.002612      -0.032029       0.022549       0.039257      -0.007460       0.003397      -0.011592      -0.023228      -0.022928      -0.012488      -0.009982       0.022471              1.780353       1.578234       0.101390      -0.252955       1.909135      -0.435530       1.853690          -0.000000
           15              H      -2.185611      13.984675      14.380727       0.134106       1.280869 0.98920942E+01  0.10266942E+03                                 1.983370                            1.871285      -1.106655       2.365551                    0.996846       3.591069      10.423924       0.444560       1.327464      -0.700667      -0.020837       0.033538      -0.004349       0.039723      -0.007334      -0.001313      -0.010690      -0.025515      -0.014650      -0.014699      -0.006376       0.021075              2.028469       2.178516      -0.413141      -0.184600       2.252581       0.096703       1.654311           0.000000
           16              H      -0.291517      13.909583      13.087175       0.086403       1.593508 0.12519729E+02  0.13749042E+03                                 2.263788                            2.076550      -1.279364       2.252078                    0.994656       3.987603      11.812595       0.431824       1.291580      -0.707195       0.000949       0.039622      -0.021038       0.044871      -0.013400      -0.001237      -0.004595      -0.017238      -0.044009      -0.016360      -0.007220       0.023580              2.348995       2.059208       0.493810      -0.384953       2.711787      -0.498511       2.275988          -0.000000
           17              H       8.030287       9.016813      20.693854       0.093387       1.353710 0.97159897E+01  0.98801370E+02                                 1.936036                            1.756614      -0.947451       2.419623                    0.997658       3.479230       9.489132       0.505747       1.190959      -0.731509      -0.042858       0.002931       0.020246       0.047489      -0.011849      -0.009397      -0.008166       0.013808      -0.035039      -0.021927       0.001755       0.020172              2.049529       2.443451       0.322157      -0.676770       1.732568      -0.316535       1.972569          -0.000001
           18              H       8.417151      10.778013      19.266487       0.124504       1.260274 0.94442198E+01  0.95089581E+02                                 1.818035                            1.715767      -1.110037       2.350663                    0.997426       3.375922       9.077521       0.520424       1.168911      -0.737017      -0.028416       0.025771      -0.002812       0.038464      -0.012185      -0.007395       0.002370       0.021106      -0.023460      -0.012504      -0.009520       0.022024              1.850919       1.856034      -0.385849       0.032542       2.097384      -0.285207       1.599339          -0.000000
           19              H      -2.794186       9.376306      18.576593       0.132864       1.151723 0.84073367E+01  0.82099653E+02                                 1.702318                            1.611867      -1.065027       2.378899                    0.998228       3.219837       8.484388       0.541243       1.158861      -0.739728       0.038190       0.001382      -0.011740       0.039978      -0.008104      -0.003382       0.002197       0.021000      -0.045816      -0.015785      -0.005533       0.021318              1.724049       2.006214       0.092239      -0.325088       1.539253      -0.233063       1.626679          -0.000001
           20              H      -3.286691       7.551118      19.896908       0.092711       1.513813 0.11177642E+02  0.11840490E+03                                 2.119152                            1.908660      -1.232883       2.277059                    0.995256       3.779526      10.722826       0.473095       1.222189      -0.722573       0.038535      -0.027237       0.000324       0.047190      -0.005429      -0.011098      -0.005883       0.032709      -0.025181      -0.019595      -0.005020       0.024616              2.255829       2.305693      -0.773953       0.207519       2.702912      -0.430686       1.758881          -0.000001
           21              H       0.516317      -1.081422      14.743516       0.085109       1.535098 0.12121155E+02  0.13242746E+03                                 2.226212                            2.055843      -1.278962       2.253982                    0.993929       4.042353      12.058462       0.428751       1.307576      -0.702965       0.003295       0.018654      -0.043837       0.047755      -0.005672      -0.011537       0.001577       0.007047       0.051017      -0.015908      -0.006443       0.022351              2.306790       1.850685      -0.234660       0.288267       2.319086      -0.610402       2.750598           0.000000
           22              H       1.962544      -2.846329      14.785148       0.135680       1.272699 0.99255006E+01  0.10295855E+03                                 1.968890                            1.870232      -1.085968       2.378568                    0.997018       3.543643      10.236396       0.446813       1.321509      -0.702439       0.022499      -0.004231      -0.033261       0.040379      -0.001704      -0.009957      -0.004694      -0.006468       0.051174      -0.015779      -0.004996       0.020775              2.011622       2.034085      -0.271795      -0.349792       1.779088       0.222314       2.221692           0.000000
           23              H       0.828766      -3.535584      18.618224       0.136928       1.332077 0.10308347E+02  0.10728263E+03                                 1.979005                            1.867601      -1.172811       2.335965                    0.996222       3.512398       9.960149       0.463826       1.268850      -0.714007       0.004060      -0.015115       0.038238       0.041317      -0.002441      -0.008777      -0.010326       0.012491       0.046088      -0.018773      -0.002502       0.021274              2.008467       1.633564      -0.218953       0.080904       2.027171      -0.385407       2.364666           0.000000
           24              H      -0.672514      -1.810172      18.395198       0.081038       1.712707 0.13340596E+02  0.14888769E+03                                 2.374312                            2.141674      -1.383100       2.203729                    0.992333       4.104539      12.267706       0.425657       1.289326      -0.707323      -0.024087       0.002249       0.039967       0.046718      -0.005928      -0.009283      -0.012187      -0.017731       0.047954      -0.022966      -0.000538       0.023504              2.522827       2.531475      -0.501534      -0.781893       2.188408       0.510206       2.848597           0.000000
           25              H      -2.059212       1.883513      19.195119       0.091477       1.308053 0.98026662E+01  0.10267696E+03                                 2.064737                            1.893568      -1.463682       2.169555                    0.991708       4.160209      12.592693       0.426313       1.371667      -0.687058      -0.044284      -0.004763       0.013343       0.046495       0.000129      -0.013049       0.006730       0.015758       0.012715      -0.014494      -0.004311       0.018805              2.154272       2.922491       0.399067      -0.178645       1.767306       0.062920       1.773020           0.000000
           26              H      -1.028085       3.388405      20.616539       0.117900       1.125035 0.84039302E+01  0.85300245E+02                                 1.910195                            1.785911      -1.583096       2.121538                    0.991230       4.165845      12.701456       0.424004       1.423208      -0.675980      -0.021321       0.011099       0.026437       0.035731       0.001077      -0.009878      -0.001736       0.018778       0.005208      -0.010512      -0.005197       0.015710              1.984761       1.945299      -0.103272      -0.355329       1.782915       0.389081       2.226069           0.000000
           27              H       2.353907       3.137286      18.430882       0.129971       1.453217 0.11335846E+02  0.12156396E+03                                 2.135434                            1.984353      -1.408660       2.218630                    0.992600       3.798892      11.158996       0.438470       1.302613      -0.704948       0.038985       0.006632      -0.007658       0.040280       0.002878      -0.008759      -0.004601       0.018217      -0.002114      -0.010917      -0.004547       0.015464              2.196470       2.883307       0.290214      -0.090491       1.834476       0.132172       1.871627          -0.000000
           28              H       1.159112       1.796782      16.869699       0.098168       1.362861 0.10188997E+02  0.10747181E+03                                 2.113502                            1.925825      -1.423539       2.199343                    0.991766       4.024397      12.117815       0.425412       1.365003      -0.689739       0.026699      -0.010789      -0.041057       0.050149       0.008109      -0.011923       0.007468       0.007604       0.002552      -0.018397       0.004214       0.014183              2.225592       1.954734      -0.172188      -0.420979       1.955891       0.562129       2.766152           0.000000
           29              H       0.839269       8.141603      26.114877       0.087938       1.389490 0.99899135E+01  0.10492999E+03                                 2.144023                            1.905146      -1.422847       2.191141                    0.991952       4.100442      12.350304       0.427998       1.362467      -0.689556       0.029092       0.027695       0.028337       0.049157       0.010253       0.000774       0.010411       0.013736      -0.009636      -0.016881       0.001005       0.015877              2.335892       1.995235       0.326284       0.415714       2.190825       0.908429       2.821615           0.000000
           30              H       2.069754       7.248228      24.300931       0.127299       1.399335 0.10615809E+02  0.11265844E+03                                 2.108651                            1.935368      -1.569189       2.130744                    0.992663       3.986575      11.877959       0.436204       1.323139      -0.698031       0.034863       0.010860      -0.003216       0.036657       0.010056       0.002655      -0.000265       0.002444      -0.021637      -0.008943      -0.004950       0.013894              2.194735       2.971184       0.163032      -0.224911       1.712790       0.188671       1.900233          -0.000000
           31              H      -1.309281       5.346305      23.176879       0.118168       1.197416 0.89599248E+01  0.92114865E+02                                 1.964256                            1.824237      -1.600467       2.110951                    0.991286       4.171046      12.665074       0.427751       1.392802      -0.681831      -0.018963      -0.018765      -0.020181       0.033451       0.010089      -0.000861       0.004368       0.008057      -0.011250      -0.011263      -0.001666       0.012929              2.042444       1.997390       0.322537       0.256202       2.081221       0.508729       2.048722          -0.000000
           32              H      -2.399903       6.266943      25.026509       0.083991       1.377403 0.10093273E+02  0.10633275E+03                                 2.125425                            1.911523      -1.450500       2.172135                    0.991813       4.186071      12.644122       0.428265       1.357558      -0.689893      -0.042430      -0.012321       0.005868       0.044570       0.009674      -0.002698       0.010491       0.003776      -0.023240      -0.017095       0.002198       0.014898              2.251158       3.264152       0.335225      -0.223851       1.752597       0.077052       1.736725          -0.000000
           33              H       7.512469       4.761987      20.131828       0.100116       1.561675 0.12144150E+02  0.13173004E+03                                 2.202147                            2.024406      -1.240768       2.283722                    0.994870       3.791385      10.991215       0.446199       1.265492      -0.714180       0.022453      -0.029132      -0.030100       0.047527       0.001741       0.001217       0.017948      -0.006688       0.018386      -0.015014      -0.006525       0.021540              2.283058       2.560453      -0.496505      -0.514013       2.221030       0.395310       2.067691          -0.000000
           34              H       5.222589       4.509062      19.858250       0.132112       1.203880 0.89947004E+01  0.90311160E+02                                 1.833376                            1.729860      -1.051967       2.388876                    0.997884       3.386777       9.377595       0.488973       1.247574      -0.718329      -0.011594      -0.021988      -0.030526       0.039367      -0.001277      -0.002662       0.013165      -0.007639       0.026309      -0.010025      -0.008364       0.018389              1.868698       1.852689       0.212893       0.225333       1.875150       0.415286       1.878255          -0.000000
           35              H       4.640842       7.097430      22.843827       0.126661       1.330473 0.10093035E+02  0.10472455E+03                                 1.980632                            1.845553      -1.276045       2.275131                    0.995726       3.645895      10.399313       0.466463       1.265500      -0.712872      -0.019740       0.020353       0.024095       0.037208      -0.004809      -0.001445       0.009817      -0.013608      -0.005700      -0.008880      -0.006116       0.014996              2.038821       2.345224      -0.205113      -0.386612       1.794385       0.329684       1.976854          -0.000001
           36              H       6.884598       7.548185      22.849774       0.087227       1.598391 0.12208082E+02  0.13285978E+03                                 2.232100                            2.020552      -1.343489       2.219617                    0.993924       4.004560      11.703631       0.448783       1.254076      -0.714386       0.005711       0.035278       0.029774       0.046515      -0.006479      -0.011015       0.014955      -0.006283      -0.011106      -0.017024      -0.005262       0.022286              2.366859       2.236406       0.590498       0.381637       2.522616       0.625348       2.341556           0.000000
           37              H      -0.481990       6.805584      29.165875       0.087232       1.723000 0.13364514E+02  0.14837155E+03                                 2.354111                            2.124983      -1.206647       2.290591                    0.995344       3.880854      11.354825       0.435431       1.267036      -0.714483      -0.016972      -0.043450       0.001228       0.046663      -0.000841       0.008997      -0.010858      -0.034309      -0.004412      -0.021070      -0.002212       0.023282              2.462509       2.600825       0.857689       0.271581       2.834545       0.175689       1.952158          -0.000002
           38              H       1.273735      13.803945       0.924815       0.140299       1.154271 0.83718504E+01  0.82070542E+02                                 1.742450                            1.639155      -1.013112       2.408989                    0.998456       3.222970       8.647326       0.519147       1.203511      -0.729164       0.002427      -0.031812       0.022267       0.038907       0.007305      -0.003296      -0.011366      -0.022564      -0.022635      -0.012293      -0.009667       0.021959              1.773203       1.572651      -0.100632       0.251310       1.900931      -0.432368       1.846027          -0.000001
           39              H       2.185839      10.510095      29.249138       0.134809       1.279682 0.98811996E+01  0.10253370E+03                                 1.982652                            1.870621      -1.106850       2.365907                    0.996871       3.588933      10.418435       0.444484       1.327985      -0.700560       0.020688       0.033301      -0.004093       0.039417       0.007202       0.001161      -0.010571      -0.025478      -0.014892      -0.014440      -0.006540       0.020980              2.027720       2.177645       0.412961       0.184418       2.251805       0.096615       1.653710          -0.000000
           40              H       0.291740      10.435002      27.955586       0.084912       1.592252 0.12503375E+02  0.13720102E+03                                 2.257714                            2.071425      -1.266654       2.256773                    0.994759       3.986915      11.787598       0.433744       1.286892      -0.708173      -0.001147       0.040415      -0.021423       0.045756       0.013506       0.001382      -0.004365      -0.017601      -0.043041      -0.016117      -0.007446       0.023563              2.342422       2.053622      -0.491718       0.383191       2.703922      -0.496627       2.269724          -0.000001
           41              H       6.848895      12.491394       5.825443       0.093482       1.361892 0.97872047E+01  0.99771585E+02                                 1.950155                            1.767917      -0.975228       2.409304                    0.997342       3.485541       9.538108       0.501720       1.197558      -0.730030       0.042505       0.003099       0.020128       0.047132       0.011725       0.009497      -0.008260       0.013947      -0.036081      -0.022153       0.001859       0.020293              2.065466       2.464363      -0.326309       0.685263       1.744490      -0.320578       1.987544          -0.000001
           42              H       6.462050      14.252593       4.398076       0.124656       1.264112 0.94816775E+01  0.95576322E+02                                 1.822911                            1.720126      -1.119019       2.346517                    0.997334       3.380834       9.100634       0.519248       1.170217      -0.736695       0.028098       0.025723      -0.002641       0.038186       0.012427       0.007277       0.002565       0.021306      -0.023485      -0.012622      -0.009624       0.022246              1.855968       1.860925       0.387350      -0.032677       2.103554      -0.286581       1.603426          -0.000001
           43              H       2.794366      12.850886       3.708182       0.133058       1.148866 0.83814729E+01  0.81779476E+02                                 1.699090                            1.609093      -1.067059       2.378650                    0.998209       3.215917       8.469005       0.541887       1.158439      -0.739837      -0.038251       0.000806      -0.012050       0.040112       0.007786       0.003434       0.002065       0.020608      -0.046274      -0.015914      -0.005134       0.021048              1.720697       2.001802      -0.091934       0.323940       1.536612      -0.232358       1.623678          -0.000001
           44              H       3.286851      11.025699       5.028497       0.093489       1.518990 0.11224125E+02  0.11908145E+03                                 2.129119                            1.916494      -1.257183       2.267667                    0.994957       3.784115      10.762080       0.470458       1.227139      -0.721475      -0.038428      -0.026704       0.000105       0.046796       0.005369       0.011288      -0.006035       0.032674      -0.024703      -0.019751      -0.004884       0.024635              2.267246       2.317593       0.780279      -0.209241       2.717840      -0.434117       1.766306          -0.000001
           45              H      -0.516286      -4.556002      29.611927       0.085444       1.541604 0.12185351E+02  0.13333630E+03                                 2.234520                            2.062780      -1.285180       2.251256                    0.993664       4.051865      12.105607       0.427461       1.309480      -0.702543      -0.003838       0.018322      -0.043644       0.047489       0.005845       0.011287       0.001696       0.007096       0.050854      -0.015972      -0.006198       0.022170              2.315811       1.856977       0.236184      -0.289982       2.328143      -0.614019       2.762313          -0.000000
           46              H      12.916464      -6.320909      29.653559       0.135010       1.268494 0.98839868E+01  0.10241075E+03                                 1.963963                            1.865917      -1.078260       2.382473                    0.997158       3.538131      10.211440       0.447516       1.320942      -0.702582      -0.022751      -0.003967      -0.033726       0.040875       0.001616       0.009845      -0.004540      -0.006488       0.050577      -0.015580      -0.004930       0.020510              2.006474       2.028933       0.270720       0.348245       1.775022       0.221394       2.215468          -0.000000
           47              H      14.050245      -0.061004       3.749813       0.135954       1.330067 0.10287076E+02  0.10696896E+03                                 1.973597                            1.863024      -1.161858       2.339950                    0.996369       3.511863       9.943096       0.465548       1.265250      -0.714762      -0.003702      -0.015187       0.038650       0.041691       0.002401       0.008293      -0.010440       0.012488       0.045856      -0.018697      -0.002294       0.020991              2.002797       1.629739       0.218084      -0.080620       2.021659      -0.383521       2.356994           0.000000
           48              H       0.672547       1.664409       3.526787       0.081631       1.728053 0.13485429E+02  0.15101872E+03                                 2.396267                            2.159170      -1.407825       2.193791                    0.992063       4.119876      12.363376       0.421891       1.296403      -0.705852       0.023593       0.002522       0.039480       0.046061       0.005760       0.009309      -0.012587      -0.017978       0.048131      -0.023064      -0.000844       0.023908              2.547668       2.556419       0.509357       0.793894       2.208254       0.518017       2.878330           0.000000
           49              H       2.059295       5.358093       4.326708       0.092211       1.301084 0.97401738E+01  0.10186662E+03                                 2.058557                            1.888460      -1.460468       2.171778                    0.991685       4.147920      12.548813       0.426541       1.373030      -0.686839       0.044280      -0.005245       0.013539       0.046599       0.000281       0.012610       0.006598       0.015577       0.013110      -0.013995      -0.004435       0.018431              2.147537       2.911830      -0.397064       0.177780       1.762566       0.062629       1.768215          -0.000000
           50              H       1.028193       6.862986       5.748128       0.118163       1.123219 0.83874366E+01  0.85092751E+02                                 1.908402                            1.784386      -1.584164       2.121602                    0.991203       4.162455      12.688969       0.424095       1.423573      -0.675923       0.021236       0.011078       0.026447       0.035681      -0.001209       0.009739      -0.001499       0.018993       0.005067      -0.010525      -0.005120       0.015646              1.982888       1.943479       0.102941       0.354491       1.781506       0.388435       2.223678           0.000000
           51              H      -2.353809       6.611867       3.562471       0.130691       1.448080 0.11288567E+02  0.12094413E+03                                 2.131670                            1.981229      -1.397695       2.223801                    0.992720       3.791999      11.137650       0.438428       1.303953      -0.704687      -0.038679       0.006749      -0.007636       0.040000      -0.003068       0.008659      -0.004543       0.018260      -0.001792      -0.010882      -0.004551       0.015433              2.192429       2.877089      -0.289382       0.090065       1.831595       0.131851       1.868602          -0.000001
           52              H      -1.159036       5.271362       2.001288       0.097461       1.368013 0.10235890E+02  0.10811078E+03                                 2.120530                            1.931544      -1.438699       2.193226                    0.991596       4.033089      12.159578       0.424276       1.366831      -0.689378      -0.027030      -0.011152      -0.041475       0.050746      -0.008152       0.011734       0.007597       0.007327       0.001915      -0.018387       0.004500       0.013887              2.233383       1.961007       0.173212       0.423379       1.962195       0.565351       2.776948          -0.000000
           53              H      -0.839082      11.616184      11.246466       0.089346       1.391733 0.10013326E+02  0.10527727E+03                                 2.149303                            1.909554      -1.436045       2.185688                    0.991880       4.107524      12.392891       0.426612       1.365578      -0.688902      -0.029205       0.027557       0.027759       0.048815      -0.009902      -0.000888       0.010478       0.013367      -0.009382      -0.016654       0.001073       0.015581              2.342040       2.000255      -0.327063      -0.416724       2.196214       0.911564       2.829650           0.000000
           54              H      -2.069584      10.722809       9.432520       0.126069       1.401795 0.10636285E+02  0.11292000E+03                                 2.110455                            1.936739      -1.570486       2.130105                    0.992734       3.989643      11.885946       0.436256       1.322463      -0.698182      -0.035387       0.011324      -0.003215       0.037293      -0.009846      -0.002498      -0.000350       0.002588      -0.021407      -0.008772      -0.004858       0.013630              2.196781       2.974724      -0.163196       0.225541       1.713900       0.188894       1.901717          -0.000000
           55              H       1.309423       8.820886       8.308468       0.117313       1.202884 0.90097081E+01  0.92777337E+02                                 1.971970                            1.830556      -1.616665       2.104096                    0.991172       4.184762      12.727025       0.426470       1.394719      -0.681433       0.019115      -0.018734      -0.020470       0.033695      -0.010126       0.001044       0.004567       0.008420      -0.011022      -0.011587      -0.001392       0.012979              2.050892       2.005418      -0.325198      -0.258538       2.090003       0.512585       2.057256          -0.000000
           56              H       2.400062       9.741524      10.158098       0.082727       1.377537 0.10094720E+02  0.10635434E+03                                 2.126081                            1.912115      -1.451929       2.171491                    0.991711       4.186930      12.648077       0.428036       1.358203      -0.689794       0.043172      -0.012176       0.005446       0.045186      -0.009655       0.002822       0.010575       0.003581      -0.023270      -0.017204       0.002327       0.014876              2.251856       3.265237      -0.335456       0.223800       1.753146       0.077118       1.737184          -0.000000
           57              H       7.366655       8.236568       5.263417       0.098192       1.569346 0.12217543E+02  0.13274509E+03                                 2.211201                            2.031998      -1.249014       2.280385                    0.994742       3.800426      11.031726       0.444813       1.267343      -0.713816      -0.022939      -0.029860      -0.030388       0.048386      -0.001798      -0.001609       0.018002      -0.006445       0.019132      -0.015088      -0.006600       0.021688              2.292831       2.572147       0.499605       0.517267       2.230346       0.397868       2.075999          -0.000001
           58              H       9.656531       7.983642       4.989839       0.132079       1.201222 0.89683295E+01  0.89958181E+02                                 1.828523                            1.725628      -1.037733       2.394888                    0.998007       3.383289       9.355828       0.490414       1.245128      -0.718859       0.011897      -0.022428      -0.030214       0.039464       0.001412       0.002604       0.013183      -0.007341       0.026129      -0.010052      -0.008284       0.018336              1.863590       1.847626      -0.212013      -0.224449       1.869987       0.413493       1.873157          -0.000001
           59              H      -4.640678      10.572010       7.975416       0.125427       1.333465 0.10117460E+02  0.10502414E+03                                 1.982266                            1.846750      -1.263223       2.279733                    0.995778       3.649102      10.405147       0.466780       1.264084      -0.713189       0.020103       0.020770       0.024399       0.037827       0.004528       0.001432       0.009745      -0.013391      -0.005940      -0.008694      -0.006074       0.014768              2.040638       2.347695       0.205779       0.387732       1.795624       0.330289       1.978596          -0.000001
           60              H       7.994571      11.022766       7.981363       0.087663       1.596371 0.12194994E+02  0.13270463E+03                                 2.231919                            2.020814      -1.407728       2.191716                    0.993717       4.003364      11.706161       0.448228       1.255747      -0.714025      -0.005728       0.034898       0.029823       0.046261       0.006676       0.011019       0.015058      -0.006318      -0.010692      -0.016966      -0.005531       0.022496              2.366481       2.236640      -0.589870      -0.380830       2.521771       0.624168       2.341033           0.000000
           61              H       7.921607       4.046250       0.570947       0.087232       1.723000 0.13364517E+02  0.14837160E+03                                 2.354112                            2.124983      -1.206647       2.290591                    0.995344       3.880854      11.354827       0.435431       1.267036      -0.714483       0.016972       0.043450      -0.001228       0.046663      -0.000841       0.008997      -0.010858      -0.034309      -0.004412      -0.021070      -0.002212       0.023282              2.462510       2.600826       0.857689       0.271581       2.834546       0.175689       1.952158          -0.000002
           62              H       6.165882      -2.952111      28.812007       0.140299       1.154271 0.83718504E+01  0.82070542E+02                                 1.742450                            1.639155      -1.013112       2.408989                    0.998456       3.222970       8.647326       0.519147       1.203511      -0.729164      -0.002427       0.031812      -0.022267       0.038907       0.007305      -0.003296      -0.011366      -0.022564      -0.022635      -0.012293      -0.009667       0.021959              1.773203       1.572651      -0.100632       0.251310       1.900931      -0.432368       1.846027          -0.000001
           63              H       5.253778       0.341739       0.487684       0.134809       1.279682 0.98811996E+01  0.10253370E+03                                 1.982652                            1.870621      -1.106850       2.365907                    0.996871       3.588933      10.418435       0.444484       1.327985      -0.700560      -0.020688      -0.033301       0.004093       0.039417       0.007202       0.001161      -0.010571      -0.025478      -0.014892      -0.014440      -0.006540       0.020980              2.027720       2.177645       0.412962       0.184418       2.251805       0.096615       1.653710          -0.000000
           64              H       7.147877       0.416832       1.781236       0.084912       1.592252 0.12503377E+02  0.13720104E+03                                 2.257715                            2.071425      -1.266654       2.256773                    0.994759       3.986915      11.787599       0.433744       1.286893      -0.708173       0.001147      -0.040415       0.021423       0.045756       0.013506       0.001382      -0.004365      -0.017601      -0.043041      -0.016117      -0.007446       0.023563              2.342423       2.053622      -0.491718       0.383191       2.703922      -0.496627       2.269724          -0.000000
           65              H       0.590722      -1.639560      23.911379       0.093482       1.361892 0.97872051E+01  0.99771592E+02                                 1.950155                            1.767918      -0.975228       2.409304                    0.997342       3.485541       9.538109       0.501720       1.197558      -0.730030      -0.042505      -0.003099      -0.020128       0.047132       0.011725       0.009497      -0.008260       0.013947      -0.036081      -0.022153       0.001859       0.020293              2.065466       2.464363      -0.326309       0.685263       1.744490      -0.320578       1.987545          -0.000001
           66              H       0.977567      -3.400759      25.338746       0.124656       1.264112 0.94816815E+01  0.95576376E+02                                 1.822911                            1.720126      -1.119019       2.346517                    0.997334       3.380834       9.100636       0.519247       1.170217      -0.736695      -0.028098      -0.025723       0.002641       0.038186       0.012427       0.007277       0.002565       0.021306      -0.023485      -0.012622      -0.009624       0.022246              1.855969       1.860926       0.387350      -0.032677       2.103555      -0.286581       1.603427          -0.000001
           67              H       4.645251      -1.999052      26.028640       0.133058       1.148866 0.83814729E+01  0.81779476E+02                                 1.699090                            1.609093      -1.067059       2.378650                    0.998209       3.215917       8.469005       0.541887       1.158439      -0.739837       0.038251      -0.000806       0.012050       0.040112       0.007786       0.003434       0.002065       0.020608      -0.046274      -0.015914      -0.005134       0.021048              1.720697       2.001802      -0.091934       0.323940       1.536612      -0.232358       1.623678          -0.000001
           68              H       4.152766      -0.173865      24.708325       0.093489       1.518990 0.11224125E+02  0.11908145E+03                                 2.129119                            1.916494      -1.257183       2.267667                    0.994957       3.784115      10.762080       0.470458       1.227139      -0.721475       0.038428       0.026704      -0.000105       0.046796       0.005369       0.011288      -0.006035       0.032674      -0.024703      -0.019751      -0.004884       0.024635              2.267246       2.317593       0.780279      -0.209241       2.717840      -0.434117       1.766306          -0.000001
           69              H       7.955903      15.407836       0.124895       0.085444       1.541604 0.12185351E+02  0.13333630E+03                                 2.234520                            2.062780      -1.285180       2.251256                    0.993664       4.051865      12.105607       0.427461       1.309480      -0.702543       0.003838      -0.018322       0.043644       0.047489       0.005845       0.011287       0.001696       0.007096       0.050854      -0.015972      -0.006198       0.022170              2.315811       1.856977       0.236184      -0.289982       2.328143      -0.614019       2.762313          -0.000000
           70              H      -5.476847      17.172743       0.083263       0.135010       1.268494 0.98839894E+01  0.10241078E+03                                 1.963963                            1.865917      -1.078260       2.382473                    0.997158       3.538132      10.211441       0.447517       1.320941      -0.702582       0.022751       0.003967       0.033726       0.040875       0.001616       0.009845      -0.004540      -0.006488       0.050577      -0.015580      -0.004930       0.020510              2.006474       2.028933       0.270720       0.348245       1.775022       0.221394       2.215467          -0.000000
           71              H      -6.610628      10.912838      25.987009       0.135954       1.330067 0.10287076E+02  0.10696896E+03                                 1.973597                            1.863024      -1.161858       2.339950                    0.996369       3.511863       9.943096       0.465548       1.265250      -0.714762       0.003702       0.015187      -0.038650       0.041691       0.002401       0.008293      -0.010440       0.012488       0.045856      -0.018697      -0.002294       0.020991              2.002797       1.629739       0.218084      -0.080620       2.021659      -0.383521       2.356994           0.000000
           72              H       6.767070       9.187425      26.210035       0.081631       1.728053 0.13485427E+02  0.15101869E+03                                 2.396267                            2.159170      -1.407825       2.193791                    0.992063       4.119876      12.363375       0.421891       1.296403      -0.705852      -0.023593      -0.002522      -0.039480       0.046061       0.005760       0.009309      -0.012587      -0.017978       0.048131      -0.023064      -0.000844       0.023908              2.547667       2.556419       0.509357       0.793894       2.208254       0.518017       2.878330           0.000000
           73              H       5.380322       5.493741      25.410114       0.092211       1.301084 0.97401746E+01  0.10186663E+03                                 2.058557                            1.888460      -1.460468       2.171778                    0.991685       4.147920      12.548812       0.426541       1.373030      -0.686839      -0.044280       0.005245      -0.013539       0.046599       0.000281       0.012610       0.006598       0.015577       0.013110      -0.013995      -0.004435       0.018431              2.147537       2.911830      -0.397064       0.177780       1.762566       0.062629       1.768215          -0.000000
           74              H       6.411424       3.988848      23.988694       0.118163       1.123219 0.83874366E+01  0.85092751E+02                                 1.908402                            1.784386      -1.584164       2.121602                    0.991203       4.162455      12.688969       0.424095       1.423573      -0.675923      -0.021236      -0.011078      -0.026447       0.035681      -0.001209       0.009739      -0.001499       0.018993       0.005067      -0.010525      -0.005120       0.015646              1.982888       1.943479       0.102941       0.354491       1.781506       0.388435       2.223678           0.000000
           75              H       9.793426       4.239967      26.174351       0.130691       1.448080 0.11288567E+02  0.12094413E+03                                 2.131670                            1.981229      -1.397695       2.223801                    0.992720       3.791999      11.137650       0.438428       1.303953      -0.704687       0.038679      -0.006749       0.007636       0.040000      -0.003068       0.008659      -0.004543       0.018260      -0.001792      -0.010882      -0.004551       0.015433              2.192429       2.877089      -0.289382       0.090065       1.831595       0.131851       1.868602          -0.000001
           76              H       8.598653       5.580472      27.735534       0.097461       1.368013 0.10235890E+02  0.10811079E+03                                 2.120530                            1.931543      -1.438699       2.193226                    0.991596       4.033089      12.159577       0.424276       1.366830      -0.689378       0.027030       0.011152       0.041475       0.050746      -0.008152       0.011734       0.007597       0.007327       0.001915      -0.018387       0.004500       0.013887              2.233383       1.961007       0.173212       0.423379       1.962195       0.565351       2.776947          -0.000000
           77              H       8.278699      -0.764350      18.490356       0.089346       1.391733 0.10013327E+02  0.10527728E+03                                 2.149303                            1.909553      -1.436045       2.185689                    0.991880       4.107524      12.392890       0.426612       1.365578      -0.688902       0.029205      -0.027557      -0.027759       0.048815      -0.009902      -0.000888       0.010478       0.013367      -0.009382      -0.016654       0.001073       0.015581              2.342039       2.000255      -0.327063      -0.416724       2.196213       0.911564       2.829650           0.000000
           78              H       9.509201       0.129025      20.304302       0.126069       1.401795 0.10636286E+02  0.11292002E+03                                 2.110455                            1.936739      -1.570485       2.130105                    0.992734       3.989643      11.885946       0.436256       1.322463      -0.698182       0.035387      -0.011324       0.003215       0.037293      -0.009846      -0.002498      -0.000350       0.002588      -0.021407      -0.008772      -0.004858       0.013630              2.196781       2.974724      -0.163196       0.225541       1.713901       0.188894       1.901717          -0.000000
           79              H       6.130194       2.030948      21.428354       0.117313       1.202884 0.90097081E+01  0.92777337E+02                                 1.971970                            1.830556      -1.616665       2.104096                    0.991172       4.184762      12.727025       0.426470       1.394719      -0.681433      -0.019115       0.018734       0.020470       0.033695      -0.010126       0.001044       0.004567       0.008420      -0.011022      -0.011587      -0.001392       0.012979              2.050892       2.005418      -0.325198      -0.258538       2.090003       0.512585       2.057256          -0.000000
           80              H       5.039555       1.110310      19.578724       0.082727       1.377537 0.10094720E+02  0.10635434E+03                                 2.126081                            1.912115      -1.451929       2.171491                    0.991711       4.186930      12.648077       0.428036       1.358203      -0.689794      -0.043172       0.012176      -0.005446       0.045186      -0.009655       0.002822       0.010575       0.003581      -0.023270      -0.017204       0.002327       0.014876              2.251856       3.265237      -0.335456       0.223800       1.753146       0.077118       1.737184          -0.000000
           81              H       0.072962       2.615266      24.473405       0.098192       1.569346 0.12217542E+02  0.13274507E+03                                 2.211201                            2.031998      -1.249014       2.280385                    0.994742       3.800426      11.031724       0.444813       1.267342      -0.713816       0.022939       0.029860       0.030388       0.048386      -0.001798      -0.001609       0.018002      -0.006445       0.019132      -0.015088      -0.006600       0.021688              2.292830       2.572146       0.499605       0.517267       2.230345       0.397867       2.075999          -0.000001
           82              H      -2.216914       2.868192      24.746983       0.132079       1.201222 0.89683295E+01  0.89958181E+02                                 1.828523                            1.725628      -1.037733       2.394888                    0.998007       3.383289       9.355828       0.490414       1.245128      -0.718859      -0.011897       0.022428       0.030214       0.039464       0.001412       0.002604       0.013183      -0.007341       0.026129      -0.010052      -0.008284       0.018336              1.863590       1.847626      -0.212013      -0.224449       1.869987       0.413493       1.873157          -0.000001
           83              H      12.080295       0.279824      21.761406       0.125427       1.333465 0.10117457E+02  0.10502411E+03                                 1.982267                            1.846750      -1.263223       2.279733                    0.995778       3.649101      10.405147       0.466780       1.264085      -0.713189      -0.020103      -0.020770      -0.024399       0.037827       0.004528       0.001432       0.009745      -0.013391      -0.005940      -0.008694      -0.006074       0.014768              2.040639       2.347696       0.205780       0.387732       1.795625       0.330289       1.978597          -0.000001
           84              H      -0.554954      -0.170932      21.755459       0.087663       1.596371 0.12194994E+02  0.13270463E+03                                 2.231919                            2.020814      -1.407728       2.191716                    0.993717       4.003364      11.706161       0.448228       1.255747      -0.714025       0.005728      -0.034898      -0.029823       0.046261       0.006676       0.011019       0.015058      -0.006318      -0.010692      -0.016966      -0.005531       0.022496              2.366481       2.236640      -0.589870      -0.380830       2.521771       0.624168       2.341033           0.000000
           85              H       6.957448       0.571669      15.439358       0.086826       1.717706 0.13315849E+02  0.14765774E+03                                 2.346187                            2.118715      -1.189725       2.296838                    0.995460       3.877936      11.329904       0.436929       1.264176      -0.715074      -0.017063       0.043840      -0.000758       0.047050       0.000838      -0.009159      -0.011155      -0.033959      -0.004306      -0.021110      -0.002277       0.023387              2.453735       2.591117      -0.852807      -0.269986       2.823737       0.174683       1.946352          -0.000001
           86              H       8.713167       0.522470      13.943596       0.138853       1.161571 0.84356536E+01  0.82848095E+02                                 1.749260                            1.644936      -1.045202       2.392890                    0.998393       3.233134       8.680847       0.518479       1.202848      -0.729309       0.002612       0.032029      -0.022549       0.039257      -0.007460       0.003397      -0.011592      -0.023228      -0.022928      -0.012488      -0.009982       0.022471              1.780353       1.578234       0.101390      -0.252956       1.909136      -0.435530       1.853690          -0.000000
           87              H       9.625228      -3.132841      15.356095       0.134106       1.280869 0.98920941E+01  0.10266942E+03                                 1.983370                            1.871285      -1.106655       2.365551                    0.996846       3.591069      10.423925       0.444560       1.327464      -0.700667       0.020837      -0.033538       0.004349       0.039723      -0.007334      -0.001313      -0.010690      -0.025515      -0.014650      -0.014699      -0.006376       0.021075              2.028469       2.178516      -0.413141      -0.184600       2.252581       0.096703       1.654311           0.000000
           88              H       7.731134      -3.057749      16.649647       0.086403       1.593509 0.12519734E+02  0.13749048E+03                                 2.263789                            2.076551      -1.279365       2.252078                    0.994656       3.987604      11.812598       0.431825       1.291580      -0.707195      -0.000949      -0.039622       0.021038       0.044871      -0.013400      -0.001237      -0.004594      -0.017238      -0.044009      -0.016360      -0.007220       0.023580              2.348995       2.059209       0.493810      -0.384953       2.711788      -0.498511       2.275988          -0.000000
           89              H      -0.590670       1.835021       9.042968       0.093387       1.353710 0.97159915E+01  0.98801395E+02                                 1.936036                            1.756614      -0.947451       2.419623                    0.997658       3.479230       9.489133       0.505747       1.190960      -0.731509       0.042858      -0.002931      -0.020246       0.047489      -0.011849      -0.009397      -0.008166       0.013808      -0.035039      -0.021927       0.001755       0.020172              2.049530       2.443451       0.322157      -0.676770       1.732568      -0.316535       1.972570          -0.000001
           90              H      -0.977534       0.073821      10.470335       0.124504       1.260273 0.94442185E+01  0.95089564E+02                                 1.818035                            1.715766      -1.110037       2.350664                    0.997426       3.375922       9.077521       0.520424       1.168911      -0.737017       0.028416      -0.025771       0.002812       0.038464      -0.012185      -0.007395       0.002370       0.021106      -0.023460      -0.012504      -0.009520       0.022024              1.850919       1.856034      -0.385849       0.032542       2.097384      -0.285207       1.599339          -0.000000
           91              H      10.233803       1.475528      11.160229       0.132864       1.151723 0.84073391E+01  0.82099687E+02                                 1.702319                            1.611868      -1.065027       2.378899                    0.998228       3.219837       8.484390       0.541242       1.158861      -0.739728      -0.038190      -0.001382       0.011740       0.039978      -0.008104      -0.003382       0.002197       0.021000      -0.045816      -0.015785      -0.005533       0.021318              1.724049       2.006215       0.092239      -0.325088       1.539253      -0.233064       1.626679          -0.000001
           92              H      10.726308       3.300716       9.839914       0.092711       1.513813 0.11177641E+02  0.11840488E+03                                 2.119152                            1.908660      -1.232883       2.277059                    0.995256       3.779526      10.722826       0.473095       1.222189      -0.722573      -0.038535       0.027237      -0.000324       0.047190      -0.005429      -0.011098      -0.005883       0.032709      -0.025181      -0.019595      -0.005020       0.024616              2.255829       2.305693      -0.773952       0.207519       2.702912      -0.430686       1.758881          -0.000001
           93              H       6.923300      11.933256      14.993306       0.085109       1.535099 0.12121160E+02  0.13242752E+03                                 2.226212                            2.055843      -1.278962       2.253982                    0.993929       4.042354      12.058463       0.428751       1.307575      -0.702965      -0.003295      -0.018654       0.043837       0.047755      -0.005672      -0.011537       0.001577       0.007047       0.051017      -0.015908      -0.006443       0.022351              2.306790       1.850685      -0.234660       0.288267       2.319086      -0.610402       2.750598           0.000000
           94              H       5.477073      13.698163      14.951674       0.135680       1.272699 0.99255006E+01  0.10295855E+03                                 1.968890                            1.870233      -1.085968       2.378568                    0.997018       3.543643      10.236397       0.446813       1.321509      -0.702439      -0.022499       0.004231       0.033261       0.040379      -0.001704      -0.009957      -0.004694      -0.006468       0.051174      -0.015779      -0.004996       0.020775              2.011622       2.034085      -0.271795      -0.349792       1.779088       0.222314       2.221692           0.000000
           95              H       6.610851      14.387418      11.118598       0.136928       1.332077 0.10308345E+02  0.10728260E+03                                 1.979005                            1.867600      -1.172811       2.335965                    0.996222       3.512398       9.960148       0.463826       1.268850      -0.714007      -0.004060       0.015115      -0.038238       0.041317      -0.002441      -0.008777      -0.010326       0.012491       0.046088      -0.018773      -0.002502       0.021274              2.008466       1.633564      -0.218953       0.080904       2.027170      -0.385407       2.364665           0.000000
           96              H       8.112131      12.662006      11.341624       0.081038       1.712708 0.13340597E+02  0.14888771E+03                                 2.374313                            2.141674      -1.383100       2.203729                    0.992333       4.104539      12.267706       0.425657       1.289326      -0.707323       0.024087      -0.002249      -0.039967       0.046718      -0.005928      -0.009283      -0.012187      -0.017731       0.047954      -0.022966      -0.000538       0.023504              2.522827       2.531475      -0.501534      -0.781894       2.188408       0.510206       2.848597           0.000000
           97              H       9.498829       8.968321      10.541703       0.091477       1.308053 0.98026611E+01  0.10267690E+03                                 2.064737                            1.893568      -1.463682       2.169555                    0.991708       4.160208      12.592692       0.426313       1.371668      -0.687058       0.044284       0.004763      -0.013343       0.046495       0.000129      -0.013049       0.006730       0.015758       0.012715      -0.014494      -0.004311       0.018805              2.154272       2.922491       0.399067      -0.178645       1.767306       0.062920       1.773020           0.000000
           98              H       8.467702       7.463429       9.120283       0.117900       1.125035 0.84039302E+01  0.85300245E+02                                 1.910195                            1.785911      -1.583096       2.121538                    0.991230       4.165845      12.701456       0.424004       1.423208      -0.675980       0.021321      -0.011099      -0.026437       0.035731       0.001077      -0.009878      -0.001736       0.018778       0.005208      -0.010512      -0.005197       0.015710              1.984761       1.945299      -0.103272      -0.355329       1.782915       0.389081       2.226069           0.000000
           99              H       5.085710       7.714548      11.305940       0.129972       1.453217 0.11335846E+02  0.12156396E+03                                 2.135433                            1.984353      -1.408660       2.218630                    0.992600       3.798892      11.158996       0.438470       1.302612      -0.704948      -0.038985      -0.006632       0.007658       0.040280       0.002878      -0.008759      -0.004601       0.018217      -0.002114      -0.010917      -0.004547       0.015464              2.196470       2.883306       0.290214      -0.090491       1.834476       0.132172       1.871627          -0.000000
          100              H       6.280505       9.055052      12.867123       0.098168       1.362861 0.10188996E+02  0.10747181E+03                                 2.113502                            1.925825      -1.423539       2.199343                    0.991766       4.024397      12.117816       0.425412       1.365003      -0.689739      -0.026699       0.010789       0.041057       0.050149       0.008109      -0.011923       0.007468       0.007604       0.002552      -0.018397       0.004214       0.014183              2.225592       1.954734      -0.172188      -0.420979       1.955891       0.562129       2.766152           0.000000
          101              H       6.600348       2.710231       3.621945       0.087938       1.389490 0.99899142E+01  0.10493000E+03                                 2.144022                            1.905146      -1.422847       2.191141                    0.991952       4.100442      12.350303       0.427999       1.362467      -0.689556      -0.029092      -0.027695      -0.028337       0.049157       0.010253       0.000774       0.010411       0.013736      -0.009636      -0.016881       0.001005       0.015877              2.335891       1.995235       0.326284       0.415714       2.190825       0.908429       2.821614           0.000000
          102              H       5.369863       3.603606       5.435891       0.127299       1.399335 0.10615809E+02  0.11265844E+03                                 2.108651                            1.935368      -1.569189       2.130744                    0.992663       3.986575      11.877959       0.436204       1.323139      -0.698031      -0.034863      -0.010860       0.003216       0.036657       0.010056       0.002655      -0.000265       0.002444      -0.021638      -0.008943      -0.004950       0.013894              2.194735       2.971184       0.163032      -0.224911       1.712790       0.188671       1.900233          -0.000000
          103              H       8.748898       5.505529       6.559943       0.118168       1.197416 0.89599248E+01  0.92114865E+02                                 1.964256                            1.824237      -1.600467       2.110951                    0.991286       4.171046      12.665074       0.427751       1.392802      -0.681831       0.018963       0.018765       0.020181       0.033451       0.010089      -0.000861       0.004368       0.008057      -0.011250      -0.011263      -0.001666       0.012929              2.042444       1.997390       0.322537       0.256202       2.081221       0.508729       2.048722          -0.000000
          104              H       9.839520       4.584891       4.710313       0.083991       1.377403 0.10093273E+02  0.10633275E+03                                 2.125425                            1.911523      -1.450500       2.172135                    0.991813       4.186071      12.644122       0.428265       1.357558      -0.689893       0.042430       0.012321      -0.005868       0.044570       0.009674      -0.002698       0.010491       0.003776      -0.023240      -0.017095       0.002198       0.014898              2.251158       3.264152       0.335225      -0.223851       1.752597       0.077052       1.736725          -0.000000
          105              H      -0.072852       6.089847       9.604994       0.100116       1.561676 0.12144152E+02  0.13173006E+03                                 2.202147                            2.024406      -1.240768       2.283722                    0.994870       3.791385      10.991215       0.446199       1.265492      -0.714180      -0.022453       0.029132       0.030100       0.047527       0.001741       0.001217       0.017948      -0.006688       0.018386      -0.015014      -0.006525       0.021540              2.283059       2.560453      -0.496505      -0.514014       2.221031       0.395310       2.067692          -0.000000
          106              H       2.217028       6.342772       9.878572       0.132112       1.203880 0.89947002E+01  0.90311155E+02                                 1.833376                            1.729860      -1.051967       2.388876                    0.997884       3.386777       9.377594       0.488973       1.247574      -0.718329       0.011594       0.021988       0.030526       0.039367      -0.001277      -0.002662       0.013165      -0.007639       0.026309      -0.010025      -0.008364       0.018389              1.868698       1.852689       0.212893       0.225333       1.875149       0.415285       1.878255          -0.000000
          107              H       2.798775       3.754404       6.892995       0.126661       1.330473 0.10093040E+02  0.10472463E+03                                 1.980633                            1.845553      -1.276045       2.275130                    0.995726       3.645896      10.399319       0.466463       1.265501      -0.712872       0.019740      -0.020353      -0.024095       0.037208      -0.004809      -0.001445       0.009817      -0.013608      -0.005700      -0.008880      -0.006116       0.014996              2.038822       2.345226      -0.205113      -0.386612       1.794386       0.329684       1.976855          -0.000001
          108              H       0.555019       3.303649       6.887048       0.087227       1.598391 0.12208082E+02  0.13285979E+03                                 2.232101                            2.020552      -1.343489       2.219617                    0.993924       4.004560      11.703634       0.448782       1.254077      -0.714386      -0.005711      -0.035278      -0.029774       0.046515      -0.006479      -0.011015       0.014955      -0.006283      -0.011106      -0.017024      -0.005262       0.022286              2.366860       2.236406       0.590498       0.381637       2.522617       0.625349       2.341557           0.000000
          109              C      -0.054958      11.062276      14.348017       0.084937      27.021168 0.32392946E+03  0.71249464E+04                                 7.961695                            6.047168       0.154935       2.066185                    0.999643      26.289261      74.785716       0.657794       0.423336      -1.052467      -0.008287       0.042133      -0.021166       0.047873       0.004681       0.034192       0.008111      -0.055688       0.018248      -0.051270       0.016234       0.035036              9.266676      10.766418      -1.565418      -4.725590       8.254447      -0.498437       8.779163           0.000000
          110              C      -1.114341      11.057951      15.204437      -0.140704      33.601021 0.41776839E+03  0.97543880E+04                                 9.190882                            6.894870       0.066150       2.006503                    0.999531      28.999777      83.924321       0.614743       0.426725      -1.054462      -0.005252       0.000331      -0.000011       0.005263       0.010772       0.034720       0.004706      -0.029568      -0.012192      -0.043816       0.010300       0.033516             10.967504      13.698180      -2.127522      -6.122594       8.792174      -0.433940      10.412156          -0.000000
          111              C      -1.944582      12.154321      15.174700       0.069939      40.863969 0.43496559E+03  0.10273905E+05                                10.818656                            7.193606      -0.434519       1.877704                    0.998474      27.429293      80.222187       0.581240       0.446138      -1.041271       0.012747      -0.008143      -0.026876       0.030840       0.009087       0.026781       0.010369       0.010105       0.024173      -0.022470      -0.013317       0.035788             14.869653      20.139594      -1.060762     -10.425949      10.160914      -0.902637      14.308451           0.000000
          112              C      -1.632117      13.212893      14.392622      -0.146734      34.301569 0.43389331E+03  0.10285830E+05                                 9.446383                            7.098609      -0.172214       1.927758                    0.998784      29.874257      88.753880       0.593273       0.435507      -1.043131      -0.002890      -0.006981      -0.009264       0.011955       0.002075       0.032016       0.007597      -0.034952       0.014958      -0.041971       0.011502       0.030468             11.461513      14.346848       0.157587      -6.714148       9.233059      -0.949401      10.804632           0.000001
          113              C      -0.513218      13.155037      13.619464       0.088687      26.615253 0.32147313E+03  0.70686088E+04                                 7.928907                            6.051737       0.138825       2.064817                    0.999560      26.225789      74.978019       0.652034       0.427215      -1.048416       0.007473      -0.041759       0.011251       0.043889       0.002599       0.045997       0.004170      -0.026148       0.029109      -0.052140       0.007566       0.044575              9.321098      10.735988      -0.453716      -4.741732       8.767002      -0.224337       8.460305           0.000001
          114              C      -3.149779      12.195231      16.096542       0.366944      35.791691 0.34573640E+03  0.78128321E+04                                10.341681                            6.687731      -0.685861       1.808631                    0.997356      25.821410      77.108701       0.558726       0.485114      -1.006376      -0.024760      -0.001410       0.018712       0.031068       0.035183       0.031321       0.051657      -0.022339       0.027706      -0.045133      -0.037001       0.082134             14.573106      19.181161      -1.338308      -9.205113       9.921159      -2.078213      14.616999           0.000000
          115              C      -4.332663      11.326232      17.773699       0.377507      37.188026 0.32996600E+03  0.73447573E+04                                10.507833                            6.467009      -0.555688       1.854790                    0.998209      25.047947      73.411406       0.578934       0.475301      -1.014998       0.014358       0.022090      -0.012690       0.029243       0.033707       0.051693       0.040515       0.002846       0.065164      -0.048617      -0.039197       0.087814             15.771023      10.016088       1.249716      -4.018764      20.448006     -11.236265      16.848975           0.000000
          116              C      -5.023038      13.201585      16.756699       0.370736      34.852269 0.33330575E+03  0.74522561E+04                                10.094377                            6.528793      -0.564329       1.852040                    0.997997      25.328063      74.871471       0.571225       0.479572      -1.010766       0.019093      -0.021385       0.003105       0.028836       0.033705       0.047529       0.045896       0.001405       0.038038      -0.046469      -0.040034       0.086504             14.174653      14.543221      -8.586540      -1.190617      19.098924      -2.524653       8.881813           0.000001
          117              C       8.859047       9.064697      20.229960       0.088631      28.195129 0.31634484E+03  0.68810028E+04                                 8.150973                            5.948340       0.316372       2.123107                    0.999810      25.585968      71.156483       0.671356       0.419432      -1.060430       0.036681      -0.016754      -0.007440       0.041007       0.001259       0.008693       0.028893       0.034643       0.002020      -0.039113       0.011493       0.027620             10.233334       8.604047       0.961695      -2.666755      12.203070      -6.052011       9.892884           0.000000
          118              C      -5.786347      10.118585      19.376513      -0.133738      35.620171 0.40220259E+03  0.93048456E+04                                 9.577070                            6.761547       0.026142       1.994371                    0.999608      28.780965      82.984829       0.621103       0.426264      -1.054449       0.009288      -0.011449      -0.000636       0.014756      -0.007886       0.019913       0.038127      -0.002259       0.012030      -0.045670       0.003825       0.041845             12.478937       9.369812       1.884513      -3.628303      14.983428      -8.255027      13.083572          -0.000000
          119              C      -4.649591      10.252105      18.698514       0.078300      42.798189 0.39571541E+03  0.90933629E+04                                11.033415                            6.781094      -0.252070       1.944558                    0.999002      26.286957      74.884523       0.611669       0.435760      -1.051455      -0.010636      -0.019813       0.006546       0.023420       0.004711       0.022403       0.035480      -0.018129       0.021165      -0.036920      -0.011207       0.048127             16.718493      10.382821       2.002398      -3.761882      21.625899     -13.297363      18.146760           0.000000
          120              C      -3.657168       9.289527      18.963171      -0.131762      35.120115 0.41438055E+03  0.96191549E+04                                 9.425782                            6.811585       0.166391       2.039014                    0.999693      28.556904      81.390656       0.628406       0.419883      -1.062744      -0.009270       0.006297      -0.004131       0.011944       0.000496       0.008309       0.039312       0.028126       0.006565      -0.047132       0.011317       0.035815             12.128515       8.719240      -0.439024      -1.088989      16.072928      -8.248720      11.593376          -0.000001
          121              C      -3.941363       8.230431      19.777960       0.082005      29.032204 0.33157029E+03  0.73236046E+04                                 8.385815                            6.152522       0.181201       2.074792                    0.999767      26.242449      74.408773       0.647731       0.428116      -1.051241      -0.047042       0.007958       0.014195       0.049777      -0.005537       0.011210       0.029544       0.054149       0.014153      -0.047984       0.016774       0.031210             10.343434       8.837446      -0.534624      -1.638350      12.866600      -5.863640       9.326255           0.000000
          122              C       0.575831      -1.592332      15.543437       0.096958      27.381760 0.34017081E+03  0.75991246E+04                                 8.148514                            6.289758      -0.008613       2.013717                    0.999427      26.704309      77.381981       0.628691       0.436116      -1.041251      -0.008073       0.001249       0.047457       0.048155       0.042118       0.005734       0.007525       0.031408       0.052677      -0.053850       0.014025       0.039825              9.520415       8.507333      -4.722210      -0.621254      10.951183      -0.066411       9.102730           0.000001
          123              C       1.432854      -2.654662      15.549384      -0.147421      33.625438 0.44232497E+03  0.10526195E+05                                 9.287749                            7.150155      -0.151070       1.933009                    0.998827      29.960406      88.902867       0.593821       0.433432      -1.045378       0.012659       0.013862       0.008509       0.020611       0.024675       0.004440       0.010340       0.006500       0.059440      -0.035238       0.007170       0.028068             11.052058      10.377379      -6.119886       0.207310      13.550406      -1.109698       9.228390           0.000001
          124              C       1.526588      -3.442165      16.664515       0.070066      40.606598 0.42999033E+03  0.10108762E+05                                10.707933                            7.123831      -0.293842       1.928103                    0.998638      27.011675      78.347062       0.588663       0.442588      -1.045259      -0.005892       0.028499       0.004583       0.029461       0.028130       0.004434       0.011412       0.016748      -0.036146      -0.026616      -0.010959       0.037575             14.710969      14.168763     -10.425521      -0.465222      19.647820      -0.881490      10.316325           0.000001
          125              C       0.752885      -3.065397      17.794514      -0.143100      34.387061 0.44109017E+03  0.10450868E+05                                 9.345385                            7.077423       0.002362       1.982041                    0.999041      29.593548      86.572818       0.607053       0.425848      -1.053881       0.018542       0.010109      -0.000375       0.021122       0.038011      -0.000904      -0.000243       0.026600       0.009990      -0.041938       0.003311       0.038627             11.218741      10.533911      -6.578870      -1.592296      13.443452       0.723289       9.678858           0.000002
          126              C      -0.099675      -2.005923      17.663672       0.081244      27.576002 0.34309808E+03  0.76808595E+04                                 8.172041                            6.300332      -0.012616       2.007638                    0.999211      27.000467      78.320415       0.630630       0.433850      -1.042621       0.013026       0.020043      -0.044553       0.050561       0.039898       0.003132       0.007122       0.006530       0.053594      -0.049110       0.014882       0.034228              9.510504       8.817135      -4.885020      -1.383231      10.881803       0.054823       8.832575           0.000001
          127              C      -1.166470       2.153060      19.016698       0.080568      30.110804 0.36348357E+03  0.82519207E+04                                 8.711192                            6.533254      -0.016824       2.007551                    0.998891      27.173659      79.264262       0.612675       0.440358      -1.039197       0.030468      -0.000558      -0.043201       0.052867      -0.026839      -0.007640      -0.031101      -0.006553      -0.008163      -0.044377       0.005298       0.039079             10.341509      10.691659       2.129008      -0.098449       9.027509       4.877440      11.305360           0.000000
          128              C      -0.547497       3.042345      19.873118      -0.145511      36.973381 0.47332819E+03  0.11469692E+05                                 9.969825                            7.454956      -0.284409       1.885836                    0.998291      30.595347      91.960227       0.574060       0.440311      -1.040063       0.012402       0.005634      -0.015658       0.020754      -0.022605       0.002836      -0.036527      -0.010060       0.020900      -0.040076      -0.006615       0.046691             12.092093      13.704753       3.933782       1.480728      10.751300       5.296109      11.820225           0.000000
          129              C       0.758882       3.432769      19.664960       0.052915      39.552331 0.41038506E+03  0.95151141E+04                                10.345407                            6.863457      -0.233319       1.942324                    0.999036      26.853557      76.800019       0.613703       0.430453      -1.054854      -0.015489      -0.017507      -0.013032       0.026762      -0.016160       0.006328      -0.022574      -0.019035      -0.016835      -0.022412      -0.012209       0.034621             13.951518      13.699142       4.898524       2.789150      12.997811       8.047704      15.157602           0.000000
          130              C       1.438847       2.925920      18.573619      -0.131850      36.576436 0.46353282E+03  0.11156968E+05                                 9.837991                            7.331788      -0.225945       1.904100                    0.998649      30.333787      90.422335       0.585153       0.434881      -1.044865      -0.004616      -0.011329       0.003882       0.012834      -0.010373      -0.003860      -0.043765      -0.033436      -0.011372      -0.041172      -0.011922       0.053094             11.802378      11.229202       2.418973       0.931307      10.539856       6.242656      13.638076           0.000000
          131              C       0.732088       2.076235      17.669620       0.096092      29.688320 0.37327238E+03  0.85353914E+04                                 8.710202                            6.666225      -0.162034       1.963459                    0.998159      27.243349      79.899512       0.599989       0.446442      -1.035061      -0.034424      -0.004001       0.025430       0.042984      -0.027648      -0.007240      -0.027808      -0.026843      -0.046365      -0.042571      -0.003008       0.045579             10.206340      10.153459       2.377942       0.566820       8.951373       4.773723      11.514188           0.000000
          132              C       1.401662       4.346013      20.601670       0.374570      35.084986 0.33484904E+03  0.74278419E+04                                 9.895091                            6.414354      -0.359087       1.920593                    0.998785      24.469276      69.947631       0.599245       0.460774      -1.030208       0.018002       0.020681       0.016531       0.032017      -0.026342       0.013140      -0.062714      -0.076400      -0.020860      -0.051460      -0.039914       0.091373             13.738421      14.495770       5.112148       3.473703      12.608023       7.699495      14.111471           0.000000
          133              C       1.236517       5.675122      22.409669       0.372310      33.215329 0.31488832E+03  0.68815914E+04                                 9.486777                            6.196427      -0.354673       1.921864                    0.998869      24.249357      68.903011       0.612938       0.457254      -1.031729       0.011845      -0.007458      -0.023239       0.027129      -0.026148       0.026852      -0.063181      -0.067698       0.017961      -0.050779      -0.042694       0.093473             12.867221      14.176438      -1.347413      -4.720970       9.852692       6.489819      14.572532          -0.000000
          134              C       3.228811       5.414099      21.348065       0.356706      36.042486 0.33492192E+03  0.74208215E+04                                 9.996041                            6.365586      -0.383326       1.903613                    0.998781      24.716388      70.332652       0.609303       0.453696      -1.035463      -0.025598      -0.005455       0.005870       0.026823      -0.023595       0.007525      -0.062555      -0.065568       0.007414      -0.052531      -0.033201       0.085731             14.366271      25.807170       4.579543      -0.010135       8.532121       2.625146       8.759522          -0.000000
          135              C       0.403310       7.576191      25.487430       0.079255      31.744765 0.37307975E+03  0.85041058E+04                                 9.019230                            6.589617      -0.001362       2.011396                    0.999109      27.096617      78.563246       0.615643       0.436466      -1.044081      -0.046213      -0.020537      -0.009086       0.051380       0.013126       0.024553      -0.023584      -0.013824      -0.036898      -0.044207       0.016920       0.027288             10.967188      11.534168      -0.046993      -1.676906       8.234820       5.545316      13.132574           0.000000
          136              C       1.148743       7.047372      24.413931      -0.142257      37.940130 0.45344924E+03  0.10858718E+05                                10.097076                            7.256993      -0.160942       1.926010                    0.999029      30.216983      89.961050       0.587273       0.435528      -1.044063      -0.003651      -0.003218      -0.005352       0.007234      -0.000719       0.011067      -0.038528      -0.045732      -0.018675      -0.036628      -0.015644       0.052272             12.395928      12.523038      -0.507617      -2.840504       9.670599       6.602632      14.994147          -0.000001
          137              C       0.485133       6.227815      23.548589       0.060089      38.676413 0.39424900E+03  0.90289597E+04                                10.136155                            6.689907      -0.094020       1.991245                    0.999183      26.268802      74.106323       0.628258       0.425697      -1.060226      -0.008336       0.012731       0.019554       0.024778      -0.011347       0.009064      -0.021516      -0.022862      -0.010087      -0.018423      -0.014420       0.032843             13.565784      15.005209      -1.539533      -5.291589       9.907587       6.850074      15.784558          -0.000000
          138              C      -0.842076       5.927872      23.765668      -0.156484      37.078657 0.46486948E+03  0.11168893E+05                                 9.847908                            7.302573      -0.058160       1.960044                    0.998708      30.042704      88.736899       0.592618       0.430182      -1.050362       0.003310       0.020958       0.005508       0.021921      -0.004010       0.014214      -0.028073      -0.032973      -0.006733      -0.029306      -0.010598       0.039905             11.806123      14.176344      -0.395923      -3.398590       8.999061       4.910686      12.242964           0.000000
          139              C      -1.492283       6.500280      24.865931       0.112622      27.956540 0.31524641E+03  0.69101239E+04                                 8.258567                            6.064254       0.031208       2.038676                    0.999219      25.970132      74.562096       0.638755       0.437458      -1.040378       0.031333       0.031672       0.001962       0.044595      -0.013822       0.018204      -0.042748      -0.029342      -0.050968      -0.045949      -0.011639       0.057588              9.794977      11.083258       0.781076      -1.273649       7.964097       4.475650      10.337576           0.000000
          140              C       6.915826       5.284078      20.655197       0.086582      26.571462 0.33093942E+03  0.72987201E+04                                 7.827846                            6.102086       0.234853       2.093798                    0.999679      26.120742      73.761287       0.658216       0.421929      -1.056154       0.001193       0.030136       0.037996       0.048510      -0.001755      -0.003139      -0.008085      -0.050988       0.102575      -0.042804       0.006206       0.036598              9.041457      13.240411       1.019820      -0.314540       7.559648       2.292078       6.324312          -0.000000
          141              C       5.551420       5.092532      20.530302      -0.143204      33.444446 0.42458391E+03  0.99406613E+04                                 9.114056                            6.921519       0.093575       2.013413                    0.999397      29.070434      83.883669       0.618278       0.423127      -1.058083      -0.001343       0.007743       0.007370       0.010774      -0.000863       0.007549      -0.014569      -0.060408       0.063562      -0.041717       0.006240       0.035477             10.952934      18.170210       1.053037      -1.032005       7.264829       2.124635       7.423762          -0.000000
          142              C       4.657197       5.730347      21.365907       0.076138      40.121166 0.39592086E+03  0.90697355E+04                                10.401161                            6.710618      -0.198207       1.956589                    0.999120      26.211492      73.765731       0.626862       0.426528      -1.060540       0.017547       0.002873       0.002982       0.018029      -0.014053       0.007090      -0.021431      -0.030975       0.055775      -0.030242      -0.007687       0.037929             14.843884      27.506661       4.525253      -0.344478       8.905291       2.410427       8.119699          -0.000000
          143              C       5.207728       6.629704      22.240169      -0.141340      34.765908 0.41608626E+03  0.97133172E+04                                 9.394658                            6.863784       0.064703       2.006536                    0.999328      29.096631      84.423720       0.617941       0.424595      -1.054912       0.005202      -0.015576       0.000003       0.016422      -0.019369       0.001327      -0.028840      -0.064398       0.032024      -0.043852      -0.007885       0.051737             11.746734      19.253852       3.816744       0.682215       8.316397       2.461350       7.669952          -0.000001
          144              C       6.554279       6.872663      22.266932       0.085397      27.232557 0.32743731E+03  0.72177808E+04                                 8.010604                            6.093972       0.121515       2.055911                    0.999623      26.272421      74.692565       0.653321       0.425308      -1.051789       0.011342      -0.035520      -0.023094       0.043860      -0.009085      -0.005855      -0.013843      -0.062846       0.058608      -0.043467       0.008888       0.034579              9.557884      14.318945       2.425769      -0.323617       7.455180       2.112043       6.899526           0.000000
          145              C       0.055147       7.587695      29.216428       0.084687      26.996563 0.32353801E+03  0.71140780E+04                                 7.954287                            6.040800       0.159926       2.067617                    0.999620      26.280001      74.743822       0.658594       0.422956      -1.052719       0.008685       0.043380      -0.021940       0.049382      -0.004307      -0.034224       0.008369      -0.058163       0.019113      -0.052252       0.016724       0.035528              9.258183      10.757601       1.569710       4.718673       8.250533      -0.495048       8.766414          -0.000001
          146              C       1.114533      14.532531       0.336026      -0.142400      33.685628 0.41908972E+03  0.97929460E+04                                 9.207077                            6.906541       0.062426       2.004872                    0.999514      29.039288      84.071141       0.614121       0.426821      -1.054405       0.004622       0.000789      -0.000475       0.004713      -0.010621      -0.033448       0.006022      -0.027864      -0.010162      -0.041844       0.008376       0.033468             10.989123      13.733727       2.137089       6.138974       8.803410      -0.427048      10.430232          -0.000001
          147              C       1.944788      15.628901       0.306289       0.070301      40.863153 0.43494057E+03  0.10273371E+05                                10.819381                            7.193824      -0.437074       1.876876                    0.998481      27.430333      80.230668       0.581169       0.446191      -1.041220      -0.013676      -0.007541      -0.027772       0.031862      -0.009657      -0.026907       0.011616       0.009701       0.021480      -0.022883      -0.013486       0.036370             14.871854      20.145413       1.062480      10.428640      10.160287      -0.900753      14.309862           0.000000
          148              C       1.632335       9.738312      29.261033      -0.147619      34.313160 0.43416951E+03  0.10293369E+05                                 9.445359                            7.098693      -0.170401       1.928289                    0.998715      29.882239      88.763684       0.593580       0.435240      -1.043356       0.002928      -0.007442      -0.009991       0.012798      -0.002757      -0.031795       0.007713      -0.034114       0.013812      -0.041436       0.010864       0.030573             11.459179      14.344217      -0.155428       6.710817       9.232927      -0.947933      10.800391           0.000000
          149              C       0.513433       9.680457      28.487875       0.090876      26.577809 0.32091566E+03  0.70535029E+04                                 7.924973                            6.049701       0.135960       2.064346                    0.999533      26.198728      74.892925       0.651604       0.427669      -1.048106      -0.008462      -0.041881       0.010407       0.043977      -0.002489      -0.046845       0.002581      -0.028393       0.027142      -0.053698       0.009311       0.044387              9.315866      10.731308       0.455178       4.738303       8.761733      -0.223012       8.454558           0.000000
          150              C       3.149989      15.669812       1.228131       0.370304      35.698959 0.34473030E+03  0.77845182E+04                                10.325852                            6.678716      -0.693399       1.806966                    0.997216      25.781805      76.965942       0.559005       0.485219      -1.006309       0.025061      -0.000944       0.018717       0.031293      -0.033734      -0.032152       0.051709      -0.021889       0.023780      -0.044463      -0.037180       0.081643             14.549582      19.149811       1.338330       9.186866       9.907396      -2.074338      14.591539           0.000000
          151              C       4.332867      14.800812       2.905288       0.379405      37.111767 0.32925416E+03  0.73249649E+04                                10.494459                            6.460072      -0.556525       1.854899                    0.998180      25.021098      73.313241       0.579238       0.475308      -1.014993      -0.014124       0.022410      -0.014055       0.029988      -0.032665      -0.051145       0.040023       0.004495       0.067304      -0.047435      -0.039366       0.086801             15.749714      10.004659      -1.246045       4.012379      20.419609     -11.218343      16.824873           0.000000
          152              C       5.023263      16.676165       1.888288       0.372500      34.782783 0.33247824E+03  0.74303514E+04                                10.089086                            6.525330      -0.569509       1.851074                    0.997946      25.302901      74.819953       0.570673       0.480256      -1.010240      -0.019003      -0.021114       0.004416       0.028748      -0.033981      -0.047152       0.043840       0.001988       0.042498      -0.044463      -0.040766       0.085229             14.168294      14.536220       8.582557       1.189508      19.090831      -2.523757       8.877832           0.000001
          153              C       6.020134      12.539277       5.361549       0.089912      28.120006 0.31533843E+03  0.68525413E+04                                 8.127772                            5.930659       0.328463       2.126901                    0.999829      25.556862      71.003961       0.673862       0.418273      -1.061335      -0.037082      -0.017036      -0.006885       0.041385      -0.000860      -0.007860       0.029554       0.035128      -0.001114      -0.039915       0.012910       0.027005             10.202311       8.589551      -0.959308       2.664399      12.156274      -6.026577       9.861109          -0.000000
          154              C       5.786539      13.593166       4.508102      -0.134089      35.618076 0.40214318E+03  0.93031267E+04                                 9.576710                            6.760575       0.027853       1.994720                    0.999557      28.781570      82.985014       0.621212       0.426204      -1.054486      -0.009350      -0.012080      -0.002048       0.015412       0.008179      -0.020642       0.038529      -0.002750       0.009750      -0.046617       0.004403       0.042214             12.479428       9.370959      -1.884381       3.629043      14.983990      -8.255793      13.083336          -0.000001
          155              C       4.649784      13.726685       3.830103       0.079147      42.793427 0.39563471E+03  0.90911549E+04                                11.033868                            6.780872      -0.250906       1.944825                    0.999024      26.282725      74.873981       0.611608       0.435821      -1.051405       0.010220      -0.020201       0.006566       0.023572      -0.003755      -0.022465       0.035802      -0.018981       0.021624      -0.037686      -0.010559       0.048245             16.720587      10.384812      -2.001620       3.762208      21.628723     -13.298805      18.148224           0.000000
          156              C       3.657348      12.764107       4.094760      -0.132108      35.166283 0.41494003E+03  0.96354498E+04                                 9.435798                            6.817346       0.172570       2.040732                    0.999688      28.571765      81.448587       0.627976       0.420026      -1.062646       0.008609       0.005901      -0.002871       0.010825      -0.001889      -0.008389       0.038831       0.027274       0.008318      -0.046206       0.009979       0.036227             12.144789       8.724703       0.442013       1.086907      16.100120      -8.264351      11.609544          -0.000001
          157              C       3.941532      11.705012       4.909549       0.080178      29.017043 0.33133818E+03  0.73162908E+04                                 8.375049                            6.143173       0.186683       2.076426                    0.999698      26.246783      74.379859       0.649443       0.427115      -1.051987       0.047085       0.007150       0.013680       0.049551       0.004840      -0.012832       0.030006       0.052528       0.015003      -0.047919       0.015309       0.032610             10.330246       8.828905       0.542328       1.631893      12.851712      -5.853210       9.310120          -0.000001
          158              C      -0.575804       1.882248       0.675026       0.095452      27.394412 0.34030097E+03  0.76029916E+04                                 8.149759                            6.289144      -0.017425       2.010986                    0.999407      26.719166      77.437645       0.628975       0.435864      -1.041370       0.008155       0.001411       0.047798       0.048509      -0.041594      -0.006596       0.007794       0.031170       0.054715      -0.053636       0.013816       0.039820              9.522696       8.506748       4.722190       0.619972      10.953350      -0.070410       9.107990           0.000001
          159              C      13.446159       0.819919       0.680973      -0.145301      33.633475 0.44239495E+03  0.10529417E+05                                 9.295870                            7.155659      -0.151403       1.932812                    0.998778      29.957035      88.930889       0.592914       0.434031      -1.044904      -0.012025       0.014086       0.008443       0.020355      -0.023326      -0.003636       0.010238       0.005633       0.056803      -0.033508       0.006911       0.026597             11.063775      10.388362       6.129501      -0.211724      13.569787      -1.113848       9.233174           0.000001
          160              C      13.352418       0.032416       1.796104       0.068881      40.620466 0.43013011E+03  0.10112435E+05                                10.708765                            7.123096      -0.290627       1.929102                    0.998619      27.015256      78.347940       0.588954       0.442353      -1.045442       0.005288       0.028808       0.004667       0.029659      -0.027808      -0.003830       0.012080       0.016649      -0.035017      -0.027165      -0.009910       0.037075             14.715001      14.173399      10.430929       0.464583      19.656400      -0.881656      10.315203           0.000000
          161              C      14.126130       0.409184       2.926103      -0.141891      34.385403 0.44099213E+03  0.10448618E+05                                 9.351952                            7.081956       0.000376       1.981791                    0.999085      29.579597      86.549962       0.606138       0.426488      -1.053419      -0.019434       0.008646       0.000109       0.021271      -0.037016       0.000558      -0.000540       0.025338       0.011897      -0.041107       0.003948       0.037159             11.229403      10.548421       6.590706       1.598471      13.458877       0.732402       9.680910           0.000001
          162              C       0.099703       1.468657       2.795261       0.080503      27.526923 0.34226799E+03  0.76566384E+04                                 8.153042                            6.283422      -0.005571       2.010194                    0.999294      26.979651      78.197889       0.632961       0.432571      -1.043527      -0.014494       0.018659      -0.044726       0.050583      -0.040268      -0.001944       0.006866       0.007492       0.051923      -0.049310       0.015300       0.034010              9.488945       8.798460       4.870272       1.391810      10.847257       0.062121       8.821119           0.000001
          163              C       1.166557       5.627641       4.148287       0.080394      30.151936 0.36414029E+03  0.82704482E+04                                 8.718116                            6.538365      -0.021905       2.005837                    0.998927      27.195538      79.341895       0.612555       0.440251      -1.039274      -0.031741       0.000747      -0.043903       0.054181       0.027116       0.007727      -0.029789      -0.005292      -0.006015      -0.043764       0.005885       0.037879             10.350695      10.694607      -2.129164       0.097084       9.037931       4.885945      11.319547           0.000000
          164              C       0.547598       6.516926       5.004707      -0.145789      37.032554 0.47419474E+03  0.11497752E+05                                 9.987677                            7.467362      -0.293659       1.882845                    0.998268      30.621910      92.115603       0.572850       0.440970      -1.039511      -0.013093       0.006219      -0.015218       0.021016       0.022415      -0.003499      -0.036702      -0.011063       0.019769      -0.039581      -0.007594       0.047174             12.115775      13.728258      -3.942095      -1.486870      10.773898       5.309878      11.845171           0.000000
          165              C      -0.758776       6.907349       4.796549       0.053443      39.506290 0.40983425E+03  0.94987862E+04                                10.336425                            6.857869      -0.230287       1.943407                    0.999048      26.834729      76.722125       0.614108       0.430330      -1.054970       0.014315      -0.017621      -0.012764       0.026045       0.015551      -0.008131      -0.022429      -0.019773      -0.018541      -0.021371      -0.013705       0.035076             13.939647      13.686296      -4.894769      -2.788142      12.987621       8.041242      15.145024          -0.000000
          166              C      -1.438752       6.400501       3.705208      -0.132281      36.603535 0.46400669E+03  0.11170693E+05                                 9.841741                            7.334802      -0.224561       1.904539                    0.998666      30.343214      90.445721       0.585149       0.434794      -1.044967       0.005185      -0.011114       0.003637       0.012792       0.011549       0.003003      -0.043315      -0.033477      -0.014858      -0.041176      -0.011747       0.052923             11.807653      11.228990      -2.419445      -0.933254      10.546398       6.248784      13.647571          -0.000001
          167              C      -0.732006       5.550816       2.801209       0.095717      29.670042 0.37298843E+03  0.85267365E+04                                 8.701780                            6.659454      -0.162708       1.963497                    0.998183      27.241109      79.866303       0.600904       0.445875      -1.035455       0.033390      -0.004525       0.024369       0.041584       0.028065       0.007964      -0.029072      -0.027369      -0.042974      -0.044010      -0.002177       0.046187             10.196111      10.140358      -2.371525      -0.561278       8.941257       4.769676      11.506717          -0.000000
          168              C      -1.401542       7.820594       5.733259       0.372707      35.083358 0.33487041E+03  0.74279242E+04                                 9.891311                            6.412132      -0.356911       1.921327                    0.998762      24.474197      69.944161       0.599730       0.460425      -1.030474      -0.017899       0.021135       0.015896       0.031933       0.025657      -0.013897      -0.063669      -0.076389      -0.022798      -0.051924      -0.040259       0.092183             13.733055      14.490375      -5.110211      -3.472418      12.603137       7.696066      14.105651          -0.000000
          169              C      -1.236373       9.149703       7.541258       0.373245      33.176279 0.31453654E+03  0.68718179E+04                                 9.478040                            6.192091      -0.351980       1.922820                    0.998842      24.237329      68.852986       0.613297       0.457125      -1.031827      -0.012168      -0.007230      -0.023598       0.027518       0.025591      -0.026315      -0.062858      -0.068643       0.018014      -0.050626      -0.042372       0.092998             12.853535      14.159202       1.343655       4.712204       9.843830       6.482893      14.557573          -0.000000
          170              C      -3.228675       8.888679       6.479654       0.360495      35.946589 0.33393865E+03  0.73938326E+04                                 9.980863                            6.357402      -0.383995       1.903906                    0.998795      24.677505      70.204565       0.609508       0.453862      -1.035335       0.026324      -0.005561       0.005563       0.027474       0.024146      -0.008679      -0.060748      -0.065388       0.007843      -0.050851      -0.033594       0.084445             14.341880      25.758315      -4.570765       0.009275       8.519750       2.621683       8.747576          -0.000001
          171              C      -0.403132      11.050771      10.619019       0.075304      31.892681 0.37505697E+03  0.85617085E+04                                 9.049814                            6.608702      -0.002655       2.010149                    0.999090      27.177801      78.893337       0.614436       0.436683      -1.043801       0.046064      -0.020494      -0.008709       0.051164      -0.011943      -0.023617      -0.025534      -0.014294      -0.036749      -0.044173       0.014837       0.029336             11.008104      11.576395       0.049666       1.685898       8.263989       5.569524      13.183929           0.000001
          172              C      -1.148575      10.521952       9.545520      -0.140197      37.885007 0.45249315E+03  0.10830103E+05                                10.087137                            7.248425      -0.159237       1.926808                    0.998994      30.191281      89.860723       0.587731       0.435418      -1.044129       0.002250      -0.002733      -0.004847       0.006002       0.001767      -0.009463      -0.038394      -0.043907      -0.019668      -0.035182      -0.016358       0.051541             12.385265      12.510999       0.508204       2.840214       9.662074       6.597574      14.982722          -0.000000
          173              C      -0.484978       9.702396       8.680178       0.059376      38.725371 0.39482045E+03  0.90449052E+04                                10.143430                            6.694061      -0.093882       1.990567                    0.999230      26.285623      74.154342       0.628190       0.425609      -1.060330       0.008646       0.012939       0.020189       0.025490       0.011306      -0.009242      -0.020940      -0.023537      -0.008685      -0.017802      -0.014738       0.032541             13.576552      15.014367       1.538939       5.292975       9.916605       6.858151      15.798685          -0.000000
          174              C       0.842227       9.402453       8.897257      -0.154244      36.921612 0.46252536E+03  0.11096859E+05                                 9.813392                            7.278078      -0.044884       1.964828                    0.998714      29.970118      88.416184       0.594446       0.429466      -1.050958      -0.003701       0.020909       0.004732       0.021754       0.003035      -0.014130      -0.027965      -0.031315      -0.009849      -0.029715      -0.009265       0.038980             11.761959      14.118796       0.385007       3.374188       8.969318       4.892885      12.197761           0.000000
          175              C       1.492445       9.974860       9.997520       0.113660      27.959136 0.31529540E+03  0.69112457E+04                                 8.259218                            6.064747       0.037351       2.040640                    0.999210      25.965802      74.542160       0.638746       0.437461      -1.040409      -0.030140       0.031227       0.003831       0.043569       0.012802      -0.016829      -0.043269      -0.027822      -0.051964      -0.046445      -0.010244       0.056689              9.795693      11.083601      -0.783750       1.270322       7.965212       4.476731      10.338265           0.000000
          176              C       7.963307       8.758658       5.786786       0.086467      26.607119 0.33144808E+03  0.73127629E+04                                 7.833187                            6.105116       0.235753       2.093659                    0.999654      26.145555      73.846193       0.658319       0.421700      -1.056295      -0.003126       0.028010       0.036775       0.046332       0.002808       0.006989      -0.007806      -0.050898       0.102387      -0.043385       0.006620       0.036765              9.047677      13.247731      -1.015522       0.319288       7.565435       2.295892       6.329864          -0.000001
          177              C       9.327710       8.567113       5.661891      -0.141137      33.406629 0.42402033E+03  0.99242962E+04                                 9.109744                            6.919168       0.092799       2.013563                    0.999405      29.045329      83.801318       0.618074       0.423401      -1.057898       0.001688       0.008748       0.007073       0.011376       0.000926      -0.004850      -0.014606      -0.060018       0.068203      -0.041741       0.006068       0.035674             10.947184      18.164177      -1.048873       1.035099       7.258834       2.121162       7.418541          -0.000001
          178              C      10.221943       9.204928       6.497496       0.072502      40.189614 0.39668854E+03  0.90913169E+04                                10.411116                            6.715946      -0.199237       1.956266                    0.999116      26.236392      73.841253       0.626806       0.426379      -1.060680      -0.017598       0.002960       0.002264       0.017988       0.013997      -0.007321      -0.022536      -0.031438       0.058206      -0.030786      -0.008606       0.039392             14.860051      27.540832      -4.532795       0.343652       8.913444       2.412012       8.125876          -0.000001
          179              C       9.671428      10.104284       7.371758      -0.137395      34.647158 0.41431638E+03  0.96618133E+04                                 9.374320                            6.849388       0.067012       2.007901                    0.999373      29.036520      84.208193       0.618553       0.424622      -1.054883      -0.004523      -0.015472      -0.000619       0.016132       0.018932      -0.000725      -0.027263      -0.064316       0.031365      -0.043482      -0.006549       0.050031             11.719344      19.205732      -3.804053      -0.677192       8.297952       2.456079       7.654347          -0.000001
          180              C       8.324880      10.347244       7.398521       0.082564      27.379826 0.32958959E+03  0.72783537E+04                                 8.044418                            6.118029       0.121295       2.053995                    0.999659      26.360723      75.052393       0.651277       0.425874      -1.051264      -0.011543      -0.035392      -0.023150       0.043838       0.008352       0.006554      -0.013670      -0.062575       0.057543      -0.043118       0.008908       0.034210              9.600826      14.392301      -2.437872       0.329340       7.483776       2.118331       6.926399           0.000000
          181              C       7.384470       3.264139       0.520394       0.084687      26.996563 0.32353801E+03  0.71140779E+04                                 7.954287                            6.040800       0.159926       2.067617                    0.999620      26.280001      74.743824       0.658594       0.422956      -1.052719      -0.008685      -0.043380       0.021940       0.049382      -0.004307      -0.034224       0.008369      -0.058163       0.019113      -0.052252       0.016724       0.035528              9.258183      10.757602       1.569710       4.718673       8.250534      -0.495048       8.766414          -0.000001
          182              C       6.325084      -3.680697      29.400796      -0.142400      33.685630 0.41908975E+03  0.97929467E+04                                 9.207077                            6.906541       0.062426       2.004872                    0.999514      29.039289      84.071144       0.614121       0.426821      -1.054405      -0.004622      -0.000789       0.000475       0.004713      -0.010621      -0.033448       0.006022      -0.027864      -0.010162      -0.041844       0.008376       0.033468             10.989123      13.733728       2.137089       6.138975       8.803410      -0.427048      10.430232          -0.000001
          183              C       5.494829      -4.777067      29.430533       0.070301      40.863153 0.43494056E+03  0.10273371E+05                                10.819382                            7.193824      -0.437074       1.876876                    0.998481      27.430333      80.230670       0.581168       0.446191      -1.041220       0.013676       0.007541       0.027772       0.031862      -0.009657      -0.026907       0.011616       0.009701       0.021480      -0.022883      -0.013486       0.036370             14.871855      20.145414       1.062480      10.428641      10.160287      -0.900753      14.309863           0.000000
          184              C       5.807282       1.113522       0.475789      -0.147619      34.313160 0.43416951E+03  0.10293369E+05                                 9.445359                            7.098693      -0.170401       1.928289                    0.998715      29.882239      88.763682       0.593580       0.435240      -1.043356      -0.002928       0.007442       0.009991       0.012798      -0.002757      -0.031795       0.007713      -0.034114       0.013812      -0.041436       0.010864       0.030573             11.459178      14.344217      -0.155428       6.710817       9.232927      -0.947933      10.800391           0.000000
          185              C       6.926184       1.171377       1.248947       0.090876      26.577807 0.32091563E+03  0.70535022E+04                                 7.924973                            6.049701       0.135960       2.064346                    0.999533      26.198727      74.892923       0.651604       0.427669      -1.048106       0.008462       0.041881      -0.010407       0.043977      -0.002489      -0.046845       0.002581      -0.028393       0.027142      -0.053698       0.009311       0.044387              9.315866      10.731307       0.455178       4.738303       8.761733      -0.223012       8.454558           0.000000
          186              C       4.289628      -4.817978      28.508691       0.370304      35.698959 0.34473029E+03  0.77845181E+04                                10.325852                            6.678716      -0.693399       1.806966                    0.997216      25.781805      76.965943       0.559005       0.485219      -1.006309      -0.025061       0.000944      -0.018717       0.031293      -0.033734      -0.032152       0.051709      -0.021889       0.023780      -0.044463      -0.037180       0.081643             14.549582      19.149811       1.338330       9.186866       9.907396      -2.074338      14.591539           0.000000
          187              C       3.106750      -3.948978      26.831534       0.379405      37.111767 0.32925416E+03  0.73249649E+04                                10.494459                            6.460072      -0.556525       1.854899                    0.998180      25.021098      73.313242       0.579238       0.475308      -1.014993       0.014124      -0.022410       0.014055       0.029988      -0.032665      -0.051145       0.040023       0.004495       0.067304      -0.047435      -0.039366       0.086801             15.749714      10.004659      -1.246045       4.012379      20.419609     -11.218344      16.824873           0.000000
          188              C       2.416354      -5.824331      27.848534       0.372500      34.782782 0.33247822E+03  0.74303512E+04                                10.089086                            6.525330      -0.569509       1.851074                    0.997946      25.302901      74.819956       0.570672       0.480256      -1.010240       0.019003       0.021114      -0.004416       0.028748      -0.033981      -0.047152       0.043840       0.001988       0.042498      -0.044463      -0.040766       0.085229             14.168295      14.536220       8.582558       1.189508      19.090832      -2.523757       8.877832           0.000001
          189              C       1.419483      -1.687443      24.375273       0.089912      28.120006 0.31533843E+03  0.68525414E+04                                 8.127772                            5.930659       0.328463       2.126901                    0.999829      25.556862      71.003962       0.673862       0.418273      -1.061335       0.037082       0.017036       0.006885       0.041385      -0.000860      -0.007860       0.029554       0.035128      -0.001114      -0.039915       0.012910       0.027005             10.202311       8.589551      -0.959308       2.664400      12.156274      -6.026578       9.861109          -0.000000
          190              C       1.653078      -2.741332      25.228720      -0.134089      35.618077 0.40214318E+03  0.93031268E+04                                 9.576710                            6.760575       0.027853       1.994720                    0.999557      28.781571      82.985017       0.621212       0.426204      -1.054486       0.009350       0.012080       0.002048       0.015412       0.008179      -0.020642       0.038529      -0.002750       0.009750      -0.046617       0.004403       0.042214             12.479428       9.370958      -1.884380       3.629043      14.983989      -8.255793      13.083335          -0.000001
          191              C       2.789833      -2.874851      25.906719       0.079147      42.793428 0.39563471E+03  0.90911550E+04                                11.033869                            6.780872      -0.250906       1.944825                    0.999024      26.282725      74.873984       0.611608       0.435821      -1.051405      -0.010220       0.020201      -0.006566       0.023572      -0.003755      -0.022465       0.035802      -0.018981       0.021624      -0.037686      -0.010559       0.048245             16.720588      10.384813      -2.001620       3.762208      21.628725     -13.298806      18.148225           0.000000
          192              C       3.782269      -1.912273      25.642062      -0.132108      35.166284 0.41494004E+03  0.96354499E+04                                 9.435799                            6.817346       0.172570       2.040732                    0.999688      28.571765      81.448588       0.627976       0.420026      -1.062646      -0.008609      -0.005901       0.002871       0.010825      -0.001889      -0.008389       0.038831       0.027274       0.008318      -0.046206       0.009979       0.036227             12.144789       8.724703       0.442013       1.086907      16.100120      -8.264352      11.609544          -0.000001
          193              C       3.498085      -0.853178      24.827273       0.080178      29.017042 0.33133816E+03  0.73162903E+04                                 8.375049                            6.143173       0.186683       2.076426                    0.999698      26.246782      74.379858       0.649443       0.427115      -1.051987      -0.047085      -0.007150      -0.013680       0.049551       0.004840      -0.012832       0.030006       0.052528       0.015003      -0.047919       0.015309       0.032610             10.330246       8.828905       0.542329       1.631893      12.851712      -5.853210       9.310121          -0.000000
          194              C       8.015421       8.969586      29.061796       0.095452      27.394412 0.34030097E+03  0.76029916E+04                                 8.149759                            6.289144      -0.017425       2.010986                    0.999407      26.719166      77.437644       0.628975       0.435864      -1.041370      -0.008155      -0.001411      -0.047798       0.048509      -0.041594      -0.006596       0.007794       0.031170       0.054715      -0.053636       0.013816       0.039820              9.522696       8.506748       4.722189       0.619972      10.953350      -0.070410       9.107990           0.000001
          195              C      -6.006542      10.031915      29.055849      -0.145301      33.633475 0.44239494E+03  0.10529417E+05                                 9.295870                            7.155659      -0.151403       1.932812                    0.998778      29.957035      88.930887       0.592914       0.434031      -1.044904       0.012025      -0.014086      -0.008443       0.020355      -0.023326      -0.003636       0.010238       0.005633       0.056803      -0.033508       0.006911       0.026597             11.063774      10.388362       6.129501      -0.211724      13.569787      -1.113848       9.233174           0.000001
          196              C      -5.912801      10.819418      27.940718       0.068881      40.620465 0.43013010E+03  0.10112435E+05                                10.708766                            7.123096      -0.290627       1.929102                    0.998619      27.015256      78.347943       0.588954       0.442353      -1.045442      -0.005288      -0.028808      -0.004667       0.029659      -0.027808      -0.003830       0.012080       0.016649      -0.035017      -0.027165      -0.009910       0.037075             14.715002      14.173400      10.430930       0.464583      19.656401      -0.881656      10.315204           0.000000
          197              C      -6.686513      10.442650      26.810719      -0.141891      34.385405 0.44099216E+03  0.10448619E+05                                 9.351953                            7.081956       0.000375       1.981791                    0.999085      29.579598      86.549967       0.606138       0.426488      -1.053419       0.019434      -0.008646      -0.000109       0.021271      -0.037016       0.000558      -0.000540       0.025338       0.011897      -0.041107       0.003948       0.037159             11.229403      10.548421       6.590706       1.598471      13.458878       0.732402       9.680911           0.000001
          198              C       7.339914       9.383177      26.941561       0.080503      27.526922 0.34226797E+03  0.76566378E+04                                 8.153042                            6.283422      -0.005571       2.010194                    0.999294      26.979650      78.197886       0.632961       0.432571      -1.043527       0.014494      -0.018659       0.044726       0.050583      -0.040268      -0.001944       0.006866       0.007492       0.051923      -0.049310       0.015300       0.034010              9.488945       8.798460       4.870273       1.391810      10.847257       0.062120       8.821119           0.000001
          199              C       6.273060       5.224193      25.588535       0.080394      30.151935 0.36414027E+03  0.82704476E+04                                 8.718116                            6.538365      -0.021905       2.005837                    0.998927      27.195537      79.341894       0.612555       0.440252      -1.039274       0.031741      -0.000747       0.043903       0.054181       0.027116       0.007727      -0.029789      -0.005292      -0.006015      -0.043764       0.005885       0.037879             10.350695      10.694608      -2.129164       0.097084       9.037931       4.885945      11.319547           0.000000
          200              C       6.892019       4.334908      24.732115      -0.145789      37.032554 0.47419474E+03  0.11497752E+05                                 9.987677                            7.467362      -0.293659       1.882845                    0.998268      30.621910      92.115603       0.572850       0.440970      -1.039511       0.013093      -0.006219       0.015218       0.021016       0.022415      -0.003499      -0.036702      -0.011063       0.019769      -0.039581      -0.007594       0.047174             12.115775      13.728258      -3.942095      -1.486870      10.773898       5.309878      11.845171           0.000000
          201              C       8.198393       3.944485      24.940273       0.053443      39.506290 0.40983425E+03  0.94987863E+04                                10.336426                            6.857870      -0.230287       1.943407                    0.999048      26.834729      76.722127       0.614108       0.430330      -1.054970      -0.014315       0.017621       0.012764       0.026045       0.015551      -0.008131      -0.022429      -0.019773      -0.018541      -0.021371      -0.013705       0.035076             13.939647      13.686296      -4.894769      -2.788142      12.987621       8.041243      15.145024          -0.000000
          202              C       8.878369       4.451333      26.031614      -0.132281      36.603535 0.46400668E+03  0.11170693E+05                                 9.841741                            7.334802      -0.224561       1.904539                    0.998666      30.343214      90.445720       0.585149       0.434794      -1.044967      -0.005185       0.011114      -0.003637       0.012792       0.011549       0.003003      -0.043315      -0.033477      -0.014857      -0.041176      -0.011747       0.052923             11.807653      11.228990      -2.419445      -0.933254      10.546397       6.248784      13.647571          -0.000001
          203              C       8.171623       5.301018      26.935613       0.095717      29.670042 0.37298843E+03  0.85267365E+04                                 8.701780                            6.659454      -0.162708       1.963497                    0.998183      27.241109      79.866303       0.600904       0.445875      -1.035455      -0.033390       0.004525      -0.024369       0.041584       0.028065       0.007964      -0.029072      -0.027369      -0.042974      -0.044010      -0.002177       0.046187             10.196111      10.140358      -2.371525      -0.561278       8.941257       4.769676      11.506717          -0.000000
          204              C       8.841159       3.031240      24.003563       0.372707      35.083358 0.33487041E+03  0.74279242E+04                                 9.891311                            6.412132      -0.356911       1.921327                    0.998762      24.474197      69.944162       0.599730       0.460426      -1.030474       0.017899      -0.021135      -0.015896       0.031933       0.025657      -0.013897      -0.063669      -0.076389      -0.022798      -0.051924      -0.040259       0.092183             13.733055      14.490375      -5.110211      -3.472418      12.603138       7.696066      14.105652          -0.000000
          205              C       8.675990       1.702131      22.195564       0.373245      33.176280 0.31453656E+03  0.68718184E+04                                 9.478040                            6.192091      -0.351980       1.922820                    0.998842      24.237330      68.852988       0.613297       0.457125      -1.031827       0.012168       0.007230       0.023598       0.027518       0.025591      -0.026315      -0.062858      -0.068643       0.018014      -0.050626      -0.042372       0.092998             12.853535      14.159201       1.343655       4.712204       9.843830       6.482893      14.557573          -0.000000
          206              C      10.668292       1.963155      23.257168       0.360495      35.946588 0.33393865E+03  0.73938326E+04                                 9.980862                            6.357402      -0.383995       1.903906                    0.998795      24.677505      70.204564       0.609508       0.453862      -1.035335      -0.026324       0.005561      -0.005563       0.027474       0.024146      -0.008679      -0.060748      -0.065388       0.007843      -0.050851      -0.033594       0.084445             14.341880      25.758314      -4.570764       0.009275       8.519750       2.621683       8.747576          -0.000001
          207              C       7.842749      -0.198937      19.117803       0.075304      31.892678 0.37505693E+03  0.85617070E+04                                 9.049813                            6.608702      -0.002654       2.010149                    0.999090      27.177799      78.893329       0.614436       0.436683      -1.043801      -0.046064       0.020494       0.008709       0.051164      -0.011943      -0.023617      -0.025534      -0.014294      -0.036749      -0.044173       0.014837       0.029336             11.008103      11.576395       0.049666       1.685897       8.263988       5.569523      13.183928           0.000001
          208              C       8.588192       0.329882      20.191302      -0.140197      37.885005 0.45249312E+03  0.10830102E+05                                10.087136                            7.248425      -0.159237       1.926808                    0.998994      30.191280      89.860718       0.587731       0.435418      -1.044129      -0.002250       0.002733       0.004847       0.006002       0.001767      -0.009463      -0.038394      -0.043907      -0.019668      -0.035182      -0.016358       0.051541             12.385264      12.510998       0.508204       2.840214       9.662073       6.597573      14.982721          -0.000000
          209              C       7.924595       1.149438      21.056644       0.059376      38.725371 0.39482046E+03  0.90449053E+04                                10.143430                            6.694061      -0.093882       1.990567                    0.999230      26.285623      74.154343       0.628190       0.425609      -1.060330      -0.008646      -0.012939      -0.020189       0.025490       0.011306      -0.009242      -0.020940      -0.023537      -0.008685      -0.017802      -0.014738       0.032541             13.576553      15.014367       1.538939       5.292975       9.916605       6.858151      15.798685          -0.000000
          210              C       6.597390       1.449381      20.839565      -0.154244      36.921614 0.46252538E+03  0.11096860E+05                                 9.813392                            7.278078      -0.044884       1.964827                    0.998714      29.970119      88.416186       0.594446       0.429466      -1.050958       0.003701      -0.020909      -0.004732       0.021754       0.003035      -0.014130      -0.027965      -0.031315      -0.009849      -0.029715      -0.009265       0.038980             11.761959      14.118797       0.385007       3.374189       8.969318       4.892885      12.197761           0.000000
          211              C       5.947172       0.876974      19.739302       0.113660      27.959138 0.31529542E+03  0.69112463E+04                                 8.259218                            6.064747       0.037351       2.040640                    0.999210      25.965803      74.542162       0.638746       0.437461      -1.040409       0.030140      -0.031227      -0.003831       0.043569       0.012802      -0.016829      -0.043269      -0.027822      -0.051964      -0.046445      -0.010244       0.056689              9.795693      11.083601      -0.783750       1.270322       7.965212       4.476731      10.338265           0.000000
          212              C      -0.523690       2.093176      23.950036       0.086467      26.607119 0.33144808E+03  0.73127629E+04                                 7.833187                            6.105116       0.235753       2.093659                    0.999654      26.145555      73.846193       0.658319       0.421700      -1.056295       0.003126      -0.028010      -0.036775       0.046332       0.002808       0.006989      -0.007806      -0.050898       0.102387      -0.043385       0.006620       0.036765              9.047677      13.247731      -1.015522       0.319288       7.565435       2.295892       6.329864          -0.000001
          213              C      -1.888093       2.284721      24.074931      -0.141137      33.406629 0.42402033E+03  0.99242962E+04                                 9.109744                            6.919168       0.092799       2.013563                    0.999405      29.045329      83.801318       0.618074       0.423401      -1.057898      -0.001688      -0.008748      -0.007073       0.011376       0.000926      -0.004850      -0.014606      -0.060018       0.068203      -0.041741       0.006068       0.035674             10.947184      18.164177      -1.048874       1.035099       7.258835       2.121162       7.418541          -0.000001
          214              C      -2.782326       1.646906      23.239326       0.072502      40.189611 0.39668851E+03  0.90913161E+04                                10.411116                            6.715946      -0.199237       1.956266                    0.999116      26.236391      73.841249       0.626806       0.426379      -1.060680       0.017598      -0.002960      -0.002264       0.017988       0.013997      -0.007321      -0.022536      -0.031438       0.058206      -0.030786      -0.008606       0.039392             14.860050      27.540830      -4.532794       0.343652       8.913443       2.412012       8.125876          -0.000000
          215              C      -2.231811       0.747550      22.365064      -0.137395      34.647156 0.41431636E+03  0.96618128E+04                                 9.374319                            6.849387       0.067012       2.007901                    0.999373      29.036519      84.208189       0.618553       0.424622      -1.054883       0.004523       0.015472       0.000619       0.016132       0.018932      -0.000725      -0.027263      -0.064316       0.031365      -0.043482      -0.006549       0.050031             11.719343      19.205730      -3.804053      -0.677192       8.297951       2.456079       7.654347          -0.000001
          216              C      -0.885263       0.504590      22.338301       0.082564      27.379826 0.32958959E+03  0.72783538E+04                                 8.044418                            6.118029       0.121295       2.053995                    0.999659      26.360723      75.052394       0.651277       0.425874      -1.051264       0.011543       0.035392       0.023150       0.043838       0.008352       0.006554      -0.013670      -0.062575       0.057543      -0.043118       0.008908       0.034210              9.600826      14.392302      -2.437872       0.329340       7.483776       2.118331       6.926399           0.000000
          217              C       7.494575      -0.210442      15.388805       0.084937      27.021169 0.32392947E+03  0.71249466E+04                                 7.961695                            6.047168       0.154935       2.066185                    0.999643      26.289261      74.785715       0.657794       0.423336      -1.052467       0.008287      -0.042133       0.021166       0.047873       0.004681       0.034192       0.008111      -0.055688       0.018248      -0.051270       0.016234       0.035036              9.266676      10.766418      -1.565417      -4.725590       8.254446      -0.498437       8.779164           0.000000
          218              C       8.553958      -0.206117      14.532385      -0.140704      33.601021 0.41776838E+03  0.97543877E+04                                 9.190882                            6.894870       0.066150       2.006503                    0.999531      28.999777      83.924322       0.614743       0.426725      -1.054462       0.005252      -0.000331       0.000011       0.005263       0.010772       0.034720       0.004706      -0.029568      -0.012192      -0.043816       0.010300       0.033516             10.967503      13.698180      -2.127521      -6.122594       8.792174      -0.433940      10.412156          -0.000000
          219              C       9.384199      -1.302487      14.562122       0.069939      40.863971 0.43496562E+03  0.10273906E+05                                10.818655                            7.193606      -0.434519       1.877704                    0.998474      27.429294      80.222188       0.581240       0.446138      -1.041271      -0.012747       0.008143       0.026876       0.030840       0.009087       0.026781       0.010369       0.010105       0.024173      -0.022470      -0.013317       0.035788             14.869653      20.139594      -1.060762     -10.425949      10.160914      -0.902637      14.308451           0.000000
          220              C       9.071734      -2.361059      15.344200      -0.146734      34.301569 0.43389331E+03  0.10285830E+05                                 9.446383                            7.098609      -0.172214       1.927758                    0.998784      29.874257      88.753880       0.593273       0.435507      -1.043131       0.002890       0.006981       0.009264       0.011955       0.002075       0.032016       0.007597      -0.034952       0.014958      -0.041971       0.011502       0.030468             11.461513      14.346848       0.157587      -6.714148       9.233059      -0.949401      10.804632           0.000001
          221              C       7.952835      -2.303203      16.117358       0.088687      26.615254 0.32147314E+03  0.70686091E+04                                 7.928907                            6.051737       0.138825       2.064817                    0.999560      26.225790      74.978021       0.652034       0.427215      -1.048416      -0.007473       0.041759      -0.011251       0.043889       0.002599       0.045997       0.004170      -0.026148       0.029109      -0.052140       0.007566       0.044575              9.321098      10.735988      -0.453716      -4.741732       8.767002      -0.224337       8.460305           0.000001
          222              C      10.589396      -1.343397      13.640280       0.366944      35.791694 0.34573644E+03  0.78128329E+04                                10.341681                            6.687731      -0.685861       1.808631                    0.997356      25.821411      77.108702       0.558726       0.485114      -1.006376       0.024760       0.001410      -0.018712       0.031068       0.035183       0.031321       0.051657      -0.022339       0.027706      -0.045133      -0.037001       0.082134             14.573106      19.181161      -1.338308      -9.205113       9.921159      -2.078213      14.616999           0.000000
          223              C      11.772280      -0.474398      11.963123       0.377507      37.188026 0.32996600E+03  0.73447572E+04                                10.507833                            6.467009      -0.555688       1.854790                    0.998209      25.047947      73.411407       0.578934       0.475301      -1.014998      -0.014358      -0.022090       0.012690       0.029243       0.033707       0.051693       0.040515       0.002846       0.065164      -0.048617      -0.039197       0.087814             15.771024      10.016088       1.249716      -4.018764      20.448007     -11.236265      16.848975           0.000000
          224              C      12.462655      -2.349751      12.980123       0.370736      34.852269 0.33330575E+03  0.74522560E+04                                10.094377                            6.528793      -0.564329       1.852040                    0.997997      25.328063      74.871472       0.571225       0.479572      -1.010766      -0.019093       0.021385      -0.003105       0.028836       0.033705       0.047529       0.045896       0.001405       0.038038      -0.046469      -0.040034       0.086504             14.174653      14.543221      -8.586541      -1.190617      19.098925      -2.524653       8.881813           0.000001
          225              C      -1.419430       1.787137       9.506862       0.088631      28.195127 0.31634482E+03  0.68810021E+04                                 8.150972                            5.948340       0.316373       2.123108                    0.999810      25.585967      71.156480       0.671356       0.419432      -1.060430      -0.036681       0.016754       0.007440       0.041007       0.001259       0.008693       0.028893       0.034643       0.002020      -0.039113       0.011493       0.027620             10.233333       8.604047       0.961695      -2.666756      12.203069      -6.052010       9.892883           0.000000
          226              C      13.225964       0.733249      10.360309      -0.133738      35.620169 0.40220257E+03  0.93048452E+04                                 9.577070                            6.761547       0.026142       1.994371                    0.999608      28.780964      82.984826       0.621103       0.426264      -1.054449      -0.009288       0.011449       0.000636       0.014756      -0.007886       0.019913       0.038127      -0.002259       0.012030      -0.045670       0.003825       0.041845             12.478937       9.369812       1.884513      -3.628304      14.983428      -8.255027      13.083572          -0.000000
          227              C      12.089208       0.599729      11.038308       0.078300      42.798189 0.39571541E+03  0.90933629E+04                                11.033415                            6.781093      -0.252070       1.944558                    0.999002      26.286957      74.884523       0.611669       0.435760      -1.051455       0.010636       0.019813      -0.006546       0.023420       0.004711       0.022403       0.035480      -0.018129       0.021165      -0.036920      -0.011207       0.048127             16.718493      10.382821       2.002397      -3.761882      21.625899     -13.297362      18.146760           0.000000
          228              C      11.096785       1.562307      10.773651      -0.131762      35.120116 0.41438056E+03  0.96191554E+04                                 9.425782                            6.811585       0.166391       2.039014                    0.999693      28.556905      81.390661       0.628406       0.419883      -1.062744       0.009270      -0.006297       0.004131       0.011944       0.000496       0.008309       0.039312       0.028126       0.006565      -0.047132       0.011317       0.035815             12.128515       8.719240      -0.439024      -1.088990      16.072928      -8.248721      11.593377          -0.000001
          229              C      11.380980       2.621403       9.958862       0.082005      29.032205 0.33157030E+03  0.73236049E+04                                 8.385816                            6.152522       0.181201       2.074792                    0.999767      26.242449      74.408776       0.647731       0.428117      -1.051241       0.047042      -0.007958      -0.014195       0.049777      -0.005537       0.011210       0.029544       0.054149       0.014153      -0.047984       0.016774       0.031210             10.343435       8.837447      -0.534623      -1.638351      12.866601      -5.863641       9.326256           0.000000
          230              C       6.863786      12.444166      14.193385       0.096958      27.381758 0.34017077E+03  0.75991236E+04                                 8.148514                            6.289758      -0.008613       2.013717                    0.999427      26.704308      77.381979       0.628691       0.436116      -1.041251       0.008073      -0.001249      -0.047457       0.048155       0.042118       0.005734       0.007525       0.031408       0.052677      -0.053850       0.014025       0.039825              9.520415       8.507333      -4.722210      -0.621254      10.951183      -0.066411       9.102730           0.000001
          231              C       6.006763      13.506496      14.187438      -0.147421      33.625438 0.44232497E+03  0.10526195E+05                                 9.287749                            7.150155      -0.151069       1.933009                    0.998827      29.960406      88.902866       0.593821       0.433432      -1.045378      -0.012659      -0.013862      -0.008509       0.020611       0.024675       0.004440       0.010340       0.006500       0.059440      -0.035238       0.007170       0.028068             11.052058      10.377378      -6.119885       0.207310      13.550406      -1.109698       9.228390           0.000001
          232              C       5.913029      14.293999      13.072307       0.070066      40.606598 0.42999033E+03  0.10108762E+05                                10.707933                            7.123831      -0.293842       1.928103                    0.998638      27.011675      78.347062       0.588663       0.442588      -1.045259       0.005892      -0.028499      -0.004583       0.029461       0.028130       0.004434       0.011412       0.016748      -0.036146      -0.026616      -0.010959       0.037575             14.710969      14.168763     -10.425521      -0.465222      19.647820      -0.881490      10.316325           0.000001
          233              C       6.686732      13.917231      11.942308      -0.143100      34.387062 0.44109018E+03  0.10450869E+05                                 9.345385                            7.077423       0.002362       1.982041                    0.999041      29.593548      86.572818       0.607053       0.425848      -1.053881      -0.018542      -0.010109       0.000375       0.021122       0.038011      -0.000904      -0.000243       0.026600       0.009990      -0.041938       0.003311       0.038627             11.218741      10.533912      -6.578871      -1.592297      13.443453       0.723289       9.678858           0.000002
          234              C       7.539292      12.857757      12.073150       0.081244      27.576002 0.34309807E+03  0.76808593E+04                                 8.172041                            6.300332      -0.012616       2.007638                    0.999211      27.000467      78.320415       0.630630       0.433850      -1.042621      -0.013026      -0.020043       0.044553       0.050561       0.039898       0.003132       0.007122       0.006530       0.053594      -0.049110       0.014882       0.034228              9.510504       8.817135      -4.885020      -1.383231      10.881803       0.054823       8.832575           0.000001
          235              C       8.606087       8.698774      10.720124       0.080568      30.110805 0.36348358E+03  0.82519211E+04                                 8.711192                            6.533253      -0.016824       2.007551                    0.998891      27.173659      79.264260       0.612675       0.440358      -1.039197      -0.030468       0.000558       0.043201       0.052867      -0.026839      -0.007640      -0.031101      -0.006553      -0.008163      -0.044377       0.005298       0.039079             10.341509      10.691658       2.129008      -0.098449       9.027508       4.877439      11.305360           0.000000
          236              C       7.987114       7.809489       9.863704      -0.145511      36.973381 0.47332819E+03  0.11469692E+05                                 9.969826                            7.454956      -0.284409       1.885836                    0.998291      30.595347      91.960228       0.574060       0.440311      -1.040063      -0.012402      -0.005634       0.015658       0.020754      -0.022605       0.002836      -0.036527      -0.010060       0.020900      -0.040076      -0.006615       0.046691             12.092093      13.704753       3.933782       1.480729      10.751300       5.296109      11.820225           0.000000
          237              C       6.680735       7.419065      10.071862       0.052915      39.552333 0.41038508E+03  0.95151147E+04                                10.345407                            6.863457      -0.233319       1.942324                    0.999036      26.853558      76.800021       0.613703       0.430453      -1.054854       0.015489       0.017507       0.013032       0.026762      -0.016160       0.006328      -0.022574      -0.019035      -0.016835      -0.022412      -0.012209       0.034621             13.951518      13.699142       4.898524       2.789150      12.997811       8.047704      15.157602          -0.000000
          238              C       6.000770       7.925914      11.163203      -0.131850      36.576438 0.46353285E+03  0.11156969E+05                                 9.837991                            7.331789      -0.225945       1.904100                    0.998649      30.333788      90.422339       0.585153       0.434881      -1.044865       0.004616       0.011329      -0.003882       0.012834      -0.010373      -0.003860      -0.043765      -0.033436      -0.011372      -0.041172      -0.011922       0.053094             11.802379      11.229202       2.418973       0.931307      10.539857       6.242656      13.638077           0.000000
          239              C       6.707529       8.775599      12.067202       0.096092      29.688322 0.37327240E+03  0.85353921E+04                                 8.710202                            6.666225      -0.162034       1.963459                    0.998159      27.243350      79.899515       0.599989       0.446442      -1.035061       0.034424       0.004001      -0.025430       0.042984      -0.027648      -0.007240      -0.027808      -0.026842      -0.046365      -0.042571      -0.003008       0.045579             10.206340      10.153459       2.377942       0.566820       8.951373       4.773723      11.514188           0.000000
          240              C       6.037955       6.505821       9.135152       0.374570      35.084986 0.33484904E+03  0.74278419E+04                                 9.895091                            6.414354      -0.359087       1.920593                    0.998785      24.469276      69.947631       0.599245       0.460774      -1.030208      -0.018002      -0.020681      -0.016531       0.032017      -0.026342       0.013140      -0.062714      -0.076400      -0.020860      -0.051460      -0.039914       0.091373             13.738422      14.495770       5.112148       3.473703      12.608023       7.699495      14.111471           0.000000
          241              C       6.203100       5.176712       7.327153       0.372310      33.215329 0.31488832E+03  0.68815914E+04                                 9.486777                            6.196427      -0.354674       1.921864                    0.998869      24.249357      68.903014       0.612938       0.457254      -1.031729      -0.011845       0.007458       0.023239       0.027129      -0.026148       0.026852      -0.063181      -0.067698       0.017961      -0.050779      -0.042694       0.093473             12.867222      14.176439      -1.347413      -4.720970       9.852693       6.489819      14.572533          -0.000000
          242              C       4.210806       5.437735       8.388757       0.356706      36.042485 0.33492191E+03  0.74208213E+04                                 9.996040                            6.365586      -0.383325       1.903613                    0.998781      24.716388      70.332651       0.609303       0.453695      -1.035463       0.025598       0.005455      -0.005870       0.026823      -0.023595       0.007525      -0.062555      -0.065568       0.007414      -0.052531      -0.033201       0.085731             14.366271      25.807169       4.579543      -0.010135       8.532121       2.625146       8.759522          -0.000000
          243              C       7.036307       3.275643       4.249392       0.079255      31.744763 0.37307972E+03  0.85041049E+04                                 9.019229                            6.589617      -0.001361       2.011396                    0.999109      27.096616      78.563241       0.615643       0.436466      -1.044081       0.046213       0.020537       0.009086       0.051380       0.013126       0.024553      -0.023584      -0.013824      -0.036898      -0.044207       0.016920       0.027288             10.967187      11.534168      -0.046993      -1.676906       8.234820       5.545316      13.132573           0.000000
          244              C       6.290874       3.804462       5.322891      -0.142257      37.940130 0.45344924E+03  0.10858718E+05                                10.097076                            7.256993      -0.160942       1.926010                    0.999029      30.216983      89.961050       0.587273       0.435528      -1.044063       0.003651       0.003218       0.005352       0.007234      -0.000719       0.011067      -0.038528      -0.045732      -0.018676      -0.036628      -0.015644       0.052272             12.395928      12.523039      -0.507617      -2.840504       9.670599       6.602632      14.994147          -0.000001
          245              C       6.954484       4.624019       6.188233       0.060089      38.676415 0.39424903E+03  0.90289604E+04                                10.136155                            6.689907      -0.094020       1.991245                    0.999183      26.268803      74.106326       0.628258       0.425697      -1.060226       0.008336      -0.012731      -0.019554       0.024778      -0.011347       0.009064      -0.021516      -0.022862      -0.010087      -0.018423      -0.014420       0.032843             13.565785      15.005209      -1.539533      -5.291589       9.907587       6.850074      15.784558          -0.000000
          246              C       8.281693       4.923962       5.971154      -0.156484      37.078658 0.46486950E+03  0.11168894E+05                                 9.847908                            7.302573      -0.058160       1.960044                    0.998708      30.042705      88.736901       0.592618       0.430182      -1.050362      -0.003310      -0.020958      -0.005508       0.021921      -0.004010       0.014214      -0.028073      -0.032973      -0.006733      -0.029306      -0.010598       0.039905             11.806123      14.176344      -0.395923      -3.398590       8.999061       4.910686      12.242964           0.000000
          247              C       8.931900       4.351554       4.870891       0.112622      27.956540 0.31524641E+03  0.69101240E+04                                 8.258568                            6.064255       0.031208       2.038676                    0.999219      25.970132      74.562097       0.638755       0.437458      -1.040378      -0.031333      -0.031672      -0.001962       0.044595      -0.013822       0.018204      -0.042748      -0.029342      -0.050968      -0.045949      -0.011639       0.057588              9.794977      11.083258       0.781076      -1.273649       7.964097       4.475650      10.337576           0.000000
          248              C       0.523791       5.567756       9.081625       0.086582      26.571460 0.33093940E+03  0.72987196E+04                                 7.827846                            6.102086       0.234853       2.093798                    0.999679      26.120741      73.761286       0.658216       0.421929      -1.056154      -0.001193      -0.030136      -0.037996       0.048510      -0.001755      -0.003139      -0.008085      -0.050988       0.102575      -0.042804       0.006206       0.036598              9.041457      13.240411       1.019819      -0.314540       7.559648       2.292078       6.324313          -0.000000
          249              C       1.888197       5.759302       9.206520      -0.143204      33.444446 0.42458391E+03  0.99406611E+04                                 9.114056                            6.921519       0.093575       2.013414                    0.999397      29.070434      83.883667       0.618278       0.423127      -1.058083       0.001343      -0.007743      -0.007370       0.010774      -0.000863       0.007549      -0.014569      -0.060408       0.063562      -0.041717       0.006240       0.035477             10.952933      18.170210       1.053037      -1.032006       7.264829       2.124635       7.423761          -0.000000
          250              C       2.782420       5.121487       8.370915       0.076138      40.121166 0.39592086E+03  0.90697355E+04                                10.401161                            6.710618      -0.198207       1.956589                    0.999120      26.211492      73.765731       0.626862       0.426528      -1.060540      -0.017547      -0.002873      -0.002982       0.018029      -0.014053       0.007090      -0.021431      -0.030975       0.055775      -0.030242      -0.007687       0.037929             14.843884      27.506661       4.525253      -0.344478       8.905292       2.410427       8.119700          -0.000000
          251              C       2.231889       4.222130       7.496653      -0.141340      34.765910 0.41608627E+03  0.97133179E+04                                 9.394658                            6.863784       0.064703       2.006536                    0.999328      29.096632      84.423729       0.617941       0.424595      -1.054912      -0.005202       0.015576      -0.000003       0.016422      -0.019369       0.001327      -0.028840      -0.064398       0.032024      -0.043852      -0.007885       0.051737             11.746735      19.253855       3.816745       0.682215       8.316398       2.461350       7.669953          -0.000001
          252              C       0.885338       3.979171       7.469890       0.085397      27.232559 0.32743733E+03  0.72177814E+04                                 8.010604                            6.093972       0.121515       2.055911                    0.999623      26.272422      74.692571       0.653321       0.425308      -1.051789      -0.011342       0.035520       0.023094       0.043860      -0.009085      -0.005855      -0.013843      -0.062846       0.058608      -0.043467       0.008888       0.034579              9.557885      14.318947       2.425770      -0.323617       7.455181       2.112043       6.899527           0.000000
          253              I       3.641279      10.571079      13.415173      -0.442381     427.244403 0.18123369E+05  0.99066444E+06                                34.748208                           33.465622       1.565759       1.854218                    0.999897     167.975957     550.948540       0.483535       0.231734      -1.346551       0.200546      -0.042089       0.040635       0.208906      -0.223076       0.148904      -0.097454       0.219452      -0.235620      -0.209573      -0.150474       0.360047             35.990641      49.782838      -7.415093       2.870049      29.541392       0.958927      28.647693           0.000002
          254              I       2.177354      14.136220      11.070721      -0.448528     405.524113 0.18469865E+05  0.10150952E+07                                33.631560                           33.891781       1.462554       1.828825                    0.999941     168.859397     556.601267       0.477867       0.233215      -1.343483       0.113259       0.156883      -0.122049       0.228770       0.108540      -0.051729      -0.160195      -0.457755      -0.227793      -0.218033      -0.138318       0.356351             34.141291      29.970287      11.055697      -0.150717      42.889234       2.350853      29.564351          -0.000001
          255              I      11.292591      -0.373703      17.677946      -0.465025     459.917020 0.18823168E+05  0.10366060E+07                                36.440428                           34.035012       1.580989       1.856681                    0.999961     168.151949     549.930403       0.481942       0.230776      -1.350681      -0.178293      -0.034867      -0.008933       0.181889       0.167367      -0.185701       0.042368       0.428523      -0.135245      -0.297792      -0.063739       0.361532             39.114568      56.982955       3.296668      -5.681903      25.884559       7.060241      34.476190           0.000006
          256              I      -1.244448       1.477250      14.315603      -0.460891     435.515310 0.19057246E+05  0.10561513E+07                                35.459903                           34.514126       1.359273       1.800740                    0.999929     170.413009     565.020754       0.471493       0.234404      -1.341084      -0.033245       0.096063      -0.175337       0.202673       0.045132       0.054731      -0.178522      -0.118466       0.796720      -0.238751      -0.105472       0.344223             36.990131      26.882053       0.568200      10.311225      31.594896      -5.683181      52.493444           0.000006
          257              I      10.823791       4.615471      20.889820      -0.431207     413.531881 0.17663819E+05  0.95701207E+06                                33.812779                           32.867450       1.770346       1.910336                    0.999836     165.158386     535.000634       0.492941       0.229339      -1.353371       0.115787      -0.160703      -0.045365       0.203199      -0.212141      -0.132249       0.093288      -0.209684      -0.559234      -0.258699      -0.111599       0.370298             35.744138      39.250042     -11.665956      -3.187009      43.103466      -0.054108      24.878907          -0.000001
          258              I      -5.131234       7.568482      24.074634      -0.439967     448.821720 0.20003637E+05  0.11165287E+07                                35.804208                           35.112139       1.589735       1.857259                    0.999839     168.034731     550.083641       0.474797       0.231120      -1.352556       0.107749       0.085877       0.252960       0.288051       0.073599       0.052680       0.193252      -0.023258       0.796796      -0.231123      -0.126341       0.357464             37.488024      33.186051       4.761902       6.965532      29.841124       8.551273      49.436898           0.000001
          259              I      -3.641099       7.096499      28.283584      -0.442190     427.318853 0.18126832E+05  0.99089902E+06                                34.752424                           33.468632       1.566379       1.854275                    0.999897     167.983850     550.983296       0.483519       0.231732      -1.346558      -0.199961      -0.041731       0.040537       0.208252       0.223017      -0.149837      -0.098008       0.218105      -0.234233      -0.209430      -0.150946       0.360375             35.996629      49.798328       7.416430      -2.868790      29.543748       0.959674      28.647811          -0.000004
          260              I      -2.177134      10.661639      25.939132      -0.448598     405.403404 0.18462019E+05  0.10145480E+07                                33.622695                           33.882494       1.461734       1.828667                    0.999944     168.849107     556.520773       0.477980       0.233186      -1.343535      -0.113640       0.157361      -0.121849       0.229180      -0.108305       0.052008      -0.160427      -0.457849      -0.226108      -0.218340      -0.137982       0.356322             34.132707      29.961489     -11.054295       0.148762      42.882139       2.350350      29.554493          -0.000003
          261              I       3.586459       3.100877       2.809535      -0.465257     460.068949 0.18831946E+05  0.10372170E+07                                36.449362                           34.043946       1.577886       1.855925                    0.999963     168.169838     550.034306       0.481854       0.230789      -1.350653       0.178492      -0.034879      -0.008758       0.182079      -0.166930       0.185501       0.042053       0.428369      -0.133881      -0.297283      -0.063799       0.361082             39.123441      56.998665      -3.299260       5.682130      25.890843       7.060278      34.480815           0.000004
          262              I       1.244511      -1.997331      29.184014      -0.460636     435.498517 0.19055733E+05  0.10560494E+07                                35.459464                           34.513018       1.358898       1.800725                    0.999930     170.402947     564.987692       0.471494       0.234407      -1.341076       0.033117       0.095488      -0.175286       0.202336      -0.044980      -0.054744      -0.178600      -0.118653       0.796368      -0.238644      -0.105567       0.344210             36.990666      26.880445      -0.567315     -10.312920      31.595677      -5.684052      52.495876          -0.000004
          263              I       4.055334       8.090051       6.021409      -0.431004     413.448229 0.17657732E+05  0.95659382E+06                                33.807193                           32.860385       1.771014       1.910548                    0.999841     165.142206     534.912455       0.493028       0.229320      -1.353409      -0.116252      -0.160471      -0.045403       0.203289       0.212043       0.132458       0.093099      -0.210477      -0.560042      -0.259160      -0.111281       0.370441             35.740459      39.243415      11.666617       3.184735      43.106280      -0.053219      24.871683          -0.000003
          264              I       5.131407      11.043063       9.206223      -0.439769     448.797449 0.20002114E+05  0.11164224E+07                                35.802598                           35.110424       1.590349       1.857421                    0.999836     168.028697     550.058719       0.474817       0.231115      -1.352564      -0.107025       0.085842       0.252226       0.287126      -0.073620      -0.052426       0.193568      -0.023722       0.798591      -0.231496      -0.126595       0.358091             37.486714      33.181660      -4.761566      -6.966389      29.836063       8.551436      49.442420           0.000001
          265              I      11.080716       3.755335       1.453238      -0.442190     427.318838 0.18126832E+05  0.99089897E+06                                34.752423                           33.468631       1.566379       1.854275                    0.999897     167.983848     550.983285       0.483519       0.231732      -1.346558       0.199961       0.041731      -0.040537       0.208252       0.223017      -0.149837      -0.098008       0.218105      -0.234233      -0.209430      -0.150946       0.360376             35.996628      49.798327       7.416430      -2.868790      29.543747       0.959674      28.647810          -0.000004
          266              I       9.616751       0.190195       3.797690      -0.448598     405.403408 0.18462020E+05  0.10145480E+07                                33.622695                           33.882494       1.461734       1.828667                    0.999944     168.849106     556.520772       0.477980       0.233186      -1.343535       0.113641      -0.157361       0.121849       0.229180      -0.108305       0.052008      -0.160427      -0.457850      -0.226108      -0.218340      -0.137982       0.356323             34.132707      29.961489     -11.054295       0.148762      42.882139       2.350350      29.554494          -0.000003
          267              I       3.853158       7.750957      26.927287      -0.465257     460.068987 0.18831948E+05  0.10372171E+07                                36.449364                           34.043948       1.577885       1.855925                    0.999963     168.169843     550.034332       0.481854       0.230789      -1.350653      -0.178492       0.034879       0.008758       0.182079      -0.166930       0.185501       0.042053       0.428370      -0.133881      -0.297283      -0.063799       0.361082             39.123443      56.998669      -3.299261       5.682131      25.890844       7.060278      34.480817           0.000004
          268              I       6.195106      12.849165       0.552808      -0.460636     435.498504 0.19055732E+05  0.10560494E+07                                35.459463                           34.513017       1.358898       1.800725                    0.999930     170.402946     564.987684       0.471494       0.234407      -1.341076      -0.033117      -0.095488       0.175286       0.202336      -0.044980      -0.054744      -0.178600      -0.118653       0.796368      -0.238644      -0.105567       0.344210             36.990665      26.880444      -0.567315     -10.312920      31.595677      -5.684052      52.495875          -0.000005
          269              I       3.384283       2.761783      23.715413      -0.431004     413.448223 0.17657732E+05  0.95659380E+06                                33.807193                           32.860385       1.771014       1.910548                    0.999841     165.142206     534.912452       0.493028       0.229320      -1.353409       0.116252       0.160471       0.045402       0.203289       0.212043       0.132458       0.093099      -0.210477      -0.560042      -0.259160      -0.111281       0.370441             35.740459      39.243414      11.666617       3.184735      43.106279      -0.053219      24.871682          -0.000003
          270              I       2.308210      -0.191229      20.530599      -0.439769     448.797458 0.20002115E+05  0.11164225E+07                                35.802598                           35.110425       1.590349       1.857421                    0.999836     168.028699     550.058726       0.474817       0.231115      -1.352564       0.107025      -0.085842      -0.252226       0.287126      -0.073620      -0.052426       0.193568      -0.023722       0.798591      -0.231496      -0.126595       0.358091             37.486715      33.181660      -4.761566      -6.966389      29.836063       8.551436      49.442421           0.000001
          271              I       3.798338       0.280755      16.321649      -0.442381     427.244379 0.18123368E+05  0.99066435E+06                                34.748206                           33.465620       1.565759       1.854218                    0.999897     167.975956     550.948528       0.483535       0.231734      -1.346551      -0.200546       0.042089      -0.040635       0.208906      -0.223076       0.148904      -0.097454       0.219452      -0.235620      -0.209573      -0.150474       0.360047             35.990639      49.782834      -7.415092       2.870049      29.541390       0.958927      28.647691           0.000002
          272              I       5.262263      -3.284386      18.666101      -0.448528     405.524122 0.18469866E+05  0.10150952E+07                                33.631560                           33.891781       1.462554       1.828825                    0.999941     168.859398     556.601273       0.477867       0.233215      -1.343483      -0.113259      -0.156883       0.122049       0.228770       0.108540      -0.051729      -0.160195      -0.457755      -0.227793      -0.218033      -0.138319       0.356351             34.141292      29.970288      11.055697      -0.150718      42.889235       2.350853      29.564352          -0.000000
          273              I      -3.852974      11.225537      12.058876      -0.465025     459.917069 0.18823171E+05  0.10366062E+07                                36.440431                           34.035014       1.580989       1.856681                    0.999961     168.151955     549.930435       0.481942       0.230776      -1.350681       0.178293       0.034867       0.008933       0.181889       0.167367      -0.185701       0.042368       0.428523      -0.135245      -0.297792      -0.063739       0.361532             39.114572      56.982961       3.296668      -5.681903      25.884561       7.060242      34.476193           0.000006
          274              I       8.684065       9.374584      15.421219      -0.460891     435.515300 0.19057245E+05  0.10561512E+07                                35.459902                           34.514125       1.359273       1.800740                    0.999929     170.413007     565.020745       0.471493       0.234404      -1.341084       0.033245      -0.096063       0.175337       0.202673       0.045132       0.054731      -0.178522      -0.118466       0.796720      -0.238751      -0.105472       0.344223             36.990131      26.882052       0.568200      10.311225      31.594896      -5.683181      52.493444           0.000006
          275              I      -3.384174       6.236363       8.847002      -0.431207     413.531874 0.17663819E+05  0.95701204E+06                                33.812779                           32.867449       1.770346       1.910336                    0.999836     165.158384     535.000626       0.492941       0.229339      -1.353371      -0.115787       0.160703       0.045365       0.203199      -0.212141      -0.132249       0.093288      -0.209684      -0.559234      -0.258699      -0.111599       0.370298             35.744138      39.250042     -11.665956      -3.187008      43.103466      -0.054108      24.878907          -0.000001
          276              I      12.570851       3.283352       5.662188      -0.439967     448.821693 0.20003636E+05  0.11165285E+07                                35.804206                           35.112138       1.589736       1.857259                    0.999839     168.034728     550.083623       0.474797       0.231120      -1.352556      -0.107749      -0.085877      -0.252960       0.288051       0.073599       0.052680       0.193252      -0.023258       0.796796      -0.231123      -0.126341       0.357464             37.488022      33.186049       4.761901       6.965532      29.841122       8.551273      49.436895           0.000001
          277              N       0.276850      12.103827      13.577833      -0.177819      34.888664 0.50124632E+03  0.12072105E+05                                 9.173189                            7.415414      -0.274478       1.955279                    0.996942      27.496810      77.071289       0.618192       0.411387      -1.079733      -0.095125       0.001613       0.070740       0.118556      -0.003038       0.029656      -0.002176      -0.078563       0.005175      -0.055541       0.016585       0.038956             10.588715      11.092523      -1.557862      -4.679573      10.483237       0.032468      10.190384           0.000001
          278              N      -3.246498      11.229909      16.997567      -0.380527      46.761221 0.58454371E+03  0.14572432E+05                                10.960481                            7.857309       0.097957       2.031768                    0.998223      29.971348      84.377849       0.620339       0.396061      -1.094327      -0.093843       0.099782      -0.016123       0.137924       0.120752      -0.011946       0.026913       0.022299       0.263524      -0.168238       0.072655       0.095584             14.219287      13.195430       3.055518      -7.636599      12.057591      -6.830855      17.404839           0.000000
          279              N      -5.234324      12.309285      17.726120      -0.392064      47.349347 0.59481332E+03  0.14880292E+05                                11.029835                            7.900715       0.116747       2.031610                    0.998561      30.185969      84.890592       0.622145       0.393535      -1.097026       0.114429      -0.005476      -0.084596       0.142410       0.018688       0.124401      -0.003945      -0.162049      -0.034681      -0.172951       0.078023       0.094928             14.525471       9.216329      -4.458086       0.733306      22.733196      -7.874472      11.626888           0.000001
          280              N      -4.026147      13.164406      15.864595      -0.378228      46.018653 0.60846131E+03  0.15335171E+05                                10.891226                            8.049424       0.022335       2.006475                    0.997613      30.234204      85.832922       0.608587       0.399326      -1.091111      -0.012087      -0.087873       0.099323       0.133165      -0.008279       0.020275       0.120660       0.101603      -0.172771      -0.163537       0.074799       0.088737             13.806541      19.638513      -6.775378      -4.951065      11.891296       1.383324       9.889814           0.000001
          281              N      -5.118291       8.119492      20.420276      -0.168112      36.197918 0.49559388E+03  0.11890309E+05                                 9.380746                            7.350298      -0.222632       1.969164                    0.998083      27.344267      76.248101       0.624487       0.408804      -1.082515       0.030582       0.090958      -0.067714       0.117446      -0.017725       0.002750       0.023608       0.062722      -0.015791      -0.046773       0.007812       0.038961             11.365720      10.690204       0.232379      -2.582755      13.092350      -5.881126      10.314604           0.000000
          282              N      -0.188946      -1.217554      16.575305      -0.167765      34.536698 0.50273432E+03  0.12118001E+05                                 9.091617                            7.412466      -0.270870       1.961162                    0.996548      27.353469      76.723754       0.620005       0.409844      -1.080652       0.072486      -0.077813       0.011953       0.107014       0.028851      -0.009660      -0.002360       0.002315       0.108288      -0.047225       0.008214       0.039011             10.439079       8.750642      -4.471551      -1.540633      11.809055       0.703656      10.757541           0.000001
          283              N      -0.528166       1.654027      17.922383      -0.168623      37.466531 0.51274111E+03  0.12413357E+05                                 9.607319                            7.469096      -0.263688       1.957780                    0.997133      27.555747      77.319848       0.620077       0.408008      -1.082466       0.047752       0.071518       0.069251       0.110412      -0.024145      -0.035804      -0.016099       0.025523      -0.033454      -0.051749       0.006592       0.045156             11.470750      11.241095       1.780712      -0.549355      10.293345       5.644046      12.877810           0.000001
          284              N       0.650277       4.802591      21.618670      -0.378997      44.090379 0.55465839E+03  0.13605909E+05                                10.442807                            7.605807       0.274133       2.093845                    0.998333      29.321965      81.079780       0.638422       0.391108      -1.101105       0.127625       0.035111      -0.011488       0.132864      -0.061463       0.030115      -0.001834      -0.218434       0.226496      -0.166474       0.072935       0.093539             13.074601       9.818236       0.695925      -0.594078      12.942889       8.518419      16.462677          -0.000000
          285              N       2.528016       6.020290      22.379932      -0.381376      45.244192 0.56218508E+03  0.13794573E+05                                10.563778                            7.597128       0.347174       2.114234                    0.999121      29.254169      80.094967       0.648375       0.384991      -1.108859      -0.052079      -0.086632      -0.073245       0.124829      -0.070189      -0.059071      -0.094424       0.042493      -0.016340      -0.153860       0.069820       0.084040             13.625129      22.587233      -0.669913      -6.079030       7.639825       2.493660      10.648328          -0.000001
          286              N       2.740774       4.617036      20.432170      -0.375882      43.798621 0.53668457E+03  0.13030372E+05                                10.326274                            7.412496       0.341928       2.110731                    0.999258      29.187806      79.760775       0.657094       0.383920      -1.108486      -0.080771       0.044360       0.102233       0.137635       0.043528       0.105264      -0.075882      -0.037160      -0.195905      -0.172158       0.079165       0.092993             13.408659      20.113607       6.684973       4.129288      10.479414       3.911415       9.632954          -0.000000
          287              N      -0.928362       7.305167      25.656930      -0.166363      36.690017 0.47398113E+03  0.11270219E+05                                 9.470711                            7.196972      -0.248770       1.964293                    0.997847      27.234898      76.142713       0.628586       0.409798      -1.079505       0.052804      -0.032598      -0.094904       0.113392       0.009368       0.034568      -0.026458       0.018178      -0.104864      -0.061648       0.019365       0.042283             11.302583      12.242946       1.230369       0.006791       9.648654       5.750037      12.016149           0.000001
          288              N       7.414280       6.204710      21.514591      -0.171305      34.565587 0.50414377E+03  0.12140060E+05                                 9.056707                            7.405347      -0.251077       1.964378                    0.996578      27.347240      76.248869       0.623551       0.407913      -1.083749      -0.109026      -0.023009      -0.004074       0.111502      -0.006575      -0.008009       0.013836      -0.070982       0.067913      -0.048078       0.009576       0.038502             10.407923      14.007935       2.223859      -0.738823       9.216363       2.516605       7.999472           0.000001
          289              N      -0.276649       8.629246      28.446244      -0.178952      34.915750 0.50172946E+03  0.12087393E+05                                 9.180617                            7.420992      -0.283592       1.952416                    0.996843      27.508177      77.130250       0.617671       0.411610      -1.079521       0.093971       0.001408       0.070098       0.117245       0.003003      -0.030470      -0.002806      -0.079830       0.005010      -0.056685       0.016908       0.039777             10.598262      11.104978       1.559237       4.686625      10.490254       0.032782      10.199554           0.000000
          290              N       3.246698      14.704490       2.129156      -0.382731      46.881641 0.58626434E+03  0.14626637E+05                                10.980111                            7.869777       0.099136       2.031421                    0.998295      30.012397      84.536795       0.619716       0.396153      -1.094221       0.093772       0.099172      -0.015064       0.137314      -0.120061       0.011342       0.028156       0.020810       0.263353      -0.167571       0.070989       0.096583             14.247243      13.221783      -3.061276       7.652725      12.081511      -6.845249      17.438436           0.000000
          291              N       5.234540      15.783865       2.857709      -0.394666      47.474821 0.59660457E+03  0.14937313E+05                                11.051487                            7.914263       0.108927       2.028890                    0.998576      30.226276      85.057047       0.621376       0.393700      -1.096838      -0.113488      -0.005470      -0.083463       0.140981      -0.019033      -0.124643      -0.003397      -0.159833      -0.032045      -0.172439       0.077253       0.095187             14.557642       9.234829       4.468421      -0.734846      22.786631      -7.893990      11.651466           0.000001
          292              N       4.026368      16.638986       0.996184      -0.380302      46.110653 0.60989990E+03  0.15380949E+05                                10.906397                            8.059370       0.018859       2.004991                    0.997608      30.267159      85.961181       0.608144       0.399370      -1.091050       0.014141      -0.087397       0.099643       0.133292       0.006319      -0.018247       0.120257       0.102513      -0.169650      -0.162516       0.074056       0.088460             13.828120      19.669497       6.787416       4.959353      11.910496       1.385754       9.904367           0.000001
          293              N       5.118461      11.594072       5.551865      -0.168937      36.313134 0.49740670E+03  0.11946268E+05                                 9.405574                            7.367681      -0.224568       1.967887                    0.998085      27.393262      76.457360       0.623167       0.409243      -1.082082      -0.031676       0.090663      -0.067144       0.117182       0.016283      -0.002917       0.024201       0.062797      -0.017214      -0.046801       0.008328       0.038472             11.398435      10.720488      -0.232056       2.591062      13.130172      -5.901152      10.344645          -0.000000
          294              N       0.188981       2.257027       1.706894      -0.166974      34.533845 0.50266871E+03  0.12117011E+05                                 9.095489                            7.415411      -0.267432       1.962139                    0.996749      27.349790      76.735717       0.619402       0.410223      -1.080314      -0.071007      -0.077945       0.012282       0.106152      -0.030212       0.009928      -0.002466      -0.000102       0.109329      -0.048766       0.009221       0.039545             10.443272       8.751331       4.469893       1.544463      11.809163       0.703717      10.769322           0.000001
          295              N       0.528243       5.128608       3.053972      -0.167932      37.473762 0.51280118E+03  0.12416984E+05                                 9.614915                            7.474298      -0.273665       1.954626                    0.997168      27.556678      77.366034       0.619179       0.408529      -1.081964      -0.048710       0.071764       0.068776       0.110693       0.023064       0.036077      -0.016902       0.025227      -0.033519      -0.051919       0.007247       0.044672             11.481290      11.247996      -1.782984       0.547735      10.304652       5.652481      12.891223           0.000001
          296              N      -0.650148       8.277171       6.750259      -0.378692      44.148871 0.55548647E+03  0.13632305E+05                                10.454909                            7.613891       0.264406       2.090672                    0.998315      29.339796      81.166646       0.637733       0.391355      -1.100850      -0.128276       0.034263      -0.012369       0.133348       0.062585      -0.029308      -0.001802      -0.217359       0.228856      -0.166749       0.073337       0.093413             13.090996       9.830857      -0.697805       0.593531      12.959132       8.530355      16.482998          -0.000000
          297              N      -2.527868       9.494871       7.511521      -0.382864      45.303004 0.56304157E+03  0.13821274E+05                                10.574115                            7.604032       0.349221       2.114842                    0.999128      29.272717      80.170319       0.647918       0.385105      -1.108743       0.052337      -0.086561      -0.072083       0.124209       0.069929       0.058791      -0.095130       0.042393      -0.017823      -0.154116       0.069452       0.084664             13.639175      22.609877       0.670478       6.085106       7.647697       2.497542      10.659950          -0.000001
          298              N      -2.740650       8.091617       5.563759      -0.377501      43.901749 0.53810023E+03  0.13074292E+05                                10.345056                            7.424467       0.346145       2.111373                    0.999277      29.220042      79.896815       0.656224       0.384148      -1.108242       0.081477       0.042835       0.101387       0.136941      -0.044068      -0.104755      -0.076675      -0.037193      -0.196224      -0.172446       0.079449       0.092997             13.435029      20.154837      -6.699643      -4.138264      10.499213       3.920028       9.651036          -0.000001
          299              N       0.928537      10.779748      10.788519      -0.165196      36.629155 0.47301639E+03  0.11241069E+05                                 9.459052                            7.188388      -0.255214       1.962854                    0.997722      27.209020      76.038698       0.629153       0.409655      -1.079646      -0.053641      -0.032560      -0.095589       0.114345      -0.008336      -0.034068      -0.025649       0.018034      -0.103148      -0.060204       0.018375       0.041829             11.287449      12.233455      -1.234019      -0.011498       9.634369       5.738013      11.994523           0.000001
          300              N       7.464868       9.679290       6.646180      -0.168441      34.381389 0.50084869E+03  0.12037994E+05                                 9.016817                            7.375059      -0.240700       1.968874                    0.996553      27.255035      75.859187       0.625753       0.407245      -1.084460       0.109775      -0.023661      -0.003844       0.112362       0.006531       0.008759       0.014082      -0.070798       0.067917      -0.048133       0.009315       0.038817             10.357060      13.922116      -2.203591       0.737505       9.179069       2.510532       7.969996           0.000001
          301              N       7.716266       2.222588       1.290578      -0.178952      34.915750 0.50172946E+03  0.12087393E+05                                 9.180617                            7.420992      -0.283592       1.952416                    0.996843      27.508177      77.130250       0.617671       0.411610      -1.079521      -0.093971      -0.001408      -0.070098       0.117245       0.003003      -0.030470      -0.002806      -0.079830       0.005010      -0.056685       0.016908       0.039777             10.598262      11.104978       1.559237       4.686625      10.490255       0.032782      10.199553           0.000000
          302              N       4.192919      -3.852656      27.607666      -0.382731      46.881641 0.58626434E+03  0.14626637E+05                                10.980111                            7.869777       0.099136       2.031421                    0.998295      30.012397      84.536795       0.619716       0.396153      -1.094221      -0.093772      -0.099172       0.015064       0.137314      -0.120061       0.011342       0.028156       0.020810       0.263353      -0.167571       0.070989       0.096583             14.247244      13.221783      -3.061276       7.652725      12.081511      -6.845249      17.438436           0.000000
          303              N       2.205077      -4.932031      26.879113      -0.394666      47.474823 0.59660459E+03  0.14937314E+05                                11.051487                            7.914263       0.108927       2.028889                    0.998576      30.226277      85.057049       0.621376       0.393700      -1.096838       0.113488       0.005470       0.083463       0.140981      -0.019033      -0.124643      -0.003397      -0.159833      -0.032045      -0.172439       0.077253       0.095187             14.557642       9.234829       4.468421      -0.734846      22.786631      -7.893990      11.651466           0.000001
          304              N       3.413249      -5.787152      28.740638      -0.380302      46.110655 0.60989993E+03  0.15380950E+05                                10.906397                            8.059370       0.018859       2.004991                    0.997608      30.267160      85.961183       0.608144       0.399369      -1.091050      -0.014141       0.087397      -0.099643       0.133292       0.006319      -0.018247       0.120257       0.102513      -0.169650      -0.162516       0.074056       0.088460             13.828120      19.669497       6.787416       4.959353      11.910496       1.385754       9.904367           0.000001
          305              N       2.321156      -0.742238      24.184957      -0.168937      36.313134 0.49740670E+03  0.11946267E+05                                 9.405574                            7.367681      -0.224568       1.967888                    0.998085      27.393262      76.457359       0.623167       0.409243      -1.082082       0.031676      -0.090663       0.067144       0.117182       0.016283      -0.002917       0.024201       0.062797      -0.017214      -0.046801       0.008328       0.038472             11.398435      10.720488      -0.232056       2.591062      13.130172      -5.901152      10.344645          -0.000000
          306              N       7.250636       8.594807      28.029928      -0.166974      34.533845 0.50266871E+03  0.12117011E+05                                 9.095489                            7.415411      -0.267432       1.962138                    0.996749      27.349790      76.735718       0.619402       0.410223      -1.080314       0.071007       0.077945      -0.012282       0.106152      -0.030212       0.009928      -0.002466      -0.000102       0.109329      -0.048766       0.009221       0.039545             10.443272       8.751331       4.469893       1.544463      11.809163       0.703717      10.769322           0.000001
          307              N       6.911374       5.723226      26.682850      -0.167932      37.473762 0.51280118E+03  0.12416984E+05                                 9.614915                            7.474298      -0.273665       1.954626                    0.997168      27.556678      77.366034       0.619179       0.408529      -1.081964       0.048710      -0.071764      -0.068776       0.110693       0.023064       0.036077      -0.016902       0.025227      -0.033519      -0.051919       0.007247       0.044672             11.481290      11.247996      -1.782984       0.547735      10.304653       5.652481      12.891223           0.000001
          308              N       8.089765       2.574663      22.986563      -0.378692      44.148873 0.55548650E+03  0.13632306E+05                                10.454910                            7.613891       0.264405       2.090672                    0.998315      29.339797      81.166649       0.637733       0.391355      -1.100850       0.128276      -0.034263       0.012369       0.133348       0.062584      -0.029308      -0.001802      -0.217359       0.228856      -0.166749       0.073337       0.093412             13.090996       9.830857      -0.697805       0.593531      12.959132       8.530355      16.482998          -0.000000
          309              N       9.967485       1.356963      22.225301      -0.382864      45.303004 0.56304157E+03  0.13821274E+05                                10.574115                            7.604032       0.349221       2.114842                    0.999128      29.272717      80.170319       0.647918       0.385105      -1.108743      -0.052337       0.086561       0.072083       0.124209       0.069929       0.058791      -0.095130       0.042393      -0.017823      -0.154116       0.069452       0.084664             13.639174      22.609877       0.670478       6.085106       7.647697       2.497542      10.659950          -0.000001
          310              N      10.180267       2.760217      24.173063      -0.377501      43.901749 0.53810024E+03  0.13074292E+05                                10.345056                            7.424468       0.346145       2.111373                    0.999277      29.220042      79.896816       0.656224       0.384148      -1.108241      -0.081477      -0.042835      -0.101387       0.136941      -0.044068      -0.104755      -0.076675      -0.037193      -0.196224      -0.172446       0.079449       0.092997             13.435029      20.154837      -6.699643      -4.138264      10.499213       3.920028       9.651036          -0.000001
          311              N       6.511080       0.072086      18.948303      -0.165196      36.629155 0.47301638E+03  0.11241069E+05                                 9.459051                            7.188388      -0.255214       1.962854                    0.997722      27.209020      76.038695       0.629153       0.409655      -1.079646       0.053641       0.032560       0.095589       0.114345      -0.008336      -0.034068      -0.025649       0.018034      -0.103148      -0.060204       0.018375       0.041829             11.287449      12.233454      -1.234019      -0.011498       9.634369       5.738013      11.994522           0.000001
          312              N      -0.025251       1.172544      23.090642      -0.168441      34.381389 0.50084869E+03  0.12037994E+05                                 9.016817                            7.375059      -0.240700       1.968874                    0.996553      27.255035      75.859186       0.625753       0.407245      -1.084460      -0.109775       0.023661       0.003844       0.112362       0.006531       0.008759       0.014082      -0.070798       0.067917      -0.048133       0.009315       0.038817             10.357060      13.922116      -2.203591       0.737505       9.179068       2.510532       7.969996           0.000001
          313              N       7.162767      -1.251993      16.158989      -0.177819      34.888664 0.50124632E+03  0.12072105E+05                                 9.173189                            7.415414      -0.274478       1.955279                    0.996942      27.496810      77.071289       0.618192       0.411387      -1.079733       0.095125      -0.001613      -0.070740       0.118556      -0.003038       0.029656      -0.002176      -0.078563       0.005175      -0.055541       0.016585       0.038956             10.588715      11.092523      -1.557862      -4.679573      10.483237       0.032468      10.190384           0.000001
          314              N      10.686115      -0.378075      12.739255      -0.380527      46.761222 0.58454372E+03  0.14572432E+05                                10.960482                            7.857310       0.097957       2.031768                    0.998223      29.971348      84.377851       0.620339       0.396061      -1.094327       0.093843      -0.099783       0.016123       0.137924       0.120752      -0.011946       0.026913       0.022299       0.263524      -0.168238       0.072655       0.095584             14.219287      13.195431       3.055519      -7.636599      12.057592      -6.830856      17.404839           0.000000
          315              N      12.673941      -1.457451      12.010702      -0.392064      47.349346 0.59481331E+03  0.14880292E+05                                11.029834                            7.900715       0.116747       2.031611                    0.998561      30.185969      84.890591       0.622145       0.393535      -1.097026      -0.114429       0.005476       0.084596       0.142410       0.018688       0.124401      -0.003945      -0.162048      -0.034681      -0.172951       0.078023       0.094928             14.525471       9.216329      -4.458086       0.733306      22.733195      -7.874472      11.626887           0.000001
          316              N      11.465764      -2.312572      13.872227      -0.378228      46.018653 0.60846131E+03  0.15335171E+05                                10.891226                            8.049424       0.022335       2.006475                    0.997613      30.234204      85.832922       0.608587       0.399326      -1.091111       0.012087       0.087873      -0.099323       0.133165      -0.008279       0.020275       0.120660       0.101603      -0.172771      -0.163537       0.074799       0.088737             13.806541      19.638512      -6.775378      -4.951065      11.891296       1.383324       9.889814           0.000001
          317              N      12.557908       2.732342       9.316546      -0.168112      36.197918 0.49559387E+03  0.11890309E+05                                 9.380746                            7.350298      -0.222632       1.969164                    0.998083      27.344267      76.248100       0.624487       0.408804      -1.082515      -0.030582      -0.090958       0.067714       0.117446      -0.017725       0.002750       0.023608       0.062722      -0.015791      -0.046773       0.007812       0.038961             11.365719      10.690204       0.232379      -2.582755      13.092350      -5.881126      10.314604           0.000000
          318              N       7.628563      12.069388      13.161517      -0.167765      34.536698 0.50273433E+03  0.12118001E+05                                 9.091617                            7.412466      -0.270870       1.961162                    0.996548      27.353469      76.723754       0.620005       0.409844      -1.080652      -0.072485       0.077813      -0.011953       0.107014       0.028851      -0.009660      -0.002360       0.002315       0.108288      -0.047225       0.008214       0.039011             10.439079       8.750642      -4.471551      -1.540633      11.809055       0.703656      10.757541           0.000001
          319              N       7.967783       9.197807      11.814439      -0.168623      37.466531 0.51274111E+03  0.12413358E+05                                 9.607319                            7.469096      -0.263688       1.957780                    0.997133      27.555747      77.319849       0.620077       0.408008      -1.082466      -0.047752      -0.071518      -0.069251       0.110412      -0.024145      -0.035804      -0.016099       0.025523      -0.033454      -0.051749       0.006592       0.045156             11.470750      11.241095       1.780712      -0.549355      10.293345       5.644046      12.877810           0.000001
          320              N       6.789340       6.049243       8.118152      -0.378997      44.090379 0.55465839E+03  0.13605909E+05                                10.442807                            7.605807       0.274133       2.093845                    0.998333      29.321965      81.079780       0.638422       0.391108      -1.101105      -0.127625      -0.035111       0.011488       0.132865      -0.061463       0.030115      -0.001834      -0.218434       0.226496      -0.166474       0.072935       0.093539             13.074601       9.818236       0.695925      -0.594077      12.942889       8.518419      16.462677          -0.000000
          321              N       4.911601       4.831544       7.356890      -0.381376      45.244199 0.56218517E+03  0.13794576E+05                                10.563779                            7.597129       0.347174       2.114234                    0.999121      29.254170      80.094975       0.648375       0.384991      -1.108859       0.052079       0.086632       0.073245       0.124829      -0.070189      -0.059071      -0.094424       0.042493      -0.016340      -0.153860       0.069820       0.084040             13.625131      22.587238      -0.669913      -6.079031       7.639826       2.493660      10.648329          -0.000001
          322              N       4.698843       6.234798       9.304652      -0.375882      43.798620 0.53668456E+03  0.13030372E+05                                10.326274                            7.412496       0.341928       2.110731                    0.999258      29.187806      79.760774       0.657094       0.383920      -1.108486       0.080770      -0.044360      -0.102233       0.137635       0.043528       0.105264      -0.075882      -0.037160      -0.195905      -0.172158       0.079165       0.092993             13.408658      20.113607       6.684973       4.129288      10.479414       3.911415       9.632954          -0.000001
          323              N       8.367979       3.546667       4.079892      -0.166363      36.690015 0.47398111E+03  0.11270218E+05                                 9.470711                            7.196972      -0.248770       1.964293                    0.997847      27.234897      76.142712       0.628586       0.409798      -1.079505      -0.052804       0.032598       0.094904       0.113392       0.009368       0.034568      -0.026458       0.018178      -0.104864      -0.061648       0.019365       0.042283             11.302583      12.242946       1.230369       0.006791       9.648654       5.750037      12.016149           0.000001
          324              N       0.025337       4.647124       8.222231      -0.171305      34.565587 0.50414376E+03  0.12140060E+05                                 9.056707                            7.405347      -0.251077       1.964378                    0.996578      27.347240      76.248870       0.623551       0.407913      -1.083749       0.109026       0.023009       0.004074       0.111502      -0.006575      -0.008009       0.013836      -0.070982       0.067913      -0.048078       0.009576       0.038502             10.407923      14.007935       2.223859      -0.738823       9.216363       2.516606       7.999473           0.000001

******************************************************
Auxiliary information for the entire system
The total spin magnetic moment of the unit cell is   0.000020
The total net atomic charge of the unit cell is   -0.000003
Accuracy of reproducing the electrostatic potential in the unit cell:
  The inner radius (bohr) =    5.0000
  The outer radius (bohr) =   12.0000
  Valid grid points have density less than (e/(bohr^3)) =    0.0001
  The number of valid grid points were=       605744
  The rms potential error without charges in kcal/mol is=      5.93329
  The rms potential error with partial charges in kcal/mol is=      1.39083
  The RRMSE value at monopole order=      0.23441
  The rms potential error with partial charges and cloud penetration in kcal/mol is=      1.37732
  The RRMSE value at monopole order with cloud penetration is=      0.23213
  The rms potential error with partial charges and atomic dipoles in kcal/mol is=      0.62183
  The RRMSE value at dipole order=      0.10480
  The rms potential error with partial charges, atomic dipoles and cloud penetration in kcal/mol is=      0.60572
  The RRMSE value at dipole order with cloud penetration=      0.10209

******************************************************
The electron densities and ab initio electrostatic potential were computed in VASP using the PBE functional and
projector augmented wave method. See the main text of the journal article for a description of computational details.
The atomic charges, dipoles, and quadrupoles were computed with the DDEC6 method as described in
(a) T. A. Manz and N. Gabaldon Limas, RSC Adv. 6 (2016) 47771-47801 DOI: 10.1039/c6ra04656h
(b) N. Gabaldon Limas and T. A. Manz, RSC Adv. 8 (2018) 2678-2707 DOI: 10.1039/c7ra11829e.
For each atom in the material, the electron cloud parameters were fit to the spherically averaged atom-in-material
electron density using radial positions for which this density was between 10^-4 and 10^-2 electrons per cubic bohr.
The polarizabilities, dispersion coefficients, and quantum Drude oscillator (QDO) parameters were fit using the MCLF method.
The magnetic structure of the system was optimized in VASP from the default ferromagnetic initial guess using spin polarization.
The atomic spin moments (ASMs) were computed on this optimized magnetic structure using the DDEC6 partition as inputs
to the method of T. A. Manz and D. S. Sholl, J. Chem. Theory Comput. 7 (2011) 4146-4164 DOI: 10.1021/ct200539n.
The RMSE and RRMSE were computed using a uniform grid with Ewald summation.
