# Supplementary material for: A collection of forcefield precursors for metal–organic frameworks
Source: RSC Adv. 2019 Nov 13;9(63):36492–507. doi: 10.1039/c9ra07327b (PMC9075174; doi:10.1039/c9ra07327b)
Supplement: RA-009-C9RA07327B-s5512 [file RA-009-C9RA07327B-s5512.xyz]

  324
jmolscript: load "" {1 1 1} spacegroup "x,y,z" unitcell [{     14.884000     0.000000     0.000000 }, {     -7.441861    17.288113     0.000000 }, {      0.000000    -5.936462    30.065524 }]
Zn    -1.848459    15.213248     6.960469     0.476683
Zn     2.074850     0.075666    12.314237     0.447914
Zn     5.910512     5.918134    17.517978     0.463727
Zn     1.848726    12.245017    21.993231     0.476035
Zn    12.809191    -2.892565    27.346999     0.448402
Zn     8.973639     8.886365     2.485216     0.463894
Zn    13.364351    -0.270416     5.838424     0.470780
Zn    -1.890477     7.786263    16.325580     0.457581
Zn     9.521357     5.555588    10.959184     0.447391
Zn     1.519663    -3.238647    20.871186     0.470532
Zn     1.890654    10.754494     1.292818     0.458619
Zn     5.362767     2.587357    25.991946     0.449146
H      0.948248    15.487975     8.153770     0.083826
H      9.704382    -0.031060     9.263188     0.148626
H      6.230470     1.356604    10.658228     0.136480
H      5.027828    -0.254129     9.272208     0.082256
H      0.043201     1.833298    14.127790     0.096118
H     12.544275     2.076976    14.242039     0.138960
H     12.267406    -0.669786    11.394834     0.133636
H     -0.191991    -0.714318    11.322676     0.062285
H      5.274950     4.628406    14.891454     0.100614
H      6.331699     2.998010    13.517460     0.107066
H      9.829447     3.594386    15.522830     0.123734
H      8.455665     4.594316    17.200486     0.093067
H      0.851365    -2.527456    13.150660     0.073646
H     -5.937102    12.758624    14.359294     0.157513
H      3.926412    -1.691700    16.412770     0.151768
H      3.292362    -0.260921    14.735113     0.067564
H      7.933261     7.244247    19.452394     0.093896
H     -5.426606     8.731370    19.293047     0.104149
H      8.711708     9.656930    15.691197     0.112279
H      7.040220     7.916695    15.573941     0.125252
H     -1.388539    13.563006    18.463238     0.129149
H     -2.217603    10.074412    19.933442     0.132205
H      8.211504    -3.692205    19.750043     0.094409
H     -0.218679    10.218656    21.199201     0.074228
H     -0.947973    12.519744    23.186532     0.082933
H      5.179646    -2.999291    24.295950     0.148518
H      8.653585    -1.611627    25.690990     0.137269
H      9.856197    -3.222360    24.304970     0.082853
H     -0.043126    -1.134933    29.160552     0.097266
H      2.339804    -0.891255    29.274801     0.138398
H      2.616620    -3.638017    26.427596     0.133329
H      0.192016    -3.682549    26.355438     0.061481
H      9.609171     1.660175    29.924216     0.099265
H      8.552392     0.029779    28.550222     0.107745
H      5.054660     6.562617     0.490068     0.125382
H      6.428464     7.562547     2.167724     0.091610
H     14.032636    -5.495687    28.183422     0.073621
H      5.937353     9.790393    29.392056     0.157035
H     10.957613     1.276531     1.380008     0.152922
H     11.591680    -3.229152    29.767875     0.067534
H      6.950917    10.212478     4.419632     0.095351
H      5.426807    11.699601     4.260285     0.103651
H      6.172497    12.625161     0.658435     0.113077
H      7.843956    10.884926     0.541179     0.125003
H      1.388816    16.531237     3.430476     0.127167
H      2.217829    13.042643     4.900680     0.132812
H      6.672499    -0.723974     4.717281     0.095054
H      0.218911    13.186887     6.166439     0.073915
H     12.803242     1.393214     8.511550     0.086982
H     -0.900446     2.504341     9.993780     0.120682
H      2.339797     2.466239     7.612591     0.140837
H      1.396135     0.751817     6.418989     0.106375
H      0.863357     7.472266    15.495771     0.090697
H      2.077881     6.555663    13.658768     0.114140
H     -1.287406     5.000533    12.323858     0.107486
H     -2.321837     5.503553    14.329229     0.095989
H      7.717401     3.995330     9.464627     0.102283
H      5.401445     3.298567     9.473647     0.123588
H      4.612619     6.051329    12.080328     0.117428
H      6.766341     6.902217    12.026210     0.110154
H      8.961738     8.121382    10.369599     0.056550
H      8.978122     9.854483     8.929461     0.133791
H     -3.164264     7.973997     6.755723     0.144534
H     11.142223     5.906309     8.156777     0.100828
H     -6.900088    15.854507     4.161069     0.067298
H     -5.514404    13.904295     3.881459     0.152256
H      7.523976    12.735578     7.278863     0.133957
H      6.263315    14.479158     7.116510     0.067025
H      0.711536     9.278413     3.809302     0.092029
H     -1.092403     9.231301     5.081074     0.142659
H     -2.338168    12.767595     3.334267     0.141603
H     -0.404740    12.642067     1.921187     0.098113
H      2.080808    -1.575017    23.544312     0.087256
H      0.900518    -0.463890    25.026542     0.120863
H     12.544267    -0.501992    22.645353     0.140682
H     13.487897    -2.216414    21.451751     0.105047
H     -0.863187    10.440497     0.463009     0.089468
H     -2.077732     3.587432    28.691530     0.115279
H      1.287526     2.032302    27.356620     0.109278
H      2.321971     2.535322    29.361991     0.096756
H      7.166693     1.027099    24.497389     0.102334
H      9.482638     0.330336    24.506409     0.124070
H     10.271516     3.083098    27.113090     0.114489
H      8.117808     3.933986    27.058972     0.110288
H      5.922425     5.153151    25.402361     0.054285
H      5.906065     6.886252    23.962223     0.133962
H      3.164413     5.005766    21.788485     0.142993
H      3.741898     2.938078    23.189539     0.099265
H      6.900356    12.886276    19.193831     0.068687
H      5.514640    10.936064    18.914221     0.149795
H      7.360252     9.767347    22.311625     0.134700
H     -6.263059    11.510927    22.149272     0.065743
H     -0.711375     6.310182    18.842064     0.091364
H      1.092568     6.263070    20.113836     0.143588
H      2.338384     9.799364    18.367029     0.141581
H      0.404949     9.673836    16.953949     0.097447
C      7.948061    -1.109647     8.631812     0.065498
C      8.797945    -0.264253     9.428548    -0.127885
C      7.974865     0.147166    10.531953     0.046790
C      6.632331     0.595357    10.258357    -0.149826
C      5.977427    -0.262929     9.299267     0.078060
C      8.768189     0.776031    11.602286     0.369890
C     10.707579     1.189126    12.714710     0.371135
C      8.824761     2.051456    13.373145     0.370580
C     -0.497093     1.333113    13.526479     0.061054
C     12.917857     1.483644    13.604650    -0.147428
C     12.139417     0.828314    12.825953     0.067411
C     12.773467    -0.092137    11.954052    -0.155630
C     -0.593854    -0.121475    11.945033     0.114007
C      6.172454     4.364689    15.053808     0.062300
C      6.845202     3.409557    14.199947    -0.153917
C      8.224946     3.036102    14.305176     0.038505
C      8.888779     3.668215    15.411588    -0.131052
C      8.085050     4.417149    16.346625     0.095849
C      1.623846    -2.505297    13.703866     0.112814
C     -5.551600    13.615280    14.503609    -0.169551
C     -4.634741    13.923388    15.534856     0.055324
C      3.375700    -1.967003    15.688190    -0.148931
C      3.003605    -1.161861    14.674982     0.097373
C     -4.512700    12.798852    16.572117     0.373307
C     -5.090213    10.865577    17.450030     0.400478
C      7.957079     7.795034    18.676704     0.096714
C      8.792078     8.720313    18.613566    -0.120863
C      8.872459     9.825186    17.588332     0.053178
C     -3.115096    11.926355    18.171603     0.397696
C      8.396165     9.291459    16.508979    -0.112927
C      7.437627     8.201850    16.388717     0.014950
C     -1.927353    11.834702    19.073568     0.071617
C     -1.157842    12.827352    19.019450    -0.144844
C     -1.650517    10.834319    19.867298    -0.129881
C      0.141533    12.885492    19.828213     0.077206
C     -0.450864    10.946312    20.630963     0.085843
C      6.935949    -4.077878    23.664574     0.067033
C      6.086080    -3.232484    24.461310    -0.125907
C      6.909171    -2.821065    25.564715     0.045608
C      8.251711    -2.372874    25.291119    -0.151492
C      8.906598    -3.231160    24.332029     0.077737
C      6.115860    -2.192200    26.635048     0.373590
C      4.176480    -1.779105    27.747472     0.371733
C      6.059314    -0.916775    28.405907     0.373691
C      0.497158    -1.635118    28.559241     0.056656
C      1.966210    -1.484587    28.637412    -0.143740
C      2.744637    -2.139917    27.858715     0.064739
C      2.110569    -3.060368    26.986814    -0.154295
C      0.593890    -3.089706    26.977795     0.117571
C      8.711664     7.332920     0.021046     0.063789
C      8.038898     0.441326    29.232709    -0.154411
C      6.659149     0.067871    29.337938     0.038148
C      5.995329     6.636446     0.378826    -0.132770
C      6.799073     7.385380     1.313863     0.096380
C     13.260157    -5.473528    28.736628     0.112504
C      5.551864    10.647049    29.536371    -0.168187
C      4.635014    16.891619     0.502094     0.053645
C     11.508318     1.001228     0.655428    -0.148679
C     11.880423    -4.130092    29.707744     0.099583
C      4.512958    15.767083     1.539355     0.370976
C      5.090443    13.833808     2.417268     0.399292
C      6.927106    10.763265     3.643942     0.088365
C      6.092121    11.688544     3.580804    -0.115552
C      6.011755    12.793417     2.555570     0.053043
C      3.115346    14.894586     3.138841     0.398889
C      6.488037    12.259690     1.476217    -0.112455
C      7.446557    11.170081     1.355955     0.015266
C      1.927603    14.802933     4.040806     0.069312
C      1.158109    15.795583     3.986688    -0.141983
C      1.650754    13.802550     4.834536    -0.129086
C     -0.141263    15.853723     4.795451     0.078788
C      0.451106    13.914543     5.598201     0.086132
C     -1.150508     1.504203     8.352203     0.109503
C     -0.483698     2.217405     9.188024    -0.157365
C      0.794840     2.558795     8.947500     0.077965
C      1.479499     2.126140     7.829062    -0.134541
C      0.888596     1.217113     7.074418     0.072883
C      1.492909     3.452147     9.921623     0.367790
C      1.347060     4.853025    11.722548     0.367959
C      3.274534     4.599437    10.730386     0.362023
C      0.427250     6.895524    14.879428     0.086886
C      1.166978     6.318139    13.776023    -0.137720
C      0.558214     5.394542    12.850005     0.053772
C     -0.761997     5.358924    13.030398    -0.128711
C     -1.431772     5.789797    14.157855     0.079831
C      7.083347     4.410960    10.038878     0.076718
C      5.681271     4.048816     9.981754    -0.126756
C      4.737633     4.818663    10.688294     0.074389
C      5.222859     5.664756    11.463984    -0.138483
C      6.522236     6.113725    11.554181     0.083987
C      9.467792     8.005546     9.572863     0.112530
C      9.509475     9.085558     8.761094    -0.140610
C     -4.521675     9.017527     7.669715     0.080184
C     -3.823624     7.994832     7.438211    -0.138748
C     10.771618     6.759789     8.352203     0.063184
C     -4.395153    10.119432     6.659514     0.367264
C     -5.103617    12.101947     5.637286     0.372866
C     -3.219312    11.116403     5.060028     0.354311
C     -6.888185    15.202189     4.855582     0.127826
C     -6.023434    14.067455     4.666169    -0.171564
C     -6.030881    13.302512     5.703430     0.072106
C      7.717472    13.417514     6.644481    -0.154790
C      7.037282    14.438524     6.569317     0.091431
C      0.046226     9.946464     3.683027     0.077460
C     -0.962908     9.918476     4.437671    -0.135517
C     -1.943755    11.031686     4.263291     0.066668
C     -1.741326    12.033673     3.391391    -0.161387
C     -0.586329    11.953215     2.555570     0.090586
C      1.150559    -1.464028    23.384965     0.107427
C      0.483762    -0.750826    24.220786    -0.155534
C     -0.794771    -0.409436    23.980262     0.080427
C     -1.479440    -0.842091    22.861824    -0.134436
C     -0.888554    -1.751118    22.107180     0.073141
C     -1.492822     0.483916    24.954385     0.364143
C     -1.346944     1.884794    26.755310     0.369462
C     11.609574     1.631206    25.763148     0.362276
C     -0.427092     3.927293    29.912190     0.088598
C     -1.166833     3.349908    28.808785    -0.139267
C     -0.558086     2.426311    27.882767     0.050914
C      0.762125     2.390693    28.063160    -0.129076
C      1.431910     2.821566    29.190617     0.079918
C      7.800756     1.442729    25.071640     0.080400
C      9.202826     1.080585    25.014516    -0.130200
C     10.146479     1.850432    25.721056     0.074027
C      9.661268     2.696525    26.496746    -0.132204
C      8.361899     3.145494    26.586943     0.081182
C      5.416367     5.037315    24.605625     0.116781
C      5.374699     6.117327    23.793856    -0.141101
C      4.521844     6.049296    22.702477     0.079790
C      3.823776     5.026601    22.470973    -0.138354
C      4.112517     3.791558    23.384965     0.065779
C      4.395337     7.151201    21.692276     0.367381
C      5.103830     9.133716    20.670048     0.372297
C      3.219507     8.148172    20.092790     0.354657
C      6.888445    12.233958    19.888344     0.124766
C      6.023675    11.099224    19.698931    -0.169048
C      6.031113    10.334281    20.736192     0.072236
C      7.166764    10.449283    21.677243    -0.157263
C      7.846971    11.470293    21.602079     0.097122
C     -0.046055     6.978233    18.715789     0.078074
C      0.963082     6.950245    19.470433    -0.134729
C      1.943946     8.063455    19.296053     0.063563
C      1.741530     9.065442    18.424153    -0.158440
C      0.586530     8.984984    17.588332     0.087397
I      3.892468    -0.567369     5.878411    -0.431045
I     -2.293358    12.986176     8.160084    -0.454342
I      2.419105    -0.919239    10.126068    -0.406545
I      3.349087     2.156802    13.282648    -0.444600
I      6.092090     4.687732    19.643009    -0.452850
I      3.850124     6.730374    16.423292    -0.453468
I     10.991541    -3.535600    20.911173    -0.430826
I      2.293593    10.017945    23.192846    -0.454490
I     12.464912    -3.887470    25.158830    -0.406270
I     11.534990    -0.811429    28.315410    -0.444640
I      8.792048     7.655963     4.610247    -0.452687
I     -3.849964     9.698605     1.390530    -0.453680
I     11.276419    -1.051011     6.921685    -0.445663
I     13.544454     0.991854     3.683327    -0.453239
I     -3.559877     6.256096    17.471677    -0.429727
I     -2.296497     9.962779    15.178880    -0.419680
I     10.891115     3.661343    10.378619    -0.391015
I      9.777077     6.745907    13.346687    -0.465968
I      3.607586    -4.019242    21.954447    -0.445420
I      1.339574    -1.976377    18.716089    -0.453256
I      3.560033     9.224327     2.438915    -0.430042
I      2.296705    12.931010     0.146118    -0.420350
I      3.992977     0.693112    25.411381    -0.391354
I      5.107074     3.777676    28.379449    -0.465858
N      6.595105    -1.052793     8.466452    -0.167712
N     10.067561     0.539485    11.749607    -0.399398
N     10.137530     2.016711    13.601643    -0.360361
N      8.086510     1.629840    12.338891    -0.360554
N      0.131003     0.489042    12.600461    -0.142061
N      6.885403     4.861184    16.094075    -0.161309
N      2.332333    -1.444192    13.670794    -0.151518
N     -5.417655    11.826562    16.593163    -0.387458
N     -4.030470    10.955429    18.255786    -0.429393
N     -3.402351    12.903545    17.302709    -0.400977
N      7.160781     7.575012    17.759705    -0.188779
N      0.303762    11.912874    20.603904    -0.148206
N      8.288905    -4.021024    23.499214    -0.168769
N      4.816485    -2.428746    26.782369    -0.402689
N      4.746545    -0.951520    28.634405    -0.360344
N      6.797555    -1.338391    27.371653    -0.364780
N     -0.130955    -2.479189    27.633223    -0.143649
N      7.998726     7.829415     1.061313    -0.159725
N     12.551687    -4.412423    28.703556    -0.154209
N      5.417897    14.794793     1.560401    -0.384202
N      4.030704    13.923660     3.223024    -0.431698
N      3.402614    15.871776     2.269947    -0.401202
N      7.723397    10.543243     2.726943    -0.186696
N     -0.303505    14.881105     5.571142    -0.150877
N     -0.616179     0.895210     7.233765    -0.206214
N      0.735319     3.951819    10.910779    -0.391310
N      2.604761     5.343342    11.638364    -0.350988
N      2.792284     3.807544     9.750249    -0.391994
N     -0.800682     6.626182    15.017729    -0.158993
N      7.448014     5.308499    10.886726    -0.172638
N      9.961932     6.948244     9.446588    -0.156231
N     -5.198880    11.254230     6.638468    -0.418209
N     -4.078111    12.145860     4.819503    -0.371022
N     -3.277366    10.108793     5.907875    -0.369425
N      7.256083    15.417743     5.847744    -0.147091
N      0.254608    10.882403     2.672825    -0.202311
N      0.616216    -2.073021    22.266527    -0.205533
N     -0.735221     0.983588    25.943541    -0.390579
N     -2.604639     2.375111    26.671126    -0.352440
N     12.091808     0.839313    24.783011    -0.389943
N      0.800836     9.594413    -0.015033    -0.159773
N      7.436106     2.340268    25.919488    -0.174323
N      4.922210     3.980013    24.479350    -0.158683
N      5.199082     8.285999    21.671230    -0.417064
N      4.078321     9.177629    19.852265    -0.370816
N      3.277547     7.140562    20.940637    -0.369971
N      7.628183    12.449512    20.880506    -0.148326
N     -0.254425     7.914172    17.705587    -0.200451

The following XYZ coordinates are in angstroms. Other properties are in atomic units.
The sperically averaged electron density of each atom fit to a function of the form exp(a - br)
eigen_1, eigen_2 and eigen_3 are the three eigenvalues of traceless quadrupole moment tensor
  atom number  atomic symbol              X              Y              Z     net charge C6 coefficient C8 coefficient C10 coefficient fluctuating dipole atomic polarizability isotropic forcefield polarizability              a              b squared Pearson coefficient          <r^3>          <r^4>         wp_QDO          m_QDO          q_QDO       dipole_x       dipole_y       dipole_z         dipole            Qxy            Qxz            Qyz     Q(x^2-y^2)  Q(3z^2 - R^2)        eigen_1        eigen_2        eigen_3 static polarizability      alpha(xx)      alpha(xy)      alpha(xz)      alpha(yy)      alpha(yz)      alpha(zz) atomic spin moment
            1             Zn      -1.848459      15.213248       6.960469       0.476683     130.446502 0.32459908E+04  0.11903233E+06                                21.032638                           18.594787       0.338822       1.865355                    0.998421      58.956111     175.115552       0.418140       0.399454      -1.139596      -0.015594       0.014663       0.016687       0.027141       0.006156      -0.023804       0.011104       0.026792      -0.030294      -0.030770      -0.001159       0.031929             24.247805      25.809784       1.986084      -1.106139      20.972501       6.679196      25.961128           0.000000
            2             Zn       2.074850       0.075666      12.314237       0.447914     131.596477 0.31773010E+04  0.11600472E+06                                21.064512                           18.322821       0.289879       1.849146                    0.998776      59.497477     176.897739       0.423381       0.396239      -1.140791       0.014087       0.014616       0.013243       0.024237       0.013480       0.050208       0.008279       0.057730      -0.042463      -0.045216      -0.024522       0.069738             24.837887      25.663827      -2.756798       0.033884      24.288536      -6.403938      24.561297          -0.000002
            3             Zn       5.910512       5.918134      17.517978       0.463727     130.434863 0.31031472E+04  0.11273904E+06                                20.986474                           18.130182       0.321021       1.861546                    0.998473      59.217821     176.185875       0.424425       0.397222      -1.138987      -0.012499      -0.005851       0.000779       0.013823      -0.001603       0.002078      -0.002923       0.025962      -0.016645      -0.011626      -0.004466       0.016092             24.575861      24.073885       0.509617      -4.237539      24.665703       6.163840      24.987994          -0.000001
            4             Zn       1.848726      12.245017      21.993231       0.476035     130.493755 0.32475631E+04  0.11910439E+06                                21.037444                           18.598957       0.334220       1.864146                    0.998445      58.970698     175.169374       0.418105       0.399439      -1.139606       0.015837       0.014275       0.017356       0.027493      -0.006880       0.022840       0.011033       0.025356      -0.032186      -0.030583      -0.000080       0.030663             24.252845      25.813260      -1.989090       1.102767      20.979233       6.679993      25.966043           0.000001
            5             Zn      12.809191      -2.892565      27.346999       0.448402     131.657955 0.31781057E+04  0.11604928E+06                                21.076804                           18.329237       0.286336       1.848129                    0.998828      59.507785     176.979025       0.423136       0.396416      -1.140587      -0.013382       0.015069       0.013195       0.024088      -0.012948      -0.050660       0.008950       0.059525      -0.040173      -0.044955      -0.025676       0.070631             24.857985      25.681983       2.761631      -0.032073      24.314593      -6.415132      24.577379           0.000001
            6             Zn       8.973639       8.886365       2.485216       0.463894     130.442006 0.31037751E+04  0.11276911E+06                                20.989511                           18.134088       0.317438       1.860622                    0.998468      59.218586     176.201741       0.424301       0.397313      -1.138906       0.012688      -0.005047       0.000513       0.013665       0.000916      -0.002103      -0.002732       0.026799      -0.018375      -0.011681      -0.005026       0.016707             24.577409      24.079268      -0.514053       4.235215      24.667737       6.158336      24.985222           0.000001
            7             Zn      13.364351      -0.270416       5.838424       0.470780     134.149653 0.31431567E+04  0.11451122E+06                                21.353585                           18.257878       0.322993       1.860886                    0.998588      59.170955     176.052184       0.422725       0.397709      -1.139112      -0.006318       0.012628       0.001860       0.014243       0.013499      -0.013447       0.016897      -0.000259      -0.032988      -0.031064       0.011596       0.019468             25.245849      23.353134      -0.409854       4.278699      26.485408       6.566194      25.899004           0.000000
            8             Zn      -1.890477       7.786263      16.325580       0.457581     131.671835 0.33051745E+04  0.12187710E+06                                21.226040                           18.825995       0.329877       1.854847                    0.998735      59.947221     179.157226       0.413072       0.402117      -1.136530      -0.027855       0.004386      -0.006298       0.028893       0.040123       0.015935       0.024303       0.029349       0.058474      -0.054248      -0.000217       0.054465             24.315226      27.877128      -3.970208       0.443917      21.391036       5.255302      23.677515           0.000001
            9             Zn       9.521357       5.555588      10.959184       0.447391     135.255596 0.33353381E+04  0.12318815E+06                                21.494766                           18.811474       0.342757       1.856678                    0.998852      60.093869     179.355662       0.416812       0.397866      -1.140302      -0.000654       0.008485       0.013689       0.016119       0.016843       0.036894       0.002659      -0.075550      -0.040556      -0.061470       0.011190       0.050280             25.307016      26.971756       2.200037      -1.346084      25.457518      -6.761401      23.491775          -0.000001
           10             Zn       1.519663      -3.238647      20.871186       0.470532     134.341932 0.31494915E+04  0.11480952E+06                                21.379568                           18.281402       0.317495       1.858949                    0.998623      59.221512     176.303312       0.422239       0.397933      -1.138855       0.006060       0.012681       0.001175       0.014103      -0.011906       0.013066       0.017667      -0.001882      -0.034387      -0.030778       0.011710       0.019069             25.274540      23.383663       0.409502      -4.281577      26.509608       6.570500      25.930348           0.000001
           11             Zn       1.890654      10.754494       1.292818       0.458619     131.468420 0.32984076E+04  0.12155785E+06                                21.198710                           18.801593       0.332435       1.855959                    0.998705      59.884263     178.882044       0.413534       0.401898      -1.136754       0.027884       0.004674      -0.007141       0.029161      -0.039821      -0.015898       0.024490       0.029637       0.057813      -0.054003      -0.000368       0.054371             24.284469      27.841276       3.964723      -0.447932      21.363264       5.249315      23.648866           0.000002
           12             Zn       5.362767       2.587357      25.991946       0.449146     135.163075 0.33324184E+04  0.12306338E+06                                21.494276                           18.810682       0.332641       1.854264                    0.998862      60.062310     179.296794       0.416539       0.398181      -1.139984       0.000561       0.008920       0.012710       0.015538      -0.018665      -0.036551       0.001563      -0.075610      -0.039849      -0.061661       0.010911       0.050750             25.306664      26.972395      -2.200314       1.345532      25.458332      -6.762771      23.489264           0.000001
           13              H       0.948248      15.487975       8.153770       0.083826       1.509641 0.11439726E+02  0.12335992E+03                                 2.219615                            2.008558      -1.224919       2.284583                    0.993237       3.978761      11.845377       0.429500       1.322465      -0.699999       0.024619      -0.040349      -0.014254       0.049369      -0.004833      -0.000821       0.010693       0.005444      -0.033749      -0.017096       0.003910       0.013186              2.367907       2.106513      -0.394108      -0.362164       2.497583       0.876144       2.499625          -0.000001
           14              H       9.704382      -0.031060       9.263188       0.148626       1.157127 0.85927816E+01  0.87780119E+02                                 1.956128                            1.816673      -1.668858       2.102144                    0.990622       4.044782      12.407654       0.416287       1.440294      -0.673374       0.032805       0.020231      -0.013606       0.040873       0.008390      -0.004838       0.005701       0.005549      -0.023214      -0.013942       0.001217       0.012725              2.025655       2.706060       0.264108      -0.153618       1.612507       0.115993       1.758397          -0.000000
           15              H       6.230470       1.356604      10.658228       0.136480       1.081481 0.79183521E+01  0.79190739E+02                                 1.863076                            1.737744      -1.588843       2.131977                    0.991663       4.005869      12.126709       0.428251       1.430106      -0.675111      -0.016298       0.034991       0.005649       0.039011      -0.009261       0.003642       0.004525       0.003706      -0.034287      -0.014548      -0.000611       0.015159              1.930335       1.796372      -0.353794      -0.098505       2.282770       0.408957       1.711863          -0.000001
           16              H       5.027828      -0.254129       9.272208       0.082256       1.280325 0.93829167E+01  0.97679054E+02                                 2.061800                            1.868924      -1.531170       2.127342                    0.990970       4.358984      13.361993       0.421469       1.395972      -0.680769      -0.044551      -0.006358       0.004719       0.045249      -0.000742       0.000335       0.014190       0.001584      -0.034693      -0.019731       0.006556       0.013175              2.178583       3.217511       0.017877       0.000836       1.646682       0.118486       1.671556          -0.000000
           17              H       0.043201       1.833298      14.127790       0.096118       1.567173 0.12327985E+02  0.13390123E+03                                 2.182798                            2.021460      -1.251538       2.270826                    0.995399       3.802034      10.942092       0.453674       1.242995      -0.719137       0.023584       0.028384       0.038141       0.053071      -0.005277       0.000075       0.022318      -0.002456       0.024033      -0.021443      -0.004468       0.025911              2.249054       2.402957       0.394214       0.517602       2.149655       0.410431       2.194550          -0.000003
           18              H      12.544275       2.076976      14.242039       0.138960       1.168833 0.86828853E+01  0.86668757E+02                                 1.819968                            1.716686      -0.974889       2.428968                    0.998639       3.365056       9.379550       0.482124       1.272767      -0.712654      -0.017801       0.022160       0.027104       0.039276       0.001532       0.001417       0.012807      -0.007577       0.023011      -0.009643      -0.007713       0.017356              1.853435       1.865644      -0.229395      -0.208870       1.852144       0.405712       1.842517          -0.000002
           19              H      12.267406      -0.669786      11.394834       0.133636       1.400775 0.10937679E+02  0.11529457E+03                                 2.025041                            1.907076      -1.284241       2.274324                    0.996443       3.579723      10.147842       0.465994       1.246930      -0.718597      -0.021724      -0.029101      -0.023450       0.043228       0.006550      -0.002679       0.014565      -0.014121      -0.009930      -0.016339      -0.002787       0.019126              2.055349       2.207826       0.243558       0.315054       1.992602       0.374511       1.965620          -0.000003
           20              H      -0.191991      -0.714318      11.322676       0.062285       1.665638 0.13050606E+02  0.14471131E+03                                 2.288360                            2.081966      -1.508750       2.128798                    0.994348       4.308566      12.794858       0.443493       1.245512      -0.714163       0.016142      -0.023384      -0.024857       0.037752       0.007031       0.010029       0.011687      -0.001843      -0.004954      -0.012996      -0.006263       0.019258              2.397015       2.334176      -0.545923      -0.430399       2.384291       0.598882       2.472578          -0.000001
           21              H       5.274950       4.628406      14.891454       0.100614       1.253024 0.93061822E+01  0.96599941E+02                                 2.030375                            1.862819      -1.530280       2.139443                    0.991460       4.215045      12.866524       0.421988       1.398303      -0.681060      -0.045242       0.004896      -0.012390       0.047163       0.000325       0.013863       0.007342       0.015396       0.011898      -0.014957      -0.004747       0.019704              2.118107       2.873071      -0.350618       0.184377       1.735181       0.073481       1.746069          -0.000000
           22              H       6.331699       2.998010      13.517460       0.107066       1.183324 0.91047605E+01  0.94198729E+02                                 1.964501                            1.849736      -1.614928       2.098827                    0.990984       4.293752      13.178768       0.420095       1.409230      -0.678256      -0.021802      -0.015597      -0.025538       0.037024      -0.003086       0.007043      -0.000649       0.013865      -0.002422      -0.007389      -0.004500       0.011889              2.031479       2.061118       0.164293       0.339768       1.856174       0.405858       2.177146          -0.000001
           23              H       9.829447       3.594386      15.522830       0.123734       1.439379 0.11324502E+02  0.12176574E+03                                 2.132364                            1.989466      -1.522593       2.156713                    0.992001       3.944311      11.712379       0.434625       1.310645      -0.701820       0.042322       0.002361       0.003427       0.042526      -0.000785       0.005147      -0.003705       0.023346      -0.000317      -0.012731      -0.001087       0.013818              2.192778       2.939928      -0.129237       0.026716       1.794171       0.160635       1.844235          -0.000002
           24              H       8.455665       4.594316      17.200486       0.093067       1.449257 0.11106745E+02  0.11940606E+03                                 2.186160                            1.999836      -1.415870       2.200959                    0.991789       4.047080      12.202576       0.421923       1.350309      -0.693341       0.021377       0.002288       0.043366       0.048403      -0.009390       0.010918       0.006426       0.013530       0.004884      -0.018539       0.003054       0.015485              2.289890       1.966876       0.092418       0.382317       1.915239       0.478964       2.987555          -0.000001
           25              H       0.851365      -2.527456      13.150660       0.073646       1.474039 0.11068276E+02  0.11624427E+03                                 2.045708                            1.873635      -1.002461       2.385341                    0.997344       3.646733      10.097692       0.490335       1.189382      -0.731975      -0.044449      -0.001203      -0.017212       0.047680       0.010598       0.012503      -0.005043       0.002500      -0.046280      -0.023415       0.003774       0.019641              2.131837       2.408632      -0.172862       0.747455       1.793281      -0.224452       2.193599          -0.000002
           26              H      -5.937102      12.758624      14.359294       0.157513       1.152216 0.84082246E+01  0.82772194E+02                                 1.765395                            1.662685      -1.057469       2.401436                    0.998232       3.202757       8.698524       0.504637       1.232954      -0.722533      -0.014310      -0.039297      -0.012689       0.043704       0.005293       0.014554       0.011428      -0.006196      -0.030034      -0.021422       0.000175       0.021247              1.800349       1.491075       0.264640       0.082465       2.330884      -0.051565       1.579086          -0.000001
           27              H       3.926412      -1.691700      16.412770       0.151768       1.286440 0.97296383E+01  0.99730001E+02                                 1.934822                            1.817463      -1.187600       2.342837                    0.995779       3.361436       9.435757       0.469366       1.273109      -0.713965       0.026900       0.018785       0.032574       0.046234       0.013028       0.013923       0.004775      -0.003577      -0.010757      -0.017462      -0.004328       0.021790              1.957820       1.855716       0.121726       0.473759       1.746969       0.024967       2.270775          -0.000003
           28              H       3.292362      -0.260921      14.735113       0.067564       1.509594 0.11217689E+02  0.12009967E+03                                 2.171780                            1.948122      -1.477205       2.152031                    0.993957       4.168174      12.272881       0.450928       1.268704      -0.708917       0.009155       0.036305       0.011916       0.039292       0.005677       0.012715       0.005162      -0.002057       0.029580      -0.013764      -0.005464       0.019228              2.314898       1.820342       0.487465       0.044156       3.350883      -0.268531       1.773470          -0.000002
           29              H       7.933261       7.244247      19.452394       0.093896       1.606149 0.12566233E+02  0.13832978E+03                                 2.292001                            2.092454      -1.265906       2.265742                    0.994189       3.978085      11.854511       0.425851       1.306586      -0.704133       0.005367      -0.018204       0.033975       0.038916       0.004233       0.013257      -0.003379       0.016651       0.036557      -0.017256      -0.004118       0.021374              2.380714       1.872931       0.259808      -0.281278       2.463970      -0.739352       2.805242           0.000001
           30              H      -5.426606       8.731370      19.293047       0.104149       1.500927 0.12321568E+02  0.13431907E+03                                 2.149586                            2.044579      -1.302468       2.250122                    0.994147       3.855174      11.252816       0.441633       1.272252      -0.712278       0.029072      -0.011843       0.027464       0.041710       0.002908       0.015072      -0.010525      -0.002481       0.038435      -0.019897      -0.003247       0.023145              2.182237       2.471350       0.254284       0.479692       1.867735       0.117420       2.207625           0.000001
           31              H       8.711708       9.656930      15.691197       0.112279       1.376893 0.11163436E+02  0.11982216E+03                                 2.092783                            1.992158      -1.349252       2.236385                    0.993056       3.936088      11.747113       0.428042       1.333155      -0.697571       0.019572       0.009294      -0.032137       0.038759       0.005763       0.000552      -0.003413       0.007266       0.038073      -0.013563       0.000364       0.013200              2.124912       1.822863       0.315860      -0.250161       2.055747      -0.221940       2.496125           0.000000
           32              H       7.040220       7.916695      15.573941       0.125252       1.506079 0.11420114E+02  0.12334220E+03                                 2.227377                            2.020902      -1.401621       2.220904                    0.992259       3.913146      11.735654       0.422876       1.341070      -0.696164      -0.014671      -0.011855      -0.051540       0.054883       0.013833       0.006511      -0.004861      -0.011757       0.055000      -0.025692       0.005849       0.019843              2.374764       2.106637       0.411742       0.558854       2.206141       0.632016       2.811513          -0.000000
           33              H      -1.388539      13.563006      18.463238       0.129149       1.238082 0.92585164E+01  0.93451891E+02                                 1.848256                            1.740214      -1.119864       2.349125                    0.997823       3.428161       9.456847       0.494725       1.226579      -0.722792      -0.010091       0.031395      -0.019556       0.038340       0.007316      -0.005645      -0.009530      -0.023733      -0.031302      -0.015053      -0.007597       0.022650              1.877382       1.727082      -0.119354       0.270676       2.059200      -0.417471       1.845863          -0.000002
           34              H      -2.217603      10.074412      19.933442       0.132205       1.353321 0.10530761E+02  0.11069193E+03                                 2.036365                            1.916676      -1.123919       2.355435                    0.996790       3.594683      10.399385       0.445432       1.308184      -0.705326      -0.023731      -0.032341       0.005231       0.040453       0.008271      -0.002018      -0.013376      -0.022356      -0.015050      -0.013465      -0.009369       0.022833              2.070941       2.220176       0.461644       0.105707       2.322041       0.024592       1.670606           0.000001
           35              H       8.211504      -3.692205      19.750043       0.094409       1.729838 0.13194946E+02  0.14642351E+03                                 2.359942                            2.110418      -1.345348       2.218358                    0.994930       4.015175      11.850988       0.436056       1.265787      -0.712700       0.025411       0.037306      -0.010302       0.046299      -0.000591       0.005645      -0.017682      -0.023508       0.000849      -0.016649      -0.008264       0.024913              2.469979       2.795450       0.920650       0.075313       2.735020      -0.024421       1.879466          -0.000003
           36              H      -0.218679      10.218656      21.199201       0.074228       1.750773 0.13965024E+02  0.15738029E+03                                 2.387261                            2.175225      -1.387253       2.187943                    0.994465       4.178079      12.478605       0.427759       1.270568      -0.711133       0.007334      -0.036033       0.022013       0.042857       0.013962       0.001583      -0.005574      -0.015077      -0.040407      -0.016340      -0.006702       0.023042              2.470693       2.130934      -0.472110       0.403912       2.832291      -0.597060       2.448853           0.000001
           37              H      -0.947973      12.519744      23.186532       0.082933       1.508065 0.11423829E+02  0.12309452E+03                                 2.213915                            2.004026      -1.206966       2.291121                    0.993504       3.976539      11.818196       0.431174       1.318336      -0.700838      -0.024901      -0.040569      -0.014419       0.049737       0.004724       0.000920       0.010781       0.004953      -0.033958      -0.017142       0.003963       0.013179              2.361308       2.101142       0.392442       0.360565       2.490523       0.872281       2.492259           0.000001
           38              H       5.179646      -2.999291      24.295950       0.148518       1.160640 0.86243323E+01  0.88193012E+02                                 1.960756                            1.820454      -1.675244       2.099032                    0.990585       4.052529      12.442334       0.415654       1.441003      -0.673216      -0.032535       0.020417      -0.013202       0.040616      -0.008362       0.004957       0.005691       0.005737      -0.023652      -0.014062       0.001250       0.012812              2.030682       2.714297      -0.265302       0.154397       1.615683       0.116323       1.762065           0.000001
           39              H       8.653585      -1.611627      25.690990       0.137269       1.074071 0.78500716E+01  0.78323830E+02                                 1.853836                            1.729763      -1.577705       2.137991                    0.991760       3.986094      12.045535       0.429492       1.429324      -0.675326       0.016334       0.034862       0.005393       0.038875       0.009345      -0.003622       0.004586       0.003456      -0.034308      -0.014594      -0.000628       0.015222              1.920406       1.787361       0.350902       0.097691       2.270114       0.405628       1.703743           0.000000
           40              H       9.856197      -3.222360      24.304970       0.082853       1.278823 0.93701099E+01  0.97511392E+02                                 2.060128                            1.867608      -1.530857       2.127931                    0.990993       4.355512      13.348536       0.421636       1.395912      -0.680784       0.044298      -0.006818       0.004865       0.045083       0.000983      -0.000476       0.014267       0.001259      -0.033195      -0.019462       0.006142       0.013320              2.176715       3.214033      -0.017795      -0.000807       1.645643       0.118316       1.670470           0.000000
           41              H      -0.043126      -1.134933      29.160552       0.097266       1.552421 0.12190321E+02  0.13202564E+03                                 2.168365                            2.009625      -1.240425       2.276513                    0.995525       3.786427      10.879049       0.455215       1.242356      -0.719279      -0.022710       0.028409       0.038008       0.052606       0.005137      -0.000226       0.021984      -0.001930       0.023539      -0.021274      -0.004108       0.025382              2.233501       2.385469      -0.389353      -0.511311       2.135514       0.405509       2.179519           0.000001
           42              H       2.339804      -0.891255      29.274801       0.138398       1.176918 0.87561088E+01  0.87604646E+02                                 1.830479                            1.725541      -1.031412       2.403305                    0.998276       3.375050       9.425925       0.480086       1.275178      -0.712143       0.017344       0.022645       0.026799       0.039138      -0.001471      -0.001357       0.012744      -0.007782       0.023123      -0.009521      -0.007814       0.017335              1.864525       1.876446       0.232156       0.211374       1.863434       0.410320       1.853694           0.000000
           43              H       2.616620      -3.638017      26.427596       0.133329       1.402918 0.10956838E+02  0.11553830E+03                                 2.026512                            1.908281      -1.282342       2.275162                    0.996444       3.581260      10.151517       0.466053       1.246323      -0.718739       0.022041      -0.029041      -0.023536       0.043395      -0.006393       0.002523       0.014536      -0.014346      -0.009971      -0.016130      -0.003032       0.019162              2.056842       2.209350      -0.244069      -0.315642       1.994092       0.375223       1.967085           0.000002
           44              H       0.192016      -3.682549      26.355438       0.061481       1.673701 0.13126359E+02  0.14577986E+03                                 2.296938                            2.088939      -1.516968       2.125452                    0.994144       4.318317      12.839002       0.442399       1.246632      -0.713915      -0.015747      -0.023704      -0.024782       0.037736      -0.006927      -0.009700       0.011792      -0.001304      -0.005000      -0.012960      -0.006077       0.019036              2.406415       2.343264       0.549333       0.433214       2.393577       0.602707       2.482404           0.000001
           45              H       9.609171       1.660175      29.924216       0.099265       1.259606 0.93647787E+01  0.97350876E+02                                 2.036241                            1.867684      -1.532373       2.137698                    0.991427       4.227259      12.908958       0.421816       1.396820      -0.681311       0.046157       0.005038      -0.011809       0.047909      -0.000313      -0.013918       0.007373       0.015192       0.011452      -0.014965      -0.004718       0.019682              2.124497       2.883123       0.352253      -0.185199       1.739769       0.073885       1.750598           0.000001
           46              H       8.552392       0.029779      28.550222       0.107745       1.189105 0.91578936E+01  0.94862803E+02                                 1.968018                            1.852759      -1.625030       2.093897                    0.990962       4.302469      13.202768       0.420661       1.405638      -0.678857       0.021604      -0.015226      -0.025129       0.036470       0.003212      -0.007216      -0.000393       0.013808      -0.002641      -0.007576      -0.004443       0.012019              2.035224       2.064989      -0.164957      -0.340966       1.859349       0.407151       2.181333           0.000000
           47              H       5.054660       6.562617       0.490068       0.125382       1.444334 0.11377990E+02  0.12255514E+03                                 2.142580                            1.998270      -1.549390       2.146391                    0.991687       3.950896      11.764158       0.432082       1.316055      -0.700697      -0.041299       0.002274       0.003392       0.041501       0.000687      -0.005234      -0.003823       0.023149      -0.000250      -0.012725      -0.001055       0.013780              2.203650       2.956351       0.130306      -0.026890       1.802088       0.161997       1.852511           0.000000
           48              H       6.428464       7.562547       2.167724       0.091610       1.450704 0.11117758E+02  0.11950931E+03                                 2.183887                            1.998001      -1.401070       2.205935                    0.991925       4.049143      12.193095       0.423171       1.346497      -0.694091      -0.021057       0.002370       0.044287       0.049096       0.009320      -0.011198       0.006283       0.013366       0.004937      -0.018508       0.002811       0.015697              2.287365       1.964833      -0.092139      -0.381449       1.913439       0.478081       2.983822          -0.000000
           49              H      14.032636      -5.495687      28.183422       0.073621       1.471511 0.11046510E+02  0.11593745E+03                                 2.041296                            1.870219      -0.986162       2.391780                    0.997425       3.645621      10.085199       0.491492       1.187383      -0.732417       0.044180      -0.001028      -0.017201       0.047421      -0.010673      -0.012554      -0.005002       0.003019      -0.045918      -0.023355       0.003588       0.019767              2.126860       2.402561       0.172303      -0.744451       1.789802      -0.223652       2.188217           0.000002
           50              H       5.937353       9.790393      29.392056       0.157035       1.161816 0.84943823E+01  0.83849965E+02                                 1.776871                            1.672473      -1.119265       2.372921                    0.997824       3.213765       8.745924       0.502478       1.234860      -0.722114       0.014302      -0.039211      -0.012430       0.043549      -0.005251      -0.014843       0.011400      -0.006307      -0.030611      -0.021773       0.000381       0.021391              1.812415       1.499557      -0.267951      -0.083353       2.349460      -0.051952       1.588229           0.000003
           51              H      10.957613       1.276531       1.380008       0.152922       1.283136 0.96978514E+01  0.99305523E+02                                 1.929506                            1.812858      -1.179564       2.345822                    0.995940       3.358072       9.416254       0.470679       1.270818      -0.714411      -0.026713       0.018867       0.031865       0.045661      -0.013041      -0.014346       0.004695      -0.003584      -0.009031      -0.017840      -0.004089       0.021929              1.952327       1.850742      -0.121239      -0.471558       1.742541       0.024947       2.263698          -0.000000
           52              H      11.591680      -3.229152      29.767875       0.067534       1.508443 0.11204136E+02  0.11988867E+03                                 2.168360                            1.945164      -1.471330       2.154382                    0.993896       4.164664      12.249283       0.452002       1.266384      -0.709417      -0.009010       0.036124       0.012420       0.039248      -0.005500      -0.012930       0.005197      -0.002546       0.029303      -0.013972      -0.005310       0.019283              2.311131       1.817624      -0.486698      -0.044003       3.345289      -0.267534       1.770481           0.000000
           53              H       6.950917      10.212478       4.419632       0.095351       1.592285 0.12441391E+02  0.13661301E+03                                 2.278762                            2.081997      -1.256554       2.270272                    0.994231       3.963594      11.796244       0.426934       1.306539      -0.704145      -0.005869      -0.018002       0.033563       0.038536      -0.004254      -0.012911      -0.003243       0.016262       0.036760      -0.017037      -0.003986       0.021023              2.366252       1.863729      -0.257048       0.278394       2.448636      -0.731401       2.786389           0.000000
           54              H       5.426807      11.699601       4.260285       0.103651       1.500094 0.12302878E+02  0.13400541E+03                                 2.144279                            2.039361      -1.290570       2.254174                    0.994161       3.853641      11.227567       0.443586       1.267690      -0.713232      -0.029429      -0.011279       0.028028       0.042177      -0.002936      -0.014649      -0.010653      -0.002315       0.037916      -0.019636      -0.003169       0.022805              2.176919       2.465265      -0.253327      -0.478999       1.862846       0.117224       2.202645           0.000001
           55              H       6.172497      12.625161       0.658435       0.113077       1.381520 0.11215461E+02  0.12056775E+03                                 2.100828                            1.999435      -1.368131       2.228733                    0.992791       3.944185      11.795499       0.426249       1.336684      -0.696837      -0.019662       0.008891      -0.031968       0.038569      -0.005717      -0.000760      -0.003566       0.007652       0.038562      -0.013768       0.000376       0.013393              2.133202       1.829427      -0.317974       0.251597       2.063858      -0.223121       2.506321           0.000002
           56              H       7.843956      10.884926       0.541179       0.125003       1.519143 0.11540846E+02  0.12502048E+03                                 2.243579                            2.034092      -1.485081       2.183055                    0.991492       3.929978      11.818073       0.420560       1.344419      -0.695473       0.014116      -0.011819      -0.050920       0.054146      -0.013876      -0.006844      -0.004982      -0.010824       0.055488      -0.025760       0.005642       0.020118              2.393147       2.121818      -0.417005      -0.565583       2.222791       0.639843       2.834831           0.000002
           57              H       1.388816      16.531237       3.430476       0.127167       1.251256 0.93796882E+01  0.94985729E+02                                 1.861336                            1.751547      -1.121416       2.346476                    0.997779       3.446606       9.524146       0.493117       1.226554      -0.722776       0.010129       0.032197      -0.019953       0.039209      -0.007408       0.005638      -0.009567      -0.024087      -0.030631      -0.014934      -0.007835       0.022769              1.890942       1.738758       0.120764      -0.273877       2.074986      -0.422501       1.859081           0.000000
           58              H       2.217829      13.042643       4.900680       0.132812       1.353472 0.10532154E+02  0.11072218E+03                                 2.037570                            1.917625      -1.129336       2.353394                    0.996759       3.593777      10.401162       0.444987       1.309307      -0.705098       0.023670      -0.031600       0.005274       0.039833      -0.008337       0.001976      -0.013645      -0.022477      -0.014972      -0.013710      -0.009382       0.023091              2.072249       2.221595      -0.462320      -0.105847       2.323730       0.024621       1.671421           0.000001
           59              H       6.672499      -0.723974       4.717281       0.095054       1.731274 0.13208460E+02  0.14662572E+03                                 2.362381                            2.112363      -1.343299       2.219093                    0.994938       4.015135      11.856873       0.435544       1.266824      -0.712483      -0.025136       0.037175      -0.010219       0.046024       0.000785      -0.005833      -0.017446      -0.023796       0.000997      -0.016655      -0.008183       0.024838              2.472593       2.798713      -0.922309      -0.075438       2.738054      -0.024444       1.881013          -0.000000
           60              H       0.218911      13.186887       6.166439       0.073915       1.751701 0.13975499E+02  0.15754670E+03                                 2.389471                            2.177131      -1.387725       2.187796                    0.994586       4.179584      12.489892       0.427200       1.271842      -0.710869      -0.007295      -0.036045       0.021875       0.042790      -0.014022      -0.001511      -0.005659      -0.015072      -0.039945      -0.016263      -0.006778       0.023041              2.473076       2.132973       0.472718      -0.404474       2.835085      -0.597652       2.451170          -0.000000
           61              H      12.803242       1.393214       8.511550       0.086982       1.357349 0.10133582E+02  0.10679460E+03                                 2.104170                            1.915594      -1.428627       2.185962                    0.991908       4.130850      12.453108       0.428001       1.357924      -0.690294      -0.041290       0.002960       0.012430       0.043221      -0.000080      -0.008832       0.005076       0.019367       0.019738      -0.014445      -0.001353       0.015798              2.209742       3.166317       0.238909      -0.117804       1.705009       0.098842       1.757901          -0.000000
           62              H      -0.900446       2.504341       9.993780       0.120682       1.134548 0.83823716E+01  0.84983778E+02                                 1.920021                            1.782791      -1.562373       2.132653                    0.991364       4.126622      12.553871       0.424885       1.421888      -0.676479      -0.016813       0.005108       0.026934       0.032159       0.000644      -0.009473      -0.002287       0.022098       0.018647      -0.014420      -0.002304       0.016723              2.000071       1.877165      -0.044039      -0.318453       1.722217       0.381263       2.400831          -0.000001
           63              H       2.339797       2.466239       7.612591       0.140837       1.385221 0.10619521E+02  0.11171785E+03                                 2.061041                            1.917054      -1.259623       2.299074                    0.994648       3.569634      10.288576       0.448635       1.297762      -0.707633       0.031338       0.017014      -0.016086       0.039120       0.006345      -0.013273      -0.004768       0.004297      -0.002084      -0.012517      -0.004994       0.017512              2.109429       2.636004       0.433487      -0.157728       1.863357       0.062158       1.828928          -0.000002
           64              H       1.396135       0.751817       6.418989       0.106375       1.189934 0.86174783E+01  0.87453729E+02                                 1.950366                            1.784380      -1.304338       2.256825                    0.992585       3.936709      11.752273       0.435594       1.385562      -0.684918       0.033867      -0.021130      -0.029609       0.049701       0.005215      -0.010539       0.010032       0.004546      -0.005396      -0.017744       0.005652       0.012092              2.062660       1.844533      -0.286909      -0.343681       2.095201       0.657687       2.248247           0.000000
           65              H       0.863357       7.472266      15.495771       0.090697       1.417518 0.10074983E+02  0.10597562E+03                                 2.166133                            1.907943      -1.405433       2.195533                    0.992659       4.101828      12.335775       0.429761       1.354933      -0.690984       0.024368       0.023346       0.026571       0.042951       0.009478       0.000947       0.007084       0.012350      -0.016266      -0.013249      -0.001707       0.014956              2.365717       2.012599       0.364387       0.452861       2.247964       0.957420       2.836589          -0.000000
           66              H       2.077881       6.555663      13.658768       0.114140       1.474966 0.11567672E+02  0.12493581E+03                                 2.155259                            2.000046      -1.538171       2.140352                    0.992834       4.012197      11.907195       0.437320       1.296777      -0.704292       0.036273       0.015895      -0.005098       0.039930       0.010443      -0.000022       0.001701       0.001270      -0.024110      -0.008769      -0.005770       0.014539              2.224871       2.952995       0.163125      -0.231588       1.769284       0.182553       1.952334          -0.000002
           67              H      -1.287406       5.000533      12.323858       0.107486       1.321070 0.10226978E+02  0.10792130E+03                                 2.053243                            1.915730      -1.532488       2.142297                    0.991308       4.112243      12.365842       0.431314       1.345713      -0.692528      -0.017873      -0.001100      -0.029584       0.034581       0.005173      -0.000225      -0.002568       0.015025       0.015602      -0.012052       0.004938       0.007114              2.123706       2.211440       0.221235       0.426850       1.830639       0.423212       2.329040          -0.000001
           68              H      -2.321837       5.503553      14.329229       0.095989       1.333163 0.97569278E+01  0.10208207E+03                                 2.090455                            1.888484      -1.485412       2.161039                    0.991738       4.154356      12.569303       0.427095       1.370708      -0.687154      -0.044323      -0.020356       0.005555       0.049089       0.013470      -0.002287       0.009637       0.007431      -0.013864      -0.018007       0.000870       0.017138              2.208127       3.127452       0.376336      -0.267236       1.757311       0.050031       1.739617          -0.000000
           69              H       7.717401       3.995330       9.464627       0.102283       1.548068 0.12023564E+02  0.13012139E+03                                 2.191445                            2.016627      -1.236751       2.286154                    0.995451       3.770268      10.924070       0.446212       1.268380      -0.713639       0.024377      -0.017326      -0.037239       0.047762       0.008005      -0.003264       0.015660      -0.009056       0.026512      -0.018887      -0.002024       0.020912              2.272352       2.614357      -0.369535      -0.611316       2.047738       0.323708       2.154959          -0.000001
           70              H       5.401445       3.298567       9.473647       0.123588       1.247235 0.94747388E+01  0.97135194E+02                                 1.926088                            1.812948      -1.106125       2.357478                    0.996747       3.608776      10.359271       0.459264       1.300873      -0.705297      -0.012191      -0.035757      -0.018538       0.042081       0.003920      -0.005839       0.012975      -0.014720      -0.005801      -0.015937      -0.001211       0.017149              1.962841       1.853318       0.179888       0.150626       2.275505       0.421492       1.759698          -0.000001
           71              H       4.612619       6.051329      12.080328       0.117428       1.265881 0.94499742E+01  0.96563310E+02                                 1.920609                            1.785463      -1.124881       2.335025                    0.997129       3.661671      10.403964       0.473830       1.265035      -0.712113      -0.016625       0.007173       0.025530       0.031299       0.000029      -0.002574       0.008470      -0.020392       0.013786      -0.012967      -0.002005       0.014972              1.991009       2.384940      -0.126906      -0.383191       1.669393       0.286404       1.918693          -0.000001
           72              H       6.766341       6.902217      12.026210       0.110154       1.576124 0.11776769E+02  0.12619177E+03                                 2.178846                            1.966103      -1.280486       2.268396                    0.994971       3.674920      10.432292       0.464391       1.230886      -0.722430       0.000476       0.047456       0.022577       0.052555      -0.007344      -0.011612       0.014525      -0.015555      -0.034821      -0.021655      -0.003649       0.025304              2.299533       2.076092       0.560163       0.250340       2.720792       0.583355       2.101715          -0.000001
           73              H       8.961738       8.121382      10.369599       0.056550       1.739208 0.13102378E+02  0.14443298E+03                                 2.315911                            2.055834      -1.414385       2.179444                    0.993869       4.112491      11.906338       0.459338       1.209643      -0.724361      -0.018150       0.006506       0.030933       0.036450      -0.011556      -0.012835      -0.000371      -0.011403      -0.029626      -0.020652       0.001151       0.019502              2.475954       2.217464       0.094510      -0.877186       1.970870      -0.221516       3.239528          -0.000001
           74              H       8.978122       9.854483       8.929461       0.133791       1.245959 0.92157455E+01  0.92419196E+02                                 1.825544                            1.714497      -1.063565       2.381876                    0.997659       3.303078       8.925727       0.510623       1.196118      -0.731233      -0.022439       0.032373       0.009400       0.040495      -0.012471      -0.014897       0.005372      -0.001978      -0.006672      -0.017424      -0.004827       0.022251              1.853410       1.672591      -0.396828      -0.103979       2.265793      -0.044154       1.621845          -0.000001
           75              H      -3.164264       7.973997       6.755723       0.144534       1.183007 0.86754196E+01  0.86339987E+02                                 1.805653                            1.693149      -1.182627       2.329784                    0.997235       3.378635       9.320221       0.496654       1.239171      -0.719394       0.029482      -0.002093      -0.026604       0.039766      -0.013222      -0.010725       0.009385       0.014301      -0.013447      -0.014509      -0.009664       0.024173              1.844319       1.859107      -0.005202      -0.480725       1.665214      -0.164931       2.008637          -0.000001
           76              H      11.142223       5.906309       8.156777       0.100828       1.566492 0.11865958E+02  0.12757170E+03                                 2.165856                            1.968665      -1.303901       2.246230                    0.995035       3.807580      10.878118       0.465139       1.224819      -0.722278       0.022348      -0.042640      -0.020659       0.052387      -0.009420      -0.021457       0.008199       0.001588       0.013555      -0.020353      -0.007757       0.028110              2.262984       1.927229      -0.570694      -0.093878       3.087658       0.016972       1.774066          -0.000001
           77              H      -6.900088      15.854507       4.161069       0.067298       1.656774 0.13148642E+02  0.14615605E+03                                 2.308098                            2.115278      -1.394876       2.192581                    0.994639       4.166516      12.411648       0.431802       1.276101      -0.709433       0.000691       0.024319      -0.038513       0.045554      -0.002828      -0.011353       0.001673      -0.003713       0.044400      -0.014244      -0.005338       0.019582              2.383481       1.853752      -0.180297       0.141385       2.691123      -0.720144       2.605566           0.000001
           78              H      -5.514404      13.904295       3.881459       0.152256       1.244822 0.95297371E+01  0.97553273E+02                                 1.923590                            1.823128      -1.053269       2.403097                    0.997962       3.375074       9.588651       0.457468       1.307930      -0.706418       0.016218      -0.007746      -0.034645       0.039030      -0.000568      -0.009219      -0.003970      -0.008899       0.056359      -0.016485      -0.005239       0.021724              1.956922       1.963675      -0.228471      -0.364358       1.712719       0.180931       2.194373           0.000002
           79              H       7.523976      12.735578       7.278863       0.133957       1.236359 0.92001971E+01  0.92139835E+02                                 1.807943                            1.707085      -1.106357       2.358143                    0.997815       3.301159       8.887921       0.514886       1.187804      -0.733181      -0.014731      -0.021684       0.028375       0.038631       0.007026      -0.014751      -0.012258       0.005742       0.012996      -0.014616      -0.009404       0.024021              1.825193       1.519630      -0.036911      -0.064650       2.104883      -0.431671       1.851067          -0.000000
           80              H       6.263315      14.479158       7.116510       0.067025       1.703454 0.12989185E+02  0.14352266E+03                                 2.325163                            2.079748      -1.347352       2.211620                    0.994946       4.129435      12.147631       0.443912       1.248736      -0.715381      -0.028223      -0.007721       0.019151       0.034970       0.004311      -0.008865      -0.013273      -0.019564      -0.004015      -0.015684      -0.005793       0.021476              2.456288       3.073301      -0.399959      -0.839775       1.963220       0.235642       2.332341           0.000000
           81              H       0.711536       9.278413       3.809302       0.092029       1.622399 0.12486130E+02  0.13658948E+03                                 2.267982                            2.055545      -1.265747       2.261824                    0.994659       3.905527      11.426359       0.441224       1.268987      -0.712609       0.021284      -0.034301       0.016290       0.043531      -0.001749      -0.003801      -0.017700      -0.019096       0.014659      -0.015858      -0.007922       0.023780              2.362223       2.845893      -0.831211      -0.084006       2.418058      -0.031684       1.822718          -0.000001
           82              H      -1.092403       9.231301       5.081074       0.142659       1.075901 0.76331232E+01  0.72993098E+02                                 1.649547                            1.554421      -0.931553       2.448800                    0.999215       3.124617       8.232999       0.539586       1.187042      -0.732956       0.000970      -0.033701       0.022719       0.040655      -0.006561       0.003459      -0.014745      -0.020638      -0.010674      -0.012499      -0.010220       0.022718              1.680700       1.520633       0.112907      -0.243074       1.722236      -0.419488       1.799230          -0.000001
           83              H      -2.338168      12.767595       3.334267       0.141603       1.241988 0.95810617E+01  0.98430941E+02                                 1.928087                            1.830318      -1.106610       2.367567                    0.997584       3.500245      10.035347       0.454692       1.311206      -0.704395      -0.020732       0.031660      -0.005951       0.038309      -0.006058       0.002773      -0.012005      -0.025419      -0.003880      -0.013433      -0.007978       0.021412              1.965407       2.174441      -0.402238      -0.157964       2.087490       0.038477       1.634290           0.000002
           84              H      -0.404740      12.642067       1.921187       0.098113       1.591732 0.12716781E+02  0.13991038E+03                                 2.254426                            2.089853      -1.233304       2.281160                    0.995644       3.880487      11.428162       0.432263       1.287910      -0.709167      -0.001875       0.040459      -0.026362       0.048326      -0.014496       0.001309      -0.004602      -0.013866      -0.027455      -0.012235      -0.009102       0.021337              2.316149       1.993323       0.354257      -0.369311       2.482601      -0.513494       2.472524           0.000003
           85              H       2.080808      -1.575017      23.544312       0.087256       1.351309 0.10082213E+02  0.10614296E+03                                 2.100561                            1.912782      -1.435820       2.184317                    0.991876       4.123064      12.432608       0.427528       1.360838      -0.689764       0.041455       0.002931       0.013043       0.043557      -0.000139       0.008423       0.005370       0.018691       0.020083      -0.014370      -0.000933       0.015303              2.205726       3.159048      -0.238126       0.117464       1.702653       0.098591       1.755478           0.000000
           86              H       0.900518      -0.463890      25.026542       0.120863       1.133811 0.83708781E+01  0.84785434E+02                                 1.914337                            1.777859      -1.539572       2.141847                    0.991670       4.114698      12.486186       0.427072       1.415973      -0.677606       0.016931       0.005168       0.026602       0.031954      -0.000536       0.009757      -0.002195       0.022067       0.018570      -0.014377      -0.002597       0.016974              1.993948       1.871441       0.043875       0.317047       1.717404       0.379521       2.392999           0.000000
           87              H      12.544267      -0.501992      22.645353       0.140682       1.382040 0.10588003E+02  0.11127659E+03                                 2.055470                            1.912302      -1.253727       2.301542                    0.994830       3.566666      10.266835       0.449973       1.295180      -0.708157      -0.031299       0.016907      -0.016196       0.039087      -0.006527       0.013332      -0.004939       0.004402      -0.002647      -0.012609      -0.005137       0.017747              2.103559       2.627844      -0.431704       0.156971       1.858613       0.061849       1.824220          -0.000002
           88              H      13.487897      -2.216414      21.451751       0.105047       1.191175 0.86294523E+01  0.87618120E+02                                 1.953164                            1.786766      -1.311239       2.253983                    0.992496       3.940692      11.772514       0.434822       1.387342      -0.684601      -0.034895      -0.021564      -0.029572       0.050568      -0.005356       0.010309       0.010052       0.004162      -0.005036      -0.017649       0.005855       0.011794              2.065762       1.847224       0.287432       0.344315       2.098366       0.659043       2.251696          -0.000000
           89              H      -0.863187      10.440497       0.463009       0.089468       1.420766 0.10099174E+02  0.10629308E+03                                 2.169610                            1.910332      -1.410456       2.193678                    0.992617       4.105986      12.351672       0.429461       1.355075      -0.690971      -0.024695       0.023692       0.027162       0.043692      -0.009546      -0.000818       0.007056       0.012685      -0.016951      -0.013394      -0.001742       0.015136              2.370021       2.015853      -0.365781      -0.454610       2.252050       0.960350       2.842159           0.000001
           90              H      -2.077732       3.587432      28.691530       0.115279       1.459982 0.11423575E+02  0.12296360E+03                                 2.138744                            1.986143      -1.520609       2.148790                    0.993029       3.990643      11.813874       0.439421       1.294942      -0.704712      -0.036239       0.015865      -0.004822       0.039853      -0.010027       0.000114       0.001784       0.001287      -0.023922      -0.008741      -0.005353       0.014093              2.207164       2.925766      -0.161093       0.228554       1.757487       0.180336       1.938238           0.000002
           91              H       1.287526       2.032302      27.356620       0.109278       1.317878 0.10202486E+02  0.10766486E+03                                 2.055286                            1.917596      -1.540673       2.139780                    0.991244       4.112274      12.391042       0.429436       1.351573      -0.691348       0.016825      -0.000495      -0.028949       0.033487      -0.005366      -0.000240      -0.002510       0.014852       0.016049      -0.012182       0.005422       0.006760              2.125873       2.213871      -0.221473      -0.427281       1.832427       0.423722       2.331322           0.000001
           92              H       2.321971       2.535322      29.361991       0.096756       1.331182 0.97394114E+01  0.10186857E+03                                 2.089800                            1.887852      -1.488979       2.159992                    0.991735       4.151703      12.565668       0.426741       1.372253      -0.686855       0.043556      -0.020569       0.006070       0.048549      -0.013216       0.002199       0.009795       0.008168      -0.013346      -0.018044       0.001100       0.016944              2.207452       3.126583      -0.376308       0.267201       1.756801       0.049956       1.738972           0.000000
           93              H       7.166693       1.027099      24.497389       0.102334       1.546944 0.12010828E+02  0.12995188E+03                                 2.190953                            2.016038      -1.239539       2.285350                    0.995553       3.766800      10.913446       0.446109       1.268983      -0.713539      -0.023622      -0.017285      -0.037349       0.047453      -0.007921       0.003218       0.015702      -0.008843       0.026439      -0.018808      -0.002091       0.020899              2.271875       2.613922       0.369743       0.611480       2.047159       0.323812       2.154544          -0.000000
           94              H       9.482638       0.330336      24.506409       0.124070       1.246859 0.94739239E+01  0.97133529E+02                                 1.926267                            1.813313      -1.107163       2.357281                    0.996715       3.609759      10.365509       0.459007       1.301509      -0.705147       0.011751      -0.035542      -0.019286       0.042110      -0.004018       0.005943       0.012745      -0.014797      -0.005439      -0.015924      -0.001035       0.016959              1.962964       1.853861      -0.179666      -0.150426       2.275178       0.421113       1.759853          -0.000000
           95              H      10.271516       3.083098      27.113090       0.114489       1.266409 0.94494039E+01  0.96498090E+02                                 1.916373                            1.781754      -1.108803       2.341285                    0.997211       3.661069      10.378686       0.476069       1.259860      -0.713271       0.017337       0.008282       0.026116       0.032423      -0.000368       0.002572       0.008400      -0.020347       0.014236      -0.013065      -0.001815       0.014880              1.986442       2.378795       0.126706       0.382024       1.665969       0.285530       1.914562           0.000001
           96              H       8.117808       3.933986      27.058972       0.110288       1.570668 0.11728630E+02  0.12553410E+03                                 2.172830                            1.961288      -1.274356       2.271315                    0.995090       3.669730      10.408097       0.465291       1.229891      -0.722652       0.000411       0.047788       0.022394       0.052776       0.007046       0.011697       0.014648      -0.015074      -0.033779      -0.021602      -0.003445       0.025047              2.292819       2.070135      -0.557450      -0.249047       2.712188       0.580680       2.096135           0.000003
           97              H       5.922425       5.153151      25.402361       0.054285       1.753671 0.13228140E+02  0.14616210E+03                                 2.328078                            2.065238      -1.420343       2.175857                    0.993804       4.129334      11.967574       0.458456       1.209129      -0.724467       0.019156       0.006710       0.031290       0.037297       0.011747       0.012676      -0.000187      -0.011389      -0.029577      -0.020488       0.000799       0.019689              2.489800       2.228841      -0.095386       0.884779       1.980258      -0.223670       3.260300           0.000002
           98              H       5.906065       6.886252      23.962223       0.133962       1.248765 0.92456581E+01  0.92832612E+02                                 1.832275                            1.720499      -1.082676       2.374898                    0.997534       3.304132       8.946084       0.508090       1.200611      -0.730246       0.022451       0.032318       0.008699       0.040301       0.012526       0.014841       0.005686      -0.001832      -0.006524      -0.017246      -0.005189       0.022435              1.860304       1.678394       0.398952       0.104613       2.274934      -0.044517       1.627583           0.000003
           99              H       3.164413       5.005766      21.788485       0.142993       1.183696 0.86794096E+01  0.86365768E+02                                 1.804165                            1.691815      -1.181748       2.329831                    0.997194       3.380441       9.316042       0.497746       1.236650      -0.719959      -0.030531      -0.001990      -0.027801       0.041340       0.013183       0.010578       0.009366       0.013602      -0.013763      -0.014292      -0.009654       0.023946              1.842814       1.857608       0.005240       0.480117       1.663922      -0.164643       2.006912          -0.000000
          100              H       3.741898       2.938078      23.189539       0.099265       1.562329 0.11823647E+02  0.12694556E+03                                 2.157597                            1.961768      -1.284180       2.253975                    0.995294       3.804150      10.844867       0.467374       1.220605      -0.723230      -0.022574      -0.043064      -0.021643       0.053221       0.009507       0.021521       0.007964       0.000919       0.013452      -0.020667      -0.007327       0.027994              2.253979       1.920320       0.567423       0.093433       3.073715       0.017294       1.767904          -0.000000
          101              H       6.900356      12.886276      19.193831       0.068687       1.652501 0.13109876E+02  0.14563278E+03                                 2.305344                            2.113082      -1.342691       2.215930                    0.994891       4.159873      12.392147       0.431698       1.277219      -0.709204      -0.001055       0.024258      -0.037583       0.044745       0.003083       0.010991       0.001614      -0.003689       0.044537      -0.014153      -0.005227       0.019380              2.380500       1.851864       0.179851      -0.141047       2.687483      -0.718603       2.602153          -0.000000
          102              H       5.514640      10.936064      18.914221       0.149795       1.248553 0.95613812E+01  0.97931617E+02                                 1.925152                            1.824365      -1.000013       2.426414                    0.998335       3.381084       9.599831       0.458110       1.305372      -0.706956      -0.016951      -0.007403      -0.035308       0.039860       0.000659       0.009031      -0.003920      -0.009198       0.056941      -0.016622      -0.005161       0.021782              1.958599       1.965365       0.228856       0.365209       1.713880       0.181305       2.196551          -0.000001
          103              H       7.360252       9.767347      22.311625       0.134700       1.228400 0.91312960E+01  0.91289136E+02                                 1.801360                            1.701699      -1.104444       2.360329                    0.997805       3.291232       8.856907       0.515176       1.189225      -0.732873       0.014372      -0.021625       0.028382       0.038467      -0.006870       0.014674      -0.012226       0.005355       0.012680      -0.014609      -0.009203       0.023812              1.818322       1.515166       0.036974       0.064125       2.095852      -0.428183       1.843949           0.000003
          104              H      -6.263059      11.510927      22.149272       0.065743       1.717184 0.13105894E+02  0.14511962E+03                                 2.336169                            2.087918      -1.397545       2.188355                    0.994706       4.143668      12.197819       0.443461       1.247359      -0.715661       0.027898      -0.007519       0.019382       0.034792      -0.004274       0.009358      -0.013246      -0.019321      -0.003857      -0.016089      -0.005436       0.021525              2.468800       3.091335       0.403245       0.847324       1.971185       0.237584       2.343881           0.000002
          105              H      -0.711375       6.310182      18.842064       0.091364       1.632112 0.12578015E+02  0.13786879E+03                                 2.278490                            2.064264      -1.281127       2.255130                    0.994444       3.916774      11.476580       0.439848       1.270426      -0.712295      -0.021577      -0.034828       0.015776       0.043903       0.001436       0.003342      -0.017958      -0.019305       0.015306      -0.015483      -0.008648       0.024131              2.373581       2.860849       0.836923       0.084907       2.429501      -0.031838       1.830393          -0.000002
          106              H       1.092568       6.263070      20.113836       0.143588       1.077620 0.76490856E+01  0.73203343E+02                                 1.653401                            1.557690      -0.942800       2.444308                    0.999145       3.125309       8.245196       0.538023       1.189553      -0.732375      -0.001405      -0.032788       0.022404       0.039736       0.006454      -0.003618      -0.015007      -0.020895      -0.011431      -0.012789      -0.010259       0.023048              1.684756       1.523843      -0.113523       0.244191       1.726471      -0.421466       1.803955          -0.000001
          107              H       2.338384       9.799364      18.367029       0.141581       1.243338 0.95921149E+01  0.98570146E+02                                 1.929255                            1.831171      -1.106810       2.367383                    0.997582       3.501147      10.038322       0.454674       1.310916      -0.704453       0.020483       0.031647      -0.006106       0.038189       0.006259      -0.002355      -0.012121      -0.025356      -0.003677      -0.013557      -0.007907       0.021463              1.966673       2.176040       0.403270       0.158094       2.089126       0.038575       1.634853          -0.000001
          108              H       0.404949       9.673836      16.953949       0.097447       1.592582 0.12727171E+02  0.14005594E+03                                 2.255609                            2.091031      -1.233501       2.281355                    0.995650       3.881919      11.434362       0.432032       1.288310      -0.709098       0.001952       0.041298      -0.026878       0.049313       0.014593      -0.001472      -0.004001      -0.013542      -0.027155      -0.011918      -0.009269       0.021187              2.317347       1.994466      -0.354316       0.369444       2.483815      -0.513515       2.473760          -0.000002
          109              C       7.948061      -1.109647       8.631812       0.065498      31.191472 0.37498900E+03  0.85608134E+04                                 8.862234                            6.575493       0.091349       2.035363                    0.999242      27.426541      79.650183       0.620498       0.432384      -1.046259      -0.052731       0.009825       0.037387       0.065383      -0.014216      -0.031635      -0.022444      -0.024179       0.019336      -0.048656       0.013919       0.034737             10.578213      12.141526       1.044614       1.522558       9.216496       5.309998      10.376619          -0.000001
          110              C       8.797945      -0.264253       9.428548      -0.127885      39.548427 0.51674600E+03  0.12767745E+05                                10.428085                            7.801876      -0.275057       1.886525                    0.997948      30.861014      92.906850       0.561199       0.441725      -1.041819       0.003286       0.007951      -0.007462       0.011388      -0.031745       0.012331      -0.033155      -0.089714      -0.017197      -0.052170      -0.021397       0.073567             12.466421      13.680570       2.645101       0.904007       9.850076       5.981533      13.868619          -0.000002
          111              C       7.974865       0.147166      10.531953       0.046790      39.494098 0.43421891E+03  0.10162917E+05                                10.251098                            6.990970      -0.093850       1.981283                    0.999038      26.976182      76.333119       0.620011       0.422083      -1.065041      -0.036826      -0.051113      -0.009159       0.063660       0.012632       0.005423      -0.014294      -0.071837      -0.001356      -0.039482      -0.002941       0.042423             13.523468      14.774397       2.000970       5.249309       9.108657       6.415737      16.687349          -0.000003
          112              C       6.632331       0.595357      10.258357      -0.149826      38.992391 0.51641279E+03  0.12714418E+05                                10.199546                            7.711426      -0.071781       1.948701                    0.998236      30.678779      91.182831       0.576107       0.431821      -1.051289       0.012678       0.000181      -0.002110       0.012853       0.003174      -0.005962      -0.030752       0.023035      -0.012774      -0.037739       0.010540       0.027199             12.122931      13.890863       0.573602       3.292288      11.433845       5.409483      11.044085          -0.000003
          113              C       5.977427      -0.262929       9.299267       0.078060      31.339289 0.37098677E+03  0.84790490E+04                                 8.999046                            6.641640      -0.131390       1.968368                    0.998480      27.530647      81.001235       0.601027       0.445886      -1.034292       0.040375      -0.038410       0.001411       0.055745       0.001640      -0.008416      -0.033849      -0.030596      -0.063074      -0.040050      -0.004097       0.044147             10.709158      12.461427       0.487075       0.637533       9.195710       5.230471      10.470338          -0.000002
          114              C       8.768189       0.776031      11.602286       0.369890      32.966097 0.31578578E+03  0.69142100E+04                                 9.463773                            6.214604      -0.375499       1.913622                    0.998880      24.403457      69.672227       0.609945       0.458633      -1.029746       0.020863       0.002665       0.022159       0.030551       0.022527      -0.026004      -0.072612      -0.078709       0.043713      -0.057037      -0.047140       0.104178             12.716394      14.605772       1.620219       5.293580       9.177766       5.968582      14.365645          -0.000002
          115              C      10.707579       1.189126      12.714710       0.371135      34.714490 0.32719317E+03  0.72135088E+04                                 9.796153                            6.310775      -0.367885       1.913885                    0.998899      24.456810      69.613474       0.608655       0.456449      -1.033020      -0.019821       0.014626      -0.005808       0.025309       0.032640      -0.011403      -0.062103      -0.061190       0.003436      -0.055865      -0.032471       0.088336             13.881358      25.128859      -3.944619       1.220001       8.068116       2.198085       8.447099          -0.000002
          116              C       8.824761       2.051456      13.373145       0.370580      32.016406 0.32019632E+03  0.70265839E+04                                 9.290958                            6.252862      -0.304817       1.939907                    0.998911      24.293370      69.160839       0.609545       0.457902      -1.031410       0.010412      -0.032300      -0.010413       0.035498       0.017185      -0.018687      -0.064864      -0.093791      -0.036075      -0.056245      -0.041064       0.097310             12.406462      13.395230      -3.634450      -2.283995      10.813993       6.599767      13.010162          -0.000003
          117              C      -0.497093       1.333113      13.526479       0.061054      29.163402 0.37981097E+03  0.86340463E+04                                 8.312479                            6.525675       0.288755       2.099149                    0.999745      26.827423      75.874659       0.640833       0.420450      -1.061487       0.003551      -0.041671      -0.056019       0.069909      -0.006309       0.010880       0.020586      -0.048604       0.060879      -0.038692       0.000409       0.038283              9.580207      14.012572      -1.212384       0.338833       7.524921       2.436175       7.203128          -0.000003
          118              C      12.917857       1.483644      13.604650      -0.147428      33.261990 0.42119277E+03  0.98531351E+04                                 9.098113                            6.901003       0.080809       2.005004                    0.999546      29.322018      84.901337       0.617501       0.424009      -1.056285       0.000121      -0.000536      -0.002787       0.002841      -0.007202      -0.022243      -0.019053      -0.038999       0.049268      -0.040965       0.005200       0.035765             10.933022      18.206105      -0.798346       1.448349       7.116117       2.064649       7.476844          -0.000005
          119              C      12.139417       0.828314      12.825953       0.067411      37.374049 0.37973993E+03  0.86212910E+04                                 9.926188                            6.570627      -0.222490       1.947662                    0.999194      26.265034      73.934945       0.632793       0.426343      -1.059117       0.009337      -0.009529       0.006218       0.014719       0.016758      -0.021724      -0.021178      -0.029815       0.066105      -0.036419      -0.009949       0.046368             13.749801      25.269338      -3.577225       1.596536       8.231287       1.981783       7.748778          -0.000002
          120              C      12.773467      -0.092137      11.954052      -0.155630      35.808347 0.47698466E+03  0.11445354E+05                                 9.461458                            7.270144       0.241528       2.048852                    0.999663      29.720316      85.547356       0.614283       0.415540      -1.067693       0.012307       0.012374       0.002764       0.017670       0.014927      -0.000747      -0.006463      -0.026898       0.040791      -0.026986       0.007288       0.019697             11.372760      18.369267      -2.528359      -0.429849       8.314652       2.377997       7.434362          -0.000005
          121              C      -0.593854      -0.121475      11.945033       0.114007      23.413951 0.28521321E+03  0.61034913E+04                                 7.343909                            5.766502       0.052022       2.053003                    0.998973      25.484575      72.536296       0.654652       0.437206      -1.039466      -0.014049       0.035148       0.021818       0.043690      -0.020408      -0.009600      -0.042025      -0.069621       0.056112      -0.056686      -0.008248       0.064934              8.468128      12.609582      -1.268255       0.308533       6.266703       1.911535       6.528099          -0.000001
          122              C       6.172454       4.364689      15.053808       0.062300      31.709649 0.39476474E+03  0.91410757E+04                                 9.021005                            6.815535      -0.035450       1.994446                    0.998633      27.834065      81.766676       0.599452       0.441258      -1.039563       0.028201       0.000677       0.038378       0.047630       0.025252       0.008650      -0.017617      -0.009593      -0.012676      -0.034535       0.004432       0.030103             10.629689      11.461284      -1.845201       0.497825       9.113512       4.829522      11.314272          -0.000001
          123              C       6.845202       3.409557      14.199947      -0.153917      39.033403 0.52919302E+03  0.13155446E+05                                10.295702                            7.851431      -0.235034       1.888323                    0.998393      31.522208      95.238049       0.564027       0.436832      -1.044556       0.014035      -0.000400       0.021664       0.025816       0.023171       0.004677      -0.023231      -0.007240       0.070048      -0.040910       0.004168       0.036742             12.341480      14.392256      -3.577999      -1.804678      10.870061       5.440503      11.762122          -0.000002
          124              C       8.224946       3.036102      14.305176       0.038505      42.682473 0.46057031E+03  0.10954793E+05                                10.825153                            7.239626      -0.184710       1.947154                    0.999012      27.535527      78.902546       0.603435       0.426744      -1.060650      -0.000728       0.020493       0.006992       0.021665       0.011560      -0.002980      -0.023566       0.011006      -0.010189      -0.028288       0.002456       0.025833             14.536302      14.417010      -5.209452      -3.823544      13.617625       8.595587      15.574272          -0.000002
          125              C       8.888779       3.668215      15.411588      -0.131052      38.585686 0.50395381E+03  0.12373837E+05                                10.194365                            7.653236      -0.272829       1.880690                    0.998541      31.012585      93.069581       0.572350       0.435844      -1.045321      -0.005261       0.019727      -0.008297       0.022037      -0.001442       0.012441      -0.045435      -0.028718       0.008265      -0.040727      -0.014119       0.054846             12.189562      12.298745      -2.220522      -1.831028      10.487338       6.373762      13.782604          -0.000005
          126              C       8.085050       4.417149      16.346625       0.095849      28.810044 0.35462587E+03  0.80191013E+04                                 8.523084                            6.486879      -0.158327       1.966809                    0.998163      27.125587      79.542383       0.608721       0.444972      -1.034195      -0.036185      -0.004482      -0.028782       0.046452       0.036743       0.008045      -0.024038      -0.026191      -0.042958      -0.046080      -0.003892       0.049972              9.958057      10.490904      -2.676260      -1.028496       8.044589       4.140179      11.338678          -0.000002
          127              C       1.623846      -2.505297      13.703866       0.112814      27.013051 0.31213978E+03  0.67728626E+04                                 7.927809                            5.916991       0.293311       2.117660                    0.999791      25.454396      70.908669       0.671118       0.420614      -1.058745       0.032435       0.026470       0.035475       0.054874      -0.006363      -0.014847       0.037426       0.053646       0.008964      -0.053346       0.010751       0.042594              9.590752       7.209039      -0.178679       2.704605      12.499911      -4.554189       9.063306          -0.000002
          128              C      -5.551600      13.615280      14.503609      -0.169551      36.153006 0.46525492E+03  0.11109462E+05                                 9.571304                            7.207013       0.158624       2.022624                    0.999492      29.790402      85.914132       0.612707       0.418650      -1.064281      -0.002411      -0.013062      -0.007657       0.015332      -0.004869      -0.007689       0.012408       0.028930      -0.049142      -0.025022      -0.000818       0.025841             11.811455       6.923486      -0.879222       3.188831      15.760350      -6.058107      12.750529          -0.000002
          129              C      -4.634741      13.923388      15.534856       0.055324      46.284631 0.50380021E+03  0.12235218E+05                                11.575880                            7.613452      -0.258302       1.918632                    0.998489      27.965472      80.550941       0.584543       0.431456      -1.059438       0.013760       0.031690      -0.020733       0.040292      -0.023553      -0.012661       0.007847       0.021936      -0.041653      -0.019077      -0.018184       0.037261             16.836833       8.191414      -1.260217       3.667259      23.740213     -11.879496      18.578871          -0.000001
          130              C       3.375700      -1.967003      15.688190      -0.148931      36.638950 0.45896585E+03  0.10937858E+05                                 9.663612                            7.173688       0.097785       2.008286                    0.999073      29.610983      85.716769       0.611249       0.420471      -1.061592      -0.006438      -0.011537       0.018596       0.022811       0.011330      -0.007501       0.029732      -0.000547      -0.053839      -0.040232       0.010301       0.029930             11.934652       6.921358       0.086018       2.747668      15.266717      -6.163943      13.615880          -0.000005
          131              C       3.003605      -1.161861      14.674982       0.097373      26.339999 0.28790339E+03  0.61674833E+04                                 7.886152                            5.739874       0.183585       2.086957                    0.999754      25.579228      72.533774       0.666278       0.429130      -1.045686      -0.033096      -0.032920      -0.020339       0.050918      -0.002431      -0.042114       0.042257       0.045463      -0.022022      -0.064320       0.000230       0.064090              9.573331       6.103284       0.284552       2.844497      11.669060      -4.177743      10.947648          -0.000003
          132              C      -4.512700      12.798852      16.572117       0.373307      36.045606 0.35070784E+03  0.79348608E+04                                10.333071                            6.694561      -0.612508       1.829199                    0.997841      25.756941      76.375195       0.564914       0.479215      -1.011832      -0.003856      -0.025973       0.025048       0.036288      -0.042891      -0.039987       0.045530      -0.009297       0.099342      -0.059708      -0.030824       0.090532             14.765975       9.995538      -0.198822       3.317209      19.340296      -9.536194      14.962091           0.000000
          133              C      -5.090213      10.865577      17.450030       0.400478      34.160332 0.30480053E+03  0.66743395E+04                                 9.974288                            6.256413      -0.535334       1.869674                    0.998395      24.661462      72.501094       0.580828       0.481578      -1.008192       0.019100       0.013037      -0.012837       0.026449      -0.023250      -0.046367       0.057963      -0.017445       0.071914      -0.056466      -0.036311       0.092777             14.211581      15.295277       9.220173       1.850530      19.430548      -1.167023       7.908917           0.000000
          134              C       7.957079       7.795034      18.676704       0.096714      23.243573 0.26410932E+03  0.55863929E+04                                 7.349029                            5.574999      -0.125269       1.991646                    0.999175      25.883362      75.075854       0.656177       0.441303      -1.029229      -0.022811      -0.007021      -0.033759       0.041343      -0.051855      -0.017238       0.009159       0.032724      -0.002130      -0.054178      -0.006626       0.060804              8.526216       8.333182       4.383553       0.547286       9.445489      -0.527413       7.799977           0.000000
          135              C       8.792078       8.720313      18.613566      -0.120863      34.165215 0.43158053E+03  0.10224288E+05                                 9.403649                            7.083514      -0.132140       1.937342                    0.998743      29.884656      88.952860       0.593018       0.435980      -1.042139       0.003258      -0.002296      -0.058189       0.058325      -0.034168       0.001627       0.006324       0.020972       0.146672      -0.060521       0.011138       0.049383             11.273359      11.579456       6.592499      -0.083464      13.920367      -1.612168       8.320252           0.000001
          136              C       8.872459       9.825186      17.588332       0.053178      41.329813 0.40343716E+03  0.93444282E+04                                10.806028                            6.899308      -0.263702       1.943348                    0.998588      26.705157      77.149292       0.597672       0.442452      -1.044236      -0.015862      -0.009402       0.013993       0.023148      -0.042697      -0.009612       0.001578       0.001434      -0.082789      -0.034222      -0.023029       0.057251             15.255557      13.848600      11.153987       0.318673      22.161429       0.087974       9.756641           0.000000
          137              C      -3.115096      11.926355      18.171603       0.397696      37.293064 0.33866898E+03  0.76144480E+04                                10.669442                            6.656878      -0.699096       1.812928                    0.997113      25.334030      75.485727       0.555196       0.490678      -1.003413      -0.011440       0.008649      -0.014692       0.020532      -0.019543      -0.039264       0.047617       0.003950       0.028714      -0.050537      -0.023189       0.073726             15.299659      21.794621       0.877572      10.811016       9.423320      -1.411464      14.681038           0.000000
          138              C       8.396165       9.291459      16.508979      -0.112927      34.714115 0.42994651E+03  0.10195077E+05                                 9.576197                            7.072245      -0.245433       1.902280                    0.998168      30.144486      90.321210       0.592105       0.436246      -1.040023       0.005880      -0.039164       0.009721       0.040778      -0.051926      -0.009414      -0.022600       0.028730      -0.026430      -0.060412       0.001517       0.058895             11.955102      10.942509       7.428214       1.726174      14.719448       2.536052      10.203348           0.000001
          139              C       7.437627       8.201850      16.388717       0.014950      34.993409 0.47464643E+03  0.11457610E+05                                 9.598235                            7.442882      -0.088411       1.958832                    0.998178      29.194615      86.295416       0.579748       0.437667      -1.046360       0.001879      -0.013523       0.035702       0.038223       0.003139      -0.015376      -0.015781      -0.013812       0.110560      -0.028948      -0.016074       0.045021             11.489869      10.267773       6.062735       2.017585      12.924644       2.420414      11.277191           0.000000
          140              C      -1.927353      11.834702      19.073568       0.071617      35.143714 0.36045091E+03  0.81795883E+04                                 9.879321                            6.603668      -0.534800       1.857836                    0.998241      26.808723      78.610441       0.594929       0.453686      -1.029759      -0.000125      -0.011572       0.017602       0.021066      -0.010745      -0.022040       0.020313       0.005590       0.027945      -0.022494      -0.015347       0.037841             13.317417      18.249384       0.591903       8.912427       9.269390      -1.291386      12.433476           0.000000
          141              C      -1.157842      12.827352      19.019450      -0.144844      33.650157 0.43275379E+03  0.10215769E+05                                 9.311061                            7.071694       0.011316       1.985045                    0.999261      29.537816      86.561152       0.598740       0.433348      -1.048139       0.011374       0.000661       0.022317       0.025057      -0.031084      -0.026762      -0.001453      -0.019322       0.069498      -0.051174       0.010879       0.040294             11.181498      15.014643       2.222857       5.893551       9.020361      -0.359256       9.509489          -0.000002
          142              C      -1.650517      10.834319      19.867298      -0.129881      33.333187 0.42948039E+03  0.10146050E+05                                 9.257478                            7.058250      -0.107060       1.952363                    0.998743      29.526792      87.311610       0.596033       0.434993      -1.044383      -0.004553       0.012150      -0.000389       0.012981      -0.003595      -0.030609       0.011328      -0.029045       0.008752      -0.038860       0.006669       0.032191             11.001413      13.825495       0.195286       5.889757       9.138687      -1.128610      10.040057           0.000002
          143              C       0.141533      12.885492      19.828213       0.077206      26.376949 0.33006693E+03  0.72767124E+04                                 7.836291                            6.102091       0.265590       2.108254                    0.999362      26.108840      73.781130       0.656729       0.423045      -1.055161      -0.006641      -0.030810       0.012688       0.033976      -0.008791      -0.028330       0.018247      -0.038237       0.018335      -0.039786      -0.000579       0.040366              8.935921      11.028390       2.347250       3.362152       8.226736      -0.773584       7.552638          -0.000002
          144              C      -0.450864      10.946312      20.630963       0.085843      25.613082 0.30707252E+03  0.66849082E+04                                 7.736853                            5.922441       0.125840       2.064312                    0.999485      26.084066      74.560304       0.656840       0.428343      -1.046179       0.011462       0.048220      -0.020589       0.053670      -0.015346      -0.029918       0.001566      -0.031827       0.036002      -0.042387       0.009076       0.033310              8.973421      10.466904       0.795951       4.235589       8.495375      -0.491329       7.957985           0.000001
          145              C       6.935949      -4.077878      23.664574       0.067033      31.187953 0.37494872E+03  0.85597278E+04                                 8.864081                            6.577700       0.091676       2.035231                    0.999201      27.419914      79.632107       0.620027       0.432721      -1.046047       0.053112       0.010005       0.036151       0.065022       0.015119       0.031256      -0.021279      -0.024866       0.019006      -0.048455       0.015166       0.033288             10.579843      12.148068      -1.048645      -1.526200       9.215529       5.308170      10.375932           0.000001
          146              C       6.086080      -3.232484      24.461310      -0.125907      39.444864 0.51512335E+03  0.12717105E+05                                10.407655                            7.787343      -0.270328       1.888181                    0.997980      30.815469      92.718323       0.561992       0.441467      -1.042016      -0.001998       0.007952      -0.005305       0.009766       0.032719      -0.009061      -0.032577      -0.089920      -0.013939      -0.053337      -0.019351       0.072688             12.439818      13.661591      -2.641761      -0.900302       9.825915       5.961574      13.831949           0.000002
          147              C       6.909171      -2.821065      25.564715       0.045608      39.515508 0.43449242E+03  0.10170816E+05                                10.255038                            6.993455      -0.095279       1.980618                    0.999036      26.982839      76.355056       0.619869       0.422117      -1.065031       0.040051      -0.049637      -0.008141       0.064298      -0.012719      -0.005871      -0.014490      -0.071831      -0.002631      -0.039528      -0.003145       0.042673             13.529009      14.779727      -2.005016      -5.253478       9.111695       6.419150      16.695605           0.000000
          148              C       8.251711      -2.372874      25.291119      -0.151492      38.991677 0.51652525E+03  0.12716051E+05                                10.195028                            7.709565      -0.070462       1.949360                    0.998235      30.675010      91.124754       0.576562       0.431519      -1.051624      -0.011298       0.000721      -0.002590       0.011614      -0.004543       0.006170      -0.030091       0.020673      -0.009529      -0.036196       0.008300       0.027896             12.116921      13.885974      -0.578805      -3.295760      11.424398       5.404681      11.040390           0.000001
          149              C       8.906598      -3.231160      24.332029       0.077737      31.386441 0.37168828E+03  0.84992576E+04                                 9.007835                            6.648264      -0.133789       1.967213                    0.998453      27.558750      81.108896       0.600669       0.445932      -1.034246      -0.041414      -0.038250       0.001642       0.056400      -0.000719       0.008150      -0.034006      -0.032286      -0.063311      -0.040156      -0.004593       0.044748             10.719606      12.473871      -0.488646      -0.639617       9.203670       5.235343      10.481278           0.000001
          150              C       6.115860      -2.192200      26.635048       0.373590      32.886017 0.31491891E+03  0.68910189E+04                                 9.452334                            6.208440      -0.376232       1.913703                    0.998923      24.368460      69.568418       0.609851       0.458984      -1.029470      -0.023106       0.002341       0.021154       0.031414      -0.022548       0.026876      -0.071095      -0.079293       0.042267      -0.057617      -0.045463       0.103080             12.698762      14.585104      -1.615948      -5.283296       9.166423       5.959141      14.344758           0.000001
          151              C       4.176480      -1.779105      27.747472       0.371733      34.664782 0.32674402E+03  0.72012373E+04                                 9.787135                            6.306722      -0.366969       1.914346                    0.998910      24.442119      69.563497       0.608801       0.456490      -1.032983       0.019111       0.013866      -0.007486       0.024769      -0.032438       0.011060      -0.062235      -0.061344       0.003923      -0.056031      -0.032278       0.088309             13.865066      25.093930       3.940028      -1.217343       8.061409       2.196626       8.439860           0.000001
          152              C       6.059314      -0.916775      28.405907       0.373691      31.987716 0.31990323E+03  0.70192162E+04                                 9.288870                            6.252543      -0.307331       1.939055                    0.998940      24.281274      69.143387       0.609130       0.458275      -1.031102      -0.010100      -0.033718      -0.014626       0.038116      -0.017753       0.018324      -0.063840      -0.094071      -0.034849      -0.055021      -0.041552       0.096573             12.401860      13.389458       3.631912       2.281633      10.810649       6.596898      13.005474           0.000001
          153              C       0.497158      -1.635118      28.559241       0.056656      29.306598 0.38222493E+03  0.87033657E+04                                 8.344053                            6.550838       0.280759       2.095989                    0.999736      26.902649      76.169806       0.638899       0.421023      -1.061044      -0.004981      -0.040861      -0.056057       0.069547       0.004789      -0.012367       0.019310      -0.046820       0.060357      -0.037877       0.000930       0.036948              9.618566      14.077338       1.232058      -0.328304       7.553852       2.441855       7.224508           0.000000
          154              C       1.966210      -1.484587      28.637412      -0.143740      33.091257 0.41848359E+03  0.97733198E+04                                 9.062153                            6.873927       0.090358       2.008388                    0.999509      29.239268      84.572033       0.619412       0.423412      -1.056729      -0.001795      -0.001681      -0.003023       0.003897       0.008033       0.022069      -0.018755      -0.034965       0.050498      -0.039956       0.005009       0.034947             10.886463      18.112410       0.801151      -1.430619       7.094406       2.063176       7.452574           0.000001
          155              C       2.744637      -2.139917      27.858715       0.064739      37.457416 0.38068119E+03  0.86481667E+04                                 9.942152                            6.580138      -0.231332       1.944830                    0.999151      26.294289      74.045217       0.632126       0.426520      -1.058988      -0.007916      -0.008616       0.007502       0.013899      -0.018111       0.021657      -0.021220      -0.029785       0.066673      -0.037133      -0.009814       0.046947             13.773431      25.314352       3.584607      -1.600203       8.244665       1.985945       7.761277           0.000000
          156              C       2.110569      -3.060368      26.986814      -0.154295      35.722102 0.47561990E+03  0.11403106E+05                                 9.441942                            7.255989       0.250577       2.051765                    0.999646      29.683638      85.373725       0.615430       0.415111      -1.068093      -0.010776       0.013333       0.004658       0.017765      -0.015166       0.000013      -0.005847      -0.027879       0.044013      -0.028064       0.008627       0.019438             11.347914      18.325200       2.520915       0.429095       8.298287       2.374379       7.420256           0.000003
          157              C       0.593890      -3.089706      26.977795       0.117571      23.359275 0.28437752E+03  0.60812380E+04                                 7.331927                            5.757081       0.060326       2.055882                    0.998927      25.450186      72.416017       0.655343       0.437060      -1.039538       0.013221       0.037050       0.020074       0.044164       0.019863       0.009769      -0.040726      -0.069284       0.050327      -0.055345      -0.007859       0.063204              8.453454      12.581191       1.267928      -0.303886       6.259217       1.911712       6.519953           0.000001
          158              C       8.711664       7.332920       0.021046       0.063789      31.684749 0.39433670E+03  0.91285192E+04                                 9.015162                            6.810946      -0.032565       1.995388                    0.998622      27.821095      81.711799       0.599783       0.441142      -1.039650      -0.027077       0.001335       0.037154       0.045993      -0.025012      -0.009767      -0.017827      -0.007861      -0.007558      -0.035352       0.006647       0.028706             10.622068      11.458397       1.844775      -0.498876       9.105840       4.823146      11.301967           0.000001
          159              C       8.038898       0.441326      29.232709      -0.154411      38.965780 0.52801589E+03  0.13117965E+05                                10.281630                            7.840966      -0.232026       1.889607                    0.998396      31.492928      95.098177       0.564629       0.436640      -1.044744      -0.014843      -0.000386       0.023119       0.027476      -0.023880      -0.004853      -0.024531      -0.008161       0.070527      -0.042206       0.004052       0.038153             12.323150      14.373162       3.570836       1.798005      10.853388       5.430468      11.742901           0.000001
          160              C       6.659149       0.067871      29.337938       0.038148      42.669059 0.46048617E+03  0.10951395E+05                                10.819580                            7.236735      -0.182245       1.947918                    0.999000      27.532723      78.868388       0.603884       0.426481      -1.060900       0.000355       0.019529       0.005584       0.020314      -0.010878       0.002775      -0.022472       0.011054      -0.008862      -0.027048       0.002594       0.024453             14.526689      14.409227       5.202295       3.814935      13.607699       8.588136      15.563142           0.000000
          161              C       5.995329       6.636446       0.378826      -0.132770      38.619983 0.50443852E+03  0.12389304E+05                                10.198751                            7.654860      -0.274322       1.880182                    0.998640      31.036483      93.169182       0.572493       0.435610      -1.045412       0.007338       0.018691      -0.009882       0.022380       0.000793      -0.012838      -0.044979      -0.030573       0.010826      -0.040350      -0.014623       0.054973             12.195207      12.311584       2.222489       1.830940      10.490024       6.374321      13.784012          -0.000000
          162              C       6.799073       7.385380       1.313863       0.096380      28.806805 0.35449232E+03  0.80155243E+04                                 8.525098                            6.487978      -0.160572       1.966304                    0.998144      27.118676      79.525760       0.608328       0.445290      -1.033985       0.033624      -0.004875      -0.027708       0.043841      -0.037098      -0.008346      -0.023531      -0.023578      -0.042474      -0.046120      -0.003277       0.049397              9.960901      10.497389       2.680443       1.032342       8.047446       4.140605      11.337869           0.000000
          163              C      13.260157      -5.473528      28.736628       0.112504      27.030606 0.31236050E+03  0.67795861E+04                                 7.936335                            5.923226       0.289273       2.116447                    0.999787      25.461136      70.962748       0.669988       0.421203      -1.058260      -0.031976       0.025512       0.036356       0.054727       0.007566       0.013365       0.038091       0.053451       0.007437      -0.053783       0.011523       0.042260              9.603009       7.211633       0.180217      -2.703764      12.524543      -4.565428       9.072852           0.000002
          164              C       5.551864      10.647049      29.536371      -0.168187      35.997367 0.46272593E+03  0.11032511E+05                                 9.536235                            7.180250       0.170909       2.027070                    0.999524      29.726780      85.627884       0.614850       0.417817      -1.064957       0.002087      -0.013071      -0.007156       0.015047       0.005074       0.006710       0.013281       0.029252      -0.048628      -0.025647      -0.000013       0.025660             11.765834       6.898063       0.866724      -3.172429      15.709539      -6.024611      12.689901           0.000005
          165              C       4.635014      16.891619       0.502094       0.053645      46.366004 0.50470350E+03  0.12262501E+05                                11.588108                            7.619462      -0.257994       1.918362                    0.998422      27.992113      80.642142       0.584413       0.431364      -1.059507      -0.013277       0.030823      -0.020534       0.039344       0.023056       0.013304       0.007309       0.022787      -0.039409      -0.019493      -0.017387       0.036880             16.858544       8.199744       1.264266      -3.673172      23.770622     -11.899065      18.605265           0.000001
          166              C      11.508318       1.001228       0.655428      -0.148679      36.653309 0.45919796E+03  0.10944815E+05                                 9.668482                            7.177722       0.093429       2.007145                    0.999109      29.610456      85.721902       0.610792       0.420731      -1.061423       0.007864      -0.011928       0.017509       0.022598      -0.010642       0.008288       0.027822      -0.003315      -0.054811      -0.038601       0.009729       0.028872             11.942184       6.924024      -0.085196      -2.747233      15.279379      -6.171130      13.623148           0.000001
          167              C      11.880423      -4.130092      29.707744       0.099583      26.260755 0.28689569E+03  0.61400023E+04                                 7.868638                            5.728685       0.182456       2.087303                    0.999771      25.529759      72.339179       0.667182       0.428960      -1.045877       0.034963      -0.033069      -0.023846       0.053709       0.002712       0.042331       0.042492       0.047436      -0.025051      -0.065075       0.000232       0.064843              9.550682       6.090318      -0.284921      -2.836454      11.642774      -4.164698      10.918956           0.000000
          168              C       4.512958      15.767083       1.539355       0.370976      36.150285 0.35174267E+03  0.79654849E+04                                10.357859                            6.708032      -0.617038       1.827406                    0.997748      25.807164      76.601075       0.563797       0.479729      -1.011389       0.002586      -0.024116       0.025385       0.035110       0.043281       0.039213       0.045482      -0.008644       0.102364      -0.060596      -0.029848       0.090444             14.805331      10.017704       0.202174      -3.326742      19.395704      -9.566708      15.002586           0.000001
          169              C       5.090443      13.833808       2.417268       0.399292      34.225323 0.30536207E+03  0.66904796E+04                                 9.989991                            6.264244      -0.543551       1.866862                    0.998404      24.693335      72.642832       0.580110       0.481896      -1.007909      -0.023185       0.012808      -0.011487       0.028871       0.024299       0.045844       0.058580      -0.015496       0.075393      -0.055717      -0.037938       0.093655             14.237351      15.324263      -9.241208      -1.855981      19.467234      -1.164995       7.920558           0.000002
          170              C       6.927106      10.763265       3.643942       0.088365      23.423970 0.26669041E+03  0.56559555E+04                                 7.393696                            5.608306      -0.133640       1.987479                    0.999151      26.023922      75.637607       0.653011       0.442270      -1.028442       0.022978      -0.007150      -0.032172       0.040177       0.053984       0.019180       0.008379       0.033697      -0.003544      -0.056375      -0.007220       0.063595              8.580282       8.392206      -4.419572      -0.552091       9.508667      -0.520690       7.839973           0.000001
          171              C       6.092121      11.688544       3.580804      -0.115552      34.001848 0.42890981E+03  0.10145184E+05                                 9.376772                            7.063526      -0.125145       1.940385                    0.998770      29.787628      88.592730       0.593614       0.436223      -1.042002      -0.001061      -0.004437      -0.059209       0.059385       0.032730      -0.000651       0.004824       0.021188       0.143760      -0.058535       0.010301       0.048234             11.240020      11.547153      -6.571121       0.078737      13.876316      -1.604379       8.296589           0.000003
          172              C       6.011755      12.793417       2.555570       0.053043      41.360251 0.40371620E+03  0.93525654E+04                                10.811923                            6.901915      -0.259436       1.944296                    0.998686      26.713438      77.181674       0.597527       0.442481      -1.044213       0.014265      -0.006390       0.014730       0.021478       0.041571       0.010808       0.000996      -0.000668      -0.084852      -0.035256      -0.021280       0.056536             15.266272      13.860089     -11.164593      -0.321303      22.176414       0.093290       9.762313           0.000003
          173              C       3.115346      14.894586       3.138841       0.398889      37.289084 0.33848617E+03  0.76110889E+04                                10.679120                            6.661834      -0.705535       1.811022                    0.997104      25.335753      75.552243       0.554016       0.491675      -1.002670       0.012409       0.008930      -0.016380       0.022406       0.018796       0.040045       0.047151       0.003225       0.029623      -0.050656      -0.022956       0.073612             15.316324      21.820346      -0.879616     -10.826192       9.430741      -1.411073      14.697886           0.000001
          174              C       6.488037      12.259690       1.476217      -0.112455      34.706496 0.42976936E+03  0.10189716E+05                                 9.572303                            7.067959      -0.237804       1.904366                    0.998181      30.144307      90.312329       0.592646       0.435897      -1.040242      -0.005189      -0.040004       0.011988       0.042083       0.051250       0.009587      -0.022208       0.026849      -0.029813      -0.059225       0.000713       0.058513             11.952068      10.940011      -7.428029      -1.726002      14.715360       2.535997      10.200833           0.000004
          175              C       7.446557      11.170081       1.355955       0.015266      34.943673 0.47357996E+03  0.11425697E+05                                 9.587633                            7.431742      -0.087103       1.959311                    0.998236      29.174336      86.218567       0.580494       0.437340      -1.046532      -0.001030      -0.014371       0.035719       0.038516      -0.003048       0.013654      -0.017524      -0.016012       0.115149      -0.029941      -0.016645       0.046585             11.478555      10.255066      -6.055695      -2.021916      12.907314       2.423424      11.273287           0.000005
          176              C       1.927603      14.802933       4.040806       0.069312      35.217876 0.36133981E+03  0.82039405E+04                                 9.888122                            6.608274      -0.529306       1.859055                    0.998313      26.839215      78.692650       0.595262       0.453202      -1.030143       0.002768      -0.011771       0.018026       0.021706       0.011309       0.021786       0.021791       0.004100       0.029723      -0.023063      -0.015969       0.039032             13.331103      18.267212      -0.593656      -8.922357       9.279906      -1.293219      12.446190           0.000001
          177              C       1.158109      15.795583       3.986688      -0.141983      33.549227 0.43107816E+03  0.10166764E+05                                 9.292527                            7.057310       0.020726       1.988247                    0.999284      29.493991      86.404105       0.599412       0.433265      -1.048147      -0.008968       0.000530       0.020201       0.022108       0.031292       0.027113      -0.002513      -0.022500       0.072934      -0.052879       0.012534       0.040345             11.157573      14.973491      -2.212354      -5.877356       9.008330      -0.366859       9.490899           0.000002
          178              C       1.650754      13.802550       4.834536      -0.129086      33.301697 0.42886112E+03  0.10127522E+05                                 9.251065                            7.051953      -0.111199       1.951415                    0.998763      29.506576      87.228173       0.596467       0.434844      -1.044498       0.002898       0.013308      -0.000671       0.013636       0.002400       0.030547       0.011348      -0.030375       0.011890      -0.039347       0.007469       0.031877             10.995251      13.817898      -0.196004      -5.887508       9.132999      -1.128377      10.034854           0.000002
          179              C      -0.141263      15.853723       4.795451       0.078788      26.342174 0.32956118E+03  0.72622225E+04                                 7.826456                            6.094714       0.268625       2.109466                    0.999467      26.089884      73.692208       0.657613       0.422670      -1.055476       0.008680      -0.032409       0.013032       0.035994       0.008937       0.027147       0.017418      -0.035963       0.020181      -0.037914      -0.001028       0.038942              8.924098      11.012647      -2.343415      -3.356337       8.217098      -0.774055       7.542550           0.000001
          180              C       0.451106      13.914543       5.598201       0.086132      25.635584 0.30735993E+03  0.66936330E+04                                 7.744985                            5.927607       0.128087       2.064766                    0.999503      26.102991      74.661045       0.656068       0.428689      -1.045827      -0.012918       0.047829      -0.020665       0.053680       0.014865       0.030941       0.001029      -0.032876       0.037758      -0.043582       0.009797       0.033785              8.984315      10.480771      -0.796306      -4.243001       8.503658      -0.491070       7.968517           0.000000
          181              C      -1.150508       1.504203       8.352203       0.109503      28.764417 0.32663955E+03  0.72374494E+04                                 8.462429                            6.203348      -0.014460       2.016318                    0.999048      26.508762      76.996943       0.625712       0.441789      -1.035846       0.033524      -0.000335      -0.037951       0.050639      -0.021815      -0.009065      -0.047525      -0.039189       0.017248      -0.052290      -0.008129       0.060419             10.171915      10.911416       2.031743       1.126855       8.377407       4.976110      11.226922          -0.000001
          182              C      -0.483698       2.217405       9.188024      -0.157365      35.228871 0.41471542E+03  0.97553850E+04                                 9.667313                            6.990347      -0.289563       1.893419                    0.998359      29.912670      89.560081       0.589296       0.441854      -1.035671       0.007736       0.002997      -0.013132       0.015533      -0.027046      -0.001284      -0.042988      -0.037083      -0.016204      -0.047702      -0.011365       0.059067             11.847874      13.928032       4.074995       2.211236       9.446050       4.923185      12.169540          -0.000001
          183              C       0.794840       2.558795       8.947500       0.077965      38.683709 0.39940058E+03  0.91909429E+04                                10.217525                            6.780788      -0.169277       1.969271                    0.999137      26.325401      74.823179       0.616555       0.431701      -1.054881      -0.011919      -0.022581      -0.025384       0.036004      -0.017811       0.006915      -0.020457      -0.036160      -0.021013      -0.022181      -0.016806       0.038987             13.725976      13.965306       4.651094       2.566946      12.047439       7.539513      15.165182          -0.000002
          184              C       1.479499       2.126140       7.829062      -0.134541      33.589884 0.41006520E+03  0.95953546E+04                                 9.293598                            6.899869      -0.232561       1.914305                    0.998372      29.537696      87.503313       0.601226       0.435372      -1.042050      -0.001642       0.011212       0.005000       0.012385      -0.028199      -0.005989      -0.043198      -0.034121      -0.019123      -0.051789      -0.005840       0.057629             11.039937       9.881599       2.425092       0.154966      10.503042       5.774382      12.735169          -0.000003
          185              C       0.888596       1.217113       7.074418       0.072883      32.364697 0.41723780E+03  0.97915061E+04                                 9.232953                            7.078739      -0.195458       1.941763                    0.997986      28.019401      82.735950       0.579536       0.450360      -1.034757      -0.050385      -0.015148       0.025499       0.058466      -0.007740      -0.020138      -0.039157       0.013924      -0.026489      -0.051445       0.014738       0.036707             10.896211      10.359975       1.785808       0.776988      10.998240       6.007778      11.330419          -0.000000
          186              C       1.492909       3.452147       9.921623       0.367790      35.086810 0.34073479E+03  0.75905854E+04                                 9.894869                            6.467857      -0.385557       1.908595                    0.998609      24.689153      70.701446       0.597189       0.460400      -1.030528       0.017198       0.016418       0.018729       0.030267      -0.027163       0.009488      -0.065008      -0.075491      -0.005017      -0.055165      -0.037212       0.092377             13.702981      14.637553       5.387080       3.900646      12.455643       7.538996      14.015748          -0.000002
          187              C       1.347060       4.853025      11.722548       0.367959      35.367456 0.34197929E+03  0.76180096E+04                                 9.875152                            6.453502      -0.357038       1.913742                    0.998706      24.712813      70.548373       0.602063       0.456691      -1.033596       0.012399      -0.008599      -0.024765       0.029000      -0.030594       0.029886      -0.055646      -0.042608       0.025938      -0.043671      -0.041451       0.085122             13.403038      15.289720      -1.419117      -5.261546      10.245454       6.457413      14.673941          -0.000002
          188              C       3.274534       4.599437      10.730386       0.362023      36.098494 0.34406887E+03  0.76719330E+04                                10.030463                            6.460666      -0.360808       1.910030                    0.998908      24.772413      70.622970       0.603818       0.454926      -1.035178      -0.029981       0.003783       0.000627       0.030225      -0.002037       0.013223      -0.063995      -0.067773       0.018108      -0.052187      -0.032278       0.084466             14.308570      25.747766       3.642816       0.093790       8.394458       2.790991       8.783485          -0.000002
          189              C       0.427250       6.895524      14.879428       0.086886      29.183298 0.33693442E+03  0.75024589E+04                                 8.536679                            6.267473      -0.018706       2.015572                    0.998981      26.549043      76.593771       0.629183       0.437191      -1.041499      -0.026551      -0.024192      -0.008138       0.036830      -0.000071       0.020882      -0.031502      -0.034168      -0.003860      -0.038558      -0.005348       0.043906             10.272641      10.869830       0.145887      -1.179349       7.835241       5.174701      12.112852          -0.000001
          190              C       1.166978       6.318139      13.776023      -0.137720      39.166703 0.49568622E+03  0.12099913E+05                                10.278428                            7.561675      -0.102858       1.937266                    0.998956      30.618463      91.108631       0.580056       0.432574      -1.049082      -0.024001      -0.000437      -0.001460       0.024049       0.008975       0.009676      -0.041716      -0.005206      -0.026793      -0.046963       0.005403       0.041560             12.506426      12.482723      -0.730837      -2.957768       9.894232       6.682892      15.142323          -0.000004
          191              C       0.558214       5.394542      12.850005       0.053772      41.025394 0.41196771E+03  0.95323595E+04                                10.518306                            6.841193      -0.148754       1.970276                    0.999103      26.588296      75.223020       0.621351       0.426022      -1.060764      -0.010863      -0.003733       0.010535       0.015586       0.001256       0.013959      -0.019996      -0.036462      -0.001944      -0.028675      -0.003333       0.032008             14.237897      16.445852      -3.097653      -6.395550      10.272942       7.147513      15.994897          -0.000002
          192              C      -0.761997       5.358924      13.030398      -0.128711      34.686272 0.41653588E+03  0.97660461E+04                                 9.431462                            6.911327      -0.061715       1.965783                    0.998896      29.449547      86.777363       0.607488       0.430033      -1.047296       0.010746       0.038122       0.001206       0.039626       0.004988       0.019610      -0.036444      -0.077652       0.009642      -0.052244      -0.008602       0.060846             11.358037      14.496244      -1.274161      -3.383219       7.263905       4.142898      12.313962          -0.000002
          193              C      -1.431772       5.789797      14.157855       0.079831      30.839979 0.35950066E+03  0.81245356E+04                                 8.810990                            6.477943      -0.004308       2.015680                    0.999044      26.828231      77.625369       0.619158       0.437730      -1.042612       0.035151       0.028924       0.019263       0.049429      -0.003892       0.024089      -0.023686      -0.011351      -0.022231      -0.034925      -0.000287       0.035212             10.464937      12.009088       0.996056      -1.716745       8.045727       4.445917      11.339998          -0.000001
          194              C       7.083347       4.410960      10.038878       0.076718      25.284506 0.32543631E+03  0.71437806E+04                                 7.538428                            6.025188       0.262506       2.103191                    0.999640      26.108695      73.435529       0.667018       0.418318      -1.058952      -0.003950       0.027367       0.020922       0.034674      -0.007091      -0.010529      -0.022511      -0.045480       0.082109      -0.040696      -0.002117       0.042813              8.557937      12.341028       1.202120      -1.032070       7.071500       1.939321       6.261282          -0.000002
          195              C       5.681271       4.048816       9.981754      -0.126756      34.509737 0.45751849E+03  0.10902257E+05                                 9.325673                            7.203455       0.103438       2.016351                    0.999020      29.309272      85.029924       0.604358       0.425309      -1.057832       0.005890       0.009992       0.024016       0.026670       0.002762       0.004010      -0.002710      -0.051650       0.084161      -0.040252       0.011576       0.028676             11.005946      17.245570       0.768122      -1.441330       8.902779       2.307774       6.869488          -0.000003
          196              C       4.737633       4.818663      10.688294       0.074389      36.718338 0.36211603E+03  0.81421220E+04                                 9.865445                            6.453751      -0.260406       1.943237                    0.999108      25.935369      73.183500       0.631551       0.431328      -1.053703       0.014173       0.001633      -0.011044       0.018042      -0.013560       0.008585      -0.032034      -0.035037       0.067181      -0.033510      -0.016779       0.050289             13.735747      25.129116       3.027818      -0.257564       8.604578       2.493918       7.473548          -0.000002
          197              C       5.222859       5.664756      11.463984      -0.138483      33.196661 0.37395782E+03  0.85393135E+04                                 9.199344                            6.558661      -0.022238       1.984093                    0.999500      28.717886      83.663478       0.621823       0.431359      -1.045909       0.019037      -0.018752       0.001556       0.026767      -0.034719      -0.004158      -0.054381      -0.061018       0.042162      -0.065219      -0.012874       0.078093             11.662215      19.124971       4.650027       0.727596       8.570104       2.387401       7.291571          -0.000003
          198              C       6.522236       6.113725      11.554181       0.083987      28.470046 0.34179390E+03  0.75769659E+04                                 8.170942                            6.179457       0.267481       2.100804                    0.999790      26.110112      73.217690       0.659489       0.418955      -1.061125       0.019463      -0.031001      -0.023935       0.043735      -0.023210      -0.015417      -0.005026      -0.040178       0.037649      -0.041756       0.016917       0.024839              9.727149      14.012078       2.929633      -0.144985       8.781631       2.251096       6.387738          -0.000002
          199              C       9.467792       8.005546       9.572863       0.112530      24.750657 0.25852508E+03  0.53964281E+04                                 7.546773                            5.417744       0.142647       2.078758                    0.999809      24.991685      70.180985       0.689186       0.425761      -1.046716       0.039008      -0.019372      -0.026293       0.050875       0.024925       0.019882       0.027158       0.089324       0.012206      -0.060884      -0.000880       0.061764              9.368225       5.539893      -0.149836      -2.358382      11.973152      -4.595504      10.591632          -0.000001
          200              C       9.509475       9.085558       8.761094      -0.140610      35.913895 0.40649749E+03  0.94056110E+04                                 9.567877                            6.766134       0.209293       2.059022                    0.999569      28.437525      81.332154       0.626791       0.422333      -1.059546       0.015398      -0.002410      -0.010546       0.018818       0.000409       0.007881       0.024968       0.008566      -0.027670      -0.030733       0.007656       0.023077             12.275144       7.191704       0.438244      -3.440482      14.824892      -7.139640      14.808835          -0.000001
          201              C      -4.521675       9.017527       7.669715       0.080184      38.012947 0.37657121E+03  0.85776269E+04                                10.270953                            6.654952      -0.338295       1.918988                    0.998748      26.382768      75.712055       0.609694       0.441036      -1.044531      -0.005080      -0.004609       0.018485       0.019716       0.035351       0.018428       0.014991       0.031379      -0.009035      -0.037404      -0.013199       0.050603             14.707212       7.871912       0.733078      -3.821179      18.625277      -9.941305      17.624448          -0.000001
          202              C      -3.823624       7.994832       7.438211      -0.138748      33.925918 0.43450660E+03  0.10238895E+05                                 9.294385                            7.032314       0.013391       1.981200                    0.999344      29.457358      85.465652       0.609001       0.426807      -1.055074       0.001036      -0.014132       0.001483       0.014248       0.028440       0.023068       0.026899       0.042818       0.031900      -0.045432      -0.009837       0.055268             11.491744       7.306612      -0.595352      -2.220432      15.629926      -5.984087      11.538693          -0.000002
          203              C      10.771618       6.759789       8.352203       0.063184      30.364989 0.38432504E+03  0.87453209E+04                                 8.551090                            6.553272       0.307769       2.104561                    0.999683      26.781732      75.298544       0.642362       0.419034      -1.064470      -0.042893       0.025846       0.020137       0.053975      -0.015983       0.004991       0.031288       0.035623      -0.002384      -0.045389       0.017045       0.028345             10.174151       6.691346      -1.111097      -2.388706      13.572751      -3.649953      10.258355          -0.000002
          204              C      -4.395153      10.119432       6.659514       0.367264      39.427782 0.36767160E+03  0.83940163E+04                                10.924004                            6.838449      -0.562960       1.846350                    0.998014      25.630861      75.651530       0.562484       0.476965      -1.015856       0.005472       0.021426      -0.012290       0.025300       0.026757       0.044817       0.047318      -0.016943       0.053623      -0.049039      -0.034398       0.083437             16.062107       9.593793       0.301505      -2.825935      22.021216     -11.487885      16.571311           0.000001
          205              C      -5.103617      12.101947       5.637286       0.372866      32.704192 0.32509067E+03  0.72273661E+04                                 9.739674                            6.469795      -0.488432       1.882459                    0.997655      25.152208      74.274599       0.570588       0.482845      -1.008491       0.020787      -0.020937      -0.005639       0.030038       0.034757       0.056880       0.042993      -0.010923       0.046831      -0.057549      -0.034633       0.092182             13.499002      15.418653      -8.628636      -0.973584      16.961009      -1.877860       8.117345           0.000000
          206              C      -3.219312      11.116403       5.060028       0.354311      35.382979 0.35632894E+03  0.81035133E+04                                10.208614                            6.751914      -0.603311       1.828800                    0.998028      26.062629      77.773252       0.561371       0.479771      -1.010370      -0.039792       0.007620       0.019192       0.044831       0.032744       0.025300       0.044992      -0.014639       0.067562      -0.047004      -0.026632       0.073636             14.063314      19.080726      -1.663203      -8.003985      10.219145      -2.007436      12.890070           0.000001
          207              C      -6.888185      15.202189       4.855582       0.127826      25.016267 0.30989824E+03  0.67518770E+04                                 7.648367                            5.969520       0.176698       2.088844                    0.999586      25.541806      72.687049       0.651943       0.431212      -1.045984       0.003047      -0.031116       0.039090       0.050056       0.048451       0.036392       0.002623       0.026116       0.044715      -0.063411       0.000082       0.063330              8.808898       7.812761      -3.829131      -1.455692      10.638609      -0.253569       7.975324           0.000001
          208              C      -6.023434      14.067455       4.666169      -0.171564      31.424497 0.43357455E+03  0.10255390E+05                                 8.866681                            7.060562      -0.078702       1.957108                    0.998838      29.822869      87.913278       0.600581       0.431168      -1.047887       0.006982       0.027072      -0.017682       0.033080       0.017415       0.019274       0.019215       0.009196       0.021480      -0.022753      -0.015369       0.038122             10.346679       9.787290      -5.368981      -0.940213      12.794082      -0.110197       8.458666           0.000002
          209              C      -6.030881      13.302512       5.703430       0.072106      38.280336 0.43042365E+03  0.10119117E+05                                10.379155                            7.149147      -0.296982       1.928460                    0.998313      26.996114      78.242449       0.585081       0.445291      -1.043914      -0.005772       0.034033       0.040846       0.053478       0.013024       0.012671       0.025030       0.012544      -0.026687      -0.030669      -0.003372       0.034041             14.119266      15.969489     -10.140304      -1.237372      17.850940      -0.586991       8.537369           0.000000
          210              C       7.717472      13.417514       6.644481      -0.154790      31.863852 0.39772591E+03  0.91760587E+04                                 8.821861                            6.714500       0.174658       2.044658                    0.999454      28.724729      82.723557       0.624538       0.425084      -1.055123       0.034393      -0.005991      -0.011728       0.036828       0.039310      -0.005802      -0.003275       0.043395       0.042659      -0.052011       0.012468       0.039543             10.379871      10.644868      -5.456888      -1.972551      13.183938      -0.125967       7.310808           0.000000
          211              C       7.037282      14.438524       6.569317       0.091431      22.779603 0.25546969E+03  0.53410906E+04                                 7.178706                            5.431992       0.138222       2.077625                    0.999722      25.340643      72.284463       0.676403       0.433122      -1.037505       0.018426       0.042051      -0.042023       0.062239       0.048892       0.020513       0.019937       0.027051       0.085596      -0.065133       0.003922       0.061210              8.239007       8.370550      -3.416108      -1.850664      10.290858      -0.507799       6.055613           0.000001
          212              C       0.046226       9.946464       3.683027       0.077460      26.329907 0.31109412E+03  0.67847515E+04                                 7.805576                            5.934937       0.174732       2.072441                    0.999758      26.270922      74.810012       0.661443       0.424592      -1.049992       0.001486       0.043605      -0.047028       0.064150       0.011870       0.040439      -0.000174      -0.075131       0.036830      -0.066049       0.027682       0.038367              8.982294      11.284977      -1.553556      -4.088523       6.896222      -1.119023       8.765682           0.000001
          213              C      -0.962908       9.918476       4.437671      -0.135517      33.154044 0.41244613E+03  0.95905369E+04                                 9.073719                            6.855152       0.068940       2.008146                    0.999429      28.820121      82.984861       0.616499       0.427266      -1.055091      -0.030604       0.006526       0.004476       0.031611      -0.005772       0.046589       0.003756      -0.047614      -0.021501      -0.061264       0.027754       0.033511             10.682155      14.196402      -1.847035      -5.582080       7.908170      -0.866852       9.941893          -0.000001
          214              C      -1.943755      11.031686       4.263291       0.066668      41.901199 0.47316283E+03  0.11387289E+05                                10.971268                            7.486670      -0.410135       1.878042                    0.998560      27.852132      81.602641       0.572926       0.444220      -1.044821       0.034830      -0.030851      -0.019039       0.050273       0.004795       0.017037       0.015890      -0.009105       0.031574      -0.020498      -0.008578       0.029075             14.837532      21.193765      -1.274438      -9.725793       9.551896      -1.164705      13.766935           0.000001
          215              C      -1.741326      12.033673       3.391391      -0.161387      34.272947 0.45592184E+03  0.10920885E+05                                 9.422933                            7.250513      -0.094931       1.946273                    0.999032      30.257474      89.773959       0.591371       0.432393      -1.047090       0.000828       0.004945      -0.024102       0.024618       0.011675       0.025795       0.015424      -0.036839       0.012435      -0.036817      -0.000960       0.037777             11.330693      14.311199      -0.299701      -6.538793       8.470397      -0.859559      11.210483           0.000002
          216              C      -0.586329      11.953215       2.555570       0.090586      27.229013 0.35494946E+03  0.79720364E+04                                 8.027022                            6.340421       0.213332       2.083802                    0.999457      26.590760      75.946204       0.642100       0.424718      -1.053688      -0.001398      -0.031193       0.013347       0.033957       0.005281       0.039020       0.013083      -0.045076      -0.004148      -0.052152       0.012253       0.039900              9.296179      10.663837      -0.632896      -4.607112       7.938768      -0.483533       9.285933           0.000002
          217              C       1.150559      -1.464028      23.384965       0.107427      28.858330 0.32799522E+03  0.72752410E+04                                 8.480890                            6.216715      -0.016019       2.014737                    0.999115      26.561503      77.199061       0.624943       0.441861      -1.035771      -0.032783      -0.001832      -0.039742       0.051551       0.023292       0.008142      -0.047647      -0.038963       0.018676      -0.052786      -0.008217       0.061003             10.194718      10.931876      -2.035839      -1.130089       8.397197       4.990024      11.255081           0.000001
          218              C       0.483762      -0.750826      24.220786      -0.155534      35.176846 0.41396490E+03  0.97333697E+04                                 9.660646                            6.986681      -0.291132       1.893382                    0.998360      29.881264      89.447454       0.589110       0.442191      -1.035469      -0.007453       0.002381      -0.014641       0.016601       0.026061       0.000965      -0.042824      -0.036811      -0.013616      -0.046722      -0.011724       0.058446             11.838938      13.917303      -4.073193      -2.211809       9.440119       4.918747      12.159393           0.000000
          219              C      -0.794771      -0.409436      23.980262       0.080427      38.617789 0.39859160E+03  0.91679421E+04                                10.208950                            6.775691      -0.167230       1.970281                    0.999149      26.293531      74.721744       0.616527       0.431927      -1.054712       0.010482      -0.021400      -0.024219       0.033976       0.017290      -0.008463      -0.018951      -0.036429      -0.020622      -0.021787      -0.016326       0.038113             13.714198      13.950345      -4.647901      -2.567489      12.039057       7.534140      15.153191          -0.000001
          220              C      -1.479440      -0.842091      22.861824      -0.134436      33.585604 0.41003637E+03  0.95939775E+04                                 9.291901                            6.899349      -0.232202       1.914391                    0.998463      29.532566      87.469019       0.601319       0.435337      -1.042128       0.001106       0.010459       0.004484       0.011433       0.028097       0.006131      -0.042696      -0.035536      -0.021815      -0.051500      -0.006128       0.057628             11.038047       9.874937      -2.423113      -0.156284      10.502902       5.775999      12.736302          -0.000003
          221              C      -0.888554      -1.751118      22.107180       0.073141      32.409300 0.41795514E+03  0.98133402E+04                                 9.243363                            7.086291      -0.200711       1.939961                    0.998011      28.045206      82.854953       0.579001       0.450546      -1.034567       0.050264      -0.016219       0.023095       0.057644       0.006638       0.021943      -0.038619       0.011879      -0.024673      -0.050904       0.012817       0.038087             10.908897      10.371158      -1.785838      -0.776407      11.010143       6.015800      11.345389          -0.000001
          222              C      -1.492822       0.483916      24.954385       0.364143      35.176314 0.34176315E+03  0.76185630E+04                                 9.906148                            6.473988      -0.385596       1.908309                    0.998568      24.731817      70.826870       0.597460       0.459886      -1.030907      -0.017502       0.017023       0.021182       0.032323       0.027884      -0.010207      -0.065474      -0.076261      -0.007811      -0.055511      -0.037944       0.093455             13.720023      14.654582      -5.394898      -3.906892      12.471739       7.549928      14.033749          -0.000000
          223              C      -1.346944       1.884794      26.755310       0.369462      35.291107 0.34104968E+03  0.75923399E+04                                 9.864168                            6.446490      -0.358428       1.914059                    0.998738      24.674883      70.423346       0.602127       0.456941      -1.033427      -0.012422      -0.008296      -0.023002       0.027426       0.030770      -0.029507      -0.055398      -0.042755       0.027272      -0.043014      -0.041878       0.084892             13.388399      15.273521       1.417543       5.256442      10.233972       6.449230      14.657705           0.000001
          224              C      11.609574       1.631206      25.763148       0.362276      36.098825 0.34408098E+03  0.76723811E+04                                10.031177                            6.461221      -0.363169       1.909232                    0.998890      24.772991      70.628759       0.603722       0.454988      -1.035128       0.030999       0.004582       0.001559       0.031374       0.002068      -0.014088      -0.063438      -0.069336       0.020580      -0.052338      -0.032226       0.084563             14.309701      25.750358      -3.642145      -0.092525       8.394684       2.790772       8.784060           0.000000
          225              C      -0.427092       3.927293      29.912190       0.088598      29.125827 0.33613520E+03  0.74796273E+04                                 8.521847                            6.257004      -0.011330       2.018149                    0.999034      26.520369      76.465502       0.630217       0.436767      -1.041833       0.025320      -0.022680      -0.008279       0.034987      -0.000489      -0.022444      -0.031869      -0.034911      -0.001225      -0.040307      -0.004461       0.044769             10.254043      10.844056      -0.151156       1.168146       7.825450       5.167738      12.092624           0.000002
          226              C      -1.166833       3.349908      28.808785      -0.139267      39.274215 0.49746588E+03  0.12153814E+05                                10.299153                            7.577969      -0.108999       1.934919                    0.998913      30.657296      91.252995       0.579139       0.432886      -1.048930       0.024876      -0.001409      -0.001710       0.024975      -0.009222      -0.010672      -0.043382      -0.005617      -0.024832      -0.048686       0.005306       0.043381             12.533025      12.492897       0.736147       2.961303       9.920612       6.706100      15.185564           0.000004
          227              C      -0.558086       2.426311      27.882767       0.050914      41.088742 0.41269048E+03  0.95527699E+04                                10.524608                            6.844121      -0.153258       1.968774                    0.999065      26.618796      75.310988       0.621669       0.425640      -1.061058       0.009529      -0.003412       0.012119       0.015790      -0.001052      -0.013140      -0.019905      -0.037873       0.000095      -0.028254      -0.004035       0.032289             14.248121      16.457658       3.103271       6.404099      10.279174       7.152979      16.007531           0.000001
          228              C       0.762125       2.390693      28.063160      -0.129076      34.725859 0.41714048E+03  0.97849693E+04                                 9.442474                            6.918861      -0.067858       1.963643                    0.998956      29.468215      86.888268       0.606751       0.430346      -1.046977      -0.014118       0.038532       0.001366       0.041059      -0.004726      -0.017282      -0.037716      -0.076216       0.009350      -0.050091      -0.011303       0.061394             11.371988      14.513539       1.275999       3.387096       7.273221       4.149224      12.329204           0.000002
          229              C       1.431910       2.821566      29.190617       0.079918      30.800914 0.35897449E+03  0.81091778E+04                                 8.801792                            6.471402       0.002488       2.017933                    0.999071      26.806626      77.530771       0.619767       0.437486      -1.042821      -0.035744       0.029847       0.018820       0.050226       0.003463      -0.026458      -0.023193      -0.010922      -0.022471      -0.036753       0.000805       0.035947             10.454017      11.995681      -0.995037       1.715385       8.037877       4.440937      11.328492           0.000001
          230              C       7.800756       1.442729      25.071640       0.080400      25.213538 0.32429278E+03  0.71122927E+04                                 7.524107                            6.014186       0.271987       2.106237                    0.999619      26.059032      73.258787       0.667707       0.418261      -1.059006       0.004889       0.028418       0.022629       0.036655       0.007004       0.010528      -0.021715      -0.042591       0.079594      -0.039015      -0.002202       0.041216              8.540929      12.314543      -1.198259       1.030189       7.057746       1.935876       6.250497          -0.000000
          231              C       9.202826       1.080585      25.014516      -0.130200      34.637685 0.45964105E+03  0.10966017E+05                                 9.348913                            7.220889       0.107912       2.016661                    0.999056      29.380406      85.300291       0.603507       0.425396      -1.057729      -0.004726       0.009479       0.023427       0.025710      -0.003341      -0.004687      -0.005172      -0.054352       0.077824      -0.040728       0.012679       0.028049             11.034820      17.297501      -0.772113       1.445328       8.921832       2.311585       6.885126          -0.000001
          232              C      10.146479       1.850432      25.721056       0.074027      36.702225 0.36206088E+03  0.81391932E+04                                 9.855183                            6.448021      -0.247222       1.947466                    0.999027      25.934530      73.133065       0.632709       0.430628      -1.054310      -0.013813       0.000342      -0.011773       0.018152       0.014394      -0.009312      -0.032491      -0.035682       0.064900      -0.033875      -0.017095       0.050970             13.720120      25.099508      -3.023472       0.257712       8.595035       2.490519       7.465816          -0.000000
          233              C       9.661268       2.696525      26.496746      -0.132204      33.099210 0.37264026E+03  0.85020562E+04                                 9.186723                            6.551220      -0.030046       1.982284                    0.999511      28.656866      83.461239       0.621564       0.431903      -1.045539      -0.018764      -0.018279       0.004220       0.026534       0.034120       0.006329      -0.053056      -0.057621       0.045258      -0.065302      -0.010030       0.075332             11.644475      19.092911      -4.641546      -0.726719       8.558186       2.384047       7.282329           0.000002
          234              C       8.361899       3.145494      26.586943       0.081182      28.509476 0.34251767E+03  0.75965345E+04                                 8.176014                            6.184702       0.260331       2.098430                    0.999781      26.137817      73.296860       0.659459       0.418780      -1.061305      -0.021888      -0.029970      -0.023969       0.044179       0.022998       0.013922      -0.004736      -0.040019       0.042947      -0.041482       0.017793       0.023689              9.732444      14.021541      -2.930398       0.146043       8.784324       2.250382       6.391468           0.000002
          235              C       5.416367       5.037315      24.605625       0.116781      24.633988 0.25703727E+03  0.53572956E+04                                 7.520653                            5.399763       0.144082       2.080316                    0.999843      24.921135      69.915680       0.690831       0.425387      -1.047012      -0.038875      -0.018673      -0.023285       0.049012      -0.025370      -0.019209       0.025593       0.090737       0.015982      -0.061169      -0.000091       0.061260              9.333101       5.523352       0.150996       2.353047      11.920098      -4.570691      10.555851           0.000002
          236              C       5.374699       6.117327      23.793856      -0.141101      35.952246 0.40709129E+03  0.94223011E+04                                 9.569709                            6.767145       0.215008       2.059976                    0.999588      28.464763      81.409055       0.627322       0.421843      -1.059909      -0.015248      -0.002316      -0.010923       0.018899      -0.000156      -0.007127       0.027048       0.006703      -0.026824      -0.032154       0.007235       0.024919             12.277109       7.193543      -0.436993       3.442393      14.825101      -7.139223      14.812683           0.000003
          237              C       4.521844       6.049296      22.702477       0.079790      38.013600 0.37666380E+03  0.85797290E+04                                10.267838                            6.653825      -0.334910       1.920009                    0.998724      26.387170      75.709262       0.610051       0.440778      -1.044749       0.002802      -0.004945       0.017265       0.018176      -0.034452      -0.019054       0.015715       0.031524      -0.010612      -0.036460      -0.014294       0.050753             14.700004       7.871013      -0.732217       3.822103      18.610459      -9.932181      17.618539           0.000001
          238              C       3.823776       5.026601      22.470973      -0.138354      33.945938 0.43480026E+03  0.10247876E+05                                 9.300047                            7.036526       0.011633       1.980885                    0.999385      29.466271      85.509090       0.608561       0.427030      -1.054902      -0.001918      -0.014929       0.000322       0.015055      -0.028019      -0.023713       0.027289       0.043584       0.032562      -0.045666      -0.010201       0.055867             11.498641       7.311323       0.595429       2.222499      15.636999      -5.987498      11.547602           0.000000
          239              C       4.112517       3.791558      23.384965       0.065779      30.301593 0.38331429E+03  0.87168799E+04                                 8.543615                            6.548692       0.298711       2.102585                    0.999675      26.738372      75.161600       0.641970       0.419552      -1.064105       0.042534       0.023978       0.020509       0.052959       0.016028      -0.005568       0.028948       0.034285      -0.006520      -0.043107       0.016114       0.026993             10.164571       6.686349       1.107354       2.387918      13.554855      -3.646859      10.252508           0.000000
          240              C       4.395337       7.151201      21.692276       0.367381      39.372004 0.36715805E+03  0.83793077E+04                                10.914198                            6.834012      -0.562805       1.846607                    0.998008      25.610933      75.577616       0.562628       0.477012      -1.015837      -0.005420       0.021079      -0.013679       0.025706      -0.027410      -0.043662       0.045767      -0.014850       0.056502      -0.046687      -0.035297       0.081984             16.044278       9.586117      -0.300102       2.823353      21.992854     -11.471887      16.553864           0.000001
          241              C       5.103830       9.133716      20.670048       0.372297      32.703463 0.32513735E+03  0.72283607E+04                                 9.737124                            6.468641      -0.488147       1.882337                    0.997656      25.154462      74.270864       0.570877       0.482604      -1.008659      -0.020204      -0.020566      -0.006551       0.029565      -0.034903      -0.056869       0.041382      -0.010984       0.048455      -0.057666      -0.033590       0.091256             13.494398      15.414495       8.624936       0.974388      16.953441      -1.875870       8.115257           0.000000
          242              C       3.219507       8.148172      20.092790       0.354657      35.318587 0.35564657E+03  0.80838439E+04                                10.195272                            6.744747      -0.602625       1.829436                    0.997969      26.035595      77.663980       0.561776       0.479672      -1.010457       0.037366       0.006440       0.017653       0.041825      -0.031192      -0.024624       0.044938      -0.014913       0.065170      -0.045441      -0.026873       0.072314             14.042319      19.050427       1.663004       7.987906      10.206969      -2.004032      12.869561           0.000000
          243              C       6.888445      12.233958      19.888344       0.124766      25.047178 0.31042037E+03  0.67654956E+04                                 7.651649                            5.972358       0.176450       2.088615                    0.999544      25.561149      72.732941       0.652205       0.430896      -1.046269      -0.002105      -0.032828       0.039913       0.051722      -0.048540      -0.037459       0.001328       0.029873       0.041278      -0.064164      -0.000143       0.064306              8.813051       7.817958       3.832652       1.456647      10.644440      -0.251007       7.976755           0.000001
          244              C       6.023675      11.099224      19.698931      -0.169048      31.348820 0.43218110E+03  0.10214334E+05                                 8.854343                            7.050747      -0.075133       1.958715                    0.998833      29.772392      87.733265       0.600795       0.431356      -1.047759      -0.006864       0.027191      -0.022123       0.035720      -0.016579      -0.017431       0.019818       0.008225       0.022735      -0.022872      -0.013844       0.036716             10.331312       9.772366       5.358614       0.941754      12.771928      -0.109338       8.449643           0.000000
          245              C       6.031113      10.334281      20.736192       0.072236      38.260230 0.43013460E+03  0.10110758E+05                                10.376066                            7.147062      -0.294972       1.929077                    0.998341      26.987050      78.213528       0.585120       0.445330      -1.043877       0.004103       0.035276       0.039574       0.053172      -0.013660      -0.014170       0.022491       0.012958      -0.026706      -0.028328      -0.005654       0.033982             14.114285      15.964517      10.135522       1.237710      17.842901      -0.586669       8.535438           0.000001
          246              C       7.166764      10.449283      21.677243      -0.157263      32.016817 0.40022052E+03  0.92489359E+04                                 8.854479                            6.739610       0.175669       2.043845                    0.999507      28.803851      83.045978       0.622748       0.425600      -1.054703      -0.037067      -0.006789      -0.013527       0.040038      -0.040633       0.007880      -0.003773       0.043918       0.042975      -0.053359       0.011577       0.041782             10.420620      10.695674       5.487244       1.983328      13.231089      -0.115472       7.335096           0.000004
          247              C       7.846971      11.470293      21.602079       0.097122      22.617209 0.25318489E+03  0.52804981E+04                                 7.139626                            5.403129       0.149624       2.082781                    0.999721      25.218277      71.806053       0.679180       0.432399      -1.038125      -0.017543       0.041601      -0.042224       0.061816      -0.048268      -0.020524       0.017962       0.025076       0.082285      -0.063617       0.004244       0.059373              8.192369       8.330724       3.389732       1.847524      10.219167      -0.503619       6.027215           0.000002
          248              C      -0.046055       6.978233      18.715789       0.078074      26.355276 0.31136976E+03  0.67928828E+04                                 7.812665                            5.938549       0.178118       2.073123                    0.999769      26.288205      74.893101       0.661017       0.424733      -1.049810      -0.001834       0.042632      -0.046001       0.062745      -0.013131      -0.040067      -0.000549      -0.074025       0.039462      -0.065793       0.027307       0.038486              8.991397      11.297506       1.557590       4.092445       6.903842      -1.120597       8.772842          -0.000001
          249              C       0.963082       6.950245      19.470433      -0.134729      33.057941 0.41093415E+03  0.95454568E+04                                 9.051799                            6.838233       0.074497       2.010425                    0.999447      28.770671      82.766782       0.617924       0.426724      -1.055553       0.032910       0.009236       0.003516       0.034362       0.005945      -0.046138       0.003072      -0.048878      -0.025346      -0.061311       0.028432       0.032879             10.656115      14.159687       1.841513       5.567190       7.890532      -0.867121       9.918125          -0.000001
          250              C       1.943946       8.063455      19.296053       0.063563      41.980935 0.47421633E+03  0.11417722E+05                                10.980807                            7.492439      -0.409646       1.878125                    0.998491      27.877232      81.664728       0.573062       0.443916      -1.045115      -0.033503      -0.029852      -0.019421       0.048895      -0.005516      -0.016104       0.016175      -0.007853       0.034971      -0.019156      -0.010259       0.029416             14.851598      21.215446       1.276984       9.736192       9.559844      -1.164972      13.779504           0.000000
          251              C       1.741530       9.065442      18.424153      -0.158440      34.162364 0.45407623E+03  0.10864807E+05                                 9.400312                            7.233740      -0.091618       1.947916                    0.999023      30.194955      89.516817       0.592358       0.432144      -1.047322      -0.002919       0.003687      -0.024038       0.024494      -0.010379      -0.026606       0.016553      -0.034694       0.010019      -0.036703      -0.001360       0.038063             11.301407      14.272765       0.302788       6.517852       8.452117      -0.857589      11.179337          -0.000000
          252              C       0.586530       8.984984      17.588332       0.087397      27.312762 0.35630056E+03  0.80096494E+04                                 8.040927                            6.350706       0.208527       2.081632                    0.999368      26.645476      76.126586       0.641875       0.424481      -1.053879       0.000799      -0.028384       0.010327       0.030215      -0.006551      -0.039898       0.014163      -0.044604      -0.002560      -0.052788       0.010794       0.041994              9.312910      10.684578       0.635542       4.616617       7.952314      -0.482922       9.301839          -0.000000
          253              I       3.892468      -0.567369       5.878411      -0.431045     422.940752 0.17691538E+05  0.96059525E+06                                34.465297                           33.000020       1.610113       1.868945                    0.999905     166.440926     542.882539       0.488694       0.230831      -1.348781      -0.202574       0.067282      -0.025773       0.215005      -0.253968       0.118531      -0.093051       0.164056      -0.243418      -0.226608      -0.132380       0.358988             35.868798      48.813469      -9.218085       2.147606      30.816101       2.043898      27.976824           0.000001
          254              I      -2.293358      12.986176       8.160084      -0.454342     411.774688 0.18870223E+05  0.10426651E+07                                34.040811                           34.310120       1.457219       1.824709                    0.999971     169.794898     561.169967       0.473849       0.233937      -1.342456      -0.132097      -0.176406       0.136363       0.259159       0.156496      -0.039841      -0.140555      -0.447931      -0.158332      -0.246949      -0.105317       0.352267             34.340122      29.082051      10.839940       0.252700      42.678077       1.928095      31.260238           0.000007
          255              I       2.419105      -0.919239      10.126068      -0.406545     439.703796 0.18706000E+05  0.10282962E+07                                35.384627                           33.948664       1.479514       1.839138                    0.999968     165.746691     541.144656       0.482251       0.231045      -1.350617       0.111185      -0.118728      -0.256271       0.303534      -0.079545      -0.073417       0.193793       0.031839       0.730975      -0.236761      -0.109681       0.346442             37.331051      34.685994      -5.266534      -9.767057      28.157792       6.954283      49.149367          -0.000005
          256              I       3.349087       2.156802      13.282648      -0.444600     431.243851 0.18465605E+05  0.10099392E+07                                34.761318                           33.624922       1.759258       1.907879                    0.999841     165.356916     535.267502       0.487735       0.229610      -1.355220       0.120763       0.163425       0.080915       0.218720       0.205867       0.130011       0.066229      -0.237846      -0.471154      -0.251722      -0.095021       0.346743             36.935400      40.430540      12.075888       3.731180      43.980071      -0.799512      26.395590          -0.000006
          257              I       6.092090       4.687732      19.643009      -0.452850     431.556359 0.18725743E+05  0.10334597E+07                                35.193904                           34.161172       1.370934       1.804129                    0.999985     169.882861     562.485958       0.474891       0.233699      -1.341804      -0.023747      -0.104124       0.140707       0.176647      -0.040140      -0.055374      -0.197573      -0.149955       0.708860      -0.235990      -0.104355       0.340345             36.698637      26.164551       0.187284      -9.880925      32.583018      -7.424244      51.348342          -0.000010
          258              I       3.850124       6.730374      16.423292      -0.453468     461.691395 0.18696460E+05  0.10283212E+07                                36.535741                           33.920444       1.513484       1.842343                    0.999982     167.672335     548.763291       0.482549       0.230778      -1.350113      -0.158907       0.034667       0.003485       0.162681      -0.197614       0.175902       0.032261       0.368496      -0.096167      -0.297781      -0.049216       0.346997             39.305134      56.983803      -5.825596       6.075967      26.843879       6.906832      34.087718          -0.000006
          259              I      10.991541      -3.535600      20.911173      -0.430826     423.035463 0.17695934E+05  0.96090250E+06                                34.472959                           33.005997       1.609541       1.868820                    0.999907     166.441989     542.921711       0.488604       0.230857      -1.348730       0.202059       0.067205      -0.025038       0.214409       0.254693      -0.119448      -0.093841       0.164302      -0.243257      -0.227369      -0.132993       0.360362             35.877990      48.827323       9.221836      -2.147529      30.823078       2.042833      27.983570          -0.000006
          260              I       2.293593      10.017945      23.192846      -0.454490     411.832007 0.18874055E+05  0.10429349E+07                                34.044898                           34.314462       1.459396       1.825235                    0.999969     169.801677     561.216903       0.473798       0.233949      -1.342433       0.132258      -0.176955       0.136592       0.259736      -0.156284       0.038926      -0.139708      -0.447708      -0.159438      -0.246587      -0.104925       0.351511             34.343463      29.085334     -10.840608      -0.255429      42.683721       1.929575      31.261335           0.000031
          261              I      12.464912      -3.887470      25.158830      -0.406270     439.571940 0.18696966E+05  0.10276691E+07                                35.377008                           33.939274       1.478679       1.839042                    0.999964     165.719109     541.009483       0.482346       0.231028      -1.350649      -0.111396      -0.118563      -0.256065       0.303374       0.079217       0.073154       0.193592       0.032419       0.734151      -0.237074      -0.109781       0.346855             37.325197      34.678621       5.265826       9.770226      28.148597       6.952693      49.148371           0.000005
          262              I      11.534990      -0.811429      28.315410      -0.444640     431.354981 0.18470766E+05  0.10103039E+07                                34.769362                           33.631122       1.757378       1.907430                    0.999844     165.367639     535.344616       0.487652       0.229630      -1.355174      -0.120518       0.163072       0.081067       0.218378      -0.206327      -0.129853       0.065909      -0.238736      -0.472194      -0.252050      -0.095242       0.347292             36.945684      40.444044     -12.085601      -3.732508      43.994146      -0.797093      26.398862          -0.000000
          263              I       8.792048       7.655963       4.610247      -0.452687     431.498391 0.18722586E+05  0.10332379E+07                                35.189861                           34.157429       1.370871       1.804125                    0.999985     169.876681     562.445515       0.474937       0.233688      -1.341826       0.023449      -0.103760       0.140557       0.176273       0.039449       0.055889      -0.198376      -0.150979       0.710957      -0.236419      -0.105247       0.341666             36.693404      26.163519      -0.188126       9.880050      32.581735      -7.427179      51.334958          -0.000007
          264              I      -3.849964       9.698605       1.390530      -0.453680     461.747242 0.18700423E+05  0.10285947E+07                                36.538021                           33.923743       1.510560       1.841641                    0.999983     167.687990     548.831074       0.482532       0.230774      -1.350117       0.158797       0.034629       0.003713       0.162571       0.196981      -0.175071       0.031942       0.367413      -0.097068      -0.296508      -0.049400       0.345908             39.305900      56.985230       5.824443      -6.072841      26.845735       6.906678      34.086735           0.000008
          265              I      11.276419      -1.051011       6.921685      -0.445663     457.768955 0.18430014E+05  0.10094196E+07                                36.273948                           33.622094       1.574962       1.859922                    0.999965     166.615501     543.078029       0.486189       0.230014      -1.352056      -0.153757      -0.036841       0.010122       0.158433       0.147000      -0.192534       0.037382       0.383008      -0.140994      -0.272951      -0.069751       0.342703             39.081026      55.724151       3.366608      -7.983235      26.344888       7.171889      35.174038          -0.000001
          266              I      13.544454       0.991854       3.683327      -0.453239     443.362013 0.19139368E+05  0.10619613E+07                                35.870387                           34.594115       1.333287       1.793056                    0.999986     170.585537     566.133565       0.470779       0.234481      -1.340825      -0.030504       0.125042      -0.179606       0.220962       0.032525       0.040536      -0.222195      -0.178963       0.712560      -0.237217      -0.126721       0.363938             37.545306      25.998070       0.110532       9.355329      33.547493      -7.305019      53.090355          -0.000007
          267              I      -3.559877       6.256096      17.471677      -0.429727     419.189733 0.17871131E+05  0.97270948E+06                                34.225422                           33.186273       1.634070       1.873071                    0.999878     166.789817     544.517147       0.486944       0.231098      -1.348516      -0.172627      -0.063027       0.009878       0.184038       0.210623      -0.132703      -0.082379       0.174604      -0.315932      -0.176832      -0.159062       0.335894             35.355580      48.257330       7.527418      -2.754432      29.873758       1.415727      27.935651          -0.000006
          268              I      -2.296497       9.962779      15.178880      -0.419680     392.642546 0.17820939E+05  0.97078164E+06                                32.869076                           33.248705       1.506311       1.843474                    0.999922     167.135905     548.611217       0.483354       0.232622      -1.344242      -0.125397       0.170019      -0.129388       0.247734      -0.134273       0.046938      -0.166720      -0.488758      -0.231901      -0.240335      -0.142339       0.382674             32.999576      29.102775     -10.546464       0.048073      40.854689       0.709083      29.041266          -0.000004
          269              I      10.891115       3.661343      10.378619      -0.391015     410.663824 0.17073727E+05  0.91561743E+06                                33.423558                           32.122624       1.854395       1.940482                    0.999814     161.530940     517.618433       0.503959       0.226634      -1.359764       0.140932      -0.138347       0.013059       0.197920      -0.203435      -0.110029       0.035427      -0.182987      -0.510356      -0.238191      -0.086506       0.324697             35.595845      38.902183     -11.545899      -2.392572      42.834724      -2.131177      25.050628          -0.000004
          270              I       9.777077       6.745907      13.346687      -0.465968     466.608990 0.20849245E+05  0.11751854E+07                                36.780637                           35.914742       1.608800       1.856616                    0.999792     169.872692     557.822778       0.468386       0.231999      -1.352020       0.101436       0.064093       0.272689       0.297920       0.061508       0.025209       0.187815      -0.059096       0.756002      -0.216275      -0.122325       0.338601             38.511599      34.151906       5.109729       6.396991      31.012146       9.288821      50.370743          -0.000025
          271              I       3.607586      -4.019242      21.954447      -0.445420     457.698022 0.18425818E+05  0.10091343E+07                                36.269491                           33.617417       1.577645       1.860584                    0.999965     166.605167     543.032682       0.486240       0.230003      -1.352071       0.154282      -0.037082       0.010093       0.158997      -0.146176       0.191654       0.037639       0.383892      -0.141243      -0.272418      -0.069612       0.342030             39.075716      55.717961      -3.369879       7.983230      26.341610       7.168296      35.167578           0.000005
          272              I       1.339574      -1.976377      18.716089      -0.453256     443.217839 0.19130437E+05  0.10613334E+07                                35.859784                           34.582964       1.337438       1.794012                    0.999987     170.576036     566.052071       0.470921       0.234440      -1.340895       0.031071       0.125156      -0.179852       0.221306      -0.032406      -0.041219      -0.221849      -0.178236       0.711571      -0.237040      -0.126350       0.363390             37.534791      25.989344      -0.110792      -9.351352      33.537226      -7.308129      53.077802          -0.000013
          273              I       3.560033       9.224327       2.438915      -0.430042     419.217103 0.17872751E+05  0.97281341E+06                                34.225813                           33.187173       1.636489       1.873619                    0.999872     166.803237     544.553857       0.486954       0.231090      -1.348537       0.173438      -0.064025       0.010205       0.185160      -0.210786       0.132367      -0.081666       0.175297      -0.318066      -0.176952      -0.159012       0.335963             35.355817      48.254265      -7.527266       2.752333      29.877638       1.416641      27.935548          -0.000001
          274              I       2.296705      12.931010       0.146118      -0.420350     392.947839 0.17840373E+05  0.97211216E+06                                32.888183                           33.269128       1.504427       1.842919                    0.999922     167.188266     548.872750       0.483152       0.232654      -1.344186       0.125343       0.170737      -0.130203       0.248625       0.134442      -0.047246      -0.167055      -0.487010      -0.231236      -0.239766      -0.142508       0.382274             33.018893      29.121872      10.554442      -0.046691      40.876436       0.712044      29.058372           0.000016
          275              I       3.992977       0.693112      25.411381      -0.391354     410.440610 0.17062627E+05  0.91486542E+06                                33.408123                           32.108986       1.871244       1.944571                    0.999817     161.523711     517.536285       0.504146       0.226589      -1.359843      -0.141889      -0.138904       0.012851       0.198977       0.202661       0.110108       0.035083      -0.183396      -0.508607      -0.237983      -0.085738       0.323721             35.578008      38.881422      11.538478       2.390486      42.815188      -2.130013      25.037415           0.000002
          276              I       5.107074       3.777676      28.379449      -0.465858     466.235376 0.20827297E+05  0.11736123E+07                                36.755941                           35.891300       1.610097       1.857074                    0.999794     169.831758     557.566744       0.468638       0.231941      -1.352137      -0.100800       0.064856       0.273138       0.298281      -0.061488      -0.025841       0.187785      -0.059126       0.758961      -0.216432      -0.122988       0.339420             38.485463      34.124051      -5.104125      -6.390440      30.995598       9.283209      50.336740          -0.000004
          277              N       6.595105      -1.052793       8.466452      -0.167712      37.367086 0.48886670E+03  0.11700508E+05                                 9.561615                            7.283892      -0.224324       1.971740                    0.997568      27.338416      76.386596       0.628817       0.406975      -1.082654       0.047765       0.062583       0.068401       0.104292      -0.025143      -0.023724      -0.019468       0.061326      -0.024382      -0.052265       0.003437       0.048828             11.406959      12.949184      -0.172092       0.267513       9.409626       5.644685      11.862066          -0.000001
          278              N      10.067561       0.539485      11.749607      -0.399398      45.380630 0.55742735E+03  0.13697449E+05                                10.609891                            7.605340       0.247195       2.073499                    0.999255      29.763893      82.502280       0.640581       0.389117      -1.101980      -0.071075       0.098186       0.076386       0.143273       0.079606       0.055672      -0.117323       0.053150       0.018392      -0.177088       0.068157       0.108930             13.532092      22.167160       1.036969       6.520509       7.574294       2.459200      10.854821          -0.000004
          279              N      10.137530       2.016711      13.601643      -0.360361      41.839492 0.52669641E+03  0.12731826E+05                                10.050337                            7.362516       0.321577       2.113428                    0.999028      28.778358      78.547515       0.656527       0.385943      -1.106693      -0.055667      -0.035514      -0.099646       0.119538      -0.045071      -0.088541      -0.077677      -0.025756      -0.186211      -0.158861       0.073752       0.085109             12.798302      19.533623      -5.731509      -3.523508       9.714641       3.554048       9.146642          -0.000004
          280              N       8.086510       1.629840      12.338891      -0.360554      41.541019 0.54236756E+03  0.13234980E+05                                10.069423                            7.539537       0.312906       2.112130                    0.998381      29.001741      80.081438       0.638630       0.393031      -1.099349       0.123695      -0.016815       0.013180       0.125527       0.051566      -0.020615      -0.001543      -0.218113       0.244399      -0.162967       0.075277       0.087691             12.298527       9.871715      -0.565655       0.931541      11.555961       7.431685      15.467906          -0.000003
          281              N       0.131003       0.489042      12.600461      -0.142061      29.870554 0.42097181E+03  0.97598922E+04                                 8.317520                            6.849422      -0.387276       1.930256                    0.996977      26.696065      74.758240       0.632161       0.417913      -1.069542      -0.090558       0.016230       0.013693       0.093015      -0.023335      -0.010105      -0.014420      -0.091760       0.112965      -0.071907       0.023913       0.047995              9.345593      12.449884      -1.663107       0.351395       7.992914       2.389219       7.593982          -0.000001
          282              N       6.885403       4.861184      16.094075      -0.161309      36.702793 0.49338552E+03  0.11873778E+05                                 9.531600                            7.371154      -0.360109       1.927002                    0.996967      27.646203      78.272919       0.616294       0.412968      -1.075260       0.042681      -0.067920      -0.073400       0.108730       0.020575       0.028182      -0.025402       0.020085      -0.020845      -0.050783       0.017287       0.033497             11.301900      11.876520      -1.625582       0.789953       9.774479       5.145196      12.254700          -0.000001
          283              N       2.332333      -1.444192      13.670794      -0.151518      32.318860 0.41823777E+03  0.96660287E+04                                 8.746461                            6.800757      -0.228478       1.980996                    0.998050      26.507646      73.747008       0.639085       0.414689      -1.073244       0.045735      -0.076455       0.070216       0.113435       0.006933      -0.024627       0.035530       0.056863      -0.057275      -0.059733       0.011904       0.047829             10.309134       7.549429       1.266357       2.828546      12.041965      -3.668994      11.336009          -0.000002
          284              N      -5.417655      11.826562      16.593163      -0.387458      44.412050 0.57533746E+03  0.14284130E+05                                10.593912                            7.773759       0.120062       2.036436                    0.998351      30.002844      84.254987       0.626331       0.393886      -1.095986       0.118071       0.004182       0.081296       0.143413      -0.005062      -0.130439       0.009080      -0.177896       0.061526      -0.182865       0.075004       0.107861             13.607061       9.194396       4.317265      -0.546213      21.653178      -6.485134       9.973609           0.000000
          285              N      -4.030470      10.955429      18.255786      -0.429393      49.829647 0.63816271E+03  0.16256750E+05                                11.376151                            8.177911       0.162307       2.035016                    0.998262      31.035741      88.229983       0.611814       0.392993      -1.096813      -0.029588       0.122944      -0.113867       0.170166       0.006466      -0.031420       0.143687       0.145771      -0.092232      -0.190859       0.076047       0.114812             14.791078      21.825068       7.596491       6.150077      12.447680       2.265912      10.100486           0.000001
          286              N      -3.402351      12.903545      17.302709      -0.400977      47.222444 0.61223488E+03  0.15457575E+05                                11.029526                            8.044815       0.036506       2.001156                    0.997974      30.738130      87.404012       0.611980       0.396411      -1.092869      -0.097915      -0.123004       0.026223       0.159389      -0.129266       0.007209       0.042406       0.064474       0.264090      -0.182566       0.070952       0.111614             13.933985      13.958386      -3.396116       7.747949      11.979217      -5.979879      15.864351          -0.000001
          287              N       7.160781       7.575012      17.759705      -0.188779      35.882938 0.54108282E+03  0.13280455E+05                                 9.342413                            7.712756      -0.227834       1.962088                    0.996457      28.125220      79.530719       0.605299       0.412275      -1.079365       0.098749       0.087693       0.003425       0.132111      -0.034177      -0.010603       0.002474      -0.054495       0.121977      -0.064724       0.021094       0.043630             10.699927      10.438626       4.865591       1.789101      10.626710       1.523172      11.034446           0.000000
          288              N       0.303762      11.912874      20.603904      -0.148206      30.372728 0.42236292E+03  0.98212935E+04                                 8.456629                            6.890987      -0.394353       1.922242                    0.996979      27.040383      76.368939       0.624762       0.421608      -1.064902      -0.091294       0.002547      -0.058500       0.108459      -0.002053      -0.047767       0.018014      -0.062392       0.057576      -0.067753       0.013457       0.054296              9.444465       9.591812       2.205046       3.325920      10.021600      -0.205442       8.719984           0.000000
          289              N       8.288905      -4.021024      23.499214      -0.168769      37.372005 0.48895536E+03  0.11703128E+05                                 9.561550                            7.284004      -0.228419       1.970675                    0.997511      27.343285      76.401137       0.628885       0.406914      -1.082698      -0.047249       0.061503       0.067801       0.103015       0.025339       0.022145      -0.020790       0.060369      -0.025905      -0.052591       0.004909       0.047682             11.406621      12.948470       0.170077      -0.269258       9.409234       5.644189      11.862159           0.000001
          290              N       4.816485      -2.428746      26.782369      -0.402689      45.507771 0.55932072E+03  0.13755803E+05                                10.628014                            7.617529       0.239404       2.070773                    0.999267      29.816345      82.686627       0.640151       0.389044      -1.102018       0.068510       0.097202       0.076980       0.141661      -0.080684      -0.054844      -0.117853       0.051855       0.019056      -0.177558       0.067231       0.110327             13.555621      22.206671      -1.037765      -6.531596       7.587094       2.464174      10.873097           0.000002
          291              N       4.746545      -0.951520      28.634405      -0.360344      41.858774 0.52702585E+03  0.12741876E+05                                10.053137                            7.364908       0.325515       2.114518                    0.999015      28.784800      78.573429       0.656403       0.385953      -1.106678       0.055704      -0.036419      -0.098929       0.119232       0.043845       0.089808      -0.077699      -0.026468      -0.188324      -0.159660       0.073737       0.085923             12.801167      19.535607       5.733036       3.524311       9.718070       3.556208       9.149824          -0.000000
          292              N       6.797555      -1.338391      27.371653      -0.364780      41.646721 0.54404677E+03  0.13286081E+05                                10.084008                            7.549689       0.311705       2.111353                    0.998347      29.049761      80.241864       0.638399       0.392874      -1.099470      -0.120011      -0.017676       0.011000       0.121803      -0.051445       0.023316      -0.002389      -0.220778       0.241866      -0.164123       0.074693       0.089431             12.316623       9.887054       0.567120      -0.932297      11.573416       7.443420      15.489400           0.000000
          293              N      -0.130955      -2.479189      27.633223      -0.143649      29.938107 0.42209849E+03  0.97937453E+04                                 8.332361                            6.860056      -0.385655       1.930103                    0.997044      26.741168      74.943876       0.631391       0.418093      -1.069297       0.089855       0.016137       0.017349       0.092926       0.022987       0.012495      -0.015444      -0.096715       0.112260      -0.074452       0.024803       0.049650              9.364027      12.477889       1.670999      -0.350233       8.008100       2.393251       7.606090           0.000000
          294              N       7.998726       7.829415       1.061313      -0.159725      36.632698 0.49225944E+03  0.11839413E+05                                 9.519612                            7.362854      -0.362796       1.926498                    0.996982      27.607814      78.129480       0.616652       0.412981      -1.075297      -0.045189      -0.068288      -0.073010       0.109708      -0.019494      -0.028236      -0.025269       0.021336      -0.023782      -0.050334       0.016414       0.033920             11.285810      11.865059       1.622425      -0.792182       9.759275       5.133252      12.233097           0.000001
          295              N      12.551687      -4.412423      28.703556      -0.154209      32.452277 0.42027315E+03  0.97267326E+04                                 8.775259                            6.820857      -0.235445       1.977651                    0.998193      26.578489      74.042520       0.637519       0.415124      -1.072757      -0.044006      -0.078362       0.067058       0.112133      -0.006974       0.025457       0.035184       0.054861      -0.058772      -0.059460       0.011750       0.047710             10.348493       7.570214      -1.264168      -2.837868      12.093635      -3.696733      11.381629           0.000001
          296              N       5.417897      14.794793       1.560401      -0.384202      44.314375 0.57387031E+03  0.14238948E+05                                10.579449                            7.764456       0.125582       2.038425                    0.998386      29.963386      84.124787       0.626617       0.393949      -1.095917      -0.119639       0.004598       0.082582       0.145446       0.003502       0.130366       0.008107      -0.176793       0.062763      -0.182440       0.075339       0.107101             13.586765       9.181514      -4.310780       0.545335      21.620264      -6.473504       9.958516           0.000003
          297              N       4.030704      13.923660       3.223024      -0.431698      49.848467 0.63840921E+03  0.16263860E+05                                11.375554                            8.176534       0.164875       2.035796                    0.998208      31.047507      88.252562       0.612225       0.392709      -1.097061       0.027435       0.123202      -0.111901       0.168681      -0.005623       0.032876       0.143214       0.144452      -0.095463      -0.190317       0.074339       0.115978             14.792100      21.827489      -7.597098      -6.153622      12.446378       2.267824      10.102431           0.000002
          298              N       3.402614      15.871776       2.269947      -0.401202      47.135908 0.61093442E+03  0.15415650E+05                                11.013326                            8.033696       0.080985       2.015648                    0.998125      30.709176      87.279415       0.612733       0.396157      -1.093107       0.098581      -0.122205       0.024840       0.158964       0.129169      -0.008177       0.042326       0.064845       0.268350      -0.183336       0.072015       0.111320             13.912834      13.938967       3.390416      -7.737148      11.958534      -5.968934      15.841003           0.000002
          299              N       7.723397      10.543243       2.726943      -0.186696      35.829095 0.54002394E+03  0.13247911E+05                                 9.331961                            7.704150      -0.225786       1.963170                    0.996396      28.104386      79.450873       0.605765       0.412162      -1.079444      -0.100085       0.087528       0.006115       0.133100       0.035041       0.009460       0.001385      -0.054337       0.121648      -0.065204       0.022506       0.042698             10.686889      10.424684      -4.857531      -1.786394      10.612058       1.520929      11.023925           0.000002
          300              N      -0.303505      14.881105       5.571142      -0.150877      30.435312 0.42340474E+03  0.98523327E+04                                 8.470034                            6.900719      -0.397027       1.921187                    0.997035      27.080029      76.526341       0.624106       0.421759      -1.064726       0.090356       0.001630      -0.057631       0.107182       0.001869       0.049453       0.018137      -0.063386       0.059030      -0.069665       0.014025       0.055640              9.460957       9.609887      -2.209192      -3.334615      10.036824      -0.204254       8.736160           0.000000
          301              N      -0.616179       0.895210       7.233765      -0.206214      42.753213 0.60198335E+03  0.15060435E+05                                10.371010                            8.005557      -0.119414       1.992131                    0.997479      28.204746      78.561730       0.613230       0.399236      -1.096311       0.044787       0.071169       0.060837       0.103789      -0.015427      -0.030279       0.004904       0.067380      -0.049973      -0.030536      -0.027424       0.057960             12.745679      11.386833       1.905524       1.070266      11.708493       7.379597      15.141712          -0.000000
          302              N       0.735319       3.951819      10.910779      -0.391310      44.496529 0.58197054E+03  0.14436272E+05                                10.484091                            7.774817       0.284331       2.089418                    0.998673      29.781371      82.583297       0.633930       0.389503      -1.103168       0.123140       0.043383      -0.031533       0.134313      -0.061292       0.042832       0.003576      -0.220996       0.209294      -0.168770       0.074306       0.094464             13.004371       9.825362       0.823051      -0.357233      13.005847       8.364253      16.181904          -0.000003
          303              N       2.604761       5.343342      11.638364      -0.350988      40.847747 0.51251632E+03  0.12288027E+05                                 9.859898                            7.232220       0.355341       2.127776                    0.999170      28.461960      77.022437       0.667521       0.382707      -1.110539      -0.047157      -0.067871      -0.068339       0.107240      -0.065656      -0.040167      -0.095493       0.084679       0.028268      -0.149772       0.066035       0.083737             12.501706      20.512806      -0.609177      -5.325879       7.526367       2.251532       9.465944          -0.000005
          304              N       2.792284       3.807544       9.750249      -0.391994      44.378741 0.55444902E+03  0.13565996E+05                                10.379432                            7.519561       0.362708       2.110852                    0.999298      29.587632      81.054232       0.654578       0.382432      -1.110031      -0.091234       0.063042       0.089171       0.142300       0.044529       0.117029      -0.069860      -0.057363      -0.160131      -0.176751       0.079013       0.097738             13.315872      19.696921       6.559231       4.217951      10.338937       3.904472       9.911758          -0.000004
          305              N      -0.800682       6.626182      15.017729      -0.158993      35.848712 0.46630016E+03  0.11051568E+05                                 9.333111                            7.136759      -0.223333       1.970312                    0.998511      27.222181      76.189991       0.630928       0.409607      -1.078734       0.051566      -0.036969      -0.097340       0.116193       0.006770       0.045554      -0.017228      -0.025806      -0.098591      -0.067109       0.029479       0.037629             11.056832      12.504450       1.109759      -0.007752       9.141964       5.354343      11.524083          -0.000001
          306              N       7.448014       5.308499      10.886726      -0.172638      33.700067 0.50392708E+03  0.12121884E+05                                 8.865433                            7.380815      -0.184302       1.980173                    0.997348      27.410030      76.143765       0.628104       0.405389      -1.086475      -0.117199      -0.039801       0.003896       0.123834      -0.029380      -0.014340      -0.000177      -0.059095       0.074983      -0.056356       0.022848       0.033508              9.987905      13.622597       1.168206      -0.971850       8.732107       2.463631       7.609012          -0.000001
          307              N       9.961932       6.948244       9.446588      -0.156231      32.516891 0.42996722E+03  0.99950469E+04                                 8.761943                            6.884302      -0.242326       1.970432                    0.997897      26.785031      74.467218       0.637442       0.413348      -1.075298       0.023758       0.083417      -0.067438       0.109867       0.008273       0.011736       0.045450       0.066120       0.043971      -0.066022       0.016990       0.049033             10.324989       7.262866      -0.752894      -2.972614      12.817072      -3.585811      10.895030          -0.000001
          308              N      -5.198880      11.254230       6.638468      -0.418209      48.263422 0.63727992E+03  0.16210576E+05                                11.087335                            8.153454       0.191438       2.041516                    0.998912      31.034749      87.842565       0.615536       0.391187      -1.099301       0.147811       0.004409      -0.093514       0.174964       0.014389       0.145812      -0.004591      -0.139450      -0.105933      -0.190411       0.085515       0.104896             14.061152       9.890296      -5.405461       1.294512      21.217248      -6.695409      11.075911           0.000001
          309              N      -4.078111      12.145860       4.819503      -0.371022      44.791123 0.59686740E+03  0.14954265E+05                                10.678524                            7.951922       0.078151       2.027962                    0.997651      29.934902      84.427143       0.615349       0.397281      -1.093720      -0.014949      -0.090053       0.101922       0.136825      -0.024001       0.027831       0.114713       0.109818      -0.148821      -0.160598       0.075144       0.085455             13.493060      19.794644      -6.604734      -4.566694      11.585559       1.210865       9.098977           0.000002
          310              N      -3.277366      10.108793       5.907875      -0.369425      45.409637 0.58310025E+03  0.14543242E+05                                10.802259                            7.870443       0.024124       2.012910                    0.997451      29.888957      84.464508       0.616455       0.398370      -1.091552      -0.081008       0.087318       0.002824       0.119141       0.108220      -0.000520       0.022929      -0.009832       0.235431      -0.148734       0.057354       0.091380             13.791186      12.939855       3.211615      -7.008613      12.454156      -6.674413      15.979547          -0.000000
          311              N       7.256083      15.417743       5.847744      -0.147091      30.117251 0.41448439E+03  0.95707391E+04                                 8.382757                            6.802038      -0.283354       1.971336                    0.996638      26.360653      73.632048       0.633677       0.418602      -1.069271       0.058367      -0.095859       0.019001       0.113828       0.041970       0.015604      -0.000856       0.047767       0.083154      -0.062977       0.018157       0.044820              9.487331       7.777320      -2.774134      -2.334697      12.034060       0.196359       8.650613           0.000000
          312              N       0.254608      10.882403       2.672825      -0.202311      37.192903 0.57390576E+03  0.14254308E+05                                 9.543638                            7.922054      -0.288539       1.941281                    0.996432      28.246354      79.604217       0.601360       0.410078      -1.083893      -0.104511      -0.015624       0.079424       0.132192      -0.009316       0.028899      -0.025994      -0.078114       0.020249      -0.055860      -0.000653       0.056513             10.867416      11.188601      -1.600445      -4.426840       9.500208      -0.534859      11.913438           0.000001
          313              N       0.616216      -2.073021      22.266527      -0.205533      42.647586 0.60025990E+03  0.15005525E+05                                10.350935                            7.991985      -0.115023       1.994190                    0.997529      28.167988      78.410898       0.614035       0.399026      -1.096531      -0.045159       0.071412       0.060213       0.103753       0.014294       0.031437       0.004708       0.065892      -0.048994      -0.030814      -0.026879       0.057693             12.717676      11.364866      -1.897872      -1.062864      11.680406       7.358813      15.107756          -0.000001
          314              N      -0.735221       0.983588      25.943541      -0.390579      44.495733 0.58193509E+03  0.14435571E+05                                10.485462                            7.775726       0.278313       2.088021                    0.998621      29.778659      82.583720       0.633736       0.389618      -1.103057      -0.123509       0.043684      -0.030970       0.134618       0.060444      -0.043793       0.004279      -0.222604       0.207246      -0.169145       0.074594       0.094550             13.006538       9.826815      -0.821573       0.359454      13.007827       8.365601      16.184972          -0.000000
          315              N      -2.604639       2.375111      26.671126      -0.352440      40.905852 0.51333577E+03  0.12312981E+05                                 9.870083                            7.238759       0.351434       2.126466                    0.999147      28.482435      77.102443       0.667093       0.382788      -1.110446       0.046686      -0.066333      -0.067661       0.105630       0.065401       0.039899      -0.095903       0.084952       0.027107      -0.149889       0.065886       0.084003             12.515687      20.536275       0.610465       5.332919       7.534410       2.254312       9.476376           0.000001
          316              N      12.091808       0.839313      24.783011      -0.389943      44.319561 0.55354435E+03  0.13539051E+05                                10.373681                            7.516068       0.362877       2.111331                    0.999300      29.557443      80.971159       0.654350       0.382702      -1.109777       0.092133       0.063246       0.089237       0.143010      -0.044831      -0.118511      -0.068369      -0.053998      -0.158812      -0.176885       0.078771       0.098114             13.307466      19.684561      -6.554053      -4.213588      10.332366       3.900872       9.905470          -0.000001
          317              N       0.800836       9.594413      -0.015033      -0.159773      35.895772 0.46707741E+03  0.11074178E+05                                 9.339838                            7.141683      -0.222676       1.970124                    0.998496      27.244777      76.258182       0.630870       0.409490      -1.078852      -0.051543      -0.036693      -0.096556       0.115438      -0.006855      -0.046315      -0.017311      -0.025438      -0.098475      -0.067763       0.029658       0.038104             11.065812      12.510596      -1.109494       0.008037       9.150789       5.361662      11.536049           0.000001
          318              N       7.436106       2.340268      25.919488      -0.174323      33.746688 0.50483237E+03  0.12150190E+05                                 8.876583                            7.389975      -0.197523       1.976243                    0.997335      27.433943      76.252796       0.627336       0.405667      -1.086192       0.117454      -0.037879       0.005826       0.123548       0.028969       0.014579      -0.000851      -0.059543       0.073749      -0.056206       0.023331       0.032875             10.001314      13.645678      -1.173864       0.971678       8.741701       2.464720       7.616563          -0.000000
          319              N       4.922210       3.980013      24.479350      -0.158683      32.623889 0.43168223E+03  0.10044947E+05                                 8.780188                            6.897366      -0.241872       1.969786                    0.997908      26.837898      74.652479       0.636926       0.413270      -1.075344      -0.024092       0.083846      -0.069429       0.111494      -0.008151      -0.011454       0.045445       0.068579       0.043336      -0.066926       0.018106       0.048820             10.348847       7.276822       0.752200       2.980416      12.847005      -3.599125      10.922715           0.000000
          320              N       5.199082       8.285999      21.671230      -0.417064      48.254908 0.63716948E+03  0.16207893E+05                                11.089061                            8.155238       0.189772       2.041001                    0.998933      31.025549      87.831524       0.615155       0.391426      -1.099077      -0.149059       0.004130      -0.093498       0.176004      -0.013627      -0.147379      -0.006042      -0.140802      -0.106464      -0.192406       0.087339       0.105068             14.062046       9.892029       5.405725      -1.294138      21.216829      -6.694903      11.077280           0.000002
          321              N       4.078321       9.177629      19.852265      -0.370816      44.866877 0.59803086E+03  0.14992325E+05                                10.694821                            7.963223       0.069458       2.025143                    0.997654      29.960003      84.552789       0.614434       0.397636      -1.093358       0.014118      -0.091194       0.102717       0.138082       0.024460      -0.028900       0.113899       0.108062      -0.148414      -0.159730       0.074751       0.084979             13.514792      19.826822       6.616825       4.574683      11.604605       1.213806       9.112949           0.000000
          322              N       3.277547       7.140562      20.940637      -0.369971      45.465298 0.58392117E+03  0.14569668E+05                                10.813344                            7.878028       0.024207       2.012501                    0.997430      29.906271      84.546386       0.615883       0.398577      -1.091348       0.081933       0.087917       0.004020       0.120244      -0.108211       0.000338       0.022206      -0.011894       0.234979      -0.148603       0.057648       0.090954             13.805693      12.953776      -3.214055       7.016424      12.466872      -6.681101      15.996431           0.000000
          323              N       7.628183      12.449512      20.880506      -0.148326      30.148328 0.41506164E+03  0.95874819E+04                                 8.389489                            6.807804      -0.286195       1.970286                    0.996581      26.374857      73.686816       0.633259       0.418729      -1.069181      -0.060646      -0.094808       0.018007       0.113977      -0.042567      -0.014732      -0.001608       0.049731       0.083522      -0.064060       0.019643       0.044417              9.495225       7.785043       2.777052       2.337253      12.044008       0.197363       8.656625           0.000001
          324              N      -0.254425       7.914172      17.705587      -0.200451      37.136055 0.57282964E+03  0.14218954E+05                                 9.527785                            7.909835      -0.289387       1.940949                    0.996351      28.222449      79.477089       0.602453       0.409582      -1.084370       0.106294      -0.014383       0.080116       0.133880       0.009474      -0.028844      -0.025719      -0.078204       0.019968      -0.055818      -0.000527       0.056345             10.846198      11.160569       1.598224       4.409458       9.489928      -0.539142      11.888096           0.000000

******************************************************
Auxiliary information for the entire system
The total spin magnetic moment of the unit cell is   -0.000050
The total net atomic charge of the unit cell is   0.000009
Accuracy of reproducing the electrostatic potential in the unit cell:
  The inner radius (bohr) =    5.0000
  The outer radius (bohr) =   12.0000
  Valid grid points have density less than (e/(bohr^3)) =    0.0001
  The number of valid grid points were=       571781
  The rms potential error without charges in kcal/mol is=      5.73738
  The rms potential error with partial charges in kcal/mol is=      1.55179
  The RRMSE value at monopole order=      0.27047
  The rms potential error with partial charges and cloud penetration in kcal/mol is=      1.53624
  The RRMSE value at monopole order with cloud penetration is=      0.26776
  The rms potential error with partial charges and atomic dipoles in kcal/mol is=      0.67697
  The RRMSE value at dipole order=      0.11799
  The rms potential error with partial charges, atomic dipoles and cloud penetration in kcal/mol is=      0.66061
  The RRMSE value at dipole order with cloud penetration=      0.11514

******************************************************
The electron densities and ab initio electrostatic potential were computed in VASP using the PBE functional and
projector augmented wave method. See the main text of the journal article for a description of computational details.
The atomic charges, dipoles, and quadrupoles were computed with the DDEC6 method as described in
(a) T. A. Manz and N. Gabaldon Limas, RSC Adv. 6 (2016) 47771-47801 DOI: 10.1039/c6ra04656h
(b) N. Gabaldon Limas and T. A. Manz, RSC Adv. 8 (2018) 2678-2707 DOI: 10.1039/c7ra11829e.
For each atom in the material, the electron cloud parameters were fit to the spherically averaged atom-in-material
electron density using radial positions for which this density was between 10^-4 and 10^-2 electrons per cubic bohr.
The polarizabilities, dispersion coefficients, and quantum Drude oscillator (QDO) parameters were fit using the MCLF method.
The magnetic structure of the system was optimized in VASP from the default ferromagnetic initial guess using spin polarization.
The atomic spin moments (ASMs) were computed on this optimized magnetic structure using the DDEC6 partition as inputs
to the method of T. A. Manz and D. S. Sholl, J. Chem. Theory Comput. 7 (2011) 4146-4164 DOI: 10.1021/ct200539n.
The RMSE and RRMSE were computed using a uniform grid with Ewald summation.
