# Supplementary material for: A collection of forcefield precursors for metal–organic frameworks
Source: RSC Adv. 2019 Nov 13;9(63):36492–507. doi: 10.1039/c9ra07327b (PMC9075174; doi:10.1039/c9ra07327b)
Supplement: RA-009-C9RA07327B-s5513 [file RA-009-C9RA07327B-s5513.xyz]

  324
jmolscript: load "" {1 1 1} spacegroup "x,y,z" unitcell [{     14.879000     0.000000     0.000000 }, {     -7.439595    17.321961     0.000000 }, {      0.000000    -6.298822    30.185820 }]
Zn     5.867658     0.849762    16.853347     0.467274
Zn     5.605434     8.964937    27.267153     0.470361
Zn    -2.124783     9.819805     6.752266     0.439233
Zn     9.011294     3.999173     1.760437     0.466398
Zn    -5.605595    12.114348    12.174243     0.470201
Zn     2.124660     6.670394    21.845176     0.437764
Zn    -1.571889     7.023966    28.425383     0.466398
Zn    13.045000    -1.091209    18.011577     0.470201
Zn     5.314745     4.352745     8.340644     0.437764
Zn     1.571747    10.173377    13.332473     0.467274
Zn     1.833971     2.058202     2.918667     0.470360
Zn     9.564188     1.203334    23.433554     0.439233
H      8.610447     1.994587    17.287419     0.094162
H      9.830516     3.224450    18.848026     0.131025
H      6.420245     3.631049    21.000275     0.117587
H      5.345990     2.284971    19.481928     0.085972
H     -0.412217     7.698880    22.956316     0.080995
H     -2.688702     7.396533    22.977446     0.138193
H     -2.178334     4.555095    20.224499     0.129412
H      0.084760     4.938067    20.215444     0.100963
H      5.136165     6.738304    25.235346     0.086744
H      6.249122     5.635678    23.563051     0.120019
H     -5.337167     7.668019    24.565220     0.118006
H      8.333650     8.781352    26.119790     0.083119
H     -7.092911    10.917628    28.184500     0.074906
H     -5.195841    10.964872    29.419100     0.137033
H      8.628256    13.673328     0.700311     0.140970
H      6.836826     7.399068    29.407026     0.083607
H      8.481018     1.502609     3.208753     0.084481
H      6.902365    -0.165338     3.332515     0.128659
H      5.465051    -5.287220    30.019798     0.125116
H      6.924672    -3.593447    30.037909     0.083243
H     -3.648392    10.304372     4.144513     0.091621
H     -4.081379    12.018298     2.671445     0.136605
H     -1.443347    14.280236     4.715025     0.130969
H     -1.196348    12.550563     6.230353     0.089223
H      6.268492     5.143998     2.194509     0.094963
H      5.048405     6.373861     3.755116     0.130375
H      8.458668     6.780460     5.907365     0.115922
H      9.532940     5.434382     4.389018     0.085932
H      0.412080    10.848291     7.863406     0.079226
H      2.688568    10.545944     7.884536     0.137586
H      2.178237     7.704506     5.131589     0.130584
H     -0.084861     8.087478     5.122534     0.100957
H     -5.136297     9.887715    10.142436     0.084024
H      8.629762     8.785089     8.470141     0.119741
H      5.337027    10.817430     9.472310     0.118036
H      6.545194    11.930763    11.026880     0.084072
H      7.092727    14.067039    13.091590     0.075789
H      5.195653    14.114283    14.326190     0.137507
H      6.250592    10.523917    15.793221     0.140334
H      8.042025    10.548479    14.314116     0.083552
H      6.397958    -1.646802    18.301663     0.083872
H      7.976629    -3.314749    18.425425     0.127323
H      9.413938    -2.137809    14.926888     0.129468
H      7.954299    -0.444036    14.944999     0.081933
H      3.648270     7.154961    19.237423     0.092924
H      4.081241     8.868887    17.764355     0.137975
H      1.443179    11.130825    19.807935     0.130858
H      1.196196     9.401152    21.323263     0.089291
H      1.170913     5.879141    27.991311     0.094963
H      2.391000     4.649278    26.430704     0.130375
H     -1.019263     4.242679    24.278455     0.115922
H     -2.093535     5.588757    25.796802     0.085932
H      7.027325     0.174848    22.322414     0.079226
H      4.750837     0.477195    22.301284     0.137586
H      5.261168     3.318633    25.054231     0.130584
H      7.524266     2.935661    25.063286     0.100957
H     -2.303298     1.135424    20.043384     0.084024
H     -1.190357     2.238050    21.715679     0.119741
H      2.102378     0.205709    20.713510     0.118036
H      0.894211    -0.907624    19.158940     0.084072
H      0.346678    -3.043900    17.094230     0.075789
H      2.243752    -3.091144    15.859630     0.137506
H      1.188813     0.499222    14.392599     0.140334
H     -0.602620     0.474660    15.871704     0.083552
H      1.041447    12.669941    11.884157     0.083872
H     -0.537224    14.337888    11.760395     0.127323
H     -1.974533    13.160948    15.258932     0.129468
H     -0.514894    11.467175    15.240821     0.081933
H      3.791135     3.868178    10.948397     0.092924
H      3.358164     2.154252    12.421465     0.137975
H      5.996226    -0.107686    10.377885     0.130859
H      6.243209     1.621987     8.862557     0.089291
H     -1.171042     9.028552    12.898401     0.094162
H     -2.391111     7.798689    11.337794     0.131025
H      1.019160     7.392090     9.185545     0.117587
H      2.093415     8.738168    10.703892     0.085972
H      7.851622     3.324259     7.229504     0.080995
H     10.128107     3.626606     7.208374     0.138193
H      9.617739     6.468044     9.961321     0.129412
H      7.354645     6.085072     9.970376     0.100963
H      2.303240     4.284835     4.950474     0.086744
H      1.190283     5.387461     6.622769     0.120019
H     12.776572     3.355120     5.620600     0.118006
H     -0.894245     2.241787     4.066030     0.083119
H     14.532316     0.105511     2.001320     0.074906
H     12.635246     0.058267     0.766720     0.137033
H     -1.188851    -2.650189    29.485509     0.140970
H      0.602579     3.624071     0.778794     0.083607
H     -1.041613     9.520530    26.977067     0.084480
H      0.537040    11.188477    26.853305     0.128659
H      1.974354    16.310359     0.166022     0.125116
H      0.514733    14.616586     0.147911     0.083243
H     11.087797     0.718767    26.041307     0.091621
H     11.520784    -0.995159    27.514375     0.136605
H      8.882752    -3.257097    25.470795     0.130969
H      8.635753    -1.527424    23.955467     0.089223
C      8.181929     2.289062    18.084325     0.089846
C      8.903555     3.062883    18.974806    -0.140869
C      8.211677     3.607111    20.085645     0.051739
C      6.899351     3.287757    20.254685    -0.151183
C      6.266999     2.474883    19.352129     0.088723
C      8.893129     4.573363    20.967071     0.394448
C     -4.137906     5.647326    21.631159     0.364215
C      8.802358     5.960069    22.672569     0.383513
C     -0.776748     7.021432    22.400897     0.089261
C     -2.133712     6.869944    22.412971    -0.145908
C     -2.654471     5.923218    21.570787     0.076455
C     -1.819754     5.221204    20.801049    -0.142011
C     -0.471718     5.419619    20.813123     0.091566
C      6.051222     6.946482    25.084416     0.088114
C      6.702927     6.298953    24.070173    -0.151484
C      8.012278     6.604134    23.786426     0.062093
C      8.611896     7.488186    24.646722    -0.148147
C      7.894724     8.112409    25.606631     0.104201
C     -6.890553    10.150424    28.706715     0.094779
C     -5.767190    10.209005    29.455323    -0.154185
C     -5.478533    15.461583     0.066409     0.076029
C      8.504757    14.400849     0.102632    -0.146614
C      7.423055     8.147692    29.422119     0.088119
C     -4.265895    15.448357     0.926705     0.362398
C     -2.333119    16.379335     1.645127     0.375727
C     -3.016056    14.455655     2.562776     0.370333
C      7.815928     1.438674     2.535609     0.087222
C      6.921706     0.408490     2.574850    -0.144634
C      6.061702     0.198734     1.554570     0.071670
C      6.072113     1.098844     0.561456    -0.141650
C      6.926162     2.110446     0.594661     0.098344
C     -3.218394    11.139921     4.274312     0.088663
C     -3.469853    12.149632     3.386849    -0.128223
C     -2.825599    13.364689     3.540797     0.075005
C     -1.938813    13.476182     4.600319    -0.140834
C     -1.773651    12.432457     5.484763     0.088843
C      6.697005     5.438473     2.991415     0.091914
C      5.975368     6.212294     3.881896    -0.141218
C      6.667237     6.756522     4.992735     0.052374
C      7.979566     6.437168     5.161775    -0.148621
C      8.611929     5.624294     4.259219     0.089708
C      5.985773     7.722774     5.874161     0.396507
C      4.137794     8.796737     6.538249     0.366873
C      6.076525     9.109480     7.579659     0.386033
C      0.776620    10.170843     7.307987     0.093894
C      2.133585    10.019355     7.320061    -0.145781
C      2.654356     9.072629     6.477877     0.075253
C      1.819649     8.370615     5.708139    -0.144362
C      0.471611     8.569030     5.720213     0.093815
C      8.827644    10.095893     9.991506     0.091417
C      8.175948     9.448364     8.977263    -0.149763
C      6.866595     9.753545     8.693516     0.060485
C      6.266966    10.637597     9.553812    -0.147322
C      6.984129    11.261820    10.513721     0.101376
C      6.890376    13.299835    13.613805     0.090808
C      5.767011    13.358416    14.362413    -0.152588
C      5.478363    12.312172    15.159319     0.073444
C      6.374085    11.251438    15.195542    -0.144100
C      7.455789    11.297103    14.329209     0.088074
C      4.265724    12.298946    16.019615     0.367387
C      2.332935    13.229924    16.738037     0.377319
C      3.015891    11.306244    17.655686     0.371385
C      7.063051    -1.710737    17.628519     0.089019
C      7.957284    -2.740921    17.667760    -0.143770
C      8.817293    -2.950677    16.647480     0.071644
C      8.806873    -2.050567    15.654366    -0.148297
C      7.952813    -1.038965    15.687571     0.101422
C      3.218262     7.990510    19.367222     0.086469
C      3.469712     9.000221    18.479759    -0.131802
C      2.825445    10.215278    18.633707     0.075982
C      1.938655    10.326771    19.693229    -0.142699
C      1.773502     9.283046    20.577673     0.090752
C      0.742400     5.584666    27.194405     0.091914
C      1.464037     4.810845    26.303924    -0.141218
C      0.772168     4.266617    25.193085     0.052375
C     -0.540161     4.585971    25.024045    -0.148621
C     -1.172524     5.398845    25.926601     0.089708
C      1.453632     3.300365    24.311659     0.396507
C      3.301611     2.226402    23.647571     0.366874
C      1.362880     1.913659    22.606161     0.386033
C      6.662785     0.852296    22.877833     0.093894
C      5.305820     1.003784    22.865759    -0.145781
C      4.785049     1.950510    23.707943     0.075253
C      5.619756     2.652524    24.477681    -0.144362
C      6.967794     2.454109    24.465607     0.093815
C     -1.388239     0.927246    20.194314     0.091417
C     -0.736543     1.574775    21.208557    -0.149763
C      0.572810     1.269594    21.492304     0.060486
C      1.172439     0.385542    20.632008    -0.147322
C      0.455276    -0.238681    19.672099     0.101376
C      0.549029    -2.276696    16.572015     0.090808
C      1.672394    -2.335277    15.823407    -0.152588
C      1.961042    -1.289033    15.026501     0.073444
C      1.065320    -0.228299    14.990278    -0.144100
C     -0.016384    -0.273964    15.856611     0.088074
C      3.173681    -1.275807    14.166205     0.367388
C      5.106470    -2.206785    13.447783     0.377319
C      4.423514    -0.283105    12.530134     0.371384
C      0.376354    12.733876    12.557301     0.089019
C     -0.517879    13.764060    12.518060    -0.143770
C     -1.377888    13.973816    13.538340     0.071644
C     -1.367468    13.073706    14.531454    -0.148297
C     -0.513408    12.062104    14.498249     0.101423
C      4.221143     3.032629    10.818598     0.086469
C      3.969693     2.022918    11.706061    -0.131802
C      4.613960     0.807861    11.552113     0.075982
C      5.500750     0.696368    10.492591    -0.142699
C      5.665903     1.740093     9.608147     0.090752
C     -0.742524     8.734077    12.101495     0.089846
C     -1.464150     7.960256    11.211014    -0.140869
C     -0.772272     7.416028    10.100175     0.051739
C      0.540054     7.735382     9.931135    -0.151183
C      1.172406     8.548256    10.833691     0.088723
C     -1.453724     6.449776     9.218749     0.394448
C     11.577311     5.375813     8.554661     0.364215
C     -1.362953     5.063070     7.513251     0.383513
C      8.216153     4.001707     7.784923     0.089261
C      9.573117     4.153195     7.772849    -0.145908
C     10.093876     5.099921     8.615033     0.076455
C      9.259159     5.801935     9.384771    -0.142011
C      7.911123     5.603520     9.372697     0.091566
C      1.388183     4.076657     5.101404     0.088114
C      0.736478     4.724186     6.115647    -0.151484
C     -0.572873     4.419005     6.399394     0.062093
C     -1.172491     3.534953     5.539098    -0.148147
C     -0.455319     2.910730     4.579189     0.104201
C     14.329958     0.872715     1.479105     0.094779
C     13.206595     0.814134     0.730497    -0.154185
C     12.917938    -4.438444    30.119411     0.076029
C     -1.065352    -3.377710    30.083188    -0.146614
C      0.016350     2.875447     0.763701     0.088119
C     11.705300    -4.425218    29.259115     0.362397
C      9.772524    -5.356196    28.540693     0.375727
C     10.455461    -3.432516    27.623044     0.370333
C     -0.376523     9.584465    27.650211     0.087222
C      0.517699    10.614649    27.610970    -0.144634
C      1.377703    10.824405    28.631250     0.071670
C      1.367292     9.924295    29.624364    -0.141650
C      0.513243     8.912693    29.591159     0.098343
C     10.657799    -0.116782    25.911508     0.088663
C     10.909258    -1.126493    26.798971    -0.128223
C     10.265004    -2.341550    26.645023     0.075005
C      9.378218    -2.453043    25.585501    -0.140833
C      9.213056    -1.409318    24.701057     0.088843
I      6.079530     2.201436    14.732189    -0.463550
I      3.781626     0.104920    17.945772    -0.446839
I      5.250559    11.208915    26.146052    -0.453813
I      3.864747     7.484258    28.352937    -0.443024
I     -3.390527     7.795842     5.968944    -0.425412
I     -2.497064    10.924384     9.036125    -0.446898
I      8.799412    -0.947975    29.825099    -0.463026
I     11.097332     3.254331     2.852862    -0.446755
I     -5.250742    14.358326    11.053142    -0.453243
I     -3.864894    10.633669    13.260027    -0.443182
I      3.390428     4.646431    21.061854    -0.425153
I      2.496924     7.774973    24.129035    -0.446780
I     -1.360007    11.971114     0.360721    -0.463026
I     -3.657927     7.768808    27.332958    -0.446755
I     12.690147    -3.335187    19.132678    -0.453244
I     11.304299     0.389470    16.925793    -0.443181
I      4.048977     6.376708     9.123966    -0.425152
I      4.942481     3.248166     6.056785    -0.446779
I      1.359875     8.821703    15.453631    -0.463550
I      3.657779    10.918219    12.240048    -0.446839
I      2.188846    -0.185776     4.039768    -0.453813
I      3.574658     3.538881     1.832883    -0.443025
I     10.829932     3.227297    24.216876    -0.425413
I      9.936469     0.098755    21.149695    -0.446898
N      6.891921     1.930970    18.289588    -0.169985
N     10.190577     4.808941    20.767844    -0.387619
N     10.044752     6.326035    22.578993    -0.382414
N      8.177445     5.075702    21.929998    -0.382756
N      0.072848     6.308081    21.685493    -0.168518
N      6.638937     7.865178    25.878303    -0.164936
N      7.152252     9.152363    28.625213    -0.166520
N     -3.374648    16.427205     0.784831    -0.386420
N     -2.117369    15.434818     2.535609    -0.388369
N     -4.124540    14.393294     1.765870    -0.380058
N      7.781702     2.365554     1.563625    -0.167801
N     -2.383684    11.282593     5.333834    -0.169573
N      7.987016     5.080381     3.196678    -0.173681
N      4.688323     7.958352     5.674934    -0.389320
N      4.834127     9.475446     7.486083    -0.385183
N      6.701449     8.225113     6.837088    -0.386179
N     -0.072967     9.457492     6.592583    -0.170959
N      8.239917    11.014589    10.785393    -0.164335
N      7.726582    12.301774    13.532303    -0.166058
N      3.374466    13.277794    15.877741    -0.389345
N      2.117194    12.285407    17.628519    -0.388343
N      4.124378    11.243883    16.858780    -0.382350
N      7.097268    -0.783857    16.656535    -0.169016
N      2.383548     8.133182    20.426744    -0.167288
N     -0.547611     5.942758    26.989142    -0.173681
N      2.751082     3.064787    24.510886    -0.389320
N      2.605278     1.547693    22.699737    -0.385183
N      0.737956     2.798026    23.348732    -0.386179
N      7.512372     1.565647    23.593237    -0.170959
N     -0.800512     0.008550    19.400427    -0.164335
N     -0.287177    -1.278635    16.653517    -0.166058
N      4.064939    -2.254655    14.308079    -0.389345
N      5.322211    -1.262268    12.557301    -0.388343
N      3.315027    -0.220744    13.327040    -0.382350
N      0.342137    11.806996    13.529285    -0.169016
N      5.055857     2.889957     9.759076    -0.167288
N      0.547484     9.092169    11.896232    -0.169985
N     -2.751172     6.214198     9.417976    -0.387619
N     -2.605347     4.697104     7.606827    -0.382414
N     -0.738040     5.947437     8.255822    -0.382756
N      7.366557     4.715058     8.500327    -0.168518
N      0.800468     3.157961     4.307517    -0.164936
N      0.287153     1.870776     1.560607    -0.166520
N     10.814053    -5.404066    29.400989    -0.386420
N      9.556774    -4.411679    27.650211    -0.388369
N     11.563945    -3.370155    28.419950    -0.380058
N     -0.342297     8.657585    28.622195    -0.167801
N      9.823089    -0.259454    24.851986    -0.169573

The following XYZ coordinates are in angstroms. Other properties are in atomic units.
The sperically averaged electron density of each atom fit to a function of the form exp(a - br)
eigen_1, eigen_2 and eigen_3 are the three eigenvalues of traceless quadrupole moment tensor
  atom number  atomic symbol              X              Y              Z     net charge C6 coefficient C8 coefficient C10 coefficient fluctuating dipole atomic polarizability isotropic forcefield polarizability              a              b squared Pearson coefficient          <r^3>          <r^4>         wp_QDO          m_QDO          q_QDO       dipole_x       dipole_y       dipole_z         dipole            Qxy            Qxz            Qyz     Q(x^2-y^2)  Q(3z^2 - R^2)        eigen_1        eigen_2        eigen_3 static polarizability      alpha(xx)      alpha(xy)      alpha(xz)      alpha(yy)      alpha(yz)      alpha(zz) atomic spin moment
            1             Zn       5.867658       0.849762      16.853347       0.467274     133.261272 0.31687816E+04  0.11566232E+06                                21.272480                           18.329636       0.337889       1.864645                    0.998492      59.254278     176.381212       0.422046       0.397600      -1.139358      -0.008700       0.008377      -0.004727       0.012969      -0.002741      -0.004318       0.001943       0.018893      -0.022719      -0.009061      -0.005500       0.014561             25.016819      23.873741      -0.652654       4.044959      26.104133       6.497168      25.072584           0.000001
            2             Zn       5.605434       8.964937      27.267153       0.470361     132.568244 0.32018715E+04  0.11707681E+06                                21.253158                           18.501365       0.326851       1.861077                    0.998515      59.123920     175.671752       0.417834       0.400899      -1.137951      -0.026219      -0.001469      -0.009487       0.027921       0.017658       0.026122       0.013061       0.015588       0.029705      -0.025063      -0.016243       0.041305             24.821233      27.532962      -3.322131       1.089949      21.176160       6.163330      25.754578           0.000001
            3             Zn      -2.124783       9.819805       6.752266       0.439233     137.373503 0.33426188E+04  0.12359583E+06                                21.712642                           18.836415       0.324224       1.850165                    0.998697      60.407853     180.735142       0.416148       0.398053      -1.139509      -0.006580      -0.004160       0.005351       0.009446       0.006281       0.014620       0.010953      -0.002670      -0.037862      -0.022436       0.000408       0.022029             25.761365      25.995653      -2.511973       0.760415      26.935617      -7.307295      24.352824           0.000000
            4             Zn       9.011294       3.999173       1.760437       0.466398     133.350553 0.31710755E+04  0.11576577E+06                                21.279866                           18.334534       0.338391       1.864749                    0.998503      59.277665     176.459790       0.422054       0.397525      -1.139424       0.008733       0.008584      -0.002996       0.012606       0.001980       0.004670       0.002991       0.018039      -0.023461      -0.010144      -0.004132       0.014276             25.026755      23.876773       0.654185      -4.044232      26.114435       6.503122      25.089056           0.000001
            5             Zn      -5.605595      12.114348      12.174243       0.470201     132.624944 0.32033327E+04  0.11714805E+06                                21.262420                           18.508272       0.326955       1.861079                    0.998527      59.139410     175.752939       0.417650       0.401015      -1.137825       0.026656      -0.002716      -0.008764       0.028191      -0.018681      -0.024769       0.014167       0.015557       0.028285      -0.025209      -0.015921       0.041130             24.833620      27.550405       3.325029      -1.090760      21.183948       6.165510      25.766509           0.000001
            6             Zn       2.124660       6.670394      21.845176       0.437764     137.363058 0.33424112E+04  0.12357303E+06                                21.701121                           18.827738       0.330177       1.851689                    0.998669      60.413531     180.678026       0.416557       0.397711      -1.139876       0.007729      -0.004899       0.005890       0.010882      -0.005065      -0.014169       0.011783      -0.001679      -0.038210      -0.022772       0.001450       0.021322             25.746203      25.985931       2.509454      -0.762218      26.913801      -7.301093      24.338877           0.000001
            7             Zn      -1.571889       7.023966      28.425383       0.466398     133.350533 0.31710750E+04  0.11576575E+06                                21.279865                           18.334533       0.338391       1.864749                    0.998503      59.277658     176.459766       0.422054       0.397525      -1.139424      -0.008733      -0.008584       0.002996       0.012606       0.001980       0.004670       0.002991       0.018039      -0.023461      -0.010144      -0.004132       0.014276             25.026753      23.876770       0.654186      -4.044230      26.114434       6.503121      25.089054           0.000001
            8             Zn      13.045000      -1.091209      18.011577       0.470201     132.624941 0.32033326E+04  0.11714804E+06                                21.262420                           18.508272       0.326955       1.861079                    0.998527      59.139409     175.752934       0.417650       0.401015      -1.137825      -0.026656       0.002716       0.008764       0.028191      -0.018681      -0.024769       0.014167       0.015558       0.028285      -0.025209      -0.015921       0.041131             24.833620      27.550404       3.325029      -1.090760      21.183947       6.165510      25.766508           0.000001
            9             Zn       5.314745       4.352745       8.340644       0.437764     137.363074 0.33424117E+04  0.12357306E+06                                21.701122                           18.827740       0.330178       1.851689                    0.998669      60.413536     180.678044       0.416557       0.397711      -1.139876      -0.007728       0.004899      -0.005889       0.010882      -0.005065      -0.014169       0.011783      -0.001679      -0.038210      -0.022772       0.001450       0.021322             25.746205      25.985935       2.509454      -0.762218      26.913802      -7.301094      24.338879           0.000000
           10             Zn       1.571747      10.173377      13.332473       0.467274     133.261272 0.31687816E+04  0.11566232E+06                                21.272480                           18.329635       0.337889       1.864645                    0.998492      59.254279     176.381215       0.422046       0.397600      -1.139358       0.008700      -0.008377       0.004727       0.012969      -0.002741      -0.004318       0.001943       0.018893      -0.022720      -0.009061      -0.005500       0.014561             25.016819      23.873741      -0.652654       4.044960      26.104133       6.497168      25.072584           0.000001
           11             Zn       1.833971       2.058202       2.918667       0.470360     132.568237 0.32018713E+04  0.11707680E+06                                21.253157                           18.501365       0.326851       1.861077                    0.998515      59.123919     175.671748       0.417834       0.400899      -1.137951       0.026219       0.001469       0.009487       0.027921       0.017658       0.026122       0.013061       0.015588       0.029705      -0.025063      -0.016243       0.041305             24.821233      27.532961      -3.322131       1.089949      21.176160       6.163330      25.754577           0.000001
           12             Zn       9.564188       1.203334      23.433554       0.439233     137.373491 0.33426184E+04  0.12359581E+06                                21.712641                           18.836414       0.324224       1.850165                    0.998697      60.407850     180.735129       0.416148       0.398053      -1.139509       0.006580       0.004160      -0.005351       0.009446       0.006281       0.014620       0.010953      -0.002670      -0.037862      -0.022436       0.000407       0.022029             25.761362      25.995649      -2.511972       0.760414      26.935615      -7.307294      24.352822           0.000001
           13              H       8.610447       1.994587      17.287419       0.094162       1.375894 0.10264550E+02  0.10826142E+03                                 2.115965                            1.924633      -1.295218       2.257107                    0.992607       3.983574      11.919715       0.429126       1.353278      -0.692552       0.026818      -0.011211      -0.039819       0.049300       0.007522      -0.010837       0.009499       0.013106       0.002595      -0.019443       0.004800       0.014644              2.233601       1.943712      -0.188008      -0.402105       1.988658       0.622786       2.768433           0.000000
           14              H       9.830516       3.224450      18.848026       0.131025       1.460952 0.11396215E+02  0.12264545E+03                                 2.158258                            2.000654      -1.517233       2.168509                    0.991786       3.856698      11.431421       0.432116       1.317087      -0.701446       0.037962       0.002725      -0.007879       0.038867       0.001178      -0.008270      -0.003880       0.020258       0.000357      -0.011623      -0.003469       0.015092              2.223464       2.972431       0.247658      -0.040892       1.830709       0.157481       1.867252           0.000000
           15              H       6.420245       3.631049      21.000275       0.117587       1.148961 0.86139247E+01  0.87937947E+02                                 1.932872                            1.804810      -1.598783       2.112559                    0.991027       4.195386      12.811896       0.423095       1.418056      -0.676862      -0.019090       0.009400       0.026399       0.033908       0.001632      -0.008842      -0.000492       0.018166       0.013611      -0.011504      -0.003179       0.014684              2.006185       1.973614      -0.108847      -0.369237       1.765953       0.378407       2.278989           0.000000
           16              H       5.345990       2.284971      19.481928       0.085972       1.302049 0.97141737E+01  0.10172816E+03                                 2.070458                            1.892661      -1.495815       2.149790                    0.991405       4.251301      12.953570       0.422960       1.382837      -0.684261      -0.043917      -0.000832       0.010338       0.045125      -0.000908      -0.009662       0.006917       0.018201       0.013552      -0.014327      -0.002121       0.016448              2.167205       3.027608       0.303608      -0.109556       1.718810       0.103772       1.755196           0.000000
           17              H      -0.412217       7.698880      22.956316       0.080995       1.593324 0.12298415E+02  0.13384014E+03                                 2.211327                            2.016183      -1.388824       2.196821                    0.993960       3.995263      11.605483       0.454074       1.239487      -0.717816       0.007168       0.034988       0.026689       0.044585      -0.007709      -0.010008       0.013000      -0.007568      -0.014713      -0.015307      -0.005956       0.021263              2.323103       2.279648       0.605707       0.358353       2.473975       0.543565       2.215684          -0.000000
           18              H      -2.688702       7.396533      22.977446       0.138193       1.287366 0.95876878E+01  0.97912770E+02                                 1.922710                            1.789650      -1.148895       2.342198                    0.997479       3.469257       9.719871       0.478770       1.252719      -0.716866      -0.018167       0.022853       0.023218       0.037301      -0.004777      -0.000142       0.012379      -0.016644      -0.004734      -0.011544      -0.006363       0.017906              1.974590       2.240637      -0.254201      -0.365822       1.812022       0.332688       1.871113          -0.000001
           19              H      -2.178334       4.555095      20.224499       0.129412       1.212002 0.90339792E+01  0.91056218E+02                                 1.860328                            1.747203      -1.022107       2.399254                    0.998006       3.443817       9.640764       0.479553       1.267182      -0.713555      -0.012213      -0.027566      -0.023334       0.038125       0.001450      -0.003882       0.013689      -0.012080       0.011713      -0.012750      -0.005050       0.017801              1.900036       1.902950       0.260915       0.209467       2.016677       0.419173       1.780481           0.000000
           20              H       0.084760       4.938067      20.215444       0.100963       1.517644 0.11637396E+02  0.12464408E+03                                 2.149699                            1.974633      -1.101828       2.350458                    0.996606       3.678675      10.527697       0.455137       1.256459      -0.716901       0.019668      -0.024544      -0.037476       0.048925       0.005276      -0.000595       0.016904      -0.004995       0.025362      -0.016491      -0.004785       0.021276              2.227998       2.452379      -0.410625      -0.576081       2.079189       0.387607       2.152426           0.000000
           21              H       5.136165       6.738304      25.235346       0.086744       1.342381 0.98984160E+01  0.10399935E+03                                 2.101792                            1.902009      -1.490446       2.151668                    0.991607       4.240324      12.882129       0.425354       1.370537      -0.686755      -0.045369      -0.011198       0.001088       0.046744       0.008169      -0.002937       0.011854       0.003179      -0.032098      -0.019081       0.003955       0.015126              2.217822       3.199733       0.253648      -0.236173       1.721588       0.086245       1.732144           0.000000
           22              H       6.249122       5.635678      23.563051       0.120019       1.173894 0.87159810E+01  0.88921045E+02                                 1.941005                            1.801974      -1.546656       2.144560                    0.991155       4.046131      12.207406       0.429740       1.397050      -0.681846      -0.018526      -0.022128      -0.015884       0.032941       0.010409      -0.001924       0.003965       0.005976      -0.019727      -0.011422      -0.002731       0.014153              2.015922       1.926767       0.357223       0.193854       2.197841       0.510608       1.923158           0.000000
           23              H      -5.337167       7.668019      24.565220       0.118006       1.467644 0.11287512E+02  0.12114535E+03                                 2.145146                            1.972216      -1.542711       2.137610                    0.992747       3.996561      11.817268       0.441627       1.292236      -0.705024       0.033886       0.007901       0.001239       0.034817       0.009253       0.001579       0.002072       0.003306      -0.025647      -0.008922      -0.005040       0.013961              2.226804       3.036401       0.114179      -0.209179       1.743822       0.196275       1.900188          -0.000001
           24              H       8.333650       8.781352      26.119790       0.083119       1.550239 0.11446237E+02  0.12338818E+03                                 2.256706                            2.006308      -1.243803       2.276073                    0.993288       3.972719      11.806768       0.430855       1.318754      -0.700829       0.025358       0.032271       0.020187       0.045738       0.010015      -0.002149       0.010165       0.008784      -0.017317      -0.016869       0.002182       0.014688              2.440588       2.067785       0.404887       0.378860       2.541762       0.980433       2.712217          -0.000000
           25              H      -7.092911      10.917628      28.184500       0.074906       1.642312 0.13123132E+02  0.14555899E+03                                 2.292839                            2.112500      -1.243770       2.260752                    0.994967       4.049375      11.984337       0.433029       1.275227      -0.710738      -0.002366       0.040083      -0.019602       0.044682       0.013609       0.001338      -0.003860      -0.014256      -0.040765      -0.015249      -0.007099       0.022348              2.367425       2.068742      -0.459787       0.363551       2.724361      -0.516206       2.309172          -0.000000
           26              H      -5.195841      10.964872      29.419100       0.137033       1.274739 0.98455703E+01  0.10184071E+03                                 1.964708                            1.858255      -1.090741       2.376011                    0.997249       3.520239      10.127591       0.450220       1.315227      -0.703846       0.021168       0.031582      -0.004912       0.038335       0.007147      -0.000773      -0.012231      -0.020857      -0.013071      -0.012894      -0.007680       0.020574              2.003203       2.202456       0.430618       0.154574       2.173157       0.068030       1.633995           0.000000
           27              H       8.628256      13.673328       0.700311       0.140970       1.154433 0.84720646E+01  0.83431473E+02                                 1.754131                            1.658450      -1.015338       2.409854                    0.998447       3.242196       8.763605       0.510880       1.217438      -0.725928       0.001397      -0.032971       0.024759       0.041256       0.008960      -0.003909      -0.011772      -0.023497      -0.017841      -0.011808      -0.011246       0.023054              1.778516       1.594525      -0.092352       0.221663       1.906516      -0.425880       1.834508          -0.000001
           28              H       6.836826       7.399068      29.407026       0.083607       1.728463 0.13516332E+02  0.15083961E+03                                 2.367906                            2.141657      -1.261778       2.257507                    0.994783       4.006339      11.844140       0.431298       1.272543      -0.712014      -0.019782      -0.039912       0.002943       0.044643      -0.000689       0.007425      -0.013416      -0.029480       0.001489      -0.018708      -0.004450       0.023158              2.473529       2.730279       0.875600       0.242880       2.756353       0.138057       1.933955          -0.000001
           29              H       8.481018       1.502609       3.208753       0.084481       1.687436 0.13092721E+02  0.14479042E+03                                 2.311390                            2.093501      -1.273797       2.251966                    0.994672       3.998518      11.724191       0.441213       1.255301      -0.715252       0.028013      -0.006459       0.035165       0.045420       0.000802       0.007975      -0.015471      -0.017698       0.030682      -0.018168      -0.005503       0.023671              2.430419       2.727093       0.372001       0.820792       1.977813       0.303392       2.586351          -0.000002
           30              H       6.902365      -0.165338       3.332515       0.128659       1.233318 0.93063594E+01  0.94005943E+02                                 1.842796                            1.744173      -1.088062       2.363859                    0.997915       3.414037       9.405109       0.494652       1.225831      -0.723286      -0.000830      -0.016811       0.033719       0.037686      -0.001329       0.008909      -0.010615       0.013975       0.041775      -0.017695      -0.003531       0.021226              1.867591       1.556097       0.194214      -0.027938       1.976554      -0.410104       2.070120          -0.000001
           31              H       5.465051      -5.287220      30.019798       0.125116       1.391415 0.11014569E+02  0.11699537E+03                                 2.067567                            1.953389      -1.162524       2.330847                    0.996164       3.663982      10.628898       0.443878       1.299096      -0.707097      -0.024342       0.000735      -0.030615       0.039120       0.000497       0.014499      -0.008917      -0.005578       0.049304      -0.018611      -0.006205       0.024816              2.109409       2.272252       0.254599       0.458478       1.811449       0.149674       2.244527           0.000000
           32              H       6.924672      -3.593447      30.037909       0.083243       1.605985 0.12768424E+02  0.14089409E+03                                 2.276707                            2.098407      -1.236615       2.273686                    0.994484       3.999279      11.870413       0.429217       1.293223      -0.707064      -0.006467       0.021579      -0.039858       0.045783       0.004700       0.013366      -0.001731       0.008243       0.044569      -0.015971      -0.005976       0.021948              2.351898       1.856234       0.210036      -0.199871       2.548441      -0.698205       2.651018          -0.000000
           33              H      -3.648392      10.304372       4.144513       0.091621       1.514112 0.11307514E+02  0.12042213E+03                                 2.138564                            1.933975      -1.258410       2.264773                    0.994921       3.832060      10.988652       0.463661       1.240412      -0.718141      -0.025452      -0.035961      -0.016968       0.047212       0.008583       0.018485       0.004340       0.007469       0.016256      -0.016885      -0.007568       0.024454              2.257365       1.928538       0.618558       0.041120       3.114512      -0.149686       1.729044          -0.000001
           34              H      -4.081379      12.018298       2.671445       0.136605       1.256069 0.94428047E+01  0.95717462E+02                                 1.865203                            1.756295      -1.196753       2.322863                    0.996081       3.407992       9.400202       0.493277       1.224970      -0.723522      -0.026724      -0.010568      -0.029887       0.041461       0.014666       0.011681       0.006268       0.005286      -0.010561      -0.014447      -0.008605       0.023052              1.895730       1.835667       0.040471       0.479398       1.702959      -0.114372       2.148563          -0.000001
           35              H      -1.443347      14.280236       4.715025       0.130969       1.192922 0.88163244E+01  0.87379885E+02                                 1.763846                            1.667233      -1.066305       2.376046                    0.998078       3.296593       8.836205       0.522692       1.182323      -0.733858       0.020663       0.032584       0.007668       0.039338       0.009894       0.013259       0.007167      -0.000068      -0.016314      -0.015245      -0.005528       0.020773              1.793592       1.574865       0.339288       0.076030       2.227516      -0.104693       1.578396          -0.000002
           36              H      -1.196348      12.550563       6.230353       0.089223       1.539372 0.11493169E+02  0.12217880E+03                                 2.125659                            1.923751      -1.158587       2.315775                    0.995357       3.709327      10.425144       0.477157       1.207506      -0.727244       0.029225       0.012925       0.033689       0.046434       0.013066       0.016348       0.000818      -0.009527      -0.029826      -0.023659       0.001076       0.022583              2.239358       2.143329      -0.109196       0.779416       1.823135      -0.191115       2.751610          -0.000002
           37              H       6.268492       5.143998       2.194509       0.094963       1.380596 0.10304421E+02  0.10881612E+03                                 2.123179                            1.930093      -1.307088       2.252283                    0.992395       3.989001      11.953643       0.427831       1.355701      -0.692060      -0.026592      -0.010907      -0.039284       0.048676      -0.007280       0.010546       0.009685       0.013177       0.003192      -0.019313       0.004909       0.014404              2.241809       1.949894       0.189595       0.405351       1.995042       0.626903       2.780491          -0.000000
           38              H       5.048405       6.373861       3.755116       0.130375       1.456422 0.11352353E+02  0.12200791E+03                                 2.149835                            1.993764      -1.512357       2.169919                    0.991902       3.852377      11.396292       0.434022       1.313085      -0.702254      -0.038411       0.002535      -0.008002       0.039317      -0.001536       0.008561      -0.003933       0.020106       0.000615      -0.011582      -0.003780       0.015362              2.214350       2.957870      -0.245865       0.040613       1.824393       0.156511       1.860787          -0.000001
           39              H       8.458668       6.780460       5.907365       0.115922       1.154447 0.86632495E+01  0.88577997E+02                                 1.939765                            1.810482      -1.607411       2.108224                    0.990947       4.209595      12.870028       0.422204       1.418858      -0.676688       0.019311       0.009912       0.027004       0.034646      -0.001184       0.008172      -0.000620       0.018647       0.014143      -0.011757      -0.002398       0.014155              2.013757       1.980818       0.109792       0.371918       1.771864       0.381039       2.288589          -0.000000
           40              H       9.532940       5.434382       4.389018       0.085932       1.293444 0.96376810E+01  0.10070190E+03                                 2.059709                            1.884130      -1.483462       2.156111                    0.991526       4.233249      12.873326       0.424386       1.381276      -0.684630       0.044136      -0.000865       0.010073       0.045279       0.000712       0.010070       0.006837       0.018153       0.013821      -0.014379      -0.002397       0.016776              2.155219       3.007259      -0.300719       0.108551       1.711096       0.102934       1.747304          -0.000000
           41              H       0.412080      10.848291       7.863406       0.079226       1.602401 0.12376575E+02  0.13484678E+03                                 2.215178                            2.019066      -1.321050       2.225285                    0.994445       4.005656      11.626225       0.455129       1.235184      -0.718746      -0.007355       0.035186       0.027286       0.045130       0.007363       0.010314       0.013413      -0.007638      -0.015262      -0.015972      -0.005548       0.021520              2.327385       2.283286      -0.607883      -0.359908       2.479125       0.545961       2.219743          -0.000001
           42              H       2.688568      10.545944       7.884536       0.137586       1.290801 0.96190172E+01  0.98308519E+02                                 1.925801                            1.792305      -1.152964       2.340372                    0.997346       3.473366       9.733731       0.478543       1.252347      -0.716951       0.018059       0.022981       0.023292       0.037374       0.004763       0.000222       0.012568      -0.016435      -0.004562      -0.011589      -0.006422       0.018010              1.977824       2.244370       0.254914       0.366785       1.814918       0.333663       1.874185          -0.000002
           43              H       2.178237       7.704506       5.131589       0.130584       1.207846 0.89996136E+01  0.90651773E+02                                 1.858823                            1.746086      -1.026996       2.398217                    0.997981       3.438250       9.631926       0.478647       1.270395      -0.712881       0.012194      -0.027441      -0.023036       0.037847      -0.001564       0.003985       0.013505      -0.011836       0.012043      -0.012776      -0.004810       0.017586              1.898417       1.901621      -0.260197      -0.208883       2.014708       0.418171       1.778922          -0.000001
           44              H      -0.084861       8.087478       5.122534       0.100957       1.521569 0.11670822E+02  0.12508164E+03                                 2.152319                            1.976579      -1.098875       2.351370                    0.996624       3.683347      10.541634       0.455256       1.255331      -0.717120      -0.019891      -0.024722      -0.037558       0.049168      -0.005544       0.000672       0.017158      -0.005179       0.024881      -0.016842      -0.004662       0.021503              2.230907       2.455809       0.411839       0.577672       2.081706       0.388733       2.155205          -0.000001
           45              H      -5.136297       9.887715      10.142436       0.084024       1.352919 0.99881626E+01  0.10516789E+03                                 2.111574                            1.909657      -1.499361       2.147163                    0.991562       4.257921      12.944875       0.424866       1.369168      -0.687002       0.046479      -0.011145       0.000501       0.047799      -0.008357       0.003388       0.012658       0.002494      -0.032864      -0.020059       0.004432       0.015627              2.228817       3.219187      -0.255916       0.237970       1.728337       0.086772       1.738927           0.000000
           46              H       8.629762       8.785089       8.470141       0.119741       1.172658 0.87037047E+01  0.88745508E+02                                 1.938075                            1.799533      -1.536660       2.148710                    0.991288       4.040796      12.179333       0.430543       1.395234      -0.682214       0.018349      -0.022693      -0.015986       0.033274      -0.010179       0.001722       0.004077       0.006217      -0.019896      -0.011315      -0.002699       0.014014              2.012712       1.923666      -0.356281      -0.193361       2.194201       0.509382       1.920268          -0.000000
           47              H       5.337027      10.817430       9.472310       0.118036       1.464622 0.11256358E+02  0.12071859E+03                                 2.141810                            1.969177      -1.546513       2.136780                    0.992760       3.990945      11.793294       0.442107       1.291822      -0.705133      -0.034016       0.007828       0.000906       0.034916      -0.009016      -0.001830       0.002096       0.003430      -0.025350      -0.008840      -0.004902       0.013743              2.223376       3.031754      -0.113957       0.208887       1.741210       0.195639       1.897165          -0.000001
           48              H       6.545194      11.930763      11.026880       0.084072       1.540713 0.11365999E+02  0.12229382E+03                                 2.246306                            1.998425      -1.231621       2.281336                    0.993415       3.961850      11.759001       0.432026       1.317648      -0.701057      -0.024967       0.032291       0.020028       0.045466      -0.009966       0.002319       0.009960       0.008951      -0.017038      -0.016754       0.002243       0.014510              2.428348       2.058789      -0.401623      -0.375693       2.528544       0.972447       2.697710          -0.000000
           49              H       7.092727      14.067039      13.091590       0.075789       1.637667 0.13080709E+02  0.14500333E+03                                 2.291200                            2.111179      -1.249367       2.259644                    0.994898       4.042808      11.970094       0.432423       1.277763      -0.710226       0.002089       0.039893      -0.019353       0.044388      -0.013395      -0.001618      -0.004020      -0.014154      -0.040278      -0.015343      -0.006713       0.022056              2.365683       2.067424       0.459150      -0.363069       2.722153      -0.515502       2.307472           0.000000
           50              H       5.195653      14.114283      14.326190       0.137507       1.270328 0.98038806E+01  0.10131518E+03                                 1.961523                            1.855430      -1.087416       2.378304                    0.997247       3.514010      10.109276       0.450098       1.316807      -0.703543      -0.021232       0.031296      -0.004873       0.038131      -0.007134       0.000939      -0.011974      -0.020748      -0.012842      -0.012593      -0.007760       0.020353              1.999898       2.198660      -0.429519      -0.154112       2.169432       0.067831       1.631604           0.000001
           51              H       6.250592      10.523917      15.793221       0.140334       1.159356 0.85168415E+01  0.83994549E+02                                 1.760329                            1.663800      -1.025509       2.404882                    0.998327       3.248154       8.790035       0.509540       1.218863      -0.725616      -0.001344      -0.033224       0.024869       0.041523      -0.008867       0.003780      -0.011833      -0.023554      -0.017321      -0.011886      -0.011106       0.022992              1.784933       1.599611       0.093032      -0.223037       1.913802      -0.428734       1.841386           0.000001
           52              H       8.042025      10.548479      14.314116       0.083552       1.731419 0.13547619E+02  0.15132378E+03                                 2.374247                            2.146972      -1.273964       2.253303                    0.994633       4.009032      11.869584       0.429775       1.275913      -0.711319       0.019520      -0.040155       0.003482       0.044783       0.000707      -0.007224      -0.013096      -0.029226       0.002039      -0.018440      -0.004310       0.022750              2.480374       2.738286      -0.879012      -0.244072       2.764096       0.138672       1.938740           0.000001
           53              H       6.397958      -1.646802      18.301663       0.083872       1.695865 0.13167809E+02  0.14581578E+03                                 2.318014                            2.098656      -1.281083       2.248768                    0.994539       4.006825      11.752894       0.440976       1.254296      -0.715460      -0.028192      -0.006423       0.035124       0.045494      -0.000851      -0.007892      -0.015371      -0.017863       0.030490      -0.018146      -0.005403       0.023549              2.437813       2.736068      -0.373850      -0.825186       1.982741       0.304907       2.594630           0.000000
           54              H       7.976629      -3.314749      18.425425       0.127323       1.233638 0.93088158E+01  0.94019024E+02                                 1.841409                            1.743078      -1.075955       2.368430                    0.998052       3.416435       9.405266       0.495466       1.223970      -0.723699       0.001414      -0.017064       0.034202       0.038248       0.001685      -0.009458      -0.010587       0.013713       0.042147      -0.017576      -0.004163       0.021739              1.866101       1.555196      -0.193984       0.027866       1.974885      -0.409278       2.068223           0.000000
           55              H       9.413938      -2.137809      14.926888       0.129468       1.379616 0.10906400E+02  0.11561507E+03                                 2.060317                            1.947291      -1.174063       2.328239                    0.996030       3.646609      10.584112       0.443161       1.303802      -0.706127       0.024000       0.001545      -0.029572       0.038116      -0.001000      -0.013693      -0.008550      -0.006203       0.049018      -0.018378      -0.005581       0.023959              2.101780       2.263600      -0.253031      -0.455105       1.805966       0.148594       2.235773           0.000001
           56              H       7.954299      -0.444036      14.944999       0.081933       1.609259 0.12794643E+02  0.14124524E+03                                 2.279217                            2.100123      -1.233262       2.274400                    0.994447       4.002646      11.880100       0.429208       1.292684      -0.707191       0.006485       0.021697      -0.040268       0.046199      -0.004810      -0.013222      -0.001959       0.008148       0.044022      -0.016044      -0.005646       0.021690              2.354722       1.857595      -0.210400       0.200270       2.551667      -0.700389       2.654904           0.000000
           57              H       3.648270       7.154961      19.237423       0.092924       1.510602 0.11276812E+02  0.12003896E+03                                 2.137463                            1.933018      -1.275161       2.258607                    0.994901       3.826621      10.978073       0.463077       1.242558      -0.717678       0.025587      -0.035285      -0.016745       0.046691      -0.008311      -0.018770       0.004379       0.007303       0.015921      -0.016985      -0.007591       0.024575              2.256228       1.927690      -0.618096      -0.041103       3.112658      -0.149582       1.728336           0.000000
           58              H       4.081241       8.868887      17.764355       0.137975       1.246805 0.93593542E+01  0.94683524E+02                                 1.858443                            1.750479      -1.193469       2.325777                    0.996048       3.394697       9.361436       0.493149       1.227720      -0.722947       0.026329      -0.010477      -0.029845       0.041154      -0.014431      -0.011604       0.005997       0.005219      -0.011280      -0.014310      -0.008424       0.022734              1.888752       1.828956      -0.040151      -0.476265       1.697410      -0.113852       2.139888           0.000000
           59              H       1.443179      11.130825      19.807935       0.130858       1.193580 0.88239769E+01  0.87476976E+02                                 1.764631                            1.668095      -1.066821       2.375749                    0.998133       3.298048       8.841930       0.522478       1.182520      -0.733809      -0.020915       0.032423       0.007669       0.039339      -0.010162      -0.013082       0.007250      -0.000091      -0.016071      -0.015045      -0.005847       0.020892              1.794322       1.575530      -0.339170      -0.076127       2.228132      -0.104830       1.579302          -0.000001
           60              H       1.196196       9.401152      21.323263       0.089291       1.545387 0.11544543E+02  0.12287347E+03                                 2.132189                            1.928771      -1.164324       2.313190                    0.995343       3.714363      10.448843       0.476221       1.208414      -0.727038      -0.029049       0.012438       0.033560       0.046096      -0.013059      -0.016434       0.001037      -0.009502      -0.030194      -0.023700       0.000943       0.022756              2.246751       2.150294       0.109779      -0.783967       1.827912      -0.192128       2.762046          -0.000001
           61              H       1.170913       5.879141      27.991311       0.094963       1.380597 0.10304432E+02  0.10881625E+03                                 2.123178                            1.930093      -1.307089       2.252283                    0.992395       3.989002      11.953641       0.427832       1.355700      -0.692060       0.026592       0.010907       0.039283       0.048675      -0.007280       0.010546       0.009685       0.013176       0.003191      -0.019313       0.004909       0.014404              2.241809       1.949894       0.189595       0.405351       1.995042       0.626903       2.780490          -0.000000
           62              H       2.391000       4.649278      26.430704       0.130375       1.456421 0.11352334E+02  0.12200762E+03                                 2.149830                            1.993760      -1.512357       2.169918                    0.991902       3.852374      11.396268       0.434023       1.313082      -0.702255       0.038411      -0.002535       0.008002       0.039317      -0.001536       0.008561      -0.003934       0.020106       0.000615      -0.011582      -0.003780       0.015362              2.214345       2.957863      -0.245864       0.040613       1.824390       0.156511       1.860783          -0.000001
           63              H      -1.019263       4.242679      24.278455       0.115922       1.154447 0.86632435E+01  0.88577925E+02                                 1.939765                            1.810482      -1.607411       2.108224                    0.990947       4.209594      12.870026       0.422204       1.418859      -0.676688      -0.019311      -0.009912      -0.027004       0.034646      -0.001184       0.008172      -0.000620       0.018647       0.014143      -0.011757      -0.002398       0.014155              2.013757       1.980818       0.109792       0.371917       1.771864       0.381039       2.288589          -0.000000
           64              H      -2.093535       5.588757      25.796802       0.085932       1.293444 0.96376827E+01  0.10070191E+03                                 2.059709                            1.884130      -1.483462       2.156111                    0.991526       4.233249      12.873324       0.424386       1.381275      -0.684631      -0.044136       0.000865      -0.010073       0.045279       0.000712       0.010070       0.006837       0.018153       0.013821      -0.014379      -0.002397       0.016776              2.155219       3.007258      -0.300718       0.108551       1.711095       0.102934       1.747304           0.000000
           65              H       7.027325       0.174848      22.322414       0.079226       1.602401 0.12376577E+02  0.13484681E+03                                 2.215178                            2.019066      -1.321050       2.225285                    0.994445       4.005656      11.626226       0.455129       1.235185      -0.718746       0.007355      -0.035186      -0.027286       0.045130       0.007363       0.010314       0.013413      -0.007638      -0.015262      -0.015972      -0.005548       0.021520              2.327385       2.283286      -0.607884      -0.359908       2.479126       0.545961       2.219744          -0.000000
           66              H       4.750837       0.477195      22.301284       0.137586       1.290800 0.96190090E+01  0.98308404E+02                                 1.925799                            1.792304      -1.152964       2.340372                    0.997346       3.473365       9.733723       0.478544       1.252345      -0.716951      -0.018059      -0.022981      -0.023292       0.037374       0.004763       0.000222       0.012568      -0.016435      -0.004562      -0.011589      -0.006422       0.018010              1.977822       2.244367       0.254913       0.366784       1.814916       0.333662       1.874183          -0.000001
           67              H       5.261168       3.318633      25.054231       0.130584       1.207846 0.89996150E+01  0.90651791E+02                                 1.858823                            1.746086      -1.026996       2.398217                    0.997981       3.438250       9.631926       0.478647       1.270395      -0.712881      -0.012194       0.027441       0.023036       0.037847      -0.001564       0.003985       0.013505      -0.011836       0.012043      -0.012776      -0.004810       0.017586              1.898417       1.901621      -0.260197      -0.208883       2.014708       0.418171       1.778923          -0.000001
           68              H       7.524266       2.935661      25.063286       0.100957       1.521569 0.11670822E+02  0.12508164E+03                                 2.152319                            1.976579      -1.098875       2.351370                    0.996624       3.683347      10.541634       0.455256       1.255331      -0.717120       0.019891       0.024722       0.037558       0.049168      -0.005544       0.000672       0.017158      -0.005179       0.024881      -0.016842      -0.004662       0.021503              2.230907       2.455809       0.411839       0.577672       2.081706       0.388733       2.155205          -0.000001
           69              H      -2.303298       1.135424      20.043384       0.084024       1.352919 0.99881671E+01  0.10516794E+03                                 2.111574                            1.909658      -1.499362       2.147163                    0.991562       4.257922      12.944877       0.424866       1.369167      -0.687002      -0.046479       0.011145      -0.000501       0.047799      -0.008357       0.003388       0.012658       0.002494      -0.032864      -0.020059       0.004432       0.015627              2.228817       3.219187      -0.255916       0.237970       1.728337       0.086772       1.738927           0.000001
           70              H      -1.190357       2.238050      21.715679       0.119741       1.172657 0.87036981E+01  0.88745430E+02                                 1.938075                            1.799533      -1.536660       2.148710                    0.991288       4.040795      12.179332       0.430543       1.395235      -0.682213      -0.018349       0.022693       0.015986       0.033274      -0.010179       0.001722       0.004077       0.006217      -0.019896      -0.011315      -0.002699       0.014014              2.012712       1.923666      -0.356281      -0.193361       2.194201       0.509382       1.920268           0.000000
           71              H       2.102378       0.205709      20.713510       0.118036       1.464621 0.11256356E+02  0.12071856E+03                                 2.141810                            1.969177      -1.546512       2.136780                    0.992760       3.990944      11.793292       0.442107       1.291823      -0.705133       0.034016      -0.007828      -0.000906       0.034916      -0.009016      -0.001830       0.002096       0.003430      -0.025350      -0.008840      -0.004902       0.013743              2.223376       3.031754      -0.113957       0.208887       1.741211       0.195639       1.897165          -0.000000
           72              H       0.894211      -0.907624      19.158940       0.084072       1.540713 0.11366001E+02  0.12229386E+03                                 2.246308                            1.998426      -1.231621       2.281336                    0.993415       3.961850      11.759005       0.432026       1.317649      -0.701057       0.024967      -0.032291      -0.020028       0.045466      -0.009966       0.002319       0.009960       0.008951      -0.017038      -0.016754       0.002243       0.014510              2.428349       2.058790      -0.401624      -0.375693       2.528546       0.972448       2.697711           0.000000
           73              H       0.346678      -3.043900      17.094230       0.075789       1.637668 0.13080716E+02  0.14500344E+03                                 2.291202                            2.111181      -1.249367       2.259644                    0.994898       4.042808      11.970098       0.432423       1.277764      -0.710226      -0.002089      -0.039893       0.019353       0.044388      -0.013395      -0.001618      -0.004020      -0.014154      -0.040278      -0.015343      -0.006713       0.022056              2.365685       2.067425       0.459150      -0.363069       2.722155      -0.515503       2.307474           0.000001
           74              H       2.243752      -3.091144      15.859630       0.137506       1.270328 0.98038823E+01  0.10131521E+03                                 1.961524                            1.855431      -1.087416       2.378304                    0.997247       3.514010      10.109279       0.450098       1.316808      -0.703543       0.021232      -0.031296       0.004873       0.038131      -0.007134       0.000939      -0.011974      -0.020748      -0.012842      -0.012593      -0.007760       0.020353              1.999900       2.198661      -0.429519      -0.154112       2.169433       0.067831       1.631605           0.000001
           75              H       1.188813       0.499222      14.392599       0.140334       1.159356 0.85168434E+01  0.83994567E+02                                 1.760329                            1.663800      -1.025510       2.404882                    0.998327       3.248155       8.790036       0.509541       1.218862      -0.725616       0.001344       0.033224      -0.024869       0.041523      -0.008867       0.003780      -0.011833      -0.023554      -0.017321      -0.011886      -0.011106       0.022992              1.784933       1.599611       0.093032      -0.223037       1.913801      -0.428734       1.841386           0.000000
           76              H      -0.602620       0.474660      15.871704       0.083552       1.731418 0.13547612E+02  0.15132366E+03                                 2.374244                            2.146970      -1.273965       2.253303                    0.994633       4.009032      11.869577       0.429775       1.275912      -0.711320      -0.019520       0.040155      -0.003482       0.044783       0.000707      -0.007224      -0.013096      -0.029226       0.002039      -0.018440      -0.004310       0.022750              2.480371       2.738283      -0.879010      -0.244072       2.764093       0.138672       1.938738           0.000001
           77              H       1.041447      12.669941      11.884157       0.083872       1.695865 0.13167807E+02  0.14581576E+03                                 2.318014                            2.098656      -1.281083       2.248768                    0.994539       4.006825      11.752894       0.440976       1.254296      -0.715460       0.028192       0.006423      -0.035124       0.045494      -0.000851      -0.007892      -0.015371      -0.017863       0.030490      -0.018146      -0.005403       0.023549              2.437813       2.736068      -0.373849      -0.825186       1.982741       0.304907       2.594630          -0.000001
           78              H      -0.537224      14.337888      11.760395       0.127323       1.233638 0.93088131E+01  0.94018990E+02                                 1.841408                            1.743078      -1.075955       2.368429                    0.998052       3.416434       9.405263       0.495466       1.223970      -0.723699      -0.001414       0.017064      -0.034202       0.038248       0.001685      -0.009458      -0.010587       0.013713       0.042147      -0.017576      -0.004163       0.021739              1.866101       1.555196      -0.193984       0.027866       1.974884      -0.409278       2.068222          -0.000001
           79              H      -1.974533      13.160948      15.258932       0.129468       1.379617 0.10906413E+02  0.11561523E+03                                 2.060318                            1.947292      -1.174064       2.328239                    0.996030       3.646611      10.584119       0.443161       1.303802      -0.706127      -0.024000      -0.001545       0.029572       0.038116      -0.001000      -0.013693      -0.008550      -0.006203       0.049018      -0.018378      -0.005581       0.023959              2.101781       2.263601      -0.253031      -0.455105       1.805967       0.148594       2.235774           0.000001
           80              H      -0.514894      11.467175      15.240821       0.081933       1.609259 0.12794643E+02  0.14124526E+03                                 2.279218                            2.100123      -1.233262       2.274400                    0.994447       4.002646      11.880104       0.429208       1.292685      -0.707191      -0.006485      -0.021697       0.040268       0.046199      -0.004810      -0.013222      -0.001959       0.008148       0.044022      -0.016044      -0.005646       0.021690              2.354723       1.857596      -0.210400       0.200270       2.551669      -0.700390       2.654905           0.000001
           81              H       3.791135       3.868178      10.948397       0.092924       1.510603 0.11276817E+02  0.12003902E+03                                 2.137464                            1.933018      -1.275162       2.258607                    0.994901       3.826622      10.978077       0.463077       1.242558      -0.717678      -0.025587       0.035285       0.016745       0.046691      -0.008311      -0.018770       0.004379       0.007303       0.015921      -0.016985      -0.007591       0.024575              2.256229       1.927691      -0.618096      -0.041103       3.112659      -0.149582       1.728336          -0.000000
           82              H       3.358164       2.154252      12.421465       0.137975       1.246806 0.93593566E+01  0.94683563E+02                                 1.858444                            1.750480      -1.193469       2.325776                    0.996048       3.394697       9.361439       0.493149       1.227721      -0.722947      -0.026329       0.010477       0.029845       0.041155      -0.014431      -0.011604       0.005997       0.005219      -0.011280      -0.014310      -0.008424       0.022734              1.888753       1.828957      -0.040151      -0.476265       1.697411      -0.113852       2.139889           0.000000
           83              H       5.996226      -0.107686      10.377885       0.130859       1.193579 0.88239673E+01  0.87476847E+02                                 1.764628                            1.668093      -1.066821       2.375750                    0.998133       3.298047       8.841922       0.522479       1.182519      -0.733809       0.020915      -0.032423      -0.007669       0.039339      -0.010162      -0.013082       0.007250      -0.000091      -0.016071      -0.015045      -0.005848       0.020892              1.794319       1.575528      -0.339170      -0.076127       2.228129      -0.104830       1.579300          -0.000002
           84              H       6.243209       1.621987       8.862557       0.089291       1.545387 0.11544542E+02  0.12287347E+03                                 2.132189                            1.928771      -1.164324       2.313190                    0.995343       3.714363      10.448842       0.476222       1.208414      -0.727038       0.029049      -0.012438      -0.033560       0.046096      -0.013059      -0.016434       0.001037      -0.009502      -0.030194      -0.023700       0.000943       0.022756              2.246750       2.150294       0.109779      -0.783967       1.827911      -0.192128       2.762046          -0.000002
           85              H      -1.171042       9.028552      12.898401       0.094162       1.375894 0.10264548E+02  0.10826140E+03                                 2.115965                            1.924633      -1.295218       2.257107                    0.992607       3.983574      11.919716       0.429126       1.353279      -0.692552      -0.026818       0.011211       0.039819       0.049300       0.007522      -0.010837       0.009499       0.013106       0.002595      -0.019443       0.004800       0.014644              2.233601       1.943712      -0.188008      -0.402105       1.988658       0.622786       2.768433           0.000000
           86              H      -2.391111       7.798689      11.337794       0.131025       1.460954 0.11396228E+02  0.12264565E+03                                 2.158261                            2.000657      -1.517233       2.168509                    0.991786       3.856700      11.431438       0.432116       1.317089      -0.701445      -0.037962      -0.002725       0.007879       0.038867       0.001178      -0.008270      -0.003880       0.020258       0.000357      -0.011623      -0.003469       0.015092              2.223468       2.972437       0.247659      -0.040892       1.830712       0.157481       1.867255           0.000000
           87              H       1.019160       7.392090       9.185545       0.117587       1.148961 0.86139306E+01  0.87938019E+02                                 1.932873                            1.804811      -1.598783       2.112559                    0.991027       4.195387      12.811898       0.423095       1.418055      -0.676862       0.019090      -0.009400      -0.026399       0.033908       0.001632      -0.008842      -0.000492       0.018166       0.013611      -0.011504      -0.003179       0.014684              2.006186       1.973615      -0.108847      -0.369237       1.765953       0.378407       2.278989          -0.000000
           88              H       2.093415       8.738168      10.703892       0.085972       1.302049 0.97141734E+01  0.10172816E+03                                 2.070459                            1.892661      -1.495815       2.149790                    0.991405       4.251301      12.953572       0.422960       1.382837      -0.684261       0.043917       0.000832      -0.010338       0.045125      -0.000908      -0.009662       0.006917       0.018201       0.013552      -0.014327      -0.002121       0.016448              2.167205       3.027609       0.303608      -0.109556       1.718810       0.103773       1.755197           0.000000
           89              H       7.851622       3.324259       7.229504       0.080995       1.593325 0.12298417E+02  0.13384018E+03                                 2.211328                            2.016183      -1.388824       2.196821                    0.993960       3.995263      11.605486       0.454074       1.239488      -0.717815      -0.007168      -0.034988      -0.026689       0.044585      -0.007709      -0.010008       0.013000      -0.007568      -0.014713      -0.015307      -0.005956       0.021263              2.323103       2.279649       0.605708       0.358353       2.473976       0.543566       2.215685          -0.000001
           90              H      10.128107       3.626606       7.208374       0.138193       1.287367 0.95876940E+01  0.97912856E+02                                 1.922712                            1.789651      -1.148896       2.342198                    0.997479       3.469258       9.719877       0.478770       1.252719      -0.716866       0.018167      -0.022853      -0.023218       0.037301      -0.004777      -0.000142       0.012379      -0.016644      -0.004734      -0.011544      -0.006363       0.017906              1.974592       2.240638      -0.254201      -0.365822       1.812023       0.332689       1.871114          -0.000002
           91              H       9.617739       6.468044       9.961321       0.129412       1.212002 0.90339835E+01  0.91056274E+02                                 1.860329                            1.747204      -1.022107       2.399254                    0.998006       3.443818       9.640768       0.479553       1.267182      -0.713555       0.012213       0.027566       0.023334       0.038125       0.001450      -0.003882       0.013689      -0.012080       0.011713      -0.012750      -0.005050       0.017801              1.900037       1.902951       0.260915       0.209467       2.016678       0.419173       1.780482          -0.000000
           92              H       7.354645       6.085072       9.970376       0.100963       1.517645 0.11637401E+02  0.12464414E+03                                 2.149700                            1.974634      -1.101828       2.350458                    0.996606       3.678676      10.527701       0.455137       1.256459      -0.716901      -0.019668       0.024544       0.037476       0.048925       0.005276      -0.000595       0.016904      -0.004995       0.025362      -0.016491      -0.004785       0.021276              2.227999       2.452380      -0.410625      -0.576082       2.079189       0.387607       2.152426          -0.000000
           93              H       2.303240       4.284835       4.950474       0.086744       1.342381 0.98984163E+01  0.10399935E+03                                 2.101792                            1.902009      -1.490445       2.151668                    0.991607       4.240324      12.882127       0.425354       1.370536      -0.686756       0.045369       0.011198      -0.001088       0.046744       0.008169      -0.002937       0.011854       0.003179      -0.032098      -0.019081       0.003955       0.015126              2.217821       3.199732       0.253648      -0.236173       1.721588       0.086245       1.732144           0.000000
           94              H       1.190283       5.387461       6.622769       0.120019       1.173894 0.87159802E+01  0.88921037E+02                                 1.941005                            1.801974      -1.546656       2.144560                    0.991155       4.046131      12.207407       0.429740       1.397050      -0.681846       0.018526       0.022128       0.015884       0.032941       0.010409      -0.001924       0.003965       0.005976      -0.019727      -0.011422      -0.002731       0.014153              2.015922       1.926767       0.357223       0.193854       2.197842       0.510608       1.923158          -0.000000
           95              H      12.776572       3.355120       5.620600       0.118006       1.467644 0.11287508E+02  0.12114529E+03                                 2.145145                            1.972215      -1.542711       2.137610                    0.992747       3.996561      11.817265       0.441627       1.292236      -0.705024      -0.033886      -0.007901      -0.001239       0.034817       0.009253       0.001579       0.002072       0.003306      -0.025647      -0.008922      -0.005040       0.013961              2.226803       3.036400       0.114179      -0.209179       1.743821       0.196275       1.900187          -0.000001
           96              H      -0.894245       2.241787       4.066030       0.083119       1.550239 0.11446238E+02  0.12338819E+03                                 2.256705                            2.006308      -1.243803       2.276073                    0.993288       3.972719      11.806766       0.430856       1.318753      -0.700829      -0.025358      -0.032271      -0.020187       0.045738       0.010015      -0.002149       0.010165       0.008784      -0.017317      -0.016869       0.002182       0.014688              2.440587       2.067785       0.404887       0.378860       2.541761       0.980433       2.712216          -0.000001
           97              H      14.532316       0.105511       2.001320       0.074906       1.642312 0.13123128E+02  0.14555893E+03                                 2.292838                            2.112500      -1.243770       2.260752                    0.994967       4.049375      11.984335       0.433029       1.275226      -0.710738       0.002366      -0.040083       0.019602       0.044682       0.013609       0.001338      -0.003860      -0.014256      -0.040765      -0.015249      -0.007099       0.022348              2.367424       2.068742      -0.459787       0.363551       2.724360      -0.516206       2.309171          -0.000001
           98              H      12.635246       0.058267       0.766720       0.137033       1.274739 0.98455702E+01  0.10184071E+03                                 1.964708                            1.858254      -1.090741       2.376011                    0.997249       3.520239      10.127589       0.450220       1.315227      -0.703846      -0.021168      -0.031582       0.004912       0.038335       0.007147      -0.000773      -0.012231      -0.020857      -0.013071      -0.012894      -0.007680       0.020574              2.003202       2.202456       0.430618       0.154574       2.173157       0.068030       1.633995          -0.000000
           99              H      -1.188851      -2.650189      29.485509       0.140970       1.154433 0.84720671E+01  0.83431511E+02                                 1.754132                            1.658451      -1.015338       2.409854                    0.998447       3.242196       8.763608       0.510879       1.217439      -0.725927      -0.001397       0.032971      -0.024759       0.041256       0.008960      -0.003909      -0.011772      -0.023497      -0.017841      -0.011808      -0.011246       0.023054              1.778517       1.594526      -0.092352       0.221663       1.906517      -0.425881       1.834509          -0.000001
          100              H       0.602579       3.624071       0.778794       0.083607       1.728463 0.13516335E+02  0.15083966E+03                                 2.367908                            2.141658      -1.261777       2.257507                    0.994783       4.006339      11.844144       0.431297       1.272544      -0.712013       0.019782       0.039912      -0.002943       0.044643      -0.000689       0.007425      -0.013416      -0.029480       0.001489      -0.018708      -0.004450       0.023158              2.473530       2.730280       0.875601       0.242880       2.756354       0.138057       1.933956          -0.000001
          101              H      -1.041613       9.520530      26.977067       0.084480       1.687436 0.13092721E+02  0.14479040E+03                                 2.311389                            2.093501      -1.273796       2.251966                    0.994672       3.998518      11.724188       0.441213       1.255301      -0.715252      -0.028013       0.006459      -0.035165       0.045421       0.000802       0.007975      -0.015471      -0.017698       0.030682      -0.018168      -0.005503       0.023671              2.430418       2.727092       0.372001       0.820792       1.977813       0.303392       2.586350          -0.000001
          102              H       0.537040      11.188477      26.853305       0.128659       1.233318 0.93063656E+01  0.94006025E+02                                 1.842797                            1.744174      -1.088063       2.363858                    0.997915       3.414038       9.405114       0.494652       1.225832      -0.723286       0.000830       0.016811      -0.033719       0.037686      -0.001329       0.008909      -0.010615       0.013975       0.041775      -0.017695      -0.003531       0.021226              1.867592       1.556098       0.194215      -0.027938       1.976556      -0.410104       2.070122          -0.000001
          103              H       1.974354      16.310359       0.166022       0.125116       1.391414 0.11014559E+02  0.11699522E+03                                 2.067565                            1.953387      -1.162524       2.330847                    0.996164       3.663981      10.628890       0.443879       1.299095      -0.707097       0.024342      -0.000735       0.030615       0.039120       0.000497       0.014499      -0.008917      -0.005578       0.049305      -0.018611      -0.006205       0.024816              2.109407       2.272250       0.254599       0.458477       1.811447       0.149674       2.244525          -0.000000
          104              H       0.514733      14.616586       0.147911       0.083243       1.605986 0.12768427E+02  0.14089411E+03                                 2.276706                            2.098406      -1.236616       2.273686                    0.994484       3.999280      11.870409       0.429218       1.293221      -0.707064       0.006467      -0.021579       0.039858       0.045783       0.004700       0.013366      -0.001731       0.008243       0.044569      -0.015971      -0.005977       0.021948              2.351896       1.856233       0.210036      -0.199871       2.548439      -0.698204       2.651016          -0.000000
          105              H      11.087797       0.718767      26.041307       0.091621       1.514112 0.11307510E+02  0.12042206E+03                                 2.138563                            1.933975      -1.258410       2.264773                    0.994921       3.832059      10.988647       0.463662       1.240412      -0.718141       0.025452       0.035961       0.016968       0.047212       0.008583       0.018485       0.004340       0.007469       0.016256      -0.016885      -0.007568       0.024454              2.257364       1.928537       0.618558       0.041120       3.114511      -0.149686       1.729044          -0.000001
          106              H      11.520784      -0.995159      27.514375       0.136605       1.256068 0.94427972E+01  0.95717367E+02                                 1.865202                            1.756295      -1.196752       2.322863                    0.996081       3.407991       9.400198       0.493277       1.224970      -0.723522       0.026724       0.010568       0.029887       0.041461       0.014666       0.011681       0.006268       0.005286      -0.010561      -0.014447      -0.008605       0.023052              1.895729       1.835666       0.040471       0.479398       1.702958      -0.114372       2.148562          -0.000001
          107              H       8.882752      -3.257097      25.470795       0.130969       1.192923 0.88163362E+01  0.87380033E+02                                 1.763848                            1.667234      -1.066305       2.376046                    0.998078       3.296595       8.836213       0.522692       1.182324      -0.733858      -0.020663      -0.032584      -0.007668       0.039338       0.009894       0.013259       0.007167      -0.000068      -0.016314      -0.015245      -0.005528       0.020773              1.793594       1.574866       0.339288       0.076030       2.227518      -0.104694       1.578397          -0.000001
          108              H       8.635753      -1.527424      23.955467       0.089223       1.539372 0.11493174E+02  0.12217887E+03                                 2.125660                            1.923752      -1.158586       2.315775                    0.995357       3.709327      10.425147       0.477156       1.207506      -0.727243      -0.029225      -0.012925      -0.033689       0.046434       0.013066       0.016348       0.000818      -0.009527      -0.029826      -0.023659       0.001076       0.022583              2.239359       2.143330      -0.109196       0.779416       1.823135      -0.191115       2.751611          -0.000001
          109              C       8.181929       2.289062      18.084325       0.089846      29.454459 0.36150879E+03  0.82058160E+04                                 8.647486                            6.549326      -0.121222       1.976719                    0.998438      27.153983      79.513559       0.606454       0.444944      -1.035258      -0.040044      -0.002895       0.021908       0.045737      -0.024364      -0.014555      -0.028639      -0.025089      -0.042431      -0.046369       0.005283       0.041086             10.166147      10.515961       2.198288       0.967613       8.551007       4.847965      11.431473           0.000001
          110              C       8.903555       3.062883      18.974806      -0.140869      36.820572 0.46547323E+03  0.11220892E+05                                 9.878204                            7.345921      -0.235352       1.899495                    0.998631      30.496986      91.124808       0.584446       0.434739      -1.044436      -0.005432      -0.008117       0.008806       0.013150      -0.013735      -0.011326      -0.042393      -0.036116      -0.010172      -0.045972      -0.006404       0.052375             11.837424      11.701475       2.338272       1.433201      10.265342       6.246392      13.545454           0.000001
          111              C       8.211677       3.607111      20.085645       0.051739      40.251085 0.42108733E+03  0.98147342E+04                                10.468635                            6.952356      -0.189520       1.956356                    0.999065      26.854983      76.710771       0.610487       0.430450      -1.056098      -0.012766      -0.023261      -0.013884       0.029947      -0.018745       0.006342      -0.022037      -0.023101       0.008339      -0.025015      -0.010883       0.035898             14.129399      14.508411       5.182416       3.268853      13.097450       8.012214      14.782336           0.000001
          112              C       6.899351       3.287757      20.254685      -0.151183      36.448494 0.45970356E+03  0.11066329E+05                                 9.864362                            7.340969      -0.282988       1.887272                    0.998379      30.496671      91.573447       0.578789       0.439603      -1.039745       0.008144       0.001653      -0.014608       0.016806      -0.020871       0.002956      -0.037895      -0.025983       0.012916      -0.037901      -0.012445       0.050346             11.940578      13.940523       3.613150       1.792019       9.831270       5.094415      12.049940           0.000001
          113              C       6.266999       2.474883      19.352129       0.088723      29.825279 0.35297834E+03  0.79611026E+04                                 8.668037                            6.442752      -0.016935       2.010747                    0.998959      26.961406      78.588114       0.615822       0.440987      -1.038015       0.035075       0.004126      -0.036716       0.050945      -0.024247      -0.005177      -0.039150      -0.018847      -0.018665      -0.046765      -0.001618       0.048383             10.334380      10.999437       1.811259       0.360528       8.544830       4.984974      11.458872           0.000001
          114              C       8.893129       4.573363      20.967071       0.394448      32.284799 0.30625810E+03  0.66597605E+04                                 9.409950                            6.158356      -0.392110       1.917920                    0.998695      23.985042      68.421677       0.606543       0.464380      -1.025725       0.017754       0.024774       0.011179       0.032464      -0.027243       0.020206      -0.067604      -0.080651       0.000804      -0.050270      -0.048701       0.098971             12.902373      13.947460       4.827249       3.091186      12.008029       7.038949      12.751629           0.000000
          115              C      -4.137906       5.647326      21.631159       0.364215      35.820191 0.33821543E+03  0.75053197E+04                                 9.975547                            6.401387      -0.360568       1.913257                    0.998754      24.587907      69.813058       0.607497       0.454345      -1.036035      -0.028462      -0.001675       0.006408       0.029222      -0.021188       0.013653      -0.064046      -0.064502       0.024814      -0.048260      -0.039761       0.088020             14.275118      26.153058       3.870573      -0.840111       8.308947       2.334138       8.363349           0.000000
          116              C       8.802358       5.960069      22.672569       0.383513      32.583830 0.30889748E+03  0.67223421E+04                                 9.398297                            6.155375      -0.368112       1.920427                    0.998650      24.094362      68.452281       0.611891       0.459966      -1.029590       0.012797      -0.010021      -0.025337       0.030102      -0.030051       0.025340      -0.063140      -0.064621       0.052101      -0.052822      -0.042214       0.095036             12.735479      14.192205      -1.481848      -4.740884      10.148341       6.434965      13.865891          -0.000000
          117              C      -0.776748       7.021432      22.400897       0.089261      26.467741 0.32182648E+03  0.70628508E+04                                 7.848175                            6.039682       0.150247       2.065282                    0.999701      26.142854      74.137646       0.656614       0.425048      -1.052049       0.006849      -0.039818      -0.027071       0.048634      -0.005631      -0.002591      -0.015058      -0.076771       0.068904      -0.050472       0.010280       0.040192              9.214811      14.080845       1.937730      -0.516474       7.109294       1.898607       6.454294           0.000000
          118              C      -2.133712       6.869944      22.412971      -0.145908      33.205147 0.40871608E+03  0.94835398E+04                                 9.064746                            6.776601       0.144889       2.033834                    0.999542      28.805402      82.891060       0.626504       0.421341      -1.058636       0.002460      -0.009096       0.006079       0.011214      -0.010405       0.005687      -0.026877      -0.063100       0.053211      -0.042127      -0.006564       0.048691             11.014606      17.921083       2.808165       0.084106       8.007145       2.240617       7.115591          -0.000001
          119              C      -2.654471       5.923218      21.570787       0.076455      38.253722 0.39086332E+03  0.89231675E+04                                10.082313                            6.668062      -0.176123       1.965053                    0.999139      26.124021      73.340272       0.628936       0.426585      -1.060740       0.024295       0.003268      -0.004173       0.024867      -0.008508       0.012458      -0.021453      -0.024442       0.058053      -0.025709      -0.012092       0.037801             14.034829      25.745852       3.220238      -1.278627       8.595288       2.268135       7.763347           0.000000
          120              C      -1.819754       5.221204      20.801049      -0.142011      32.576496 0.40036359E+03  0.92547624E+04                                 8.966189                            6.732214       0.068878       2.010921                    0.999482      28.752656      82.959241       0.624170       0.424514      -1.055184       0.002546       0.005376       0.009123       0.010890       0.003299       0.010154      -0.014979      -0.055640       0.080111      -0.043197       0.005862       0.037335             10.764174      17.772404       0.832521      -1.610330       7.544382       2.081969       6.975735           0.000000
          121              C      -0.471718       5.419619      20.813123       0.091566      25.912626 0.32146304E+03  0.70323351E+04                                 7.681450                            6.002399       0.284299       2.113504                    0.999718      25.770207      72.271986       0.666174       0.420291      -1.058096       0.003617       0.031999       0.030646       0.044455      -0.000530      -0.004605      -0.012903      -0.063211       0.083180      -0.045787       0.009067       0.036720              8.835227      13.053060       1.080386      -0.888391       7.022046       2.061438       6.430573           0.000000
          122              C       6.051222       6.946482      25.084416       0.088114      30.072711 0.35120107E+03  0.78991267E+04                                 8.678819                            6.404518      -0.036522       2.004330                    0.999250      26.784896      77.583178       0.621777       0.437974      -1.041362       0.034514       0.044005       0.005002       0.056149      -0.000845       0.024140      -0.031384      -0.017815      -0.050214      -0.045134       0.004400       0.040734             10.305171      11.650728       0.398218      -1.629256       8.858871       4.895671      10.405912           0.000001
          123              C       6.702927       6.298953      24.070173      -0.151484      35.663471 0.44327742E+03  0.10533304E+05                                 9.587244                            7.119997      -0.034237       1.970782                    0.998784      29.769840      87.693529       0.601038       0.428860      -1.050266       0.006495       0.018778       0.001264       0.019910      -0.000165       0.020704      -0.030358      -0.023605      -0.002627      -0.036582      -0.003765       0.040347             11.433070      13.579698      -0.502632      -3.521495       9.497975       4.889212      11.221536           0.000001
          124              C       8.012278       6.604134      23.786426       0.062093      39.644791 0.40435354E+03  0.93078018E+04                                10.313658                            6.781120      -0.082444       1.995161                    0.999130      26.292031      74.066343       0.623947       0.426455      -1.061047      -0.015456       0.013399       0.012310       0.023873      -0.009076       0.014076      -0.025271      -0.019452       0.004573      -0.023136      -0.013211       0.036347             13.900823      14.813327      -2.130492      -5.796689      10.925344       7.480375      15.963798           0.000000
          125              C       8.611896       7.488186      24.646722      -0.148147      37.091649 0.43145769E+03  0.10211902E+05                                 9.925039                            7.073176      -0.143022       1.934430                    0.999108      29.923727      88.779177       0.595135       0.434832      -1.043720      -0.011902      -0.009328       0.004525       0.015784       0.003265       0.013273      -0.043950      -0.029465      -0.014564      -0.044099      -0.007861       0.051960             12.223735      12.073739      -1.040453      -2.870862      10.456043       6.971152      14.141424          -0.000001
          126              C       7.894724       8.112409      25.606631       0.104201      27.874454 0.31323743E+03  0.68484646E+04                                 8.226747                            6.003989       0.097175       2.057518                    0.999397      25.932476      74.122730       0.649156       0.431556      -1.044931      -0.037061      -0.019630      -0.011220       0.043413       0.004292       0.030874      -0.034402      -0.024805      -0.006288      -0.049758       0.003540       0.046217              9.906178      10.471181      -0.313657      -2.068400       8.313627       5.103284      10.933725           0.000000
          127              C      -6.890553      10.150424      28.706715       0.094779      26.168509 0.31451912E+03  0.68884400E+04                                 7.866071                            6.004494       0.111453       2.057061                    0.999537      26.186968      75.090573       0.650572       0.429870      -1.045206      -0.010776      -0.046381       0.016372       0.050353      -0.004399      -0.040115       0.002560      -0.038930       0.018666      -0.050865       0.015305       0.035560              9.248848      11.022079       0.651788       4.741574       8.339553      -0.169047       8.384913           0.000001
          128              C      -5.767190      10.209005      29.455323      -0.154185      33.477302 0.42454391E+03  0.10009600E+05                                 9.286932                            7.012645      -0.132464       1.942848                    0.998690      29.735428      88.103360       0.598053       0.434383      -1.043799       0.004394      -0.002962      -0.005967       0.007980      -0.004647      -0.029641       0.012085      -0.036993       0.018329      -0.040554       0.006752       0.033802             11.235942      14.506291      -0.137193       6.501188       8.706404      -0.999928      10.495131           0.000001
          129              C      -5.478533      15.461583       0.066409       0.076029      40.470168 0.42886246E+03  0.10105470E+05                                10.773255                            7.156279      -0.452971       1.873044                    0.998553      27.390780      80.310164       0.580470       0.447804      -1.039124      -0.012281      -0.006015      -0.020472       0.024619      -0.007656      -0.019756       0.014621      -0.009191       0.027858      -0.021917      -0.008744       0.030661             14.863444      21.144653       0.461321      10.393783       9.579018      -1.178352      13.866661           0.000001
          130              C       8.504757      14.400849       0.102632      -0.146614      34.181760 0.43975446E+03  0.10395659E+05                                 9.309893                            7.080924       0.035689       1.992679                    0.999389      29.377505      85.422383       0.605987       0.427564      -1.054408       0.006151      -0.002623      -0.004338       0.007971      -0.007343      -0.031389       0.002003      -0.032813      -0.005562      -0.041130       0.013770       0.027361             11.082982      14.338191       1.883576       6.078328       8.547011      -0.574519      10.363743          -0.000000
          131              C       7.423055       8.147692      29.422119       0.088119      26.290843 0.32140758E+03  0.70622521E+04                                 7.843197                            6.037268       0.139966       2.064051                    0.999543      26.238912      74.831670       0.655485       0.425261      -1.050295       0.014847       0.038193      -0.020949       0.046022      -0.007030      -0.036201       0.012259      -0.045920       0.026547      -0.049752       0.009396       0.040356              9.059791      10.785679       1.511007       4.427935       7.885463      -0.654220       8.508232           0.000000
          132              C      -4.265895      15.448357       0.926705       0.362398      36.484033 0.35235430E+03  0.79978577E+04                                10.464135                            6.747244      -0.666017       1.813158                    0.997571      25.949448      77.588821       0.556939       0.484512      -1.006985       0.023429      -0.000356       0.017080       0.028996      -0.030349      -0.035643       0.043083      -0.012333       0.053092      -0.039833      -0.036034       0.075868             14.786386      20.715674       0.953491       9.502068       9.794773      -1.837386      13.848711           0.000001
          133              C      -2.333119      16.379335       1.645127       0.375727      34.540886 0.33284162E+03  0.74335154E+04                                10.064214                            6.541186      -0.489281       1.882516                    0.997848      25.066593      73.869405       0.568909       0.482066      -1.010240      -0.024796      -0.019066       0.007279       0.032115      -0.026855      -0.043882       0.052347      -0.007719       0.066569      -0.049308      -0.038177       0.087486             14.168346      15.709465       8.724075       1.169427      18.382076      -2.358672       8.413498           0.000001
          134              C      -3.016056      14.455655       2.562776       0.370333      38.062477 0.34993206E+03  0.79082974E+04                                10.688013                            6.679209      -0.617465       1.829127                    0.997921      25.613620      75.762030       0.566904       0.478077      -1.013026      -0.005710       0.022265      -0.016487       0.028287      -0.031425      -0.043607       0.044379      -0.010552       0.069440      -0.045535      -0.038332       0.083867             15.778738       9.936715      -0.422369       3.218919      21.054271     -11.036244      16.345228           0.000000
          135              C       7.815928       1.438674       2.535609       0.087222      26.228871 0.32944033E+03  0.72832257E+04                                 7.856033                            6.139601       0.160448       2.070671                    0.999499      26.356447      75.385921       0.645690       0.429077      -1.048001      -0.014451       0.022063      -0.037977       0.046237      -0.037275      -0.009253       0.006299       0.001658       0.058155      -0.047036       0.011774       0.035262              9.075466       9.417406       4.440946       2.000205      10.225161       0.006231       7.583830           0.000000
          136              C       6.921706       0.408490       2.574850      -0.144634      32.670367 0.41394123E+03  0.96568088E+04                                 9.034618                            6.861991       0.078598       2.011004                    0.999525      29.089604      84.547972       0.615486       0.426573      -1.053028      -0.014080       0.016456       0.000250       0.021659      -0.040823      -0.013507      -0.001614       0.019473       0.010327      -0.045624       0.002961       0.042663             10.832691      11.331486       6.386177       2.046993      12.530467       0.401133       8.636122          -0.000000
          137              C       6.061702       0.198734       1.554570       0.071670      37.801114 0.40321598E+03  0.93445342E+04                                10.251396                            6.911664      -0.297617       1.931679                    0.998669      26.708684      77.356960       0.594877       0.444282      -1.042433       0.001466       0.024842       0.004141       0.025228      -0.026836      -0.011740       0.016316       0.008742      -0.013546      -0.026469      -0.011928       0.038396             13.985882      14.646444       9.821234       0.862275      18.161110      -1.118512       9.150094           0.000001
          138              C       6.072113       1.098844       0.561456      -0.141650      32.175181 0.41339874E+03  0.97027046E+04                                 9.062801                            6.941718      -0.221806       1.914314                    0.998712      29.730124      88.496926       0.597017       0.437115      -1.039963      -0.010241       0.010019       0.013747       0.019855      -0.030598      -0.004885       0.012010       0.005434       0.073234      -0.043395       0.009604       0.033792             10.754443      10.631857       5.886433       0.447657      13.350608      -1.140916       8.280864           0.000001
          139              C       6.926162       2.110446       0.594661       0.098344      25.887494 0.31446495E+03  0.68965573E+04                                 7.840021                            6.035059       0.059215       2.042307                    0.999413      26.230171      75.608497       0.643019       0.434332      -1.041060       0.014065      -0.003479       0.047866       0.050011      -0.041876      -0.013740       0.009632       0.022272       0.065033      -0.054178       0.009476       0.044701              9.132895       8.684075       4.553692       1.033984      10.691928      -0.355074       8.022681           0.000001
          140              C      -3.218394      11.139921       4.274312       0.088663      28.575462 0.32541975E+03  0.71417439E+04                                 8.251857                            6.050983       0.260562       2.102975                    0.999819      25.905475      72.802700       0.661465       0.421929      -1.056913       0.035612       0.021166       0.028211       0.050120       0.002964      -0.011459       0.036126       0.057530       0.014077      -0.054443       0.019093       0.035350             10.148286       6.495598       0.633710       2.428174      13.228772      -4.864056      10.720486          -0.000002
          141              C      -3.469853      12.149632       3.386849      -0.128223      35.220103 0.41799619E+03  0.97585746E+04                                 9.500939                            6.883759       0.012062       1.989100                    0.999427      28.939841      83.677020       0.617137       0.425119      -1.055722       0.010293       0.001219      -0.003167       0.010838      -0.004966      -0.020879       0.033283       0.053632      -0.017953      -0.050391       0.004951       0.045440             12.103753       6.854337       0.516129       2.074527      16.967042      -6.951676      12.489880          -0.000002
          142              C      -2.825599      13.364689       3.540797       0.075005      43.583209 0.42336019E+03  0.98939429E+04                                11.182646                            7.028041      -0.313331       1.919793                    0.998675      26.829858      77.069671       0.599041       0.437512      -1.050434      -0.001185      -0.016276       0.014387       0.021755      -0.016352      -0.023618       0.018387       0.030274      -0.035413      -0.030178      -0.013440       0.043618             16.589936       8.210610      -1.035090       3.763484      22.763317     -11.966704      18.795879          -0.000000
          143              C      -1.938813      13.476182       4.600319      -0.140834      35.951177 0.42276554E+03  0.98795362E+04                                 9.596091                            6.905341       0.134367       2.026210                    0.999582      28.950177      83.239693       0.619680       0.422963      -1.059036      -0.008307      -0.009382      -0.002447       0.012768       0.002218      -0.013444       0.029067       0.016435      -0.031448      -0.038645       0.011552       0.027093             12.283992       7.246311      -0.855464       3.603814      14.875239      -7.284815      14.730427          -0.000003
          144              C      -1.773651      12.432457       5.484763       0.088843      27.737390 0.31639260E+03  0.68985882E+04                                 8.081186                            5.960447       0.207048       2.084861                    0.999761      25.874988      72.605147       0.667129       0.421078      -1.056891      -0.034824      -0.023057      -0.014796       0.044309      -0.002909      -0.010425       0.026977       0.048597      -0.024169      -0.042085       0.008565       0.033520              9.958344       6.339270      -0.231724       2.880193      12.327855      -4.941093      11.207908          -0.000002
          145              C       6.697005       5.438473       2.991415       0.091914      29.290180 0.35909401E+03  0.81353442E+04                                 8.605762                            6.519316      -0.110559       1.981008                    0.998384      27.062048      79.104230       0.609132       0.443841      -1.036157       0.042565      -0.003192       0.022615       0.048305       0.024117       0.014283      -0.029300      -0.023348      -0.045293      -0.046671       0.005511       0.041160             10.113743      10.457511      -2.177887      -0.948974       8.504722       4.820255      11.378996          -0.000000
          146              C       5.975368       6.212294       3.881896      -0.141218      36.905794 0.46692592E+03  0.11264644E+05                                 9.895826                            7.360714      -0.238369       1.898230                    0.998614      30.533507      91.268300       0.583463       0.435134      -1.044203       0.004196      -0.008407       0.009378       0.013275       0.012766       0.011678      -0.042763      -0.035110      -0.010349      -0.045989      -0.006313       0.052302             11.858043      11.712257      -2.339887      -1.436179      10.286239       6.261711      13.575634          -0.000001
          147              C       6.667237       6.756522       4.992735       0.052374      40.210113 0.42067115E+03  0.98031097E+04                                10.465463                            6.951577      -0.192358       1.955690                    0.999099      26.835581      76.660592       0.610140       0.430780      -1.055842       0.012144      -0.023142      -0.012944       0.029165       0.016746      -0.006119      -0.022987      -0.023213       0.011739      -0.024119      -0.011524       0.035643             14.123167      14.504095      -5.179530      -3.265730      13.090741       8.006669      14.774666          -0.000000
          148              C       7.979566       6.437168       5.161775      -0.148621      36.340202 0.45797016E+03  0.11014366E+05                                 9.844283                            7.325634      -0.258267       1.895990                    0.998357      30.443400      91.375701       0.579561       0.439425      -1.039834      -0.007194       0.002345      -0.014454       0.016314       0.019308      -0.000732      -0.036175      -0.024612       0.013823      -0.037013      -0.010162       0.047175             11.914950      13.901666      -3.597613      -1.778825       9.810480       5.086147      12.032702          -0.000000
          149              C       8.611929       5.624294       4.259219       0.089708      29.893870 0.35395536E+03  0.79906994E+04                                 8.693552                            6.461462      -0.022884       2.008489                    0.998921      26.991744      78.779557       0.613374       0.442328      -1.036962      -0.035690       0.003425      -0.037297       0.051735       0.023694       0.005606      -0.038945      -0.018254      -0.018334      -0.046585      -0.001064       0.047649             10.366809      11.016364      -1.814566      -0.365410       8.577150       5.011066      11.506913           0.000000
          150              C       5.985773       7.722774       5.874161       0.396507      32.160308 0.30504092E+03  0.66266003E+04                                 9.387738                            6.146979      -0.388130       1.919976                    0.998724      23.932918      68.235471       0.606983       0.464512      -1.025666      -0.017219       0.026157       0.011554       0.033379       0.026597      -0.018815      -0.068764      -0.078833       0.003317      -0.051642      -0.047283       0.098925             12.867264      13.913681      -4.810807      -3.077839      11.973209       7.014369      12.714902          -0.000001
          151              C       4.137794       8.796737       6.538249       0.366873      35.729844 0.33733202E+03  0.74810615E+04                                 9.961646                            6.394854      -0.362195       1.913355                    0.998717      24.552381      69.697768       0.607527       0.454606      -1.035853       0.030136      -0.001764       0.007038       0.030997       0.020853      -0.013046      -0.063190      -0.064433       0.026120      -0.047709      -0.039278       0.086986             14.251331      26.104849      -3.861120       0.839896       8.296844       2.330702       8.352301          -0.000002
          152              C       6.076525       9.109480       7.579659       0.386033      32.454134 0.30758132E+03  0.66863745E+04                                 9.374703                            6.142797      -0.382575       1.916722                    0.998581      24.039466      68.252832       0.612451       0.460049      -1.029572      -0.013565      -0.010294      -0.024703       0.030004       0.030977      -0.026184      -0.062266      -0.066459       0.048790      -0.053681      -0.041450       0.095131             12.699497      14.155384       1.472498       4.722448      10.119775       6.412063      13.823332          -0.000001
          153              C       0.776620      10.170843       7.307987       0.093894      26.294984 0.31922182E+03  0.69905993E+04                                 7.812324                            6.013881       0.158250       2.069221                    0.999709      26.031322      73.711814       0.658318       0.424862      -1.052295      -0.007983      -0.039376      -0.025994       0.047852       0.005316       0.003466      -0.016204      -0.076641       0.068717      -0.050439       0.009196       0.041242              9.169737      14.001227      -1.927753       0.509891       7.080801       1.893258       6.427185          -0.000001
          154              C       2.133585      10.019355       7.320061      -0.145781      33.186563 0.40856990E+03  0.94780531E+04                                 9.055768                            6.771328       0.144033       2.033410                    0.999496      28.803232      82.840041       0.627394       0.420836      -1.059093      -0.000510      -0.009121       0.005379       0.010601       0.010398      -0.003754      -0.024907      -0.063756       0.051839      -0.042172      -0.004388       0.046559             11.001143      17.892535      -2.801304      -0.082713       8.000232       2.240494       7.110661          -0.000003
          155              C       2.654356       9.072629       6.477877       0.075253      38.250561 0.39089978E+03  0.89239308E+04                                10.080048                            6.667424      -0.178943       1.964258                    0.999102      26.127464      73.342214       0.629120       0.426464      -1.060849      -0.022244       0.002666      -0.003515       0.022677       0.009745      -0.013417      -0.022081      -0.024367       0.056582      -0.026166      -0.012691       0.038857             14.029387      25.731633      -3.215787       1.280183       8.593657       2.268641       7.762873          -0.000001
          156              C       1.819649       8.370615       5.708139      -0.144362      32.692297 0.40207042E+03  0.93048583E+04                                 8.989826                            6.748552       0.065011       2.008961                    0.999469      28.811216      83.197710       0.623086       0.424767      -1.054942      -0.000989       0.006787       0.010040       0.012159      -0.001643      -0.010777      -0.014573      -0.058099       0.078230      -0.044010       0.006759       0.037251             10.794862      17.830444      -0.834244       1.618016       7.562078       2.085391       6.992063          -0.000003
          157              C       0.471611       8.569030       5.720213       0.093815      25.831466 0.32013127E+03  0.69953520E+04                                 7.662438                            5.987215       0.285385       2.114589                    0.999717      25.720257      72.071797       0.667532       0.419907      -1.058426      -0.002160       0.031722       0.030753       0.044234       0.000034       0.002834      -0.014877      -0.059577       0.085112      -0.044091       0.005849       0.038243              8.813094      13.018567      -1.074564       0.888127       7.004740       2.056767       6.415977          -0.000001
          158              C       8.827644      10.095893       9.991506       0.091417      29.945605 0.34937070E+03  0.78468136E+04                                 8.649919                            6.383765      -0.031716       2.006529                    0.999230      26.717140      77.303499       0.623449       0.437420      -1.041810      -0.032534       0.043117       0.006363       0.054388      -0.000395      -0.022941      -0.033139      -0.013482      -0.052192      -0.046295       0.006130       0.040165             10.269222      11.622137      -0.402526       1.622222       8.823385       4.870291      10.362145           0.000001
          159              C       8.175948       9.448364       8.977263      -0.149763      35.634796 0.44294794E+03  0.10522695E+05                                 9.581249                            7.117133      -0.027368       1.972790                    0.998791      29.750158      87.601582       0.601233       0.428833      -1.050364      -0.007974       0.018370      -0.000378       0.020029      -0.000584      -0.020401      -0.031749      -0.019979      -0.003198      -0.037484      -0.002969       0.040453             11.425074      13.570905       0.503434       3.520469       9.490154       4.884633      11.214164           0.000000
          160              C       6.866595       9.753545       8.693516       0.060485      39.660998 0.40467556E+03  0.93157873E+04                                10.310897                            6.780201      -0.077893       1.995881                    0.999237      26.302920      74.066021       0.624574       0.426000      -1.061476       0.013220       0.013218       0.011837       0.022127       0.010054      -0.014813      -0.023592      -0.022186       0.003193      -0.022850      -0.013260       0.036111             13.896451      14.805968       2.129916       5.794100      10.922907       7.478934      15.960480          -0.000001
          161              C       6.266966      10.637597       9.553812      -0.147322      37.055441 0.43093772E+03  0.10195841E+05                                 9.916001                            7.066975      -0.145425       1.933645                    0.999068      29.906718      88.693094       0.595681       0.434594      -1.043932       0.012078      -0.008182       0.005662       0.015649      -0.003651      -0.012860      -0.043771      -0.029805      -0.016169      -0.044032      -0.007722       0.051754             12.211845      12.066192       1.040988       2.871141      10.443571       6.961048      14.125770          -0.000002
          162              C       6.984129      11.261820      10.513721       0.101376      27.982341 0.31471764E+03  0.68899066E+04                                 8.252833                            6.022766       0.092816       2.055898                    0.999406      25.994678      74.383553       0.647309       0.432217      -1.044385       0.037604      -0.019443      -0.011622       0.043899      -0.003099      -0.033322      -0.034751      -0.023288      -0.006827      -0.051283       0.003402       0.047881              9.938763      10.509894       0.322282       2.083721       8.335740       5.118724      10.970656          -0.000000
          163              C       6.890376      13.299835      13.613805       0.090808      26.243234 0.31564772E+03  0.69189779E+04                                 7.877528                            6.012342       0.105966       2.054675                    0.999575      26.237492      75.253840       0.650655       0.429453      -1.045516       0.011343      -0.046344       0.015267       0.050095       0.005877       0.040853       0.003682      -0.040812       0.020523      -0.052237       0.015073       0.037165              9.263548      11.041323      -0.653258      -4.751085       8.351065      -0.168188       8.398257           0.000001
          164              C       5.767011      13.358416      14.362413      -0.152588      33.463282 0.42429198E+03  0.10003412E+05                                 9.290116                            7.014644      -0.137114       1.941725                    0.998644      29.725052      88.107104       0.597372       0.434888      -1.043366      -0.003507      -0.002943      -0.007068       0.008421       0.005430       0.026814       0.011827      -0.035314       0.019576      -0.037367       0.005087       0.032280             11.240761      14.514593       0.137816      -6.505361       8.707974      -0.999655      10.499716           0.000002
          165              C       5.478363      12.312172      15.159319       0.073444      40.567640 0.43000064E+03  0.10139735E+05                                10.793135                            7.167512      -0.453131       1.872678                    0.998586      27.429106      80.470990       0.579762       0.448022      -1.038923       0.013599      -0.005614      -0.023103       0.027390       0.008482       0.019416       0.015220      -0.010433       0.027065      -0.021966      -0.009190       0.031156             14.895197      21.193961      -0.462953     -10.420303       9.595421      -1.179462      13.896210           0.000002
          166              C       6.374085      11.251438      15.195542      -0.144100      34.076622 0.43808889E+03  0.10345990E+05                                 9.288295                            7.064706       0.042081       1.995243                    0.999375      29.327519      85.221836       0.607070       0.427226      -1.054665      -0.006406      -0.002675      -0.003525       0.007785       0.006889       0.030639       0.002483      -0.035189      -0.004558      -0.041018       0.014040       0.026977             11.055856      14.297000      -1.876338      -6.060360       8.530729      -0.578509      10.339838           0.000002
          167              C       7.455789      11.297103      14.329209       0.088074      26.318353 0.32183285E+03  0.70740064E+04                                 7.847408                            6.039589       0.142899       2.064588                    0.999553      26.259513      74.905672       0.655625       0.425026      -1.050429      -0.013248       0.039765      -0.022464       0.047554       0.005940       0.036186       0.013357      -0.046437       0.023867      -0.049912       0.009423       0.040489              9.065372      10.792705      -1.513309      -4.431432       7.890612      -0.654350       8.512798           0.000002
          168              C       4.265724      12.298946      16.019615       0.367387      36.300947 0.35033237E+03  0.79414138E+04                                10.436878                            6.731853      -0.670557       1.812742                    0.997434      25.875862      77.345543       0.557017       0.485088      -1.006574      -0.021408      -0.001194       0.016520       0.027067       0.028898       0.036125       0.041095      -0.011192       0.050053      -0.038391      -0.035244       0.073634             14.745290      20.653793      -0.951182      -9.470013       9.772533      -1.834417      13.809544           0.000001
          169              C       2.332935      13.229924      16.738037       0.377319      34.458934 0.33196709E+03  0.74090120E+04                                10.049696                            6.532992      -0.493894       1.881536                    0.997848      25.030827      73.736097       0.569220       0.482126      -1.010222       0.023591      -0.018558       0.006642       0.030742       0.027203       0.043825       0.051725      -0.006320       0.063941      -0.048916      -0.037930       0.086846             14.146443      15.683506      -8.707669      -1.167532      18.353057      -2.356303       8.402767           0.000001
          170              C       3.015891      11.306244      17.655686       0.371385      37.973974 0.34889704E+03  0.78813498E+04                                10.686179                            6.678448      -0.626495       1.827201                    0.997733      25.584326      75.729856       0.565611       0.479386      -1.012041       0.005748       0.021308      -0.015649       0.027055       0.030599       0.044431       0.043015      -0.009963       0.070312      -0.045907      -0.037187       0.083094             15.776201       9.935146       0.422635      -3.218652      21.050084     -11.034399      16.343372           0.000000
          171              C       7.063051      -1.710737      17.628519       0.089019      26.132722 0.32788990E+03  0.72398842E+04                                 7.834425                            6.122699       0.164741       2.072687                    0.999537      26.296829      75.150696       0.647014       0.428735      -1.048285       0.015235       0.021728      -0.037725       0.046123       0.037165       0.008606       0.006211       0.003154       0.060426      -0.047303       0.012582       0.034720              9.049575       9.392745      -4.424416      -1.999043      10.189856       0.007409       7.566123           0.000002
          172              C       7.957284      -2.740921      17.667760      -0.143770      32.701303 0.41443416E+03  0.96719940E+04                                 9.044978                            6.869888       0.079763       2.010942                    0.999482      29.101690      84.622320       0.614569       0.427046      -1.052647       0.014125       0.015583       0.001412       0.021079       0.041435       0.012552      -0.003444       0.018786       0.009475      -0.046334       0.003884       0.042450             10.845756      11.347603      -6.395585      -2.051689      12.544470       0.405125       8.645194           0.000002
          173              C       8.817293      -2.950677      16.647480       0.071644      37.776996 0.40295535E+03  0.93367987E+04                                10.245752                            6.908341      -0.292261       1.933420                    0.998649      26.704233      77.332011       0.595173       0.444142      -1.042536      -0.003577       0.025035       0.004058       0.025612       0.026262       0.014453       0.015738       0.010096      -0.014286      -0.025074      -0.014245       0.039319             13.977588      14.639971      -9.814904      -0.863326      18.147727      -1.115620       9.145068           0.000001
          174              C       8.806873      -2.050567      15.654366      -0.148297      32.359824 0.41648735E+03  0.97923588E+04                                 9.091956                            6.964101      -0.217358       1.914319                    0.998712      29.835156      88.856535       0.596569       0.436676      -1.040335       0.008536       0.009520       0.016313       0.020727       0.028542       0.010853       0.012016       0.004845       0.069213      -0.040219       0.003716       0.036503             10.791096      10.668302      -5.911281      -0.442175      13.402248      -1.146278       8.302738           0.000002
          175              C       7.952813      -1.038965      15.687571       0.101422      25.773921 0.31272112E+03  0.68480745E+04                                 7.814312                            6.015851       0.060793       2.043811                    0.999420      26.154478      75.308476       0.644505       0.433978      -1.041380      -0.013519      -0.004349       0.047540       0.049616       0.042512       0.014668       0.006452       0.023183       0.063385      -0.054823       0.010707       0.044116              9.101484       8.650672      -4.532910      -1.028565      10.654059      -0.360100       7.999721           0.000001
          176              C       3.218262       7.990510      19.367222       0.086469      28.612781 0.32594233E+03  0.71557813E+04                                 8.256286                            6.053622       0.258147       2.101882                    0.999795      25.930322      72.875585       0.661712       0.421620      -1.057151      -0.035014       0.023692       0.024982       0.049106      -0.003329       0.015100       0.035664       0.056701       0.013144      -0.054271       0.016176       0.038095             10.154651       6.498838      -0.634086      -2.428757      13.238178      -4.868604      10.726937           0.000000
          177              C       3.469712       9.000221      18.479759      -0.131802      35.364084 0.42006726E+03  0.98186879E+04                                 9.524555                            6.899341       0.012465       1.988442                    0.999465      29.010294      83.920867       0.616657       0.424940      -1.055872      -0.009474       0.001954      -0.003908       0.010433       0.004558       0.022193       0.033963       0.053480      -0.021938      -0.051441       0.004810       0.046631             12.137722       6.867980      -0.516828      -2.075629      17.022291      -6.978974      12.522895          -0.000000
          178              C       2.825445      10.215278      18.633707       0.075982      43.512936 0.42266925E+03  0.98735991E+04                                11.170537                            7.021400      -0.309322       1.921174                    0.998671      26.809873      76.991735       0.599450       0.437399      -1.050519       0.001076      -0.016900       0.015187       0.022747       0.015213       0.024488       0.018041       0.030508      -0.031352      -0.029819      -0.013450       0.043270             16.569768       8.203151       1.033965      -3.760240      22.732797     -11.949249      18.773357           0.000000
          179              C       1.938655      10.326771      19.693229      -0.142699      36.028150 0.42395511E+03  0.99144576E+04                                 9.610048                            6.915536       0.130840       2.024620                    0.999614      28.991556      83.393038       0.619147       0.423022      -1.058982       0.008686      -0.008279      -0.002227       0.012204      -0.002772       0.014461       0.029746       0.014792      -0.030109      -0.039362       0.011325       0.028037             12.302144       7.257239       0.858990      -3.611860      14.893449      -7.296501      14.755744          -0.000001
          180              C       1.773502       9.283046      20.577673       0.090752      27.626919 0.31490540E+03  0.68570571E+04                                 8.054749                            5.942016       0.217906       2.088805                    0.999788      25.813862      72.350369       0.669005       0.420454      -1.057441       0.034938      -0.022279      -0.016593       0.044635       0.001687       0.010741       0.027314       0.049577      -0.022959      -0.042824       0.009278       0.033546              9.922618       6.322795       0.229393      -2.874564      12.274495      -4.914925      11.170564          -0.000000
          181              C       0.742400       5.584666      27.194405       0.091914      29.290186 0.35909411E+03  0.81353468E+04                                 8.605763                            6.519317      -0.110560       1.981008                    0.998384      27.062053      79.104242       0.609132       0.443841      -1.036157      -0.042565       0.003192      -0.022615       0.048305       0.024117       0.014283      -0.029300      -0.023348      -0.045293      -0.046671       0.005511       0.041160             10.113743      10.457510      -2.177886      -0.948973       8.504722       4.820254      11.378996           0.000000
          182              C       1.464037       4.810845      26.303924      -0.141218      36.905772 0.46692564E+03  0.11264635E+05                                 9.895819                            7.360710      -0.238369       1.898230                    0.998614      30.533497      91.268228       0.583464       0.435134      -1.044203      -0.004196       0.008408      -0.009378       0.013275       0.012765       0.011678      -0.042764      -0.035110      -0.010349      -0.045989      -0.006313       0.052302             11.858034      11.712246      -2.339884      -1.436177      10.286231       6.261706      13.575624          -0.000001
          183              C       0.772168       4.266617      25.193085       0.052375      40.210102 0.42067109E+03  0.98031075E+04                                10.465458                            6.951575      -0.192359       1.955690                    0.999099      26.835578      76.660563       0.610141       0.430779      -1.055842      -0.012144       0.023142       0.012944       0.029165       0.016746      -0.006118      -0.022987      -0.023213       0.011739      -0.024119      -0.011524       0.035643             14.123159      14.504086      -5.179527      -3.265728      13.090734       8.006664      14.774657           0.000000
          184              C      -0.540161       4.585971      25.024045      -0.148621      36.340203 0.45797020E+03  0.11014367E+05                                 9.844284                            7.325635      -0.258267       1.895989                    0.998357      30.443400      91.375703       0.579561       0.439425      -1.039834       0.007194      -0.002345       0.014454       0.016314       0.019308      -0.000732      -0.036175      -0.024612       0.013823      -0.037013      -0.010162       0.047175             11.914950      13.901665      -3.597612      -1.778825       9.810481       5.086147      12.032704           0.000000
          185              C      -1.172524       5.398845      25.926601       0.089708      29.893871 0.35395537E+03  0.79906998E+04                                 8.693552                            6.461462      -0.022884       2.008488                    0.998921      26.991745      78.779561       0.613374       0.442328      -1.036962       0.035690      -0.003425       0.037296       0.051735       0.023694       0.005606      -0.038945      -0.018254      -0.018334      -0.046585      -0.001064       0.047649             10.366809      11.016363      -1.814565      -0.365410       8.577151       5.011066      11.506914           0.000001
          186              C       1.453632       3.300365      24.311659       0.396507      32.160301 0.30504089E+03  0.66265990E+04                                 9.387734                            6.146978      -0.388130       1.919976                    0.998724      23.932915      68.235446       0.606984       0.464512      -1.025666       0.017219      -0.026157      -0.011554       0.033379       0.026597      -0.018815      -0.068764      -0.078833       0.003317      -0.051642      -0.047283       0.098925             12.867258      13.913676      -4.810804      -3.077836      11.973203       7.014364      12.714896          -0.000000
          187              C       3.301611       2.226402      23.647571       0.366874      35.729831 0.33733196E+03  0.74810592E+04                                 9.961641                            6.394851      -0.362195       1.913356                    0.998717      24.552377      69.697735       0.607527       0.454606      -1.035854      -0.030136       0.001764      -0.007038       0.030997       0.020853      -0.013046      -0.063190      -0.064433       0.026120      -0.047709      -0.039278       0.086986             14.251322      26.104830      -3.861116       0.839897       8.296839       2.330700       8.352297          -0.000001
          188              C       1.362880       1.913659      22.606161       0.386033      32.454128 0.30758127E+03  0.66863731E+04                                 9.374701                            6.142797      -0.382575       1.916722                    0.998581      24.039463      68.252818       0.612452       0.460049      -1.029572       0.013565       0.010294       0.024703       0.030004       0.030977      -0.026184      -0.062266      -0.066459       0.048790      -0.053681      -0.041450       0.095131             12.699494      14.155381       1.472497       4.722446      10.119773       6.412061      13.823328          -0.000000
          189              C       6.662785       0.852296      22.877833       0.093894      26.294983 0.31922182E+03  0.69905994E+04                                 7.812324                            6.013881       0.158250       2.069221                    0.999709      26.031322      73.711814       0.658318       0.424862      -1.052295       0.007983       0.039376       0.025994       0.047852       0.005316       0.003466      -0.016204      -0.076641       0.068717      -0.050439       0.009196       0.041242              9.169737      14.001224      -1.927753       0.509890       7.080801       1.893258       6.427185           0.000000
          190              C       5.305820       1.003784      22.865759      -0.145781      33.186556 0.40856983E+03  0.94780508E+04                                 9.055765                            6.771327       0.144034       2.033410                    0.999496      28.803229      82.840020       0.627395       0.420836      -1.059093       0.000510       0.009121      -0.005379       0.010601       0.010398      -0.003754      -0.024908      -0.063756       0.051840      -0.042172      -0.004388       0.046560             11.001139      17.892528      -2.801303      -0.082713       8.000230       2.240493       7.110660          -0.000001
          191              C       4.785049       1.950510      23.707943       0.075253      38.250549 0.39089969E+03  0.89239279E+04                                10.080044                            6.667422      -0.178943       1.964258                    0.999102      26.127461      73.342194       0.629120       0.426463      -1.060849       0.022244      -0.002665       0.003515       0.022677       0.009745      -0.013417      -0.022081      -0.024367       0.056582      -0.026166      -0.012691       0.038857             14.029380      25.731617      -3.215784       1.280184       8.593653       2.268640       7.762870          -0.000000
          192              C       5.619756       2.652524      24.477681      -0.144362      32.692302 0.40207050E+03  0.93048610E+04                                 8.989828                            6.748553       0.065011       2.008960                    0.999469      28.811219      83.197726       0.623086       0.424767      -1.054942       0.000989      -0.006787      -0.010040       0.012159      -0.001643      -0.010777      -0.014573      -0.058099       0.078230      -0.044010       0.006759       0.037251             10.794863      17.830445      -0.834244       1.618016       7.562079       2.085391       6.992065          -0.000002
          193              C       6.967794       2.454109      24.465607       0.093815      25.831463 0.32013123E+03  0.69953509E+04                                 7.662438                            5.987214       0.285385       2.114589                    0.999717      25.720255      72.071790       0.667532       0.419907      -1.058426       0.002160      -0.031722      -0.030753       0.044234       0.000034       0.002834      -0.014877      -0.059577       0.085112      -0.044092       0.005849       0.038243              8.813093      13.018564      -1.074564       0.888127       7.004739       2.056767       6.415977          -0.000001
          194              C      -1.388239       0.927246      20.194314       0.091417      29.945606 0.34937070E+03  0.78468138E+04                                 8.649919                            6.383765      -0.031716       2.006529                    0.999230      26.717141      77.303503       0.623449       0.437420      -1.041810       0.032534      -0.043117      -0.006363       0.054388      -0.000395      -0.022941      -0.033139      -0.013482      -0.052192      -0.046295       0.006130       0.040165             10.269222      11.622137      -0.402526       1.622221       8.823385       4.870291      10.362145           0.000001
          195              C      -0.736543       1.574775      21.208557      -0.149763      35.634797 0.44294797E+03  0.10522696E+05                                 9.581248                            7.117133      -0.027368       1.972790                    0.998791      29.750158      87.601581       0.601233       0.428833      -1.050364       0.007974      -0.018370       0.000378       0.020029      -0.000584      -0.020401      -0.031749      -0.019979      -0.003198      -0.037484      -0.002969       0.040453             11.425074      13.570904       0.503434       3.520468       9.490154       4.884633      11.214163           0.000001
          196              C       0.572810       1.269594      21.492304       0.060486      39.660990 0.40467550E+03  0.93157856E+04                                10.310894                            6.780200      -0.077893       1.995881                    0.999237      26.302918      74.066008       0.624574       0.426000      -1.061476      -0.013220      -0.013218      -0.011837       0.022127       0.010054      -0.014813      -0.023592      -0.022186       0.003193      -0.022850      -0.013260       0.036111             13.896447      14.805963       2.129915       5.794097      10.922904       7.478931      15.960475           0.000000
          197              C       1.172439       0.385542      20.632008      -0.147322      37.055439 0.43093770E+03  0.10195841E+05                                 9.916000                            7.066975      -0.145425       1.933645                    0.999068      29.906717      88.693088       0.595681       0.434594      -1.043932      -0.012078       0.008182      -0.005662       0.015649      -0.003651      -0.012860      -0.043771      -0.029805      -0.016169      -0.044032      -0.007722       0.051754             12.211843      12.066191       1.040987       2.871141      10.443571       6.961047      14.125769          -0.000000
          198              C       0.455276      -0.238681      19.672099       0.101376      27.982343 0.31471766E+03  0.68899072E+04                                 8.252834                            6.022766       0.092815       2.055898                    0.999406      25.994679      74.383562       0.647309       0.432217      -1.044385      -0.037604       0.019443       0.011622       0.043899      -0.003099      -0.033322      -0.034751      -0.023288      -0.006827      -0.051283       0.003402       0.047881              9.938764      10.509895       0.322282       2.083720       8.335741       5.118725      10.970657           0.000001
          199              C       0.549029      -2.276696      16.572015       0.090808      26.243228 0.31564762E+03  0.69189753E+04                                 7.877527                            6.012341       0.105967       2.054676                    0.999575      26.237488      75.253827       0.650655       0.429453      -1.045516      -0.011343       0.046344      -0.015267       0.050095       0.005877       0.040853       0.003682      -0.040812       0.020523      -0.052237       0.015073       0.037165              9.263547      11.041321      -0.653258      -4.751084       8.351064      -0.168188       8.398256           0.000001
          200              C       1.672394      -2.335277      15.823407      -0.152588      33.463271 0.42429182E+03  0.10003408E+05                                 9.290114                            7.014642      -0.137113       1.941725                    0.998644      29.725046      88.107082       0.597372       0.434888      -1.043366       0.003507       0.002943       0.007068       0.008421       0.005430       0.026814       0.011827      -0.035314       0.019576      -0.037367       0.005087       0.032280             11.240759      14.514589       0.137816      -6.505360       8.707973      -0.999655      10.499714           0.000002
          201              C       1.961042      -1.289033      15.026501       0.073444      40.567645 0.43000069E+03  0.10139736E+05                                10.793137                            7.167513      -0.453131       1.872678                    0.998586      27.429108      80.471001       0.579762       0.448022      -1.038923      -0.013599       0.005614       0.023103       0.027390       0.008482       0.019416       0.015220      -0.010433       0.027065      -0.021966      -0.009190       0.031156             14.895199      21.193964      -0.462952     -10.420305       9.595422      -1.179463      13.896213           0.000002
          202              C       1.065320      -0.228299      14.990278      -0.144100      34.076626 0.43808895E+03  0.10345991E+05                                 9.288296                            7.064706       0.042081       1.995243                    0.999375      29.327522      85.221845       0.607070       0.427226      -1.054666       0.006406       0.002675       0.003525       0.007785       0.006889       0.030639       0.002483      -0.035189      -0.004558      -0.041018       0.014040       0.026977             11.055856      14.297000      -1.876338      -6.060360       8.530729      -0.578510      10.339838           0.000002
          203              C      -0.016384      -0.273964      15.856611       0.088074      26.318361 0.32183297E+03  0.70740096E+04                                 7.847410                            6.039591       0.142899       2.064588                    0.999553      26.259518      74.905690       0.655625       0.425026      -1.050429       0.013248      -0.039765       0.022465       0.047554       0.005940       0.036186       0.013357      -0.046437       0.023867      -0.049912       0.009423       0.040489              9.065374      10.792708      -1.513309      -4.431434       7.890613      -0.654351       8.512801           0.000002
          204              C       3.173681      -1.275807      14.166205       0.367388      36.300948 0.35033238E+03  0.79414141E+04                                10.436878                            6.731853      -0.670556       1.812742                    0.997434      25.875862      77.345543       0.557017       0.485088      -1.006574       0.021408       0.001194      -0.016520       0.027067       0.028898       0.036125       0.041095      -0.011192       0.050053      -0.038391      -0.035244       0.073634             14.745290      20.653793      -0.951182      -9.470013       9.772533      -1.834417      13.809544           0.000001
          205              C       5.106470      -2.206785      13.447783       0.377319      34.458936 0.33196712E+03  0.74090126E+04                                10.049696                            6.532992      -0.493894       1.881536                    0.997848      25.030828      73.736100       0.569220       0.482126      -1.010222      -0.023591       0.018558      -0.006642       0.030742       0.027203       0.043825       0.051725      -0.006320       0.063942      -0.048916      -0.037930       0.086846             14.146444      15.683506      -8.707669      -1.167531      18.353058      -2.356304       8.402767           0.000001
          206              C       4.423514      -0.283105      12.530134       0.371384      37.973980 0.34889709E+03  0.78813512E+04                                10.686181                            6.678448      -0.626496       1.827200                    0.997733      25.584329      75.729868       0.565611       0.479386      -1.012041      -0.005748      -0.021308       0.015649       0.027055       0.030599       0.044431       0.043015      -0.009963       0.070312      -0.045907      -0.037187       0.083094             15.776204       9.935147       0.422635      -3.218652      21.050089     -11.034401      16.343374           0.000000
          207              C       0.376354      12.733876      12.557301       0.089019      26.132725 0.32788994E+03  0.72398853E+04                                 7.834426                            6.122699       0.164741       2.072687                    0.999537      26.296831      75.150700       0.647014       0.428735      -1.048285      -0.015235      -0.021728       0.037724       0.046123       0.037165       0.008606       0.006211       0.003154       0.060426      -0.047303       0.012582       0.034720              9.049575       9.392745      -4.424416      -1.999043      10.189856       0.007409       7.566123           0.000001
          208              C      -0.517879      13.764060      12.518060      -0.143770      32.701309 0.41443424E+03  0.96719962E+04                                 9.044979                            6.869888       0.079762       2.010942                    0.999482      29.101693      84.622330       0.614569       0.427046      -1.052647      -0.014125      -0.015583      -0.001412       0.021079       0.041435       0.012552      -0.003444       0.018786       0.009475      -0.046334       0.003884       0.042450             10.845757      11.347604      -6.395586      -2.051689      12.544472       0.405125       8.645195           0.000001
          209              C      -1.377888      13.973816      13.538340       0.071644      37.776999 0.40295539E+03  0.93367997E+04                                10.245752                            6.908342      -0.292261       1.933420                    0.998649      26.704234      77.332013       0.595173       0.444142      -1.042536       0.003577      -0.025035      -0.004058       0.025612       0.026262       0.014453       0.015738       0.010096      -0.014286      -0.025074      -0.014245       0.039319             13.977589      14.639971      -9.814904      -0.863326      18.147727      -1.115620       9.145068           0.000001
          210              C      -1.367468      13.073706      14.531454      -0.148297      32.359813 0.41648716E+03  0.97923534E+04                                 9.091955                            6.964100      -0.217358       1.914319                    0.998712      29.835150      88.856514       0.596569       0.436676      -1.040335      -0.008536      -0.009520      -0.016313       0.020727       0.028542       0.010853       0.012016       0.004845       0.069213      -0.040219       0.003716       0.036503             10.791094      10.668300      -5.911279      -0.442176      13.402245      -1.146278       8.302737           0.000002
          211              C      -0.513408      12.062104      14.498249       0.101423      25.773916 0.31272106E+03  0.68480727E+04                                 7.814310                            6.015850       0.060793       2.043811                    0.999420      26.154474      75.308459       0.644506       0.433978      -1.041380       0.013519       0.004349      -0.047540       0.049616       0.042512       0.014668       0.006452       0.023183       0.063385      -0.054823       0.010707       0.044116              9.101482       8.650670      -4.532909      -1.028565      10.654056      -0.360101       7.999719           0.000002
          212              C       4.221143       3.032629      10.818598       0.086469      28.612779 0.32594230E+03  0.71557802E+04                                 8.256285                            6.053621       0.258147       2.101882                    0.999795      25.930321      72.875579       0.661712       0.421620      -1.057151       0.035014      -0.023692      -0.024982       0.049106      -0.003329       0.015100       0.035664       0.056701       0.013144      -0.054271       0.016176       0.038095             10.154650       6.498837      -0.634086      -2.428757      13.238177      -4.868604      10.726936          -0.000000
          213              C       3.969693       2.022918      11.706061      -0.131802      35.364078 0.42006717E+03  0.98186851E+04                                 9.524553                            6.899340       0.012466       1.988443                    0.999465      29.010291      83.920854       0.616657       0.424940      -1.055872       0.009474      -0.001954       0.003908       0.010433       0.004558       0.022193       0.033963       0.053480      -0.021938      -0.051441       0.004810       0.046631             12.137720       6.867979      -0.516827      -2.075629      17.022287      -6.978973      12.522893          -0.000001
          214              C       4.613960       0.807861      11.552113       0.075982      43.512938 0.42266925E+03  0.98735990E+04                                11.170537                            7.021400      -0.309322       1.921174                    0.998671      26.809873      76.991735       0.599450       0.437399      -1.050519      -0.001076       0.016900      -0.015187       0.022747       0.015213       0.024488       0.018041       0.030508      -0.031352      -0.029819      -0.013450       0.043269             16.569769       8.203151       1.033965      -3.760240      22.732799     -11.949250      18.773358           0.000000
          215              C       5.500750       0.696368      10.492591      -0.142699      36.028156 0.42395519E+03  0.99144597E+04                                 9.610048                            6.915537       0.130841       2.024620                    0.999614      28.991558      83.393038       0.619147       0.423022      -1.058982      -0.008686       0.008279       0.002227       0.012204      -0.002772       0.014461       0.029746       0.014792      -0.030109      -0.039362       0.011325       0.028037             12.302145       7.257240       0.858992      -3.611861      14.893450      -7.296503      14.755746          -0.000002
          216              C       5.665903       1.740093       9.608147       0.090752      27.626917 0.31490538E+03  0.68570563E+04                                 8.054748                            5.942016       0.217906       2.088805                    0.999788      25.813861      72.350363       0.669006       0.420454      -1.057441      -0.034938       0.022279       0.016593       0.044635       0.001687       0.010741       0.027314       0.049577      -0.022959      -0.042824       0.009278       0.033546              9.922617       6.322795       0.229393      -2.874564      12.274493      -4.914924      11.170563          -0.000001
          217              C      -0.742524       8.734077      12.101495       0.089846      29.454452 0.36150868E+03  0.82058128E+04                                 8.647486                            6.549325      -0.121221       1.976720                    0.998438      27.153978      79.513545       0.606454       0.444944      -1.035258       0.040044       0.002895      -0.021908       0.045737      -0.024364      -0.014555      -0.028639      -0.025089      -0.042431      -0.046369       0.005283       0.041086             10.166147      10.515962       2.198289       0.967614       8.551007       4.847965      11.431473           0.000001
          218              C      -1.464150       7.960256      11.211014      -0.140869      36.820586 0.46547341E+03  0.11220898E+05                                 9.878209                            7.345923      -0.235353       1.899495                    0.998631      30.496992      91.124855       0.584446       0.434740      -1.044436       0.005432       0.008117      -0.008805       0.013150      -0.013735      -0.011325      -0.042393      -0.036115      -0.010172      -0.045971      -0.006404       0.052375             11.837430      11.701483       2.338274       1.433202      10.265347       6.246396      13.545460           0.000001
          219              C      -0.772272       7.416028      10.100175       0.051739      40.251093 0.42108737E+03  0.98147359E+04                                10.468639                            6.952357      -0.189520       1.956356                    0.999065      26.854985      76.710792       0.610487       0.430451      -1.056098       0.012766       0.023261       0.013885       0.029947      -0.018745       0.006342      -0.022037      -0.023101       0.008339      -0.025015      -0.010883       0.035898             14.129405      14.508418       5.182418       3.268854      13.097454       8.012218      14.782341           0.000000
          220              C       0.540054       7.735382       9.931135      -0.151183      36.448493 0.45970352E+03  0.11066328E+05                                 9.864362                            7.340969      -0.282987       1.887272                    0.998379      30.496671      91.573447       0.578789       0.439603      -1.039745      -0.008144      -0.001653       0.014608       0.016806      -0.020871       0.002956      -0.037895      -0.025983       0.012916      -0.037901      -0.012445       0.050346             11.940578      13.940525       3.613150       1.792019       9.831270       5.094415      12.049939           0.000000
          221              C       1.172406       8.548256      10.833691       0.088723      29.825279 0.35297835E+03  0.79611025E+04                                 8.668036                            6.442751      -0.016934       2.010747                    0.998959      26.961406      78.588108       0.615822       0.440987      -1.038015      -0.035075      -0.004126       0.036716       0.050945      -0.024247      -0.005177      -0.039150      -0.018847      -0.018665      -0.046765      -0.001618       0.048383             10.334379      10.999437       1.811259       0.360528       8.544829       4.984973      11.458870           0.000001
          222              C      -1.453724       6.449776       9.218749       0.394448      32.284805 0.30625814E+03  0.66597619E+04                                 9.409952                            6.158357      -0.392110       1.917920                    0.998695      23.985045      68.421696       0.606543       0.464380      -1.025725      -0.017754      -0.024774      -0.011179       0.032464      -0.027243       0.020206      -0.067604      -0.080651       0.000803      -0.050270      -0.048701       0.098970             12.902377      13.947464       4.827251       3.091188      12.008032       7.038952      12.751633          -0.000000
          223              C      11.577311       5.375813       8.554661       0.364215      35.820200 0.33821547E+03  0.75053213E+04                                 9.975550                            6.401389      -0.360568       1.913257                    0.998754      24.587910      69.813082       0.607497       0.454345      -1.036035       0.028462       0.001675      -0.006407       0.029222      -0.021188       0.013653      -0.064046      -0.064502       0.024814      -0.048260      -0.039761       0.088020             14.275125      26.153072       3.870576      -0.840110       8.308951       2.334139       8.363352          -0.000001
          224              C      -1.362953       5.063070       7.513251       0.383513      32.583833 0.30889751E+03  0.67223429E+04                                 9.398298                            6.155375      -0.368111       1.920427                    0.998650      24.094364      68.452288       0.611891       0.459966      -1.029590      -0.012797       0.010021       0.025337       0.030102      -0.030051       0.025340      -0.063139      -0.064621       0.052101      -0.052822      -0.042214       0.095035             12.735480      14.192207      -1.481849      -4.740886      10.148342       6.434966      13.865892          -0.000001
          225              C       8.216153       4.001707       7.784923       0.089261      26.467743 0.32182651E+03  0.70628515E+04                                 7.848175                            6.039682       0.150247       2.065282                    0.999701      26.142856      74.137653       0.656614       0.425048      -1.052049      -0.006849       0.039818       0.027071       0.048634      -0.005631      -0.002591      -0.015057      -0.076771       0.068904      -0.050472       0.010280       0.040192              9.214812      14.080847       1.937731      -0.516473       7.109295       1.898607       6.454294          -0.000001
          226              C       9.573117       4.153195       7.772849      -0.145908      33.205156 0.40871617E+03  0.94835429E+04                                 9.064748                            6.776602       0.144888       2.033834                    0.999542      28.805406      82.891083       0.626504       0.421341      -1.058636      -0.002460       0.009096      -0.006079       0.011214      -0.010405       0.005687      -0.026877      -0.063100       0.053211      -0.042127      -0.006564       0.048691             11.014610      17.921091       2.808167       0.084106       8.007147       2.240618       7.115593          -0.000002
          227              C      10.093876       5.099921       8.615033       0.076455      38.253733 0.39086339E+03  0.89231698E+04                                10.082317                            6.668064      -0.176124       1.965053                    0.999139      26.124023      73.340292       0.628936       0.426585      -1.060740      -0.024295      -0.003268       0.004173       0.024866      -0.008508       0.012458      -0.021453      -0.024442       0.058053      -0.025709      -0.012092       0.037801             14.034836      25.745867       3.220241      -1.278627       8.595291       2.268136       7.763349          -0.000000
          228              C       9.259159       5.801935       9.384771      -0.142011      32.576492 0.40036351E+03  0.92547603E+04                                 8.966189                            6.732213       0.068879       2.010921                    0.999482      28.752653      82.959235       0.624170       0.424514      -1.055184      -0.002546      -0.005376      -0.009123       0.010890       0.003299       0.010154      -0.014979      -0.055640       0.080110      -0.043197       0.005862       0.037335             10.764174      17.772406       0.832521      -1.610330       7.544382       2.081969       6.975734          -0.000001
          229              C       7.911123       5.603520       9.372697       0.091566      25.912626 0.32146305E+03  0.70323352E+04                                 7.681450                            6.002398       0.284299       2.113504                    0.999718      25.770208      72.271987       0.666174       0.420291      -1.058096      -0.003617      -0.031999      -0.030646       0.044455      -0.000530      -0.004605      -0.012903      -0.063211       0.083180      -0.045787       0.009067       0.036720              8.835227      13.053061       1.080385      -0.888391       7.022046       2.061438       6.430573          -0.000000
          230              C       1.388183       4.076657       5.101404       0.088114      30.072708 0.35120102E+03  0.78991255E+04                                 8.678819                            6.404518      -0.036521       2.004330                    0.999250      26.784894      77.583173       0.621777       0.437974      -1.041362      -0.034514      -0.044005      -0.005002       0.056149      -0.000845       0.024140      -0.031384      -0.017815      -0.050214      -0.045134       0.004400       0.040734             10.305171      11.650728       0.398218      -1.629257       8.858871       4.895672      10.405913           0.000001
          231              C       0.736478       4.724186       6.115647      -0.151484      35.663472 0.44327743E+03  0.10533304E+05                                 9.587244                            7.119997      -0.034237       1.970782                    0.998784      29.769840      87.693531       0.601038       0.428860      -1.050266      -0.006495      -0.018778      -0.001264       0.019910      -0.000165       0.020704      -0.030358      -0.023605      -0.002626      -0.036582      -0.003765       0.040347             11.433070      13.579700      -0.502632      -3.521496       9.497975       4.889212      11.221537           0.000000
          232              C      -0.572873       4.419005       6.399394       0.062093      39.644797 0.40435359E+03  0.93078035E+04                                10.313659                            6.781120      -0.082445       1.995161                    0.999130      26.292033      74.066353       0.623946       0.426455      -1.061047       0.015456      -0.013399      -0.012310       0.023873      -0.009076       0.014076      -0.025271      -0.019452       0.004573      -0.023136      -0.013211       0.036347             13.900826      14.813331      -2.130493      -5.796692      10.925345       7.480377      15.963801          -0.000001
          233              C      -1.172491       3.534953       5.539098      -0.148147      37.091647 0.43145766E+03  0.10211901E+05                                 9.925039                            7.073176      -0.143022       1.934430                    0.999108      29.923725      88.779168       0.595135       0.434832      -1.043720       0.011902       0.009328      -0.004525       0.015784       0.003265       0.013273      -0.043950      -0.029465      -0.014564      -0.044099      -0.007861       0.051960             12.223735      12.073738      -1.040453      -2.870862      10.456043       6.971152      14.141424          -0.000002
          234              C      -0.455319       2.910730       4.579189       0.104201      27.874450 0.31323738E+03  0.68484629E+04                                 8.226746                            6.003989       0.097175       2.057519                    0.999397      25.932473      74.122716       0.649156       0.431556      -1.044931       0.037061       0.019630       0.011220       0.043413       0.004292       0.030874      -0.034402      -0.024805      -0.006288      -0.049758       0.003540       0.046217              9.906176      10.471180      -0.313657      -2.068400       8.313626       5.103284      10.933723          -0.000001
          235              C      14.329958       0.872715       1.479105       0.094779      26.168511 0.31451914E+03  0.68884407E+04                                 7.866072                            6.004494       0.111453       2.057061                    0.999537      26.186969      75.090578       0.650572       0.429870      -1.045206       0.010776       0.046381      -0.016372       0.050353      -0.004399      -0.040115       0.002560      -0.038930       0.018666      -0.050865       0.015305       0.035560              9.248849      11.022081       0.651788       4.741574       8.339553      -0.169047       8.384914           0.000001
          236              C      13.206595       0.814134       0.730497      -0.154185      33.477310 0.42454404E+03  0.10009604E+05                                 9.286933                            7.012646      -0.132465       1.942848                    0.998690      29.735433      88.103377       0.598053       0.434383      -1.043799      -0.004394       0.002962       0.005967       0.007980      -0.004647      -0.029641       0.012085      -0.036993       0.018329      -0.040554       0.006752       0.033802             11.235944      14.506293      -0.137193       6.501189       8.706405      -0.999928      10.495133           0.000001
          237              C      12.917938      -4.438444      30.119411       0.076029      40.470162 0.42886238E+03  0.10105468E+05                                10.773255                            7.156278      -0.452971       1.873044                    0.998553      27.390778      80.310159       0.580470       0.447804      -1.039124       0.012281       0.006015       0.020472       0.024619      -0.007656      -0.019756       0.014621      -0.009191       0.027858      -0.021917      -0.008744       0.030661             14.863443      21.144652       0.461321      10.393782       9.579018      -1.178351      13.866660           0.000001
          238              C      -1.065352      -3.377710      30.083188      -0.146614      34.181763 0.43975450E+03  0.10395660E+05                                 9.309894                            7.080925       0.035689       1.992679                    0.999389      29.377506      85.422392       0.605987       0.427564      -1.054408      -0.006151       0.002623       0.004338       0.007971      -0.007343      -0.031389       0.002003      -0.032813      -0.005562      -0.041130       0.013769       0.027361             11.082983      14.338193       1.883576       6.078328       8.547012      -0.574519      10.363744           0.000000
          239              C       0.016350       2.875447       0.763701       0.088119      26.290838 0.32140752E+03  0.70622503E+04                                 7.843196                            6.037267       0.139966       2.064051                    0.999543      26.238909      74.831661       0.655485       0.425261      -1.050295      -0.014847      -0.038193       0.020949       0.046022      -0.007030      -0.036201       0.012259      -0.045920       0.026547      -0.049752       0.009396       0.040356              9.059791      10.785678       1.511008       4.427934       7.885463      -0.654220       8.508231           0.000000
          240              C      11.705300      -4.425218      29.259115       0.362397      36.484034 0.35235431E+03  0.79978580E+04                                10.464135                            6.747244      -0.666017       1.813158                    0.997571      25.949449      77.588825       0.556939       0.484512      -1.006985      -0.023429       0.000356      -0.017080       0.028996      -0.030349      -0.035643       0.043083      -0.012333       0.053092      -0.039833      -0.036034       0.075868             14.786387      20.715675       0.953491       9.502069       9.794774      -1.837386      13.848711           0.000001
          241              C       9.772524      -5.356196      28.540693       0.375727      34.540884 0.33284160E+03  0.74335149E+04                                10.064214                            6.541186      -0.489281       1.882516                    0.997848      25.066592      73.869400       0.568909       0.482066      -1.010240       0.024796       0.019066      -0.007279       0.032115      -0.026855      -0.043882       0.052347      -0.007719       0.066569      -0.049308      -0.038177       0.087486             14.168345      15.709465       8.724074       1.169428      18.382074      -2.358672       8.413497           0.000001
          242              C      10.455461      -3.432516      27.623044       0.370333      38.062473 0.34993203E+03  0.79082966E+04                                10.688011                            6.679208      -0.617464       1.829127                    0.997921      25.613618      75.762020       0.566904       0.478077      -1.013026       0.005710      -0.022265       0.016487       0.028287      -0.031425      -0.043607       0.044379      -0.010552       0.069440      -0.045535      -0.038332       0.083867             15.778736       9.936714      -0.422369       3.218919      21.054267     -11.036242      16.345226           0.000000
          243              C      -0.376523       9.584465      27.650211       0.087222      26.228867 0.32944027E+03  0.72832239E+04                                 7.856032                            6.139601       0.160448       2.070671                    0.999499      26.356444      75.385909       0.645690       0.429077      -1.048001       0.014451      -0.022063       0.037977       0.046237      -0.037275      -0.009253       0.006299       0.001658       0.058155      -0.047036       0.011774       0.035262              9.075465       9.417405       4.440946       2.000205      10.225160       0.006231       7.583829           0.000001
          244              C       0.517699      10.614649      27.610970      -0.144634      32.670362 0.41394116E+03  0.96568068E+04                                 9.034617                            6.861991       0.078598       2.011004                    0.999525      29.089602      84.547966       0.615486       0.426573      -1.053028       0.014080      -0.016456      -0.000250       0.021659      -0.040823      -0.013507      -0.001614       0.019473       0.010327      -0.045624       0.002961       0.042663             10.832690      11.331484       6.386176       2.046993      12.530465       0.401132       8.636121           0.000001
          245              C       1.377703      10.824405      28.631250       0.071670      37.801116 0.40321600E+03  0.93445349E+04                                10.251396                            6.911664      -0.297617       1.931679                    0.998669      26.708685      77.356962       0.594877       0.444282      -1.042433      -0.001466      -0.024842      -0.004141       0.025228      -0.026836      -0.011740       0.016316       0.008742      -0.013546      -0.026469      -0.011928       0.038397             13.985882      14.646444       9.821234       0.862275      18.161109      -1.118512       9.150093           0.000001
          246              C       1.367292       9.924295      29.624364      -0.141650      32.175191 0.41339889E+03  0.97027091E+04                                 9.062803                            6.941720      -0.221806       1.914314                    0.998712      29.730129      88.496944       0.597016       0.437115      -1.039963       0.010241      -0.010019      -0.013747       0.019855      -0.030598      -0.004885       0.012010       0.005434       0.073234      -0.043395       0.009604       0.033792             10.754446      10.631859       5.886434       0.447656      13.350612      -1.140916       8.280865           0.000001
          247              C       0.513243       8.912693      29.591159       0.098343      25.887501 0.31446503E+03  0.68965597E+04                                 7.840023                            6.035060       0.059214       2.042307                    0.999413      26.230176      75.608513       0.643019       0.434332      -1.041060      -0.014065       0.003479      -0.047866       0.050011      -0.041876      -0.013740       0.009632       0.022272       0.065033      -0.054178       0.009476       0.044701              9.132896       8.684077       4.553693       1.033984      10.691930      -0.355074       8.022682           0.000001
          248              C      10.657799      -0.116782      25.911508       0.088663      28.575463 0.32541978E+03  0.71417446E+04                                 8.251857                            6.050983       0.260562       2.102975                    0.999819      25.905476      72.802701       0.661465       0.421929      -1.056913      -0.035612      -0.021166      -0.028211       0.050120       0.002964      -0.011459       0.036126       0.057530       0.014077      -0.054443       0.019093       0.035350             10.148285       6.495598       0.633710       2.428174      13.228772      -4.864056      10.720487          -0.000001
          249              C      10.909258      -1.126493      26.798971      -0.128223      35.220110 0.41799630E+03  0.97585780E+04                                 9.500940                            6.883760       0.012062       1.989100                    0.999427      28.939844      83.677033       0.617137       0.425119      -1.055722      -0.010293      -0.001219       0.003167       0.010838      -0.004966      -0.020879       0.033283       0.053632      -0.017953      -0.050391       0.004951       0.045440             12.103755       6.854338       0.516129       2.074527      16.967045      -6.951677      12.489882          -0.000002
          250              C      10.265004      -2.341550      26.645023       0.075005      43.583201 0.42336011E+03  0.98939406E+04                                11.182645                            7.028041      -0.313331       1.919793                    0.998675      26.829855      77.069663       0.599041       0.437512      -1.050434       0.001185       0.016276      -0.014387       0.021755      -0.016352      -0.023618       0.018387       0.030274      -0.035413      -0.030178      -0.013440       0.043618             16.589934       8.210610      -1.035090       3.763484      22.763313     -11.966702      18.795878          -0.000000
          251              C       9.378218      -2.453043      25.585501      -0.140833      35.951172 0.42276547E+03  0.98795341E+04                                 9.596091                            6.905340       0.134367       2.026210                    0.999582      28.950175      83.239691       0.619680       0.422963      -1.059036       0.008307       0.009382       0.002447       0.012768       0.002218      -0.013444       0.029067       0.016435      -0.031448      -0.038645       0.011552       0.027093             12.283992       7.246311      -0.855464       3.603814      14.875239      -7.284814      14.730426          -0.000002
          252              C       9.213056      -1.409318      24.701057       0.088843      27.737389 0.31639258E+03  0.68985877E+04                                 8.081187                            5.960447       0.207048       2.084862                    0.999761      25.874987      72.605148       0.667129       0.421078      -1.056891       0.034824       0.023057       0.014796       0.044309      -0.002909      -0.010425       0.026977       0.048597      -0.024169      -0.042085       0.008565       0.033520              9.958345       6.339270      -0.231724       2.880194      12.327856      -4.941093      11.207908          -0.000001
          253              I       6.079530       2.201436      14.732189      -0.463550     438.285318 0.19203677E+05  0.10664189E+07                                35.587098                           34.654030       1.358418       1.798246                    0.999984     170.974258     567.652620       0.470336       0.234506      -1.340795      -0.024928       0.131573      -0.159972       0.208623       0.041870       0.048312      -0.226991      -0.193078       0.690454      -0.250145      -0.115196       0.365342             36.874143      25.878938      -0.101895       9.063285      33.823557      -7.415770      50.919934           0.000008
          254              I       3.781626       0.104920      17.945772      -0.446839     455.910772 0.18529613E+05  0.10162604E+07                                36.154267                           33.713182       1.568515       1.856855                    0.999970     166.939455     544.535488       0.485515       0.230019      -1.352026      -0.174703      -0.004296       0.007618       0.174921       0.169101      -0.185087       0.035563       0.385428      -0.118215      -0.285238      -0.060851       0.346089             38.795177      55.539138       4.602285      -6.670970      26.309455       7.013915      34.536937           0.000005
          255              I       5.250559      11.208915      26.146052      -0.453813     410.527280 0.18757229E+05  0.10351083E+07                                33.952932                           34.195783       1.438626       1.820680                    0.999977     169.710897     560.964425       0.474768       0.233780      -1.342367      -0.106444       0.178820      -0.139409       0.250483      -0.127186       0.036443      -0.158672      -0.494450      -0.186696      -0.246933      -0.123462       0.370395             34.261431      29.282320     -11.026510      -0.310437      42.491154       0.905565      31.010819          -0.000007
          256              I       3.864747       7.484258      28.352937      -0.443024     426.426527 0.17950335E+05  0.97808512E+06                                34.636998                           33.247553       1.643678       1.874423                    0.999880     167.227200     546.213143       0.486770       0.230929      -1.348785      -0.197270      -0.059335       0.012375       0.206372       0.234233      -0.135988      -0.074373       0.175655      -0.255597      -0.210952      -0.136746       0.347698             36.137335      49.716086       8.081844      -2.839902      30.353790       2.599896      28.342128          -0.000003
          257              I      -3.390527       7.795842       5.968944      -0.425412     424.592540 0.18010726E+05  0.97957900E+06                                34.372631                           33.163344       1.730117       1.902739                    0.999880     164.551000     532.312920       0.491792       0.228990      -1.355248      -0.114641      -0.156053      -0.037458       0.197226       0.216312       0.131425       0.066769      -0.252118      -0.510993      -0.262607      -0.102043       0.364649             36.530478      39.811701      12.295101       3.409928      43.820253      -0.846788      25.959478          -0.000003
          258              I      -2.497064      10.924384       9.036125      -0.446898     453.892484 0.20093248E+05  0.11238401E+07                                36.177363                           35.271701       1.490488       1.831718                    0.999958     169.051113     555.683981       0.471648       0.232185      -1.349733      -0.115204       0.084180       0.256083       0.293150      -0.087273      -0.080680       0.188534      -0.027062       0.783231      -0.231816      -0.130407       0.362223             37.767612      34.690268      -5.425537      -8.916288      29.565261       7.030506      49.047306           0.000001
          259              I       8.799412      -0.947975      29.825099      -0.463026     438.397011 0.19210339E+05  0.10668952E+07                                35.596821                           34.663021       1.353274       1.797026                    0.999984     170.973974     567.704011       0.470208       0.234547      -1.340720       0.025303       0.130524      -0.158856       0.207152      -0.042627      -0.045993      -0.228435      -0.194137       0.691810      -0.250381      -0.116476       0.366857             36.884342      25.882980       0.102681      -9.062046      33.832319      -7.420411      50.937726          -0.000002
          260              I      11.097332       3.254331       2.852862      -0.446755     455.831868 0.18525855E+05  0.10160024E+07                                36.150000                           33.709713       1.569791       1.857182                    0.999968     166.927188     544.481037       0.485542       0.230019      -1.352028       0.174288      -0.004250       0.007321       0.174493      -0.169314       0.184568       0.035403       0.386109      -0.117451      -0.285280      -0.060749       0.346029             38.788900      55.526996      -4.599969       6.673379      26.304976       7.011342      34.534729          -0.000001
          261              I      -5.250742      14.358326      11.053142      -0.453243     410.503369 0.18755334E+05  0.10349826E+07                                33.953095                           34.195487       1.437436       1.820477                    0.999977     169.689265     560.896086       0.474738       0.233800      -1.342333       0.106545       0.177446      -0.138943       0.249287       0.126961      -0.036600      -0.159961      -0.497633      -0.190336      -0.247637      -0.125142       0.372779             34.262163      29.283753      11.029428       0.309079      42.492257       0.904262      31.010481          -0.000008
          262              I      -3.864894      10.633669      13.260027      -0.443182     426.393893 0.17948300E+05  0.97794475E+06                                34.634977                           33.245334       1.645535       1.874927                    0.999882     167.218828     546.174276       0.486795       0.230924      -1.348794       0.197726      -0.059783       0.012912       0.206969      -0.233267       0.134848      -0.073138       0.176093      -0.257626      -0.209909      -0.136257       0.346167             36.136210      49.718138      -8.085782       2.836863      30.351493       2.600435      28.338999           0.000004
          263              I       3.390428       4.646431      21.061854      -0.425153     424.523989 0.18006612E+05  0.97929900E+06                                34.369107                           33.160060       1.731072       1.903060                    0.999880     164.538544     532.256810       0.491805       0.228997      -1.355238       0.114497      -0.155851      -0.037117       0.196919      -0.217031      -0.131689       0.067579      -0.252131      -0.512370      -0.262969      -0.102857       0.365826             36.526729      39.811390     -12.291267      -3.407136      43.809446      -0.849274      25.959350           0.000002
          264              I       2.496924       7.774973      24.129035      -0.446780     453.864414 0.20092786E+05  0.11238103E+07                                36.176015                           35.272034       1.492731       1.832196                    0.999956     169.050942     555.686446       0.471630       0.232195      -1.349716       0.115026       0.084445       0.255518       0.292663       0.087864       0.081258       0.189700      -0.026310       0.784554      -0.232886      -0.130740       0.363625             37.764101      34.695742       5.424446       8.912760      29.563162       7.025750      49.033399           0.000002
          265              I      -1.360007      11.971114       0.360721      -0.463026     438.396677 0.19210320E+05  0.10668938E+07                                35.596796                           34.662997       1.353275       1.797026                    0.999984     170.973962     567.703849       0.470209       0.234546      -1.340720      -0.025304      -0.130524       0.158855       0.207152      -0.042628      -0.045993      -0.228435      -0.194137       0.691807      -0.250381      -0.116475       0.366856             36.884315      25.882962       0.102681      -9.062037      33.832296      -7.420406      50.937686          -0.000004
          266              I      -3.657927       7.768808      27.332958      -0.446755     455.831813 0.18525852E+05  0.10160022E+07                                36.149996                           33.709710       1.569791       1.857182                    0.999968     166.927185     544.481013       0.485542       0.230019      -1.352028      -0.174288       0.004250      -0.007321       0.174493      -0.169314       0.184568       0.035403       0.386109      -0.117451      -0.285280      -0.060749       0.346029             38.788896      55.526989      -4.599968       6.673378      26.304973       7.011342      34.534725           0.000001
          267              I      12.690147      -3.335187      19.132678      -0.453244     410.503484 0.18755341E+05  0.10349831E+07                                33.953104                           34.195496       1.437435       1.820477                    0.999977     169.689270     560.896148       0.474738       0.233800      -1.342333      -0.106545      -0.177446       0.138943       0.249287       0.126961      -0.036600      -0.159960      -0.497633      -0.190335      -0.247638      -0.125142       0.372779             34.262172      29.283761      11.029431       0.309078      42.492267       0.904263      31.010490          -0.000003
          268              I      11.304299       0.389470      16.925793      -0.443181     426.393679 0.17948288E+05  0.97794392E+06                                34.634961                           33.245319       1.645535       1.874927                    0.999882     167.218821     546.174174       0.486795       0.230924      -1.348795      -0.197726       0.059782      -0.012912       0.206969      -0.233267       0.134847      -0.073138       0.176093      -0.257625      -0.209909      -0.136257       0.346166             36.136192      49.718113      -8.085776       2.836863      30.351478       2.600433      28.338985           0.000005
          269              I       4.048977       6.376708       9.123966      -0.425152     424.523901 0.18006607E+05  0.97929869E+06                                34.369101                           33.160056       1.731073       1.903060                    0.999880     164.538528     532.256737       0.491805       0.228997      -1.355238      -0.114497       0.155852       0.037117       0.196919      -0.217031      -0.131689       0.067579      -0.252130      -0.512370      -0.262969      -0.102857       0.365826             36.526723      39.811385     -12.291264      -3.407136      43.809437      -0.849276      25.959346          -0.000000
          270              I       4.942481       3.248166       6.056785      -0.446779     453.864342 0.20092782E+05  0.11238101E+07                                36.176010                           35.272030       1.492731       1.832196                    0.999956     169.050931     555.686394       0.471630       0.232195      -1.349716      -0.115026      -0.084445      -0.255519       0.292663       0.087864       0.081258       0.189701      -0.026309       0.784554      -0.232886      -0.130740       0.363625             37.764096      34.695738       5.424446       8.912759      29.563159       7.025748      49.033392          -0.000000
          271              I       1.359875       8.821703      15.453631      -0.463550     438.285560 0.19203691E+05  0.10664199E+07                                35.587115                           34.654047       1.358418       1.798246                    0.999984     170.974269     567.652743       0.470336       0.234506      -1.340795       0.024928      -0.131573       0.159972       0.208623       0.041870       0.048312      -0.226991      -0.193077       0.690457      -0.250145      -0.115197       0.365342             36.874162      25.878951      -0.101895       9.063291      33.823573      -7.415773      50.919962           0.000009
          272              I       3.657779      10.918219      12.240048      -0.446839     455.910848 0.18529617E+05  0.10162607E+07                                36.154272                           33.713186       1.568514       1.856855                    0.999970     166.939461     544.535528       0.485515       0.230019      -1.352026       0.174703       0.004296      -0.007617       0.174921       0.169101      -0.185087       0.035563       0.385428      -0.118214      -0.285238      -0.060851       0.346089             38.795182      55.539146       4.602285      -6.670972      26.309458       7.013917      34.536943           0.000003
          273              I       2.188846      -0.185776       4.039768      -0.453813     410.527251 0.18757227E+05  0.10351082E+07                                33.952930                           34.195781       1.438626       1.820680                    0.999977     169.710899     560.964417       0.474768       0.233780      -1.342367       0.106443      -0.178820       0.139409       0.250483      -0.127186       0.036442      -0.158671      -0.494450      -0.186695      -0.246933      -0.123462       0.370395             34.261428      29.282318     -11.026509      -0.310437      42.491152       0.905564      31.010815          -0.000012
          274              I       3.574658       3.538881       1.832883      -0.443025     426.426796 0.17950350E+05  0.97808616E+06                                34.637018                           33.247571       1.643677       1.874423                    0.999880     167.227211     546.213276       0.486770       0.230929      -1.348785       0.197270       0.059336      -0.012375       0.206372       0.234233      -0.135988      -0.074373       0.175655      -0.255599      -0.210952      -0.136746       0.347698             36.137356      49.716117       8.081851      -2.839902      30.353808       2.599899      28.342145          -0.000003
          275              I      10.829932       3.227297      24.216876      -0.425413     424.592615 0.18010730E+05  0.97957928E+06                                34.372635                           33.163348       1.730117       1.902739                    0.999880     164.551013     532.312981       0.491792       0.228990      -1.355248       0.114641       0.156053       0.037458       0.197226       0.216312       0.131424       0.066769      -0.252119      -0.510993      -0.262607      -0.102043       0.364649             36.530482      39.811704      12.295102       3.409928      43.820261      -0.846786      25.959482          -0.000000
          276              I       9.936469       0.098755      21.149695      -0.446898     453.892521 0.20093250E+05  0.11238403E+07                                36.177366                           35.271703       1.490488       1.831718                    0.999958     169.051118     555.684005       0.471648       0.232185      -1.349733       0.115204      -0.084180      -0.256083       0.293150      -0.087274      -0.080680       0.188534      -0.027062       0.783232      -0.231817      -0.130407       0.362223             37.767615      34.690270      -5.425538      -8.916289      29.565262       7.030508      49.047311           0.000004
          277              N       6.891921       1.930970      18.289588      -0.169985      37.618026 0.50913755E+03  0.12300061E+05                                 9.629407                            7.439462      -0.213801       1.974189                    0.997567      27.461669      76.885720       0.621949       0.407642      -1.083091       0.056186       0.071455       0.070450       0.115004      -0.025038      -0.032215      -0.016194       0.033368      -0.029095      -0.049948       0.004856       0.045092             11.539392      11.751483       1.603428      -0.068609       9.878192       5.750041      12.988500           0.000001
          278              N      10.190577       4.808941      20.767844      -0.387619      43.326666 0.53444565E+03  0.12974505E+05                                10.251319                            7.404668       0.337510       2.107802                    0.999237      29.295683      80.294189       0.655813       0.384715      -1.106884      -0.082690       0.058507       0.099236       0.141804       0.043361       0.104800      -0.088270      -0.038636      -0.163478      -0.175048       0.070987       0.104062             13.167221      20.170866       6.425535       3.524576      10.231239       3.562608       9.099557          -0.000001
          279              N      10.044752       6.326035      22.578993      -0.382414      42.754510 0.52962927E+03  0.12831268E+05                                10.171137                            7.382778       0.323509       2.107185                    0.999247      29.127035      79.806162       0.655103       0.385921      -1.105781      -0.053887      -0.091768      -0.078183       0.132053      -0.080349      -0.045931      -0.106515       0.056504       0.041776      -0.165044       0.061905       0.103139             12.936596      21.128081      -0.899145      -5.737140       7.685853       2.466834       9.995853          -0.000001
          280              N       8.177445       5.075702      21.929998      -0.382756      42.011258 0.52774130E+03  0.12800525E+05                                10.117479                            7.422183       0.332473       2.115955                    0.998720      29.063589      80.218295       0.645098       0.391447      -1.099584       0.126331       0.035843      -0.021454       0.133058      -0.056075       0.044381      -0.009503      -0.228118       0.217691      -0.170366       0.065320       0.105046             12.572796       9.642344       0.825805      -0.433330      12.805993       8.130608      15.270050          -0.000000
          281              N       0.072848       6.308081      21.685493      -0.168518      33.740599 0.49873899E+03  0.11962543E+05                                 8.880285                            7.347097      -0.212371       1.977901                    0.997010      27.143843      75.222850       0.629168       0.405872      -1.086473      -0.110586      -0.022375      -0.001893       0.112843      -0.006053      -0.006456       0.014703      -0.073502       0.086747      -0.052056       0.010541       0.041515             10.083538      13.901537       1.825971      -0.766242       8.650516       2.292666       7.698560           0.000001
          282              N       6.638937       7.865178      25.878303      -0.164936      36.624291 0.48030619E+03  0.11435921E+05                                 9.437680                            7.217504      -0.141644       2.001818                    0.997934      27.041530      75.166321       0.632508       0.406712      -1.083685       0.048941      -0.046240      -0.087938       0.110754       0.018077       0.035261      -0.016431       0.013392      -0.064834      -0.052152       0.012100       0.040052             11.288203      12.268383       0.671731      -1.065426       9.811683       5.656455      11.784541           0.000001
          283              N       7.152252       9.152363      28.625213      -0.166520      33.604887 0.48185093E+03  0.11512038E+05                                 8.973806                            7.290511      -0.343714       1.937648                    0.996450      27.277844      76.605940       0.619772       0.413651      -1.076287       0.089232      -0.005650       0.062980       0.109366       0.005706      -0.030058      -0.000820      -0.070823       0.002084      -0.052922       0.016949       0.035973             10.323876      10.913220       1.704676       4.593126       9.826907       0.185773      10.231500           0.000000
          284              N      -3.374648      16.427205       0.784831      -0.386420      46.415470 0.61276710E+03  0.15447443E+05                                10.900257                            8.040243       0.111062       2.032930                    0.997761      30.240383      85.435658       0.614145       0.395616      -1.095324       0.017045      -0.104410       0.096026       0.142874       0.012089      -0.017958       0.123405       0.137973      -0.092375      -0.167876       0.078379       0.089497             13.934132      20.912228       6.487744       5.275830      11.365217       1.443769       9.524951           0.000001
          285              N      -2.117369      15.434818       2.535609      -0.388369      46.164541 0.57864497E+03  0.14392943E+05                                10.842652                            7.803540       0.117591       2.034856                    0.998353      30.078760      84.663637       0.623974       0.394641      -1.094998      -0.118780      -0.000063      -0.082298       0.144505      -0.003400      -0.130209       0.009376      -0.163877       0.006470      -0.177456       0.076345       0.101111             14.085801       9.667150       5.024574      -1.103150      21.730713      -7.237200      10.859540          -0.000000
          286              N      -4.124540      14.393294       1.765870      -0.380058      47.442905 0.62443821E+03  0.15811014E+05                                11.083718                            8.126177       0.079983       2.021547                    0.997889      30.367542      85.893575       0.609988       0.396565      -1.095019       0.093272       0.102787      -0.012095       0.139324      -0.122174       0.009352       0.016672       0.030281       0.257723      -0.167441       0.078346       0.089095             14.164213      13.590332      -3.546168       7.528729      12.538993      -6.518528      16.363315          -0.000000
          287              N       7.781702       2.365554       1.563625      -0.167801      33.455598 0.49616873E+03  0.11917780E+05                                 8.909554                            7.370543      -0.225849       1.976631                    0.996915      27.206908      76.121846       0.621068       0.410583      -1.080412      -0.077373      -0.079878       0.008103       0.111502      -0.035723       0.009975      -0.000829      -0.001911       0.091437      -0.051507       0.016575       0.034932             10.173219       9.101809       4.174564       2.186182      11.862850       0.782222       9.554997           0.000001
          288              N      -2.383684      11.282593       5.333834      -0.169573      35.570801 0.48730875E+03  0.11625826E+05                                 9.220017                            7.248888      -0.147413       1.994493                    0.998176      27.135365      75.103238       0.634917       0.404362      -1.087019      -0.025302       0.086911      -0.070370       0.114654       0.013530       0.001853       0.036411       0.039431       0.001034      -0.048946       0.014262       0.034684             11.090943       7.852883       0.275629       3.342950      13.398419      -4.629366      12.021528          -0.000001
          289              N       7.987016       5.080381       3.196678      -0.173681      37.724370 0.51085352E+03  0.12351613E+05                                 9.644713                            7.450028      -0.213430       1.973630                    0.997574      27.511328      77.050364       0.621768       0.407428      -1.083259      -0.055033       0.070043       0.069749       0.113135       0.026085       0.031322      -0.016515       0.032617      -0.030619      -0.050258       0.005534       0.044724             11.559687      11.764997      -1.606771       0.065775       9.897877       5.765334      13.016185           0.000001
          290              N       4.688323       7.958352       5.674934      -0.389320      43.375811 0.53526914E+03  0.12998854E+05                                10.256525                            7.408588       0.333197       2.106230                    0.999300      29.319102      80.358808       0.655909       0.384530      -1.107072       0.082671       0.057081       0.098990       0.141039      -0.043974      -0.104105      -0.087910      -0.038741      -0.165426      -0.174773       0.071695       0.103077             13.173437      20.183302      -6.427612      -3.524365      10.234347       3.562899       9.102662          -0.000003
          291              N       4.834127       9.475446       7.486083      -0.385183      42.837403 0.53089417E+03  0.12869106E+05                                10.181523                            7.389923       0.330058       2.108636                    0.999277      29.164379      79.921111       0.655032       0.385748      -1.105946       0.053578      -0.090114      -0.077916       0.130621       0.080629       0.043913      -0.106801       0.056214       0.043431      -0.164473       0.059998       0.104475             12.950162      21.151922       0.898698       5.741986       7.693572       2.469379      10.004992          -0.000003
          292              N       6.701449       8.225113       6.837088      -0.386179      42.199625 0.53060498E+03  0.12887883E+05                                10.146934                            7.442364       0.324568       2.112453                    0.998747      29.141509      80.498961       0.644190       0.391455      -1.099538      -0.124527       0.036737      -0.020518       0.131444       0.056474      -0.044203      -0.010577      -0.227784       0.216551      -0.170074       0.064050       0.106025             12.611091       9.674363      -0.829886       0.433425      12.843918       8.156587      15.314991          -0.000001
          293              N      -0.072967       9.457492       6.592583      -0.170959      33.867418 0.50110678E+03  0.12034642E+05                                 8.905558                            7.367116      -0.212838       1.976649                    0.997133      27.203416      75.457757       0.627924       0.406159      -1.086185       0.111521      -0.022460      -0.002756       0.113794       0.006537       0.005860       0.014368      -0.070972       0.087073      -0.050862       0.010123       0.040739             10.114484      13.950562      -1.837787       0.766926       8.675128       2.297716       7.717762           0.000000
          294              N       8.239917      11.014589      10.785393      -0.164335      36.650682 0.48069737E+03  0.11449276E+05                                 9.447769                            7.224693      -0.146471       1.999960                    0.997980      27.052109      75.245745       0.631541       0.407191      -1.083204      -0.049787      -0.046555      -0.087672       0.111052      -0.018178      -0.036892      -0.016120       0.015189      -0.066121      -0.053352       0.011233       0.042119             11.301079      12.284293      -0.671038       1.068065       9.821187       5.662841      11.797758           0.000001
          295              N       7.726582      12.301774      13.532303      -0.166058      33.602834 0.48175707E+03  0.11509769E+05                                 8.974987                            7.290778      -0.341203       1.938343                    0.996435      27.279673      76.622590       0.619608       0.413762      -1.076165      -0.089267      -0.004120       0.062800       0.109222      -0.006152       0.030346       0.000985      -0.071497       0.003947      -0.053662       0.017928       0.035734             10.325740      10.914614      -1.706116      -4.593820       9.830037       0.185663      10.232571           0.000001
          296              N       3.374466      13.277794      15.877741      -0.389345      46.612570 0.61576946E+03  0.15543129E+05                                10.932431                            8.061180       0.104646       2.030177                    0.997713      30.309245      85.703688       0.613162       0.395740      -1.095166      -0.016799      -0.103752       0.095312       0.141884      -0.012532       0.019992       0.123286       0.137054      -0.092291      -0.167802       0.077287       0.090515             13.979826      20.982222      -6.512702      -5.294365      11.403444       1.449332       9.553811           0.000001
          297              N       2.117194      12.285407      17.628519      -0.388343      46.167151 0.57877375E+03  0.14396547E+05                                10.841755                            7.803377       0.121233       2.035775                    0.998356      30.077441      84.653433       0.624121       0.394537      -1.095101       0.120042       0.000914      -0.082156       0.145467       0.004168       0.128689       0.008149      -0.164149       0.005224      -0.176086       0.076708       0.099378             14.083581       9.666282      -5.023007       1.102053      21.725732      -7.235657      10.858728           0.000001
          298              N       4.124378      11.243883      16.858780      -0.382350      47.602953 0.62693439E+03  0.15890348E+05                                11.107289                            8.141372       0.077595       2.020028                    0.997861      30.425142      86.105322       0.609523       0.396465      -1.095069      -0.095225       0.102131      -0.011201       0.140086       0.120309      -0.008161       0.018212       0.030498       0.257135      -0.165574       0.075444       0.090130             14.197567      13.620922       3.555783      -7.548083      12.569185      -6.536635      16.402593           0.000001
          299              N       7.097268      -0.783857      16.656535      -0.169016      33.549698 0.49793377E+03  0.11971243E+05                                 8.927566                            7.384833      -0.225569       1.975943                    0.996875      27.251516      76.291195       0.620294       0.410716      -1.080285       0.077518      -0.078911       0.007819       0.110892       0.037669      -0.011908      -0.001808      -0.000295       0.093267      -0.053826       0.016144       0.037682             10.195538       9.122592      -4.187491      -2.190471      11.891705       0.785556       9.572318           0.000001
          300              N       2.383548       8.133182      20.426744      -0.167288      35.552793 0.48701849E+03  0.11617372E+05                                 9.219239                            7.248556      -0.151078       1.993355                    0.998304      27.121507      75.064183       0.634680       0.404565      -1.086864       0.026158       0.084902      -0.071219       0.113863      -0.012477      -0.004277       0.036768       0.038529       0.001695      -0.048423       0.012441       0.035983             11.089814       7.853123      -0.275357      -3.343928      13.394736      -4.628235      12.021583          -0.000000
          301              N      -0.547611       5.942758      26.989142      -0.173681      37.724369 0.51085351E+03  0.12351613E+05                                 9.644713                            7.450028      -0.213430       1.973629                    0.997574      27.511328      77.050365       0.621768       0.407428      -1.083259       0.055033      -0.070042      -0.069749       0.113135       0.026085       0.031322      -0.016515       0.032617      -0.030619      -0.050258       0.005534       0.044724             11.559686      11.764996      -1.606770       0.065776       9.897877       5.765333      13.016185           0.000001
          302              N       2.751082       3.064787      24.510886      -0.389320      43.375782 0.53526881E+03  0.12998843E+05                                10.256517                            7.408583       0.333197       2.106230                    0.999300      29.319101      80.358778       0.655909       0.384529      -1.107073      -0.082671      -0.057081      -0.098991       0.141039      -0.043974      -0.104105      -0.087910      -0.038741      -0.165426      -0.174773       0.071695       0.103078             13.173425      20.183283      -6.427604      -3.524360      10.234338       3.562894       9.102653          -0.000002
          303              N       2.605278       1.547693      22.699737      -0.385183      42.837385 0.53089395E+03  0.12869099E+05                                10.181518                            7.389921       0.330058       2.108636                    0.999277      29.164377      79.921090       0.655032       0.385747      -1.105946      -0.053578       0.090114       0.077916       0.130621       0.080629       0.043913      -0.106801       0.056214       0.043431      -0.164474       0.059998       0.104475             12.950155      21.151911       0.898698       5.741983       7.693569       2.469377      10.004987          -0.000002
          304              N       0.737956       2.798026      23.348732      -0.386179      42.199620 0.53060493E+03  0.12887881E+05                                10.146933                            7.442364       0.324568       2.112453                    0.998747      29.141508      80.498955       0.644190       0.391455      -1.099538       0.124527      -0.036737       0.020518       0.131444       0.056474      -0.044203      -0.010577      -0.227784       0.216551      -0.170074       0.064049       0.106025             12.611089       9.674362      -0.829886       0.433425      12.843916       8.156586      15.314989          -0.000001
          305              N       7.512372       1.565647      23.593237      -0.170959      33.867410 0.50110665E+03  0.12034638E+05                                 8.905557                            7.367115      -0.212838       1.976649                    0.997133      27.203412      75.457742       0.627924       0.406159      -1.086185      -0.111521       0.022460       0.002756       0.113794       0.006537       0.005860       0.014368      -0.070972       0.087073      -0.050862       0.010123       0.040739             10.114482      13.950557      -1.837786       0.766925       8.675128       2.297716       7.717761           0.000001
          306              N      -0.800512       0.008550      19.400427      -0.164335      36.650681 0.48069737E+03  0.11449276E+05                                 9.447769                            7.224693      -0.146471       1.999960                    0.997980      27.052109      75.245747       0.631541       0.407191      -1.083204       0.049787       0.046555       0.087672       0.111052      -0.018178      -0.036892      -0.016120       0.015189      -0.066121      -0.053352       0.011233       0.042119             11.301080      12.284294      -0.671038       1.068064       9.821187       5.662841      11.797758           0.000001
          307              N      -0.287177      -1.278635      16.653517      -0.166058      33.602838 0.48175713E+03  0.11509771E+05                                 8.974988                            7.290779      -0.341203       1.938342                    0.996435      27.279675      76.622600       0.619607       0.413762      -1.076165       0.089267       0.004120      -0.062800       0.109222      -0.006152       0.030346       0.000985      -0.071497       0.003947      -0.053661       0.017928       0.035734             10.325742      10.914615      -1.706116      -4.593821       9.830038       0.185663      10.232572           0.000001
          308              N       4.064939      -2.254655      14.308079      -0.389345      46.612560 0.61576931E+03  0.15543124E+05                                10.932429                            8.061179       0.104646       2.030177                    0.997713      30.309241      85.703674       0.613162       0.395740      -1.095166       0.016799       0.103752      -0.095312       0.141884      -0.012532       0.019992       0.123285       0.137053      -0.092291      -0.167801       0.077287       0.090515             13.979823      20.982218      -6.512701      -5.294364      11.403443       1.449331       9.553809           0.000002
          309              N       5.322211      -1.262268      12.557301      -0.388343      46.167158 0.57877384E+03  0.14396550E+05                                10.841756                            7.803378       0.121232       2.035775                    0.998356      30.077444      84.653444       0.624121       0.394537      -1.095101      -0.120043      -0.000914       0.082156       0.145467       0.004168       0.128689       0.008149      -0.164149       0.005224      -0.176086       0.076708       0.099378             14.083582       9.666283      -5.023008       1.102053      21.725735      -7.235658      10.858729           0.000001
          310              N       3.315027      -0.220744      13.327040      -0.382350      47.602956 0.62693444E+03  0.15890350E+05                                11.107289                            8.141372       0.077595       2.020028                    0.997861      30.425144      86.105327       0.609524       0.396464      -1.095069       0.095225      -0.102131       0.011201       0.140086       0.120309      -0.008161       0.018212       0.030497       0.257135      -0.165574       0.075444       0.090130             14.197567      13.620922       3.555783      -7.548084      12.569185      -6.536636      16.402593           0.000001
          311              N       0.342137      11.806996      13.529285      -0.169016      33.549701 0.49793381E+03  0.11971244E+05                                 8.927566                            7.384834      -0.225569       1.975943                    0.996875      27.251517      76.291198       0.620294       0.410716      -1.080285      -0.077518       0.078911      -0.007819       0.110892       0.037669      -0.011908      -0.001808      -0.000295       0.093267      -0.053826       0.016144       0.037682             10.195539       9.122592      -4.187491      -2.190471      11.891705       0.785556       9.572318           0.000001
          312              N       5.055857       2.889957       9.759076      -0.167288      35.552797 0.48701856E+03  0.11617374E+05                                 9.219240                            7.248557      -0.151078       1.993355                    0.998304      27.121509      75.064191       0.634680       0.404565      -1.086863      -0.026158      -0.084902       0.071219       0.113863      -0.012477      -0.004277       0.036768       0.038528       0.001695      -0.048423       0.012441       0.035983             11.089815       7.853123      -0.275356      -3.343929      13.394737      -4.628236      12.021584          -0.000000
          313              N       0.547484       9.092169      11.896232      -0.169985      37.618025 0.50913753E+03  0.12300060E+05                                 9.629407                            7.439461      -0.213800       1.974189                    0.997567      27.461668      76.885715       0.621949       0.407642      -1.083091      -0.056186      -0.071455      -0.070450       0.115004      -0.025038      -0.032215      -0.016194       0.033368      -0.029095      -0.049948       0.004856       0.045092             11.539392      11.751483       1.603429      -0.068608       9.878192       5.750041      12.988499           0.000001
          314              N      -2.751172       6.214198       9.417976      -0.387619      43.326691 0.53444593E+03  0.12974515E+05                                10.251326                            7.404672       0.337510       2.107802                    0.999237      29.295684      80.294215       0.655812       0.384715      -1.106884       0.082690      -0.058507      -0.099236       0.141804       0.043361       0.104800      -0.088269      -0.038636      -0.163478      -0.175048       0.070987       0.104061             13.167231      20.170883       6.425542       3.524580      10.231247       3.562612       9.099564          -0.000002
          315              N      -2.605347       4.697104       7.606827      -0.382414      42.754524 0.52962943E+03  0.12831273E+05                                10.171141                            7.382780       0.323508       2.107185                    0.999247      29.127037      79.806178       0.655103       0.385922      -1.105781       0.053887       0.091768       0.078183       0.132053      -0.080349      -0.045931      -0.106515       0.056504       0.041776      -0.165044       0.061905       0.103139             12.936601      21.128090      -0.899146      -5.737143       7.685856       2.466836       9.995856          -0.000003
          316              N      -0.738040       5.947437       8.255822      -0.382756      42.011261 0.52774133E+03  0.12800526E+05                                10.117480                            7.422183       0.332473       2.115955                    0.998720      29.063589      80.218299       0.645098       0.391447      -1.099584      -0.126331      -0.035843       0.021454       0.133058      -0.056075       0.044381      -0.009503      -0.228118       0.217691      -0.170366       0.065320       0.105046             12.572797       9.642346       0.825805      -0.433330      12.805994       8.130608      15.270051          -0.000001
          317              N       7.366557       4.715058       8.500327      -0.168518      33.740603 0.49873905E+03  0.11962545E+05                                 8.880286                            7.347098      -0.212371       1.977901                    0.997010      27.143845      75.222862       0.629168       0.405872      -1.086473       0.110586       0.022375       0.001893       0.112843      -0.006053      -0.006456       0.014703      -0.073502       0.086747      -0.052056       0.010541       0.041515             10.083540      13.901541       1.825972      -0.766243       8.650517       2.292667       7.698561           0.000001
          318              N       0.800468       3.157961       4.307517      -0.164936      36.624287 0.48030613E+03  0.11435919E+05                                 9.437679                            7.217504      -0.141644       2.001818                    0.997934      27.041528      75.166312       0.632508       0.406712      -1.083685      -0.048941       0.046240       0.087938       0.110754       0.018077       0.035261      -0.016431       0.013392      -0.064834      -0.052152       0.012100       0.040052             11.288202      12.268382       0.671731      -1.065426       9.811682       5.656455      11.784540           0.000000
          319              N       0.287153       1.870776       1.560607      -0.166520      33.604882 0.48185084E+03  0.11512036E+05                                 8.973805                            7.290510      -0.343714       1.937648                    0.996450      27.277841      76.605928       0.619772       0.413651      -1.076288      -0.089232       0.005650      -0.062980       0.109366       0.005706      -0.030058      -0.000820      -0.070823       0.002084      -0.052922       0.016949       0.035973             10.323874      10.913219       1.704676       4.593125       9.826906       0.185773      10.231498           0.000000
          320              N      10.814053      -5.404066      29.400989      -0.386420      46.415478 0.61276721E+03  0.15447447E+05                                10.900258                            8.040244       0.111062       2.032930                    0.997761      30.240386      85.435669       0.614145       0.395616      -1.095324      -0.017045       0.104410      -0.096026       0.142874       0.012089      -0.017958       0.123405       0.137973      -0.092375      -0.167876       0.078379       0.089497             13.934133      20.912231       6.487745       5.275831      11.365218       1.443769       9.524952           0.000001
          321              N       9.556774      -4.411679      27.650211      -0.388369      46.164532 0.57864485E+03  0.14392939E+05                                10.842651                            7.803540       0.117592       2.034856                    0.998353      30.078756      84.663625       0.623974       0.394641      -1.094998       0.118780       0.000063       0.082298       0.144505      -0.003401      -0.130209       0.009376      -0.163877       0.006470      -0.177456       0.076345       0.101111             14.085799       9.667149       5.024573      -1.103150      21.730710      -7.237199      10.859539           0.000000
          322              N      11.563945      -3.370155      28.419950      -0.380058      47.442903 0.62443817E+03  0.15811013E+05                                11.083718                            8.126177       0.079983       2.021547                    0.997889      30.367541      85.893571       0.609988       0.396565      -1.095019      -0.093272      -0.102787       0.012095       0.139324      -0.122174       0.009352       0.016672       0.030281       0.257723      -0.167441       0.078346       0.089095             14.164213      13.590332      -3.546168       7.528728      12.538992      -6.518528      16.363314           0.000000
          323              N      -0.342297       8.657585      28.622195      -0.167801      33.455596 0.49616870E+03  0.11917778E+05                                 8.909554                            7.370543      -0.225849       1.976631                    0.996915      27.206907      76.121843       0.621068       0.410583      -1.080412       0.077373       0.079878      -0.008103       0.111502      -0.035723       0.009975      -0.000829      -0.001911       0.091437      -0.051507       0.016575       0.034932             10.173219       9.101809       4.174564       2.186182      11.862850       0.782222       9.554996           0.000001
          324              N       9.823089      -0.259454      24.851986      -0.169573      35.570795 0.48730865E+03  0.11625823E+05                                 9.220016                            7.248887      -0.147413       1.994493                    0.998176      27.135362      75.103226       0.634917       0.404362      -1.087019       0.025302      -0.086911       0.070370       0.114654       0.013530       0.001853       0.036411       0.039431       0.001034      -0.048946       0.014262       0.034684             11.090942       7.852882       0.275629       3.342950      13.398417      -4.629364      12.021526          -0.000000

******************************************************
Auxiliary information for the entire system
The total spin magnetic moment of the unit cell is   -0.000003
The total net atomic charge of the unit cell is   -0.000001
Accuracy of reproducing the electrostatic potential in the unit cell:
  The inner radius (bohr) =    5.0000
  The outer radius (bohr) =   12.0000
  Valid grid points have density less than (e/(bohr^3)) =    0.0001
  The number of valid grid points were=       606846
  The rms potential error without charges in kcal/mol is=      6.41402
  The rms potential error with partial charges in kcal/mol is=      1.49992
  The RRMSE value at monopole order=      0.23385
  The rms potential error with partial charges and cloud penetration in kcal/mol is=      1.48218
  The RRMSE value at monopole order with cloud penetration is=      0.23108
  The rms potential error with partial charges and atomic dipoles in kcal/mol is=      0.64997
  The RRMSE value at dipole order=      0.10134
  The rms potential error with partial charges, atomic dipoles and cloud penetration in kcal/mol is=      0.63237
  The RRMSE value at dipole order with cloud penetration=      0.09859

******************************************************
The electron densities and ab initio electrostatic potential were computed in VASP using the PBE functional and
projector augmented wave method. See the main text of the journal article for a description of computational details.
The atomic charges, dipoles, and quadrupoles were computed with the DDEC6 method as described in
(a) T. A. Manz and N. Gabaldon Limas, RSC Adv. 6 (2016) 47771-47801 DOI: 10.1039/c6ra04656h
(b) N. Gabaldon Limas and T. A. Manz, RSC Adv. 8 (2018) 2678-2707 DOI: 10.1039/c7ra11829e.
For each atom in the material, the electron cloud parameters were fit to the spherically averaged atom-in-material
electron density using radial positions for which this density was between 10^-4 and 10^-2 electrons per cubic bohr.
The polarizabilities, dispersion coefficients, and quantum Drude oscillator (QDO) parameters were fit using the MCLF method.
The magnetic structure of the system was optimized in VASP from the default ferromagnetic initial guess using spin polarization.
The atomic spin moments (ASMs) were computed on this optimized magnetic structure using the DDEC6 partition as inputs
to the method of T. A. Manz and D. S. Sholl, J. Chem. Theory Comput. 7 (2011) 4146-4164 DOI: 10.1021/ct200539n.
The RMSE and RRMSE were computed using a uniform grid with Ewald summation.
