# Supplementary material for: A collection of forcefield precursors for metal–organic frameworks
Source: RSC Adv. 2019 Nov 13;9(63):36492–507. doi: 10.1039/c9ra07327b (PMC9075174; doi:10.1039/c9ra07327b)
Supplement: RA-009-C9RA07327B-s5514 [file RA-009-C9RA07327B-s5514.xyz]

  324
jmolscript: load "" {1 1 1} spacegroup "x,y,z" unitcell [{     14.767200     0.000000     0.000000 }, {     -7.383674    17.529941     0.000000 }, {      0.000000    -5.870952    29.957130 }]
Zn     2.167924    10.141962     6.823935     0.437017
Zn    -5.486521     9.589243    26.965012     0.465209
Zn     5.849860     4.021634     1.928940     0.466408
Zn    -2.168021     7.206486    21.802500     0.436788
Zn     5.486395    12.524719    11.986447     0.464616
Zn     8.917303     1.086158    16.907505     0.467946
Zn     9.551547     4.452503     8.154630     0.436788
Zn     1.897131    -0.865730    17.970683     0.464616
Zn    -1.533777    10.572831    13.049625     0.467946
Zn     5.215602     1.517027    23.133195     0.437017
Zn    12.870047     2.069746     2.992118     0.465209
Zn     1.533666     7.637355    28.028190     0.466408
H      1.396917    12.927753     6.326946     0.087966
H      1.624326    14.623142     4.796137     0.133998
H      4.000381    12.175067     2.600279     0.134590
H      3.613486    10.493098     4.152058     0.096695
H      7.704037    -3.163609    29.810340     0.094666
H      9.133510    -4.988956    29.696503     0.131062
H      8.278489     0.041707     3.561903     0.130263
H      6.795855     1.822749     3.561903     0.083587
H      7.956510     7.927148    29.016476     0.088552
H      6.073691    13.742489     0.434378     0.135978
H      7.119195    11.565110    27.842157     0.088415
H      5.211272    11.615869    29.193223     0.133607
H      6.705723     9.691479    25.595372     0.091762
H      5.450517     8.630690    23.941738     0.127489
H      8.517676     6.050193    23.405506     0.123140
H     -5.119839     7.139551    25.128041     0.088077
H     -0.217117     5.380516    20.274986     0.092006
H      2.079184     5.020739    20.089251     0.133927
H      2.665427     8.048112    22.674552     0.131732
H      0.377986     8.284609    22.845307     0.086599
H      9.387482     2.538443    19.517070     0.086170
H      8.334573     4.007904    20.928051     0.121434
H      5.026724     3.714953    18.612365     0.130098
H      6.196293     2.215030    17.285264     0.089581
H     -1.397037     9.992277    21.305511     0.088193
H     -1.624458    11.687666    19.774702     0.136073
H     -4.000488     9.239591    17.578844     0.132510
H     -3.613582     7.557622    19.130623     0.096801
H      7.063140    -0.228133    14.831775     0.095891
H      5.633683    -2.053480    14.717938     0.129781
H      6.488705    -2.893769    18.540468     0.130169
H      7.971324    -1.112727    18.540468     0.086157
H      6.810575    10.862624    14.037911     0.088633
H      8.693392    10.807013    15.412943     0.135967
H     -7.119339    14.500586    12.863592     0.087730
H     -5.211418    14.551345    14.214658     0.133253
H      8.061352    12.626955    10.616807     0.091388
H     -5.450630    11.566166     8.963173     0.129947
H      6.249434     8.985669     8.426941     0.124351
H      5.119737    10.075027    10.149476     0.085018
H      0.217038     8.315992     5.296421     0.091895
H     -2.079260     7.956215     5.110686     0.135106
H     -2.665532    10.983588     7.695987     0.130381
H     -0.378094    11.220085     7.866742     0.086761
H      5.379664     5.473919     4.538505     0.086737
H      6.432558     6.943380     5.949486     0.119514
H      9.740414     6.650429     3.633800     0.130156
H      8.570859     5.150506     2.306699     0.089164
H      8.780563     1.666712     8.651619     0.088193
H      9.007984    -0.028677    10.182428     0.136073
H     11.384014     2.419398    12.378286     0.132510
H     10.997108     4.101367    10.826507     0.096801
H      0.320386    11.887122    15.125355     0.095891
H      1.749843    13.712469    15.239192     0.129781
H      0.894821    14.552758    11.416662     0.130169
H     -0.587798    12.771716    11.416662     0.086157
H      0.572951     0.796365    15.919219     0.088633
H     -1.309866     0.851976    14.544187     0.135967
H     14.502865    -2.841597    17.093538     0.087730
H     12.594944    -2.892356    15.742472     0.133253
H     -0.677826    -0.967966    19.340323     0.091388
H     12.834156     0.092823    20.993957     0.129947
H      1.134092     2.673320    21.530189     0.124351
H      2.263789     1.583962    19.807654     0.085018
H      7.166488     3.342997    24.660709     0.091895
H      9.462786     3.702774    24.846444     0.135106
H     10.049058     0.675401    22.261143     0.130381
H      7.761620     0.438904    22.090388     0.086761
H      2.003862     6.185070    25.418625     0.086737
H      0.950968     4.715609    24.007644     0.119514
H     -2.356888     5.008560    26.323330     0.130155
H     -1.187333     6.508483    27.650431     0.089164
H      5.986609    -1.268764    23.630184     0.087966
H      5.759200    -2.964153    25.160993     0.133998
H      3.383145    -0.516078    27.356851     0.134590
H      3.770040     1.165891    25.805072     0.096695
H     -0.320511    14.822598     0.146790     0.094666
H     -1.749984    16.647945     0.260627     0.131062
H     -0.894963    11.617282    26.395227     0.130263
H      0.587671     9.836240    26.395227     0.083587
H     -0.572984     3.731841     0.940654     0.088552
H      1.309835    -2.083500    29.522752     0.135978
H      0.264331     0.093879     2.114973     0.088414
H      2.172254     0.043120     0.763907     0.133607
H      0.677803     1.967510     4.361758     0.091762
H      1.933009     3.028299     6.015392     0.127489
H     -1.134150     5.608796     6.551624     0.123140
H     -2.263835     4.519438     4.829089     0.088077
H      7.600643     6.278473     9.682144     0.092006
H      5.304342     6.638250     9.867879     0.133927
H      4.718099     3.610877     7.282578     0.131732
H      7.005540     3.374380     7.111823     0.086599
H     -2.003956     9.120546    10.440060     0.086170
H     -0.951047     7.651085     9.029079     0.121434
H      2.356802     7.944036    11.344765     0.130098
H      1.187233     9.443959    12.671866     0.089581
C      1.913771    12.772108     5.545065     0.083920
C      2.059962    13.792943     4.649347    -0.138533
C      2.866253    13.602748     3.503486     0.071395
C      3.445133    12.349205     3.352203    -0.129786
C      3.222152    11.348321     4.283870     0.089484
C      3.049363    14.673029     2.532576     0.379999
C      2.374494    16.628468     1.610495     0.376661
C      4.238120    15.607048     0.859770     0.375396
C      7.811839     2.146503     0.611125     0.086009
C      8.663911     1.062746     0.545220    -0.143582
C      8.844074     0.243041     1.627571     0.062588
C      8.158873     0.560736     2.774030    -0.139430
C      7.294988     1.637075     2.774030     0.095256
C      7.386493     8.687914    29.052425     0.086696
C      6.268615     8.648586    29.879241    -0.135992
C      5.446077    15.622516    -0.008088     0.063349
C      6.902120    10.801954    28.369402     0.079999
C      5.762092    10.841352    29.177346    -0.145053
C      7.067523     8.931086    25.155002     0.094032
C      6.315876     8.310036    24.166417    -0.137947
C      6.847501     7.219858    23.523237     0.062844
C      8.116005     6.782879    23.856660    -0.148723
C      8.784955     7.450650    24.873405     0.093920
C      6.061889     6.524009    22.476235     0.374019
C      4.081610     6.205697    21.427736     0.368262
C      5.911272     5.030958    20.793843     0.376101
C      0.377998     5.910964    20.790248     0.094055
C      1.749872     5.690660    20.676411    -0.144326
C      2.625563     6.456617    21.419348     0.069085
C      2.092462     7.459195    22.198233    -0.141383
C      0.729449     7.607774    22.279118     0.079047
C      8.491112     2.789173    19.334332     0.082797
C      7.873839     3.661858    20.173131    -0.152245
C      6.555127     4.041740    19.911006     0.057231
C      5.926047     3.492132    18.819069    -0.133967
C      6.637831     2.601753    18.031197     0.103561
C     -1.913888     9.836632    20.523630     0.081456
C     -2.060086    10.857467    19.627912    -0.142667
C     -2.866374    10.667272    18.482051     0.074022
C     -3.445243     9.413729    18.330768    -0.125448
C     -3.222254     8.412845    19.262435     0.085182
C     -3.049491    11.737553    17.511141     0.377579
C     -2.374637    13.692992    16.589060     0.374785
C     -4.238253    12.671572    15.838335     0.372847
C      6.955342    -0.788973    15.589690     0.087380
C      6.103279    -1.872730    15.523785    -0.142200
C      5.923122    -2.692435    16.606136     0.063301
C      6.608317    -2.374740    17.752595    -0.139280
C      7.472194    -1.298401    17.752595     0.092951
C      7.380586    11.623390    14.073860     0.087501
C      8.498462    11.584062    14.900676    -0.135889
C     -5.446209    12.687040    14.970477     0.064580
C     -6.902258    13.737430    13.390837     0.082948
C     -5.762231    13.776828    14.198781    -0.145944
C      7.699560    11.866562    10.176437     0.092670
C      8.451213    11.245512     9.187852    -0.141158
C      7.919599    10.155334     8.544672     0.064280
C      6.651099     9.718355     8.878095    -0.151115
C      5.982141    10.386126     9.894840     0.099244
C      8.705218     9.459485     7.497670     0.371630
C     -4.081698     9.141173     6.449171     0.368158
C      8.855851     7.966434     5.815278     0.379219
C     -0.378082     8.846440     5.811683     0.095551
C     -1.749954     8.626136     5.697846    -0.146962
C     -2.625653     9.392093     6.440783     0.069796
C     -2.092562    10.394671     7.219668    -0.138796
C     -0.729550    10.543250     7.300553     0.077872
C      6.276032     5.724649     4.355767     0.083175
C      6.893297     6.597334     5.194566    -0.150401
C      8.212006     6.977216     4.932441     0.056562
C      8.841092     6.427608     3.840504    -0.135302
C      8.129318     5.537229     3.052632     0.104792
C      9.297414     1.822357     9.433500     0.081456
C      9.443612     0.801522    10.329218    -0.142667
C     10.249900     0.991717    11.475079     0.074022
C     10.828769     2.245260    11.626362    -0.125448
C     10.605780     3.246144    10.694695     0.085182
C     10.433017    -0.078564    12.445989     0.377579
C      9.758163    -2.034003    13.368070     0.374785
C     11.621779    -1.012583    14.118795     0.372847
C      0.428184    12.447962    14.367440     0.087380
C      1.280247    13.531719    14.433345    -0.142201
C      1.460404    14.351424    13.350994     0.063301
C      0.775209    14.033729    12.204535    -0.139280
C     -0.088668    12.957390    12.204535     0.092951
C      0.002940     0.035599    15.883270     0.087501
C     -1.114936     0.074927    15.056454    -0.135888
C     12.829735    -1.028051    14.986653     0.064580
C     -0.481416    -2.078441    16.566293     0.082948
C     13.145757    -2.117839    15.758349    -0.145944
C     -0.316034    -0.207573    19.780693     0.092670
C     -1.067687     0.413477    20.769278    -0.141158
C     -0.536073     1.503655    21.412458     0.064280
C      0.732427     1.940634    21.079035    -0.151115
C      1.401385     1.272863    20.062290     0.099244
C     -1.321692     2.199504    22.459460     0.371630
C     11.465224     2.517816    23.507959     0.368158
C     -1.472325     3.692555    24.141852     0.379219
C      7.761608     2.812549    24.145447     0.095551
C      9.133480     3.032853    24.259284    -0.146962
C     10.009179     2.266896    23.516347     0.069796
C      9.476088     1.264318    22.737462    -0.138796
C      8.113076     1.115739    22.656577     0.077872
C      1.107494     5.934340    25.601363     0.083175
C      0.490229     5.061655    24.762564    -0.150401
C     -0.828480     4.681773    25.024689     0.056562
C     -1.457566     5.231381    26.116626    -0.135302
C     -0.745792     6.121760    26.904498     0.104791
C      5.469755    -1.113119    24.412065     0.083920
C      5.323564    -2.133954    25.307783    -0.138533
C      4.517273    -1.943759    26.453644     0.071395
C      3.938393    -0.690216    26.604927    -0.129787
C      4.161374     0.310668    25.673260     0.089484
C      4.334163    -3.014040    27.424554     0.379999
C      5.009032    -4.969479    28.346635     0.376661
C      3.145406    -3.948059    29.097360     0.375396
C     -0.428313     9.512486    29.346005     0.086009
C     -1.280385    10.596243    29.411910    -0.143582
C     -1.460548    11.415948    28.329559     0.062588
C     -0.775347    11.098253    27.183100    -0.139430
C      0.088538    10.021914    27.183100     0.095256
C     -0.002967     2.971075     0.904705     0.086696
C      1.114911     3.010403     0.077889    -0.135992
C      1.937449     1.907425     0.008088     0.063349
C      0.481406     0.857035     1.587728     0.079999
C      1.621434     0.817637     0.779784    -0.145053
C      0.316003     2.727903     4.802128     0.094032
C      1.067650     3.348953     5.790713    -0.137947
C      0.536025     4.439131     6.433893     0.062844
C     -0.732479     4.876110     6.100470    -0.148723
C     -1.401429     4.208339     5.083725     0.093920
C      1.321637     5.134980     7.480895     0.374019
C      3.301916     5.453292     8.529394     0.368262
C      1.472254     6.628031     9.163287     0.376101
C      7.005528     5.748025     9.166882     0.094055
C      5.633654     5.968329     9.280719    -0.144326
C      4.757963     5.202372     8.537782     0.069085
C      5.291064     4.199794     7.758897    -0.141383
C      6.654077     4.051215     7.678012     0.079047
C     -1.107586     8.869816    10.622798     0.082797
C     -0.490313     7.997131     9.783999    -0.152245
C      0.828399     7.617249    10.046124     0.057231
C      1.457479     8.166857    11.138061    -0.133967
C      0.745696     9.057236    11.925933     0.103561
I      2.418369    11.310766     9.078508    -0.440404
I      3.459473     8.079221     6.119942    -0.429920
I     -5.123552    11.859017    25.891648    -0.446855
I     -3.802316     8.103617    28.128547    -0.442728
I      3.797222     3.165055     3.140406    -0.465457
I      5.872007    -0.559272    29.713279    -0.460010
I     -2.418480     8.375290    24.057073    -0.441129
I     -3.459551     5.143745    21.098507    -0.429748
I      5.123409    14.794493    10.913083    -0.446771
I      3.802201    11.039093    13.149982    -0.442445
I     10.969946     0.229579    18.118971    -0.465702
I      8.895148     2.376204    14.734714    -0.459995
I      9.802006     3.283699     5.900057    -0.441129
I     10.843077     6.515244     8.858623    -0.429748
I      2.260117    -3.135504    19.044047    -0.446771
I      3.581325     0.619896    16.807148    -0.442445
I     -3.586420    11.429410    11.838159    -0.465702
I     -1.511622     9.282785    15.222416    -0.459995
I      4.965157     0.348223    20.878622    -0.440404
I      3.924053     3.579768    23.837188    -0.429920
I     12.507078    -0.200028     4.065482    -0.446855
I     11.185842     3.555372     1.828583    -0.442728
I      3.586304     8.493934    26.816724    -0.465457
I      1.511519    12.218261     0.243851    -0.460010
N      2.460162    11.565675     5.378803    -0.169699
N      2.173664    15.660085     2.528382    -0.399881
N      3.386048    16.630440     0.739941    -0.387279
N      4.115556    14.599463     1.707556    -0.386652
N      7.134023     2.413905     1.738712    -0.167140
N      7.686263     9.745653    28.311884    -0.171579
N      8.279912     8.500868    25.507597    -0.168003
N      4.760898     6.906873    22.338433    -0.387050
N      4.585176     5.306241    20.598523    -0.389795
N      6.651105     5.569634    21.764454    -0.379102
N     -0.124091     6.834635    21.594298    -0.167568
N      7.885660     2.265969    18.250782    -0.166369
N     -2.460269     8.630199    20.357368    -0.165047
N     -2.173800    12.724609    17.506947    -0.397267
N     -3.386190    13.694964    15.718506    -0.386614
N     -4.115682    11.663987    16.686121    -0.384828
N      7.633154    -0.521571    16.717277    -0.171142
N      7.080808    12.681129    13.333319    -0.174484
N      6.487174    11.436344    10.529032    -0.165908
N     -4.760993     9.842349     7.359868    -0.384868
N     10.181945     8.241717     5.619958    -0.391812
N      8.116012     8.505110     6.785889    -0.381385
N      0.123998     9.770111     6.615733    -0.167748
N      6.881491     5.201445     3.272217    -0.165625
N      9.843795     3.028790     9.599762    -0.165047
N      9.557326    -1.065620    12.450183    -0.397267
N     10.769716    -2.035975    14.238624    -0.386614
N     11.499208    -0.004998    13.271009    -0.384828
N     -0.249628    12.180560    13.239853    -0.171142
N      0.302718    -1.022140    16.623811    -0.174484
N      0.896352     0.222645    19.428098    -0.165908
N     -2.622681     1.816640    22.597262    -0.384868
N     -2.798419     3.417272    24.337172    -0.391811
N     -0.732486     3.153879    23.171241    -0.381385
N      7.259528     1.888878    23.341397    -0.167748
N      0.502035     6.457544    26.684913    -0.165625
N      4.923364     0.093314    24.578327    -0.169699
N      5.209862    -4.001096    27.428748    -0.399881
N      3.997478    -4.971451    29.217189    -0.387279
N      3.267970    -2.940474    28.249574    -0.386652
N      0.249503     9.245084    28.218418    -0.167140
N     -0.302737     1.913336     1.645246    -0.171579
N     -0.896386     3.158121     4.449533    -0.168003
N      2.622628     4.752116     7.618697    -0.387050
N      2.798350     6.352748     9.358607    -0.389795
N      0.732421     6.089355     8.192676    -0.379103
N      7.507617     4.824354     8.362832    -0.167568
N     -0.502134     9.393020    11.706348    -0.166369

The following XYZ coordinates are in angstroms. Other properties are in atomic units.
The sperically averaged electron density of each atom fit to a function of the form exp(a - br)
eigen_1, eigen_2 and eigen_3 are the three eigenvalues of traceless quadrupole moment tensor
  atom number  atomic symbol              X              Y              Z     net charge C6 coefficient C8 coefficient C10 coefficient fluctuating dipole atomic polarizability isotropic forcefield polarizability              a              b squared Pearson coefficient          <r^3>          <r^4>         wp_QDO          m_QDO          q_QDO       dipole_x       dipole_y       dipole_z         dipole            Qxy            Qxz            Qyz     Q(x^2-y^2)  Q(3z^2 - R^2)        eigen_1        eigen_2        eigen_3 static polarizability      alpha(xx)      alpha(xy)      alpha(xz)      alpha(yy)      alpha(yz)      alpha(zz) atomic spin moment
            1             Zn       2.167924      10.141962       6.823935       0.437017     136.907317 0.33314877E+04  0.12306420E+06                                21.650460                           18.793843       0.329629       1.851647                    0.998634      60.391902     180.516134       0.417050       0.397580      -1.140009       0.009277      -0.006546       0.003630       0.011920      -0.008077      -0.008125       0.013425      -0.006841      -0.034017      -0.018768      -0.003083       0.021851             25.675231      26.243594       2.633561      -0.893493      26.401990      -6.914326      24.380109          -0.000001
            2             Zn      -5.486521       9.589243      26.965012       0.465209     131.769467 0.32483051E+04  0.11921026E+06                                21.243637                           18.683055       0.347953       1.863914                    0.998556      59.434784     176.954351       0.414170       0.402968      -1.136418       0.027768      -0.001754      -0.010313       0.029673      -0.019735      -0.019217       0.014179       0.013631      -0.001195      -0.020703      -0.015820       0.036523             24.616566      27.554311       3.292100      -1.108439      20.792521       5.726308      25.502867          -0.000001
            3             Zn       5.849860       4.021634       1.928940       0.466408     132.752635 0.31992709E+04  0.11700572E+06                                21.243194                           18.433466       0.346397       1.866953                    0.998474      59.222707     176.218166       0.420490       0.398285      -1.139348      -0.017049       0.008192      -0.001694       0.018991      -0.001895      -0.011457       0.006718       0.018862       0.002245      -0.013760      -0.004405       0.018165             24.811504      23.814370      -0.456196       4.381571      25.951538       6.379823      24.668603          -0.000000
            4             Zn      -2.168021       7.206486      21.802500       0.436788     136.897075 0.33320777E+04  0.12309074E+06                                21.649751                           18.796453       0.328442       1.851320                    0.998696      60.395660     180.527485       0.416992       0.397620      -1.139987      -0.009554      -0.006794       0.005740       0.013053       0.008368       0.008955       0.014912      -0.007029      -0.033876      -0.020021      -0.003405       0.023425             25.670481      26.246733      -2.630893       0.891870      26.390685      -6.903313      24.374026          -0.000001
            5             Zn       5.486395      12.524719      11.986447       0.464616     131.889554 0.32522310E+04  0.11939374E+06                                21.258243                           18.695755       0.342514       1.862113                    0.998611      59.473771     177.115924       0.413971       0.403029      -1.136343      -0.027586      -0.000311      -0.008492       0.028865       0.019982       0.021088       0.013992       0.015906      -0.002185      -0.021155      -0.017131       0.038286             24.632843      27.580892      -3.293624       1.114094      20.801003       5.723508      25.516633          -0.000001
            6             Zn       8.917303       1.086158      16.907505       0.467946     132.741489 0.31983017E+04  0.11696852E+06                                21.246775                           18.434523       0.344812       1.866492                    0.998505      59.213516     176.224492       0.420321       0.398452      -1.139160       0.017571       0.008390      -0.000795       0.019488       0.001799       0.012269       0.007374       0.017387       0.001819      -0.014181      -0.004451       0.018631             24.818828      23.820384       0.465551      -4.381444      25.967164       6.384515      24.668935          -0.000000
            7             Zn       9.551547       4.452503       8.154630       0.436788     136.897066 0.33320775E+04  0.12309073E+06                                21.649750                           18.796452       0.328442       1.851320                    0.998696      60.395658     180.527476       0.416992       0.397620      -1.139987       0.009554       0.006794      -0.005740       0.013053       0.008368       0.008955       0.014912      -0.007029      -0.033876      -0.020021      -0.003405       0.023425             25.670480      26.246731      -2.630892       0.891870      26.390683      -6.903312      24.374025          -0.000001
            8             Zn       1.897131      -0.865730      17.970683       0.464616     131.889548 0.32522308E+04  0.11939373E+06                                21.258242                           18.695753       0.342515       1.862113                    0.998611      59.473770     177.115917       0.413971       0.403029      -1.136343       0.027586       0.000311       0.008492       0.028865       0.019982       0.021088       0.013992       0.015906      -0.002185      -0.021155      -0.017131       0.038286             24.632842      27.580891      -3.293624       1.114093      20.801002       5.723508      25.516632          -0.000001
            9             Zn      -1.533777      10.572831      13.049625       0.467946     132.741493 0.31983018E+04  0.11696853E+06                                21.246775                           18.434524       0.344812       1.866492                    0.998505      59.213517     176.224498       0.420321       0.398452      -1.139160      -0.017571      -0.008390       0.000795       0.019488       0.001799       0.012269       0.007374       0.017387       0.001819      -0.014181      -0.004451       0.018631             24.818828      23.820384       0.465552      -4.381443      25.967164       6.384515      24.668937          -0.000000
           10             Zn       5.215602       1.517027      23.133195       0.437017     136.907324 0.33314879E+04  0.12306421E+06                                21.650461                           18.793843       0.329629       1.851647                    0.998634      60.391904     180.516141       0.417050       0.397580      -1.140009      -0.009277       0.006546      -0.003630       0.011920      -0.008077      -0.008125       0.013425      -0.006841      -0.034017      -0.018768      -0.003083       0.021851             25.675232      26.243596       2.633562      -0.893493      26.401991      -6.914327      24.380109          -0.000001
           11             Zn      12.870047       2.069746       2.992118       0.465209     131.769471 0.32483052E+04  0.11921026E+06                                21.243638                           18.683056       0.347952       1.863914                    0.998556      59.434783     176.954351       0.414170       0.402968      -1.136418      -0.027768       0.001754       0.010313       0.029673      -0.019735      -0.019217       0.014179       0.013631      -0.001195      -0.020703      -0.015820       0.036523             24.616567      27.554312       3.292099      -1.108440      20.792522       5.726308      25.502868          -0.000001
           12             Zn       1.533666       7.637355      28.028190       0.466408     132.752639 0.31992710E+04  0.11700572E+06                                21.243195                           18.433467       0.346397       1.866953                    0.998474      59.222708     176.218172       0.420490       0.398285      -1.139348       0.017049      -0.008192       0.001694       0.018991      -0.001895      -0.011457       0.006718       0.018862       0.002245      -0.013760      -0.004405       0.018165             24.811505      23.814372      -0.456196       4.381571      25.951539       6.379823      24.668604          -0.000000
           13              H       1.396917      12.927753       6.326946       0.087966       1.562905 0.11760792E+02  0.12587351E+03                                 2.150849                            1.947947      -1.219621       2.284622                    0.994973       3.780254      10.696071       0.472998       1.209899      -0.726143      -0.026650       0.016304       0.034609       0.046624      -0.012785      -0.014651       0.002875      -0.015052      -0.031252      -0.022535      -0.000712       0.023247              2.267534       2.056277       0.074927      -0.733448       1.838766      -0.144959       2.907561          -0.000001
           14              H       1.624326      14.623142       4.796137       0.133998       1.180633 0.87154960E+01  0.86304819E+02                                 1.767404                            1.669975      -1.083177       2.374558                    0.997896       3.289150       8.870102       0.515471       1.199939      -0.729690      -0.019290       0.034449       0.010293       0.040802      -0.009516      -0.013618       0.008706      -0.004785      -0.011740      -0.015908      -0.005433       0.021341              1.799235       1.526494      -0.304861      -0.078320       2.276545      -0.081246       1.594665          -0.000002
           15              H       4.000381      12.175067       2.600279       0.134590       1.275601 0.96916662E+01  0.98985043E+02                                 1.891317                            1.784386      -1.227032       2.307655                    0.995572       3.456213       9.602207       0.486771       1.232000      -0.721729       0.023942      -0.011831      -0.031934       0.041629      -0.014389      -0.011182       0.005873       0.001178      -0.008442      -0.014728      -0.007134       0.021862              1.919513       1.786990      -0.065856      -0.451975       1.730470      -0.068664       2.241079           0.000000
           16              H       3.613486      10.493098       4.152058       0.096695       1.527146 0.11431936E+02  0.12210506E+03                                 2.153806                            1.947236      -1.290485       2.252815                    0.994605       3.827132      10.997794       0.461045       1.243795      -0.717509       0.023029      -0.036776      -0.017309       0.046716      -0.008283      -0.017780       0.005759       0.004336       0.021440      -0.016465      -0.007816       0.024281              2.272319       1.898501      -0.586306      -0.041404       3.170046      -0.139627       1.748410           0.000000
           17              H       7.704037      -3.163609      29.810340       0.094666       1.549433 0.12091179E+02  0.13179937E+03                                 2.234000                            2.050942      -1.252264       2.272995                    0.994607       3.933697      11.657632       0.430717       1.304576      -0.704536       0.003111       0.022793      -0.042930       0.048705      -0.005146      -0.011490      -0.000454       0.005740       0.054312      -0.016354      -0.006389       0.022743              2.320249       1.873667      -0.280261       0.337031       2.392843      -0.649014       2.694237           0.000000
           18              H       9.133510      -4.988956      29.696503       0.131062       1.287937 0.10122895E+02  0.10521069E+03                                 1.965088                            1.874445      -1.033855       2.400799                    0.997381       3.512315      10.057492       0.452772       1.301583      -0.707215       0.020387      -0.004300      -0.035825       0.041443      -0.002516      -0.008980      -0.004705      -0.013039       0.053447      -0.018519      -0.002250       0.020768              1.998219       1.949209      -0.230433      -0.312452       1.753525       0.222512       2.291922           0.000000
           19              H       8.278489       0.041707       3.561903       0.130263       1.313861 0.10123937E+02  0.10513399E+03                                 1.974033                            1.859896      -1.141414       2.344382                    0.996600       3.567360      10.182291       0.460313       1.281324      -0.710603       0.004354      -0.017669       0.035629       0.040008      -0.002118      -0.007408      -0.011134       0.010209       0.046296      -0.018045      -0.002968       0.021013              2.008221       1.652706      -0.253247       0.110304       2.075542      -0.400144       2.296414          -0.000001
           20              H       6.795855       1.822749       3.561903       0.083587       1.729481 0.13356509E+02  0.14930139E+03                                 2.402023                            2.152501      -1.409771       2.194280                    0.991969       4.113855      12.357025       0.421221       1.300843      -0.704846      -0.019094       0.004061       0.041460       0.045825      -0.007825      -0.006501      -0.010609      -0.020802       0.046456      -0.023247       0.001686       0.021561              2.559903       2.416012      -0.446125      -0.780390       2.190539       0.550148       3.073159          -0.000000
           21              H       7.956510       7.927148      29.016476       0.088552       1.712327 0.13345826E+02  0.14839586E+03                                 2.350959                            2.127277      -1.255771       2.263821                    0.994951       3.959993      11.668116       0.433208       1.271551      -0.712484       0.019440      -0.042391       0.002631       0.046710       0.001782      -0.008200      -0.012310      -0.030994      -0.008424      -0.018995      -0.004554       0.023548              2.455011       2.679784      -0.854196      -0.271297       2.757479       0.172032       1.927769           0.000000
           22              H       6.073691      13.742489       0.434378       0.135978       1.192645 0.88635148E+01  0.88381944E+02                                 1.800219                            1.701565      -1.040622       2.393352                    0.998316       3.316457       9.055266       0.501448       1.224961      -0.723955      -0.006427      -0.035799       0.018688       0.040892      -0.006856       0.002468      -0.010631      -0.025371      -0.033108      -0.014502      -0.008894       0.023396              1.824170       1.654982       0.146252      -0.260129       2.024688      -0.392994       1.792839           0.000001
           23              H       7.119195      11.565110      27.842157       0.088415       1.629490 0.12976822E+02  0.14362249E+03                                 2.288058                            2.107493      -1.302636       2.241151                    0.994640       4.001047      11.852431       0.431178       1.283499      -0.709149       0.001976       0.041113      -0.020874       0.046151      -0.014109      -0.001484      -0.003655      -0.016703      -0.040716      -0.015389      -0.007955       0.023344              2.360451       2.056566       0.457674      -0.368594       2.696224      -0.518974       2.328565          -0.000000
           24              H       5.211272      11.615869      29.193223       0.133607       1.303030 0.10215974E+02  0.10662179E+03                                 1.989297                            1.889386      -1.110087       2.362127                    0.997120       3.572908      10.315575       0.447865       1.310367      -0.704699      -0.020701       0.033608      -0.002691       0.039564      -0.006296       0.000404      -0.011171      -0.025134      -0.011520      -0.013067      -0.007802       0.020869              2.020750       2.164957      -0.402224      -0.185572       2.224711       0.101314       1.672581           0.000000
           25              H       6.705723       9.691479      25.595372       0.091762       1.584874 0.11919040E+02  0.12958628E+03                                 2.282769                            2.044793      -1.259140       2.274896                    0.993302       3.921039      11.642636       0.428252       1.315494      -0.702374      -0.024826       0.037222       0.018198       0.048301      -0.014589       0.005996       0.008999       0.005966      -0.017259      -0.020104       0.002281       0.017823              2.443423       1.984960      -0.358669      -0.240652       2.793075       0.930916       2.552233          -0.000001
           26              H       5.450517       8.630690      23.941738       0.127489       1.413518 0.10809377E+02  0.11399967E+03                                 2.057120                            1.907196      -1.352665       2.237891                    0.994605       3.691871      10.587206       0.460237       1.261890      -0.713987      -0.034646       0.017919      -0.006855       0.039603      -0.015708       0.001946      -0.001354      -0.004369      -0.016713      -0.013119      -0.005742       0.018861              2.114848       2.717250      -0.238317       0.339210       1.804137       0.099158       1.823156          -0.000002
           27              H       8.517676       6.050193      23.405506       0.123140       1.129279 0.82948830E+01  0.83758014E+02                                 1.902645                            1.766195      -1.560863       2.136530                    0.991610       4.064836      12.284128       0.430122       1.410257      -0.678829       0.017788      -0.024392      -0.015437       0.033907      -0.010234       0.003041       0.002321       0.001795      -0.022147      -0.010779      -0.003208       0.013987              1.976237       1.832884      -0.333919      -0.118572       2.279962       0.485739       1.815864          -0.000000
           28              H      -5.119839       7.139551      25.128041       0.088077       1.414606 0.10582654E+02  0.11280198E+03                                 2.162310                            1.957269      -1.498590       2.151217                    0.991496       4.218219      12.810901       0.423298       1.357493      -0.689986       0.042328      -0.018675       0.006295       0.046691      -0.011071       0.004955       0.009654      -0.004902      -0.037052      -0.019653       0.001397       0.018256              2.272645       3.144039      -0.404073       0.376601       1.849426       0.027107       1.824469           0.000000
           29              H      -0.217117       5.380516      20.274986       0.092006       1.599408 0.12457650E+02  0.13595131E+03                                 2.234789                            2.048136      -1.229486       2.284341                    0.995153       3.832874      11.133649       0.444474       1.262736      -0.714796      -0.022692      -0.027988      -0.030394       0.047139      -0.004642      -0.000742       0.016597      -0.008454       0.014281      -0.014496      -0.005974       0.020470              2.319852       2.612480       0.504432       0.533591       2.250771       0.395645       2.096305          -0.000000
           30              H       2.079184       5.020739      20.089251       0.133927       1.205427 0.89793361E+01  0.90251759E+02                                 1.844668                            1.736116      -1.028659       2.399335                    0.998017       3.402695       9.472279       0.484117       1.258764      -0.715668       0.011636      -0.028302      -0.026967       0.040788       0.000269       0.003095       0.014582      -0.013114       0.012194      -0.011685      -0.007395       0.019081              1.881582       1.852494      -0.233743      -0.199272       2.013432       0.412997       1.778821          -0.000000
           31              H       2.665427       8.048112      22.674552       0.131732       1.320314 0.99985483E+01  0.10309823E+03                                 1.943508                            1.817355      -1.253770       2.286265                    0.996177       3.552693       9.974186       0.479532       1.238722      -0.719490       0.019584       0.026938       0.017840       0.037782       0.006693      -0.002808       0.010632      -0.021116      -0.017870      -0.014873      -0.004306       0.019179              1.990741       2.284863       0.297757       0.296045       1.911712       0.315060       1.775648          -0.000002
           32              H       0.377986       8.284609      22.845307       0.086599       1.571642 0.12032004E+02  0.13049276E+03                                 2.204926                            2.003985      -1.414665       2.185929                    0.993906       4.013894      11.717723       0.451207       1.251648      -0.714601      -0.006013       0.034740       0.029018       0.045663       0.008720       0.009009       0.013602      -0.007458      -0.016791      -0.015261      -0.006686       0.021947              2.325839       2.259479      -0.590083      -0.376032       2.470762       0.569963       2.247277          -0.000001
           33              H       9.387482       2.538443      19.517070       0.086170       1.290733 0.96678685E+01  0.10103742E+03                                 2.054204                            1.885858      -1.470604       2.164324                    0.991494       4.202205      12.755882       0.424850       1.379490      -0.685251       0.043336      -0.005395       0.013811       0.045802      -0.001082       0.011135       0.007272       0.015765       0.015919      -0.014972      -0.002167       0.017139              2.139980       2.912536      -0.368935       0.186927       1.750130       0.068206       1.757276          -0.000000
           34              H       8.334573       4.007904      20.928051       0.121434       1.103099 0.82033198E+01  0.82868434E+02                                 1.893690                            1.771136      -1.603582       2.114013                    0.990851       4.165060      12.721839       0.422826       1.433987      -0.673845       0.019904       0.009658       0.025891       0.034056      -0.001504       0.009468      -0.000860       0.018823       0.010941      -0.011356      -0.004043       0.015398              1.964625       1.890198       0.097957       0.349344       1.774390       0.383926       2.229286          -0.000000
           35              H       5.026724       3.714953      18.612365       0.130098       1.445596 0.11206575E+02  0.11957166E+03                                 2.116429                            1.965427      -1.347521       2.249146                    0.993423       3.713958      10.804468       0.444098       1.292624      -0.707853      -0.036786       0.008143      -0.011721       0.039458      -0.003963       0.010381      -0.003408       0.015880      -0.000077      -0.009195      -0.007009       0.016204              2.171307       2.831928      -0.311791       0.156047       1.836027       0.105099       1.845964           0.000000
           36              H       6.196293       2.215030      17.285264       0.089581       1.367545 0.10092000E+02  0.10608270E+03                                 2.111087                            1.910117      -1.306702       2.248763                    0.992351       4.019603      12.041068       0.429798       1.355733      -0.691643      -0.025835      -0.018054      -0.035912       0.047781      -0.006437       0.011057       0.010756       0.008504       0.000331      -0.019359       0.005631       0.013728              2.240708       1.968148       0.254200       0.423513       2.117624       0.706025       2.636351           0.000000
           37              H      -1.397037       9.992277      21.305511       0.088193       1.554846 0.11688287E+02  0.12488694E+03                                 2.141978                            1.940767      -1.207938       2.289884                    0.995073       3.773190      10.662266       0.474365       1.208446      -0.726462       0.026901       0.015941       0.034963       0.046907       0.012742       0.014711       0.003032      -0.015160      -0.031392      -0.022580      -0.000758       0.023339              2.257760       2.047989      -0.074455       0.728362       1.832094      -0.143953       2.893198          -0.000002
           38              H      -1.624458      11.687666      19.774702       0.136073       1.173949 0.86539054E+01  0.85532436E+02                                 1.759402                            1.662963      -1.074292       2.378341                    0.997905       3.280204       8.833981       0.517134       1.198352      -0.730023       0.018484       0.033836       0.009585       0.039729       0.009618       0.013842       0.009052      -0.004518      -0.011798      -0.016089      -0.005689       0.021778              1.790912       1.520293       0.302541       0.077761       2.264462      -0.080575       1.587979          -0.000002
           39              H      -4.000488       9.239591      17.578844       0.132510       1.282755 0.97553885E+01  0.99792193E+02                                 1.898043                            1.789962      -1.236048       2.302867                    0.995542       3.465081       9.632172       0.486160       1.231613      -0.721836      -0.024928      -0.011581      -0.032274       0.042392       0.014362       0.010809       0.006101       0.000524      -0.009247      -0.014400      -0.007360       0.021761              1.926572       1.793283       0.066263       0.455413       1.735721      -0.068924       2.250711          -0.000000
           40              H      -3.613582       7.557622      19.130623       0.096801       1.522028 0.11392766E+02  0.12159466E+03                                 2.149983                            1.944748      -1.289199       2.253932                    0.994618       3.822952      10.985275       0.460991       1.244883      -0.717279      -0.023624      -0.036794      -0.017204       0.046988       0.008080       0.017443       0.005896       0.004625       0.021583      -0.015969      -0.008054       0.024023              2.267799       1.895456       0.583446       0.041256       3.161501      -0.139669       1.746441          -0.000000
           41              H       7.063140      -0.228133      14.831775       0.095891       1.551922 0.12117858E+02  0.13221580E+03                                 2.240567                            2.056447      -1.271984       2.265980                    0.994388       3.934818      11.681734       0.428951       1.308701      -0.703699      -0.002337       0.021962      -0.042256       0.047679       0.004913       0.011795      -0.000522       0.005307       0.054413      -0.016228      -0.006711       0.022940              2.327250       1.878521       0.281644      -0.338703       2.400166      -0.652212       2.703064           0.000000
           42              H       5.633683      -2.053480      14.717938       0.129781       1.294472 0.10186541E+02  0.10604241E+03                                 1.972272                            1.880782      -1.043038       2.395930                    0.997244       3.520246      10.089607       0.451827       1.302212      -0.707102      -0.019973      -0.004395      -0.036313       0.041676       0.002630       0.009080      -0.004879      -0.013073       0.053206      -0.018620      -0.002170       0.020790              2.005648       1.956226       0.231888       0.314667       1.759323       0.224089       2.301396           0.000000
           43              H       6.488705      -2.893769      18.540468       0.130169       1.311926 0.10105701E+02  0.10489508E+03                                 1.971810                            1.858010      -1.133768       2.347254                    0.996652       3.566045      10.175423       0.460634       1.281035      -0.710658      -0.004475      -0.017627       0.035867       0.040214       0.002175       0.007781      -0.011183       0.009893       0.046467      -0.018098      -0.003161       0.021259              2.005897       1.651199       0.252755      -0.110012       2.073049      -0.399107       2.293442          -0.000001
           44              H       7.971324      -1.112727      18.540468       0.086157       1.718971 0.13262557E+02  0.14802396E+03                                 2.394693                            2.146679      -1.412196       2.194508                    0.991965       4.101845      12.320795       0.421176       1.302981      -0.704394       0.018598       0.003730       0.040204       0.044454       0.007594       0.006770      -0.010227      -0.020642       0.045576      -0.022974       0.001902       0.021072              2.551624       2.408368       0.443864       0.776542       2.184032       0.547449       3.062472          -0.000001
           45              H       6.810575      10.862624      14.037911       0.088633       1.714363 0.13366467E+02  0.14870106E+03                                 2.354026                            2.129855      -1.260375       2.262049                    0.994787       3.962658      11.683626       0.432607       1.272667      -0.712240      -0.019754      -0.042302       0.002030       0.046731      -0.001983       0.008089      -0.012582      -0.031130      -0.008676      -0.018930      -0.004939       0.023869              2.458335       2.683751       0.855803       0.272017       2.761161       0.172422       1.930094           0.000000
           46              H       8.693392      10.807013      15.412943       0.135967       1.197274 0.89087415E+01  0.88975529E+02                                 1.807721                            1.708165      -1.055521       2.387195                    0.998186       3.322193       9.088047       0.499318       1.228216      -0.723235       0.005276      -0.035926       0.018590       0.040793       0.006325      -0.002567      -0.010684      -0.025473      -0.032980      -0.014520      -0.008724       0.023244              1.831938       1.661718      -0.147226       0.262008       2.033694      -0.395624       1.800402           0.000000
           47              H      -7.119339      14.500586      12.863592       0.087730       1.634801 0.13024329E+02  0.14427148E+03                                 2.292644                            2.111042      -1.309588       2.238202                    0.994624       4.005244      11.867636       0.430935       1.283127      -0.709242      -0.002310       0.041381      -0.021217       0.046561       0.014162       0.001042      -0.003332      -0.016856      -0.040992      -0.015024      -0.008442       0.023466              2.365412       2.060221      -0.459473       0.369962       2.702783      -0.521433       2.333232          -0.000000
           48              H      -5.211418      14.551345      14.214658       0.133253       1.301479 0.10200242E+02  0.10639794E+03                                 1.986141                            1.886697      -1.098900       2.366708                    0.997297       3.571084      10.301518       0.448702       1.308654      -0.705053       0.020797       0.034036      -0.002932       0.039995       0.006108      -0.000421      -0.010964      -0.025177      -0.012022      -0.012856      -0.007863       0.020719              2.017416       2.161234       0.400905       0.184987       2.220763       0.100953       1.670251           0.000000
           49              H       8.061352      12.626955      10.616807       0.091388       1.577974 0.11857453E+02  0.12871569E+03                                 2.273475                            2.037512      -1.244113       2.280900                    0.993537       3.914093      11.602891       0.429760       1.312926      -0.702904       0.024400       0.037889       0.017710       0.048421       0.014564      -0.005873       0.009208       0.006896      -0.017002      -0.020248       0.002385       0.017863              2.432754       1.977466       0.356096       0.238815       2.779975       0.924487       2.540821          -0.000001
           50              H      -5.450630      11.566166       8.963173       0.129947       1.408263 0.10763370E+02  0.11342690E+03                                 2.054665                            1.905141      -1.362020       2.234652                    0.994484       3.684650      10.572588       0.459622       1.264553      -0.713400       0.033949       0.017593      -0.006588       0.038800       0.015774      -0.001996      -0.001242      -0.004396      -0.016683      -0.013209      -0.005704       0.018913              2.112310       2.713358       0.237634      -0.338505       1.802272       0.099083       1.821301          -0.000002
           51              H       6.249434       8.985669       8.426941       0.124351       1.124661 0.82546799E+01  0.83266086E+02                                 1.899231                            1.763274      -1.561536       2.137029                    0.991574       4.056268      12.259223       0.429900       1.412442      -0.678442      -0.017829      -0.023949      -0.015107       0.033461       0.010015      -0.003091       0.002382       0.001536      -0.021747      -0.010714      -0.002975       0.013689              1.972527       1.829557       0.333008       0.118299       2.275429       0.484337       1.812594          -0.000000
           52              H       5.119737      10.075027      10.149476       0.085018       1.420375 0.10628398E+02  0.11332925E+03                                 2.161513                            1.956508      -1.476123       2.159025                    0.991747       4.221629      12.793045       0.425310       1.350600      -0.691368      -0.044230      -0.018762       0.006561       0.048490       0.011352      -0.004881       0.009779      -0.005625      -0.036576      -0.019692       0.001079       0.018613              2.271777       3.143035       0.404048      -0.376496       1.848632       0.026952       1.823663           0.000000
           53              H       0.217038       8.315992       5.296421       0.091895       1.594514 0.12408695E+02  0.13523098E+03                                 2.225771                            2.040634      -1.208641       2.292279                    0.995304       3.829529      11.102111       0.446602       1.258449      -0.715683       0.022843      -0.027830      -0.030548       0.047217       0.004416       0.000505       0.016785      -0.008320       0.013294      -0.014691      -0.005757       0.020447              2.310075       2.600614      -0.501227      -0.530197       2.241612       0.393125       2.087998          -0.000000
           54              H      -2.079260       7.956215       5.110686       0.135106       1.203198 0.89614053E+01  0.90057181E+02                                 1.845416                            1.736738      -1.038934       2.395596                    0.997963       3.399205       9.472334       0.482881       1.262187      -0.714939      -0.012031      -0.027973      -0.026923       0.040645      -0.000622      -0.003131       0.014560      -0.012684       0.011816      -0.011495      -0.007478       0.018974              1.882398       1.853199       0.233859       0.199365       2.014442       0.413325       1.779552           0.000000
           55              H      -2.665532      10.983588       7.695987       0.130381       1.328238 0.10071147E+02  0.10404210E+03                                 1.952062                            1.824561      -1.271809       2.278441                    0.996026       3.562219      10.012617       0.478307       1.239565      -0.719317      -0.019191       0.027367       0.017505       0.037732      -0.006625       0.002426       0.010713      -0.020720      -0.017679      -0.014509      -0.004579       0.019088              1.999764       2.295914      -0.300301      -0.298515       1.920227       0.317615       1.783150          -0.000002
           56              H      -0.378094      11.220085       7.866742       0.086761       1.567466 0.11995032E+02  0.12997267E+03                                 2.199508                            1.999779      -1.401528       2.191063                    0.993983       4.009229      11.693144       0.452128       1.250241      -0.714907       0.006162       0.034516       0.028826       0.045391      -0.008840      -0.008651       0.013701      -0.007580      -0.017136      -0.015206      -0.006754       0.021960              2.319667       2.253587       0.587549       0.374284       2.463895       0.567314       2.241518          -0.000001
           57              H       5.379664       5.473919       4.538505       0.086737       1.278358 0.95548829E+01  0.99522791E+02                                 2.038420                            1.872949      -1.447620       2.175097                    0.991779       4.174767      12.634468       0.427121       1.376759      -0.685872      -0.043593      -0.005231       0.013076       0.045812       0.001122      -0.011714       0.007469       0.015585       0.016010      -0.015267      -0.002442       0.017709              2.122693       2.885017       0.364165      -0.184449       1.738005       0.067280       1.745058           0.000000
           58              H       6.432558       6.943380       5.949486       0.119514       1.110256 0.82649211E+01  0.83627353E+02                                 1.899725                            1.776013      -1.601143       2.113777                    0.990832       4.177775      12.761308       0.422972       1.431149      -0.674337      -0.020257       0.010132       0.026483       0.034848       0.001639      -0.009477      -0.000993       0.018942       0.010798      -0.011415      -0.004049       0.015464              1.971211       1.896327      -0.099025      -0.352085       1.779494       0.386328       2.237812          -0.000000
           59              H       9.740414       6.650429       3.633800       0.130156       1.445673 0.11207926E+02  0.11959865E+03                                 2.117349                            1.966206      -1.348850       2.248765                    0.993107       3.713614      10.806683       0.443753       1.293493      -0.707681       0.036756       0.008571      -0.011760       0.039532       0.003634      -0.010339      -0.003464       0.015754       0.000139      -0.009207      -0.006824       0.016031              2.172272       2.833403       0.311971      -0.156214       1.836714       0.105158       1.846701           0.000000
           60              H       8.570859       5.150506       2.306699       0.089164       1.366420 0.10081290E+02  0.10592572E+03                                 2.108606                            1.908133      -1.297404       2.252241                    0.992402       4.017140      12.025133       0.430416       1.354355      -0.691925       0.026022      -0.018204      -0.035548       0.047667       0.006535      -0.010859       0.010927       0.008610       0.000861      -0.019440       0.005820       0.013620              2.237888       1.965795      -0.253661      -0.422606       2.115072       0.704635       2.632798           0.000000
           61              H       8.780563       1.666712       8.651619       0.088193       1.554846 0.11688291E+02  0.12488699E+03                                 2.141978                            1.940767      -1.207937       2.289884                    0.995073       3.773191      10.662268       0.474365       1.208445      -0.726462      -0.026901      -0.015941      -0.034963       0.046907       0.012742       0.014711       0.003032      -0.015160      -0.031392      -0.022580      -0.000758       0.023339              2.257760       2.047989      -0.074455       0.728362       1.832094      -0.143953       2.893198          -0.000001
           62              H       9.007984      -0.028677      10.182428       0.136073       1.173949 0.86539094E+01  0.85532485E+02                                 1.759402                            1.662963      -1.074292       2.378341                    0.997905       3.280205       8.833984       0.517134       1.198352      -0.730023      -0.018484      -0.033836      -0.009585       0.039729       0.009618       0.013842       0.009052      -0.004518      -0.011798      -0.016089      -0.005689       0.021778              1.790912       1.520294       0.302541       0.077761       2.264463      -0.080575       1.587980          -0.000002
           63              H      11.384014       2.419398      12.378286       0.132510       1.282755 0.97553863E+01  0.99792160E+02                                 1.898042                            1.789962      -1.236048       2.302867                    0.995542       3.465081       9.632170       0.486161       1.231613      -0.721837       0.024928       0.011581       0.032274       0.042392       0.014362       0.010809       0.006101       0.000524      -0.009247      -0.014400      -0.007360       0.021761              1.926571       1.793283       0.066263       0.455413       1.735720      -0.068924       2.250710          -0.000000
           64              H      10.997108       4.101367      10.826507       0.096801       1.522029 0.11392767E+02  0.12159468E+03                                 2.149983                            1.944747      -1.289199       2.253932                    0.994618       3.822952      10.985273       0.460991       1.244883      -0.717279       0.023624       0.036794       0.017204       0.046988       0.008080       0.017443       0.005896       0.004625       0.021583      -0.015969      -0.008054       0.024023              2.267799       1.895456       0.583445       0.041256       3.161500      -0.139669       1.746440          -0.000000
           65              H       0.320386      11.887122      15.125355       0.095891       1.551922 0.12117858E+02  0.13221580E+03                                 2.240567                            2.056447      -1.271984       2.265980                    0.994388       3.934818      11.681732       0.428952       1.308701      -0.703699       0.002337      -0.021962       0.042256       0.047679       0.004913       0.011795      -0.000522       0.005307       0.054413      -0.016228      -0.006711       0.022940              2.327250       1.878521       0.281644      -0.338703       2.400165      -0.652212       2.703064           0.000000
           66              H       1.749843      13.712469      15.239192       0.129781       1.294472 0.10186535E+02  0.10604232E+03                                 1.972271                            1.880781      -1.043038       2.395930                    0.997244       3.520245      10.089602       0.451827       1.302211      -0.707102       0.019973       0.004395       0.036313       0.041676       0.002630       0.009080      -0.004879      -0.013073       0.053206      -0.018620      -0.002170       0.020790              2.005647       1.956225       0.231888       0.314667       1.759323       0.224089       2.301394           0.000000
           67              H       0.894821      14.552758      11.416662       0.130169       1.311927 0.10105705E+02  0.10489513E+03                                 1.971810                            1.858011      -1.133767       2.347254                    0.996652       3.566046      10.175426       0.460634       1.281035      -0.710658       0.004475       0.017627      -0.035867       0.040214       0.002175       0.007781      -0.011183       0.009893       0.046467      -0.018098      -0.003161       0.021259              2.005897       1.651200       0.252755      -0.110012       2.073049      -0.399107       2.293443          -0.000001
           68              H      -0.587798      12.771716      11.416662       0.086157       1.718971 0.13262556E+02  0.14802396E+03                                 2.394693                            2.146679      -1.412196       2.194508                    0.991965       4.101845      12.320797       0.421175       1.302982      -0.704394      -0.018598      -0.003730      -0.040204       0.044454       0.007594       0.006770      -0.010227      -0.020642       0.045576      -0.022974       0.001902       0.021072              2.551624       2.408368       0.443865       0.776542       2.184032       0.547449       3.062473          -0.000001
           69              H       0.572951       0.796365      15.919219       0.088633       1.714365 0.13366487E+02  0.14870136E+03                                 2.354029                            2.129858      -1.260375       2.262049                    0.994787       3.962660      11.683639       0.432607       1.272668      -0.712240       0.019754       0.042302      -0.002030       0.046731      -0.001983       0.008089      -0.012582      -0.031130      -0.008675      -0.018930      -0.004939       0.023869              2.458339       2.683755       0.855804       0.272017       2.761165       0.172422       1.930096           0.000000
           70              H      -1.309866       0.851976      14.544187       0.135967       1.197275 0.89087455E+01  0.88975579E+02                                 1.807721                            1.708165      -1.055521       2.387195                    0.998186       3.322194       9.088050       0.499318       1.228215      -0.723235      -0.005276       0.035926      -0.018590       0.040793       0.006325      -0.002567      -0.010684      -0.025473      -0.032980      -0.014520      -0.008724       0.023244              1.831938       1.661719      -0.147226       0.262008       2.033694      -0.395624       1.800402           0.000000
           71              H      14.502865      -2.841597      17.093538       0.087730       1.634800 0.13024321E+02  0.14427136E+03                                 2.292642                            2.111040      -1.309588       2.238202                    0.994624       4.005244      11.867630       0.430935       1.283126      -0.709242       0.002310      -0.041381       0.021217       0.046561       0.014162       0.001042      -0.003332      -0.016856      -0.040992      -0.015024      -0.008442       0.023466              2.365410       2.060219      -0.459473       0.369961       2.702780      -0.521432       2.333230          -0.000000
           72              H      12.594944      -2.892356      15.742472       0.133253       1.301479 0.10200237E+02  0.10639788E+03                                 1.986140                            1.886696      -1.098900       2.366708                    0.997297       3.571083      10.301513       0.448703       1.308654      -0.705053      -0.020797      -0.034036       0.002932       0.039995       0.006108      -0.000421      -0.010964      -0.025177      -0.012022      -0.012856      -0.007863       0.020719              2.017416       2.161234       0.400905       0.184986       2.220763       0.100953       1.670250           0.000000
           73              H      -0.677826      -0.967966      19.340323       0.091388       1.577973 0.11857447E+02  0.12871561E+03                                 2.273474                            2.037511      -1.244112       2.280900                    0.993537       3.914092      11.602887       0.429760       1.312926      -0.702904      -0.024400      -0.037889      -0.017710       0.048421       0.014564      -0.005873       0.009208       0.006896      -0.017002      -0.020248       0.002385       0.017863              2.432753       1.977465       0.356096       0.238815       2.779975       0.924486       2.540820          -0.000001
           74              H      12.834156       0.092823      20.993957       0.129947       1.408263 0.10763372E+02  0.11342693E+03                                 2.054665                            1.905141      -1.362021       2.234652                    0.994484       3.684650      10.572590       0.459622       1.264554      -0.713400      -0.033949      -0.017593       0.006588       0.038800       0.015774      -0.001996      -0.001242      -0.004396      -0.016683      -0.013209      -0.005704       0.018913              2.112311       2.713359       0.237634      -0.338505       1.802272       0.099083       1.821302          -0.000002
           75              H       1.134092       2.673320      21.530189       0.124351       1.124661 0.82546799E+01  0.83266086E+02                                 1.899231                            1.763274      -1.561536       2.137029                    0.991574       4.056268      12.259223       0.429900       1.412442      -0.678442       0.017829       0.023949       0.015107       0.033461       0.010015      -0.003091       0.002382       0.001536      -0.021747      -0.010714      -0.002975       0.013689              1.972527       1.829557       0.333008       0.118299       2.275429       0.484337       1.812594          -0.000000
           76              H       2.263789       1.583962      19.807654       0.085018       1.420375 0.10628396E+02  0.11332923E+03                                 2.161513                            1.956508      -1.476123       2.159025                    0.991747       4.221629      12.793045       0.425310       1.350600      -0.691368       0.044230       0.018762      -0.006561       0.048490       0.011352      -0.004881       0.009779      -0.005625      -0.036576      -0.019692       0.001079       0.018613              2.271777       3.143035       0.404047      -0.376496       1.848632       0.026952       1.823663           0.000000
           77              H       7.166488       3.342997      24.660709       0.091895       1.594515 0.12408702E+02  0.13523110E+03                                 2.225773                            2.040636      -1.208641       2.292279                    0.995304       3.829530      11.102118       0.446601       1.258450      -0.715683      -0.022843       0.027830       0.030548       0.047217       0.004416       0.000505       0.016785      -0.008320       0.013294      -0.014691      -0.005757       0.020447              2.310076       2.600616      -0.501228      -0.530198       2.241613       0.393126       2.088000          -0.000000
           78              H       9.462786       3.702774      24.846444       0.135106       1.203199 0.89614130E+01  0.90057293E+02                                 1.845418                            1.736740      -1.038934       2.395596                    0.997963       3.399206       9.472344       0.482880       1.262189      -0.714939       0.012031       0.027973       0.026923       0.040645      -0.000622      -0.003131       0.014560      -0.012684       0.011815      -0.011495      -0.007478       0.018974              1.882400       1.853202       0.233859       0.199365       2.014444       0.413326       1.779554           0.000000
           79              H      10.049058       0.675401      22.261143       0.130381       1.328238 0.10071148E+02  0.10404210E+03                                 1.952061                            1.824560      -1.271809       2.278441                    0.996026       3.562220      10.012617       0.478307       1.239564      -0.719318       0.019191      -0.027367      -0.017505       0.037732      -0.006625       0.002426       0.010713      -0.020720      -0.017679      -0.014509      -0.004579       0.019088              1.999763       2.295913      -0.300301      -0.298515       1.920227       0.317615       1.783150          -0.000002
           80              H       7.761620       0.438904      22.090388       0.086761       1.567466 0.11995032E+02  0.12997266E+03                                 2.199508                            1.999779      -1.401528       2.191063                    0.993983       4.009229      11.693142       0.452128       1.250241      -0.714907      -0.006162      -0.034516      -0.028826       0.045391      -0.008840      -0.008651       0.013701      -0.007580      -0.017136      -0.015206      -0.006754       0.021960              2.319666       2.253587       0.587549       0.374284       2.463895       0.567314       2.241518          -0.000001
           81              H       2.003862       6.185070      25.418625       0.086737       1.278358 0.95548829E+01  0.99522791E+02                                 2.038420                            1.872949      -1.447620       2.175097                    0.991779       4.174767      12.634468       0.427121       1.376759      -0.685872       0.043593       0.005231      -0.013076       0.045812       0.001122      -0.011714       0.007469       0.015585       0.016010      -0.015267      -0.002442       0.017709              2.122693       2.885017       0.364165      -0.184449       1.738005       0.067280       1.745058          -0.000000
           82              H       0.950968       4.715609      24.007644       0.119514       1.110256 0.82649211E+01  0.83627353E+02                                 1.899725                            1.776013      -1.601143       2.113777                    0.990832       4.177775      12.761308       0.422972       1.431149      -0.674337       0.020257      -0.010132      -0.026483       0.034848       0.001639      -0.009477      -0.000993       0.018942       0.010798      -0.011415      -0.004049       0.015464              1.971211       1.896327      -0.099025      -0.352085       1.779494       0.386328       2.237812          -0.000000
           83              H      -2.356888       5.008560      26.323330       0.130155       1.445675 0.11207944E+02  0.11959892E+03                                 2.117353                            1.966210      -1.348850       2.248765                    0.993107       3.713616      10.806700       0.443751       1.293496      -0.707680      -0.036756      -0.008571       0.011760       0.039532       0.003634      -0.010339      -0.003464       0.015754       0.000139      -0.009207      -0.006824       0.016031              2.172277       2.833410       0.311972      -0.156214       1.836717       0.105159       1.846704           0.000000
           84              H      -1.187333       6.508483      27.650431       0.089164       1.366420 0.10081288E+02  0.10592568E+03                                 2.108605                            1.908133      -1.297404       2.252242                    0.992402       4.017140      12.025132       0.430416       1.354354      -0.691925      -0.026022       0.018204       0.035548       0.047667       0.006535      -0.010859       0.010928       0.008610       0.000861      -0.019440       0.005820       0.013620              2.237888       1.965795      -0.253661      -0.422605       2.115072       0.704635       2.632797           0.000000
           85              H       5.986609      -1.268764      23.630184       0.087966       1.562905 0.11760788E+02  0.12587346E+03                                 2.150849                            1.947947      -1.219621       2.284622                    0.994973       3.780253      10.696069       0.472998       1.209899      -0.726143       0.026650      -0.016304      -0.034609       0.046624      -0.012785      -0.014651       0.002875      -0.015052      -0.031252      -0.022535      -0.000712       0.023247              2.267534       2.056277       0.074927      -0.733448       1.838766      -0.144959       2.907560          -0.000002
           86              H       5.759200      -2.964153      25.160993       0.133998       1.180633 0.87154898E+01  0.86304738E+02                                 1.767403                            1.669974      -1.083177       2.374558                    0.997896       3.289149       8.870097       0.515471       1.199939      -0.729690       0.019290      -0.034449      -0.010293       0.040802      -0.009516      -0.013618       0.008706      -0.004785      -0.011740      -0.015908      -0.005433       0.021341              1.799234       1.526493      -0.304861      -0.078320       2.276543      -0.081246       1.594664          -0.000002
           87              H       3.383145      -0.516078      27.356851       0.134590       1.275601 0.96916665E+01  0.98985050E+02                                 1.891317                            1.784387      -1.227032       2.307655                    0.995572       3.456213       9.602208       0.486770       1.232000      -0.721729      -0.023942       0.011831       0.031934       0.041629      -0.014389      -0.011182       0.005873       0.001178      -0.008442      -0.014728      -0.007134       0.021862              1.919513       1.786991      -0.065856      -0.451975       1.730470      -0.068664       2.241079           0.000000
           88              H       3.770040       1.165891      25.805072       0.096695       1.527145 0.11431935E+02  0.12210504E+03                                 2.153806                            1.947236      -1.290485       2.252815                    0.994605       3.827132      10.997795       0.461045       1.243795      -0.717509      -0.023029       0.036776       0.017309       0.046716      -0.008283      -0.017780       0.005759       0.004336       0.021440      -0.016465      -0.007816       0.024281              2.272319       1.898501      -0.586306      -0.041404       3.170046      -0.139627       1.748410          -0.000000
           89              H      -0.320511      14.822598       0.146790       0.094666       1.549433 0.12091181E+02  0.13179940E+03                                 2.234001                            2.050943      -1.252264       2.272995                    0.994607       3.933697      11.657635       0.430717       1.304577      -0.704536      -0.003111      -0.022793       0.042930       0.048705      -0.005146      -0.011490      -0.000454       0.005740       0.054312      -0.016354      -0.006389       0.022743              2.320250       1.873668      -0.280261       0.337032       2.392844      -0.649015       2.694238           0.000000
           90              H      -1.749984      16.647945       0.260627       0.131062       1.287938 0.10122901E+02  0.10521077E+03                                 1.965089                            1.874445      -1.033855       2.400798                    0.997381       3.512316      10.057497       0.452771       1.301583      -0.707215      -0.020387       0.004300       0.035825       0.041443      -0.002516      -0.008980      -0.004705      -0.013039       0.053447      -0.018519      -0.002250       0.020768              1.998220       1.949210      -0.230433      -0.312452       1.753526       0.222512       2.291923           0.000000
           91              H      -0.894963      11.617282      26.395227       0.130263       1.313860 0.10123932E+02  0.10513393E+03                                 1.974033                            1.859895      -1.141414       2.344381                    0.996600       3.567359      10.182287       0.460313       1.281324      -0.710603      -0.004354       0.017669      -0.035629       0.040008      -0.002118      -0.007408      -0.011134       0.010209       0.046296      -0.018045      -0.002968       0.021013              2.008220       1.652706      -0.253246       0.110304       2.075542      -0.400144       2.296413          -0.000001
           92              H       0.587671       9.836240      26.395227       0.083587       1.729481 0.13356509E+02  0.14930139E+03                                 2.402023                            2.152501      -1.409772       2.194280                    0.991969       4.113855      12.357024       0.421221       1.300843      -0.704846       0.019094      -0.004061      -0.041460       0.045825      -0.007825      -0.006501      -0.010609      -0.020802       0.046456      -0.023247       0.001686       0.021561              2.559903       2.416012      -0.446124      -0.780390       2.190539       0.550148       3.073159          -0.000001
           93              H      -0.572984       3.731841       0.940654       0.088552       1.712323 0.13345794E+02  0.14839539E+03                                 2.350955                            2.127273      -1.255771       2.263821                    0.994951       3.959989      11.668095       0.433208       1.271550      -0.712484      -0.019440       0.042391      -0.002631       0.046710       0.001782      -0.008200      -0.012310      -0.030994      -0.008424      -0.018995      -0.004554       0.023548              2.455006       2.679779      -0.854193      -0.271296       2.757473       0.172031       1.927766           0.000000
           94              H       1.309835      -2.083500      29.522752       0.135978       1.192645 0.88635127E+01  0.88381914E+02                                 1.800218                            1.701564      -1.040622       2.393352                    0.998316       3.316457       9.055264       0.501449       1.224961      -0.723955       0.006427       0.035799      -0.018688       0.040892      -0.006856       0.002468      -0.010631      -0.025371      -0.033108      -0.014502      -0.008894       0.023396              1.824169       1.654982       0.146252      -0.260128       2.024687      -0.392993       1.792839           0.000000
           95              H       0.264331       0.093879       2.114973       0.088414       1.629490 0.12976820E+02  0.14362246E+03                                 2.288057                            2.107493      -1.302636       2.241151                    0.994640       4.001047      11.852429       0.431178       1.283498      -0.709149      -0.001976      -0.041113       0.020874       0.046151      -0.014109      -0.001484      -0.003655      -0.016703      -0.040716      -0.015389      -0.007955       0.023344              2.360451       2.056565       0.457674      -0.368594       2.696223      -0.518974       2.328564          -0.000000
           96              H       2.172254       0.043120       0.763907       0.133607       1.303030 0.10215975E+02  0.10662182E+03                                 1.989298                            1.889387      -1.110088       2.362127                    0.997120       3.572908      10.315577       0.447865       1.310367      -0.704699       0.020701      -0.033608       0.002691       0.039564      -0.006296       0.000404      -0.011171      -0.025134      -0.011520      -0.013067      -0.007802       0.020869              2.020750       2.164958      -0.402224      -0.185572       2.224712       0.101314       1.672582           0.000000
           97              H       0.677803       1.967510       4.361758       0.091762       1.584874 0.11919041E+02  0.12958628E+03                                 2.282768                            2.044793      -1.259140       2.274896                    0.993302       3.921039      11.642634       0.428252       1.315493      -0.702375       0.024826      -0.037222      -0.018198       0.048301      -0.014589       0.005996       0.008999       0.005966      -0.017259      -0.020104       0.002281       0.017823              2.443422       1.984960      -0.358669      -0.240652       2.793074       0.930916       2.552232          -0.000001
           98              H       1.933009       3.028299       6.015392       0.127489       1.413517 0.10809367E+02  0.11399953E+03                                 2.057118                            1.907195      -1.352664       2.237891                    0.994605       3.691870      10.587198       0.460238       1.261889      -0.713987       0.034646      -0.017919       0.006855       0.039603      -0.015708       0.001946      -0.001355      -0.004369      -0.016713      -0.013119      -0.005742       0.018861              2.114845       2.717247      -0.238317       0.339209       1.804136       0.099158       1.823154          -0.000002
           99              H      -1.134150       5.608796       6.551624       0.123140       1.129279 0.82948830E+01  0.83758014E+02                                 1.902645                            1.766195      -1.560863       2.136530                    0.991610       4.064836      12.284128       0.430122       1.410257      -0.678829      -0.017788       0.024392       0.015437       0.033907      -0.010234       0.003041       0.002321       0.001795      -0.022147      -0.010779      -0.003208       0.013987              1.976237       1.832884      -0.333919      -0.118572       2.279962       0.485739       1.815864          -0.000000
          100              H      -2.263835       4.519438       4.829089       0.088077       1.414606 0.10582655E+02  0.11280199E+03                                 2.162310                            1.957269      -1.498590       2.151217                    0.991496       4.218219      12.810902       0.423298       1.357494      -0.689986      -0.042328       0.018675      -0.006295       0.046691      -0.011071       0.004955       0.009654      -0.004902      -0.037052      -0.019653       0.001397       0.018256              2.272645       3.144040      -0.404074       0.376602       1.849427       0.027107       1.824469           0.000000
          101              H       7.600643       6.278473       9.682144       0.092006       1.599407 0.12457638E+02  0.13595114E+03                                 2.234787                            2.048134      -1.229486       2.284341                    0.995153       3.832873      11.133641       0.444474       1.262735      -0.714796       0.022692       0.027988       0.030394       0.047139      -0.004642      -0.000742       0.016597      -0.008454       0.014281      -0.014496      -0.005974       0.020470              2.319850       2.612477       0.504431       0.533590       2.250769       0.395644       2.096303          -0.000000
          102              H       5.304342       6.638250       9.867879       0.133927       1.205426 0.89793313E+01  0.90251685E+02                                 1.844666                            1.736114      -1.028659       2.399335                    0.998017       3.402694       9.472270       0.484118       1.258763      -0.715669      -0.011636       0.028302       0.026967       0.040788       0.000269       0.003095       0.014582      -0.013114       0.012194      -0.011685      -0.007395       0.019081              1.881580       1.852492      -0.233742      -0.199271       2.013430       0.412996       1.778819           0.000000
          103              H       4.718099       3.610877       7.282578       0.131732       1.320314 0.99985458E+01  0.10309820E+03                                 1.943508                            1.817355      -1.253770       2.286265                    0.996177       3.552692       9.974184       0.479532       1.238723      -0.719490      -0.019584      -0.026938      -0.017840       0.037782       0.006693      -0.002808       0.010632      -0.021116      -0.017870      -0.014873      -0.004306       0.019179              1.990741       2.284863       0.297757       0.296045       1.911712       0.315060       1.775648          -0.000002
          104              H       7.005540       3.374380       7.111823       0.086599       1.571642 0.12032005E+02  0.13049278E+03                                 2.204927                            2.003986      -1.414665       2.185929                    0.993906       4.013894      11.717725       0.451206       1.251649      -0.714601       0.006013      -0.034740      -0.029018       0.045663       0.008720       0.009009       0.013602      -0.007458      -0.016791      -0.015261      -0.006686       0.021947              2.325840       2.259479      -0.590083      -0.376032       2.470763       0.569963       2.247277          -0.000001
          105              H      -2.003956       9.120546      10.440060       0.086170       1.290732 0.96678668E+01  0.10103740E+03                                 2.054204                            1.885858      -1.470604       2.164324                    0.991494       4.202205      12.755884       0.424850       1.379491      -0.685251      -0.043336       0.005395      -0.013811       0.045802      -0.001082       0.011135       0.007272       0.015765       0.015919      -0.014972      -0.002167       0.017139              2.139981       2.912536      -0.368935       0.186927       1.750130       0.068206       1.757276           0.000000
          106              H      -0.951047       7.651085       9.029079       0.121434       1.103099 0.82033188E+01  0.82868424E+02                                 1.893690                            1.771136      -1.603582       2.114013                    0.990851       4.165060      12.721840       0.422826       1.433987      -0.673845      -0.019904      -0.009658      -0.025891       0.034056      -0.001504       0.009468      -0.000860       0.018823       0.010941      -0.011356      -0.004043       0.015398              1.964625       1.890198       0.097957       0.349344       1.774390       0.383926       2.229286          -0.000000
          107              H       2.356802       7.944036      11.344765       0.130098       1.445594 0.11206558E+02  0.11957141E+03                                 2.116425                            1.965424      -1.347521       2.249146                    0.993423       3.713956      10.804451       0.444099       1.292622      -0.707853       0.036786      -0.008143       0.011721       0.039458      -0.003963       0.010381      -0.003408       0.015880      -0.000077      -0.009196      -0.007009       0.016204              2.171303       2.831922      -0.311790       0.156047       1.836024       0.105098       1.845961           0.000000
          108              H       1.187233       9.443959      12.671866       0.089581       1.367545 0.10092003E+02  0.10608273E+03                                 2.111088                            1.910117      -1.306703       2.248763                    0.992351       4.019604      12.041070       0.429799       1.355732      -0.691643       0.025835       0.018054       0.035912       0.047781      -0.006437       0.011057       0.010756       0.008504       0.000331      -0.019359       0.005631       0.013728              2.240708       1.968147       0.254200       0.423512       2.117624       0.706026       2.636352           0.000000
          109              C       1.913771      12.772108       5.545065       0.083920      28.377777 0.32393398E+03  0.71043033E+04                                 8.200791                            6.029908       0.208750       2.081237                    0.999795      26.103500      73.445485       0.663506       0.420917      -1.057057       0.034305      -0.030003      -0.015798       0.048235      -0.000994       0.006287       0.030483       0.042311      -0.041064      -0.044846       0.015395       0.029451             10.130871       5.990820       0.199256      -2.737752      12.577363      -4.951811      11.824431          -0.000001
          110              C       2.059962      13.792943       4.649347      -0.138533      36.052921 0.42505575E+03  0.99402393E+04                                 9.596171                            6.908360       0.146324       2.029449                    0.999611      28.945154      83.084807       0.622042       0.421052      -1.060901       0.010708      -0.000805      -0.006748       0.012683      -0.001124       0.010329       0.031048       0.025272      -0.032521      -0.041298       0.014276       0.027022             12.285178       6.806220       0.753279      -3.434784      14.715765      -7.132224      15.333551          -0.000002
          111              C       2.866253      13.602748       3.503486       0.071395      44.959301 0.43087011E+03  0.10110631E+05                                11.401482                            7.090313      -0.330481       1.913839                    0.998554      26.912428      77.385259       0.596566       0.437538      -1.050749      -0.002612      -0.017012       0.013934       0.022145       0.016888       0.019682       0.016802       0.040225      -0.028704      -0.029496      -0.013100       0.042597             16.986958       7.892931       0.981256      -3.650435      23.227402     -12.268408      19.840542          -0.000000
          112              C       3.445133      12.349205       3.352203      -0.129786      35.892814 0.42750786E+03  0.10032133E+05                                 9.614226                            6.955889       0.028580       1.992286                    0.999450      29.102257      84.231657       0.614985       0.424417      -1.056664      -0.009991      -0.000677       0.001278       0.010095       0.003588       0.019128       0.032599       0.052411      -0.023814      -0.049582       0.006579       0.043003             12.261124       6.538095      -0.559511      -1.943129      17.134052      -6.974811      13.111226          -0.000000
          113              C       3.222152      11.348321       4.283870       0.089484      28.367598 0.32582201E+03  0.71452214E+04                                 8.184591                            6.033059       0.288346       2.111813                    0.999794      25.848895      72.366124       0.666722       0.418915      -1.059929      -0.027735       0.023900       0.025114       0.044398       0.000659       0.014411       0.034353       0.056870      -0.001155      -0.052099       0.013354       0.038745             10.018081       6.135527      -0.745564      -2.262894      12.999024      -4.608689      10.919691          -0.000000
          114              C       3.049363      14.673029       2.532576       0.379999      36.989850 0.33356699E+03  0.74649312E+04                                10.524475                            6.544690      -0.656946       1.819407                    0.997842      25.454173      75.455997       0.568378       0.481533      -1.009008       0.009841       0.020527      -0.015376       0.027470       0.034270       0.045943       0.041684      -0.006501       0.065885      -0.047619      -0.036973       0.084591             15.491626       9.606526       0.444194      -3.400750      20.298547     -10.729083      16.569803          -0.000000
          115              C       2.374494      16.628468       1.610495       0.376661      34.966760 0.33467220E+03  0.74880068E+04                                10.137543                            6.556473      -0.545521       1.861181                    0.997924      25.204857      74.453264       0.568339       0.481673      -1.009993       0.018389      -0.019344       0.004997       0.027154       0.028265       0.050747       0.042931      -0.005203       0.066341      -0.049757      -0.036227       0.085984             14.229989      15.544935      -8.984116      -1.771968      18.646909      -1.431751       8.498123           0.000000
          116              C       4.238120      15.607048       0.859770       0.375396      35.279573 0.33779434E+03  0.75935676E+04                                10.266190                            6.623784      -0.678127       1.814927                    0.997376      25.609582      76.421995       0.559399       0.487070      -1.004778      -0.024514       0.000676       0.012609       0.027575       0.030850       0.035461       0.047761      -0.004592       0.037084      -0.044245      -0.033930       0.078175             14.470677      19.427512      -1.127182      -9.479590       9.753136      -1.746363      14.231381           0.000000
          117              C       7.811839       2.146503       0.611125       0.086009      27.068963 0.34179158E+03  0.76316034E+04                                 8.051615                            6.278647       0.123369       2.058261                    0.999356      26.597605      76.633105       0.634234       0.432516      -1.045162      -0.007145       0.003527       0.043741       0.044461       0.037610       0.004596       0.004070       0.031758       0.052374      -0.049565       0.015272       0.034293              9.298938       8.032787      -4.349347      -0.423449      10.554488      -0.167280       9.309539           0.000001
          118              C       8.663911       1.062746       0.545220      -0.143582      33.487326 0.44979596E+03  0.10744379E+05                                 9.264310                            7.211697      -0.156311       1.928194                    0.998982      30.082352      89.310170       0.591357       0.433601      -1.045716       0.009995       0.012222       0.014127       0.021186       0.025276      -0.000718       0.006808       0.010454       0.068761      -0.037814       0.013023       0.024791             10.931927      10.210528      -5.996026       0.234421      13.236249      -0.716395       9.349005           0.000001
          119              C       8.844074       0.243041       1.627571       0.062588      39.830374 0.42159923E+03  0.98764402E+04                                10.570141                            7.051811      -0.413676       1.888167                    0.998492      27.154828      78.979114       0.591116       0.442316      -1.043973      -0.000143       0.026826       0.005578       0.027400       0.027034       0.005092       0.002621       0.015958      -0.036567      -0.022187      -0.012770       0.034958             14.445721      14.287982     -10.265492      -0.901448      18.723637       0.021812      10.325544           0.000001
          120              C       8.158873       0.560736       2.774030      -0.139430      34.331036 0.43357945E+03  0.10247605E+05                                 9.389030                            7.049742      -0.058178       1.964751                    0.998984      29.568141      86.908926       0.602897       0.429842      -1.049505       0.011087       0.012870      -0.002573       0.017181       0.040482       0.008182      -0.005613       0.026976       0.006207      -0.045541       0.003616       0.041925             11.355217      10.628434      -6.663602      -1.942405      13.555201       1.277109       9.882016           0.000001
          121              C       7.294988       1.637075       2.774030       0.095256      26.847258 0.32617998E+03  0.72154017E+04                                 8.042794                            6.144994      -0.015399       2.014802                    0.999018      26.534791      76.685179       0.637802       0.434127      -1.041730       0.012930       0.013047      -0.038161       0.042351       0.038043       0.009483       0.007561       0.006579       0.032030      -0.043537       0.005364       0.038173              9.421214       8.513119      -4.804473      -1.580336      10.714935       0.615888       9.035590           0.000001
          122              C       7.386493       8.687914      29.052425       0.086696      26.931557 0.32884791E+03  0.72613708E+04                                 7.961991                            6.104243       0.135431       2.060354                    0.999588      26.356080      75.153795       0.652804       0.424913      -1.051353      -0.007303       0.039333      -0.018168       0.043938       0.006619       0.030637       0.009715      -0.051645       0.018394      -0.046677       0.011601       0.035076              9.222104      11.131343      -1.434788      -4.641771       8.131557      -0.525552       8.403412           0.000001
          123              C       6.268615       8.648586      29.879241      -0.135992      34.151253 0.43255955E+03  0.10188580E+05                                 9.312487                            7.020725       0.023320       1.989967                    0.999434      29.259442      85.063806       0.608540       0.427316      -1.054034      -0.007695       0.001180      -0.007093       0.010532       0.006161       0.034444       0.000720      -0.031657       0.010690      -0.043416       0.013268       0.030147             11.154905      14.417312      -1.830981      -6.425348       8.906346      -0.139075      10.141057           0.000002
          124              C       5.446077      15.622516      -0.008088       0.063349      41.005598 0.43503029E+03  0.10275717E+05                                10.831823                            7.189030      -0.404171       1.887747                    0.998604      27.443191      80.261447       0.582051       0.445505      -1.041651       0.014328      -0.003553      -0.018658       0.023792       0.005562       0.023436       0.010677      -0.003556       0.032975      -0.023416      -0.007702       0.031118             14.911734      20.506248      -0.694715     -10.673643       9.977178      -0.776096      14.251774           0.000001
          125              C       6.902120      10.801954      28.369402       0.079999      26.871174 0.33631855E+03  0.74723262E+04                                 7.966336                            6.184774       0.131487       2.057295                    0.999552      26.578766      76.161915       0.646358       0.426509      -1.049782       0.008357      -0.040193       0.010491       0.042372       0.001997       0.036021       0.003370      -0.034378       0.003001      -0.045561       0.015557       0.030004              9.246722      10.599873      -0.431948      -4.681119       8.534021      -0.306131       8.606273           0.000001
          126              C       5.762092      10.841352      29.177346      -0.145053      34.317705 0.45043870E+03  0.10753965E+05                                 9.412177                            7.202707      -0.084675       1.952945                    0.998914      29.958323      88.659077       0.594000       0.431904      -1.047677      -0.001293      -0.008102      -0.008366       0.011717      -0.000044       0.028701       0.007268      -0.036037       0.011526      -0.039418       0.012853       0.026565             11.288134      14.136588       0.280360      -6.586689       9.010098      -0.928785      10.717715           0.000001
          127              C       7.067523       8.931086      25.155002       0.094032      28.458709 0.33639280E+03  0.74750404E+04                                 8.324956                            6.214362       0.088250       2.048228                    0.999360      26.390185      75.648478       0.640268       0.430505      -1.047246       0.033886      -0.027371      -0.000282       0.043561      -0.007336      -0.030449      -0.029305       0.000663      -0.010102      -0.046779       0.008998       0.037781              9.868621       9.906454       0.075144       2.547682       9.173050       4.899613      10.526359          -0.000000
          128              C       6.315876       8.310036      24.166417      -0.137947      35.755371 0.42992278E+03  0.10131638E+05                                 9.614793                            7.007717      -0.024937       1.973293                    0.999311      29.501570      86.362755       0.606768       0.428345      -1.051255       0.003101      -0.005014       0.002400       0.006365      -0.004587      -0.021298      -0.036298      -0.012456       0.014733      -0.042344      -0.001285       0.043629             11.647501      11.161765       0.750183       3.488089      11.275620       6.292983      12.505119          -0.000002
          129              C       6.847501       7.219858      23.523237       0.062844      39.068401 0.40302065E+03  0.92773590E+04                                10.220963                            6.777382      -0.076466       1.996429                    0.999182      26.356284      74.455034       0.622560       0.427394      -1.059561       0.014138       0.013552       0.020456       0.028319       0.010626      -0.017335      -0.019382       0.001985       0.027266      -0.019159      -0.014435       0.033594             13.620720      14.329894       2.047478       5.836625      12.351134       7.316098      14.181132          -0.000000
          130              C       8.116005       6.782879      23.856660      -0.148723      36.569773 0.46069414E+03  0.11047998E+05                                 9.781766                            7.284336      -0.071323       1.958205                    0.998623      29.932029      88.441717       0.591339       0.431915      -1.048892       0.000997       0.016535      -0.002903       0.016817       0.005038      -0.017975      -0.032358      -0.017549      -0.002701      -0.033535      -0.008325       0.041861             11.647507      13.362581       0.372190       4.023822      10.378384       4.916736      11.201556           0.000000
          131              C       8.784955       7.450650      24.873405       0.093920      29.240111 0.34206735E+03  0.76393533E+04                                 8.473333                            6.286711       0.036743       2.028400                    0.999387      26.595142      76.635710       0.632987       0.433278      -1.044695      -0.028603       0.044397       0.001627       0.052838       0.002370      -0.028519      -0.033401      -0.009111      -0.028183      -0.045716       0.001549       0.044167              9.982367      10.795642      -0.688611       2.212498       9.464673       4.545064       9.686785           0.000001
          132              C       6.061889       6.524009      22.476235       0.374019      34.655750 0.33000376E+03  0.72901265E+04                                 9.768260                            6.350094      -0.336318       1.926350                    0.998743      24.404769      69.506595       0.605086       0.458219      -1.032152      -0.016772      -0.011893      -0.020982       0.029377       0.021455      -0.024574      -0.064072      -0.045135       0.055016      -0.048542      -0.040255       0.088797             13.293525      14.879551       2.171613       5.140284      11.446678       6.958906      13.554345          -0.000001
          133              C       4.081610       6.205697      21.427736       0.368262      34.519027 0.32441092E+03  0.71395953E+04                                 9.744922                            6.278935      -0.406123       1.899392                    0.998716      24.559737      69.930634       0.610689       0.455730      -1.033040       0.025519      -0.002739      -0.000350       0.025668       0.017388      -0.015804      -0.068295      -0.060714       0.043113      -0.049681      -0.041804       0.091485             13.795708      24.840989      -3.716024       0.401808       8.570329       2.531469       7.975807          -0.000001
          134              C       5.911272       5.030958      20.793843       0.376101      34.624701 0.33243538E+03  0.73643066E+04                                 9.817518                            6.396627      -0.369378       1.917714                    0.998696      24.470065      70.005854       0.599039       0.461558      -1.029305      -0.013815       0.020891       0.016114       0.029782       0.024671      -0.017310      -0.067371      -0.065814       0.008552      -0.052092      -0.041043       0.093135             13.532924      14.200335      -5.198819      -3.084878      13.548768       7.633347      12.849668          -0.000001
          135              C       0.377998       5.910964      20.790248       0.094055      25.947270 0.32083243E+03  0.70245548E+04                                 7.699846                            6.002915       0.246140       2.099674                    0.999702      25.928336      73.067527       0.664184       0.421189      -1.056107       0.001341       0.031277       0.028469       0.042315       0.005477       0.010229      -0.016091      -0.058275       0.091551      -0.046760       0.006027       0.040733              8.854991      12.987241      -1.019039       0.418484       7.493593       2.151194       6.084137          -0.000000
          136              C       1.749872       5.690660      20.676411      -0.144326      33.715096 0.43070564E+03  0.10117036E+05                                 9.154258                            6.969850       0.093377       2.011932                    0.999443      29.164186      84.207540       0.616504       0.422958      -1.058513      -0.000999       0.004620       0.004522       0.006542       0.000167      -0.004147      -0.007692      -0.044349       0.073090      -0.034651       0.006706       0.027945             10.918301      17.924667      -0.804546       0.962131       7.913171       2.157729       6.917065          -0.000000
          137              C       2.625563       6.456617      21.419348       0.069085      39.788027 0.40535510E+03  0.93368226E+04                                10.348063                            6.788581      -0.189168       1.957731                    0.999024      26.386998      74.362660       0.623719       0.426338      -1.061098      -0.021072       0.001784       0.005719       0.021907       0.008852      -0.007019      -0.022034      -0.023447       0.071304      -0.026578      -0.012097       0.038675             14.512252      26.899981      -3.567274       0.670727       9.130554       2.289843       7.506220          -0.000000
          138              C       2.092462       7.459195      22.198233      -0.141383      33.941198 0.41707002E+03  0.97354346E+04                                 9.235273                            6.866553       0.087914       2.013413                    0.999413      29.080275      84.186084       0.618956       0.423936      -1.056037      -0.001315      -0.012066      -0.002369       0.012366       0.009451      -0.001858      -0.028353      -0.061975       0.057332      -0.042064      -0.007318       0.049382             11.318288      18.639362      -2.953406      -0.746463       8.538823       2.262814       6.776678          -0.000002
          139              C       0.729449       7.607774      22.279118       0.079047      27.446330 0.33740908E+03  0.74912922E+04                                 8.057375                            6.196030       0.128249       2.054758                    0.999648      26.503230      75.544851       0.646554       0.426679      -1.051265      -0.013016      -0.039464      -0.021556       0.046814       0.006975       0.010845      -0.012240      -0.068467       0.054842      -0.046372       0.011966       0.034406              9.481922      14.390859      -1.887034       0.036819       7.482987       2.104330       6.571920          -0.000001
          140              C       8.491112       2.789173      19.334332       0.082797      29.414008 0.35210174E+03  0.79430290E+04                                 8.605425                            6.447739      -0.046925       2.001356                    0.998823      27.048518      79.065904       0.613211       0.442770      -1.036103      -0.030612      -0.001297      -0.043731       0.053396       0.024283       0.006337      -0.034639      -0.006333       0.002003      -0.044679       0.003821       0.040857             10.186905      10.540616      -1.971958       0.142505       8.937135       4.867746      11.082963           0.000000
          141              C       7.873839       3.661858      20.173131      -0.152245      36.491023 0.47424641E+03  0.11499277E+05                                 9.888935                            7.465750      -0.296457       1.882231                    0.998096      30.631971      92.145894       0.573146       0.440732      -1.039655      -0.011914       0.006759      -0.013615       0.019313       0.020836      -0.002257      -0.036477      -0.011005       0.013143      -0.038931      -0.006569       0.045500             11.875156      13.278673      -3.776551      -1.190808      10.686034       5.153224      11.660760           0.000000
          142              C       6.555127       4.041740      19.911006       0.057231      39.790647 0.41607567E+03  0.96722512E+04                                10.400344                            6.915928      -0.190709       1.957861                    0.998999      26.767450      76.445006       0.611211       0.431082      -1.055349       0.013897      -0.018940      -0.009935       0.025506       0.014344      -0.010394      -0.023318      -0.010273      -0.014249      -0.022750      -0.011266       0.034016             14.026205      13.393821      -5.133782      -2.633246      14.097319       8.313245      14.587474           0.000000
          143              C       5.926047       3.492132      18.819069      -0.133967      35.508807 0.44014376E+03  0.10464983E+05                                 9.639050                            7.142131      -0.201298       1.916557                    0.998620      29.952727      88.941365       0.592748       0.434603      -1.044311       0.005332      -0.005169       0.001760       0.007632       0.014913       0.002422      -0.041111      -0.020787      -0.008404      -0.041432      -0.006576       0.048008             11.557528      10.968077      -2.676807      -0.840325      11.041578       6.199111      12.662930           0.000001
          144              C       6.637831       2.601753      18.031197       0.103561      28.538367 0.34351103E+03  0.77094511E+04                                 8.497406                            6.403403      -0.176619       1.964571                    0.998380      26.801663      78.405933       0.609693       0.447623      -1.032221       0.034105       0.000595       0.027995       0.044127       0.028025       0.007912      -0.034298      -0.029932      -0.011690      -0.046867      -0.001312       0.048179             10.023310      10.270184      -2.182650      -0.533861       9.372350       4.974330      10.427395           0.000001
          145              C      -1.913888       9.836632      20.523630       0.081456      28.477979 0.32532602E+03  0.71427245E+04                                 8.222608                            6.045699       0.198078       2.077528                    0.999767      26.153145      73.633905       0.662149       0.421314      -1.056772      -0.035529      -0.028891      -0.016575       0.048700       0.000616      -0.006350       0.032115       0.043943      -0.039398      -0.046718       0.016486       0.030232             10.159236       6.004918      -0.200534       2.742945      12.618125      -4.970098      11.854664          -0.000002
          146              C      -2.060086      10.857467      19.627912      -0.142667      36.123840 0.42607459E+03  0.99697927E+04                                 9.608668                            6.917242       0.147781       2.029656                    0.999605      28.977535      83.195161       0.621576       0.421125      -1.060880      -0.008587      -0.002681      -0.003038       0.009495      -0.001713      -0.011008       0.029812       0.028270      -0.032214      -0.040352       0.011347       0.029005             12.302598       6.814641      -0.758907       3.440463      14.733256      -7.147395      15.359896          -0.000003
          147              C      -2.866374      10.667272      18.482051       0.074022      44.897186 0.43019125E+03  0.10090680E+05                                11.392831                            7.085427      -0.328989       1.914472                    0.998629      26.885542      77.291476       0.596685       0.437625      -1.050702       0.004965      -0.016736       0.017464       0.024693      -0.016610      -0.017865       0.015619       0.040191      -0.026465      -0.028334      -0.012274       0.040608             16.972689       7.886219      -0.979215       3.645487      23.210296     -12.257763      19.821553          -0.000000
          148              C      -3.445243       9.413729      18.330768      -0.125448      35.692208 0.42468161E+03  0.99478544E+04                                 9.571783                            6.926851       0.037324       1.995713                    0.999430      29.015020      83.863702       0.617164       0.423682      -1.057276       0.009330      -0.001923      -0.000651       0.009549      -0.003476      -0.018086       0.031313       0.051764      -0.020412      -0.047884       0.006488       0.041396             12.201862       6.513215       0.558260       1.939083      17.042197      -6.930376      13.050174          -0.000001
          149              C      -3.222254       8.412845      19.262435       0.085182      28.560560 0.32853087E+03  0.72211018E+04                                 8.229332                            6.064837       0.270012       2.105083                    0.999788      25.950490      72.784505       0.663721       0.419849      -1.059112       0.027321       0.022062       0.024177       0.042634      -0.000967      -0.015258       0.035727       0.055909      -0.001589      -0.053113       0.013286       0.039827             10.076261       6.166369       0.742932       2.278534      13.069771      -4.647301      10.992644          -0.000001
          150              C      -3.049491      11.737553      17.511141       0.377579      37.104700 0.33459250E+03  0.74954864E+04                                10.554106                            6.560471      -0.666868       1.815767                    0.997836      25.508458      75.716556       0.566810       0.482375      -1.008318      -0.010534       0.019450      -0.015015       0.026734      -0.035050      -0.044957       0.042828      -0.006565       0.068874      -0.047811      -0.037539       0.085350             15.538835       9.631588      -0.447750       3.411228      20.363841     -10.766902      16.621077          -0.000000
          151              C      -2.374637      13.692992      16.589060       0.374785      35.012715 0.33516538E+03  0.75013518E+04                                10.143681                            6.559586      -0.548205       1.860115                    0.997833      25.220957      74.497681       0.568461       0.481421      -1.010186      -0.019745      -0.018560       0.004432       0.027459      -0.028698      -0.050191       0.043790      -0.005514       0.067398      -0.049334      -0.037147       0.086482             14.240579      15.555891       8.993672       1.772313      18.663832      -1.432211       8.502014          -0.000000
          152              C      -4.238253      12.671572      15.838335       0.372847      35.352598 0.33861772E+03  0.76154579E+04                                10.272213                            6.626842      -0.677253       1.814688                    0.997285      25.636258      76.477455       0.559996       0.486334      -1.005323       0.026124       0.000947       0.013115       0.029246      -0.031344      -0.037019       0.048072      -0.005605       0.041343      -0.044068      -0.035911       0.079979             14.480267      19.442281       1.128631       9.487645       9.758051      -1.746466      14.240468           0.000000
          153              C       6.955342      -0.788973      15.589690       0.087380      27.027095 0.34118149E+03  0.76138403E+04                                 8.038089                            6.268141       0.122748       2.058152                    0.999344      26.575836      76.525308       0.635572       0.431840      -1.045672       0.007410       0.003342       0.046476       0.047181      -0.038738      -0.002448       0.004738       0.031779       0.053238      -0.050840       0.016520       0.034321              9.282681       8.016885       4.340246       0.422176      10.535672      -0.169709       9.295485           0.000001
          154              C       6.103279      -1.872730      15.523785      -0.142200      33.398691 0.44831691E+03  0.10698535E+05                                 9.241069                            7.193874      -0.146123       1.931863                    0.998990      30.033030      89.073739       0.592919       0.432884      -1.046315      -0.011776       0.011157       0.013676       0.021218      -0.026221       0.002782       0.007431       0.011019       0.071066      -0.039534       0.014338       0.025196             10.903218      10.181533       5.977434      -0.227922      13.197863      -0.711740       9.330257           0.000001
          155              C       5.923122      -2.692435      16.606136       0.063301      39.826832 0.42150534E+03  0.98744518E+04                                10.573328                            7.053515      -0.415351       1.887577                    0.998475      27.153075      78.994742       0.590686       0.442629      -1.043709       0.000658       0.026549       0.005972       0.027220      -0.026822      -0.003171       0.003666       0.015801      -0.035935      -0.022083      -0.012351       0.034434             14.451599      14.293403      10.271047       0.902090      18.733267       0.022699      10.328128           0.000001
          156              C       6.608317      -2.374740      17.752595      -0.139280      34.387415 0.43434312E+03  0.10271828E+05                                 9.406057                            7.061007      -0.070299       1.960900                    0.998905      29.592662      87.052987       0.601672       0.430459      -1.048960      -0.010399       0.012991      -0.001658       0.016723      -0.040227      -0.007651      -0.004492       0.028908       0.004174      -0.044855       0.002471       0.042385             11.378122      10.651325       6.681332       1.945380      13.586931       1.281084       9.896110           0.000000
          157              C       7.472194      -1.298401      17.752595       0.092951      26.881257 0.32675819E+03  0.72317715E+04                                 8.050553                            6.150951      -0.021930       2.012821                    0.999008      26.561528      76.794568       0.637380       0.434200      -1.041632      -0.014284       0.014012      -0.041507       0.046078      -0.038566      -0.010491       0.007668       0.006711       0.029993      -0.043750       0.004358       0.039392              9.430959       8.522681       4.812067       1.578671      10.730388       0.615405       9.039807           0.000001
          158              C       7.380586      11.623390      14.073860       0.087501      26.938591 0.32889452E+03  0.72630288E+04                                 7.964014                            6.104699       0.136201       2.060696                    0.999546      26.363768      75.191529       0.652742       0.424916      -1.051297       0.007797       0.039778      -0.019058       0.044792      -0.006394      -0.032315       0.009015      -0.052352       0.020001      -0.048467       0.013138       0.035330              9.225495      11.136932       1.434227       4.645378       8.132676      -0.526131       8.406878           0.000001
          159              C       8.498462      11.584062      14.900676      -0.135889      34.167105 0.43268738E+03  0.10192679E+05                                 9.314093                            7.020106       0.027779       1.990919                    0.999491      29.272334      85.114986       0.608762       0.427115      -1.054124       0.007780       0.000733      -0.006984       0.010481      -0.008407      -0.033393       0.000065      -0.029101       0.010154      -0.042055       0.012106       0.029950             11.157898      14.419971       1.829575       6.427762       8.909979      -0.141987      10.143743           0.000002
          160              C      -5.446209      12.687040      14.970477       0.064580      40.998739 0.43493090E+03  0.10272746E+05                                10.829667                            7.187771      -0.404483       1.887749                    0.998585      27.442151      80.255024       0.582157       0.445451      -1.041687      -0.013295      -0.003290      -0.017552       0.022263      -0.005282      -0.023284       0.011825      -0.003199       0.035017      -0.023353      -0.008462       0.031816             14.907898      20.501140       0.697694      10.668827       9.977094      -0.774242      14.245460           0.000001
          161              C      -6.902258      13.737430      13.390837       0.082948      26.775190 0.33482118E+03  0.74296770E+04                                 7.942034                            6.166539       0.140767       2.060832                    0.999541      26.519228      75.907116       0.648108       0.425894      -1.050314      -0.007891      -0.040245       0.011417       0.042571      -0.001779      -0.035285       0.003558      -0.031910       0.001160      -0.044133       0.014666       0.029467              9.216410      10.560260       0.427109       4.660958       8.512272      -0.311544       8.576699           0.000001
          162              C      -5.762231      13.776828      14.198781      -0.145944      34.365310 0.45124170E+03  0.10777917E+05                                 9.421919                            7.210575      -0.087396       1.951637                    0.998929      29.981252      88.746155       0.593497       0.432078      -1.047573       0.002341      -0.008011      -0.007647       0.011319      -0.000040      -0.028803       0.007323      -0.036155       0.011638      -0.039547       0.012821       0.026726             11.300039      14.151981      -0.284447       6.594789       9.018344      -0.931171      10.729792           0.000001
          163              C       7.699560      11.866562      10.176437       0.092670      28.520558 0.33728217E+03  0.75002345E+04                                 8.340102                            6.225931       0.079045       2.045012                    0.999302      26.423450      75.787189       0.639114       0.430969      -1.046896      -0.031897      -0.026312      -0.001035       0.041362       0.007731       0.033418      -0.028252      -0.000777      -0.008786      -0.048375       0.009147       0.039228              9.886943       9.929033      -0.080950      -2.559009       9.184418       4.906872      10.547379          -0.000000
          164              C       8.451213      11.245512       9.187852      -0.141158      35.857351 0.43142174E+03  0.10175765E+05                                 9.630944                            7.018663      -0.026653       1.972081                    0.999346      29.554305      86.553235       0.606461       0.428191      -1.051355      -0.006014      -0.004748       0.003556       0.008447       0.003476       0.022156      -0.036030      -0.013855       0.020798      -0.041757      -0.003152       0.044909             11.668043      11.180396      -0.754954      -3.495994      11.294724       6.305961      12.529007          -0.000002
          165              C       7.919599      10.155334       8.544672       0.064280      38.981640 0.40203182E+03  0.92487177E+04                                10.206479                            6.769598      -0.083845       1.994876                    0.999158      26.321290      74.327389       0.622857       0.427461      -1.059542      -0.012402       0.012749       0.020292       0.026983      -0.010906       0.016756      -0.018970       0.002400       0.030196      -0.018732      -0.014588       0.033320             13.598645      14.304697      -2.042424      -5.824406      12.332726       7.303468      14.158512          -0.000000
          166              C       6.651099       9.718355       8.878095      -0.151115      36.554210 0.46069331E+03  0.11045932E+05                                 9.772282                            7.279581      -0.065112       1.960199                    0.998654      29.922273      88.351353       0.592221       0.431352      -1.049428       0.002597       0.016964      -0.004885       0.017843      -0.003940       0.018075      -0.033295      -0.017370      -0.005338      -0.035097      -0.007042       0.042140             11.633938      13.349436      -0.370222      -4.018192      10.365278       4.907965      11.187101           0.000000
          167              C       5.982141      10.386126       9.894840       0.099244      29.158925 0.34092050E+03  0.76073548E+04                                 8.460044                            6.278763       0.036885       2.028866                    0.999419      26.545866      76.461760       0.632993       0.433637      -1.044478       0.026978       0.042215       0.000059       0.050099      -0.001768       0.026267      -0.033061      -0.008992      -0.030549      -0.044486       0.002247       0.042240              9.964617      10.779848       0.689882      -2.207609       9.446623       4.533195       9.667380           0.000001
          168              C       8.705218       9.459485       7.497670       0.371630      34.696711 0.33048913E+03  0.73032969E+04                                 9.773712                            6.353800      -0.343139       1.924297                    0.998786      24.424019      69.565769       0.605067       0.458080      -1.032263       0.014608      -0.013629      -0.022187       0.029857      -0.021297       0.026373      -0.063440      -0.046674       0.053993      -0.048602      -0.040426       0.089029             13.299917      14.885308      -2.173036      -5.142437      11.452896       6.963180      13.561547          -0.000001
          169              C      -4.081698       9.141173       6.449171       0.368158      34.502383 0.32434836E+03  0.71374665E+04                                 9.738957                            6.276782      -0.401741       1.900854                    0.998673      24.557729      69.908184       0.611055       0.455506      -1.033226      -0.026660      -0.002658       0.001493       0.026834      -0.018267       0.016966      -0.067550      -0.062186       0.041541      -0.048739      -0.042813       0.091552             13.783536      24.814721       3.710644      -0.402285       8.564457       2.530124       7.971431          -0.000001
          170              C       8.855851       7.966434       5.815278       0.379219      34.550479 0.33168013E+03  0.73437992E+04                                 9.806394                            6.391314      -0.363372       1.920027                    0.998757      24.439855      69.913892       0.598980       0.461841      -1.029091       0.014336       0.021343       0.017863       0.031307      -0.024768       0.017650      -0.066166      -0.066117       0.006384      -0.051047      -0.041146       0.092193             13.513826      14.179997       5.187188       3.076469      13.528518       7.620809      12.832962          -0.000001
          171              C      -0.378082       8.846440       5.811683       0.095551      25.921671 0.32044860E+03  0.70145124E+04                                 7.699903                            6.004199       0.242056       2.098957                    0.999695      25.904289      73.006909       0.663260       0.421874      -1.055609      -0.003160       0.030685       0.027880       0.041580      -0.004575      -0.009235      -0.015248      -0.057619       0.090639      -0.045771       0.006090       0.039681              8.854449      12.986101       1.023898      -0.414804       7.494235       2.150034       6.083011          -0.000000
          172              C      -1.749954       8.626136       5.697846      -0.146962      33.749911 0.43133701E+03  0.10134813E+05                                 9.155537                            6.971110       0.097766       2.012916                    0.999385      29.188990      84.270640       0.617005       0.422492      -1.058885       0.001259       0.005282       0.006091       0.008160      -0.000266       0.004083      -0.009145      -0.045421       0.074602      -0.035423       0.005930       0.029493             10.918931      17.922489       0.807140      -0.959884       7.916149       2.158822       6.918153           0.000000
          173              C      -2.625653       9.392093       6.440783       0.069796      39.773406 0.40524370E+03  0.93338267E+04                                10.347148                            6.789285      -0.196795       1.955577                    0.999060      26.379977      74.346663       0.623447       0.426543      -1.060946       0.020042       0.001944       0.004168       0.020563      -0.008658       0.008400      -0.020426      -0.024611       0.072599      -0.027242      -0.010808       0.038050             14.508078      26.886651       3.566928      -0.669081       9.131436       2.291344       7.506145          -0.000000
          174              C      -2.092562      10.394671       7.219668      -0.138796      33.820286 0.41529529E+03  0.96832851E+04                                 9.210557                            6.849324       0.094973       2.016065                    0.999428      29.023494      83.964058       0.620113       0.423613      -1.056281       0.000910      -0.011780      -0.000121       0.011816      -0.010736       0.001827      -0.026108      -0.060215       0.058121      -0.041790      -0.005151       0.046941             11.283930      18.573971       2.933948       0.738501       8.516920       2.259157       6.760900          -0.000002
          175              C      -0.729550      10.543250       7.300553       0.077872      27.469530 0.33784213E+03  0.75034859E+04                                 8.063988                            6.202298       0.130155       2.055323                    0.999654      26.515120      75.597431       0.645854       0.426995      -1.051046       0.014071      -0.039093      -0.022247       0.047129      -0.006968      -0.009871      -0.012708      -0.069955       0.056165      -0.046946       0.011607       0.035339              9.489112      14.406641       1.886072      -0.040552       7.485146       2.102877       6.575547          -0.000001
          176              C       6.276032       5.724649       4.355767       0.083175      29.471785 0.35306606E+03  0.79702109E+04                                 8.621095                            6.461329      -0.047154       2.001015                    0.998797      27.065557      79.142027       0.611890       0.443424      -1.035723       0.032561       0.000108      -0.041307       0.052597      -0.023519      -0.006212      -0.034164      -0.006172       0.003036      -0.043781       0.003679       0.040102             10.205549      10.545460       1.971900      -0.138984       8.958235       4.884913      11.112951           0.000001
          177              C       6.893297       6.597334       5.194566      -0.150401      36.318738 0.47152499E+03  0.11415045E+05                                 9.850601                            7.438469      -0.290977       1.885073                    0.998065      30.550759      91.780795       0.574962       0.440042      -1.040227       0.012756       0.009155      -0.010238       0.018744      -0.021178       0.000976      -0.036783      -0.008927       0.015349      -0.040341      -0.004757       0.045099             11.824744      13.217635       3.749539       1.172821      10.637457       5.129461      11.619141           0.000000
          178              C       8.212006       6.977216       4.932441       0.056562      39.848996 0.41682804E+03  0.96944168E+04                                10.411524                            6.923474      -0.196487       1.955837                    0.999023      26.789498      76.534118       0.610687       0.431243      -1.055218      -0.013290      -0.019110      -0.012604       0.026470      -0.014514       0.009629      -0.022846      -0.012104      -0.015175      -0.022154      -0.011573       0.033727             14.040483      13.407774       5.138154       2.634997      14.110700       8.322053      14.602974           0.000000
          179              C       8.841092       6.427608       3.840504      -0.135302      35.501077 0.44005827E+03  0.10462194E+05                                 9.636003                            7.140124      -0.196081       1.918379                    0.998678      29.952309      88.930006       0.593008       0.434443      -1.044432      -0.003943      -0.006135       0.001705       0.007490      -0.014188      -0.001452      -0.041391      -0.022217      -0.008607      -0.040732      -0.007952       0.048683             11.553246      10.964992       2.675836       0.840154      11.036923       6.195835      12.657824           0.000001
          180              C       8.129318       5.537229       3.052632       0.104792      28.527691 0.34334957E+03  0.77051474E+04                                 8.497888                            6.404161      -0.175165       1.964942                    0.998474      26.790039      78.375970       0.609316       0.447939      -1.032008      -0.033856       0.000859       0.026800       0.043188      -0.027029      -0.007762      -0.032955      -0.031697      -0.010897      -0.045296      -0.001828       0.047124             10.023714      10.271292       2.184239       0.536078       9.372870       4.974146      10.426980           0.000001
          181              C       9.297414       1.822357       9.433500       0.081456      28.477976 0.32532596E+03  0.71427231E+04                                 8.222608                            6.045699       0.198078       2.077528                    0.999767      26.153143      73.633899       0.662148       0.421314      -1.056772       0.035529       0.028891       0.016575       0.048700       0.000616      -0.006350       0.032115       0.043943      -0.039398      -0.046718       0.016486       0.030232             10.159236       6.004918      -0.200534       2.742945      12.618125      -4.970098      11.854664          -0.000001
          182              C       9.443612       0.801522      10.329218      -0.142667      36.123841 0.42607459E+03  0.99697930E+04                                 9.608669                            6.917242       0.147781       2.029656                    0.999605      28.977535      83.195166       0.621576       0.421126      -1.060880       0.008587       0.002681       0.003038       0.009495      -0.001713      -0.011008       0.029812       0.028269      -0.032214      -0.040352       0.011347       0.029005             12.302599       6.814642      -0.758907       3.440464      14.733258      -7.147396      15.359898          -0.000002
          183              C      10.249900       0.991717      11.475079       0.074022      44.897186 0.43019125E+03  0.10090680E+05                                11.392831                            7.085427      -0.328989       1.914472                    0.998629      26.885542      77.291477       0.596685       0.437625      -1.050702      -0.004965       0.016736      -0.017464       0.024693      -0.016610      -0.017865       0.015619       0.040191      -0.026465      -0.028334      -0.012274       0.040608             16.972689       7.886219      -0.979215       3.645487      23.210295     -12.257763      19.821553          -0.000000
          184              C      10.828769       2.245260      11.626362      -0.125448      35.692205 0.42468159E+03  0.99478536E+04                                 9.571782                            6.926851       0.037324       1.995713                    0.999430      29.015019      83.863694       0.617164       0.423682      -1.057276      -0.009330       0.001923       0.000651       0.009549      -0.003476      -0.018086       0.031313       0.051764      -0.020412      -0.047884       0.006488       0.041396             12.201861       6.513214       0.558260       1.939083      17.042195      -6.930375      13.050173          -0.000001
          185              C      10.605780       3.246144      10.694695       0.085182      28.560556 0.32853082E+03  0.72211003E+04                                 8.229330                            6.064836       0.270012       2.105083                    0.999788      25.950488      72.784494       0.663721       0.419849      -1.059112      -0.027321      -0.022062      -0.024177       0.042634      -0.000967      -0.015258       0.035727       0.055909      -0.001589      -0.053113       0.013286       0.039827             10.076260       6.166368       0.742932       2.278533      13.069769      -4.647300      10.992642          -0.000000
          186              C      10.433017      -0.078564      12.445989       0.377579      37.104699 0.33459250E+03  0.74954863E+04                                10.554106                            6.560471      -0.666868       1.815767                    0.997836      25.508458      75.716557       0.566810       0.482375      -1.008318       0.010534      -0.019450       0.015015       0.026734      -0.035050      -0.044957       0.042828      -0.006565       0.068874      -0.047811      -0.037539       0.085350             15.538835       9.631588      -0.447750       3.411228      20.363840     -10.766902      16.621077          -0.000000
          187              C       9.758163      -2.034003      13.368070       0.374785      35.012714 0.33516537E+03  0.75013516E+04                                10.143681                            6.559586      -0.548205       1.860115                    0.997833      25.220957      74.497682       0.568461       0.481421      -1.010186       0.019745       0.018560      -0.004432       0.027459      -0.028698      -0.050191       0.043790      -0.005514       0.067398      -0.049334      -0.037147       0.086482             14.240579      15.555892       8.993673       1.772313      18.663833      -1.432210       8.502014           0.000000
          188              C      11.621779      -1.012583      14.118795       0.372847      35.352600 0.33861774E+03  0.76154584E+04                                10.272213                            6.626842      -0.677253       1.814688                    0.997285      25.636259      76.477457       0.559996       0.486334      -1.005323      -0.026124      -0.000947      -0.013115       0.029246      -0.031344      -0.037019       0.048072      -0.005605       0.041343      -0.044068      -0.035911       0.079979             14.480267      19.442282       1.128631       9.487646       9.758051      -1.746465      14.240468           0.000000
          189              C       0.428184      12.447962      14.367440       0.087380      27.027099 0.34118155E+03  0.76138421E+04                                 8.038090                            6.268142       0.122747       2.058152                    0.999344      26.575839      76.525320       0.635571       0.431840      -1.045672      -0.007410      -0.003342      -0.046476       0.047181      -0.038738      -0.002448       0.004738       0.031779       0.053238      -0.050840       0.016520       0.034321              9.282682       8.016887       4.340246       0.422176      10.535674      -0.169709       9.295486           0.000001
          190              C       1.280247      13.531719      14.433345      -0.142201      33.398697 0.44831701E+03  0.10698538E+05                                 9.241070                            7.193874      -0.146124       1.931863                    0.998990      30.033033      89.073747       0.592919       0.432884      -1.046315       0.011776      -0.011157      -0.013676       0.021218      -0.026221       0.002782       0.007430       0.011019       0.071066      -0.039534       0.014338       0.025196             10.903219      10.181535       5.977435      -0.227923      13.197865      -0.711741       9.330257           0.000001
          191              C       1.460404      14.351424      13.350994       0.063301      39.826832 0.42150534E+03  0.98744516E+04                                10.573328                            7.053515      -0.415351       1.887577                    0.998475      27.153075      78.994742       0.590686       0.442629      -1.043709      -0.000658      -0.026549      -0.005972       0.027220      -0.026822      -0.003171       0.003666       0.015801      -0.035935      -0.022083      -0.012351       0.034434             14.451600      14.293404      10.271047       0.902090      18.733268       0.022699      10.328128           0.000001
          192              C       0.775209      14.033729      12.204535      -0.139280      34.387413 0.43434309E+03  0.10271827E+05                                 9.406057                            7.061007      -0.070299       1.960900                    0.998905      29.592661      87.052986       0.601672       0.430459      -1.048960       0.010399      -0.012991       0.001658       0.016723      -0.040227      -0.007651      -0.004492       0.028908       0.004174      -0.044855       0.002471       0.042385             11.378122      10.651325       6.681332       1.945380      13.586931       1.281084       9.896110           0.000000
          193              C      -0.088668      12.957390      12.204535       0.092951      26.881253 0.32675813E+03  0.72317699E+04                                 8.050553                            6.150951      -0.021930       2.012821                    0.999008      26.561525      76.794561       0.637380       0.434200      -1.041632       0.014284      -0.014012       0.041507       0.046078      -0.038566      -0.010491       0.007668       0.006711       0.029993      -0.043750       0.004358       0.039392              9.430958       8.522680       4.812067       1.578672      10.730387       0.615405       9.039807           0.000001
          194              C       0.002940       0.035599      15.883270       0.087501      26.938584 0.32889441E+03  0.72630260E+04                                 7.964013                            6.104698       0.136202       2.060696                    0.999546      26.363765      75.191522       0.652742       0.424916      -1.051297      -0.007797      -0.039778       0.019058       0.044792      -0.006394      -0.032315       0.009015      -0.052352       0.020000      -0.048467       0.013138       0.035330              9.225494      11.136931       1.434228       4.645377       8.132675      -0.526130       8.406876           0.000001
          195              C      -1.114936       0.074927      15.056454      -0.135888      34.167102 0.43268733E+03  0.10192677E+05                                 9.314093                            7.020105       0.027779       1.990919                    0.999491      29.272332      85.114979       0.608762       0.427115      -1.054124      -0.007780      -0.000733       0.006984       0.010481      -0.008407      -0.033393       0.000065      -0.029101       0.010154      -0.042055       0.012106       0.029950             11.157897      14.419972       1.829575       6.427762       8.909978      -0.141987      10.143742           0.000002
          196              C      12.829735      -1.028051      14.986653       0.064580      40.998735 0.43493084E+03  0.10272744E+05                                10.829667                            7.187771      -0.404483       1.887749                    0.998585      27.442149      80.255020       0.582157       0.445451      -1.041687       0.013294       0.003290       0.017552       0.022263      -0.005282      -0.023284       0.011825      -0.003199       0.035017      -0.023353      -0.008462       0.031816             14.907898      20.501141       0.697695      10.668827       9.977094      -0.774242      14.245460           0.000001
          197              C      -0.481416      -2.078441      16.566293       0.082948      26.775195 0.33482126E+03  0.74296793E+04                                 7.942035                            6.166540       0.140767       2.060832                    0.999541      26.519231      75.907122       0.648108       0.425894      -1.050314       0.007891       0.040245      -0.011417       0.042571      -0.001779      -0.035285       0.003558      -0.031910       0.001160      -0.044133       0.014666       0.029467              9.216411      10.560261       0.427109       4.660959       8.512273      -0.311543       8.576700           0.000001
          198              C      13.145757      -2.117839      15.758349      -0.145944      34.365314 0.45124177E+03  0.10777919E+05                                 9.421919                            7.210576      -0.087396       1.951637                    0.998929      29.981254      88.746160       0.593497       0.432078      -1.047574      -0.002341       0.008011       0.007647       0.011319      -0.000040      -0.028803       0.007323      -0.036155       0.011638      -0.039547       0.012821       0.026726             11.300040      14.151982      -0.284446       6.594789       9.018345      -0.931170      10.729793           0.000001
          199              C      -0.316034      -0.207573      19.780693       0.092670      28.520557 0.33728216E+03  0.75002342E+04                                 8.340102                            6.225931       0.079046       2.045012                    0.999302      26.423449      75.787188       0.639114       0.430969      -1.046896       0.031897       0.026312       0.001035       0.041362       0.007731       0.033418      -0.028252      -0.000777      -0.008786      -0.048375       0.009147       0.039228              9.886944       9.929034      -0.080951      -2.559010       9.184419       4.906872      10.547380          -0.000000
          200              C      -1.067687       0.413477      20.769278      -0.141158      35.857361 0.43142186E+03  0.10175768E+05                                 9.630946                            7.018665      -0.026653       1.972081                    0.999346      29.554309      86.553258       0.606461       0.428192      -1.051355       0.006014       0.004748      -0.003556       0.008447       0.003476       0.022156      -0.036030      -0.013855       0.020798      -0.041757      -0.003152       0.044909             11.668046      11.180400      -0.754955      -3.495995      11.294728       6.305963      12.529011          -0.000002
          201              C      -0.536073       1.503655      21.412458       0.064280      38.981645 0.40203184E+03  0.92487187E+04                                10.206481                            6.769598      -0.083845       1.994876                    0.999158      26.321291      74.327400       0.622857       0.427461      -1.059542       0.012402      -0.012749      -0.020292       0.026983      -0.010906       0.016756      -0.018970       0.002400       0.030196      -0.018732      -0.014588       0.033320             13.598649      14.304701      -2.042425      -5.824409      12.332729       7.303471      14.158516          -0.000000
          202              C       0.732427       1.940634      21.079035      -0.151115      36.554211 0.46069332E+03  0.11045932E+05                                 9.772282                            7.279580      -0.065112       1.960199                    0.998654      29.922274      88.351355       0.592221       0.431352      -1.049428      -0.002597      -0.016964       0.004885       0.017843      -0.003940       0.018075      -0.033295      -0.017370      -0.005338      -0.035097      -0.007042       0.042140             11.633938      13.349437      -0.370222      -4.018192      10.365278       4.907964      11.187100           0.000000
          203              C       1.401385       1.272863      20.062290       0.099244      29.158926 0.34092050E+03  0.76073550E+04                                 8.460045                            6.278763       0.036885       2.028866                    0.999419      26.545866      76.461762       0.632993       0.433637      -1.044478      -0.026978      -0.042215      -0.000059       0.050099      -0.001768       0.026267      -0.033062      -0.008992      -0.030549      -0.044486       0.002247       0.042240              9.964618      10.779849       0.689882      -2.207609       9.446624       4.533195       9.667381           0.000001
          204              C      -1.321692       2.199504      22.459460       0.371630      34.696716 0.33048917E+03  0.73032980E+04                                 9.773714                            6.353801      -0.343139       1.924297                    0.998786      24.424021      69.565783       0.605066       0.458080      -1.032263      -0.014608       0.013629       0.022187       0.029857      -0.021297       0.026373      -0.063440      -0.046674       0.053993      -0.048602      -0.040426       0.089029             13.299921      14.885312      -2.173038      -5.142439      11.452899       6.963182      13.561550          -0.000001
          205              C      11.465224       2.517816      23.507959       0.368158      34.502389 0.32434839E+03  0.71374676E+04                                 9.738960                            6.276783      -0.401741       1.900854                    0.998673      24.557731      69.908201       0.611054       0.455506      -1.033226       0.026660       0.002658      -0.001493       0.026834      -0.018267       0.016966      -0.067550      -0.062186       0.041541      -0.048739      -0.042813       0.091552             13.783541      24.814731       3.710645      -0.402286       8.564459       2.530124       7.971433          -0.000001
          206              C      -1.472325       3.692555      24.141852       0.379219      34.550483 0.33168017E+03  0.73438003E+04                                 9.806395                            6.391315      -0.363372       1.920027                    0.998757      24.439857      69.913903       0.598980       0.461841      -1.029091      -0.014336      -0.021343      -0.017863       0.031307      -0.024768       0.017650      -0.066166      -0.066117       0.006384      -0.051047      -0.041146       0.092193             13.513828      14.179999       5.187189       3.076470      13.528520       7.620811      12.832964          -0.000001
          207              C       7.761608       2.812549      24.145447       0.095551      25.921671 0.32044858E+03  0.70145119E+04                                 7.699903                            6.004199       0.242056       2.098957                    0.999695      25.904289      73.006911       0.663260       0.421874      -1.055609       0.003160      -0.030686      -0.027880       0.041580      -0.004575      -0.009235      -0.015248      -0.057619       0.090638      -0.045771       0.006090       0.039681              8.854449      12.986103       1.023898      -0.414805       7.494235       2.150034       6.083010          -0.000000
          208              C       9.133480       3.032853      24.259284      -0.146962      33.749917 0.43133708E+03  0.10134815E+05                                 9.155539                            6.971110       0.097766       2.012916                    0.999385      29.188993      84.270658       0.617005       0.422492      -1.058885      -0.001259      -0.005282      -0.006091       0.008160      -0.000266       0.004083      -0.009145      -0.045420       0.074602      -0.035423       0.005930       0.029493             10.918933      17.922494       0.807141      -0.959884       7.916150       2.158823       6.918154          -0.000000
          209              C      10.009179       2.266896      23.516347       0.069796      39.773412 0.40524372E+03  0.93338277E+04                                10.347150                            6.789285      -0.196795       1.955577                    0.999060      26.379978      74.346673       0.623447       0.426543      -1.060946      -0.020042      -0.001944      -0.004168       0.020563      -0.008658       0.008400      -0.020426      -0.024611       0.072599      -0.027242      -0.010808       0.038050             14.508082      26.886660       3.566929      -0.669082       9.131438       2.291345       7.506147          -0.000000
          210              C       9.476088       1.264318      22.737462      -0.138796      33.820291 0.41529535E+03  0.96832867E+04                                 9.210558                            6.849324       0.094973       2.016065                    0.999428      29.023496      83.964066       0.620113       0.423613      -1.056281      -0.000910       0.011780       0.000121       0.011816      -0.010736       0.001827      -0.026108      -0.060215       0.058121      -0.041790      -0.005151       0.046941             11.283932      18.573974       2.933949       0.738501       8.516921       2.259157       6.760901          -0.000002
          211              C       8.113076       1.115739      22.656577       0.077872      27.469531 0.33784213E+03  0.75034858E+04                                 8.063988                            6.202298       0.130155       2.055323                    0.999654      26.515120      75.597432       0.645854       0.426995      -1.051046      -0.014071       0.039093       0.022247       0.047129      -0.006968      -0.009871      -0.012708      -0.069955       0.056165      -0.046946       0.011607       0.035339              9.489112      14.406642       1.886072      -0.040552       7.485147       2.102877       6.575547          -0.000001
          212              C       1.107494       5.934340      25.601363       0.083175      29.471786 0.35306606E+03  0.79702110E+04                                 8.621095                            6.461329      -0.047154       2.001015                    0.998797      27.065557      79.142028       0.611890       0.443424      -1.035723      -0.032560      -0.000108       0.041307       0.052597      -0.023519      -0.006212      -0.034164      -0.006172       0.003036      -0.043781       0.003679       0.040102             10.205549      10.545461       1.971901      -0.138984       8.958235       4.884913      11.112951           0.000001
          213              C       0.490229       5.061655      24.762564      -0.150401      36.318740 0.47152501E+03  0.11415046E+05                                 9.850602                            7.438470      -0.290976       1.885073                    0.998065      30.550760      91.780799       0.574962       0.440042      -1.040227      -0.012756      -0.009155       0.010238       0.018744      -0.021178       0.000976      -0.036783      -0.008927       0.015349      -0.040341      -0.004757       0.045099             11.824745      13.217637       3.749540       1.172821      10.637457       5.129461      11.619141           0.000000
          214              C      -0.828480       4.681773      25.024689       0.056562      39.848998 0.41682804E+03  0.96944169E+04                                10.411525                            6.923475      -0.196487       1.955837                    0.999023      26.789498      76.534124       0.610687       0.431244      -1.055218       0.013290       0.019110       0.012604       0.026470      -0.014514       0.009629      -0.022846      -0.012104      -0.015175      -0.022154      -0.011573       0.033727             14.040485      13.407777       5.138154       2.634996      14.110701       8.322054      14.602976           0.000000
          215              C      -1.457566       5.231381      26.116626      -0.135302      35.501078 0.44005827E+03  0.10462194E+05                                 9.636004                            7.140124      -0.196082       1.918379                    0.998678      29.952311      88.930024       0.593009       0.434443      -1.044432       0.003943       0.006135      -0.001704       0.007490      -0.014188      -0.001452      -0.041391      -0.022217      -0.008607      -0.040732      -0.007952       0.048683             11.553247      10.964995       2.675837       0.840153      11.036923       6.195834      12.657823           0.000001
          216              C      -0.745792       6.121760      26.904498       0.104791      28.527691 0.34334955E+03  0.77051470E+04                                 8.497889                            6.404161      -0.175165       1.964942                    0.998474      26.790038      78.375970       0.609316       0.447939      -1.032008       0.033856      -0.000859      -0.026800       0.043188      -0.027029      -0.007762      -0.032955      -0.031697      -0.010897      -0.045296      -0.001828       0.047124             10.023716      10.271295       2.184241       0.536079       9.372872       4.974147      10.426981           0.000001
          217              C       5.469755      -1.113119      24.412065       0.083920      28.377779 0.32393401E+03  0.71043043E+04                                 8.200792                            6.029909       0.208750       2.081236                    0.999795      26.103501      73.445492       0.663506       0.420917      -1.057057      -0.034305       0.030003       0.015798       0.048235      -0.000994       0.006287       0.030483       0.042311      -0.041064      -0.044846       0.015395       0.029451             10.130873       5.990821       0.199256      -2.737753      12.577364      -4.951812      11.824432          -0.000002
          218              C       5.323564      -2.133954      25.307783      -0.138533      36.052921 0.42505576E+03  0.99402395E+04                                 9.596170                            6.908360       0.146324       2.029449                    0.999611      28.945154      83.084803       0.622042       0.421052      -1.060901      -0.010708       0.000805       0.006748       0.012683      -0.001124       0.010329       0.031048       0.025272      -0.032521      -0.041298       0.014276       0.027022             12.285178       6.806220       0.753280      -3.434784      14.715764      -7.132224      15.333550          -0.000002
          219              C       4.517273      -1.943759      26.453644       0.071395      44.959301 0.43087010E+03  0.10110631E+05                                11.401482                            7.090314      -0.330481       1.913839                    0.998554      26.912428      77.385260       0.596566       0.437538      -1.050749       0.002612       0.017012      -0.013934       0.022145       0.016888       0.019682       0.016802       0.040225      -0.028704      -0.029496      -0.013100       0.042597             16.986959       7.892931       0.981256      -3.650435      23.227404     -12.268409      19.840543          -0.000000
          220              C       3.938393      -0.690216      26.604927      -0.129787      35.892818 0.42750789E+03  0.10032134E+05                                 9.614228                            6.955890       0.028579       1.992286                    0.999450      29.102258      84.231665       0.614985       0.424417      -1.056664       0.009991       0.000677      -0.001278       0.010095       0.003588       0.019128       0.032599       0.052411      -0.023814      -0.049582       0.006579       0.043003             12.261126       6.538095      -0.559511      -1.943129      17.134055      -6.974812      13.111228          -0.000001
          221              C       4.161374       0.310668      25.673260       0.089484      28.367600 0.32582204E+03  0.71452222E+04                                 8.184591                            6.033059       0.288346       2.111813                    0.999794      25.848896      72.366128       0.666722       0.418915      -1.059929       0.027735      -0.023900      -0.025115       0.044398       0.000659       0.014411       0.034353       0.056870      -0.001155      -0.052099       0.013354       0.038745             10.018081       6.135527      -0.745564      -2.262894      12.999024      -4.608690      10.919692          -0.000000
          222              C       4.334163      -3.014040      27.424554       0.379999      36.989851 0.33356699E+03  0.74649312E+04                                10.524475                            6.544690      -0.656946       1.819407                    0.997842      25.454173      75.455997       0.568378       0.481533      -1.009008      -0.009841      -0.020527       0.015376       0.027470       0.034270       0.045943       0.041684      -0.006501       0.065885      -0.047619      -0.036973       0.084591             15.491626       9.606526       0.444194      -3.400749      20.298549     -10.729083      16.569803          -0.000000
          223              C       5.009032      -4.969479      28.346635       0.376661      34.966760 0.33467220E+03  0.74880068E+04                                10.137543                            6.556473      -0.545521       1.861181                    0.997924      25.204857      74.453265       0.568339       0.481673      -1.009993      -0.018389       0.019344      -0.004997       0.027154       0.028265       0.050747       0.042931      -0.005203       0.066341      -0.049757      -0.036227       0.085984             14.229989      15.544935      -8.984116      -1.771968      18.646909      -1.431752       8.498123          -0.000000
          224              C       3.145406      -3.948059      29.097360       0.375396      35.279573 0.33779435E+03  0.75935679E+04                                10.266190                            6.623783      -0.678127       1.814927                    0.997376      25.609582      76.421993       0.559399       0.487070      -1.004778       0.024514      -0.000676      -0.012609       0.027575       0.030850       0.035461       0.047761      -0.004592       0.037084      -0.044245      -0.033930       0.078175             14.470676      19.427511      -1.127181      -9.479590       9.753136      -1.746364      14.231381           0.000000
          225              C      -0.428313       9.512486      29.346005       0.086009      27.068955 0.34179147E+03  0.76316003E+04                                 8.051613                            6.278646       0.123369       2.058261                    0.999356      26.597600      76.633088       0.634234       0.432516      -1.045162       0.007145      -0.003527      -0.043741       0.044461       0.037610       0.004596       0.004070       0.031758       0.052374      -0.049565       0.015272       0.034293              9.298937       8.032786      -4.349346      -0.423449      10.554486      -0.167281       9.309538           0.000001
          226              C      -1.280385      10.596243      29.411910      -0.143582      33.487320 0.44979586E+03  0.10744376E+05                                 9.264309                            7.211696      -0.156311       1.928194                    0.998982      30.082349      89.310159       0.591357       0.433601      -1.045716      -0.009995      -0.012222      -0.014127       0.021186       0.025276      -0.000718       0.006808       0.010454       0.068761      -0.037814       0.013023       0.024791             10.931926      10.210526      -5.996025       0.234421      13.236247      -0.716395       9.349004           0.000001
          227              C      -1.460548      11.415948      28.329559       0.062588      39.830374 0.42159923E+03  0.98764402E+04                                10.570141                            7.051811      -0.413676       1.888167                    0.998492      27.154828      78.979115       0.591116       0.442316      -1.043973       0.000143      -0.026826      -0.005578       0.027400       0.027034       0.005092       0.002621       0.015958      -0.036567      -0.022187      -0.012770       0.034958             14.445721      14.287982     -10.265491      -0.901447      18.723637       0.021811      10.325544           0.000001
          228              C      -0.775347      11.098253      27.183100      -0.139430      34.331040 0.43357951E+03  0.10247607E+05                                 9.389030                            7.049742      -0.058177       1.964751                    0.998984      29.568143      86.908931       0.602897       0.429842      -1.049505      -0.011087      -0.012870       0.002573       0.017181       0.040482       0.008182      -0.005613       0.026976       0.006207      -0.045541       0.003616       0.041925             11.355218      10.628434      -6.663602      -1.942405      13.555202       1.277109       9.882016           0.000001
          229              C       0.088538      10.021914      27.183100       0.095256      26.847261 0.32618002E+03  0.72154027E+04                                 8.042795                            6.144995      -0.015399       2.014802                    0.999018      26.534793      76.685185       0.637802       0.434127      -1.041730      -0.012930      -0.013047       0.038161       0.042351       0.038043       0.009483       0.007561       0.006579       0.032030      -0.043537       0.005364       0.038173              9.421215       8.513119      -4.804473      -1.580336      10.714935       0.615889       9.035591           0.000001
          230              C      -0.002967       2.971075       0.904705       0.086696      26.931563 0.32884802E+03  0.72613738E+04                                 7.961992                            6.104245       0.135431       2.060354                    0.999588      26.356082      75.153800       0.652804       0.424913      -1.051353       0.007303      -0.039333       0.018168       0.043938       0.006619       0.030637       0.009715      -0.051645       0.018394      -0.046677       0.011601       0.035076              9.222105      11.131345      -1.434787      -4.641772       8.131557      -0.525553       8.403415           0.000001
          231              C       1.114911       3.010403       0.077889      -0.135992      34.151255 0.43255961E+03  0.10188581E+05                                 9.312488                            7.020726       0.023320       1.989967                    0.999434      29.259444      85.063813       0.608540       0.427316      -1.054034       0.007695      -0.001180       0.007093       0.010532       0.006161       0.034444       0.000720      -0.031657       0.010690      -0.043416       0.013268       0.030147             11.154905      14.417312      -1.830980      -6.425347       8.906346      -0.139076      10.141057           0.000002
          232              C       1.937449       1.907425       0.008088       0.063349      41.005601 0.43503035E+03  0.10275719E+05                                10.831823                            7.189030      -0.404171       1.887747                    0.998604      27.443193      80.261451       0.582051       0.445505      -1.041651      -0.014328       0.003553       0.018658       0.023792       0.005562       0.023436       0.010677      -0.003556       0.032975      -0.023416      -0.007702       0.031118             14.911733      20.506247      -0.694714     -10.673642       9.977178      -0.776097      14.251774           0.000001
          233              C       0.481406       0.857035       1.587728       0.079999      26.871171 0.33631851E+03  0.74723251E+04                                 7.966335                            6.184774       0.131488       2.057296                    0.999552      26.578764      76.161906       0.646358       0.426509      -1.049782      -0.008357       0.040193      -0.010491       0.042372       0.001997       0.036021       0.003370      -0.034378       0.003001      -0.045561       0.015557       0.030004              9.246722      10.599872      -0.431948      -4.681119       8.534020      -0.306131       8.606272           0.000001
          234              C       1.621434       0.817637       0.779784      -0.145053      34.317702 0.45043866E+03  0.10753964E+05                                 9.412177                            7.202706      -0.084675       1.952945                    0.998914      29.958322      88.659076       0.594000       0.431904      -1.047677       0.001293       0.008102       0.008366       0.011717      -0.000044       0.028701       0.007268      -0.036037       0.011526      -0.039418       0.012853       0.026565             11.288133      14.136587       0.280360      -6.586689       9.010098      -0.928785      10.717715           0.000001
          235              C       0.316003       2.727903       4.802128       0.094032      28.458711 0.33639282E+03  0.74750410E+04                                 8.324956                            6.214363       0.088250       2.048228                    0.999360      26.390186      75.648481       0.640268       0.430505      -1.047246      -0.033886       0.027371       0.000282       0.043561      -0.007336      -0.030449      -0.029305       0.000663      -0.010102      -0.046779       0.008998       0.037781              9.868621       9.906454       0.075144       2.547681       9.173050       4.899613      10.526359          -0.000000
          236              C       1.067650       3.348953       5.790713      -0.137947      35.755368 0.42992275E+03  0.10131637E+05                                 9.614793                            7.007717      -0.024937       1.973293                    0.999311      29.501568      86.362744       0.606768       0.428345      -1.051255      -0.003101       0.005013      -0.002400       0.006365      -0.004587      -0.021298      -0.036298      -0.012456       0.014733      -0.042344      -0.001285       0.043629             11.647501      11.161763       0.750183       3.488088      11.275619       6.292983      12.505119          -0.000002
          237              C       0.536025       4.439131       6.433893       0.062844      39.068402 0.40302067E+03  0.92773597E+04                                10.220963                            6.777382      -0.076467       1.996429                    0.999182      26.356285      74.455034       0.622560       0.427393      -1.059561      -0.014138      -0.013552      -0.020456       0.028319       0.010626      -0.017335      -0.019382       0.001985       0.027266      -0.019159      -0.014435       0.033594             13.620719      14.329893       2.047479       5.836624      12.351134       7.316097      14.181131          -0.000000
          238              C      -0.732479       4.876110       6.100470      -0.148723      36.569771 0.46069412E+03  0.11047998E+05                                 9.781766                            7.284336      -0.071323       1.958205                    0.998623      29.932028      88.441714       0.591339       0.431915      -1.048892      -0.000997      -0.016535       0.002903       0.016818       0.005038      -0.017975      -0.032358      -0.017549      -0.002702      -0.033535      -0.008325       0.041861             11.647507      13.362580       0.372190       4.023822      10.378384       4.916736      11.201556           0.000000
          239              C      -1.401429       4.208339       5.083725       0.093920      29.240110 0.34206733E+03  0.76393526E+04                                 8.473332                            6.286711       0.036743       2.028400                    0.999387      26.595141      76.635706       0.632987       0.433278      -1.044695       0.028603      -0.044397      -0.001627       0.052838       0.002370      -0.028519      -0.033401      -0.009111      -0.028183      -0.045716       0.001549       0.044167              9.982366      10.795641      -0.688611       2.212497       9.464672       4.545063       9.686785           0.000001
          240              C       1.321637       5.134980       7.480895       0.374019      34.655748 0.33000374E+03  0.72901259E+04                                 9.768258                            6.350094      -0.336318       1.926350                    0.998743      24.404768      69.506587       0.605086       0.458219      -1.032152       0.016772       0.011893       0.020982       0.029377       0.021455      -0.024574      -0.064072      -0.045135       0.055016      -0.048542      -0.040255       0.088797             13.293523      14.879549       2.171612       5.140283      11.446677       6.958905      13.554343          -0.000001
          241              C       3.301916       5.453292       8.529394       0.368262      34.519019 0.32441087E+03  0.71395937E+04                                 9.744919                            6.278934      -0.406123       1.899392                    0.998716      24.559734      69.930616       0.610689       0.455730      -1.033040      -0.025519       0.002739       0.000350       0.025668       0.017388      -0.015804      -0.068295      -0.060714       0.043113      -0.049681      -0.041804       0.091485             13.795704      24.840980      -3.716023       0.401808       8.570327       2.531468       7.975805          -0.000001
          242              C       1.472254       6.628031       9.163287       0.376101      34.624697 0.33243535E+03  0.73643054E+04                                 9.817516                            6.396626      -0.369378       1.917714                    0.998696      24.470063      70.005840       0.599040       0.461558      -1.029305       0.013815      -0.020891      -0.016114       0.029782       0.024671      -0.017310      -0.067371      -0.065814       0.008552      -0.052092      -0.041043       0.093135             13.532921      14.200332      -5.198817      -3.084877      13.548766       7.633346      12.849666          -0.000001
          243              C       7.005528       5.748025       9.166882       0.094055      25.947271 0.32083246E+03  0.70245555E+04                                 7.699847                            6.002915       0.246140       2.099674                    0.999702      25.928336      73.067524       0.664184       0.421189      -1.056107      -0.001341      -0.031277      -0.028469       0.042315       0.005477       0.010229      -0.016091      -0.058275       0.091552      -0.046760       0.006027       0.040733              8.854990      12.987240      -1.019039       0.418483       7.493594       2.151194       6.084138          -0.000000
          244              C       5.633654       5.968329       9.280719      -0.144326      33.715089 0.43070555E+03  0.10117033E+05                                 9.154256                            6.969849       0.093377       2.011932                    0.999443      29.164183      84.207519       0.616504       0.422958      -1.058513       0.000999      -0.004620      -0.004522       0.006542       0.000167      -0.004147      -0.007692      -0.044349       0.073090      -0.034651       0.006706       0.027945             10.918298      17.924660      -0.804545       0.962131       7.913169       2.157728       6.917064          -0.000000
          245              C       4.757963       5.202372       8.537782       0.069085      39.788021 0.40535507E+03  0.93368216E+04                                10.348061                            6.788580      -0.189168       1.957731                    0.999024      26.386997      74.362649       0.623719       0.426338      -1.061098       0.021072      -0.001784      -0.005719       0.021907       0.008852      -0.007019      -0.022034      -0.023447       0.071304      -0.026578      -0.012097       0.038675             14.512248      26.899973      -3.567273       0.670726       9.130552       2.289843       7.506218          -0.000000
          246              C       5.291064       4.199794       7.758897      -0.141383      33.941195 0.41706998E+03  0.97354333E+04                                 9.235271                            6.866552       0.087914       2.013413                    0.999413      29.080274      84.186074       0.618956       0.423935      -1.056037       0.001315       0.012066       0.002369       0.012366       0.009451      -0.001858      -0.028353      -0.061975       0.057332      -0.042064      -0.007318       0.049382             11.318285      18.639357      -2.953405      -0.746463       8.538821       2.262814       6.776677          -0.000002
          247              C       6.654077       4.051215       7.678012       0.079047      27.446331 0.33740910E+03  0.74912928E+04                                 8.057375                            6.196029       0.128249       2.054758                    0.999648      26.503231      75.544853       0.646554       0.426679      -1.051265       0.013016       0.039464       0.021556       0.046814       0.006975       0.010845      -0.012240      -0.068467       0.054842      -0.046372       0.011966       0.034406              9.481921      14.390858      -1.887033       0.036819       7.482987       2.104330       6.571920          -0.000001
          248              C      -1.107586       8.869816      10.622798       0.082797      29.414005 0.35210173E+03  0.79430288E+04                                 8.605425                            6.447739      -0.046925       2.001356                    0.998823      27.048518      79.065905       0.613211       0.442770      -1.036103       0.030612       0.001297       0.043731       0.053396       0.024283       0.006337      -0.034639      -0.006333       0.002003      -0.044679       0.003821       0.040857             10.186904      10.540614      -1.971959       0.142503       8.937135       4.867746      11.082962           0.000001
          249              C      -0.490313       7.997131       9.783999      -0.152245      36.491022 0.47424639E+03  0.11499276E+05                                 9.888935                            7.465750      -0.296457       1.882231                    0.998096      30.631970      92.145892       0.573146       0.440732      -1.039655       0.011914      -0.006759       0.013615       0.019313       0.020836      -0.002257      -0.036477      -0.011005       0.013143      -0.038931      -0.006569       0.045500             11.875156      13.278673      -3.776551      -1.190808      10.686035       5.153224      11.660761           0.000000
          250              C       0.828399       7.617249      10.046124       0.057231      39.790649 0.41607566E+03  0.96722507E+04                                10.400344                            6.915927      -0.190709       1.957861                    0.998999      26.767449      76.444997       0.611211       0.431082      -1.055349      -0.013897       0.018940       0.009935       0.025506       0.014344      -0.010394      -0.023318      -0.010273      -0.014249      -0.022750      -0.011266       0.034016             14.026204      13.393819      -5.133781      -2.633245      14.097320       8.313246      14.587475           0.000000
          251              C       1.457479       8.166857      11.138061      -0.133967      35.508801 0.44014356E+03  0.10464976E+05                                 9.639048                            7.142129      -0.201298       1.916557                    0.998620      29.952724      88.941337       0.592748       0.434603      -1.044311      -0.005332       0.005169      -0.001760       0.007632       0.014913       0.002422      -0.041111      -0.020788      -0.008404      -0.041432      -0.006576       0.048008             11.557526      10.968068      -2.676805      -0.840325      11.041579       6.199114      12.662931           0.000001
          252              C       0.745696       9.057236      11.925933       0.103561      28.538369 0.34351104E+03  0.77094514E+04                                 8.497406                            6.403403      -0.176620       1.964571                    0.998380      26.801664      78.405937       0.609693       0.447623      -1.032221      -0.034105      -0.000594      -0.027995       0.044127       0.028025       0.007912      -0.034298      -0.029932      -0.011690      -0.046867      -0.001312       0.048179             10.023311      10.270176      -2.182649      -0.533863       9.372355       4.974335      10.427401           0.000001
          253              I       2.418369      11.310766       9.078508      -0.440404     459.636333 0.20075942E+05  0.11211324E+07                                36.362177                           35.158526       1.582594       1.856533                    0.999906     167.797612     548.737625       0.475016       0.230896      -1.353419       0.102517       0.081407       0.243920       0.276828       0.071886       0.052601       0.200701      -0.026321       0.735705      -0.224625      -0.123594       0.348218             38.405444      34.638516       5.596967       7.852783      29.952579       8.577517      50.625236          -0.000002
          254              I       3.459473       8.079221       6.119942      -0.429920     426.520394 0.18119692E+05  0.98704830E+06                                34.510518                           33.286377       1.733105       1.902382                    0.999881     164.938065     534.080759       0.490349       0.229305      -1.354706       0.114896      -0.163059      -0.017305       0.200221      -0.224995      -0.117675       0.052639      -0.242930      -0.550677      -0.259389      -0.108639       0.368028             36.782396      40.634732     -12.689131      -3.002196      44.395566      -1.246159      25.316890          -0.000001
          255              I      -5.123552      11.859017      25.891648      -0.446855     410.834265 0.18602463E+05  0.10241296E+07                                33.950319                           34.030586       1.446082       1.824642                    0.999952     168.981512     557.331782       0.476565       0.233453      -1.343249       0.110458       0.176764      -0.116917       0.238989       0.128220      -0.026344      -0.150001      -0.492111      -0.232151      -0.239612      -0.128405       0.368017             34.460206      29.746855      11.316459       0.546671      43.055468       0.848298      30.578294          -0.000008
          256              I      -3.802316       8.103617      28.128547      -0.442728     423.155964 0.17995673E+05  0.98134150E+06                                34.471520                           33.302834       1.598898       1.863836                    0.999878     167.339942     547.105143       0.485991       0.231114      -1.348285       0.190510      -0.050878       0.026792       0.198999      -0.226547       0.135137      -0.093021       0.169908      -0.213110      -0.206437      -0.136110       0.342547             35.763079      48.596973      -7.803452       2.685806      29.922835       2.205702      28.769428           0.000003
          257              I       3.797222       3.165055       3.140406      -0.465457     451.252269 0.19011056E+05  0.10497962E+07                                35.957499                           34.218657       1.561386       1.848872                    0.999899     168.892088     553.514056       0.480238       0.230968      -1.350092      -0.182224      -0.025982       0.019506       0.185098       0.192763      -0.188581       0.012025       0.368114      -0.063983      -0.289229      -0.065964       0.355193             37.848622      53.186155       5.051678      -6.264669      26.068012       6.226121      34.291699          -0.000003
          258              I       5.872007      -0.559272      29.713279      -0.460010     438.636858 0.19097721E+05  0.10589586E+07                                35.599224                           34.545105       1.368718       1.801497                    0.999987     170.641962     565.935317       0.471396       0.234327      -1.341191      -0.039720       0.121799      -0.163882       0.208014       0.023001       0.076080      -0.216018      -0.184373       0.710851      -0.248292      -0.115337       0.363629             36.978783      26.610044      -0.373107      10.507306      32.961089      -6.045142      51.365215           0.000004
          259              I      -2.418480       8.375290      24.057073      -0.441129     459.827047 0.20086675E+05  0.11218883E+07                                36.372249                           35.167694       1.580329       1.855894                    0.999910     167.841039     548.928548       0.474956       0.230893      -1.353415      -0.102593       0.082218       0.245223       0.278244      -0.071232      -0.050377       0.198992      -0.026499       0.731497      -0.223360      -0.121898       0.345258             38.416386      34.655606      -5.599314      -7.856324      29.965878       8.580432      50.627675          -0.000002
          260              I      -3.459551       5.143745      21.098507      -0.429748     426.249478 0.18104625E+05  0.98600347E+06                                34.492596                           33.269585       1.734094       1.902738                    0.999874     164.900159     533.863729       0.490547       0.229264      -1.354792      -0.115715      -0.162952      -0.017545       0.200627       0.225350       0.118554       0.052755      -0.243118      -0.550212      -0.260215      -0.108306       0.368521             36.763416      40.620752      12.681653       3.002058      44.362775      -1.245534      25.306721          -0.000002
          261              I       5.123409      14.794493      10.913083      -0.446771     410.743745 0.18597278E+05  0.10237704E+07                                33.944109                           34.024620       1.446749       1.824851                    0.999950     168.973572     557.281280       0.476633       0.233436      -1.343276      -0.110004       0.176619      -0.116924       0.238677      -0.128563       0.025737      -0.149654      -0.491892      -0.231613      -0.239862      -0.127853       0.367715             34.452550      29.741999     -11.313654      -0.545747      43.043688       0.844849      30.571962          -0.000006
          262              I       3.802201      11.039093      13.149982      -0.442445     423.057079 0.17989524E+05  0.98092166E+06                                34.465927                           33.296558       1.598825       1.863833                    0.999875     167.322442     547.023182       0.486050       0.231105      -1.348298      -0.189291      -0.051021       0.026286       0.197801       0.227237      -0.134830      -0.093158       0.172287      -0.211229      -0.207812      -0.135350       0.343162             35.758476      48.599283       7.808844      -2.680657      29.916912       2.204674      28.759232           0.000003
          263              I      10.969946       0.229579      18.118971      -0.465702     451.067912 0.18999210E+05  0.10489627E+07                                35.944559                           34.204639       1.564993       1.849683                    0.999903     168.874290     553.381037       0.480414       0.230922      -1.350179       0.183775      -0.026737       0.019894       0.186772      -0.191135       0.186777       0.013756       0.366510      -0.059680      -0.288502      -0.063262       0.351764             37.838030      53.179219      -5.049151       6.260550      26.058325       6.226884      34.276547          -0.000004
          264              I       8.895148       2.376204      14.734714      -0.459995     438.435135 0.19086010E+05  0.10581339E+07                                35.584952                           34.531499       1.370821       1.802049                    0.999988     170.624355     565.807169       0.471556       0.234286      -1.341266       0.039752       0.121685      -0.163965       0.208019      -0.022940      -0.076513      -0.215382      -0.184552       0.709875      -0.248267      -0.114720       0.362987             36.964127      26.599894       0.375411     -10.506747      32.952820      -6.046755      51.339666           0.000003
          265              I       9.802006       3.283699       5.900057      -0.441129     459.827059 0.20086675E+05  0.11218883E+07                                36.372250                           35.167695       1.580329       1.855894                    0.999910     167.841039     548.928553       0.474956       0.230893      -1.353415       0.102593      -0.082219      -0.245223       0.278244      -0.071232      -0.050377       0.198992      -0.026499       0.731497      -0.223360      -0.121898       0.345258             38.416387      34.655607      -5.599314      -7.856323      29.965879       8.580432      50.627676          -0.000001
          266              I      10.843077       6.515244       8.858623      -0.429748     426.249541 0.18104629E+05  0.98600371E+06                                34.492600                           33.269589       1.734093       1.902738                    0.999874     164.900170     533.863782       0.490547       0.229264      -1.354792       0.115715       0.162952       0.017545       0.200627       0.225350       0.118554       0.052755      -0.243118      -0.550212      -0.260215      -0.108306       0.368521             36.763420      40.620754      12.681655       3.002058      44.362781      -1.245533      25.306724          -0.000001
          267              I       2.260117      -3.135504      19.044047      -0.446771     410.743777 0.18597279E+05  0.10237706E+07                                33.944111                           34.024622       1.446749       1.824851                    0.999950     168.973576     557.281303       0.476633       0.233436      -1.343276       0.110004      -0.176619       0.116925       0.238677      -0.128563       0.025737      -0.149655      -0.491892      -0.231614      -0.239862      -0.127853       0.367715             34.452552      29.742000     -11.313654      -0.545748      43.043692       0.844850      30.571963          -0.000008
          268              I       3.581325       0.619896      16.807148      -0.442445     423.057291 0.17989535E+05  0.98092248E+06                                34.465943                           33.296572       1.598825       1.863833                    0.999875     167.322454     547.023295       0.486050       0.231106      -1.348298       0.189291       0.051021      -0.026286       0.197801       0.227237      -0.134830      -0.093158       0.172287      -0.211230      -0.207812      -0.135350       0.343163             35.758492      48.599308       7.808847      -2.680659      29.916924       2.204676      28.759245           0.000003
          269              I      -3.586420      11.429410      11.838159      -0.465702     451.067946 0.18999212E+05  0.10489629E+07                                35.944561                           34.204642       1.564993       1.849683                    0.999903     168.874290     553.381054       0.480414       0.230922      -1.350179      -0.183775       0.026738      -0.019894       0.186772      -0.191135       0.186777       0.013757       0.366510      -0.059680      -0.288503      -0.063261       0.351764             37.838033      53.179223      -5.049151       6.260549      26.058327       6.226884      34.276549          -0.000004
          270              I      -1.511622       9.282785      15.222416      -0.459995     438.435019 0.19086003E+05  0.10581334E+07                                35.584943                           34.531491       1.370822       1.802049                    0.999988     170.624347     565.807099       0.471556       0.234286      -1.341266      -0.039752      -0.121685       0.163965       0.208019      -0.022940      -0.076513      -0.215382      -0.184552       0.709875      -0.248267      -0.114720       0.362987             36.964118      26.599887       0.375411     -10.506743      32.952812      -6.046754      51.339655           0.000003
          271              I       4.965157       0.348223      20.878622      -0.440404     459.636307 0.20075940E+05  0.11211323E+07                                36.362175                           35.158524       1.582594       1.856533                    0.999906     167.797610     548.737609       0.475016       0.230896      -1.353419      -0.102517      -0.081407      -0.243920       0.276828       0.071886       0.052601       0.200701      -0.026321       0.735705      -0.224625      -0.123594       0.348218             38.405442      34.638514       5.596967       7.852783      29.952579       8.577517      50.625233          -0.000002
          272              I       3.924053       3.579768      23.837188      -0.429920     426.520362 0.18119690E+05  0.98704819E+06                                34.510516                           33.286375       1.733105       1.902382                    0.999881     164.938060     534.080733       0.490349       0.229305      -1.354706      -0.114896       0.163059       0.017305       0.200221      -0.224995      -0.117675       0.052639      -0.242930      -0.550678      -0.259389      -0.108639       0.368028             36.782394      40.634731     -12.689130      -3.002195      44.395562      -1.246160      25.316888          -0.000002
          273              I      12.507078      -0.200028       4.065482      -0.446855     410.834192 0.18602458E+05  0.10241293E+07                                33.950313                           34.030580       1.446082       1.824642                    0.999952     168.981508     557.331742       0.476565       0.233453      -1.343249      -0.110459      -0.176763       0.116917       0.238989       0.128220      -0.026344      -0.150001      -0.492110      -0.232151      -0.239612      -0.128405       0.368016             34.460200      29.746851      11.316457       0.546671      43.055459       0.848299      30.578290          -0.000006
          274              I      11.185842       3.555372       1.828583      -0.442728     423.155699 0.17995659E+05  0.98134047E+06                                34.471500                           33.302816       1.598898       1.863836                    0.999878     167.339930     547.105008       0.485992       0.231114      -1.348286      -0.190510       0.050878      -0.026791       0.198999      -0.226547       0.135137      -0.093022       0.169907      -0.213109      -0.206437      -0.136110       0.342547             35.763057      48.596942      -7.803446       2.685805      29.922818       2.205700      28.769412           0.000003
          275              I       3.586304       8.493934      26.816724      -0.465457     451.252295 0.19011057E+05  0.10497963E+07                                35.957500                           34.218658       1.561386       1.848872                    0.999899     168.892093     553.514075       0.480238       0.230968      -1.350092       0.182224       0.025982      -0.019506       0.185098       0.192763      -0.188581       0.012024       0.368114      -0.063983      -0.289229      -0.065964       0.355193             37.848624      53.186158       5.051679      -6.264670      26.068013       6.226121      34.291701          -0.000003
          276              I       1.511519      12.218261       0.243851      -0.460010     438.636972 0.19097727E+05  0.10589591E+07                                35.599232                           34.545113       1.368718       1.801497                    0.999987     170.641967     565.935376       0.471396       0.234327      -1.341191       0.039719      -0.121799       0.163882       0.208014       0.023001       0.076080      -0.216018      -0.184373       0.710853      -0.248292      -0.115337       0.363629             36.978792      26.610051      -0.373107      10.507310      32.961097      -6.045143      51.365228           0.000004
          277              N       2.460162      11.565675       5.378803      -0.169699      35.708881 0.49336075E+03  0.11795418E+05                                 9.219997                            7.278620      -0.138383       1.996185                    0.998270      27.153361      75.001290       0.636198       0.402684      -1.089180       0.021776       0.083929      -0.072964       0.113323      -0.013301      -0.002630       0.037747       0.027245      -0.016977      -0.047074       0.011034       0.036040             11.038752       7.453127      -0.266341      -3.277711      13.350877      -4.293736      12.312250          -0.000001
          278              N       2.173664      15.660085       2.528382      -0.399881      46.979292 0.59793549E+03  0.14988610E+05                                10.968806                            7.925027       0.110181       2.027411                    0.998379      30.405479      85.792625       0.620327       0.393893      -1.095999       0.119418       0.003506      -0.089139       0.149059       0.011575       0.133020       0.002639      -0.160964      -0.010007      -0.179568       0.078063       0.101505             14.220777       9.634014      -5.051920       0.979556      22.140527      -7.030579      10.887791           0.000001
          279              N       3.386048      16.630440       0.739941      -0.387279      45.748753 0.60268732E+03  0.15131386E+05                                10.789322                            7.965756       0.135001       2.041332                    0.997908      30.155072      85.037614       0.617911       0.394815      -1.095813      -0.014133      -0.106446       0.096795       0.144568      -0.015000       0.024568       0.128023       0.136814      -0.101575      -0.173962       0.079189       0.094773             13.721366      19.809507      -6.537715      -5.562245      11.513374       1.778519       9.841219           0.000001
          280              N       4.115556      14.599463       1.707556      -0.386652      47.161845 0.60531803E+03  0.15238360E+05                                11.065028                            8.020279       0.041464       2.008377                    0.998056      30.411444      86.326096       0.610555       0.398498      -1.091523      -0.097353       0.101951      -0.007956       0.141191       0.123307      -0.004981       0.021016       0.032146       0.264770      -0.169891       0.073799       0.096092             14.223345      13.271409       3.314095      -7.771141      12.236310      -6.485643      17.162316           0.000001
          281              N       7.134023       2.413905       1.738712      -0.167140      33.757822 0.49448202E+03  0.11886305E+05                                 8.986681                            7.377476      -0.292495       1.951588                    0.996919      27.432047      77.186356       0.617324       0.412759      -1.077247       0.076941      -0.084001      -0.003471       0.113966       0.035819      -0.003259      -0.000913       0.005007       0.104203      -0.053302       0.018001       0.035301             10.206512       8.284013      -4.035097      -1.339528      11.095027       0.725090      11.240495           0.000000
          282              N       7.686263       9.745653      28.311884      -0.171579      34.062594 0.50076223E+03  0.12072132E+05                                 9.042529                            7.428065      -0.323953       1.937935                    0.996875      27.596408      77.694399       0.614897       0.413191      -1.077249      -0.095773      -0.002866       0.068265       0.117647      -0.004313       0.031325      -0.002115      -0.076252       0.003583      -0.055989       0.017608       0.038381             10.265751      10.713398      -1.402068      -4.465444      10.221133      -0.030652       9.862722           0.000000
          283              N       8.279912       8.500868      25.507597      -0.168003      36.712126 0.49358641E+03  0.11845285E+05                                 9.486825                            7.351733      -0.249310       1.964431                    0.997596      27.349389      76.592005       0.621550       0.410627      -1.079928      -0.052495      -0.047382      -0.090782       0.115075      -0.021558      -0.032156      -0.021084       0.011819      -0.066253      -0.054439       0.016206       0.038233             11.176258      11.444109      -1.374768       1.389524      10.953919       5.448685      11.130744           0.000000
          284              N       4.760898       6.906873      22.338433      -0.387050      44.506115 0.55495253E+03  0.13585837E+05                                10.446426                            7.550371       0.353507       2.114502                    0.999113      29.353914      80.522144       0.649477       0.385223      -1.107653       0.054965      -0.096837      -0.073798       0.133584       0.074989       0.044144      -0.104975       0.082168       0.028453      -0.164021       0.068977       0.095044             13.323166      22.134776       1.350102       5.760087       8.129375       2.611931       9.705347          -0.000002
          285              N       4.585176       5.306241      20.598523      -0.389795      44.469489 0.55296282E+03  0.13526257E+05                                10.418525                            7.520673       0.344633       2.105237                    0.999383      29.541627      81.029598       0.652793       0.383574      -1.108736       0.082398       0.061955       0.103854       0.146334      -0.053302      -0.103925      -0.087517      -0.024352      -0.141201      -0.175183       0.077909       0.097274             13.410240      20.153310      -6.881594      -3.591030      11.070538       3.742704       9.006872          -0.000001
          286              N       6.651105       5.569634      21.764454      -0.379102      43.875679 0.55849701E+03  0.13730636E+05                                10.422215                            7.641618       0.257977       2.087371                    0.998401      29.438308      81.626576       0.635412       0.392086      -1.099863      -0.126463       0.035603      -0.023490       0.133463       0.061093      -0.040256      -0.003134      -0.211644       0.231299      -0.166704       0.070064       0.096640             12.977691       9.769053      -0.535614       0.796979      14.309535       8.590331      14.854485          -0.000001
          287              N      -0.124091       6.834635      21.594298      -0.167568      33.661467 0.49345132E+03  0.11815630E+05                                 8.871177                            7.312857      -0.231961       1.969660                    0.997272      27.209528      75.579042       0.629408       0.406407      -1.085067       0.111619      -0.014428      -0.007515       0.112798       0.008166       0.012039       0.010777      -0.077152       0.079871      -0.054232       0.015214       0.039019             10.059998      13.513998      -1.791755       0.598574       9.186722       2.476213       7.479273          -0.000000
          288              N       7.885660       2.265969      18.250782      -0.166369      36.636462 0.49013764E+03  0.11752098E+05                                 9.493925                            7.323552      -0.265922       1.960882                    0.996957      27.341688      76.753432       0.622518       0.410352      -1.079174      -0.047437       0.077034       0.064851       0.111311       0.031135       0.029859      -0.017671       0.025686      -0.014391      -0.052809       0.010163       0.042646             11.343816      11.580061      -1.656882       0.316345       9.915965       5.564825      12.535423           0.000000
          289              N      -2.460269       8.630199      20.357368      -0.165047      35.459534 0.48934055E+03  0.11672551E+05                                 9.168720                            7.242548      -0.128528       2.000736                    0.998291      27.044918      74.556934       0.638776       0.401979      -1.089923      -0.021667       0.083840      -0.073121       0.113337       0.013685       0.005123       0.038330       0.027462      -0.016683      -0.047370       0.009139       0.038231             10.968478       7.415553       0.271586       3.256719      13.260867      -4.248338      12.229014          -0.000001
          290              N      -2.173800      12.724609      17.506947      -0.397267      46.866750 0.59627113E+03  0.14936471E+05                                10.952231                            7.914049       0.116468       2.029772                    0.998362      30.363475      85.644131       0.620750       0.393899      -1.095996      -0.120296       0.003706      -0.090755       0.150736      -0.010987      -0.132416       0.001708      -0.161778      -0.008345      -0.179231       0.078944       0.100286             14.198049       9.620253       5.045416      -0.978893      22.104932      -7.016696      10.868961           0.000001
          291              N      -3.386190      13.694964      15.718506      -0.386614      45.691950 0.60177458E+03  0.15102459E+05                                10.780338                            7.959752       0.135194       2.041680                    0.997926      30.134424      84.957185       0.618153       0.394818      -1.095831       0.014065      -0.106328       0.097097       0.144676       0.014824      -0.024038       0.127730       0.139073      -0.103123      -0.174252       0.079300       0.094952             13.709408      19.791969       6.532379       5.556166      11.504202       1.776898       9.832053           0.000001
          292              N      -4.115682      11.663987      16.686121      -0.384828      47.079317 0.60410653E+03  0.15200443E+05                                11.052665                            8.012673       0.040884       2.008649                    0.998052      30.382870      86.227578       0.610789       0.398541      -1.091480       0.098095       0.102882      -0.007822       0.142367      -0.123314       0.006640       0.020804       0.033135       0.264510      -0.170062       0.075171       0.094892             14.204632      13.256938      -3.308329       7.760990      12.218130      -6.473701      17.138827           0.000001
          293              N       7.633154      -0.521571      16.717277      -0.171142      33.925915 0.49747862E+03  0.11979129E+05                                 9.021979                            7.403975      -0.305293       1.946687                    0.996814      27.528561      77.582676       0.615557       0.413225      -1.076699      -0.076025      -0.082908      -0.002472       0.112515      -0.037139       0.002185      -0.000341       0.003883       0.102637      -0.054314       0.019853       0.034460             10.250452       8.321896       4.061503       1.343959      11.150885       0.731967      11.278574           0.000000
          294              N       7.080808      12.681129      13.333319      -0.174484      34.162177 0.50253500E+03  0.12125627E+05                                 9.059022                            7.440358      -0.333574       1.934360                    0.996817      27.648474      77.876613       0.614491       0.413098      -1.077305       0.095173      -0.002021       0.067991       0.116981       0.006432      -0.032991      -0.000911      -0.074983       0.006009      -0.057240       0.019567       0.037673             10.285991      10.736735       1.403193       4.477778      10.238524      -0.031475       9.882715           0.000000
          295              N       6.487174      11.436344      10.529032      -0.165908      36.641355 0.49254735E+03  0.11813697E+05                                 9.473789                            7.343491      -0.247177       1.965538                    0.997537      27.316364      76.468979       0.621985       0.410571      -1.080004       0.053266      -0.046772      -0.088147       0.113114       0.022092       0.032077      -0.020483       0.012418      -0.068845      -0.054514       0.015374       0.039140             11.158659      11.430377       1.372446      -1.388779      10.933725       5.435588      11.111874           0.000000
          296              N      -4.760993       9.842349       7.359868      -0.384868      44.428859 0.55389981E+03  0.13553703E+05                                10.435512                            7.544288       0.357221       2.116025                    0.999157      29.323035      80.419977       0.649595       0.385333      -1.107567      -0.058274      -0.098200      -0.073765       0.135943      -0.074252      -0.044404      -0.105093       0.085654       0.025665      -0.164435       0.070405       0.094030             13.306213      22.102750      -1.348247      -5.751413       8.120876       2.608959       9.695012          -0.000001
          297              N      10.181945       8.241717       5.619958      -0.391812      44.553266 0.55425167E+03  0.13565468E+05                                10.429213                            7.528089       0.339351       2.103081                    0.999389      29.579343      81.151938       0.652656       0.383437      -1.108853      -0.080631       0.062163       0.101975       0.144099       0.053451       0.105120      -0.088342      -0.026248      -0.144740      -0.177132       0.078680       0.098452             13.423731      20.174112       6.888250       3.594556      11.081204       3.746858       9.015878          -0.000001
          298              N       8.116012       8.505110       6.785889      -0.381385      43.894041 0.55886659E+03  0.13741601E+05                                10.422855                            7.642841       0.258088       2.087525                    0.998427      29.452751      81.664583       0.635542       0.391952      -1.099988       0.125916       0.034487      -0.023019       0.132567      -0.061468       0.040800      -0.003930      -0.211511       0.227796      -0.166384       0.068910       0.097475             12.976652       9.769444       0.534688      -0.797914      14.307401       8.588306      14.853111          -0.000001
          299              N       0.123998       9.770111       6.615733      -0.167748      33.673663 0.49370665E+03  0.11823754E+05                                 8.874120                            7.315394      -0.229212       1.970322                    0.997215      27.217020      75.616319       0.629190       0.406479      -1.084975      -0.111924      -0.014666      -0.007078       0.113103      -0.008486      -0.011751       0.010576      -0.078137       0.080080      -0.054724       0.015671       0.039053             10.063697      13.522495       1.795607      -0.598526       9.188511       2.474520       7.480084          -0.000000
          300              N       6.881491       5.201445       3.272217      -0.165625      36.578776 0.48927401E+03  0.11725335E+05                                 9.481098                            7.315041      -0.260376       1.963100                    0.997028      27.316449      76.643908       0.623190       0.410122      -1.079407       0.045072       0.077264       0.065645       0.110953      -0.030876      -0.029823      -0.018330       0.027436      -0.013373      -0.053196       0.010490       0.042706             11.326770      11.563815       1.656203      -0.312783       9.901390       5.553908      12.515104           0.000000
          301              N       9.843795       3.028790       9.599762      -0.165047      35.459534 0.48934055E+03  0.11672550E+05                                 9.168719                            7.242548      -0.128528       2.000736                    0.998291      27.044918      74.556931       0.638776       0.401979      -1.089923       0.021667      -0.083840       0.073121       0.113337       0.013685       0.005123       0.038330       0.027462      -0.016683      -0.047370       0.009139       0.038231             10.968477       7.415552       0.271587       3.256719      13.260867      -4.248337      12.229013          -0.000001
          302              N       9.557326      -1.065620      12.450183      -0.397267      46.866749 0.59627112E+03  0.14936470E+05                                10.952231                            7.914049       0.116468       2.029772                    0.998362      30.363474      85.644129       0.620750       0.393899      -1.095995       0.120296      -0.003706       0.090755       0.150736      -0.010987      -0.132416       0.001708      -0.161778      -0.008345      -0.179231       0.078944       0.100286             14.198049       9.620253       5.045416      -0.978893      22.104932      -7.016696      10.868961           0.000001
          303              N      10.769716      -2.035975      14.238624      -0.386614      45.691959 0.60177470E+03  0.15102463E+05                                10.780340                            7.959753       0.135194       2.041680                    0.997926      30.134427      84.957199       0.618153       0.394818      -1.095831      -0.014065       0.106328      -0.097097       0.144676       0.014824      -0.024038       0.127730       0.139073      -0.103123      -0.174252       0.079300       0.094953             13.709411      19.791973       6.532381       5.556167      11.504204       1.776898       9.832055           0.000001
          304              N      11.499208      -0.004998      13.271009      -0.384828      47.079318 0.60410654E+03  0.15200443E+05                                11.052665                            8.012673       0.040884       2.008649                    0.998052      30.382870      86.227580       0.610788       0.398541      -1.091480      -0.098095      -0.102882       0.007822       0.142367      -0.123314       0.006640       0.020804       0.033135       0.264510      -0.170062       0.075171       0.094892             14.204632      13.256939      -3.308329       7.760990      12.218130      -6.473701      17.138827           0.000001
          305              N      -0.249628      12.180560      13.239853      -0.171142      33.925914 0.49747858E+03  0.11979128E+05                                 9.021979                            7.403975      -0.305293       1.946687                    0.996814      27.528560      77.582674       0.615557       0.413225      -1.076699       0.076025       0.082908       0.002472       0.112515      -0.037139       0.002185      -0.000341       0.003883       0.102637      -0.054314       0.019853       0.034460             10.250452       8.321896       4.061503       1.343959      11.150885       0.731968      11.278574           0.000000
          306              N       0.302718      -1.022140      16.623811      -0.174484      34.162177 0.50253500E+03  0.12125627E+05                                 9.059022                            7.440358      -0.333574       1.934360                    0.996817      27.648474      77.876613       0.614491       0.413098      -1.077305      -0.095173       0.002021      -0.067991       0.116981       0.006432      -0.032991      -0.000911      -0.074983       0.006009      -0.057240       0.019567       0.037673             10.285991      10.736735       1.403193       4.477778      10.238525      -0.031475       9.882715           0.000000
          307              N       0.896352       0.222645      19.428098      -0.165908      36.641356 0.49254736E+03  0.11813698E+05                                 9.473789                            7.343491      -0.247177       1.965538                    0.997537      27.316364      76.468980       0.621985       0.410571      -1.080004      -0.053266       0.046772       0.088147       0.113114       0.022092       0.032077      -0.020483       0.012418      -0.068845      -0.054514       0.015374       0.039140             11.158659      11.430378       1.372445      -1.388780      10.933725       5.435589      11.111875           0.000000
          308              N      -2.622681       1.816640      22.597262      -0.384868      44.428875 0.55389999E+03  0.13553709E+05                                10.435516                            7.544291       0.357220       2.116025                    0.999157      29.323036      80.419994       0.649595       0.385333      -1.107567       0.058274       0.098200       0.073765       0.135943      -0.074252      -0.044404      -0.105093       0.085654       0.025665      -0.164435       0.070405       0.094030             13.306219      22.102761      -1.348248      -5.751417       8.120879       2.608961       9.695017          -0.000002
          309              N      -2.798419       3.417272      24.337172      -0.391811      44.553277 0.55425180E+03  0.13565473E+05                                10.429215                            7.528091       0.339351       2.103081                    0.999389      29.579343      81.151949       0.652656       0.383437      -1.108852       0.080631      -0.062163      -0.101975       0.144099       0.053451       0.105120      -0.088342      -0.026248      -0.144740      -0.177132       0.078680       0.098452             13.423736      20.174119       6.888253       3.594557      11.081208       3.746859       9.015881          -0.000001
          310              N      -0.732486       3.153879      23.171241      -0.381385      43.894044 0.55886661E+03  0.13741602E+05                                10.422856                            7.642842       0.258088       2.087525                    0.998427      29.452750      81.664586       0.635542       0.391952      -1.099988      -0.125916      -0.034488       0.023019       0.132567      -0.061468       0.040800      -0.003930      -0.211511       0.227796      -0.166384       0.068910       0.097475             12.976654       9.769446       0.534688      -0.797914      14.307403       8.588307      14.853113          -0.000001
          311              N       7.259528       1.888878      23.341397      -0.167748      33.673666 0.49370668E+03  0.11823755E+05                                 8.874121                            7.315395      -0.229212       1.970322                    0.997215      27.217021      75.616325       0.629190       0.406479      -1.084975       0.111924       0.014666       0.007078       0.113103      -0.008486      -0.011751       0.010576      -0.078137       0.080080      -0.054724       0.015671       0.039053             10.063698      13.522497       1.795607      -0.598526       9.188512       2.474520       7.480085          -0.000000
          312              N       0.502035       6.457544      26.684913      -0.165625      36.578774 0.48927398E+03  0.11725334E+05                                 9.481098                            7.315040      -0.260376       1.963100                    0.997028      27.316448      76.643901       0.623190       0.410122      -1.079407      -0.045072      -0.077264      -0.065645       0.110953      -0.030876      -0.029823      -0.018330       0.027436      -0.013373      -0.053196       0.010490       0.042706             11.326769      11.563815       1.656204      -0.312782       9.901389       5.553908      12.515103           0.000000
          313              N       4.923364       0.093314      24.578327      -0.169699      35.708881 0.49336074E+03  0.11795418E+05                                 9.219997                            7.278620      -0.138383       1.996184                    0.998270      27.153361      75.001290       0.636198       0.402684      -1.089180      -0.021776      -0.083929       0.072964       0.113323      -0.013301      -0.002630       0.037747       0.027245      -0.016978      -0.047074       0.011034       0.036040             11.038751       7.453127      -0.266341      -3.277711      13.350877      -4.293736      12.312250          -0.000001
          314              N       5.209862      -4.001096      27.428748      -0.399881      46.979296 0.59793555E+03  0.14988612E+05                                10.968806                            7.925028       0.110181       2.027411                    0.998379      30.405481      85.792631       0.620327       0.393893      -1.095999      -0.119418      -0.003506       0.089139       0.149059       0.011575       0.133020       0.002639      -0.160964      -0.010007      -0.179568       0.078063       0.101505             14.220778       9.634014      -5.051920       0.979557      22.140529      -7.030580      10.887792           0.000001
          315              N       3.997478      -4.971451      29.217189      -0.387279      45.748745 0.60268721E+03  0.15131383E+05                                10.789321                            7.965755       0.135001       2.041332                    0.997908      30.155069      85.037604       0.617911       0.394815      -1.095813       0.014133       0.106446      -0.096795       0.144568      -0.015000       0.024568       0.128023       0.136814      -0.101575      -0.173961       0.079189       0.094773             13.721365      19.809504      -6.537714      -5.562244      11.513372       1.778518       9.841218           0.000001
          316              N       3.267970      -2.940474      28.249574      -0.386652      47.161845 0.60531801E+03  0.15238359E+05                                11.065029                            8.020279       0.041464       2.008377                    0.998056      30.411443      86.326095       0.610555       0.398498      -1.091523       0.097352      -0.101951       0.007956       0.141191       0.123307      -0.004981       0.021016       0.032146       0.264771      -0.169891       0.073799       0.096092             14.223346      13.271409       3.314096      -7.771141      12.236311      -6.485644      17.162317           0.000001
          317              N       0.249503       9.245084      28.218418      -0.167140      33.757824 0.49448206E+03  0.11886306E+05                                 8.986682                            7.377476      -0.292495       1.951588                    0.996919      27.432048      77.186358       0.617324       0.412759      -1.077247      -0.076941       0.084001       0.003471       0.113965       0.035819      -0.003259      -0.000913       0.005007       0.104203      -0.053302       0.018001       0.035301             10.206512       8.284014      -4.035097      -1.339528      11.095027       0.725090      11.240495           0.000000
          318              N      -0.302737       1.913336       1.645246      -0.171579      34.062594 0.50076223E+03  0.12072131E+05                                 9.042529                            7.428064      -0.323953       1.937935                    0.996875      27.596408      77.694396       0.614897       0.413191      -1.077249       0.095773       0.002866      -0.068265       0.117647      -0.004313       0.031325      -0.002115      -0.076252       0.003583      -0.055989       0.017608       0.038381             10.265750      10.713399      -1.402068      -4.465445      10.221131      -0.030651       9.862722           0.000000
          319              N      -0.896386       3.158121       4.449533      -0.168003      36.712125 0.49358641E+03  0.11845285E+05                                 9.486824                            7.351732      -0.249310       1.964431                    0.997596      27.349389      76.592002       0.621550       0.410627      -1.079928       0.052495       0.047382       0.090782       0.115075      -0.021558      -0.032156      -0.021084       0.011819      -0.066253      -0.054439       0.016206       0.038233             11.176257      11.444108      -1.374768       1.389524      10.953918       5.448685      11.130744           0.000000
          320              N       2.622628       4.752116       7.618697      -0.387050      44.506108 0.55495246E+03  0.13585834E+05                                10.446423                            7.550370       0.353507       2.114502                    0.999113      29.353915      80.522138       0.649477       0.385223      -1.107653      -0.054965       0.096837       0.073798       0.133584       0.074989       0.044144      -0.104975       0.082168       0.028453      -0.164021       0.068977       0.095044             13.323162      22.134769       1.350101       5.760084       8.129373       2.611930       9.705344          -0.000001
          321              N       2.798350       6.352748       9.358607      -0.389795      44.469475 0.55296265E+03  0.13526252E+05                                10.418521                            7.520671       0.344633       2.105237                    0.999383      29.541627      81.029584       0.652793       0.383574      -1.108737      -0.082398      -0.061955      -0.103855       0.146334      -0.053302      -0.103925      -0.087517      -0.024352      -0.141201      -0.175183       0.077909       0.097274             13.410234      20.153300      -6.881590      -3.591027      11.070534       3.742702       9.006868          -0.000001
          322              N       0.732421       6.089355       8.192676      -0.379103      43.875682 0.55849702E+03  0.13730636E+05                                10.422215                            7.641619       0.257977       2.087371                    0.998401      29.438308      81.626577       0.635412       0.392086      -1.099863       0.126463      -0.035603       0.023490       0.133463       0.061093      -0.040256      -0.003134      -0.211644       0.231299      -0.166704       0.070064       0.096640             12.977692       9.769054      -0.535614       0.796979      14.309537       8.590332      14.854486          -0.000001
          323              N       7.507617       4.824354       8.362832      -0.167568      33.661463 0.49345125E+03  0.11815628E+05                                 8.871176                            7.312857      -0.231961       1.969660                    0.997272      27.209526      75.579037       0.629408       0.406407      -1.085067      -0.111619       0.014428       0.007515       0.112798       0.008166       0.012039       0.010777      -0.077152       0.079872      -0.054232       0.015214       0.039019             10.059997      13.513997      -1.791755       0.598574       9.186721       2.476213       7.479273          -0.000000
          324              N      -0.502134       9.393020      11.706348      -0.166369      36.636480 0.49013808E+03  0.11752111E+05                                 9.493928                            7.323555      -0.265922       1.960882                    0.996957      27.341690      76.753440       0.622518       0.410352      -1.079174       0.047437      -0.077034      -0.064851       0.111311       0.031135       0.029859      -0.017671       0.025686      -0.014391      -0.052809       0.010163       0.042646             11.343820      11.580062      -1.656882       0.316344       9.915969       5.564829      12.535429           0.000000

******************************************************
Auxiliary information for the entire system
The total spin magnetic moment of the unit cell is   -0.000064
The total net atomic charge of the unit cell is   0.000002
Accuracy of reproducing the electrostatic potential in the unit cell:
  The inner radius (bohr) =    5.0000
  The outer radius (bohr) =   12.0000
  Valid grid points have density less than (e/(bohr^3)) =    0.0001
  The number of valid grid points were=       560102
  The rms potential error without charges in kcal/mol is=      5.69748
  The rms potential error with partial charges in kcal/mol is=      1.34693
  The RRMSE value at monopole order=      0.23641
  The rms potential error with partial charges and cloud penetration in kcal/mol is=      1.33035
  The RRMSE value at monopole order with cloud penetration is=      0.23350
  The rms potential error with partial charges and atomic dipoles in kcal/mol is=      0.62799
  The RRMSE value at dipole order=      0.11022
  The rms potential error with partial charges, atomic dipoles and cloud penetration in kcal/mol is=      0.61030
  The RRMSE value at dipole order with cloud penetration=      0.10712

******************************************************
The electron densities and ab initio electrostatic potential were computed in VASP using the PBE functional and
projector augmented wave method. See the main text of the journal article for a description of computational details.
The atomic charges, dipoles, and quadrupoles were computed with the DDEC6 method as described in
(a) T. A. Manz and N. Gabaldon Limas, RSC Adv. 6 (2016) 47771-47801 DOI: 10.1039/c6ra04656h
(b) N. Gabaldon Limas and T. A. Manz, RSC Adv. 8 (2018) 2678-2707 DOI: 10.1039/c7ra11829e.
For each atom in the material, the electron cloud parameters were fit to the spherically averaged atom-in-material
electron density using radial positions for which this density was between 10^-4 and 10^-2 electrons per cubic bohr.
The polarizabilities, dispersion coefficients, and quantum Drude oscillator (QDO) parameters were fit using the MCLF method.
The magnetic structure of the system was optimized in VASP from the default ferromagnetic initial guess using spin polarization.
The atomic spin moments (ASMs) were computed on this optimized magnetic structure using the DDEC6 partition as inputs
to the method of T. A. Manz and D. S. Sholl, J. Chem. Theory Comput. 7 (2011) 4146-4164 DOI: 10.1021/ct200539n.
The RMSE and RRMSE were computed using a uniform grid with Ewald summation.
