# Supplementary material for: A collection of forcefield precursors for metal–organic frameworks
Source: RSC Adv. 2019 Nov 13;9(63):36492–507. doi: 10.1039/c9ra07327b (PMC9075174; doi:10.1039/c9ra07327b)
Supplement: RA-009-C9RA07327B-s5515 [file RA-009-C9RA07327B-s5515.xyz]

  188
jmolscript: load "" {1 1 1} spacegroup "x,y,z" unitcell [{      8.158000     0.000000     0.000000 }, {      0.000000    17.418000     0.000000 }, {     -2.528541     0.000000    17.374977 }]
Zn     4.251877     5.326947    13.061465     0.743417
Zn     4.192312    14.035947    13.001000     0.743417
Zn     1.377582    12.091053     4.313512     0.743417
Zn     1.437147     3.382053     4.373977     0.743417
H     -2.049327     4.739438    16.935390     0.121425
H      3.813471     5.808903     1.499461     0.129718
H      0.652426     7.015970    15.086693     0.128578
H      5.305965     7.569863     1.362198     0.094562
H      6.007564     6.273964     0.818361     0.097559
H     -0.243661     7.623859     2.005072     0.106439
H      3.972301     8.590558    15.790379     0.101935
H      1.624098     4.183804    12.070397     0.101654
H     -0.230270     3.114338    12.833158     0.141699
H      1.543672     2.886163    16.434991     0.144565
H      3.319704     4.027042    15.571454     0.108247
H      3.983536     1.574587    13.594182     0.134949
H      3.231198    16.891976    12.984320     0.099288
H     -1.457970    15.326098    13.707119     0.097960
H     -0.605474    17.351812    14.374318     0.142032
H      2.335515    13.448438     9.127075     0.121425
H     -0.998741    14.517903     7.188028     0.129718
H     -0.366237    15.724970    10.975773     0.128578
H      5.666765    16.278863     7.325290     0.094562
H      4.965166    14.982964     7.869127     0.097559
H      3.058391    16.332859     6.682416     0.106439
H      4.471888    17.299558    10.272086     0.101935
H     -1.337909    12.892804    13.992069     0.101654
H      0.516458    11.823338    13.229307     0.141699
H     -1.257484    11.595163     9.627475     0.144565
H      5.124484    12.736042    10.491011     0.108247
H      4.460653    10.283587    12.468283     0.134950
H      5.212991     8.182976    13.078145     0.099288
H      1.744158     6.617098    12.355346     0.097960
H      0.891663     8.642812    11.688147     0.142033
H      7.678786    12.678562     0.439587     0.121425
H      1.815988    11.609097    15.875516     0.129718
H      4.977033    10.402030     2.288284     0.128578
H      0.323494     9.848137    16.012779     0.094563
H     -0.378105    11.144036    16.556616     0.097559
H      5.873120     9.794141    15.369905     0.106439
H      1.657158     8.827442     1.584598     0.101934
H      4.005361    13.234196     5.304580     0.101654
H      5.859729    14.303662     4.541819     0.141699
H      4.085787    14.531837     0.939986     0.144565
H      2.309755    13.390958     1.803523     0.108247
H      1.645923    15.843413     3.780795     0.134949
H      2.398261     0.526024     4.390657     0.099288
H      7.087429     2.091902     3.667858     0.097960
H      6.234933     0.066188     3.000659     0.142032
H      3.293944     3.969562     8.247902     0.121425
H      6.628200     2.900097    10.186949     0.129718
H      5.995696     1.693030     6.399204     0.128578
H     -0.037306     1.139137    10.049687     0.094563
H      0.664293     2.435036     9.505850     0.097559
H      2.571068     1.085141    10.692561     0.106439
H      1.157571     0.118442     7.102891     0.101934
H      6.967368     4.525196     3.382908     0.101655
H      5.113001     5.594662     4.145670     0.141700
H      6.886943     5.822837     7.747502     0.144565
H      0.504975     4.681958     6.883966     0.108247
H      1.168806     7.134413     4.906694     0.134950
H      0.416468     9.235024     4.296832     0.099288
H      3.885301    10.800902     5.019631     0.097960
H      4.737796     8.775188     5.686830     0.142032
C     -1.657957     5.897735    14.588031     0.570896
C     -0.829799     5.873350    15.837292     0.008311
C     -1.234791     5.187080    16.944078    -0.155483
C      2.086638     5.148761     0.701949     0.017443
C      1.605967     4.403270     1.925147     0.568427
C      3.288908     5.815870     0.731487    -0.266048
C      1.179195     6.500398    16.971878     0.265858
C      0.378401     6.542201    15.837292    -0.238360
C      5.758478     7.183183     0.595962    -0.060229
C      6.998771     7.989637     0.274525     0.108241
C     -0.152810     8.066276     1.190186    -0.148033
C      4.638565     8.639328    16.436728    -0.144297
C      1.594221     3.936468    12.965208     0.084706
C      0.476856     3.286777    13.411745    -0.202501
C      0.411813     2.887904    14.744405     0.225138
C      1.527668     3.161367    15.547129    -0.195934
C      2.597617     3.837185    15.017193     0.089794
C      5.873276     0.992826    14.096319     0.219428
C      4.553537     0.841289    13.646307    -0.196125
C      4.109194    16.984292    13.274482     0.107353
C     -2.014092    16.071589    13.705382     0.106093
C     -1.492778    17.290849    14.103269    -0.203665
C      1.944146    14.606735    11.474435     0.570896
C      1.115987    14.582350    10.225174     0.008312
C      1.520979    13.896080     9.118388    -0.155483
C      0.728091    13.857761     7.985539     0.017443
C      1.208762    13.112270     6.762341     0.568427
C     -0.474179    14.524870     7.956002    -0.266048
C     -0.893006    15.209398     9.090588     0.265858
C     -0.092213    15.251201    10.225174    -0.238360
C      5.214251    15.892183     8.091527    -0.060229
C      3.973958    16.698637     8.412964     0.108241
C      2.967540    16.775276     7.497303    -0.148033
C      3.805624    17.348328     9.625737    -0.144297
C     -1.308033    12.645468    13.097258     0.084706
C     -0.190667    11.995777    12.650721    -0.202501
C     -0.125625    11.596904    11.318060     0.225138
C     -1.241480    11.870367    10.515336    -0.195934
C      5.846571    12.546185    11.045273     0.089794
C      2.570913     9.701826    11.966147     0.219428
C      3.890652     9.550289    12.416159    -0.196125
C      4.334995     8.275292    12.787983     0.107353
C      2.300281     7.362589    12.357084     0.106093
C      1.778966     8.581849    11.959197    -0.203666
C      7.287416    11.520265     2.786946     0.570897
C      6.459258    11.544650     1.537685     0.008311
C      6.864250    12.230920     0.430899    -0.155483
C      3.542821    12.269239    16.673028     0.017442
C      4.023492    13.014730    15.449830     0.568426
C      2.340551    11.602130    16.643490    -0.266048
C      4.450264    10.917602     0.403099     0.265858
C      5.251058    10.875799     1.537685    -0.238360
C     -0.129019    10.234817    16.779015    -0.060230
C     -1.369312     9.428363    17.100452     0.108239
C     -2.375731     9.351724    16.184791    -0.148024
C      0.990894     8.778672     0.938249    -0.144288
C      4.035238    13.481532     4.409769     0.084706
C      5.152603    14.131223     3.963232    -0.202501
C      5.217646    14.530096     2.630572     0.225139
C      4.101791    14.256633     1.827848    -0.195934
C      3.031842    13.580815     2.357784     0.089794
C     -0.243817    16.425174     3.278658     0.219428
C      1.075922    16.576711     3.728670    -0.196125
C      1.520265     0.433708     4.100495     0.107353
C     -0.514449     1.346411     3.669595     0.106093
C      7.122237     0.127151     3.271708    -0.203666
C      3.685313     2.811265     5.900542     0.570897
C      4.513472     2.835650     7.149803     0.008312
C      4.108480     3.521920     8.256589    -0.155484
C      4.901368     3.560239     9.389438     0.017443
C      4.420697     4.305730    10.612636     0.568427
C      6.103638     2.893130     9.418975    -0.266048
C      6.522465     2.208602     8.284389     0.265858
C      5.721672     2.166799     7.149803    -0.238360
C      0.415208     1.525817     9.283450    -0.060230
C      1.655501     0.719363     8.962013     0.108239
C      2.661919     0.642724     9.877674    -0.148024
C      1.823835     0.069672     7.749240    -0.144288
C      6.937492     4.772532     4.277719     0.084706
C      5.820126     5.422223     4.724256    -0.202501
C      5.755084     5.821096     6.056917     0.225138
C      6.870939     5.547633     6.859641    -0.195934
C     -0.217112     4.871815     6.329704     0.089794
C      3.058546     7.716174     5.408830     0.219428
C      1.738807     7.867711     4.958818    -0.196125
C      1.294464     9.142708     4.586994     0.107353
C      3.329178    10.055411     5.017893     0.106093
C      3.850493     8.836151     5.415780    -0.203666
N      2.653443     4.239541    13.736657    -0.217576
N     -0.676589     2.252147    15.277817    -0.115344
N     -1.847232     2.208602    14.537643    -0.068952
N      4.856109    15.921794    13.316182    -0.203446
N      5.790746    12.948541    12.325809    -0.217576
N      0.962778    10.961147    10.784648    -0.115347
N      2.133421    10.917602    11.524822    -0.068953
N      3.588080     7.212794    12.746283    -0.203446
N      2.976016    13.178459     3.638320    -0.217576
N      6.306048    15.165853     2.097160    -0.115346
N      7.476691    15.209398     2.837334    -0.068953
N      0.773350     1.496206     4.058795    -0.203446
N     -0.161287     4.469459     5.049168    -0.217576
N      4.666681     6.456853     6.590329    -0.115348
N      3.496038     6.500398     5.850155    -0.068954
N      2.041379    10.205206     4.628694    -0.203446
O      5.434274     5.155728    14.607143    -0.571177
O     -1.326530     6.577037    13.616769    -0.562317
O      0.506350     3.812800     1.907772    -0.583259
O      2.341673     4.410238     2.952009    -0.548479
O      2.363856     7.181441    16.858940    -0.184497
O      3.009914    13.864728    11.455322    -0.571177
O      1.612719    15.286037    12.445696    -0.562317
O      2.308380    12.521800     6.779716    -0.583259
O      0.473056    13.119238     5.735480    -0.548478
O      6.080333    15.890441     9.203525    -0.184497
O      0.195185    12.262272     2.767834    -0.571177
O      6.955989    10.840963     3.758208    -0.562317
O      5.123109    13.605200    15.467205    -0.583259
O      3.287786    13.007762    14.422968    -0.548479
O      3.265603    10.236559     0.516037    -0.184497
O      2.619545     3.553272     5.919655    -0.571177
O      4.016740     2.131963     4.929281    -0.562317
O      3.321079     4.896200    10.595261    -0.583259
O      5.156403     4.298762    11.639497    -0.548478
O     -0.450874     1.527559     8.171452    -0.184497

The following XYZ coordinates are in angstroms. Other properties are in atomic units.
The sperically averaged electron density of each atom fit to a function of the form exp(a - br)
eigen_1, eigen_2 and eigen_3 are the three eigenvalues of traceless quadrupole moment tensor
  atom number  atomic symbol              X              Y              Z     net charge C6 coefficient C8 coefficient C10 coefficient fluctuating dipole atomic polarizability isotropic forcefield polarizability              a              b squared Pearson coefficient          <r^3>          <r^4>         wp_QDO          m_QDO          q_QDO       dipole_x       dipole_y       dipole_z         dipole            Qxy            Qxz            Qyz     Q(x^2-y^2)  Q(3z^2 - R^2)        eigen_1        eigen_2        eigen_3 static polarizability      alpha(xx)      alpha(xy)      alpha(xz)      alpha(yy)      alpha(yz)      alpha(zz) atomic spin moment
            1             Zn       4.251877       5.326947      13.061465       0.743417     100.514647 0.21497261E+04  0.70858498E+05                                17.696367                           15.155504       0.273850       1.926332                    0.997193      49.322648     137.267171       0.463776       0.400672      -1.142847       0.087472      -0.037009      -0.013088       0.095877       0.003257       0.013555      -0.003701       0.054034       0.150878      -0.052563      -0.001338       0.053901             20.482670      18.911734      -0.385097       1.083198      21.612085       4.357285      20.924190           0.012973
            2             Zn       4.192312      14.035947      13.001000       0.743417     100.514665 0.21497271E+04  0.70858540E+05                                17.696370                           15.155508       0.273848       1.926331                    0.997193      49.322657     137.267214       0.463776       0.400672      -1.142847      -0.087472      -0.037009       0.013088       0.095877      -0.003258       0.013555       0.003701       0.054035       0.150879      -0.052564      -0.001338       0.053901             20.482672      18.911746       0.385094       1.083194      21.612088      -4.357283      20.924182           0.012973
            3             Zn       1.377582      12.091053       4.313512       0.743417     100.514654 0.21497262E+04  0.70858503E+05                                17.696367                           15.155504       0.273850       1.926332                    0.997193      49.322651     137.267177       0.463776       0.400672      -1.142847      -0.087472       0.037009       0.013088       0.095877       0.003257       0.013555      -0.003701       0.054034       0.150878      -0.052563      -0.001338       0.053901             20.482670      18.911735      -0.385098       1.083198      21.612086       4.357284      20.924189           0.012973
            4             Zn       1.437147       3.382053       4.373977       0.743417     100.514679 0.21497273E+04  0.70858551E+05                                17.696372                           15.155509       0.273848       1.926331                    0.997193      49.322660     137.267229       0.463776       0.400672      -1.142847       0.087472       0.037009      -0.013088       0.095876      -0.003258       0.013555       0.003701       0.054035       0.150880      -0.052564      -0.001338       0.053901             20.482675      18.911749       0.385095       1.083194      21.612093      -4.357283      20.924184           0.012973
            5              H      -2.049327       4.739438      16.935390       0.121425       1.154315 0.90106321E+01  0.92315889E+02                                 1.896226                            1.816949      -1.420444       2.207929                    0.993160       3.922781      11.702806       0.435134       1.373921      -0.687504      -0.034321      -0.017817      -0.001518       0.038700       0.009490       0.001594      -0.000768       0.017087      -0.027391      -0.010126      -0.007257       0.017384              1.925225       2.251089       0.357539       0.082263       1.737968       0.012298       1.786616          -0.000065
            6              H       3.813471       5.808903       1.499461       0.129718       1.023031 0.75710423E+01  0.73693581E+02                                 1.697433                            1.623188      -1.334405       2.245413                    0.995566       3.626555      10.283305       0.482191       1.305008      -0.701794       0.014244      -0.003316       0.029769       0.033167       0.001513       0.009893      -0.001951       0.008730       0.014598      -0.009128      -0.004285       0.013413              1.721140       1.802376       0.147856       0.322731       1.405424      -0.073097       1.955620          -0.000037
            7              H       0.652426       7.015970      15.086693       0.128578       1.008449 0.77614342E+01  0.76950114E+02                                 1.764642                            1.710793      -1.377350       2.234709                    0.993366       3.835449      11.422282       0.436873       1.414113      -0.679509       0.008461       0.017401      -0.025640       0.032121       0.006868      -0.005379      -0.005045      -0.000549      -0.001401      -0.006704      -0.004900       0.011604              1.770461       1.656461       0.166095      -0.160751       1.652029      -0.252729       2.002894          -0.000090
            8              H       5.305965       7.569863       1.362198       0.094562       1.053240 0.83162786E+01  0.82475752E+02                                 1.717211                            1.688859      -0.826125       2.472302                    0.998092       3.605268      10.159581       0.480198       1.286142      -0.707719      -0.017077       0.019610       0.024935       0.036027      -0.007298       0.001469       0.006896       0.010224       0.008825      -0.013261       0.004707       0.008554              1.716934       1.733473      -0.074060      -0.252087       1.621550       0.257815       1.795778           0.000178
            9              H       6.007564       6.273964       0.818361       0.097559       1.045910 0.81241671E+01  0.79714127E+02                                 1.681281                            1.647461      -0.691960       2.537343                    0.999581       3.472158       9.579593       0.498272       1.252803      -0.715840       0.012964      -0.035092       0.001936       0.037460      -0.003277       0.007048       0.002998      -0.012842      -0.004138      -0.011955       0.003774       0.008181              1.682891       1.629222      -0.128471       0.067282       2.013064      -0.131401       1.406386           0.000021
           10              H      -0.243661       7.623859       2.005072       0.106439       0.952708 0.69893944E+01  0.66428065E+02                                 1.603738                            1.551022      -0.738740       2.521568                    0.999658       3.431112       9.492819       0.499306       1.290707      -0.706463      -0.001512      -0.016144       0.028103       0.032445       0.007027       0.003928      -0.008976       0.010577       0.015182      -0.015897       0.006208       0.009689              1.608607       1.419464       0.078556      -0.001382       1.492843      -0.308580       1.913514           0.000138
           11              H       3.972301       8.590558      15.790379       0.101935       1.076510 0.81230214E+01  0.80776736E+02                                 1.778983                            1.699957      -1.252427       2.269144                    0.995799       3.833659      11.125071       0.461687       1.334103      -0.695283      -0.023026       0.000433      -0.025672       0.034488       0.001112       0.010155      -0.005028       0.009017       0.019080      -0.011406      -0.003394       0.014800              1.816752       2.070249       0.151407       0.422106       1.479911       0.050206       1.900096           0.000139
           12              H       1.624098       4.183804      12.070397       0.101654       1.099100 0.79184159E+01  0.77584085E+02                                 1.760596                            1.645140      -1.007895       2.395992                    0.997893       3.539658       9.918895       0.487723       1.281736      -0.708229      -0.005895       0.012138      -0.046402       0.048324       0.000989       0.012354      -0.004980       0.010573       0.027590      -0.013050      -0.005395       0.018444              1.800359       1.516099       0.104676      -0.186023       1.527184      -0.171076       2.357794          -0.000209
           13              H      -0.230270       3.114338      12.833158       0.141699       0.912355 0.64834002E+01  0.61106876E+02                                 1.624379                            1.544141      -1.057678       2.397266                    0.997599       3.439413       9.804911       0.471212       1.379122      -0.687640      -0.027618      -0.000328      -0.023900       0.036525       0.006046       0.006651      -0.003168       0.003631       0.031339      -0.013379       0.000230       0.013149              1.657723       1.905354       0.212067       0.360493       1.385287       0.131695       1.682528           0.003442
           14              H       1.543672       2.886163      16.434991       0.144565       1.036337 0.76012990E+01  0.73007021E+02                                 1.648552                            1.583396      -0.845734       2.503771                    0.999387       3.139933       8.439358       0.515593       1.236865      -0.721544       0.000933      -0.011685       0.039200       0.040915       0.005204       0.006527      -0.010047       0.011985       0.036279      -0.018503       0.001542       0.016961              1.657680       1.412314       0.028187      -0.006999       1.430741      -0.169484       2.129987           0.001211
           15              H       3.319704       4.027042      15.571454       0.108247       1.071397 0.75806994E+01  0.73470390E+02                                 1.739886                            1.617671      -0.854440       2.480072                    0.999310       3.413745       9.514165       0.488203       1.294501      -0.706475       0.037146       0.009117       0.034166       0.051286       0.005502       0.010540      -0.005338       0.008361       0.046627      -0.017647      -0.002793       0.020440              1.800740       2.200048       0.264692       0.412874       1.486950       0.180912       1.715222          -0.000847
           16              H       3.983536       1.574587      13.594182       0.134949       0.939887 0.66083708E+01  0.62743838E+02                                 1.668473                            1.566751      -1.125810       2.361498                    0.996056       3.559832      10.271424       0.463119       1.392955      -0.684165      -0.020324       0.028393      -0.004486       0.035204      -0.001559       0.008324       0.001480       0.003193      -0.035166      -0.015025       0.004317       0.010708              1.704252       1.739898      -0.448994       0.031510       2.032909       0.043052       1.339950           0.001537
           17              H       3.231198      16.891976      12.984320       0.099288       1.125085 0.80638428E+01  0.79517332E+02                                 1.796067                            1.664702      -1.085101       2.358880                    0.996783       3.635604      10.282895       0.481974       1.288731      -0.705949      -0.043818      -0.001120      -0.013804       0.045955      -0.010119       0.003300       0.001157       0.007058      -0.027975      -0.011095      -0.004451       0.015546              1.848666       2.400426       0.219961       0.414229       1.575047       0.089153       1.570524          -0.001072
           18              H      -1.457970      15.326098      13.707119       0.097960       1.171987 0.83296323E+01  0.82851504E+02                                 1.854537                            1.698885      -1.083212       2.364238                    0.996316       3.643801      10.368951       0.473912       1.299372      -0.704120       0.035047      -0.034701       0.006537       0.049751      -0.008251       0.011191       0.000763       0.007240      -0.030827      -0.016507      -0.000794       0.017301              1.928860       1.792885      -0.477024      -0.059129       2.533830       0.044575       1.459865          -0.000402
           19              H      -0.605474      17.351812      14.374318       0.142032       1.071366 0.79415597E+01  0.77326144E+02                                 1.694900                            1.623961      -0.960823       2.439000                    0.998721       3.278011       8.950678       0.505136       1.245308      -0.718348       0.035839      -0.003807       0.009226       0.037203      -0.006727       0.006665      -0.004199       0.013646      -0.047898      -0.017783      -0.001495       0.019278              1.700547       2.108855       0.144546       0.219511       1.572076       0.083537       1.420711           0.003665
           20              H       2.335515      13.448438       9.127075       0.121425       1.154315 0.90106329E+01  0.92315905E+02                                 1.896226                            1.816950      -1.420445       2.207928                    0.993160       3.922782      11.702812       0.435134       1.373921      -0.687504       0.034321      -0.017817       0.001518       0.038700      -0.009490       0.001594       0.000768       0.017087      -0.027391      -0.010126      -0.007257       0.017384              1.925225       2.251089      -0.357539       0.082262       1.737969      -0.012297       1.786617          -0.000065
           21              H      -0.998741      14.517903       7.188028       0.129718       1.023032 0.75710444E+01  0.73693607E+02                                 1.697433                            1.623188      -1.334406       2.245413                    0.995566       3.626556      10.283308       0.482191       1.305008      -0.701794      -0.014244      -0.003316      -0.029769       0.033167      -0.001513       0.009893       0.001951       0.008730       0.014598      -0.009128      -0.004285       0.013413              1.721140       1.802375      -0.147856       0.322731       1.405424       0.073097       1.955621          -0.000037
           22              H      -0.366237      15.724970      10.975773       0.128578       1.008450 0.77614391E+01  0.76950170E+02                                 1.764642                            1.710793      -1.377351       2.234708                    0.993366       3.835450      11.422284       0.436873       1.414112      -0.679510      -0.008461       0.017401       0.025640       0.032121      -0.006868      -0.005379       0.005045      -0.000549      -0.001401      -0.006704      -0.004900       0.011604              1.770461       1.656461      -0.166095      -0.160751       1.652029       0.252730       2.002894          -0.000090
           23              H       5.666765      16.278863       7.325290       0.094562       1.053239 0.83162791E+01  0.82475758E+02                                 1.717211                            1.688859      -0.826124       2.472303                    0.998092       3.605266      10.159575       0.480197       1.286142      -0.707719       0.017077       0.019610      -0.024935       0.036027       0.007298       0.001469      -0.006896       0.010224       0.008825      -0.013261       0.004707       0.008554              1.716934       1.733473       0.074060      -0.252087       1.621550      -0.257815       1.795778           0.000178
           24              H       4.965166      14.982964       7.869127       0.097559       1.045910 0.81241703E+01  0.79714169E+02                                 1.681282                            1.647462      -0.691960       2.537343                    0.999581       3.472159       9.579598       0.498272       1.252804      -0.715840      -0.012964      -0.035092      -0.001936       0.037460       0.003277       0.007048      -0.002998      -0.012842      -0.004138      -0.011955       0.003774       0.008181              1.682891       1.629222       0.128471       0.067282       2.013064       0.131401       1.406387           0.000021
           25              H       3.058391      16.332859       6.682416       0.106439       0.952709 0.69894000E+01  0.66428131E+02                                 1.603739                            1.551023      -0.738740       2.521568                    0.999658       3.431112       9.492820       0.499306       1.290707      -0.706463       0.001512      -0.016144      -0.028103       0.032445      -0.007027       0.003928       0.008976       0.010577       0.015182      -0.015897       0.006208       0.009689              1.608608       1.419465      -0.078555      -0.001381       1.492844       0.308580       1.913515           0.000138
           26              H       4.471888      17.299558      10.272086       0.101935       1.076510 0.81230235E+01  0.80776760E+02                                 1.778983                            1.699957      -1.252427       2.269144                    0.995799       3.833659      11.125070       0.461687       1.334103      -0.695283       0.023026       0.000433       0.025672       0.034488      -0.001112       0.010155       0.005028       0.009017       0.019080      -0.011405      -0.003394       0.014800              1.816752       2.070249      -0.151406       0.422106       1.479911      -0.050206       1.900096           0.000139
           27              H      -1.337909      12.892804      13.992069       0.101654       1.099097 0.79183933E+01  0.77583814E+02                                 1.760594                            1.645138      -1.007893       2.395993                    0.997893       3.539653       9.918880       0.487723       1.281737      -0.708229       0.005895       0.012138       0.046402       0.048324      -0.000989       0.012354       0.004980       0.010573       0.027590      -0.013050      -0.005395       0.018444              1.800357       1.516097      -0.104676      -0.186021       1.527183       0.171075       2.357790          -0.000209
           28              H       0.516458      11.823338      13.229307       0.141699       0.912357 0.64834128E+01  0.61107034E+02                                 1.624381                            1.544143      -1.057683       2.397263                    0.997599       3.439420       9.804939       0.471211       1.379122      -0.687640       0.027617      -0.000328       0.023900       0.036525      -0.006046       0.006651       0.003168       0.003630       0.031340      -0.013379       0.000230       0.013149              1.657725       1.905357      -0.212067       0.360493       1.385289      -0.131695       1.682530           0.003442
           29              H      -1.257484      11.595163       9.627475       0.144565       1.036338 0.76013129E+01  0.73007206E+02                                 1.648555                            1.583399      -0.845736       2.503770                    0.999387       3.139937       8.439379       0.515591       1.236868      -0.721543      -0.000933      -0.011685      -0.039200       0.040915      -0.005204       0.006527       0.010047       0.011985       0.036279      -0.018503       0.001542       0.016962              1.657684       1.412316      -0.028187      -0.006999       1.430743       0.169485       2.129991           0.001211
           30              H       5.124484      12.736042      10.491011       0.108247       1.071396 0.75806936E+01  0.73470323E+02                                 1.739886                            1.617671      -0.854440       2.480072                    0.999310       3.413744       9.514163       0.488203       1.294502      -0.706475      -0.037146       0.009117      -0.034166       0.051286      -0.005502       0.010540       0.005338       0.008361       0.046627      -0.017647      -0.002793       0.020440              1.800739       2.200047      -0.264692       0.412874       1.486950      -0.180912       1.715221          -0.000847
           31              H       4.460653      10.283587      12.468283       0.134950       0.939887 0.66083761E+01  0.62743910E+02                                 1.668475                            1.566753      -1.125813       2.361497                    0.996056       3.559835      10.271439       0.463118       1.392956      -0.684165       0.020324       0.028393       0.004486       0.035204       0.001559       0.008325      -0.001480       0.003193      -0.035166      -0.015025       0.004317       0.010708              1.704254       1.739900       0.448994       0.031510       2.032910      -0.043053       1.339951           0.001537
           32              H       5.212991       8.182976      13.078145       0.099288       1.125084 0.80638379E+01  0.79517278E+02                                 1.796067                            1.664702      -1.085101       2.358880                    0.996783       3.635604      10.282897       0.481974       1.288732      -0.705949       0.043818      -0.001120       0.013804       0.045955       0.010119       0.003300      -0.001157       0.007058      -0.027975      -0.011095      -0.004451       0.015546              1.848666       2.400426      -0.219961       0.414229       1.575047      -0.089153       1.570524          -0.001072
           33              H       1.744158       6.617098      12.355346       0.097960       1.171986 0.83296259E+01  0.82851426E+02                                 1.854536                            1.698884      -1.083211       2.364239                    0.996316       3.643800      10.368948       0.473912       1.299372      -0.704120      -0.035047      -0.034701      -0.006537       0.049751       0.008251       0.011191      -0.000763       0.007241      -0.030827      -0.016506      -0.000794       0.017301              1.928859       1.792884       0.477024      -0.059129       2.533828      -0.044574       1.459865          -0.000402
           34              H       0.891663       8.642812      11.688147       0.142033       1.071371 0.79416121E+01  0.77326795E+02                                 1.694906                            1.623967      -0.960832       2.438995                    0.998721       3.278023       8.950724       0.505135       1.245309      -0.718348      -0.035839      -0.003808      -0.009226       0.037203       0.006728       0.006665       0.004200       0.013646      -0.047899      -0.017784      -0.001494       0.019278              1.700554       2.108863      -0.144547       0.219513       1.572082      -0.083538       1.420716           0.003665
           35              H       7.678786      12.678562       0.439587       0.121425       1.154314 0.90106246E+01  0.92315796E+02                                 1.896225                            1.816949      -1.420443       2.207929                    0.993160       3.922780      11.702803       0.435134       1.373921      -0.687504       0.034321       0.017817       0.001518       0.038700       0.009490       0.001594      -0.000768       0.017087      -0.027391      -0.010126      -0.007257       0.017384              1.925224       2.251088       0.357539       0.082263       1.737968       0.012298       1.786616          -0.000065
           36              H       1.815988      11.609097      15.875516       0.129718       1.023032 0.75710442E+01  0.73693598E+02                                 1.697433                            1.623188      -1.334405       2.245413                    0.995566       3.626555      10.283302       0.482191       1.305007      -0.701795      -0.014244       0.003316      -0.029769       0.033167       0.001513       0.009893      -0.001951       0.008730       0.014598      -0.009128      -0.004285       0.013413              1.721140       1.802375       0.147856       0.322731       1.405424      -0.073097       1.955620          -0.000037
           37              H       4.977033      10.402030       2.288284       0.128578       1.008448 0.77614297E+01  0.76950059E+02                                 1.764641                            1.710792      -1.377349       2.234709                    0.993366       3.835448      11.422279       0.436873       1.414113      -0.679509      -0.008461      -0.017401       0.025640       0.032121       0.006868      -0.005379      -0.005045      -0.000549      -0.001401      -0.006704      -0.004900       0.011604              1.770461       1.656461       0.166095      -0.160751       1.652028      -0.252729       2.002893          -0.000090
           38              H       0.323494       9.848137      16.012779       0.094563       1.053239 0.83162733E+01  0.82475694E+02                                 1.717211                            1.688859      -0.826125       2.472302                    0.998092       3.605267      10.159581       0.480197       1.286143      -0.707719       0.017077      -0.019610      -0.024935       0.036027      -0.007298       0.001469       0.006896       0.010224       0.008825      -0.013261       0.004707       0.008554              1.716933       1.733473      -0.074060      -0.252087       1.621550       0.257815       1.795778           0.000178
           39              H      -0.378105      11.144036      16.556616       0.097559       1.045910 0.81241664E+01  0.79714123E+02                                 1.681282                            1.647462      -0.691960       2.537343                    0.999581       3.472158       9.579595       0.498272       1.252804      -0.715840      -0.012964       0.035092      -0.001936       0.037460      -0.003277       0.007048       0.002998      -0.012843      -0.004138      -0.011955       0.003774       0.008181              1.682891       1.629222      -0.128471       0.067282       2.013064      -0.131401       1.406387           0.000021
           40              H       5.873120       9.794141      15.369905       0.106439       0.952712 0.69894223E+01  0.66428395E+02                                 1.603741                            1.551025      -0.738741       2.521567                    0.999658       3.431118       9.492840       0.499305       1.290706      -0.706463       0.001512       0.016144      -0.028103       0.032445       0.007027       0.003928      -0.008976       0.010577       0.015182      -0.015897       0.006208       0.009689              1.608610       1.419466       0.078556      -0.001382       1.492846      -0.308582       1.913519           0.000138
           41              H       1.657158       8.827442       1.584598       0.101934       1.076513 0.81230525E+01  0.80777118E+02                                 1.778986                            1.699959      -1.252429       2.269142                    0.995799       3.833665      11.125091       0.461687       1.334102      -0.695283       0.023026      -0.000433       0.025672       0.034488       0.001112       0.010155      -0.005028       0.009017       0.019080      -0.011406      -0.003394       0.014800              1.816756       2.070254       0.151407       0.422108       1.479913       0.050206       1.900100           0.000139
           42              H       4.005361      13.234196       5.304580       0.101654       1.099100 0.79184121E+01  0.77584037E+02                                 1.760595                            1.645140      -1.007895       2.395992                    0.997893       3.539657       9.918891       0.487723       1.281736      -0.708229       0.005895      -0.012138       0.046402       0.048324       0.000989       0.012354      -0.004980       0.010573       0.027590      -0.013050      -0.005395       0.018444              1.800358       1.516099       0.104676      -0.186023       1.527184      -0.171076       2.357793          -0.000209
           43              H       5.859729      14.303662       4.541819       0.141699       0.912355 0.64833963E+01  0.61106828E+02                                 1.624378                            1.544141      -1.057678       2.397266                    0.997599       3.439412       9.804906       0.471212       1.379121      -0.687640       0.027618       0.000328       0.023900       0.036525       0.006046       0.006651      -0.003168       0.003631       0.031339      -0.013379       0.000230       0.013149              1.657722       1.905353       0.212067       0.360492       1.385287       0.131694       1.682527           0.003442
           44              H       4.085787      14.531837       0.939986       0.144565       1.036337 0.76013005E+01  0.73007040E+02                                 1.648553                            1.583396      -0.845735       2.503771                    0.999387       3.139933       8.439359       0.515593       1.236866      -0.721544      -0.000933       0.011685      -0.039200       0.040915       0.005204       0.006527      -0.010047       0.011985       0.036279      -0.018503       0.001542       0.016961              1.657681       1.412314       0.028187      -0.006999       1.430741      -0.169484       2.129987           0.001211
           45              H       2.309755      13.390958       1.803523       0.108247       1.071396 0.75806953E+01  0.73470341E+02                                 1.739886                            1.617671      -0.854440       2.480072                    0.999310       3.413744       9.514162       0.488203       1.294501      -0.706475      -0.037146      -0.009117      -0.034166       0.051286       0.005502       0.010540      -0.005338       0.008361       0.046627      -0.017647      -0.002793       0.020440              1.800740       2.200048       0.264692       0.412874       1.486950       0.180912       1.715221          -0.000847
           46              H       1.645923      15.843413       3.780795       0.134949       0.939887 0.66083708E+01  0.62743838E+02                                 1.668473                            1.566751      -1.125810       2.361498                    0.996056       3.559832      10.271424       0.463119       1.392955      -0.684165       0.020324      -0.028393       0.004486       0.035204      -0.001559       0.008324       0.001480       0.003193      -0.035166      -0.015025       0.004317       0.010708              1.704252       1.739898      -0.448994       0.031510       2.032909       0.043052       1.339950           0.001537
           47              H       2.398261       0.526024       4.390657       0.099288       1.125085 0.80638409E+01  0.79517312E+02                                 1.796067                            1.664702      -1.085100       2.358881                    0.996783       3.635604      10.282896       0.481974       1.288732      -0.705949       0.043818       0.001120       0.013804       0.045955      -0.010119       0.003300       0.001157       0.007058      -0.027975      -0.011095      -0.004451       0.015546              1.848666       2.400426       0.219961       0.414229       1.575047       0.089153       1.570524          -0.001072
           48              H       7.087429       2.091902       3.667858       0.097960       1.171988 0.83296376E+01  0.82851565E+02                                 1.854537                            1.698885      -1.083213       2.364238                    0.996316       3.643802      10.368952       0.473913       1.299371      -0.704120      -0.035047       0.034701      -0.006537       0.049751      -0.008251       0.011191       0.000763       0.007240      -0.030827      -0.016507      -0.000794       0.017301              1.928860       1.792885      -0.477024      -0.059129       2.533830       0.044575       1.459865          -0.000402
           49              H       6.234933       0.066188       3.000659       0.142032       1.071366 0.79415584E+01  0.77326131E+02                                 1.694900                            1.623962      -0.960823       2.439000                    0.998721       3.278011       8.950679       0.505136       1.245309      -0.718348      -0.035839       0.003807      -0.009226       0.037203      -0.006727       0.006665      -0.004199       0.013646      -0.047898      -0.017783      -0.001495       0.019278              1.700548       2.108855       0.144546       0.219511       1.572077       0.083537       1.420711           0.003665
           50              H       3.293944       3.969562       8.247902       0.121425       1.154315 0.90106375E+01  0.92315958E+02                                 1.896226                            1.816950      -1.420445       2.207928                    0.993160       3.922783      11.702813       0.435134       1.373920      -0.687504      -0.034321       0.017817      -0.001518       0.038700      -0.009490       0.001595       0.000768       0.017087      -0.027391      -0.010126      -0.007257       0.017384              1.925225       2.251089      -0.357539       0.082262       1.737969      -0.012297       1.786617          -0.000065
           51              H       6.628200       2.900097      10.186949       0.129718       1.023031 0.75710407E+01  0.73693564E+02                                 1.697433                            1.623188      -1.334406       2.245413                    0.995566       3.626555      10.283306       0.482191       1.305008      -0.701794       0.014244       0.003316       0.029769       0.033167      -0.001513       0.009893       0.001951       0.008730       0.014598      -0.009128      -0.004285       0.013413              1.721140       1.802375      -0.147856       0.322731       1.405424       0.073097       1.955621          -0.000038
           52              H       5.995696       1.693030       6.399204       0.128578       1.008449 0.77614346E+01  0.76950116E+02                                 1.764642                            1.710793      -1.377351       2.234708                    0.993366       3.835449      11.422281       0.436873       1.414113      -0.679509       0.008461      -0.017401      -0.025640       0.032121      -0.006868      -0.005379       0.005045      -0.000549      -0.001401      -0.006704      -0.004900       0.011604              1.770461       1.656461      -0.166095      -0.160751       1.652029       0.252730       2.002894          -0.000090
           53              H      -0.037306       1.139137      10.049687       0.094563       1.053239 0.83162780E+01  0.82475746E+02                                 1.717211                            1.688859      -0.826124       2.472303                    0.998092       3.605266      10.159576       0.480197       1.286142      -0.707719      -0.017077      -0.019610       0.024935       0.036027       0.007298       0.001469      -0.006896       0.010224       0.008825      -0.013261       0.004707       0.008554              1.716933       1.733473       0.074060      -0.252087       1.621550      -0.257815       1.795777           0.000178
           54              H       0.664293       2.435036       9.505850       0.097559       1.045910 0.81241732E+01  0.79714205E+02                                 1.681282                            1.647462      -0.691961       2.537343                    0.999581       3.472160       9.579601       0.498272       1.252803      -0.715840       0.012964       0.035092       0.001936       0.037460       0.003277       0.007048      -0.002998      -0.012842      -0.004138      -0.011955       0.003774       0.008181              1.682891       1.629222       0.128471       0.067282       2.013064       0.131401       1.406387           0.000021
           55              H       2.571068       1.085141      10.692561       0.106439       0.952712 0.69894284E+01  0.66428466E+02                                 1.603742                            1.551025      -0.738741       2.521567                    0.999658       3.431118       9.492840       0.499305       1.290706      -0.706463      -0.001512       0.016144       0.028103       0.032445      -0.007027       0.003928       0.008976       0.010577       0.015182      -0.015897       0.006208       0.009689              1.608611       1.419467      -0.078556      -0.001382       1.492846       0.308582       1.913520           0.000138
           56              H       1.157571       0.118442       7.102891       0.101934       1.076514 0.81230553E+01  0.80777148E+02                                 1.778986                            1.699959      -1.252429       2.269142                    0.995799       3.833665      11.125089       0.461687       1.334102      -0.695283      -0.023026      -0.000433      -0.025672       0.034488      -0.001112       0.010155       0.005028       0.009017       0.019080      -0.011406      -0.003394       0.014800              1.816756       2.070253      -0.151407       0.422108       1.479913      -0.050206       1.900100           0.000139
           57              H       6.967368       4.525196       3.382908       0.101655       1.099097 0.79183884E+01  0.77583749E+02                                 1.760593                            1.645137      -1.007892       2.395993                    0.997893       3.539652       9.918874       0.487723       1.281736      -0.708229      -0.005895      -0.012138      -0.046402       0.048324      -0.000989       0.012354       0.004980       0.010573       0.027590      -0.013049      -0.005395       0.018444              1.800355       1.516096      -0.104676      -0.186021       1.527182       0.171075       2.357788          -0.000209
           58              H       5.113001       5.594662       4.145670       0.141700       0.912357 0.64834172E+01  0.61107084E+02                                 1.624381                            1.544143      -1.057684       2.397263                    0.997599       3.439421       9.804941       0.471212       1.379121      -0.687640      -0.027617       0.000328      -0.023900       0.036525      -0.006046       0.006652       0.003168       0.003630       0.031340      -0.013379       0.000230       0.013149              1.657725       1.905357      -0.212067       0.360493       1.385289      -0.131695       1.682530           0.003443
           59              H       6.886943       5.822837       7.747502       0.144565       1.036338 0.76013149E+01  0.73007236E+02                                 1.648556                            1.583400      -0.845737       2.503770                    0.999387       3.139937       8.439382       0.515591       1.236869      -0.721543       0.000933       0.011685       0.039200       0.040915      -0.005204       0.006527       0.010047       0.011985       0.036279      -0.018503       0.001542       0.016962              1.657684       1.412317      -0.028187      -0.006999       1.430744       0.169485       2.129992           0.001211
           60              H       0.504975       4.681958       6.883966       0.108247       1.071396 0.75806891E+01  0.73470272E+02                                 1.739886                            1.617671      -0.854440       2.480072                    0.999310       3.413743       9.514161       0.488203       1.294502      -0.706475       0.037146      -0.009117       0.034166       0.051286      -0.005502       0.010540       0.005338       0.008361       0.046627      -0.017647      -0.002793       0.020440              1.800739       2.200047      -0.264692       0.412874       1.486949      -0.180912       1.715221          -0.000847
           61              H       1.168806       7.134413       4.906694       0.134950       0.939888 0.66083769E+01  0.62743917E+02                                 1.668475                            1.566752      -1.125813       2.361497                    0.996056       3.559835      10.271438       0.463118       1.392955      -0.684165      -0.020324      -0.028393      -0.004486       0.035204       0.001559       0.008325      -0.001480       0.003193      -0.035166      -0.015025       0.004317       0.010708              1.704253       1.739899       0.448994       0.031510       2.032910      -0.043053       1.339951           0.001537
           62              H       0.416468       9.235024       4.296832       0.099288       1.125084 0.80638323E+01  0.79517210E+02                                 1.796067                            1.664702      -1.085100       2.358881                    0.996783       3.635603      10.282894       0.481974       1.288732      -0.705949      -0.043818       0.001120      -0.013804       0.045955       0.010119       0.003300      -0.001157       0.007058      -0.027975      -0.011095      -0.004451       0.015546              1.848665       2.400426      -0.219961       0.414229       1.575046      -0.089153       1.570524          -0.001072
           63              H       3.885301      10.800902       5.019631       0.097960       1.171985 0.83296193E+01  0.82851350E+02                                 1.854536                            1.698884      -1.083211       2.364239                    0.996316       3.643799      10.368947       0.473912       1.299373      -0.704120       0.035047       0.034701       0.006537       0.049751       0.008251       0.011191      -0.000763       0.007241      -0.030827      -0.016506      -0.000794       0.017301              1.928859       1.792884       0.477024      -0.059129       2.533827      -0.044574       1.459864          -0.000402
           64              H       4.737796       8.775188       5.686830       0.142032       1.071372 0.79416174E+01  0.77326866E+02                                 1.694908                            1.623968      -0.960833       2.438995                    0.998721       3.278024       8.950730       0.505135       1.245310      -0.718348       0.035839       0.003808       0.009226       0.037203       0.006728       0.006665       0.004200       0.013646      -0.047899      -0.017784      -0.001494       0.019278              1.700555       2.108865      -0.144547       0.219513       1.572083      -0.083538       1.420717           0.003665
           65              C      -1.657957       5.897735      14.588031       0.570896      22.888599 0.26864811E+03  0.56871552E+04                                 7.574566                            5.892922      -0.151404       2.002956                    0.999011      23.185209      66.529901       0.596878       0.484740      -1.008801      -0.044631      -0.016886      -0.042783       0.064090      -0.044503      -0.031939       0.041872      -0.044464      -0.108107      -0.058732      -0.030926       0.089657              8.785416       9.772004       1.921640       3.675488       6.213537      -0.213562      10.370706           0.000168
           66              C      -0.829799       5.873350      15.837292       0.008311      35.522292 0.44856441E+03  0.10653508E+05                                 9.614901                            7.202831      -0.304390       1.911529                    0.998532      27.912790      81.274877       0.594601       0.433723      -1.050953       0.024861       0.010073       0.038937       0.047283       0.004963      -0.012733       0.004046      -0.008059      -0.041739      -0.021830       0.008244       0.013586             11.636357      13.154738       2.909922       4.270282       7.410944      -0.551537      14.343389           0.000491
           67              C      -1.234791       5.187080      16.944078      -0.155483      34.040199 0.48328717E+03  0.11830833E+05                                 9.500402                            7.613974      -0.482233       1.809220                    0.998407      31.894108      97.931169       0.556221       0.449830      -1.029384       0.016233       0.016000       0.000702       0.022804      -0.006207      -0.006155       0.017864       0.000419      -0.102143      -0.039979       0.011849       0.028130             10.676169       9.491534       1.599080       2.024019       7.118614      -2.017001      15.418359           0.004903
           68              C       2.086638       5.148761       0.701949       0.017443      37.848666 0.44044684E+03  0.10363760E+05                                 9.887800                            7.049531      -0.108184       1.972749                    0.999246      27.370071      78.104194       0.615211       0.423115      -1.062511       0.023142       0.029066      -0.031450       0.048677      -0.001447       0.012033       0.009362      -0.000907      -0.030158      -0.019957       0.006540       0.013417             12.228880      10.900911       3.487008      -0.671014       8.756436      -4.576305      17.029294           0.002333
           69              C       1.605967       4.403270       1.925147       0.568427      24.057615 0.26079789E+03  0.54521560E+04                                 7.704672                            5.710404       0.006381       2.052440                    0.999647      22.702042      63.660824       0.624858       0.468879      -1.022457      -0.004322      -0.030580       0.049768       0.058572      -0.058441      -0.008735       0.048862      -0.064312      -0.126543      -0.068903      -0.034009       0.102912              9.275213       7.402197       2.202872      -1.158879       6.962710      -4.151386      13.460731           0.000026
           70              C       3.288908       5.815870       0.731487      -0.266048      35.961760 0.51361626E+03  0.12650727E+05                                 9.542856                            7.645645      -0.132064       1.905982                    0.999317      32.222760      96.345422       0.582651       0.426796      -1.052510      -0.032940      -0.011770       0.014484       0.037860      -0.023061       0.020727       0.013625      -0.007366      -0.004340      -0.038878       0.014094       0.024784             10.766201      12.839153       4.683216      -0.919576       8.575626      -2.521511      10.883823           0.004759
           71              C       1.179195       6.500398      16.971878       0.265858      31.404338 0.36276681E+03  0.81648806E+04                                 8.870451                            6.511792      -0.032717       2.009199                    0.999713      25.278248      71.492365       0.620839       0.438334      -1.048894       0.037567       0.032051       0.003346       0.049495       0.024339       0.014050      -0.000391       0.047378      -0.044206      -0.029354      -0.014781       0.044135             11.003174      15.626590       5.218472       1.996967       7.929555      -0.461840       9.453376           0.006071
           72              C       0.378401       6.542201      15.837292      -0.238360      36.187646 0.52118908E+03  0.12934078E+05                                 9.739239                            7.786613      -0.322053       1.852503                    0.998309      32.368063      98.375254       0.565761       0.436248      -1.042734      -0.026554       0.001972      -0.010117       0.028485      -0.006464      -0.038497      -0.000613      -0.043055      -0.009071      -0.051340       0.021466       0.029874             11.278756      14.900633       3.869685       3.565224       7.899914       0.311723      11.035720           0.000740
           73              C       5.758478       7.183183       0.595962      -0.060229      26.812754 0.36456459E+03  0.82403302E+04                                 7.944434                            6.374686       0.002218       2.010530                    0.998977      27.567022      78.905844       0.648278       0.417998      -1.058225      -0.027761       0.018730      -0.085289       0.091628      -0.009391       0.042842       0.005829       0.031630       0.060597      -0.039387      -0.017053       0.056439              9.536830      14.279235       3.804873       0.996857       8.012830       0.451833       6.318426           0.000086
           74              C       6.998771       7.989637       0.274525       0.108241      31.504741 0.40721815E+03  0.94075781E+04                                 8.892805                            6.863887      -0.071571       2.001804                    0.999466      26.092426      74.080078       0.611098       0.433855      -1.054553      -0.021006      -0.013862       0.001066       0.025190       0.028531      -0.012813      -0.006160       0.017440      -0.060953      -0.024738      -0.018336       0.043074             10.759646      16.070607       5.078626       1.142588       8.027327      -1.049658       8.181003          -0.000670
           75              C      -0.152810       8.066276       1.190186      -0.148033      30.869722 0.44367899E+03  0.10538580E+05                                 8.665132                            7.130980       0.043787       1.989780                    0.998820      29.868490      87.785180       0.599973       0.429794      -1.050357       0.030838       0.014829      -0.010088       0.035674      -0.001654      -0.013116      -0.015898      -0.022957       0.029387      -0.024082      -0.001968       0.026050              9.726071      13.524734       3.418784       1.793958       7.227718      -0.831671       8.425761          -0.000137
           76              C       4.638565       8.639328      16.436728      -0.144297      30.573331 0.46186782E+03  0.11105311E+05                                 8.665135                            7.313235      -0.123534       1.932362                    0.998152      30.480796      90.770901       0.586625       0.434243      -1.045398       0.031736       0.018363       0.000413       0.036668      -0.011469       0.011931       0.010373      -0.009152      -0.012615      -0.023248       0.008409       0.014839              9.540036      12.481162       3.641410       0.439808       7.607588      -1.275896       8.531357           0.000084
           77              C       1.594221       3.936468      12.965208       0.084706      26.060816 0.33725316E+03  0.74731686E+04                                 7.734443                            6.211789       0.251694       2.095630                    0.999798      26.191718      74.135780       0.644242       0.429051      -1.051747       0.019179       0.008526       0.046181       0.050726      -0.037935       0.012890       0.007911      -0.016895       0.034102      -0.048322       0.014955       0.033367              8.473229      10.502556       3.145776      -0.534376       6.171660      -0.707512       8.745471          -0.019159
           78              C       0.476856       3.286777      13.411745      -0.202501      31.459190 0.45548933E+03  0.10845618E+05                                 8.678707                            7.157173       0.177048       2.036458                    0.999259      29.681387      86.174404       0.609950       0.421732      -1.059699      -0.013004       0.030601       0.000872       0.033261      -0.020665       0.013878       0.009336      -0.012306      -0.016840      -0.030140       0.005744       0.024396              9.423855      11.823602       3.639235      -0.874878       6.912883      -1.046921       9.535082           0.105263
           79              C       0.411813       2.887904      14.744405       0.225138      30.033206 0.37396097E+03  0.84994768E+04                                 8.686097                            6.678914      -0.226131       1.949039                    0.999666      25.756351      73.722863       0.602454       0.447318      -1.041321      -0.018586       0.010144       0.012368       0.024522      -0.004812       0.009442       0.000628      -0.003806      -0.025417      -0.014388       0.003336       0.011052             10.077095      13.953697       4.981304       0.263957       7.613315      -0.382913       8.664272           0.010564
           80              C       1.527668       3.161367      15.547129      -0.195934      32.199058 0.45432341E+03  0.10820864E+05                                 8.851344                            7.179956      -0.084169       1.948138                    0.998746      29.968964      87.282971       0.604365       0.425510      -1.056368      -0.002717       0.013284       0.010840       0.017359      -0.017116       0.003238      -0.007201      -0.027214       0.069359      -0.033427       0.006548       0.026879              9.799455      12.927626       3.669877       0.308276       7.037104      -0.401732       9.433633           0.107578
           81              C       2.597617       3.837185      15.017193       0.089794      25.259928 0.33830301E+03  0.75067034E+04                                 7.614835                            6.249565       0.175358       2.076665                    0.999464      26.124047      74.138154       0.637584       0.432937      -1.048758      -0.016593       0.017323      -0.042880       0.049134      -0.020698       0.019749       0.009168      -0.009787       0.019247      -0.035340       0.013134       0.022206              8.293381      10.392365       2.736404      -0.427284       5.922987      -0.731685       8.564791          -0.013574
           82              C       5.873276       0.992826      14.096319       0.219428      32.050805 0.35487296E+03  0.79390823E+04                                 8.969055                            6.434573      -0.087561       1.994047                    0.999572      25.280331      71.155975       0.625764       0.437520      -1.049952       0.000663       0.014004       0.010205       0.017340       0.006855       0.000434      -0.011440      -0.002604       0.027829      -0.014592      -0.001902       0.016494             10.905745      11.520555       3.664006       2.770160      15.188995       3.147506       6.007687           0.008802
           83              C       4.553537       0.841289      13.646307      -0.196125      34.846391 0.46271065E+03  0.11039997E+05                                 9.281241                            7.192277       0.218110       2.046877                    0.999522      29.643840      85.620377       0.612339       0.419232      -1.063292      -0.000710      -0.003974      -0.005666       0.006957      -0.015475      -0.003799      -0.014467      -0.016077       0.035374      -0.026590       0.003203       0.023386             10.527371      11.548404       1.777201       2.470954      13.921787       2.238292       6.111922           0.132876
           84              C       4.109194      16.984292      13.274482       0.107353      25.291368 0.31334771E+03  0.68146427E+04                                 7.592230                            5.981688       0.228155       2.100489                    0.999738      25.462789      71.320505       0.657714       0.428206      -1.052629       0.041374      -0.023081       0.013248       0.049194      -0.001293      -0.010106      -0.019488       0.040424       0.112676      -0.043962      -0.000394       0.044355              8.453836       8.638323       0.662461       1.860008      11.680528       1.204778       5.042655          -0.015576
           85              C      -2.014092      16.071589      13.705382       0.106093      26.953388 0.33812889E+03  0.74914831E+04                                 7.945984                            6.227203       0.137793       2.064688                    0.999587      25.927733      73.193175       0.642814       0.430066      -1.051961      -0.046557       0.014130       0.004556       0.048867      -0.025958      -0.004829      -0.020703       0.046302       0.088460      -0.054711       0.019056       0.035654              8.880840       8.899983       1.013539       1.067554      12.828890       1.489356       4.913648          -0.025647
           86              C      -1.492778      17.290849      14.103269      -0.203665      32.530376 0.43273987E+03  0.10166962E+05                                 8.855313                            6.949365       0.197381       2.040291                    0.999604      29.500222      84.918088       0.622941       0.418499      -1.062349      -0.001895      -0.011143       0.012035       0.016511      -0.005793      -0.007062      -0.019530       0.043465       0.032894      -0.036676       0.014040       0.022636              9.935112       8.992856       1.653876       1.313341      15.400877       2.221854       5.411602           0.103749
           87              C       1.944146      14.606735      11.474435       0.570896      22.888571 0.26864780E+03  0.56871476E+04                                 7.574561                            5.892920      -0.151405       2.002956                    0.999011      23.185212      66.529919       0.596878       0.484740      -1.008801       0.044631      -0.016886       0.042783       0.064089       0.044503      -0.031939      -0.041872      -0.044464      -0.108106      -0.058732      -0.030926       0.089657              8.785407       9.771997      -1.921641       3.675478       6.213538       0.213564      10.370687           0.000168
           88              C       1.115987      14.582350      10.225174       0.008312      35.522295 0.44856462E+03  0.10653514E+05                                 9.614902                            7.202832      -0.304389       1.911529                    0.998532      27.912794      81.274891       0.594601       0.433723      -1.050953      -0.024861       0.010073      -0.038937       0.047283      -0.004963      -0.012733      -0.004046      -0.008059      -0.041739      -0.021830       0.008244       0.013586             11.636357      13.154746      -2.909926       4.270283       7.410946       0.551534      14.343380           0.000491
           89              C       1.520979      13.896080       9.118388      -0.155483      34.040219 0.48328785E+03  0.11830853E+05                                 9.500403                            7.613977      -0.482231       1.809221                    0.998407      31.894123      97.931209       0.556221       0.449830      -1.029384      -0.016233       0.016000      -0.000702       0.022804       0.006207      -0.006155      -0.017864       0.000419      -0.102142      -0.039979       0.011849       0.028130             10.676168       9.491534      -1.599082       2.024014       7.118616       2.017001      15.418355           0.004903
           90              C       0.728091      13.857761       7.985539       0.017443      37.848694 0.44044734E+03  0.10363775E+05                                 9.887805                            7.049535      -0.108184       1.972749                    0.999246      27.370081      78.104231       0.615211       0.423115      -1.062511      -0.023142       0.029066       0.031450       0.048677       0.001447       0.012033      -0.009362      -0.000906      -0.030158      -0.019957       0.006540       0.013417             12.228887      10.900915      -3.487012      -0.671023       8.756443       4.576311      17.029302           0.002333
           91              C       1.208762      13.112270       6.762341       0.568427      24.057623 0.26079798E+03  0.54521584E+04                                 7.704674                            5.710405       0.006381       2.052440                    0.999647      22.702046      63.660841       0.624858       0.468879      -1.022457       0.004322      -0.030580      -0.049768       0.058572       0.058441      -0.008735      -0.048862      -0.064312      -0.126542      -0.068903      -0.034009       0.102912              9.275215       7.402201      -2.202872      -1.158878       6.962711       4.151387      13.460733           0.000026
           92              C      -0.474179      14.524870       7.956002      -0.266048      35.961746 0.51361601E+03  0.12650720E+05                                 9.542854                            7.645643      -0.132065       1.905982                    0.999317      32.222766      96.345447       0.582651       0.426796      -1.052510       0.032941      -0.011769      -0.014484       0.037860       0.023061       0.020727      -0.013625      -0.007366      -0.004339      -0.038878       0.014094       0.024784             10.766198      12.839144      -4.683215      -0.919580       8.575627       2.521514      10.883824           0.004759
           93              C      -0.893006      15.209398       9.090588       0.265858      31.404339 0.36276668E+03  0.81648769E+04                                 8.870450                            6.511790      -0.032716       2.009199                    0.999713      25.278251      71.492373       0.620839       0.438333      -1.048894      -0.037567       0.032051      -0.003346       0.049495      -0.024340       0.014050       0.000391       0.047379      -0.044206      -0.029354      -0.014781       0.044135             11.003173      15.626584      -5.218470       1.996972       7.929555       0.461839       9.453381           0.006071
           94              C      -0.092213      15.251201      10.225174      -0.238360      36.187634 0.52118872E+03  0.12934067E+05                                 9.739236                            7.786610      -0.322053       1.852503                    0.998309      32.368064      98.375251       0.565761       0.436248      -1.042734       0.026555       0.001972       0.010117       0.028485       0.006463      -0.038497       0.000613      -0.043055      -0.009071      -0.051340       0.021466       0.029874             11.278752      14.900623      -3.869683       3.565224       7.899912      -0.311722      11.035722           0.000741
           95              C       5.214251      15.892183       8.091527      -0.060229      26.812784 0.36456492E+03  0.82403392E+04                                 7.944440                            6.374689       0.002219       2.010530                    0.998977      27.567021      78.905837       0.648278       0.417998      -1.058225       0.027761       0.018730       0.085289       0.091628       0.009391       0.042842      -0.005829       0.031630       0.060597      -0.039387      -0.017053       0.056439              9.536839      14.279254      -3.804882       0.996857       8.012836      -0.451830       6.318427           0.000085
           96              C       3.973958      16.698637       8.412964       0.108241      31.504714 0.40721765E+03  0.94075638E+04                                 8.892799                            6.863882      -0.071569       2.001804                    0.999466      26.092426      74.080072       0.611099       0.433855      -1.054553       0.021006      -0.013862      -0.001066       0.025190      -0.028531      -0.012813       0.006160       0.017440      -0.060953      -0.024738      -0.018336       0.043074             10.759637      16.070589      -5.078620       1.142590       8.027323       1.049658       8.181000          -0.000669
           97              C       2.967540      16.775276       7.497303      -0.148033      30.869744 0.44367938E+03  0.10538592E+05                                 8.665136                            7.130983       0.043788       1.989781                    0.998820      29.868490      87.785178       0.599973       0.429794      -1.050357      -0.030838       0.014829       0.010088       0.035674       0.001654      -0.013116       0.015898      -0.022957       0.029387      -0.024082      -0.001968       0.026050              9.726076      13.524740      -3.418784       1.793962       7.227719       0.831670       8.425767          -0.000137
           98              C       3.805624      17.348328       9.625737      -0.144297      30.573322 0.46186768E+03  0.11105307E+05                                 8.665134                            7.313233      -0.123533       1.932362                    0.998152      30.480792      90.770882       0.586625       0.434243      -1.045398      -0.031736       0.018363      -0.000412       0.036668       0.011469       0.011931      -0.010373      -0.009152      -0.012615      -0.023248       0.008409       0.014839              9.540034      12.481159      -3.641406       0.439812       7.607587       1.275896       8.531356           0.000084
           99              C      -1.308033      12.645468      13.097258       0.084706      26.060806 0.33725306E+03  0.74731662E+04                                 7.734444                            6.211790       0.251693       2.095629                    0.999798      26.191711      74.135774       0.644241       0.429051      -1.051747      -0.019178       0.008526      -0.046180       0.050726       0.037935       0.012890      -0.007911      -0.016896       0.034101      -0.048323       0.014954       0.033368              8.473230      10.502558      -3.145775      -0.534368       6.171660       0.707508       8.745472          -0.019159
          100              C      -0.190667      11.995777      12.650721      -0.202501      31.459203 0.45548989E+03  0.10845636E+05                                 8.678709                            7.157176       0.177045       2.036457                    0.999259      29.681416      86.174516       0.609949       0.421731      -1.059699       0.013004       0.030601      -0.000872       0.033261       0.020665       0.013879      -0.009335      -0.012306      -0.016838      -0.030140       0.005744       0.024396              9.423857      11.823607      -3.639234      -0.874871       6.912883       1.046917       9.535081           0.105263
          101              C      -0.125625      11.596904      11.318060       0.225138      30.033349 0.37396318E+03  0.84995402E+04                                 8.686124                            6.678933      -0.226135       1.949036                    0.999666      25.756435      73.723182       0.602453       0.447318      -1.041321       0.018586       0.010144      -0.012368       0.024521       0.004812       0.009442      -0.000629      -0.003805      -0.025416      -0.014388       0.003336       0.011052             10.077127      13.953749      -4.981321       0.263967       7.613337       0.382909       8.664295           0.010564
          102              C      -1.241480      11.870367      10.515336      -0.195934      32.199102 0.45432412E+03  0.10820886E+05                                 8.851351                            7.179960      -0.084174       1.948136                    0.998746      29.969011      87.283152       0.604365       0.425510      -1.056368       0.002717       0.013284      -0.010840       0.017360       0.017116       0.003238       0.007201      -0.027212       0.069362      -0.033426       0.006546       0.026880              9.799463      12.927639      -3.669880       0.308275       7.037109       0.401734       9.433642           0.107578
          103              C       5.846571      12.546185      11.045273       0.089794      25.259963 0.33830359E+03  0.75067196E+04                                 7.614843                            6.249571       0.175358       2.076664                    0.999464      26.124060      74.138210       0.637584       0.432937      -1.048757       0.016593       0.017324       0.042880       0.049134       0.020698       0.019749      -0.009168      -0.009787       0.019247      -0.035340       0.013134       0.022206              8.293390      10.392375      -2.736406      -0.427285       5.922992       0.731687       8.564804          -0.013574
          104              C       2.570913       9.701826      11.966147       0.219428      32.050940 0.35487464E+03  0.79391303E+04                                 8.969080                            6.434589      -0.087566       1.994045                    0.999572      25.280402      71.156247       0.625764       0.437520      -1.049952      -0.000663       0.014004      -0.010204       0.017339      -0.006855       0.000434       0.011439      -0.002602       0.027831      -0.014591      -0.001902       0.016493             10.905778      11.520596      -3.664021       2.770173      15.189033      -3.147518       6.007704           0.008802
          105              C       3.890652       9.550289      12.416159      -0.196125      34.846451 0.46271141E+03  0.11040020E+05                                 9.281252                            7.192283       0.218105       2.046875                    0.999522      29.643874      85.620518       0.612339       0.419232      -1.063292       0.000710      -0.003974       0.005667       0.006958       0.015475      -0.003799       0.014466      -0.016077       0.035373      -0.026589       0.003203       0.023386             10.527385      11.548422      -1.777207       2.470958      13.921805      -2.238296       6.111928           0.132876
          106              C       4.334995       8.275292      12.787983       0.107353      25.291384 0.31334785E+03  0.68146470E+04                                 7.592235                            5.981691       0.228153       2.100488                    0.999738      25.462797      71.320549       0.657714       0.428206      -1.052629      -0.041374      -0.023081      -0.013248       0.049194       0.001293      -0.010106       0.019488       0.040424       0.112676      -0.043962      -0.000394       0.044355              8.453842       8.638331      -0.662464       1.860009      11.680539      -1.204779       5.042657          -0.015575
          107              C       2.300281       7.362589      12.357084       0.106093      26.953404 0.33812917E+03  0.74914916E+04                                 7.945991                            6.227209       0.137791       2.064687                    0.999587      25.927736      73.193215       0.642813       0.430066      -1.051960       0.046557       0.014130      -0.004556       0.048866       0.025957      -0.004829       0.020704       0.046302       0.088463      -0.054711       0.019056       0.035655              8.880848       8.899999      -1.013544       1.067556      12.828893      -1.489356       4.913651          -0.025647
          108              C       1.778966       8.581849      11.959197      -0.203666      32.530431 0.43274096E+03  0.10166996E+05                                 8.855324                            6.949374       0.197375       2.040289                    0.999604      29.500275      84.918308       0.622941       0.418499      -1.062348       0.001895      -0.011144      -0.012034       0.016510       0.005794      -0.007062       0.019530       0.043464       0.032890      -0.036676       0.014041       0.022635              9.935123       8.992874      -1.653882       1.313346      15.400886      -2.221857       5.411610           0.103749
          109              C       7.287416      11.520265       2.786946       0.570897      22.888595 0.26864806E+03  0.56871539E+04                                 7.574565                            5.892921      -0.151404       2.002956                    0.999011      23.185206      66.529890       0.596879       0.484740      -1.008801       0.044631       0.016886       0.042783       0.064089      -0.044503      -0.031939       0.041872      -0.044464      -0.108106      -0.058732      -0.030925       0.089657              8.785414       9.772002       1.921640       3.675487       6.213537      -0.213563      10.370704           0.000168
          110              C       6.459258      11.544650       1.537685       0.008311      35.522287 0.44856436E+03  0.10653506E+05                                 9.614899                            7.202830      -0.304389       1.911529                    0.998532      27.912786      81.274858       0.594601       0.433723      -1.050953      -0.024861      -0.010073      -0.038937       0.047282       0.004963      -0.012733       0.004046      -0.008059      -0.041739      -0.021830       0.008244       0.013586             11.636355      13.154736       2.909922       4.270281       7.410943      -0.551537      14.343387           0.000491
          111              C       6.864250      12.230920       0.430899      -0.155483      34.040189 0.48328701E+03  0.11830829E+05                                 9.500402                            7.613974      -0.482234       1.809220                    0.998407      31.894101      97.931153       0.556221       0.449830      -1.029384      -0.016233      -0.016000      -0.000702       0.022804      -0.006208      -0.006155       0.017864       0.000418      -0.102143      -0.039979       0.011849       0.028131             10.676169       9.491534       1.599080       2.024019       7.118614      -2.017001      15.418359           0.004903
          112              C       3.542821      12.269239      16.673028       0.017442      37.848664 0.44044682E+03  0.10363759E+05                                 9.887799                            7.049531      -0.108184       1.972749                    0.999246      27.370070      78.104189       0.615211       0.423115      -1.062511      -0.023142      -0.029066       0.031450       0.048677      -0.001447       0.012033       0.009362      -0.000907      -0.030159      -0.019957       0.006540       0.013417             12.228880      10.900911       3.487008      -0.671014       8.756436      -4.576305      17.029293           0.002333
          113              C       4.023492      13.014730      15.449830       0.568426      24.057620 0.26079795E+03  0.54521575E+04                                 7.704673                            5.710404       0.006380       2.052440                    0.999647      22.702045      63.660834       0.624858       0.468879      -1.022457       0.004321       0.030580      -0.049768       0.058572      -0.058441      -0.008735       0.048862      -0.064312      -0.126543      -0.068903      -0.034009       0.102912              9.275214       7.402198       2.202873      -1.158879       6.962711      -4.151387      13.460733           0.000026
          114              C       2.340551      11.602130      16.643490      -0.266048      35.961754 0.51361615E+03  0.12650724E+05                                 9.542855                            7.645644      -0.132063       1.905983                    0.999317      32.222756      96.345402       0.582651       0.426796      -1.052510       0.032940       0.011770      -0.014484       0.037860      -0.023061       0.020727       0.013625      -0.007366      -0.004340      -0.038878       0.014094       0.024784             10.766199      12.839151       4.683216      -0.919576       8.575625      -2.521510      10.883820           0.004759
          115              C       4.450264      10.917602       0.403099       0.265858      31.404325 0.36276662E+03  0.81648754E+04                                 8.870450                            6.511791      -0.032717       2.009199                    0.999713      25.278241      71.492348       0.620839       0.438334      -1.048894      -0.037567      -0.032051      -0.003346       0.049495       0.024339       0.014050      -0.000391       0.047378      -0.044206      -0.029354      -0.014781       0.044135             11.003173      15.626589       5.218472       1.996967       7.929555      -0.461840       9.453375           0.006071
          116              C       5.251058      10.875799       1.537685      -0.238360      36.187635 0.52118888E+03  0.12934072E+05                                 9.739237                            7.786611      -0.322053       1.852503                    0.998309      32.368054      98.375216       0.565761       0.436248      -1.042734       0.026554      -0.001972       0.010117       0.028485      -0.006464      -0.038497      -0.000613      -0.043055      -0.009071      -0.051340       0.021466       0.029874             11.278753      14.900630       3.869685       3.565223       7.899913       0.311723      11.035718           0.000741
          117              C      -0.129019      10.234817      16.779015      -0.060230      26.812764 0.36456478E+03  0.82403360E+04                                 7.944438                            6.374689       0.002216       2.010529                    0.998977      27.567034      78.905901       0.648278       0.417998      -1.058225       0.027761      -0.018730       0.085289       0.091629      -0.009391       0.042842       0.005829       0.031630       0.060596      -0.039387      -0.017052       0.056439              9.536834      14.279240       3.804874       0.996858       8.012833       0.451833       6.318428           0.000086
          118              C      -1.369312       9.428363      17.100452       0.108239      31.504815 0.40721933E+03  0.94076117E+04                                 8.892819                            6.863897      -0.071570       2.001803                    0.999466      26.092457      74.080179       0.611098       0.433855      -1.054553       0.021006       0.013862      -0.001066       0.025190       0.028531      -0.012813      -0.006160       0.017440      -0.060953      -0.024738      -0.018336       0.043075             10.759663      16.070635       5.078636       1.142590       8.027340      -1.049659       8.181013          -0.000670
          119              C      -2.375731       9.351724      16.184791      -0.148024      30.869543 0.44367564E+03  0.10538479E+05                                 8.665091                            7.130946       0.043797       1.989785                    0.998820      29.868374      87.784694       0.599976       0.429794      -1.050358      -0.030838      -0.014829       0.010089       0.035675      -0.001653      -0.013116      -0.015898      -0.022956       0.029386      -0.024082      -0.001969       0.026050              9.726023      13.524659       3.418764       1.793945       7.227684      -0.831672       8.425726          -0.000137
          120              C       0.990894       8.778672       0.938249      -0.144288      30.573163 0.46186442E+03  0.11105207E+05                                 8.665097                            7.313202      -0.123526       1.932366                    0.998152      30.480681      90.770425       0.586627       0.434242      -1.045398      -0.031736      -0.018363      -0.000413       0.036668      -0.011469       0.011931       0.010372      -0.009152      -0.012615      -0.023248       0.008409       0.014839              9.539994      12.481107       3.641391       0.439812       7.607552      -1.275889       8.531321           0.000084
          121              C       4.035238      13.481532       4.409769       0.084706      26.060818 0.33725319E+03  0.74731691E+04                                 7.734443                            6.211789       0.251695       2.095630                    0.999798      26.191719      74.135781       0.644242       0.429051      -1.051747      -0.019179      -0.008526      -0.046181       0.050726      -0.037935       0.012890       0.007910      -0.016895       0.034102      -0.048322       0.014955       0.033367              8.473229      10.502556       3.145777      -0.534376       6.171661      -0.707512       8.745471          -0.019159
          122              C       5.152603      14.131223       3.963232      -0.202501      31.459197 0.45548946E+03  0.10845622E+05                                 8.678709                            7.157174       0.177048       2.036458                    0.999259      29.681390      86.174416       0.609949       0.421732      -1.059699       0.013004      -0.030601      -0.000872       0.033261      -0.020665       0.013878       0.009336      -0.012306      -0.016840      -0.030140       0.005744       0.024396              9.423858      11.823605       3.639236      -0.874880       6.912885      -1.046922       9.535083           0.105263
          123              C       5.217646      14.530096       2.630572       0.225139      30.033190 0.37396068E+03  0.84994685E+04                                 8.686095                            6.678911      -0.226131       1.949040                    0.999666      25.756342      73.722834       0.602454       0.447318      -1.041321       0.018586      -0.010144      -0.012368       0.024522      -0.004812       0.009442       0.000628      -0.003806      -0.025417      -0.014388       0.003336       0.011052             10.077092      13.953694       4.981303       0.263957       7.613314      -0.382913       8.664269           0.010565
          124              C       4.101791      14.256633       1.827848      -0.195934      32.199060 0.45432340E+03  0.10820864E+05                                 8.851344                            7.179955      -0.084168       1.948138                    0.998746      29.968964      87.282965       0.604366       0.425510      -1.056368       0.002717      -0.013284      -0.010840       0.017359      -0.017116       0.003238      -0.007201      -0.027213       0.069359      -0.033427       0.006548       0.026879              9.799455      12.927628       3.669878       0.308276       7.037104      -0.401732       9.433633           0.107578
          125              C       3.031842      13.580815       2.357784       0.089794      25.259928 0.33830302E+03  0.75067036E+04                                 7.614834                            6.249565       0.175359       2.076665                    0.999464      26.124047      74.138150       0.637585       0.432937      -1.048758       0.016593      -0.017323       0.042880       0.049134      -0.020698       0.019749       0.009168      -0.009787       0.019247      -0.035340       0.013134       0.022206              8.293380      10.392365       2.736404      -0.427284       5.922987      -0.731685       8.564790          -0.013574
          126              C      -0.243817      16.425174       3.278658       0.219428      32.050789 0.35487268E+03  0.79390748E+04                                 8.969053                            6.434571      -0.087561       1.994048                    0.999572      25.280321      71.155945       0.625764       0.437520      -1.049952      -0.000663      -0.014004      -0.010204       0.017340       0.006855       0.000434      -0.011440      -0.002604       0.027829      -0.014592      -0.001902       0.016493             10.905744      11.520554       3.664007       2.770161      15.188993       3.147506       6.007686           0.008803
          127              C       1.075922      16.576711       3.728670      -0.196125      34.846401 0.46271077E+03  0.11040001E+05                                 9.281243                            7.192277       0.218110       2.046877                    0.999522      29.643844      85.620392       0.612339       0.419232      -1.063292       0.000710       0.003974       0.005666       0.006957      -0.015475      -0.003799      -0.014466      -0.016077       0.035374      -0.026590       0.003203       0.023386             10.527374      11.548408       1.777204       2.470956      13.921791       2.238294       6.111923           0.132876
          128              C       1.520265       0.433708       4.100495       0.107353      25.291378 0.31334785E+03  0.68146467E+04                                 7.592232                            5.981689       0.228155       2.100489                    0.999738      25.462796      71.320532       0.657714       0.428206      -1.052629      -0.041374       0.023081      -0.013248       0.049194      -0.001293      -0.010106      -0.019488       0.040424       0.112675      -0.043962      -0.000393       0.044355              8.453838       8.638326       0.662462       1.860008      11.680533       1.204779       5.042656          -0.015576
          129              C      -0.514449       1.346411       3.669595       0.106093      26.953388 0.33812888E+03  0.74914827E+04                                 7.945984                            6.227203       0.137794       2.064688                    0.999587      25.927734      73.193177       0.642814       0.430066      -1.051961       0.046557      -0.014130      -0.004556       0.048867      -0.025958      -0.004828      -0.020703       0.046302       0.088460      -0.054711       0.019056       0.035654              8.880840       8.899983       1.013540       1.067554      12.828890       1.489357       4.913648          -0.025647
          130              C       7.122237       0.127151       3.271708      -0.203666      32.530382 0.43273995E+03  0.10166965E+05                                 8.855314                            6.949365       0.197381       2.040291                    0.999604      29.500224      84.918095       0.622941       0.418499      -1.062349       0.001895       0.011143      -0.012035       0.016510      -0.005793      -0.007061      -0.019530       0.043465       0.032894      -0.036676       0.014040       0.022636              9.935114       8.992857       1.653878       1.313341      15.400881       2.221856       5.411603           0.103749
          131              C       3.685313       2.811265       5.900542       0.570897      22.888570 0.26864778E+03  0.56871471E+04                                 7.574560                            5.892919      -0.151405       2.002956                    0.999011      23.185212      66.529920       0.596878       0.484740      -1.008801      -0.044631       0.016886      -0.042783       0.064089       0.044503      -0.031939      -0.041872      -0.044464      -0.108106      -0.058732      -0.030926       0.089657              8.785407       9.771996      -1.921641       3.675478       6.213537       0.213565      10.370687           0.000168
          132              C       4.513472       2.835650       7.149803       0.008312      35.522295 0.44856460E+03  0.10653514E+05                                 9.614902                            7.202832      -0.304389       1.911529                    0.998532      27.912794      81.274893       0.594601       0.433723      -1.050953       0.024861      -0.010073       0.038937       0.047283      -0.004963      -0.012733      -0.004046      -0.008059      -0.041739      -0.021830       0.008244       0.013586             11.636358      13.154747      -2.909926       4.270284       7.410947       0.551534      14.343381           0.000491
          133              C       4.108480       3.521920       8.256589      -0.155484      34.040231 0.48328803E+03  0.11830859E+05                                 9.500405                            7.613978      -0.482231       1.809221                    0.998407      31.894131      97.931237       0.556221       0.449830      -1.029384       0.016233      -0.016000       0.000702       0.022804       0.006207      -0.006155      -0.017864       0.000419      -0.102142      -0.039979       0.011849       0.028129             10.676171       9.491536      -1.599082       2.024015       7.118618       2.017001      15.418359           0.004904
          134              C       4.901368       3.560239       9.389438       0.017443      37.848700 0.44044740E+03  0.10363777E+05                                 9.887806                            7.049536      -0.108185       1.972749                    0.999246      27.370084      78.104242       0.615211       0.423115      -1.062511       0.023142      -0.029066      -0.031450       0.048677       0.001447       0.012033      -0.009362      -0.000907      -0.030158      -0.019957       0.006540       0.013417             12.228888      10.900916      -3.487013      -0.671023       8.756444       4.576312      17.029305           0.002333
          135              C       4.420697       4.305730      10.612636       0.568427      24.057631 0.26079807E+03  0.54521610E+04                                 7.704676                            5.710406       0.006380       2.052440                    0.999647      22.702051      63.660860       0.624857       0.468879      -1.022457      -0.004322       0.030580       0.049768       0.058572       0.058441      -0.008735      -0.048862      -0.064312      -0.126542      -0.068903      -0.034009       0.102912              9.275217       7.402202      -2.202873      -1.158879       6.962713       4.151389      13.460737           0.000026
          136              C       6.103638       2.893130       9.418975      -0.266048      35.961744 0.51361597E+03  0.12650719E+05                                 9.542853                            7.645642      -0.132064       1.905982                    0.999317      32.222764      96.345436       0.582651       0.426796      -1.052510      -0.032941       0.011769       0.014484       0.037860       0.023061       0.020727      -0.013625      -0.007366      -0.004340      -0.038878       0.014094       0.024784             10.766197      12.839143      -4.683215      -0.919580       8.575626       2.521514      10.883822           0.004759
          137              C       6.522465       2.208602       8.284389       0.265858      31.404337 0.36276663E+03  0.81648754E+04                                 8.870450                            6.511789      -0.032715       2.009199                    0.999713      25.278249      71.492364       0.620839       0.438333      -1.048894       0.037567      -0.032051       0.003346       0.049495      -0.024340       0.014050       0.000391       0.047379      -0.044206      -0.029354      -0.014781       0.044135             11.003173      15.626584      -5.218470       1.996972       7.929555       0.461838       9.453380           0.006071
          138              C       5.721672       2.166799       7.149803      -0.238360      36.187628 0.52118859E+03  0.12934063E+05                                 9.739235                            7.786609      -0.322053       1.852503                    0.998309      32.368058      98.375228       0.565761       0.436248      -1.042734      -0.026555      -0.001972      -0.010117       0.028485       0.006463      -0.038497       0.000613      -0.043055      -0.009071      -0.051340       0.021466       0.029874             11.278751      14.900622      -3.869682       3.565224       7.899911      -0.311723      11.035721           0.000741
          139              C       0.415208       1.525817       9.283450      -0.060230      26.812800 0.36456521E+03  0.82403477E+04                                 7.944444                            6.374692       0.002216       2.010529                    0.998977      27.567038      78.905911       0.648278       0.417998      -1.058225      -0.027761      -0.018730      -0.085289       0.091628       0.009391       0.042842      -0.005829       0.031630       0.060597      -0.039387      -0.017053       0.056439              9.536845      14.279263      -3.804885       0.996858       8.012841      -0.451831       6.318430           0.000085
          140              C       1.655501       0.719363       8.962013       0.108239      31.504794 0.40721892E+03  0.94075998E+04                                 8.892813                            6.863892      -0.071569       2.001803                    0.999466      26.092460      74.080180       0.611098       0.433855      -1.054553      -0.021006       0.013862       0.001066       0.025190      -0.028532      -0.012813       0.006160       0.017441      -0.060953      -0.024738      -0.018337       0.043075             10.759655      16.070619      -5.078631       1.142591       8.027336       1.049659       8.181011          -0.000669
          141              C       2.661919       0.642724       9.877674      -0.148024      30.869566 0.44367603E+03  0.10538490E+05                                 8.665095                            7.130948       0.043798       1.989785                    0.998820      29.868374      87.784688       0.599976       0.429794      -1.050358       0.030838      -0.014830      -0.010088       0.035675       0.001653      -0.013116       0.015898      -0.022956       0.029387      -0.024082      -0.001969       0.026050              9.726028      13.524665      -3.418765       1.793948       7.227685       0.831671       8.425733          -0.000137
          142              C       1.823835       0.069672       7.749240      -0.144288      30.573155 0.46186430E+03  0.11105203E+05                                 8.665096                            7.313201      -0.123526       1.932366                    0.998152      30.480678      90.770411       0.586627       0.434242      -1.045398       0.031736      -0.018363       0.000413       0.036668       0.011469       0.011931      -0.010373      -0.009152      -0.012615      -0.023248       0.008409       0.014839              9.539992      12.481104      -3.641388       0.439815       7.607551       1.275889       8.531321           0.000084
          143              C       6.937492       4.772532       4.277719       0.084706      26.060809 0.33725310E+03  0.74731673E+04                                 7.734444                            6.211791       0.251693       2.095629                    0.999798      26.191712      74.135777       0.644241       0.429051      -1.051747       0.019178      -0.008526       0.046180       0.050726       0.037935       0.012890      -0.007911      -0.016896       0.034101      -0.048323       0.014954       0.033368              8.473231      10.502560      -3.145776      -0.534368       6.171661       0.707508       8.745472          -0.019159
          144              C       5.820126       5.422223       4.724256      -0.202501      31.459210 0.45549002E+03  0.10845639E+05                                 8.678710                            7.157177       0.177045       2.036457                    0.999259      29.681422      86.174536       0.609949       0.421731      -1.059699      -0.013004      -0.030601       0.000872       0.033261       0.020665       0.013879      -0.009334      -0.012307      -0.016838      -0.030140       0.005744       0.024396              9.423858      11.823609      -3.639234      -0.874872       6.912884       1.046917       9.535082           0.105263
          145              C       5.755084       5.821096       6.056917       0.225138      30.033364 0.37396336E+03  0.84995454E+04                                 8.686127                            6.678935      -0.226136       1.949036                    0.999666      25.756444      73.723216       0.602453       0.447318      -1.041321      -0.018586      -0.010144       0.012368       0.024521       0.004812       0.009442      -0.000629      -0.003805      -0.025416      -0.014388       0.003336       0.011052             10.077131      13.953756      -4.981324       0.263967       7.613340       0.382908       8.664297           0.010564
          146              C       6.870939       5.547633       6.859641      -0.195934      32.199111 0.45432426E+03  0.10820891E+05                                 8.851352                            7.179961      -0.084174       1.948136                    0.998746      29.969017      87.283176       0.604365       0.425510      -1.056368      -0.002717      -0.013284       0.010840       0.017360       0.017116       0.003238       0.007201      -0.027212       0.069362      -0.033426       0.006546       0.026880              9.799465      12.927642      -3.669881       0.308276       7.037110       0.401734       9.433643           0.107579
          147              C      -0.217112       4.871815       6.329704       0.089794      25.259965 0.33830362E+03  0.75067204E+04                                 7.614843                            6.249571       0.175358       2.076664                    0.999464      26.124061      74.138211       0.637584       0.432937      -1.048758      -0.016593      -0.017324      -0.042880       0.049134       0.020697       0.019749      -0.009168      -0.009787       0.019247      -0.035340       0.013134       0.022206              8.293390      10.392376      -2.736406      -0.427286       5.922993       0.731688       8.564803          -0.013575
          148              C       3.058546       7.716174       5.408830       0.219428      32.050950 0.35487474E+03  0.79391330E+04                                 8.969082                            6.434589      -0.087566       1.994044                    0.999572      25.280408      71.156266       0.625764       0.437520      -1.049952       0.000663      -0.014003       0.010204       0.017339      -0.006855       0.000434       0.011439      -0.002602       0.027831      -0.014591      -0.001902       0.016493             10.905780      11.520599      -3.664022       2.770174      15.189036      -3.147519       6.007705           0.008802
          149              C       1.738807       7.867711       4.958818      -0.196125      34.846456 0.46271144E+03  0.11040021E+05                                 9.281253                            7.192283       0.218105       2.046875                    0.999522      29.643876      85.620523       0.612339       0.419232      -1.063292      -0.000710       0.003974      -0.005666       0.006957       0.015475      -0.003799       0.014466      -0.016077       0.035372      -0.026589       0.003203       0.023386             10.527386      11.548424      -1.777208       2.470958      13.921806      -2.238296       6.111928           0.132877
          150              C       1.294464       9.142708       4.586994       0.107353      25.291385 0.31334787E+03  0.68146473E+04                                 7.592235                            5.981691       0.228153       2.100488                    0.999738      25.462797      71.320547       0.657714       0.428206      -1.052629       0.041374       0.023081       0.013248       0.049194       0.001293      -0.010106       0.019488       0.040424       0.112676      -0.043962      -0.000394       0.044355              8.453842       8.638331      -0.662465       1.860009      11.680539      -1.204779       5.042657          -0.015576
          151              C       3.329178      10.055411       5.017893       0.106093      26.953404 0.33812917E+03  0.74914915E+04                                 7.945991                            6.227209       0.137791       2.064687                    0.999587      25.927735      73.193214       0.642813       0.430066      -1.051960      -0.046557      -0.014130       0.004556       0.048866       0.025957      -0.004829       0.020704       0.046302       0.088463      -0.054711       0.019056       0.035655              8.880849       8.900000      -1.013545       1.067557      12.828895      -1.489356       4.913651          -0.025647
          152              C       3.850493       8.836151       5.415780      -0.203666      32.530439 0.43274107E+03  0.10166999E+05                                 8.855325                            6.949374       0.197375       2.040289                    0.999604      29.500281      84.918328       0.622941       0.418499      -1.062349      -0.001895       0.011144       0.012034       0.016510       0.005794      -0.007062       0.019531       0.043464       0.032889      -0.036676       0.014041       0.022635              9.935125       8.992876      -1.653882       1.313347      15.400888      -2.221857       5.411610           0.103750
          153              N       2.653443       4.239541      13.736657      -0.217576      33.988018 0.51458539E+03  0.12401893E+05                                 8.772305                            7.377367       0.039232       2.054098                    0.997351      27.377824      75.304317       0.640765       0.396622      -1.096069      -0.110803      -0.069558       0.054711       0.141806      -0.023514       0.049287       0.010352       0.010274       0.134133      -0.062947      -0.009063       0.072010              9.523621      10.987037       2.945960       0.133953       7.122123      -0.845544      10.461704           0.097824
          154              N      -0.676589       2.252147      15.277817      -0.115344      33.881911 0.42791533E+03  0.97745783E+04                                 8.645495                            6.593200       0.470406       2.180968                    0.999510      26.146120      68.315072       0.703882       0.380948      -1.115530      -0.032007       0.074351      -0.157656       0.177223       0.017463       0.047291       0.061094       0.071242      -0.332529      -0.141204       0.028135       0.113069             10.310046      14.819243       6.207956       0.800361       9.444195       0.842695       6.666701           0.589963
          155              N      -1.847232       2.208602      14.537643      -0.068952      36.755037 0.42583154E+03  0.96999472E+04                                 9.182060                            6.613360       0.607896       2.248682                    0.999464      25.191508      65.394674       0.698131       0.385157      -1.114209       0.098556      -0.100066       0.028397       0.143293       0.081110       0.034227      -0.001206       0.077259       0.071176      -0.104702       0.014348       0.090354             11.512568      12.682659       6.422151       3.259709      14.911851       3.910675       6.943194           0.629466
          156              N       4.856109      15.921794      13.316182      -0.203446      33.067521 0.47754482E+03  0.11287789E+05                                 8.563995                            7.058206       0.067172       2.060215                    0.998855      26.957419      73.252064       0.662378       0.391206      -1.100666       0.041622       0.124833       0.046126       0.139440      -0.030887       0.000745      -0.025824       0.098565       0.032129      -0.070978       0.016573       0.054405              9.385601      10.037428      -0.093205       1.427004      12.899393       0.127401       5.219981           0.097622
          157              N       5.790746      12.948541      12.325809      -0.217576      33.988005 0.51458492E+03  0.12401879E+05                                 8.772302                            7.377363       0.039231       2.054097                    0.997351      27.377821      75.304305       0.640766       0.396622      -1.096069       0.110803      -0.069558      -0.054711       0.141806       0.023514       0.049287      -0.010352       0.010274       0.134134      -0.062947      -0.009063       0.072010              9.523619      10.987034      -2.945959       0.133958       7.122120       0.845543      10.461702           0.097824
          158              N       0.962778      10.961147      10.784648      -0.115347      33.882198 0.42791983E+03  0.97747037E+04                                 8.645521                            6.593219       0.470407       2.180965                    0.999510      26.146314      68.315594       0.703884       0.380946      -1.115531       0.032013       0.074358       0.157662       0.177232      -0.017468       0.047290      -0.061099       0.071256      -0.332523      -0.141205       0.028128       0.113077             10.310080      14.819294      -6.207980       0.800369       9.444226      -0.842703       6.666720           0.589963
          159              N       2.133421      10.917602      11.524822      -0.068953      36.755287 0.42583507E+03  0.97000441E+04                                 9.182078                            6.613370       0.607906       2.248683                    0.999464      25.191659      65.395047       0.698133       0.385155      -1.114211      -0.098561      -0.100072      -0.028404       0.143302      -0.081112       0.034227       0.001199       0.077265       0.071167      -0.104702       0.014342       0.090360             11.512592      12.682687      -6.422166       3.259719      14.911879      -3.910687       6.943209           0.629468
          160              N       3.588080       7.212794      12.746283      -0.203446      33.067518 0.47754458E+03  0.11287782E+05                                 8.563995                            7.058204       0.067172       2.060215                    0.998855      26.957415      73.252054       0.662378       0.391206      -1.100666      -0.041622       0.124834      -0.046126       0.139440       0.030887       0.000745       0.025824       0.098565       0.032128      -0.070978       0.016573       0.054406              9.385602      10.037431       0.093203       1.427003      12.899395      -0.127401       5.219980           0.097622
          161              N       2.976016      13.178459       3.638320      -0.217576      33.988027 0.51458556E+03  0.12401898E+05                                 8.772307                            7.377368       0.039231       2.054097                    0.997351      27.377829      75.304336       0.640765       0.396622      -1.096069       0.110803       0.069558      -0.054711       0.141806      -0.023514       0.049287       0.010352       0.010274       0.134133      -0.062947      -0.009063       0.072010              9.523623      10.987040       2.945961       0.133953       7.122125      -0.845545      10.461705           0.097824
          162              N       6.306048      15.165853       2.097160      -0.115346      33.881979 0.42791626E+03  0.97746058E+04                                 8.645511                            6.593211       0.470403       2.180966                    0.999510      26.146133      68.315153       0.703881       0.380949      -1.115529       0.032008      -0.074352       0.157655       0.177223       0.017462       0.047291       0.061095       0.071242      -0.332529      -0.141205       0.028136       0.113068             10.310067      14.819274       6.207972       0.800363       9.444215       0.842698       6.666713           0.589958
          163              N       7.476691      15.209398       2.837334      -0.068953      36.755073 0.42583192E+03  0.96999591E+04                                 9.182071                            6.613366       0.607893       2.248681                    0.999464      25.191510      65.394714       0.698130       0.385157      -1.114209      -0.098556       0.100066      -0.028397       0.143293       0.081110       0.034226      -0.001206       0.077260       0.071177      -0.104702       0.014349       0.090354             11.512583      12.682676       6.422161       3.259714      14.911871       3.910681       6.943202           0.629462
          164              N       0.773350       1.496206       4.058795      -0.203446      33.067536 0.47754507E+03  0.11287796E+05                                 8.563999                            7.058208       0.067172       2.060215                    0.998855      26.957427      73.252097       0.662377       0.391206      -1.100666      -0.041622      -0.124833      -0.046126       0.139440      -0.030887       0.000745      -0.025824       0.098565       0.032128      -0.070978       0.016573       0.054405              9.385605      10.037432      -0.093204       1.427005      12.899400       0.127401       5.219983           0.097622
          165              N      -0.161287       4.469459       5.049168      -0.217576      33.988008 0.51458495E+03  0.12401880E+05                                 8.772302                            7.377363       0.039231       2.054097                    0.997351      27.377822      75.304306       0.640766       0.396622      -1.096069      -0.110803       0.069558       0.054711       0.141806       0.023513       0.049287      -0.010352       0.010274       0.134134      -0.062947      -0.009063       0.072010              9.523619      10.987035      -2.945959       0.133957       7.122121       0.845543      10.461701           0.097824
          166              N       4.666681       6.456853       6.590329      -0.115348      33.882236 0.42792037E+03  0.97747189E+04                                 8.645525                            6.593221       0.470407       2.180965                    0.999510      26.146338      68.315660       0.703884       0.380946      -1.115531      -0.032014      -0.074359      -0.157662       0.177233      -0.017469       0.047290      -0.061100       0.071258      -0.332521      -0.141205       0.028128       0.113078             10.310086      14.819302      -6.207984       0.800370       9.444231      -0.842704       6.666723           0.589962
          167              N       3.496038       6.500398       5.850155      -0.068954      36.755350 0.42583589E+03  0.97000673E+04                                 9.182086                            6.613375       0.607906       2.248683                    0.999464      25.191687      65.395132       0.698133       0.385155      -1.114211       0.098562       0.100073       0.028405       0.143303      -0.081112       0.034227       0.001198       0.077266       0.071166      -0.104702       0.014341       0.090361             11.512603      12.682700      -6.422174       3.259723      14.911895      -3.910691       6.943214           0.629466
          168              N       2.041379      10.205206       4.628694      -0.203446      33.067521 0.47754461E+03  0.11287783E+05                                 8.563996                            7.058204       0.067171       2.060215                    0.998855      26.957416      73.252058       0.662378       0.391206      -1.100666       0.041622      -0.124834       0.046126       0.139440       0.030887       0.000745       0.025824       0.098566       0.032128      -0.070978       0.016573       0.054406              9.385603      10.037431       0.093202       1.427003      12.899397      -0.127401       5.219980           0.097622
          169              O       5.434274       5.155728      14.607143      -0.571177      42.497082 0.64823316E+03  0.16343349E+05                                 9.774255                            7.924799       0.127951       2.083471                    0.995896      28.514822      76.975245       0.668682       0.363309      -1.134624       0.029034       0.017766      -0.025886       0.042763       0.034353       0.018173       0.021288       0.082116      -0.062358      -0.050810      -0.019730       0.070540             11.438865      15.835899       4.029821       4.821755       8.825241       1.875690       9.655454           0.011182
          170              O      -1.326530       6.577037      13.616769      -0.562317      28.631470 0.47916307E+03  0.11168696E+05                                 7.247885                            6.690749       0.991079       2.363120                    0.999007      27.353367      70.318405       0.750049       0.350346      -1.148354      -0.012569      -0.025098       0.016157       0.032387      -0.049740      -0.051485      -0.020891      -0.071414       0.005995      -0.094141       0.033200       0.060940              7.364501       6.679078       0.333722       0.012041       6.742657      -1.954846       8.671768           0.005391
          171              O       0.506350       3.812800       1.907772      -0.583259      31.128687 0.50413699E+03  0.11908488E+05                                 7.749182                            6.889919       0.702251       2.260463                    0.998273      27.888524      72.321720       0.734323       0.353111      -1.145380       0.025286       0.005855      -0.003774       0.026228       0.003430      -0.037234       0.031684       0.018612      -0.213500      -0.090525       0.033388       0.057137              8.293177       9.153543       2.806586      -1.673340       7.561039      -1.885995       8.164948           0.006661
          172              O       2.341673       4.410238       2.952009      -0.548479      35.305724 0.53079046E+03  0.12728038E+05                                 8.554108                            7.110748       0.326923       2.153617                    0.997507      27.565332      72.532254       0.715038       0.357222      -1.139609      -0.030227      -0.021816      -0.015322       0.040304      -0.022295       0.021458      -0.014283      -0.018880       0.168366      -0.053293      -0.011861       0.065153              9.750826       7.127429       0.576487       1.607028       6.900524      -3.428823      15.224526           0.006096
          173              O       2.363856       7.181441      16.858940      -0.184497      30.831192 0.36267493E+03  0.78927716E+04                                 8.006452                            5.899365       0.504848       2.298720                    0.999274      22.445350      55.937069       0.782114       0.359852      -1.139553      -0.002178      -0.064886       0.165863       0.178117       0.073470       0.102201       0.005040       0.188558      -0.040340      -0.124042      -0.053532       0.177574             10.312198      17.250180       5.603556       3.123049       7.355955       1.182310       6.330458           0.003616
          174              O       3.009914      13.864728      11.455322      -0.571177      42.497139 0.64823425E+03  0.16343385E+05                                 9.774264                            7.924807       0.127947       2.083469                    0.995896      28.514848      76.975351       0.668682       0.363309      -1.134624      -0.029034       0.017766       0.025886       0.042763      -0.034353       0.018173      -0.021288       0.082117      -0.062358      -0.050810      -0.019731       0.070540             11.438876      15.835915      -4.029828       4.821755       8.825253      -1.875691       9.655459           0.011183
          175              O       1.612719      15.286037      12.445696      -0.562317      28.631437 0.47916225E+03  0.11168673E+05                                 7.247879                            6.690744       0.991080       2.363121                    0.999007      27.353355      70.318364       0.750049       0.350346      -1.148354       0.012569      -0.025098      -0.016157       0.032387       0.049740      -0.051485       0.020891      -0.071414       0.005995      -0.094141       0.033200       0.060940              7.364494       6.679072      -0.333724       0.012040       6.742654       1.954846       8.671758           0.005391
          176              O       2.308380      12.521800       6.779716      -0.583259      31.128735 0.50413803E+03  0.11908519E+05                                 7.749191                            6.889927       0.702251       2.260463                    0.998273      27.888536      72.321768       0.734322       0.353111      -1.145380      -0.025285       0.005856       0.003773       0.026228      -0.003430      -0.037235      -0.031684       0.018611      -0.213500      -0.090525       0.033388       0.057137              8.293187       9.153555      -2.806587      -1.673344       7.561046       1.885998       8.164959           0.006661
          177              O       0.473056      13.119238       5.735480      -0.548478      35.305667 0.53078930E+03  0.12728004E+05                                 8.554097                            7.110740       0.326927       2.153618                    0.997507      27.565316      72.532188       0.715038       0.357222      -1.139609       0.030227      -0.021816       0.015321       0.040303       0.022295       0.021458       0.014282      -0.018880       0.168367      -0.053293      -0.011861       0.065154              9.750813       7.127422      -0.576486       1.607027       6.900516       3.428818      15.224503           0.006096
          178              O       6.080333      15.890441       9.203525      -0.184497      30.831206 0.36267494E+03  0.78927719E+04                                 8.006454                            5.899365       0.504847       2.298720                    0.999274      22.445352      55.937076       0.782114       0.359852      -1.139553       0.002178      -0.064886      -0.165863       0.178116      -0.073470       0.102201      -0.005039       0.188558      -0.040340      -0.124042      -0.053532       0.177574             10.312203      17.250192      -5.603561       3.123054       7.355958      -1.182313       6.330458           0.003617
          179              O       0.195185      12.262272       2.767834      -0.571177      42.497087 0.64823328E+03  0.16343353E+05                                 9.774255                            7.924800       0.127951       2.083471                    0.995896      28.514824      76.975253       0.668682       0.363309      -1.134624      -0.029034      -0.017765       0.025886       0.042763       0.034353       0.018173       0.021288       0.082116      -0.062358      -0.050810      -0.019731       0.070540             11.438866      15.835900       4.029821       4.821755       8.825242       1.875690       9.655455           0.011183
          180              O       6.955989      10.840963       3.758208      -0.562317      28.631468 0.47916303E+03  0.11168695E+05                                 7.247885                            6.690750       0.991079       2.363121                    0.999007      27.353364      70.318399       0.750049       0.350346      -1.148353       0.012569       0.025098      -0.016158       0.032387      -0.049740      -0.051485      -0.020891      -0.071413       0.005994      -0.094140       0.033200       0.060940              7.364501       6.679078       0.333723       0.012040       6.742657      -1.954846       8.671768           0.005391
          181              O       5.123109      13.605200      15.467205      -0.583259      31.128687 0.50413700E+03  0.11908489E+05                                 7.749183                            6.889920       0.702251       2.260463                    0.998273      27.888522      72.321717       0.734323       0.353111      -1.145380      -0.025286      -0.005855       0.003774       0.026228       0.003430      -0.037234       0.031684       0.018611      -0.213500      -0.090525       0.033388       0.057137              8.293177       9.153544       2.806585      -1.673340       7.561039      -1.885995       8.164948           0.006661
          182              O       3.287786      13.007762      14.422968      -0.548479      35.305716 0.53079033E+03  0.12728035E+05                                 8.554106                            7.110747       0.326923       2.153617                    0.997507      27.565330      72.532245       0.715038       0.357222      -1.139609       0.030227       0.021816       0.015322       0.040304      -0.022295       0.021458      -0.014282      -0.018880       0.168366      -0.053293      -0.011861       0.065153              9.750825       7.127428       0.576487       1.607028       6.900522      -3.428822      15.224523           0.006096
          183              O       3.265603      10.236559       0.516037      -0.184497      30.831206 0.36267511E+03  0.78927767E+04                                 8.006455                            5.899367       0.504846       2.298720                    0.999274      22.445354      55.937090       0.782113       0.359852      -1.139553       0.002178       0.064886      -0.165863       0.178117       0.073469       0.102201       0.005040       0.188558      -0.040341      -0.124042      -0.053532       0.177574             10.312202      17.250188       5.603559       3.123051       7.355958       1.182311       6.330461           0.003616
          184              O       2.619545       3.553272       5.919655      -0.571177      42.497159 0.64823461E+03  0.16343396E+05                                 9.774268                            7.924809       0.127946       2.083469                    0.995896      28.514855      76.975379       0.668682       0.363309      -1.134624       0.029034      -0.017766      -0.025886       0.042763      -0.034354       0.018173      -0.021288       0.082117      -0.062358      -0.050810      -0.019731       0.070540             11.438880      15.835921      -4.029829       4.821758       8.825256      -1.875691       9.655463           0.011183
          185              O       4.016740       2.131963       4.929281      -0.562317      28.631446 0.47916244E+03  0.11168678E+05                                 7.247881                            6.690745       0.991079       2.363121                    0.999007      27.353357      70.318376       0.750049       0.350346      -1.148353      -0.012569       0.025098       0.016157       0.032387       0.049740      -0.051485       0.020891      -0.071414       0.005994      -0.094141       0.033200       0.060940              7.364497       6.679074      -0.333724       0.012040       6.742656       1.954846       8.671760           0.005391
          186              O       3.321079       4.896200      10.595261      -0.583259      31.128735 0.50413804E+03  0.11908519E+05                                 7.749191                            6.889927       0.702251       2.260463                    0.998273      27.888537      72.321770       0.734322       0.353111      -1.145380       0.025285      -0.005856      -0.003773       0.026228      -0.003430      -0.037235      -0.031684       0.018611      -0.213500      -0.090526       0.033388       0.057137              8.293187       9.153555      -2.806587      -1.673344       7.561046       1.885998       8.164959           0.006661
          187              O       5.156403       4.298762      11.639497      -0.548478      35.305667 0.53078929E+03  0.12728003E+05                                 8.554097                            7.110739       0.326927       2.153618                    0.997507      27.565316      72.532187       0.715038       0.357222      -1.139609      -0.030227       0.021816      -0.015321       0.040303       0.022295       0.021458       0.014282      -0.018881       0.168368      -0.053293      -0.011861       0.065154              9.750813       7.127422      -0.576486       1.607027       6.900515       3.428818      15.224503           0.006096
          188              O      -0.450874       1.527559       8.171452      -0.184497      30.831221 0.36267512E+03  0.78927771E+04                                 8.006457                            5.899367       0.504846       2.298719                    0.999274      22.445357      55.937097       0.782113       0.359852      -1.139553      -0.002178       0.064886       0.165863       0.178117      -0.073470       0.102201      -0.005039       0.188558      -0.040340      -0.124042      -0.053532       0.177575             10.312207      17.250200      -5.603563       3.123055       7.355961      -1.182313       6.330460           0.003617

******************************************************
Auxiliary information for the entire system
The total spin magnetic moment of the unit cell is   7.528543
The total net atomic charge of the unit cell is   -0.000005
Accuracy of reproducing the electrostatic potential in the unit cell:
  The inner radius (bohr) =    5.0000
  The outer radius (bohr) =   12.0000
  Valid grid points have density less than (e/(bohr^3)) =    0.0001
  The number of valid grid points were=        29888
  The rms potential error without charges in kcal/mol is=      4.28796
  The rms potential error with partial charges in kcal/mol is=      1.14217
  The RRMSE value at monopole order=      0.26637
  The rms potential error with partial charges and cloud penetration in kcal/mol is=      1.13678
  The RRMSE value at monopole order with cloud penetration is=      0.26511
  The rms potential error with partial charges and atomic dipoles in kcal/mol is=      0.42695
  The RRMSE value at dipole order=      0.09957
  The rms potential error with partial charges, atomic dipoles and cloud penetration in kcal/mol is=      0.41527
  The RRMSE value at dipole order with cloud penetration=      0.09685

******************************************************
The electron densities and ab initio electrostatic potential were computed in VASP using the PBE functional and
projector augmented wave method. See the main text of the journal article for a description of computational details.
The atomic charges, dipoles, and quadrupoles were computed with the DDEC6 method as described in
(a) T. A. Manz and N. Gabaldon Limas, RSC Adv. 6 (2016) 47771-47801 DOI: 10.1039/c6ra04656h
(b) N. Gabaldon Limas and T. A. Manz, RSC Adv. 8 (2018) 2678-2707 DOI: 10.1039/c7ra11829e.
For each atom in the material, the electron cloud parameters were fit to the spherically averaged atom-in-material
electron density using radial positions for which this density was between 10^-4 and 10^-2 electrons per cubic bohr.
The polarizabilities, dispersion coefficients, and quantum Drude oscillator (QDO) parameters were fit using the MCLF method.
The magnetic structure of the system was optimized in VASP from the default ferromagnetic initial guess using spin polarization.
The atomic spin moments (ASMs) were computed on this optimized magnetic structure using the DDEC6 partition as inputs
to the method of T. A. Manz and D. S. Sholl, J. Chem. Theory Comput. 7 (2011) 4146-4164 DOI: 10.1021/ct200539n.
The RMSE and RRMSE were computed using a uniform grid with Ewald summation.
