# Supplementary material for: A collection of forcefield precursors for metal–organic frameworks
Source: RSC Adv. 2019 Nov 13;9(63):36492–507. doi: 10.1039/c9ra07327b (PMC9075174; doi:10.1039/c9ra07327b)
Supplement: RA-009-C9RA07327B-s5516 [file RA-009-C9RA07327B-s5516.xyz]

  100
jmolscript: load "" {1 1 1} spacegroup "x,y,z" unitcell [{      8.006200     0.000000     0.000000 }, {      2.775774    12.410468     0.000000 }, {     -2.775882    -3.006017    12.040887 }]
Zn     7.038478     3.525468     8.596471     1.013451
Zn     4.970695     7.486580     5.502685     1.013456
Zn     0.967614     5.878983     3.444416     1.013453
Zn     3.035397     1.917871     6.538202     1.013457
H      7.764042     6.734348     0.594820     0.131104
H      4.305475     8.549010     1.593009     0.132131
H      2.713727     5.456088     9.801282     0.144649
H      2.129098     8.906116     0.470799     0.105011
H      3.031287    10.133296     0.869352     0.090042
H      7.972672     9.752734     0.111980     0.103338
H      3.733640     8.153563    11.046310     0.109825
H      4.245193    -1.054060     6.677876     0.131090
H     -0.302467    -0.525133     8.680275     0.132148
H      1.289216     8.187889     7.667637     0.144651
H      1.873919    -1.700426     8.754929     0.105010
H      0.971715    -1.610982    10.042100     0.090046
H      4.036542    -2.253625     9.489423     0.103333
H      0.269266     8.742473    10.586348     0.109832
H      0.242050     2.670103    11.446067     0.131104
H      3.700617     0.855441    10.447878     0.132131
H      5.292365     3.948363     2.239605     0.144649
H      5.876994     0.498335    11.570088     0.105011
H      4.974805    -0.728845    11.171535     0.090042
H      0.033420    -0.348283    11.928907     0.103339
H      4.272452     1.250888     0.994577     0.109825
H      3.760899    10.458511     5.363011     0.131090
H      8.308559     9.929584     3.360612     0.132148
H      6.716876     1.216562     4.373250     0.144651
H      6.132173    11.104877     3.285958     0.105010
H      7.034377    11.015433     1.998787     0.090046
H      3.969550    11.658076     2.551464     0.103334
H      7.736826     0.661978     1.454539     0.109832
C      5.043739     4.276420    10.026687     0.580240
C      4.007807     4.574446    11.054016     0.010482
C      7.008356     7.221250     0.356049    -0.163048
C      6.086033     7.606703     1.317032    -0.013247
C      6.254448     7.254430     2.770849     0.646249
C      4.923341     8.296224     0.945210    -0.251743
C      1.919623     5.597266    11.658709     0.277499
C      2.862773     5.240318    10.692910    -0.203168
C      2.605100     9.677146     0.126429    -0.064138
C      6.893737     7.590707    11.466537     0.107118
C      5.528704     7.427108    11.609823    -0.159629
C      4.650729     8.274074    10.946370    -0.137753
C      6.965412     8.692318     6.577696     0.580174
C      8.001330     9.616870     7.115683     0.010491
C      5.000877    -1.403657     7.092444    -0.163049
C      5.923186    -0.564650     7.699184    -0.013222
C      5.754758     0.931204     7.709539     0.646218
C     -0.920324    -1.092415     8.278110    -0.251766
C      2.083298     9.955815     8.254510     0.277501
C      1.140162     9.105231     7.674259    -0.203153
C      1.397915    -2.221297     9.419586    -0.064139
C      5.115369     9.286521    10.142039     0.107105
C      6.480402     9.465167    10.018018    -0.159597
C      7.358377     8.616320    10.679063    -0.137785
C      2.962353     5.128031     2.014200     0.580240
C      3.998285     4.830005     0.986871     0.010482
C      0.997736     2.183201    11.684838    -0.163048
C      1.920059     1.797748    10.723855    -0.013247
C      1.751644     2.150021     9.270038     0.646249
C      3.082751     1.108227    11.095677    -0.251743
C      6.086469     3.807185     0.382178     0.277499
C      5.143319     4.164133     1.347977    -0.203168
C      5.400992    -0.272695    11.914458    -0.064139
C      1.112355     1.813744     0.574350     0.107118
C      2.477388     1.977343     0.431064    -0.159629
C      3.355363     1.130377     1.094517    -0.137753
C      1.040680     0.712133     5.463191     0.580173
C      0.004762    -0.212419     4.925204     0.010492
C      3.005215    10.808108     4.948443    -0.163050
C      2.082906     9.969101     4.341703    -0.013222
C      2.251334     8.473247     4.331348     0.646218
C      8.926416    10.496866     3.762777    -0.251766
C      5.922794    -0.551364     3.786377     0.277502
C      6.865930     0.299220     4.366628    -0.203154
C      6.608177    11.625748     2.621301    -0.064139
C      2.890723     0.117930     1.898848     0.107105
C      1.525690    -0.060716     2.022869    -0.159597
C      0.647715     0.788131     1.361824    -0.137786
O      6.141176     3.792997    10.389720    -0.524013
O      4.808253     4.526071     8.802490    -0.591967
O      7.054654     6.346542     3.095712    -0.600522
O      5.515396     7.863207     3.569039    -0.542937
O      0.812084     6.261242    11.204286    -0.198972
O      5.867976     9.161634     6.196602    -0.523971
O      7.200910     7.444103     6.523391    -0.591944
O      4.954556     1.466300     6.907375    -0.600536
O      6.493796     1.558172     8.493521    -0.542916
O      3.190837     9.354097     8.788643    -0.198983
O      1.864916     5.611454     1.651167    -0.524013
O      3.197839     4.878380     3.238397    -0.591967
O      0.951438     3.057909     8.945175    -0.600521
O      2.490696     1.541244     8.471848    -0.542937
O      7.194008     3.143209     0.836601    -0.198972
O      2.138116     0.242817     5.844285    -0.523971
O      0.805182     1.960348     5.517496    -0.591944
O      3.051536     7.938151     5.133512    -0.600536
O      1.512296     7.846279     3.547366    -0.542916
O      4.815255     0.050354     3.252244    -0.198983

The following XYZ coordinates are in angstroms. Other properties are in atomic units.
The sperically averaged electron density of each atom fit to a function of the form exp(a - br)
eigen_1, eigen_2 and eigen_3 are the three eigenvalues of traceless quadrupole moment tensor
  atom number  atomic symbol              X              Y              Z     net charge C6 coefficient C8 coefficient C10 coefficient fluctuating dipole atomic polarizability isotropic forcefield polarizability              a              b squared Pearson coefficient          <r^3>          <r^4>         wp_QDO          m_QDO          q_QDO       dipole_x       dipole_y       dipole_z         dipole            Qxy            Qxz            Qyz     Q(x^2-y^2)  Q(3z^2 - R^2)        eigen_1        eigen_2        eigen_3 static polarizability      alpha(xx)      alpha(xy)      alpha(xz)      alpha(yy)      alpha(yz)      alpha(zz) atomic spin moment
            1             Zn       7.038478       3.525468       8.596471       1.013451      77.989655 0.16512104E+04  0.51124137E+05                                15.479848                           13.763716       0.197366       1.941186                    0.999357      44.061984     120.160183       0.459814       0.430230      -1.118923       0.087705       0.038340      -0.054635       0.110214       0.072788      -0.038042      -0.081105      -0.124807       0.183546      -0.126471      -0.026368       0.152839             16.622951      19.627335      -2.092283      -2.214007      17.630649       3.264873      12.610870           0.000003
            2             Zn       4.970695       7.486580       5.502685       1.013456      77.995265 0.16513591E+04  0.51130044E+05                                15.480806                           13.764530       0.197165       1.941119                    0.999356      44.062907     120.165411       0.459789       0.430242      -1.118912      -0.087751      -0.062284       0.023954       0.110242       0.054504      -0.061415      -0.064684      -0.190529      -0.013831      -0.126446      -0.026367       0.152813             16.624003      19.628620       1.641465       2.566452      11.371564       1.702278      18.871825           0.000003
            3             Zn       0.967614       5.878983       3.444416       1.013453      77.989634 0.16512097E+04  0.51124112E+05                                15.479845                           13.763713       0.197366       1.941187                    0.999357      44.061978     120.160159       0.459814       0.430230      -1.118923      -0.087705      -0.038340       0.054635       0.110214       0.072788      -0.038042      -0.081105      -0.124807       0.183545      -0.126471      -0.026368       0.152839             16.622948      19.627332      -2.092283      -2.214006      17.630645       3.264873      12.610867           0.000003
            4             Zn       3.035397       1.917871       6.538202       1.013457      77.995223 0.16513579E+04  0.51130000E+05                                15.480800                           13.764525       0.197165       1.941119                    0.999356      44.062895     120.165364       0.459789       0.430242      -1.118912       0.087751       0.062284      -0.023954       0.110241       0.054504      -0.061415      -0.064685      -0.190529      -0.013831      -0.126446      -0.026368       0.152814             16.623997      19.628613       1.641464       2.566451      11.371560       1.702277      18.871817           0.000003
            5              H       7.764042       6.734348       0.594820       0.131104       0.907427 0.66085787E+01  0.63290108E+02                                 1.676156                            1.603388      -1.386685       2.233247                    0.993142       3.818647      11.382244       0.438407       1.458816      -0.670498       0.031412      -0.022174       0.008600       0.039400      -0.008003       0.003385      -0.001125       0.003125      -0.002088      -0.008052      -0.001536       0.009589              1.702654       1.966968      -0.340537       0.127385       1.659294      -0.076455       1.481701          -0.000000
            6              H       4.305475       8.549010       1.593009       0.132131       0.888284 0.65637730E+01  0.62445939E+02                                 1.625008                            1.575724      -1.255879       2.290052                    0.995885       3.690389      10.788638       0.453855       1.418528      -0.678542      -0.022765       0.005813       0.026990       0.035783      -0.003821      -0.008009       0.001560       0.010406       0.008500      -0.008046      -0.004083       0.012129              1.636749       1.752549      -0.237073      -0.245069       1.458716       0.101507       1.698981          -0.000004
            7              H       2.713727       5.456088       9.801282       0.144649       1.015233 0.77633046E+01  0.76289134E+02                                 1.730615                            1.681810      -1.112845       2.376596                    0.996665       3.467378       9.984972       0.456196       1.366277      -0.691527      -0.005448       0.008177      -0.036540       0.037838      -0.004978       0.005727      -0.007954       0.002928       0.032174      -0.011170      -0.005170       0.016340              1.723680       1.537401      -0.060219       0.062656       1.563901      -0.136038       2.069739           0.000004
            8              H       2.129098       8.906116       0.470799       0.105011       0.929255 0.70000171E+01  0.67064470E+02                                 1.629798                            1.588970      -0.904966       2.448186                    0.996895       3.590760      10.226346       0.472660       1.352583      -0.692929      -0.021204      -0.030953       0.008655       0.038505       0.001572      -0.006276       0.000053      -0.005285      -0.025308      -0.011487       0.003941       0.007547              1.642269       1.673622       0.247671      -0.073817       1.879214      -0.174513       1.373971          -0.000005
            9              H       3.031287      10.133296       0.869352       0.090042       0.978113 0.75828328E+01  0.74453856E+02                                 1.704920                            1.666191      -1.133134       2.321796                    0.994289       3.909171      11.439709       0.454361       1.372933      -0.687208       0.012814       0.017924       0.024042       0.032611       0.001487      -0.002299       0.006427       0.007305       0.013207      -0.009454       0.001622       0.007832              1.713906       1.657768       0.117753       0.308152       1.691434       0.307733       1.792516          -0.000004
           10              H       7.972672       9.752734       0.111980       0.103338       0.982418 0.72410374E+01  0.70503306E+02                                 1.720630                            1.640191      -1.293908       2.252056                    0.994387       3.910027      11.511478       0.451521       1.393219      -0.682551      -0.012539      -0.023564       0.018341       0.032386      -0.004254      -0.000788      -0.011375       0.012659      -0.011125      -0.016016       0.005539       0.010477              1.747431       1.646742       0.269635      -0.172287       1.962276      -0.341151       1.633276          -0.000001
           11              H       3.733640       8.153563      11.046310       0.109825       0.971364 0.72492374E+01  0.70364275E+02                                 1.693349                            1.632359      -1.183714       2.317362                    0.994659       3.729366      10.841884       0.457800       1.378384      -0.686703      -0.036897      -0.004863       0.004073       0.037438      -0.001065      -0.002764      -0.009597       0.020569      -0.034005      -0.018384       0.002154       0.016230              1.713459       2.241839       0.085642      -0.070400       1.478156      -0.085870       1.420383          -0.000005
           12              H       4.245193      -1.054060       6.677876       0.131090       0.907491 0.66091548E+01  0.63297005E+02                                 1.676228                            1.603453      -1.386779       2.233200                    0.993141       3.818820      11.382884       0.438401       1.458807      -0.670499      -0.031410       0.013710      -0.019437       0.039400      -0.005230       0.006944      -0.000875       0.002107      -0.005132      -0.008053      -0.001541       0.009594              1.702730       1.967066      -0.206091       0.299568       1.528117      -0.109227       1.613007          -0.000000
           13              H      -0.302467      -0.525133       8.680275       0.132148       0.888232 0.65633077E+01  0.62440530E+02                                 1.624960                            1.575680      -1.255801       2.290094                    0.995884       3.690288      10.788328       0.453855       1.418550      -0.678538       0.022765       0.024761       0.012175       0.035772       0.006846       0.005645       0.003601       0.002229      -0.016020      -0.008052      -0.004079       0.012132              1.636701       1.752491       0.180338       0.289359       1.637131       0.146053       1.520480          -0.000004
           14              H       1.289216       8.187889       7.667637       0.144651       1.015265 0.77636324E+01  0.76293347E+02                                 1.730668                            1.681858      -1.112903       2.376573                    0.996665       3.467452       9.985330       0.456183       1.366297      -0.691523       0.005444      -0.037432      -0.000917       0.037837      -0.006761       0.003451      -0.002897      -0.017333      -0.028606      -0.011177      -0.005164       0.016341              1.723733       1.537445      -0.075384       0.043253       2.104075      -0.001200       1.529679           0.000004
           15              H       1.873919      -1.700426       8.754929       0.105010       0.929260 0.70000627E+01  0.67064977E+02                                 1.629798                            1.588972      -0.904973       2.448185                    0.996895       3.590769      10.226357       0.472662       1.352576      -0.692930       0.021205       0.015897      -0.027934       0.038506       0.006469      -0.000005      -0.003551       0.009147       0.017967      -0.011490       0.003941       0.007549              1.642269       1.673627       0.131610      -0.222415       1.485635      -0.272766       1.767546          -0.000005
           16              H       0.971715      -1.610982      10.042100       0.090046       0.978151 0.75832914E+01  0.74460069E+02                                 1.705014                            1.666280      -1.133365       2.321694                    0.994283       3.909399      11.440801       0.454329       1.372997      -0.687194      -0.012816       0.018983       0.023212       0.032610       0.002590      -0.000886       0.008084       0.000670      -0.006701      -0.009455       0.001622       0.007834              1.714001       1.657864      -0.270479      -0.188900       1.642039       0.295402       1.842101          -0.000004
           17              H       4.036542      -2.253625       9.489423       0.103333       0.982458 0.72413822E+01  0.70507331E+02                                 1.720657                            1.640213      -1.293797       2.252096                    0.994393       3.910084      11.511609       0.451526       1.393190      -0.682556       0.012539       0.023502      -0.018422       0.032387      -0.000265       0.004322      -0.009862       0.006590      -0.029337      -0.016020       0.005540       0.010480              1.747460       1.646765       0.232475      -0.219883       1.812957      -0.378453       1.782659          -0.000001
           18              H       0.269266       8.742473      10.586348       0.109832       0.971298 0.72485989E+01  0.70356235E+02                                 1.693249                            1.632269      -1.183626       2.317408                    0.994663       3.729158      10.840990       0.457822       1.378355      -0.686709       0.036895       0.005127      -0.003735       0.037436       0.002428       0.001706      -0.010049       0.022387      -0.028562      -0.018385       0.002152       0.016233              1.713356       2.241674       0.089037      -0.066032       1.464056      -0.089363       1.434337          -0.000005
           19              H       0.242050       2.670103      11.446067       0.131104       0.907428 0.66085838E+01  0.63290164E+02                                 1.676156                            1.603388      -1.386685       2.233247                    0.993142       3.818648      11.382245       0.438408       1.458815      -0.670498      -0.031412       0.022174      -0.008600       0.039400      -0.008003       0.003385      -0.001125       0.003125      -0.002088      -0.008052      -0.001536       0.009589              1.702654       1.966968      -0.340537       0.127385       1.659294      -0.076455       1.481701          -0.000000
           20              H       3.700617       0.855441      10.447878       0.132131       0.888282 0.65637634E+01  0.62445825E+02                                 1.625007                            1.575723      -1.255877       2.290053                    0.995885       3.690386      10.788628       0.453855       1.418529      -0.678542       0.022765      -0.005813      -0.026990       0.035783      -0.003821      -0.008009       0.001560       0.010406       0.008500      -0.008046      -0.004083       0.012129              1.636748       1.752548      -0.237073      -0.245068       1.458715       0.101507       1.698980          -0.000004
           21              H       5.292365       3.948363       2.239605       0.144649       1.015233 0.77633033E+01  0.76289124E+02                                 1.730616                            1.681811      -1.112845       2.376595                    0.996665       3.467378       9.984975       0.456196       1.366278      -0.691527       0.005448      -0.008177       0.036540       0.037838      -0.004978       0.005727      -0.007954       0.002928       0.032174      -0.011170      -0.005170       0.016340              1.723681       1.537401      -0.060219       0.062656       1.563901      -0.136038       2.069740           0.000004
           22              H       5.876994       0.498335      11.570088       0.105011       0.929255 0.70000166E+01  0.67064463E+02                                 1.629798                            1.588970      -0.904966       2.448186                    0.996895       3.590760      10.226345       0.472660       1.352582      -0.692929       0.021204       0.030953      -0.008655       0.038505       0.001572      -0.006276       0.000053      -0.005285      -0.025308      -0.011487       0.003941       0.007547              1.642269       1.673622       0.247671      -0.073817       1.879213      -0.174512       1.373971          -0.000005
           23              H       4.974805      -0.728845      11.171535       0.090042       0.978112 0.75828283E+01  0.74453804E+02                                 1.704920                            1.666191      -1.133134       2.321796                    0.994289       3.909170      11.439707       0.454361       1.372934      -0.687208      -0.012814      -0.017924      -0.024042       0.032611       0.001487      -0.002299       0.006427       0.007305       0.013207      -0.009454       0.001622       0.007832              1.713906       1.657767       0.117753       0.308152       1.691434       0.307733       1.792516          -0.000004
           24              H       0.033420      -0.348283      11.928907       0.103339       0.982417 0.72410346E+01  0.70503266E+02                                 1.720629                            1.640190      -1.293906       2.252057                    0.994387       3.910025      11.511468       0.451521       1.393218      -0.682551       0.012539       0.023564      -0.018341       0.032386      -0.004254      -0.000788      -0.011375       0.012659      -0.011125      -0.016016       0.005539       0.010477              1.747430       1.646741       0.269634      -0.172287       1.962274      -0.341151       1.633275          -0.000001
           25              H       4.272452       1.250888       0.994577       0.109825       0.971364 0.72492374E+01  0.70364275E+02                                 1.693349                            1.632359      -1.183715       2.317362                    0.994659       3.729366      10.841884       0.457800       1.378384      -0.686703       0.036897       0.004863      -0.004073       0.037438      -0.001066      -0.002764      -0.009597       0.020569      -0.034005      -0.018384       0.002154       0.016230              1.713459       2.241839       0.085642      -0.070400       1.478156      -0.085870       1.420383          -0.000005
           26              H       3.760899      10.458511       5.363011       0.131090       0.907490 0.66091496E+01  0.63296946E+02                                 1.676228                            1.603453      -1.386779       2.233200                    0.993141       3.818819      11.382882       0.438400       1.458807      -0.670499       0.031410      -0.013710       0.019437       0.039400      -0.005230       0.006944      -0.000875       0.002107      -0.005132      -0.008053      -0.001541       0.009594              1.702730       1.967066      -0.206091       0.299568       1.528117      -0.109227       1.613007          -0.000000
           27              H       8.308559       9.929584       3.360612       0.132148       0.888231 0.65632995E+01  0.62440435E+02                                 1.624960                            1.575680      -1.255800       2.290094                    0.995884       3.690286      10.788323       0.453855       1.418551      -0.678538      -0.022765      -0.024761      -0.012175       0.035772       0.006846       0.005645       0.003601       0.002229      -0.016020      -0.008052      -0.004079       0.012131              1.636700       1.752491       0.180338       0.289359       1.637130       0.146053       1.520479          -0.000004
           28              H       6.716876       1.216562       4.373250       0.144651       1.015265 0.77636269E+01  0.76293281E+02                                 1.730668                            1.681858      -1.112903       2.376573                    0.996665       3.467451       9.985327       0.456183       1.366297      -0.691523      -0.005444       0.037432       0.000917       0.037837      -0.006761       0.003451      -0.002897      -0.017333      -0.028606      -0.011177      -0.005164       0.016341              1.723732       1.537445      -0.075384       0.043253       2.104074      -0.001200       1.529678           0.000004
           29              H       6.132173      11.104877       3.285958       0.105010       0.929260 0.70000635E+01  0.67064984E+02                                 1.629798                            1.588972      -0.904972       2.448185                    0.996895       3.590769      10.226356       0.472662       1.352576      -0.692930      -0.021205      -0.015897       0.027934       0.038506       0.006469      -0.000005      -0.003551       0.009147       0.017967      -0.011490       0.003941       0.007549              1.642269       1.673627       0.131610      -0.222415       1.485635      -0.272766       1.767546          -0.000005
           30              H       7.034377      11.015433       1.998787       0.090046       0.978150 0.75832857E+01  0.74460002E+02                                 1.705014                            1.666280      -1.133365       2.321694                    0.994283       3.909398      11.440799       0.454329       1.372998      -0.687194       0.012816      -0.018983      -0.023212       0.032610       0.002590      -0.000886       0.008084       0.000670      -0.006701      -0.009456       0.001622       0.007834              1.714001       1.657864      -0.270479      -0.188900       1.642039       0.295402       1.842100          -0.000004
           31              H       3.969550      11.658076       2.551464       0.103334       0.982458 0.72413812E+01  0.70507317E+02                                 1.720656                            1.640213      -1.293796       2.252096                    0.994393       3.910083      11.511605       0.451526       1.393190      -0.682556      -0.012539      -0.023502       0.018422       0.032387      -0.000265       0.004322      -0.009862       0.006590      -0.029337      -0.016020       0.005540       0.010480              1.747460       1.646764       0.232475      -0.219883       1.812956      -0.378453       1.782658          -0.000001
           32              H       7.736826       0.661978       1.454539       0.109832       0.971297 0.72485905E+01  0.70356138E+02                                 1.693248                            1.632269      -1.183625       2.317408                    0.994663       3.729156      10.840985       0.457822       1.378355      -0.686709      -0.036895      -0.005127       0.003735       0.037436       0.002428       0.001706      -0.010049       0.022387      -0.028562      -0.018385       0.002152       0.016233              1.713355       2.241673       0.089037      -0.066032       1.464056      -0.089363       1.434336          -0.000005
           33              C       5.043739       4.276420      10.026687       0.580240      22.138080 0.26144464E+03  0.54906705E+04                                 7.358551                            5.789183      -0.083246       2.024899                    0.999591      22.867080      65.103252       0.606701       0.480713      -1.012106       0.036285      -0.011172      -0.028970       0.047756       0.045532       0.044451       0.002128      -0.129647      -0.171768      -0.096430      -0.012943       0.109373              8.217311      10.030540      -2.496730      -2.369894       5.637737       0.901624       8.983656          -0.000003
           34              C       4.007807       4.574446      11.054016       0.010482      33.879118 0.44998461E+03  0.10648699E+05                                 9.170544                            7.140094      -0.122881       1.973303                    0.998875      27.364035      78.397590       0.609208       0.424856      -1.061056      -0.031865       0.009530       0.027018       0.042850      -0.005544       0.013035      -0.004633      -0.002461       0.029846      -0.014207      -0.004999       0.019207             10.407460      12.393147      -3.219375      -2.975942       7.272222       0.592185      11.557012          -0.000005
           35              C       7.008356       7.221250       0.356049      -0.163048      33.208888 0.50602563E+03  0.12463474E+05                                 9.222157                            7.734229      -0.324616       1.863160                    0.998010      31.375394      94.951063       0.560979       0.443295      -1.038727      -0.021849       0.003419      -0.014486       0.026437       0.006031       0.013657      -0.002097      -0.002863      -0.116365      -0.042087       0.015638       0.026450              9.828248       9.624217      -2.037767      -1.802119       7.150037       0.057571      12.710489           0.000003
           36              C       6.086033       7.606703       1.317032      -0.013247      34.437630 0.46127101E+03  0.10956065E+05                                 9.153581                            7.156085      -0.009686       1.998618                    0.999339      27.687504      78.821652       0.619415       0.416319      -1.069135      -0.027462       0.011163      -0.053738       0.061372      -0.014989      -0.004929       0.007112      -0.000216      -0.032089      -0.013447      -0.009081       0.022528             10.209250       9.701400      -2.514813      -0.395978       6.794720      -0.621108      14.131631          -0.000005
           37              C       6.254448       7.254430       2.770849       0.646249      21.661319 0.24179593E+03  0.49922891E+04                                 7.282744                            5.632180      -0.167311       2.013144                    0.999180      22.139844      63.011865       0.603004       0.491966      -1.003751       0.004028      -0.023429       0.070219       0.074134       0.066118       0.013131       0.025853       0.005168      -0.238241      -0.084900      -0.024952       0.109852              8.042275       7.004712      -2.468137      -0.432503       6.608634       0.283602      10.513479          -0.000007
           38              C       4.923341       8.296224       0.945210      -0.251743      33.686675 0.52284787E+03  0.12919735E+05                                 9.113428                            7.713534      -0.024872       1.947909                    0.999253      31.753451      94.715319       0.580852       0.426739      -1.053836       0.020526      -0.029852       0.025067       0.044055       0.016968      -0.024931       0.017314       0.005909      -0.079274      -0.047139       0.014902       0.032237              9.679342      10.717728      -3.404870       1.313329       7.547345      -1.296097      10.772953          -0.000001
           39              C       1.919623       5.597266      11.658709       0.277499      29.273248 0.35101060E+03  0.78294266E+04                                 8.444859                            6.415196       0.105349       2.064223                    0.999828      24.741896      69.485266       0.624547       0.439674      -1.048904      -0.046565       0.016507      -0.020024       0.053308      -0.017261      -0.005460      -0.003656       0.031309      -0.035873      -0.020880      -0.008703       0.029583              9.818629      13.156632      -4.805752      -0.470726       7.651005      -0.238364       8.648250           0.000001
           40              C       2.862773       5.240318      10.692910      -0.203168      33.626889 0.48563064E+03  0.11823244E+05                                 9.253909                            7.526583      -0.306115       1.874992                    0.997654      31.030087      92.964185       0.575115       0.437442      -1.043552       0.018323      -0.011181      -0.009869       0.023625       0.034783       0.024398      -0.009093      -0.051028       0.019365      -0.056939       0.016703       0.040236             10.224379      13.305241      -3.908603      -2.026741       8.023769       0.640993       9.344126           0.000011
           41              C       2.605100       9.677146       0.126429      -0.064138      27.260259 0.38681939E+03  0.89010997E+04                                 8.126078                            6.664239      -0.246328       1.932558                    0.997217      28.130241      82.058942       0.618225       0.430551      -1.047210       0.043162      -0.008721      -0.080748       0.091974      -0.011074      -0.043182       0.010160       0.041094      -0.025707      -0.038395      -0.019041       0.057436              9.314316      11.859388      -3.706861       1.083092       9.381279      -0.729225       6.702283           0.000007
           42              C       6.893737       7.590707      11.466537       0.107118      31.990242 0.39683038E+03  0.91027503E+04                                 8.919358                            6.738164      -0.057348       2.003205                    0.999351      25.986540      73.364794       0.622342       0.429052      -1.058167       0.016209      -0.022519       0.001949       0.027814      -0.025747       0.021120      -0.015384       0.000743       0.001209      -0.026973      -0.014802       0.041775             10.476703      14.246386      -2.738207       1.519616      10.191996      -3.712886       6.991727          -0.000005
           43              C       5.528704       7.427108      11.609823      -0.159629      32.736222 0.46684429E+03  0.11214195E+05                                 8.957351                            7.263130       0.098676       2.001462                    0.999285      30.208523      88.854313       0.601732       0.423747      -1.055647      -0.021098       0.017497      -0.026244       0.037947       0.000462      -0.003539      -0.002464      -0.034665       0.036721      -0.023802       0.009311       0.014491              9.907948      13.636141      -1.177295       0.723681       9.151661      -2.972338       6.936043           0.000002
           44              C       4.650729       8.274074      10.946370      -0.137753      31.873609 0.46110941E+03  0.11071117E+05                                 8.892279                            7.300597      -0.153122       1.924557                    0.998573      30.237384      89.679087       0.588538       0.433455      -1.046950       0.025605      -0.028050       0.006010       0.038452      -0.004403      -0.006093       0.014373       0.034879      -0.014016      -0.025178       0.002189       0.022989              9.712522      11.091396      -1.525437       0.989422       9.903888      -4.168897       8.142283           0.000002
           45              C       6.965412       8.692318       6.577696       0.580174      22.139048 0.26145780E+03  0.54910045E+04                                 7.358681                            5.789271      -0.083348       2.024866                    0.999591      22.867648      65.104759       0.606706       0.480704      -1.012113      -0.036269      -0.025393      -0.017854       0.047739      -0.032096      -0.054948      -0.033549       0.013219       0.256880      -0.096441      -0.012951       0.109392              8.217465      10.030720       1.694622       2.996506       8.363730       1.582204       6.257944          -0.000003
           46              C       8.001330       9.616870       7.115683       0.010491      33.878543 0.44997326E+03  0.10648350E+05                                 9.170412                            7.139984      -0.122946       1.973287                    0.998874      27.363596      78.395727       0.609216       0.424853      -1.061059       0.031853       0.023910       0.015766       0.042835      -0.013978       0.002210      -0.000874      -0.017545      -0.015351      -0.014198      -0.005002       0.019200             10.407310      12.392950       2.107446       3.844294      11.027156       1.529626       7.801822          -0.000005
           47              C       5.000877      -1.403657       7.092444      -0.163049      33.208247 0.50601112E+03  0.12463016E+05                                 9.221997                            7.734082      -0.324544       1.863187                    0.998008      31.374994      94.949183       0.560989       0.443291      -1.038731       0.021823      -0.014856      -0.000194       0.026400      -0.011799      -0.009159      -0.015874       0.052273       0.048959      -0.042092       0.015648       0.026445              9.828075       9.624054       1.254773       2.413575      12.356983       1.357514       7.503189           0.000003
           48              C       5.923186      -0.564650       7.699184      -0.013222      34.436629 0.46125364E+03  0.10955542E+05                                 9.153401                            7.155949      -0.009586       1.998657                    0.999338      27.686971      78.819562       0.619421       0.416319      -1.069135       0.027458      -0.054846      -0.002189       0.061374       0.001164       0.015741       0.002487       0.018299       0.023507      -0.013424      -0.009098       0.022521             10.209041       9.701198      -0.224974       2.535784      13.992817       1.175969       6.933109          -0.000005
           49              C       5.754758       0.931204       7.709539       0.646218      21.661661 0.24179984E+03  0.49923826E+04                                 7.282749                            5.632177      -0.167331       2.013139                    0.999179      22.140103      63.012368       0.603013       0.491958      -1.003757      -0.004043       0.073813      -0.005719       0.074145       0.003288      -0.067327      -0.004582       0.127030       0.127310      -0.084907      -0.024947       0.109853              8.042282       7.004702      -0.178246       2.499398      10.151108       1.167985       6.971035          -0.000007
           50              C      -0.920324      -1.092415       8.278110      -0.251766      33.687422 0.52286301E+03  0.12920183E+05                                 9.113500                            7.713599      -0.024757       1.947934                    0.999254      31.753831      94.716258       0.580855       0.426734      -1.053841      -0.020536       0.031553      -0.022900       0.044064       0.028287      -0.010444       0.006648       0.048527       0.048734      -0.047114       0.014881       0.032233              9.679413      10.717807      -2.098997       2.985386      11.192967      -0.385989       7.127465          -0.000001
           51              C       2.083298       9.955815       8.254510       0.277501      29.272794 0.35100405E+03  0.78292474E+04                                 8.444805                            6.415166       0.105385       2.064239                    0.999827      24.741622      69.484445       0.624544       0.439678      -1.048901       0.046569      -0.023431       0.011163       0.053314       0.001124       0.018085      -0.003764       0.031761      -0.034563      -0.020887      -0.008714       0.029601              9.818555      13.156506      -0.707270       4.776641       8.701714       0.024012       7.597444           0.000001
           52              C       1.140162       9.105231       7.674259      -0.203153      33.626331 0.48561871E+03  0.11822888E+05                                 9.253821                            7.526498      -0.306044       1.875015                    0.997652      31.029757      92.963113       0.575117       0.437443      -1.043551      -0.018329      -0.006853      -0.013223       0.023617      -0.015265      -0.039661      -0.011737      -0.040357       0.051217      -0.056934       0.016701       0.040233             10.224280      13.305069       1.019649       4.283094       8.965364       0.876092       8.402409           0.000010
           53              C       1.397915      -2.221297       9.419586      -0.064139      27.260862 0.38683057E+03  0.89014357E+04                                 8.126227                            6.664365      -0.246577       1.932474                    0.997217      28.130763      82.061257       0.618214       0.430554      -1.047206      -0.043167      -0.076246      -0.028040       0.091995       0.039227       0.021207       0.010771       0.038622      -0.033112      -0.038406      -0.019040       0.057446              9.314479      11.859606      -1.948754       3.334176       7.202342      -1.273215       8.881489           0.000007
           54              C       5.115369       9.286521      10.142039       0.107105      31.989868 0.39682656E+03  0.91025687E+04                                 8.919005                            6.737925      -0.057129       2.003263                    0.999351      25.986261      73.361732       0.622386       0.429025      -1.058192      -0.016214       0.007358      -0.021359       0.027807      -0.026726       0.019871      -0.013337      -0.007416      -0.023185      -0.026986      -0.014781       0.041767             10.476267      14.245763      -2.137498       2.288465       8.924240      -4.029126       8.258796          -0.000006
           55              C       6.480402       9.465167      10.018018      -0.159597      32.735153 0.46682372E+03  0.11213562E+05                                 8.957118                            7.262941       0.098675       2.001471                    0.999286      30.207840      88.851363       0.601744       0.423744      -1.055650       0.021094      -0.029715       0.010611       0.037954       0.003551       0.000423      -0.001929      -0.036833       0.030277      -0.023813       0.009302       0.014511              9.907686      13.635664      -0.987268       0.966919       8.462912      -3.144214       7.624482           0.000002
           56              C       7.358377       8.616320      10.679063      -0.137785      31.875234 0.46114069E+03  0.11072071E+05                                 8.892630                            7.300893      -0.153197       1.924518                    0.998574      30.238400      89.683321       0.588520       0.433461      -1.046945      -0.025580       0.012632      -0.025736       0.038422       0.004841       0.005731       0.015141       0.031781      -0.023154      -0.025169       0.002211       0.022958              9.712905      11.091685      -1.329521       1.240424      10.205554      -4.093931       7.841476           0.000002
           57              C       2.962353       5.128031       2.014200       0.580240      22.138080 0.26144463E+03  0.54906705E+04                                 7.358551                            5.789183      -0.083247       2.024899                    0.999591      22.867081      65.103257       0.606700       0.480713      -1.012106      -0.036285       0.011172       0.028970       0.047756       0.045532       0.044451       0.002128      -0.129647      -0.171768      -0.096430      -0.012943       0.109373              8.217311      10.030540      -2.496730      -2.369894       5.637737       0.901624       8.983656          -0.000004
           58              C       3.998285       4.830005       0.986871       0.010482      33.879118 0.44998460E+03  0.10648698E+05                                 9.170544                            7.140094      -0.122881       1.973303                    0.998875      27.364035      78.397589       0.609208       0.424856      -1.061056       0.031865      -0.009530      -0.027018       0.042850      -0.005544       0.013035      -0.004633      -0.002461       0.029846      -0.014207      -0.004999       0.019207             10.407460      12.393147      -3.219375      -2.975941       7.272222       0.592185      11.557011          -0.000004
           59              C       0.997736       2.183201      11.684838      -0.163048      33.208889 0.50602564E+03  0.12463475E+05                                 9.222158                            7.734230      -0.324616       1.863160                    0.998010      31.375395      94.951068       0.560979       0.443295      -1.038727       0.021849      -0.003419       0.014486       0.026437       0.006031       0.013657      -0.002097      -0.002863      -0.116365      -0.042087       0.015638       0.026450              9.828248       9.624218      -2.037768      -1.802119       7.150037       0.057571      12.710490           0.000003
           60              C       1.920059       1.797748      10.723855      -0.013247      34.437617 0.46127080E+03  0.10956059E+05                                 9.153579                            7.156083      -0.009686       1.998618                    0.999339      27.687497      78.821626       0.619415       0.416319      -1.069135       0.027462      -0.011163       0.053738       0.061372      -0.014989      -0.004929       0.007112      -0.000216      -0.032089      -0.013447      -0.009081       0.022527             10.209248       9.701397      -2.514812      -0.395978       6.794719      -0.621108      14.131627          -0.000005
           61              C       1.751644       2.150021       9.270038       0.646249      21.661322 0.24179597E+03  0.49922901E+04                                 7.282744                            5.632180      -0.167310       2.013144                    0.999180      22.139845      63.011865       0.603004       0.491966      -1.003751      -0.004028       0.023429      -0.070219       0.074134       0.066118       0.013131       0.025853       0.005168      -0.238241      -0.084900      -0.024952       0.109852              8.042275       7.004712      -2.468137      -0.432503       6.608634       0.283602      10.513479          -0.000007
           62              C       3.082751       1.108227      11.095677      -0.251743      33.686680 0.52284798E+03  0.12919738E+05                                 9.113429                            7.713535      -0.024871       1.947909                    0.999253      31.753452      94.715323       0.580852       0.426739      -1.053836      -0.020526       0.029852      -0.025067       0.044055       0.016968      -0.024931       0.017314       0.005908      -0.079274      -0.047139       0.014902       0.032237              9.679343      10.717728      -3.404870       1.313330       7.547346      -1.296098      10.772954          -0.000001
           63              C       6.086469       3.807185       0.382178       0.277499      29.273248 0.35101058E+03  0.78294262E+04                                 8.444860                            6.415197       0.105349       2.064223                    0.999828      24.741896      69.485272       0.624547       0.439674      -1.048904       0.046565      -0.016507       0.020024       0.053308      -0.017261      -0.005460      -0.003656       0.031309      -0.035874      -0.020880      -0.008703       0.029583              9.818630      13.156633      -4.805753      -0.470727       7.651005      -0.238363       8.648250           0.000001
           64              C       5.143319       4.164133       1.347977      -0.203168      33.626900 0.48563083E+03  0.11823250E+05                                 9.253910                            7.526584      -0.306115       1.874992                    0.997654      31.030094      92.964210       0.575115       0.437442      -1.043552      -0.018323       0.011181       0.009869       0.023625       0.034783       0.024398      -0.009093      -0.051028       0.019366      -0.056939       0.016703       0.040236             10.224380      13.305243      -3.908604      -2.026742       8.023771       0.640993       9.344128           0.000011
           65              C       5.400992      -0.272695      11.914458      -0.064139      27.260266 0.38681950E+03  0.89011030E+04                                 8.126079                            6.664240      -0.246328       1.932558                    0.997217      28.130245      82.058957       0.618225       0.430551      -1.047210      -0.043162       0.008721       0.080748       0.091974      -0.011074      -0.043182       0.010160       0.041094      -0.025707      -0.038395      -0.019041       0.057436              9.314318      11.859390      -3.706862       1.083092       9.381281      -0.729225       6.702284           0.000007
           66              C       1.112355       1.813744       0.574350       0.107118      31.990234 0.39683026E+03  0.91027468E+04                                 8.919357                            6.738164      -0.057349       2.003205                    0.999351      25.986536      73.364783       0.622342       0.429052      -1.058167      -0.016209       0.022519      -0.001949       0.027814      -0.025747       0.021120      -0.015384       0.000743       0.001209      -0.026973      -0.014802       0.041775             10.476702      14.246385      -2.738208       1.519616      10.191995      -3.712885       6.991727          -0.000005
           67              C       2.477388       1.977343       0.431064      -0.159629      32.736224 0.46684432E+03  0.11214196E+05                                 8.957351                            7.263131       0.098676       2.001462                    0.999285      30.208523      88.854311       0.601732       0.423747      -1.055647       0.021098      -0.017497       0.026244       0.037948       0.000462      -0.003540      -0.002464      -0.034665       0.036721      -0.023802       0.009311       0.014491              9.907948      13.636142      -1.177295       0.723681       9.151661      -2.972338       6.936043           0.000002
           68              C       3.355363       1.130377       1.094517      -0.137753      31.873607 0.46110938E+03  0.11071116E+05                                 8.892279                            7.300596      -0.153122       1.924557                    0.998573      30.237383      89.679082       0.588538       0.433455      -1.046950      -0.025605       0.028050      -0.006010       0.038452      -0.004403      -0.006093       0.014373       0.034879      -0.014016      -0.025178       0.002189       0.022989              9.712522      11.091396      -1.525437       0.989422       9.903887      -4.168896       8.142282           0.000002
           69              C       1.040680       0.712133       5.463191       0.580173      22.139045 0.26145775E+03  0.54910032E+04                                 7.358681                            5.789271      -0.083349       2.024865                    0.999591      22.867646      65.104757       0.606706       0.480704      -1.012113       0.036269       0.025393       0.017854       0.047739      -0.032096      -0.054948      -0.033549       0.013219       0.256881      -0.096441      -0.012951       0.109392              8.217465      10.030721       1.694622       2.996506       8.363731       1.582205       6.257944          -0.000003
           70              C       0.004762      -0.212419       4.925204       0.010492      33.878535 0.44997314E+03  0.10648347E+05                                 9.170411                            7.139983      -0.122946       1.973286                    0.998874      27.363592      78.395715       0.609216       0.424853      -1.061059      -0.031853      -0.023910      -0.015766       0.042835      -0.013978       0.002210      -0.000874      -0.017545      -0.015351      -0.014198      -0.005002       0.019200             10.407308      12.392948       2.107446       3.844293      11.027155       1.529626       7.801821          -0.000005
           71              C       3.005215      10.808108       4.948443      -0.163050      33.208248 0.50601116E+03  0.12463017E+05                                 9.221998                            7.734083      -0.324544       1.863187                    0.998008      31.374995      94.949191       0.560989       0.443291      -1.038731      -0.021823       0.014856       0.000194       0.026400      -0.011799      -0.009159      -0.015874       0.052273       0.048959      -0.042092       0.015648       0.026445              9.828076       9.624054       1.254773       2.413575      12.356984       1.357514       7.503190           0.000003
           72              C       2.082906       9.969101       4.341703      -0.013222      34.436635 0.46125375E+03  0.10955545E+05                                 9.153403                            7.155950      -0.009586       1.998656                    0.999338      27.686975      78.819581       0.619421       0.416319      -1.069135      -0.027458       0.054846       0.002189       0.061374       0.001164       0.015741       0.002487       0.018299       0.023507      -0.013424      -0.009098       0.022521             10.209043       9.701200      -0.224975       2.535784      13.992820       1.175969       6.933110          -0.000005
           73              C       2.251334       8.473247       4.331348       0.646218      21.661659 0.24179982E+03  0.49923819E+04                                 7.282749                            5.632176      -0.167331       2.013139                    0.999179      22.140102      63.012364       0.603013       0.491958      -1.003757       0.004043      -0.073813       0.005719       0.074145       0.003288      -0.067327      -0.004582       0.127030       0.127310      -0.084907      -0.024947       0.109853              8.042281       7.004702      -0.178246       2.499398      10.151108       1.167985       6.971035          -0.000007
           74              C       8.926416      10.496866       3.762777      -0.251766      33.687422 0.52286304E+03  0.12920183E+05                                 9.113500                            7.713599      -0.024756       1.947934                    0.999254      31.753830      94.716249       0.580855       0.426734      -1.053841       0.020536      -0.031552       0.022900       0.044064       0.028287      -0.010444       0.006648       0.048527       0.048734      -0.047114       0.014881       0.032233              9.679413      10.717807      -2.098997       2.985385      11.192967      -0.385989       7.127465          -0.000001
           75              C       5.922794      -0.551364       3.786377       0.277502      29.272792 0.35100403E+03  0.78292466E+04                                 8.444805                            6.415166       0.105386       2.064239                    0.999827      24.741621      69.484442       0.624544       0.439678      -1.048901      -0.046569       0.023431      -0.011163       0.053314       0.001124       0.018085      -0.003764       0.031761      -0.034563      -0.020887      -0.008714       0.029601              9.818554      13.156506      -0.707270       4.776641       8.701713       0.024012       7.597444           0.000001
           76              C       6.865930       0.299220       4.366628      -0.203154      33.626340 0.48561888E+03  0.11822893E+05                                 9.253824                            7.526500      -0.306045       1.875015                    0.997652      31.029762      92.963136       0.575117       0.437443      -1.043551       0.018329       0.006853       0.013222       0.023617      -0.015265      -0.039661      -0.011737      -0.040357       0.051217      -0.056934       0.016701       0.040233             10.224283      13.305073       1.019650       4.283095       8.965366       0.876093       8.402411           0.000011
           77              C       6.608177      11.625748       2.621301      -0.064139      27.260867 0.38683066E+03  0.89014382E+04                                 8.126228                            6.664366      -0.246577       1.932474                    0.997217      28.130766      82.061270       0.618214       0.430554      -1.047206       0.043168       0.076246       0.028040       0.091996       0.039227       0.021207       0.010771       0.038622      -0.033112      -0.038406      -0.019040       0.057446              9.314481      11.859609      -1.948754       3.334177       7.202343      -1.273215       8.881490           0.000007
           78              C       2.890723       0.117930       1.898848       0.107105      31.989868 0.39682656E+03  0.91025687E+04                                 8.919005                            6.737925      -0.057129       2.003263                    0.999351      25.986261      73.361731       0.622386       0.429025      -1.058192       0.016214      -0.007358       0.021359       0.027807      -0.026726       0.019871      -0.013337      -0.007416      -0.023185      -0.026986      -0.014781       0.041767             10.476266      14.245763      -2.137498       2.288465       8.924240      -4.029125       8.258796          -0.000006
           79              C       1.525690      -0.060716       2.022869      -0.159597      32.735148 0.46682363E+03  0.11213559E+05                                 8.957118                            7.262941       0.098675       2.001471                    0.999286      30.207837      88.851355       0.601744       0.423744      -1.055650      -0.021094       0.029715      -0.010611       0.037954       0.003551       0.000423      -0.001929      -0.036833       0.030277      -0.023813       0.009302       0.014511              9.907686      13.635664      -0.987268       0.966919       8.462911      -3.144214       7.624482           0.000002
           80              C       0.647715       0.788131       1.361824      -0.137786      31.875246 0.46114093E+03  0.11072078E+05                                 8.892632                            7.300894      -0.153197       1.924518                    0.998574      30.238407      89.683348       0.588520       0.433461      -1.046945       0.025580      -0.012632       0.025736       0.038422       0.004841       0.005731       0.015141       0.031781      -0.023154      -0.025169       0.002211       0.022958              9.712907      11.091687      -1.329522       1.240424      10.205557      -4.093932       7.841478           0.000002
           81              O       6.141176       3.792997      10.389720      -0.524013      33.864083 0.53632073E+03  0.12848261E+05                                 8.219713                            7.119815       0.544394       2.246279                    0.995549      26.734209      69.499659       0.721344       0.354441      -1.145905      -0.028105      -0.003369       0.024348       0.037338      -0.018445       0.012302       0.010308       0.021983      -0.185535      -0.065144       0.012463       0.052682              8.862030      12.302159      -3.311836      -0.455502       7.546010       0.796170       6.737921           0.000003
           82              O       4.808253       4.526071       8.802490      -0.591967      32.512372 0.56780763E+03  0.13820980E+05                                 7.942113                            7.316626       0.698534       2.234645                    0.999272      28.961360      76.305707       0.711732       0.353551      -1.144717      -0.048944       0.015321       0.038923       0.064384       0.028756       0.037168      -0.013230      -0.105654       0.114775      -0.091204       0.039843       0.051361              8.066489       6.432485      -0.507033      -0.194536       6.554912      -0.477540      11.212070           0.000005
           83              O       7.054654       6.346542       3.095712      -0.600522      37.512267 0.58024983E+03  0.14243223E+05                                 8.852075                            7.473239       0.290436       2.133086                    0.996491      28.444395      76.000460       0.691320       0.360939      -1.135404      -0.032720       0.019950      -0.028180       0.047568       0.003089       0.026411      -0.001110      -0.013220      -0.297493      -0.103930       0.046856       0.057074              9.367531      12.059146      -3.722586       1.691912       9.322619      -0.728200       6.720829          -0.000002
           84              O       5.515396       7.863207       3.569039      -0.542937      38.263963 0.56146931E+03  0.13609580E+05                                 8.949709                            7.296249       0.488408       2.221004                    0.996653      27.100323      70.932110       0.710694       0.355553      -1.144682       0.017189       0.006127      -0.024412       0.030479       0.022174      -0.022044       0.048682       0.021915      -0.064437      -0.071097       0.030802       0.040295             10.015626       8.526189      -2.011428      -4.134297       7.177399       3.181038      14.343291          -0.000003
           85              O       0.812084       6.261242      11.204286      -0.198972      28.464645 0.35165185E+03  0.75908280E+04                                 7.510594                            5.781451       0.539883       2.303458                    0.999456      22.561152      55.919554       0.796045       0.356445      -1.142753      -0.012546      -0.015105       0.182004       0.183060      -0.118129      -0.072142       0.016347       0.151554      -0.140333      -0.123855      -0.061784       0.185639              8.994519      13.688509      -5.679316      -0.298586       8.143048       0.077613       5.151999           0.000008
           86              O       5.867976       9.161634       6.196602      -0.523971      33.862842 0.53629480E+03  0.12847488E+05                                 8.219525                            7.119654       0.544317       2.246266                    0.995551      26.733612      69.497749       0.721350       0.354442      -1.145904       0.028137       0.024417       0.002641       0.037348      -0.016417       0.014928      -0.010122       0.103792       0.059945      -0.065143       0.012454       0.052690              8.861826      12.301857      -0.360215       3.323463       6.410992       0.512850       7.872630           0.000003
           87              O       7.200910       7.444103       6.523391      -0.591944      32.511656 0.56779154E+03  0.13820483E+05                                 7.941967                            7.316498       0.698538       2.234642                    0.999272      28.961172      76.304797       0.711742       0.353548      -1.144719       0.048939       0.034074       0.024297       0.064392      -0.029090      -0.036904      -0.010604      -0.116154       0.083190      -0.091192       0.039831       0.051361              8.066337       6.432385       0.065906       0.539057      11.163037       0.672942       6.603589           0.000005
           88              O       4.954556       1.466300       6.907375      -0.600536      37.512027 0.58024274E+03  0.14242997E+05                                 8.851999                            7.473162       0.290456       2.133091                    0.996491      28.444370      76.000113       0.691328       0.360936      -1.135407       0.032752      -0.032171       0.012543       0.047592      -0.024887      -0.009415      -0.037488       0.132461       0.139693      -0.103922       0.046832       0.057089              9.367456      12.059074      -2.543167       3.201954       7.215640      -1.254180       8.827654          -0.000002
           89              O       6.493796       1.558172       8.493521      -0.542916      38.263978 0.56146690E+03  0.13609540E+05                                 8.949821                            7.296327       0.488270       2.220967                    0.996650      27.100103      70.932139       0.710675       0.355562      -1.144672      -0.017198      -0.025176       0.000014       0.030489       0.026763      -0.016176       0.037984       0.064792       0.064240      -0.071102       0.030803       0.040299             10.015755       8.526267       3.523999       2.952979      12.427922       4.491883       9.093077          -0.000003
           90              O       3.190837       9.354097       8.788643      -0.198983      28.463534 0.35163745E+03  0.75904211E+04                                 7.510294                            5.781258       0.539880       2.303459                    0.999457      22.561031      55.918466       0.796076       0.356435      -1.142763       0.012548       0.180225       0.029423       0.183042       0.041363       0.132079       0.015740       0.153958      -0.133077      -0.123839      -0.061786       0.185625              8.994118      13.687812      -1.085791       5.582246       5.290807      -0.634314       8.003735           0.000008
           91              O       1.864916       5.611454       1.651167      -0.524013      33.864088 0.53632083E+03  0.12848264E+05                                 8.219714                            7.119816       0.544395       2.246280                    0.995549      26.734212      69.499668       0.721344       0.354441      -1.145905       0.028106       0.003369      -0.024348       0.037338      -0.018446       0.012302       0.010308       0.021982      -0.185535      -0.065144       0.012463       0.052682              8.862031      12.302160      -3.311836      -0.455502       7.546010       0.796171       6.737921           0.000003
           92              O       3.197839       4.878380       3.238397      -0.591967      32.512389 0.56780804E+03  0.13820992E+05                                 7.942116                            7.316629       0.698533       2.234645                    0.999272      28.961366      76.305735       0.711732       0.353551      -1.144717       0.048944      -0.015321      -0.038923       0.064384       0.028756       0.037168      -0.013230      -0.105654       0.114775      -0.091204       0.039843       0.051361              8.066493       6.432488      -0.507033      -0.194536       6.554915      -0.477540      11.212075           0.000005
           93              O       0.951438       3.057909       8.945175      -0.600521      37.512252 0.58024956E+03  0.14243215E+05                                 8.852073                            7.473237       0.290436       2.133086                    0.996491      28.444389      76.000439       0.691320       0.360939      -1.135404       0.032720      -0.019950       0.028180       0.047568       0.003089       0.026411      -0.001110      -0.013221      -0.297493      -0.103930       0.046856       0.057074              9.367529      12.059142      -3.722585       1.691912       9.322617      -0.728199       6.720828          -0.000002
           94              O       2.490696       1.541244       8.471848      -0.542937      38.263964 0.56146931E+03  0.13609580E+05                                 8.949710                            7.296249       0.488408       2.221004                    0.996653      27.100323      70.932111       0.710694       0.355553      -1.144682      -0.017189      -0.006127       0.024412       0.030479       0.022175      -0.022044       0.048682       0.021916      -0.064437      -0.071097       0.030802       0.040295             10.015627       8.526189      -2.011428      -4.134297       7.177399       3.181038      14.343292          -0.000003
           95              O       7.194008       3.143209       0.836601      -0.198972      28.464642 0.35165180E+03  0.75908265E+04                                 7.510593                            5.781451       0.539883       2.303458                    0.999456      22.561150      55.919548       0.796045       0.356445      -1.142753       0.012546       0.015105      -0.182004       0.183060      -0.118129      -0.072142       0.016347       0.151554      -0.140334      -0.123855      -0.061784       0.185639              8.994518      13.688508      -5.679316      -0.298586       8.143048       0.077613       5.151998           0.000008
           96              O       2.138116       0.242817       5.844285      -0.523971      33.862839 0.53629474E+03  0.12847486E+05                                 8.219525                            7.119654       0.544317       2.246266                    0.995551      26.733610      69.497743       0.721350       0.354442      -1.145904      -0.028137      -0.024417      -0.002641       0.037348      -0.016417       0.014928      -0.010122       0.103792       0.059945      -0.065143       0.012454       0.052689              8.861826      12.301856      -0.360215       3.323463       6.410991       0.512850       7.872629           0.000003
           97              O       0.805182       1.960348       5.517496      -0.591944      32.511659 0.56779161E+03  0.13820485E+05                                 7.941967                            7.316499       0.698537       2.234642                    0.999272      28.961172      76.304799       0.711742       0.353548      -1.144719      -0.048939      -0.034074      -0.024297       0.064392      -0.029090      -0.036904      -0.010604      -0.116154       0.083190      -0.091192       0.039831       0.051361              8.066338       6.432386       0.065906       0.539057      11.163038       0.672942       6.603590           0.000006
           98              O       3.051536       7.938151       5.133512      -0.600536      37.512023 0.58024265E+03  0.14242994E+05                                 8.851998                            7.473162       0.290456       2.133091                    0.996491      28.444368      76.000105       0.691328       0.360936      -1.135407      -0.032752       0.032171      -0.012543       0.047592      -0.024887      -0.009415      -0.037488       0.132461       0.139693      -0.103922       0.046832       0.057089              9.367455      12.059073      -2.543167       3.201954       7.215640      -1.254180       8.827653          -0.000002
           99              O       1.512296       7.846279       3.547366      -0.542916      38.263991 0.56146713E+03  0.13609547E+05                                 8.949823                            7.296329       0.488269       2.220967                    0.996650      27.100108      70.932157       0.710675       0.355562      -1.144672       0.017198       0.025176      -0.000014       0.030489       0.026763      -0.016176       0.037984       0.064792       0.064240      -0.071102       0.030803       0.040299             10.015758       8.526269       3.524000       2.952979      12.427925       4.491885       9.093079          -0.000003
          100              O       4.815255       0.050354       3.252244      -0.198983      28.463534 0.35163744E+03  0.75904211E+04                                 7.510294                            5.781258       0.539879       2.303459                    0.999457      22.561030      55.918465       0.796076       0.356435      -1.142763      -0.012548      -0.180225      -0.029423       0.183042       0.041363       0.132079       0.015740       0.153958      -0.133077      -0.123839      -0.061786       0.185625              8.994119      13.687814      -1.085791       5.582247       5.290807      -0.634314       8.003735           0.000008

******************************************************
Auxiliary information for the entire system
The total spin magnetic moment of the unit cell is   -0.000006
The total net atomic charge of the unit cell is   -0.000005
Accuracy of reproducing the electrostatic potential in the unit cell:
  The inner radius (bohr) =    5.0000
  The outer radius (bohr) =   12.0000
  Valid grid points have density less than (e/(bohr^3)) =    0.0001
  The number of valid grid points were=         2966
  The rms potential error without charges in kcal/mol is=      3.54866
  The rms potential error with partial charges in kcal/mol is=      0.73426
  The RRMSE value at monopole order=      0.20691
  The rms potential error with partial charges and cloud penetration in kcal/mol is=      0.71774
  The RRMSE value at monopole order with cloud penetration is=      0.20226
  The rms potential error with partial charges and atomic dipoles in kcal/mol is=      0.59694
  The RRMSE value at dipole order=      0.16822
  The rms potential error with partial charges, atomic dipoles and cloud penetration in kcal/mol is=      0.57164
  The RRMSE value at dipole order with cloud penetration=      0.16109

******************************************************
The electron densities and ab initio electrostatic potential were computed in VASP using the PBE functional and
projector augmented wave method. See the main text of the journal article for a description of computational details.
The atomic charges, dipoles, and quadrupoles were computed with the DDEC6 method as described in
(a) T. A. Manz and N. Gabaldon Limas, RSC Adv. 6 (2016) 47771-47801 DOI: 10.1039/c6ra04656h
(b) N. Gabaldon Limas and T. A. Manz, RSC Adv. 8 (2018) 2678-2707 DOI: 10.1039/c7ra11829e.
For each atom in the material, the electron cloud parameters were fit to the spherically averaged atom-in-material
electron density using radial positions for which this density was between 10^-4 and 10^-2 electrons per cubic bohr.
The polarizabilities, dispersion coefficients, and quantum Drude oscillator (QDO) parameters were fit using the MCLF method.
The magnetic structure of the system was optimized in VASP from the default ferromagnetic initial guess using spin polarization.
The atomic spin moments (ASMs) were computed on this optimized magnetic structure using the DDEC6 partition as inputs
to the method of T. A. Manz and D. S. Sholl, J. Chem. Theory Comput. 7 (2011) 4146-4164 DOI: 10.1021/ct200539n.
The RMSE and RRMSE were computed using a uniform grid with Ewald summation.
