# Supplementary material for: A collection of forcefield precursors for metal–organic frameworks
Source: RSC Adv. 2019 Nov 13;9(63):36492–507. doi: 10.1039/c9ra07327b (PMC9075174; doi:10.1039/c9ra07327b)
Supplement: RA-009-C9RA07327B-s5517 [file RA-009-C9RA07327B-s5517.xyz]

  260
jmolscript: load "" {1 1 1} spacegroup "x,y,z" unitcell [{      9.389800     0.000000     0.000000 }, {     -3.093594    16.809399     0.000000 }, {      0.000000     0.000000    19.860100 }]
Zn    -0.230555     4.674694    16.259464     0.747614
Zn     3.378658     3.730006     6.329414     0.747614
Zn     6.526761    12.134705     3.600636     0.747614
Zn     2.917548    13.079393    13.530686     0.747614
H      7.175293     0.976626    15.232697     0.119366
H      0.662420    15.839497    16.074765     0.131849
H      4.536138     2.571838    17.804580     0.136799
H     -1.467144    16.293350    16.960525     0.095027
H     -0.515187    15.636103    18.028999     0.089984
H      8.842610     0.253822    17.619881     0.119006
H     -0.962500    16.194175     0.605733     0.115896
H      0.731327     2.107899    15.057928     0.096624
H      2.198788     1.307771    13.510826     0.136379
H      3.655262     4.980625    13.107666     0.125604
H      2.154111     5.688301    14.684558     0.096817
H      3.471102     2.608819    11.145488     0.124107
H      4.212736     1.665811    12.156367     0.104662
H      6.067216     2.242374    10.482161     0.083258
H      5.234682     3.413989     9.846638     0.103025
H      6.839896     4.947006    10.545713     0.075809
H      7.493910     3.867843     9.612288     0.103109
H      7.970123     3.647640    13.538630     0.099977
H      7.144195     4.834383    12.924953     0.083978
H      5.676196     3.213957    13.772979     0.097298
H      6.328929     2.121346    12.853457     0.085657
H     -0.414621     5.400860    11.449348     0.098359
H      0.338892     4.306568    12.275528     0.111158
H      0.032056     2.376849     9.745351     0.133930
H      1.451725     2.055789     7.979788     0.103074
H      3.173331     5.451288     8.637157     0.084087
H      1.828677     5.869842    10.428539     0.124708
H      5.362610     7.428073     5.302647     0.119366
H     -0.607911     9.374602     6.144715     0.131849
H      8.001765     5.832861     7.874530     0.136799
H      1.521653     8.920748     7.030475     0.095027
H      0.569696     9.577996     8.098949     0.089984
H      3.695293     8.150878     7.689831     0.119006
H      1.017009     9.019924    10.535783     0.115896
H      2.416776     6.296801     5.127878     0.096624
H      0.949315     7.096928     3.580776     0.136379
H     -0.507159     3.424075     3.177616     0.125604
H      0.993992     2.716399     4.754508     0.096817
H     -0.322999     5.795881     1.215438     0.124107
H     -1.064633     6.738888     2.226317     0.104662
H      6.470687     6.162326     0.552111     0.083258
H      7.303221     4.990711    19.776688     0.103025
H      5.698007     3.457693     0.615663     0.075809
H      5.043993     4.536857    19.542338     0.103109
H      4.567780     4.757060     3.608580     0.099977
H      5.393708     3.570316     2.994903     0.083979
H      6.861707     5.190742     3.842929     0.097298
H      6.208974     6.283353     2.923407     0.085656
H      3.562724     3.003840     1.519298     0.098360
H      2.809211     4.098131     2.345478     0.111158
H      3.116047     6.027850    19.675401     0.133931
H      1.696378     6.348910    17.909838     0.103074
H     -0.025228     2.953411    18.567207     0.084087
H      1.319426     2.534857     0.498489     0.124708
H     -0.879087    15.832773     4.627403     0.119366
H      5.633786     0.969902     3.785335     0.131849
H      1.760068    14.237561     2.055520     0.136799
H      7.763350     0.516049     2.899575     0.095029
H      6.811393     1.173296     1.831101     0.089984
H     -2.546404    16.555577     2.240219     0.119006
H      7.258706     0.615224    19.254367     0.115895
H      5.564879    14.701500     4.802172     0.096624
H      4.097418    15.501628     6.349274     0.136379
H      2.640944    11.828774     6.752434     0.125605
H      4.142095    11.121098     5.175542     0.096818
H      2.825104    14.200580     8.714612     0.124107
H      2.083470    15.143588     7.703733     0.104662
H      0.228990    14.567025     9.377939     0.083258
H      1.061524    13.395410    10.013462     0.103025
H     -0.543690    11.862393     9.314387     0.075809
H     -1.197704    12.941556    10.247812     0.103109
H     -1.673917    13.161759     6.321470     0.099977
H     -0.847989    11.975016     6.935147     0.083978
H      0.620010    13.595442     6.087121     0.097299
H     -0.032723    14.688053     7.006643     0.085657
H      6.710827    11.408539     8.410752     0.098360
H      5.957314    12.502831     7.584572     0.111158
H      6.264150    14.432550    10.114749     0.133929
H      4.844481    14.753610    11.880312     0.103074
H      3.122875    11.358111    11.222943     0.084087
H      4.467529    10.939557     9.431561     0.124708
H      0.933596     9.381326    14.557453     0.119366
H      6.904117     7.434797    13.715385     0.131849
H     -1.705559    10.976538    11.985570     0.136799
H      4.774553     7.888651    12.829625     0.095029
H      5.726510     7.231403    11.761151     0.089984
H      2.600913     8.658521    12.170269     0.119006
H      5.279197     7.789475     9.324317     0.115896
H      3.879430    10.512598    14.732222     0.096624
H      5.346891     9.712471    16.279324     0.136379
H      6.803365    13.385324    16.682484     0.125605
H      5.302214    14.093000    15.105592     0.096819
H      6.619205    11.013518    18.644662     0.124107
H      7.360839    10.070511    17.633783     0.104663
H     -0.174481    10.647073    19.307989     0.083258
H     -1.007015    11.818688     0.083412     0.103025
H      0.598199    13.351706    19.244437     0.075809
H      1.252213    12.272542     0.317762     0.103109
H      1.728426    12.052339    16.251520     0.099977
H      0.902498    13.239083    16.865197     0.083978
H     -0.565501    11.618657    16.017171     0.097298
H      0.087232    10.526046    16.936693     0.085656
H      2.733482    13.805559    18.340802     0.098360
H      3.486995    12.711268    17.514622     0.111158
H      3.180159    10.781549     0.184699     0.133929
H      4.599828    10.460489     1.950262     0.103074
H      6.321434    13.855988     1.292893     0.084087
H      4.976780    14.274542    19.361611     0.124708
C      6.884234     3.160167    16.732134     0.581690
C      5.994325     1.970062    16.541477    -0.002664
C      6.358613     0.939645    15.677563    -0.175395
C      2.420741    16.673243    15.474990     0.006829
C      2.830919    15.587356    14.527663     0.571976
C      1.220197    16.574067    16.189954    -0.279467
C      3.971068     0.779956    17.067770     0.262798
C      4.791936     1.886015    17.230623    -0.236259
C     -1.058426    16.414378    17.830398    -0.071879
C     -2.117513    16.597601    18.886955     0.101841
C      9.065870     0.152966    18.517557    -0.149371
C     -1.823630    16.444635     0.357482    -0.141672
C      1.322293     2.702951    14.654768     0.101304
C      2.197304     2.213798    13.717371    -0.200336
C      3.078352     3.069396    13.081848     0.189538
C      3.058320     4.372125    13.479050    -0.194117
C      2.150922     4.792360    14.434321     0.089263
C      3.961515     2.586967    11.981598    -0.189905
C      5.838254     3.180338    10.569545    -0.119103
C      7.075430     4.009042    10.476203    -0.123132
C      7.363137     3.894738    12.823667    -0.120884
C      6.101227     3.062672    12.915023    -0.118561
C     -0.169388     4.461214    11.465236    -0.174429
C      0.721105     4.183859    10.285546     0.180833
C      0.657895     3.032416     9.534834    -0.193980
C      1.516338     2.842469     8.468347     0.091946
C      2.522205     4.825978     8.857605     0.091480
C      1.712432     5.088205     9.936008    -0.195489
C      5.653669     5.244532     6.802084     0.581690
C      6.543578     6.434638     6.611427    -0.002664
C      6.179290     7.465054     5.747513    -0.175395
C      7.023568     8.540856     5.544940     0.006829
C      6.613390     9.626743     4.597613     0.571976
C     -1.165688     8.640031     6.259904    -0.279467
C     -0.822965     7.624743     7.137720     0.262798
C      7.745967     6.518685     7.300573    -0.236259
C      1.112935     8.799720     7.900348    -0.071879
C      2.172022     8.616498     8.956905     0.101841
C      3.472033     8.251734     8.587507    -0.149371
C      1.878139     8.769463    10.287532    -0.141672
C      1.825810     5.701748     4.724718     0.101304
C      0.950799     6.190902     3.787321    -0.200336
C      0.069751     5.335303     3.151798     0.189538
C      0.089783     4.032575     3.549000    -0.194117
C      0.997181     3.612340     4.504271     0.089263
C     -0.813412     5.817733     2.051548    -0.189905
C      6.699649     5.224361     0.639495    -0.119103
C      5.462473     4.395658     0.546153    -0.123132
C      5.174766     4.509962     2.893617    -0.120884
C      6.436676     5.342027     2.984973    -0.118561
C      3.317491     3.943485     1.535186    -0.174430
C      2.426998     4.220840     0.355496     0.180833
C      2.490208     5.372284    19.464884    -0.193980
C      1.631765     5.562230    18.398397     0.091946
C      0.625898     3.578721    18.787655     0.091480
C      1.435671     3.316494     0.005958    -0.195489
C     -0.588028    13.649232     3.127966     0.581690
C      0.301881    14.839337     3.318623    -0.002664
C     -0.062407    15.869754     4.182537    -0.175395
C      3.875465     0.136156     4.385110     0.006829
C      3.465287     1.222043     5.332437     0.571976
C      5.076009     0.235332     3.670146    -0.279467
C      2.325138    16.029443     2.792330     0.262798
C      1.504270    14.923384     2.629477    -0.236259
C      7.354632     0.395021     2.029702    -0.071880
C      8.413719     0.211798     0.973145     0.101840
C     -2.769664    16.656433     1.342543    -0.149365
C      8.119836     0.364764    19.502618    -0.141666
C      4.973913    14.106448     5.205332     0.101304
C      4.098902    14.595601     6.142729    -0.200336
C      3.217854    13.740003     6.778252     0.189538
C      3.237886    12.437274     6.381050    -0.194117
C      4.145284    12.017039     5.425779     0.089263
C      2.334691    14.222432     7.878502    -0.189905
C      0.457952    13.629061     9.290555    -0.119103
C     -0.779224    12.800357     9.383897    -0.123132
C     -1.066931    12.914661     7.036433    -0.120884
C      0.194979    13.746727     6.945077    -0.118561
C      6.465594    12.348185     8.394864    -0.174429
C      5.575101    12.625540     9.574554     0.180833
C      5.638311    13.776983    10.325266    -0.193980
C      4.779868    13.966930    11.391753     0.091946
C      3.774001    11.983421    11.002495     0.091480
C      4.583774    11.721194     9.924092    -0.195489
C      0.642537    11.564867    13.058016     0.581690
C     -0.247372    10.374761    13.248673    -0.002664
C      0.116916     9.344345    14.112587    -0.175394
C     -0.727362     8.268543    14.315160     0.006829
C     -0.317184     7.182656    15.262487     0.571976
C      7.461894     8.169368    13.600196    -0.279467
C      7.119171     9.184656    12.722380     0.262798
C     -1.449761    10.290714    12.559527    -0.236259
C      5.183271     8.009679    11.959752    -0.071880
C      4.124184     8.192901    10.903195     0.101840
C      2.824173     8.557665    11.272593    -0.149365
C      4.418067     8.039936     9.572568    -0.141666
C      4.470396    11.107651    15.135382     0.101304
C      5.345407    10.618497    16.072779    -0.200336
C      6.226455    11.474096    16.708302     0.189538
C      6.206423    12.776824    16.311100    -0.194117
C      5.299025    13.197059    15.355829     0.089263
C      7.109618    10.991666    17.808552    -0.189905
C     -0.403443    11.585038    19.220605    -0.119103
C      0.833733    12.413741    19.313947    -0.123132
C      1.121440    12.299437    16.966483    -0.120884
C     -0.140470    11.467372    16.875127    -0.118561
C      2.978715    12.865914    18.324914    -0.174430
C      3.869208    12.588559    19.504604     0.180833
C      3.805998    11.437115     0.395216    -0.193980
C      4.664441    11.247169     1.461703     0.091946
C      5.670308    13.230678     1.072445     0.091480
C      4.860535    13.492905    -0.005958    -0.195489
N      1.272778     3.977104    15.014236    -0.222795
N      5.180520     3.407265    11.854494    -0.142885
N      8.014000     3.674535    11.522830    -0.144810
N      2.429708     3.736729     8.115433    -0.221150
N      1.875325     4.427596     5.084186    -0.222795
N      7.357383     4.997434     1.924444    -0.142885
N      4.523903     4.730165     1.592780    -0.144810
N      0.718395     4.667970    18.045483    -0.221150
N      5.023428    12.832295     4.845864    -0.222795
N      1.115686    13.402134     8.005606    -0.142885
N     -1.717794    13.134864     8.337270    -0.144810
N      3.866498    13.072670    11.744667    -0.221150
N      4.420881    12.381803    14.775914    -0.222795
N     -1.061177    11.811965    17.935656    -0.142885
N      1.772303    12.079234    18.267320    -0.144810
N      5.577811    12.141429     1.814617    -0.221150
O      8.026563     3.086374    16.185584    -0.572344
O      6.505731     4.130069    17.377587    -0.560172
O      3.861529    15.696617    13.860364    -0.585451
O      2.091396    14.553073    14.480992    -0.551809
O      2.830815     0.771551    17.840328    -0.208610
O      4.511340     5.318326     6.255534    -0.572344
O      6.032172     4.274630     7.447538    -0.560172
O      5.582780     9.517482     3.930314    -0.585451
O      7.352913    10.661025     4.550942    -0.551809
O      0.317288     7.633148     7.910278    -0.208610
O     -1.730357    13.723025     3.674516    -0.572344
O     -0.209525    12.679330     2.482512    -0.560172
O      2.434677     1.112782     5.999736    -0.585451
O      4.204810     2.256326     5.379108    -0.551810
O      3.465391    16.037848     2.019772    -0.208610
O      1.784866    11.491073    13.604566    -0.572344
O      0.264034    12.534769    12.412563    -0.560172
O      0.713426     7.291917    15.929786    -0.585451
O     -1.056707     6.148374    15.309158    -0.551809
O      5.978918     9.176251    11.949822    -0.208610

The following XYZ coordinates are in angstroms. Other properties are in atomic units.
The sperically averaged electron density of each atom fit to a function of the form exp(a - br)
eigen_1, eigen_2 and eigen_3 are the three eigenvalues of traceless quadrupole moment tensor
  atom number  atomic symbol              X              Y              Z     net charge C6 coefficient C8 coefficient C10 coefficient fluctuating dipole atomic polarizability isotropic forcefield polarizability              a              b squared Pearson coefficient          <r^3>          <r^4>         wp_QDO          m_QDO          q_QDO       dipole_x       dipole_y       dipole_z         dipole            Qxy            Qxz            Qyz     Q(x^2-y^2)  Q(3z^2 - R^2)        eigen_1        eigen_2        eigen_3 static polarizability      alpha(xx)      alpha(xy)      alpha(xz)      alpha(yy)      alpha(yz)      alpha(zz) atomic spin moment
            1             Zn      -0.230555       4.674694      16.259464       0.747614     100.743160 0.20899970E+04  0.68410831E+05                                17.737032                           14.958961       0.239792       1.917038                    0.997463      49.109627     136.228924       0.466056       0.401503      -1.142177      -0.092353       0.014373      -0.032233       0.098867       0.028332       0.009724      -0.011213      -0.063935      -0.167115      -0.059879      -0.011086       0.070965             20.799714      18.355917       0.110655       1.186178      19.729953      -5.798823      24.313273           0.000004
            2             Zn       3.378658       3.730006       6.329414       0.747614     100.743151 0.20899971E+04  0.68410835E+05                                17.737031                           14.958961       0.239792       1.917038                    0.997463      49.109628     136.228927       0.466056       0.401503      -1.142177       0.092353      -0.014373      -0.032233       0.098867       0.028332      -0.009724       0.011213      -0.063934      -0.167115      -0.059879      -0.011086       0.070965             20.799711      18.355918       0.110655      -1.186178      19.729945       5.798817      24.313271           0.000004
            3             Zn       6.526761      12.134705       3.600636       0.747614     100.743165 0.20899971E+04  0.68410834E+05                                17.737033                           14.958962       0.239792       1.917038                    0.997463      49.109627     136.228927       0.466056       0.401503      -1.142177       0.092353      -0.014373       0.032233       0.098867       0.028332       0.009724      -0.011213      -0.063935      -0.167115      -0.059879      -0.011086       0.070965             20.799716      18.355918       0.110655       1.186178      19.729955      -5.798824      24.313274           0.000004
            4             Zn       2.917548      13.079393      13.530686       0.747614     100.743146 0.20899970E+04  0.68410833E+05                                17.737031                           14.958962       0.239792       1.917038                    0.997463      49.109627     136.228926       0.466056       0.401503      -1.142177      -0.092353       0.014373       0.032233       0.098867       0.028332      -0.009724       0.011213      -0.063935      -0.167115      -0.059879      -0.011086       0.070965             20.799711      18.355919       0.110655      -1.186178      19.729944       5.798815      24.313270           0.000004
            5              H       7.175293       0.976626      15.232697       0.119366       1.134055 0.86757105E+01  0.87527297E+02                                 1.829201                            1.747020      -1.398551       2.212590                    0.994260       3.812790      11.071387       0.460199       1.319235      -0.698643       0.032097       0.002666      -0.019678       0.037743       0.000859      -0.010347      -0.003232       0.014980      -0.012663      -0.010881      -0.004505       0.015386              1.861539       2.117995       0.143011      -0.294180       1.718011      -0.033598       1.748610          -0.000001
            6              H       0.662420      15.839497      16.074765       0.131849       1.133430 0.85876035E+01  0.85963504E+02                                 1.794698                            1.711349      -1.427032       2.204508                    0.993877       3.675387      10.449371       0.478440       1.278899      -0.707807      -0.018230      -0.027833      -0.010273       0.034822       0.011882      -0.001264       0.006514       0.003874      -0.020446      -0.013732      -0.002210       0.015942              1.823284       1.854769       0.333993      -0.152258       2.082594       0.082648       1.532489           0.000002
            7              H       4.536138       2.571838      17.804580       0.136799       0.977729 0.71820397E+01  0.69659105E+02                                 1.715122                            1.634406      -1.316228       2.271752                    0.994004       3.668705      10.716258       0.452765       1.394773      -0.683603      -0.009934       0.025774       0.020206       0.034224      -0.004914      -0.005917       0.007471       0.002099       0.004250      -0.007810      -0.004570       0.012380              1.738346       1.575556      -0.090510      -0.177920       1.867008       0.439199       1.772475          -0.000000
            8              H      -1.467144      16.293350      16.960525       0.095027       1.110834 0.87307181E+01  0.86953417E+02                                 1.735604                            1.697259      -0.724486       2.522081                    0.999390       3.459162       9.518962       0.497041       1.237307      -0.720286      -0.014874       0.000566      -0.029842       0.033348       0.003773       0.004753      -0.001167      -0.001998       0.013393      -0.007824       0.001044       0.006780              1.737092       1.735707       0.053221       0.176873       1.479641       0.054224       1.995927           0.000002
            9              H      -0.515187      15.636103      18.028999       0.089984       1.124270 0.87316405E+01  0.88151188E+02                                 1.822474                            1.749750      -1.141637       2.318604                    0.994595       3.868763      11.203638       0.461409       1.314884      -0.699871       0.020352      -0.021995       0.010372       0.031711       0.000636       0.006210      -0.000672       0.004136      -0.003812      -0.005989      -0.001249       0.007238              1.850997       1.846081      -0.410835      -0.051219       2.168597      -0.148952       1.538312           0.000000
           10              H       8.842610       0.253822      17.619881       0.119006       0.983164 0.71193475E+01  0.68150852E+02                                 1.653136                            1.576692      -1.003851       2.405192                    0.997983       3.468787       9.712975       0.488641       1.309438      -0.702111      -0.011118       0.006144      -0.034624       0.036881      -0.003241      -0.001017       0.000255       0.018363       0.037513      -0.015989       0.003365       0.012624              1.673392       1.522174      -0.047260       0.183526       1.393972      -0.117821       2.104030           0.000000
           11              H      -0.962500      16.194175       0.605733       0.115896       0.989883 0.72491301E+01  0.69771860E+02                                 1.668637                            1.597647      -0.944605       2.433348                    0.998202       3.487265       9.820961       0.481953       1.320404      -0.700001       0.032865      -0.009191       0.010154       0.035604      -0.005298      -0.002688      -0.000004       0.022841       0.012271      -0.014653       0.003175       0.011478              1.688687       2.115578      -0.232784       0.169564       1.430332      -0.085094       1.520151           0.000003
           12              H       0.731327       2.107899      15.057928       0.096624       1.075046 0.74874669E+01  0.72054043E+02                                 1.714114                            1.583781      -0.826744       2.482201                    0.999545       3.400495       9.321187       0.506636       1.256281      -0.714639      -0.028734      -0.032397       0.017792       0.046816       0.008523      -0.007316       0.000800      -0.023655      -0.019175      -0.016536      -0.001336       0.017872              1.786749       1.925341       0.357041      -0.403852       1.731725      -0.353086       1.703182          -0.000001
           13              H       2.198788       1.307771      13.510826       0.136379       0.984326 0.71542607E+01  0.67248391E+02                                 1.547384                            1.500374      -0.825460       2.501986                    0.999710       3.061151       7.971072       0.552234       1.179956      -0.734778       0.000110      -0.034007      -0.007647       0.034856       0.003619      -0.010689       0.003304      -0.016875      -0.016488      -0.017129       0.005091       0.012038              1.544044       1.329774      -0.017454      -0.058609       1.965233       0.077526       1.337125           0.000004
           14              H       3.655262       4.980625      13.107666       0.125604       1.009336 0.74124842E+01  0.71602541E+02                                 1.668270                            1.597570      -1.143785       2.332385                    0.998039       3.532018       9.901548       0.491082       1.291181      -0.705306       0.020655       0.023196      -0.006659       0.031765       0.009901       0.005732      -0.000132      -0.020767      -0.027019      -0.014868      -0.004132       0.019000              1.692017       1.835692       0.309714      -0.311762       1.731081      -0.224561       1.509278           0.000001
           15              H       2.154111       5.688301      14.684558       0.096817       1.130816 0.82293815E+01  0.80897295E+02                                 1.751857                            1.645682      -0.969305       2.410044                    0.998466       3.479193       9.565656       0.504874       1.234116      -0.719506       0.005133       0.045440       0.010474       0.046914       0.010363      -0.005053      -0.000575      -0.011339      -0.022967      -0.012044      -0.004006       0.016050              1.777899       1.458155      -0.124429      -0.102601       2.346303       0.283750       1.529238           0.000003
           16              H       3.471102       2.608819      11.145488       0.124107       1.088179 0.84025137E+01  0.84095704E+02                                 1.801066                            1.732825      -1.029321       2.391095                    0.995689       3.663095      10.594260       0.456678       1.340082      -0.695910      -0.009801       0.002544      -0.027869       0.029651       0.004121       0.001832      -0.002153       0.004262       0.023548      -0.009026       0.000690       0.008337              1.822760       1.883418      -0.062004       0.428783       1.400113      -0.093669       2.184748           0.000000
           17              H       4.212736       1.665811      12.156367       0.104662       1.166749 0.94909122E+01  0.96780630E+02                                 1.809387                            1.781755      -0.882546       2.444045                    0.998259       3.591270      10.088830       0.478857       1.254352      -0.715879       0.015289      -0.021443       0.007826       0.027473      -0.002359      -0.002796      -0.003962       0.003935      -0.009652      -0.007230       0.002386       0.004844              1.811099       1.690072      -0.191462       0.014935       2.190713      -0.182212       1.552514          -0.000001
           18              H       6.067216       2.242374      10.482161       0.083258       1.266578 0.10775442E+02  0.11311162E+03                                 1.888401                            1.881391      -0.926716       2.415786                    0.997586       3.736992      10.556578       0.473674       1.231840      -0.721101       0.007579      -0.020883       0.000537       0.022222       0.004040      -0.009742      -0.000501      -0.004036       0.017598      -0.011678      -0.000413       0.012090              1.874321       1.655440      -0.146082      -0.064785       2.325751       0.076829       1.641773          -0.000001
           19              H       5.234682       3.413989       9.846638       0.103025       1.114645 0.84097791E+01  0.84351284E+02                                 1.836704                            1.738251      -1.123017       2.335318                    0.994187       3.807191      11.093551       0.453239       1.347323      -0.693616      -0.016230       0.011694      -0.026665       0.033334      -0.002478       0.000795      -0.002380       0.007738      -0.005223      -0.005076      -0.000679       0.005756              1.880773       1.978407      -0.132912       0.491074       1.482025      -0.274994       2.181886          -0.000001
           20              H       6.839896       4.947006      10.545713       0.075809       1.115397 0.93432161E+01  0.95790331E+02                                 1.798090                            1.800213      -1.105174       2.324882                    0.995242       3.966972      11.519826       0.459302       1.300716      -0.702832      -0.006747       0.018303       0.004367       0.019990       0.000298       0.009775      -0.000000      -0.003356      -0.008888      -0.011454       0.003152       0.008302              1.786244       1.634125      -0.199652       0.018801       2.168185      -0.026734       1.556420          -0.000003
           21              H       7.493910       3.867843       9.612288       0.103109       1.145390 0.88169290E+01  0.89463127E+02                                 1.865662                            1.776137      -1.199991       2.298080                    0.993833       3.871526      11.336708       0.449896       1.341735      -0.694519       0.009697      -0.010385      -0.029982       0.033178       0.002994      -0.002625       0.008966       0.002168       0.004907      -0.010715       0.001707       0.009008              1.906810       1.893240      -0.052915      -0.400597       1.448215       0.020774       2.378975          -0.000001
           22              H       7.970123       3.647640      13.538630       0.099977       1.045801 0.78230893E+01  0.77471453E+02                                 1.791231                            1.699970      -1.179147       2.307458                    0.993256       3.894674      11.473708       0.446485       1.385273      -0.685166       0.016569      -0.012126       0.024122       0.031677      -0.003498       0.000295      -0.004061       0.008245      -0.002258      -0.007230       0.000962       0.006267              1.840885       1.922635      -0.087478       0.447900       1.460373      -0.261836       2.139647           0.000001
           23              H       7.144195       4.834383      12.924953       0.083978       1.049274 0.85869484E+01  0.86530402E+02                                 1.753575                            1.747557      -1.150659       2.315010                    0.994026       3.923150      11.437356       0.455744       1.333691      -0.695768      -0.006779       0.023237       0.002320       0.024317      -0.000480      -0.011977       0.000463      -0.009266       0.004188      -0.014409       0.003870       0.010539              1.749159       1.554067      -0.108804      -0.022230       2.179469       0.074046       1.513942          -0.000002
           24              H       5.676196       3.213957      13.772979       0.097298       1.049791 0.81557364E+01  0.81103961E+02                                 1.758472                            1.708360      -1.063002       2.363562                    0.994621       3.760631      10.878347       0.458987       1.341921      -0.694950      -0.010179       0.010399       0.028466       0.031969       0.001166       0.000030       0.008082       0.005754       0.015193      -0.009902       0.000407       0.009495              1.782202       1.735777      -0.014222      -0.334390       1.399054      -0.017752       2.211774           0.000001
           25              H       6.328929       2.121346      12.853457       0.085657       1.172340 0.99883474E+01  0.10423214E+03                                 1.871171                            1.872148      -1.195281       2.295540                    0.993476       3.979896      11.698108       0.446046       1.315885      -0.700099       0.008226      -0.023453      -0.005139       0.025380       0.000792       0.011581       0.000527      -0.004252      -0.006569      -0.013208       0.003095       0.010113              1.864933       1.629355      -0.135235       0.033149       2.320355      -0.154299       1.645088          -0.000004
           26              H      -0.414621       5.400860      11.449348       0.098359       1.078882 0.88827711E+01  0.89706518E+02                                 1.752948                            1.751264      -0.926737       2.417136                    0.997710       3.728302      10.659859       0.468430       1.294750      -0.705364      -0.015233       0.019898      -0.001917       0.025132      -0.000966      -0.002178      -0.002461       0.004482      -0.011034      -0.005581       0.000909       0.004672              1.746151       1.684560      -0.148119      -0.056158       2.066220      -0.036454       1.487672          -0.000002
           27              H       0.338892       4.306568      12.275528       0.111158       1.015611 0.77143721E+01  0.76424468E+02                                 1.778920                            1.702772      -1.379233       2.214816                    0.991490       3.995743      11.924160       0.438663       1.409431      -0.679564       0.009493      -0.008098       0.026764       0.029530       0.001566       0.001728      -0.005338       0.002350       0.014904      -0.007030      -0.000578       0.007608              1.818539       1.944183      -0.112502       0.433511       1.368960      -0.189143       2.142473           0.000002
           28              H       0.032056       2.376849       9.745351       0.133930       1.107004 0.82313641E+01  0.80528019E+02                                 1.696033                            1.624733      -1.154716       2.339469                    0.997265       3.327289       8.981800       0.520604       1.202607      -0.727713      -0.024459      -0.024988       0.001718       0.035008       0.009207       0.003765       0.009644      -0.012406      -0.036187      -0.015448      -0.004949       0.020396              1.705389       1.876289       0.320386      -0.252832       1.765493      -0.088563       1.474386           0.000000
           29              H       1.451725       2.055789       7.979788       0.103074       1.153805 0.80057169E+01  0.77888364E+02                                 1.754638                            1.604904      -1.009625       2.397242                    0.998314       3.397170       9.187508       0.521801       1.206505      -0.726095      -0.008598      -0.043810      -0.021654       0.049620       0.013770      -0.001592       0.004790      -0.013058      -0.031000      -0.014267      -0.006474       0.020740              1.828649       1.392863      -0.043234      -0.111632       2.174997       0.595003       1.918086           0.000001
           30              H       3.173331       5.451288       8.637157       0.084087       1.050232 0.76355049E+01  0.75143172E+02                                 1.783288                            1.671362      -1.253277       2.268135                    0.994763       3.928038      11.529291       0.453649       1.371937      -0.686946       0.031453       0.027884      -0.007315       0.042665       0.009000      -0.004156       0.003411       0.005315      -0.010686      -0.011205      -0.000084       0.011289              1.830574       1.981917       0.488109      -0.243629       1.941271      -0.125948       1.568535           0.000002
           31              H       1.828677       5.869842      10.428539       0.124708       0.959481 0.71656461E+01  0.69552038E+02                                 1.695905                            1.635666      -1.287728       2.274022                    0.994045       3.754716      11.018939       0.450699       1.400120      -0.682050       0.001927       0.024927       0.016782       0.030112       0.004760      -0.009276       0.006730       0.000887       0.007859      -0.013873       0.003065       0.010808              1.707178       1.457265       0.175143       0.020772       2.058477       0.311952       1.605793           0.000003
           32              H       5.362610       7.428073       5.302647       0.119366       1.134055 0.86757111E+01  0.87527302E+02                                 1.829201                            1.747020      -1.398551       2.212590                    0.994260       3.812790      11.071386       0.460199       1.319235      -0.698643      -0.032098      -0.002666      -0.019678       0.037743       0.000859       0.010347       0.003232       0.014980      -0.012663      -0.010881      -0.004505       0.015386              1.861539       2.117995       0.143011       0.294181       1.718011       0.033598       1.748611          -0.000001
           33              H      -0.607911       9.374602       6.144715       0.131849       1.133430 0.85876097E+01  0.85963577E+02                                 1.794698                            1.711349      -1.427032       2.204508                    0.993877       3.675387      10.449370       0.478440       1.278899      -0.707807       0.018230       0.027833      -0.010273       0.034822       0.011882       0.001264      -0.006514       0.003874      -0.020446      -0.013732      -0.002210       0.015942              1.823284       1.854769       0.333993       0.152258       2.082595      -0.082648       1.532489           0.000001
           34              H       8.001765       5.832861       7.874530       0.136799       0.977730 0.71820486E+01  0.69659210E+02                                 1.715123                            1.634407      -1.316228       2.271752                    0.994004       3.668706      10.716261       0.452765       1.394772      -0.683604       0.009934      -0.025774       0.020206       0.034224      -0.004914       0.005917      -0.007471       0.002099       0.004250      -0.007810      -0.004570       0.012380              1.738347       1.575556      -0.090510       0.177920       1.867010      -0.439200       1.772476          -0.000000
           35              H       1.521653       8.920748       7.030475       0.095027       1.110833 0.87307164E+01  0.86953397E+02                                 1.735604                            1.697259      -0.724485       2.522081                    0.999390       3.459162       9.518962       0.497041       1.237307      -0.720286       0.014874      -0.000566      -0.029842       0.033348       0.003773      -0.004753       0.001167      -0.001998       0.013393      -0.007824       0.001044       0.006780              1.737092       1.735707       0.053220      -0.176873       1.479641      -0.054224       1.995926           0.000002
           36              H       0.569696       9.577996       8.098949       0.089984       1.124271 0.87316447E+01  0.88151243E+02                                 1.822475                            1.749751      -1.141637       2.318604                    0.994595       3.868763      11.203640       0.461409       1.314885      -0.699871      -0.020352       0.021995       0.010372       0.031711       0.000636      -0.006210       0.000672       0.004136      -0.003812      -0.005989      -0.001249       0.007238              1.850997       1.846081      -0.410835       0.051219       2.168599       0.148952       1.538312           0.000000
           37              H       3.695293       8.150878       7.689831       0.119006       0.983164 0.71193504E+01  0.68150886E+02                                 1.653136                            1.576692      -1.003851       2.405192                    0.997983       3.468788       9.712978       0.488641       1.309438      -0.702111       0.011118      -0.006144      -0.034624       0.036881      -0.003241       0.001017      -0.000255       0.018363       0.037513      -0.015989       0.003365       0.012624              1.673392       1.522174      -0.047260      -0.183526       1.393972       0.117821       2.104031           0.000000
           38              H       1.017009       9.019924      10.535783       0.115896       0.989883 0.72491312E+01  0.69771874E+02                                 1.668637                            1.597647      -0.944605       2.433348                    0.998202       3.487265       9.820962       0.481953       1.320404      -0.700001      -0.032865       0.009191       0.010154       0.035604      -0.005298       0.002688       0.000004       0.022841       0.012271      -0.014653       0.003175       0.011478              1.688687       2.115578      -0.232784      -0.169564       1.430333       0.085094       1.520151           0.000003
           39              H       2.416776       6.296801       5.127878       0.096624       1.075047 0.74874747E+01  0.72054132E+02                                 1.714114                            1.583781      -0.826744       2.482201                    0.999545       3.400496       9.321188       0.506636       1.256280      -0.714639       0.028734       0.032397       0.017792       0.046816       0.008523       0.007316      -0.000800      -0.023655      -0.019175      -0.016536      -0.001336       0.017872              1.786749       1.925341       0.357041       0.403852       1.731725       0.353086       1.703181          -0.000001
           40              H       0.949315       7.096928       3.580776       0.136379       0.984325 0.71542548E+01  0.67248323E+02                                 1.547383                            1.500374      -0.825460       2.501986                    0.999710       3.061151       7.971072       0.552234       1.179956      -0.734778      -0.000110       0.034007      -0.007647       0.034856       0.003619       0.010689      -0.003304      -0.016875      -0.016488      -0.017129       0.005091       0.012038              1.544044       1.329773      -0.017454       0.058609       1.965232      -0.077526       1.337125           0.000005
           41              H      -0.507159       3.424075       3.177616       0.125604       1.009335 0.74124808E+01  0.71602499E+02                                 1.668270                            1.597569      -1.143784       2.332385                    0.998039       3.532017       9.901544       0.491082       1.291181      -0.705306      -0.020655      -0.023196      -0.006659       0.031765       0.009901      -0.005732       0.000132      -0.020767      -0.027019      -0.014868      -0.004132       0.019000              1.692017       1.835692       0.309714       0.311762       1.731081       0.224561       1.509278           0.000001
           42              H       0.993992       2.716399       4.754508       0.096817       1.130816 0.82293813E+01  0.80897295E+02                                 1.751857                            1.645683      -0.969305       2.410044                    0.998466       3.479193       9.565657       0.504874       1.234117      -0.719506      -0.005133      -0.045440       0.010474       0.046914       0.010363       0.005053       0.000575      -0.011339      -0.022967      -0.012044      -0.004006       0.016050              1.777899       1.458155      -0.124429       0.102601       2.346304      -0.283750       1.529238           0.000003
           43              H      -0.322999       5.795881       1.215438       0.124107       1.088179 0.84025140E+01  0.84095712E+02                                 1.801067                            1.732825      -1.029322       2.391094                    0.995689       3.663095      10.594262       0.456678       1.340083      -0.695910       0.009801      -0.002544      -0.027869       0.029651       0.004121      -0.001832       0.002153       0.004262       0.023548      -0.009026       0.000690       0.008337              1.822760       1.883419      -0.062004      -0.428783       1.400113       0.093669       2.184749           0.000001
           44              H      -1.064633       6.738888       2.226317       0.104662       1.166749 0.94909063E+01  0.96780557E+02                                 1.809386                            1.781755      -0.882546       2.444045                    0.998259       3.591270      10.088830       0.478857       1.254352      -0.715879      -0.015289       0.021443       0.007826       0.027473      -0.002359       0.002796       0.003962       0.003935      -0.009652      -0.007230       0.002386       0.004844              1.811099       1.690072      -0.191462      -0.014935       2.190712       0.182213       1.552514          -0.000001
           45              H       6.470687       6.162326       0.552111       0.083258       1.266580 0.10775463E+02  0.11311188E+03                                 1.888402                            1.881392      -0.926717       2.415785                    0.997586       3.736994      10.556582       0.473674       1.231839      -0.721102      -0.007579       0.020883       0.000537       0.022222       0.004040       0.009742       0.000501      -0.004036       0.017598      -0.011678      -0.000413       0.012090              1.874322       1.655441      -0.146082       0.064785       2.325752      -0.076829       1.641773          -0.000001
           46              H       7.303221       4.990711      19.776688       0.103025       1.114645 0.84097789E+01  0.84351277E+02                                 1.836703                            1.738251      -1.123017       2.335318                    0.994187       3.807191      11.093549       0.453239       1.347322      -0.693617       0.016230      -0.011694      -0.026665       0.033334      -0.002478      -0.000795       0.002380       0.007738      -0.005223      -0.005076      -0.000679       0.005756              1.880772       1.978407      -0.132912      -0.491074       1.482024       0.274993       2.181885          -0.000001
           47              H       5.698007       3.457693       0.615663       0.075809       1.115398 0.93432291E+01  0.95790491E+02                                 1.798091                            1.800214      -1.105173       2.324882                    0.995242       3.966973      11.519828       0.459302       1.300716      -0.702832       0.006747      -0.018303       0.004367       0.019990       0.000298      -0.009775       0.000000      -0.003356      -0.008888      -0.011454       0.003152       0.008302              1.786245       1.634126      -0.199652      -0.018801       2.168187       0.026734       1.556421          -0.000003
           48              H       5.043993       4.536857      19.542338       0.103109       1.145390 0.88169343E+01  0.89463191E+02                                 1.865662                            1.776137      -1.199991       2.298080                    0.993833       3.871527      11.336710       0.449897       1.341735      -0.694519      -0.009697       0.010385      -0.029982       0.033178       0.002994       0.002625      -0.008966       0.002168       0.004907      -0.010715       0.001707       0.009008              1.906810       1.893240      -0.052915       0.400597       1.448216      -0.020774       2.378975          -0.000001
           49              H       4.567780       4.757060       3.608580       0.099977       1.045801 0.78230896E+01  0.77471453E+02                                 1.791230                            1.699970      -1.179148       2.307458                    0.993256       3.894674      11.473706       0.446486       1.385273      -0.685166      -0.016569       0.012126       0.024122       0.031677      -0.003498      -0.000295       0.004061       0.008245      -0.002258      -0.007230       0.000962       0.006267              1.840885       1.922635      -0.087478      -0.447899       1.460372       0.261836       2.139646           0.000001
           50              H       5.393708       3.570316       2.994903       0.083979       1.049274 0.85869505E+01  0.86530430E+02                                 1.753575                            1.747558      -1.150660       2.315010                    0.994026       3.923149      11.437354       0.455744       1.333691      -0.695768       0.006779      -0.023237       0.002320       0.024317      -0.000480       0.011977      -0.000463      -0.009266       0.004188      -0.014409       0.003870       0.010539              1.749159       1.554067      -0.108804       0.022230       2.179469      -0.074046       1.513942          -0.000002
           51              H       6.861707       5.190742       3.842929       0.097298       1.049791 0.81557359E+01  0.81103954E+02                                 1.758472                            1.708360      -1.063002       2.363562                    0.994621       3.760631      10.878346       0.458987       1.341921      -0.694950       0.010179      -0.010399       0.028466       0.031969       0.001166      -0.000030      -0.008082       0.005754       0.015193      -0.009902       0.000407       0.009495              1.782202       1.735777      -0.014222       0.334390       1.399054       0.017752       2.211774           0.000001
           52              H       6.208974       6.283353       2.923407       0.085656       1.172341 0.99883561E+01  0.10423226E+03                                 1.871172                            1.872149      -1.195283       2.295539                    0.993476       3.979898      11.698117       0.446046       1.315886      -0.700098      -0.008226       0.023453      -0.005139       0.025380       0.000792      -0.011581      -0.000527      -0.004251      -0.006569      -0.013208       0.003095       0.010113              1.864934       1.629356      -0.135234      -0.033149       2.320356       0.154299       1.645089          -0.000004
           53              H       3.562724       3.003840       1.519298       0.098360       1.078881 0.88827602E+01  0.89706390E+02                                 1.752947                            1.751263      -0.926738       2.417136                    0.997710       3.728301      10.659859       0.468430       1.294751      -0.705364       0.015233      -0.019898      -0.001917       0.025132      -0.000966       0.002178       0.002461       0.004482      -0.011034      -0.005581       0.000909       0.004672              1.746150       1.684560      -0.148119       0.056158       2.066219       0.036455       1.487671          -0.000002
           54              H       2.809211       4.098131       2.345478       0.111158       1.015611 0.77143777E+01  0.76424533E+02                                 1.778920                            1.702772      -1.379233       2.214816                    0.991490       3.995744      11.924161       0.438663       1.409430      -0.679565      -0.009493       0.008098       0.026764       0.029530       0.001566      -0.001728       0.005338       0.002350       0.014904      -0.007030      -0.000578       0.007608              1.818539       1.944183      -0.112502      -0.433512       1.368960       0.189143       2.142474           0.000002
           55              H       3.116047       6.027850      19.675401       0.133931       1.107003 0.82313465E+01  0.80527799E+02                                 1.696031                            1.624731      -1.154714       2.339470                    0.997265       3.327287       8.981790       0.520605       1.202606      -0.727713       0.024459       0.024988       0.001718       0.035008       0.009207      -0.003765      -0.009644      -0.012406      -0.036187      -0.015448      -0.004949       0.020396              1.705387       1.876287       0.320385       0.252832       1.765490       0.088563       1.474384           0.000001
           56              H       1.696378       6.348910      17.909838       0.103074       1.153804 0.80057118E+01  0.77888298E+02                                 1.754637                            1.604903      -1.009624       2.397243                    0.998314       3.397169       9.187503       0.521801       1.206505      -0.726095       0.008598       0.043810      -0.021654       0.049620       0.013770       0.001592      -0.004790      -0.013058      -0.031000      -0.014267      -0.006474       0.020740              1.828648       1.392862      -0.043234       0.111632       2.174996      -0.595002       1.918085           0.000001
           57              H      -0.025228       2.953411      18.567207       0.084087       1.050232 0.76355040E+01  0.75143162E+02                                 1.783288                            1.671362      -1.253277       2.268135                    0.994763       3.928038      11.529292       0.453649       1.371938      -0.686946      -0.031453      -0.027884      -0.007315       0.042665       0.009000       0.004156      -0.003411       0.005315      -0.010686      -0.011205      -0.000084       0.011289              1.830574       1.981917       0.488109       0.243629       1.941271       0.125948       1.568535           0.000002
           58              H       1.319426       2.534857       0.498489       0.124708       0.959481 0.71656461E+01  0.69552038E+02                                 1.695905                            1.635666      -1.287728       2.274022                    0.994045       3.754716      11.018939       0.450699       1.400120      -0.682050      -0.001927      -0.024927       0.016782       0.030112       0.004760       0.009276      -0.006730       0.000887       0.007859      -0.013873       0.003065       0.010808              1.707178       1.457265       0.175143      -0.020772       2.058477      -0.311952       1.605793           0.000003
           59              H      -0.879087      15.832773       4.627403       0.119366       1.134055 0.86757105E+01  0.87527297E+02                                 1.829201                            1.747020      -1.398550       2.212590                    0.994260       3.812790      11.071387       0.460199       1.319235      -0.698643      -0.032098      -0.002666       0.019678       0.037743       0.000859      -0.010347      -0.003232       0.014980      -0.012663      -0.010881      -0.004505       0.015386              1.861539       2.117995       0.143011      -0.294180       1.718011      -0.033598       1.748610          -0.000001
           60              H       5.633786       0.969902       3.785335       0.131849       1.133430 0.85876030E+01  0.85963494E+02                                 1.794698                            1.711348      -1.427032       2.204508                    0.993877       3.675387      10.449369       0.478441       1.278898      -0.707807       0.018230       0.027833       0.010273       0.034822       0.011882      -0.001264       0.006514       0.003874      -0.020446      -0.013732      -0.002210       0.015942              1.823283       1.854768       0.333993      -0.152258       2.082594       0.082648       1.532488           0.000002
           61              H       1.760068      14.237561       2.055520       0.136799       0.977728 0.71820366E+01  0.69659069E+02                                 1.715122                            1.634406      -1.316228       2.271752                    0.994004       3.668704      10.716255       0.452765       1.394773      -0.683603       0.009934      -0.025774      -0.020206       0.034224      -0.004914      -0.005917       0.007471       0.002099       0.004250      -0.007810      -0.004570       0.012380              1.738346       1.575556      -0.090510      -0.177920       1.867008       0.439199       1.772475          -0.000000
           62              H       7.763350       0.516049       2.899575       0.095029       1.110832 0.87307058E+01  0.86953262E+02                                 1.735602                            1.697257      -0.724485       2.522082                    0.999390       3.459160       9.518954       0.497041       1.237306      -0.720286       0.014874      -0.000566       0.029842       0.033348       0.003773       0.004753      -0.001167      -0.001998       0.013393      -0.007824       0.001044       0.006780              1.737090       1.735705       0.053220       0.176873       1.479640       0.054224       1.995924           0.000002
           63              H       6.811393       1.173296       1.831101       0.089984       1.124269 0.87316312E+01  0.88151082E+02                                 1.822474                            1.749750      -1.141638       2.318604                    0.994595       3.868762      11.203639       0.461409       1.314885      -0.699871      -0.020352       0.021995      -0.010372       0.031711       0.000636       0.006210      -0.000672       0.004136      -0.003812      -0.005989      -0.001249       0.007238              1.850997       1.846081      -0.410835      -0.051219       2.168597      -0.148952       1.538312           0.000001
           64              H      -2.546404      16.555577       2.240219       0.119006       0.983166 0.71193684E+01  0.68151099E+02                                 1.653138                            1.576694      -1.003853       2.405191                    0.997983       3.468791       9.712988       0.488641       1.309437      -0.702112       0.011118      -0.006144       0.034624       0.036881      -0.003241      -0.001017       0.000255       0.018364       0.037513      -0.015989       0.003365       0.012624              1.673395       1.522176      -0.047261       0.183527       1.393973      -0.117822       2.104034           0.000000
           65              H       7.258706       0.615224      19.254367       0.115895       0.989885 0.72491494E+01  0.69772093E+02                                 1.668640                            1.597649      -0.944607       2.433346                    0.998202       3.487269       9.820976       0.481953       1.320404      -0.700001      -0.032865       0.009191      -0.010154       0.035604      -0.005298      -0.002688      -0.000004       0.022841       0.012272      -0.014653       0.003175       0.011478              1.688690       2.115582      -0.232785       0.169565       1.430334      -0.085094       1.520153           0.000003
           66              H       5.564879      14.701500       4.802172       0.096624       1.075047 0.74874713E+01  0.72054094E+02                                 1.714114                            1.583781      -0.826745       2.482201                    0.999545       3.400496       9.321189       0.506636       1.256280      -0.714639       0.028734       0.032397      -0.017792       0.046816       0.008523      -0.007316       0.000800      -0.023655      -0.019175      -0.016536      -0.001336       0.017872              1.786749       1.925341       0.357041      -0.403852       1.731725      -0.353086       1.703182          -0.000001
           67              H       4.097418      15.501628       6.349274       0.136379       0.984326 0.71542588E+01  0.67248365E+02                                 1.547383                            1.500374      -0.825460       2.501986                    0.999710       3.061151       7.971070       0.552234       1.179955      -0.734778      -0.000110       0.034007       0.007647       0.034856       0.003619      -0.010689       0.003304      -0.016875      -0.016488      -0.017129       0.005091       0.012038              1.544043       1.329773      -0.017454      -0.058609       1.965232       0.077526       1.337125           0.000004
           68              H       2.640944      11.828774       6.752434       0.125605       1.009334 0.74124680E+01  0.71602346E+02                                 1.668268                            1.597568      -1.143783       2.332386                    0.998039       3.532014       9.901534       0.491083       1.291181      -0.705306      -0.020655      -0.023196       0.006659       0.031765       0.009901       0.005732      -0.000132      -0.020767      -0.027019      -0.014868      -0.004132       0.019000              1.692015       1.835690       0.309713      -0.311761       1.731079      -0.224560       1.509276           0.000001
           69              H       4.142095      11.121098       5.175542       0.096818       1.130814 0.82293661E+01  0.80897102E+02                                 1.751854                            1.645680      -0.969303       2.410045                    0.998466       3.479190       9.565644       0.504875       1.234116      -0.719506      -0.005133      -0.045440      -0.010474       0.046914       0.010363      -0.005053      -0.000575      -0.011339      -0.022967      -0.012044      -0.004006       0.016050              1.777896       1.458153      -0.124429      -0.102601       2.346300       0.283749       1.529236           0.000003
           70              H       2.825104      14.200580       8.714612       0.124107       1.088179 0.84025139E+01  0.84095711E+02                                 1.801067                            1.732825      -1.029322       2.391094                    0.995689       3.663095      10.594262       0.456678       1.340083      -0.695910       0.009801      -0.002544       0.027869       0.029651       0.004121       0.001832      -0.002153       0.004262       0.023548      -0.009026       0.000690       0.008337              1.822760       1.883419      -0.062004       0.428783       1.400113      -0.093669       2.184749           0.000000
           71              H       2.083470      15.143588       7.703733       0.104662       1.166750 0.94909196E+01  0.96780722E+02                                 1.809387                            1.781756      -0.882547       2.444044                    0.998259       3.591271      10.088833       0.478857       1.254352      -0.715880      -0.015289       0.021443      -0.007826       0.027473      -0.002359      -0.002796      -0.003962       0.003935      -0.009652      -0.007230       0.002386       0.004844              1.811100       1.690072      -0.191462       0.014935       2.190713      -0.182213       1.552514          -0.000001
           72              H       0.228990      14.567025       9.377939       0.083258       1.266579 0.10775446E+02  0.11311168E+03                                 1.888401                            1.881392      -0.926717       2.415786                    0.997586       3.736993      10.556582       0.473674       1.231840      -0.721101      -0.007579       0.020883      -0.000537       0.022222       0.004040      -0.009742      -0.000501      -0.004036       0.017598      -0.011678      -0.000413       0.012090              1.874322       1.655440      -0.146082      -0.064785       2.325751       0.076829       1.641773          -0.000001
           73              H       1.061524      13.395410      10.013462       0.103025       1.114645 0.84097711E+01  0.84351182E+02                                 1.836703                            1.738250      -1.123016       2.335319                    0.994187       3.807189      11.093543       0.453239       1.347323      -0.693617       0.016230      -0.011694       0.026665       0.033334      -0.002478       0.000795      -0.002380       0.007738      -0.005223      -0.005076      -0.000679       0.005756              1.880772       1.978406      -0.132912       0.491073       1.482024      -0.274994       2.181884          -0.000001
           74              H      -0.543690      11.862393       9.314387       0.075809       1.115397 0.93432168E+01  0.95790338E+02                                 1.798090                            1.800213      -1.105173       2.324882                    0.995242       3.966972      11.519825       0.459302       1.300716      -0.702832       0.006747      -0.018303      -0.004367       0.019990       0.000298       0.009775      -0.000000      -0.003356      -0.008888      -0.011454       0.003152       0.008302              1.786244       1.634125      -0.199652       0.018801       2.168185      -0.026734       1.556420          -0.000004
           75              H      -1.197704      12.941556      10.247812       0.103109       1.145390 0.88169331E+01  0.89463176E+02                                 1.865662                            1.776137      -1.199991       2.298080                    0.993833       3.871527      11.336710       0.449897       1.341735      -0.694519      -0.009697       0.010385       0.029982       0.033178       0.002994      -0.002625       0.008966       0.002168       0.004907      -0.010715       0.001707       0.009008              1.906810       1.893240      -0.052915      -0.400597       1.448216       0.020774       2.378975          -0.000001
           76              H      -1.673917      13.161759       6.321470       0.099977       1.045801 0.78230893E+01  0.77471453E+02                                 1.791231                            1.699970      -1.179148       2.307458                    0.993256       3.894674      11.473708       0.446485       1.385273      -0.685166      -0.016569       0.012126      -0.024122       0.031677      -0.003498       0.000295      -0.004061       0.008245      -0.002259      -0.007230       0.000962       0.006267              1.840885       1.922635      -0.087478       0.447900       1.460373      -0.261836       2.139647           0.000002
           77              H      -0.847989      11.975016       6.935147       0.083978       1.049274 0.85869492E+01  0.86530410E+02                                 1.753575                            1.747557      -1.150659       2.315010                    0.994026       3.923150      11.437355       0.455744       1.333691      -0.695768       0.006779      -0.023237      -0.002320       0.024317      -0.000480      -0.011977       0.000463      -0.009266       0.004188      -0.014409       0.003870       0.010539              1.749159       1.554067      -0.108804      -0.022230       2.179468       0.074046       1.513942          -0.000002
           78              H       0.620010      13.595442       6.087121       0.097299       1.049792 0.81557381E+01  0.81103981E+02                                 1.758472                            1.708360      -1.063002       2.363562                    0.994621       3.760631      10.878346       0.458987       1.341920      -0.694950       0.010179      -0.010399      -0.028466       0.031969       0.001166       0.000030       0.008082       0.005754       0.015193      -0.009902       0.000407       0.009495              1.782202       1.735777      -0.014221      -0.334390       1.399054      -0.017752       2.211774           0.000001
           79              H      -0.032723      14.688053       7.006643       0.085657       1.172340 0.99883459E+01  0.10423212E+03                                 1.871171                            1.872148      -1.195281       2.295540                    0.993476       3.979896      11.698108       0.446046       1.315885      -0.700099      -0.008226       0.023453       0.005139       0.025380       0.000792       0.011581       0.000527      -0.004252      -0.006569      -0.013208       0.003095       0.010113              1.864932       1.629355      -0.135235       0.033149       2.320355      -0.154299       1.645088          -0.000004
           80              H       6.710827      11.408539       8.410752       0.098360       1.078882 0.88827717E+01  0.89706532E+02                                 1.752948                            1.751264      -0.926737       2.417136                    0.997710       3.728302      10.659862       0.468430       1.294751      -0.705364       0.015233      -0.019898       0.001917       0.025132      -0.000966      -0.002178      -0.002461       0.004482      -0.011034      -0.005581       0.000909       0.004672              1.746151       1.684561      -0.148119      -0.056158       2.066221      -0.036454       1.487672          -0.000002
           81              H       5.957314      12.502831       7.584572       0.111158       1.015611 0.77143766E+01  0.76424522E+02                                 1.778920                            1.702772      -1.379233       2.214816                    0.991490       3.995744      11.924162       0.438663       1.409430      -0.679565      -0.009493       0.008098      -0.026764       0.029530       0.001566       0.001728      -0.005338       0.002350       0.014904      -0.007030      -0.000578       0.007608              1.818539       1.944183      -0.112502       0.433512       1.368960      -0.189143       2.142474           0.000002
           82              H       6.264150      14.432550      10.114749       0.133929       1.107006 0.82313801E+01  0.80528214E+02                                 1.696035                            1.624735      -1.154717       2.339468                    0.997265       3.327292       8.981810       0.520603       1.202607      -0.727713       0.024459       0.024988      -0.001718       0.035008       0.009207       0.003765       0.009644      -0.012406      -0.036187      -0.015448      -0.004949       0.020396              1.705391       1.876291       0.320387      -0.252833       1.765495      -0.088563       1.474387           0.000000
           83              H       4.844481      14.753610      11.880312       0.103074       1.153805 0.80057169E+01  0.77888364E+02                                 1.754638                            1.604904      -1.009625       2.397242                    0.998314       3.397170       9.187508       0.521801       1.206505      -0.726095       0.008598       0.043810       0.021654       0.049620       0.013770      -0.001592       0.004790      -0.013058      -0.031000      -0.014267      -0.006474       0.020740              1.828649       1.392863      -0.043234      -0.111632       2.174997       0.595003       1.918086           0.000001
           84              H       3.122875      11.358111      11.222943       0.084087       1.050232 0.76355046E+01  0.75143166E+02                                 1.783287                            1.671361      -1.253276       2.268136                    0.994763       3.928038      11.529290       0.453649       1.371937      -0.686946      -0.031453      -0.027884       0.007315       0.042665       0.009000      -0.004156       0.003411       0.005315      -0.010686      -0.011205      -0.000084       0.011289              1.830574       1.981917       0.488109      -0.243629       1.941270      -0.125948       1.568534           0.000002
           85              H       4.467529      10.939557       9.431561       0.124708       0.959481 0.71656453E+01  0.69552030E+02                                 1.695905                            1.635666      -1.287729       2.274022                    0.994045       3.754716      11.018940       0.450699       1.400120      -0.682050      -0.001927      -0.024927      -0.016782       0.030112       0.004760      -0.009276       0.006730       0.000887       0.007859      -0.013873       0.003065       0.010808              1.707179       1.457265       0.175143       0.020772       2.058477       0.311952       1.605793           0.000003
           86              H       0.933596       9.381326      14.557453       0.119366       1.134055 0.86757099E+01  0.87527291E+02                                 1.829201                            1.747020      -1.398551       2.212590                    0.994260       3.812790      11.071388       0.460199       1.319235      -0.698643       0.032098       0.002666       0.019678       0.037743       0.000859       0.010347       0.003232       0.014980      -0.012663      -0.010881      -0.004505       0.015386              1.861539       2.117996       0.143011       0.294181       1.718011       0.033598       1.748611          -0.000001
           87              H       6.904117       7.434797      13.715385       0.131849       1.133430 0.85876044E+01  0.85963511E+02                                 1.794698                            1.711348      -1.427031       2.204509                    0.993877       3.675386      10.449366       0.478440       1.278898      -0.707807      -0.018230      -0.027833       0.010273       0.034822       0.011882       0.001264      -0.006514       0.003874      -0.020446      -0.013732      -0.002210       0.015942              1.823284       1.854768       0.333992       0.152258       2.082594      -0.082648       1.532488           0.000002
           88              H      -1.705559      10.976538      11.985570       0.136799       0.977730 0.71820478E+01  0.69659203E+02                                 1.715123                            1.634407      -1.316228       2.271752                    0.994004       3.668706      10.716262       0.452765       1.394773      -0.683604      -0.009934       0.025774      -0.020206       0.034224      -0.004914       0.005917      -0.007471       0.002099       0.004250      -0.007810      -0.004570       0.012380              1.738348       1.575556      -0.090510       0.177920       1.867010      -0.439200       1.772476          -0.000000
           89              H       4.774553       7.888651      12.829625       0.095029       1.110832 0.87307042E+01  0.86953243E+02                                 1.735602                            1.697257      -0.724485       2.522082                    0.999390       3.459160       9.518954       0.497041       1.237306      -0.720286      -0.014874       0.000566       0.029842       0.033348       0.003773      -0.004753       0.001166      -0.001998       0.013393      -0.007824       0.001044       0.006780              1.737090       1.735705       0.053220      -0.176873       1.479640      -0.054223       1.995924           0.000002
           90              H       5.726510       7.231403      11.761151       0.089984       1.124271 0.87316479E+01  0.88151283E+02                                 1.822475                            1.749751      -1.141638       2.318603                    0.994595       3.868764      11.203643       0.461409       1.314884      -0.699871       0.020352      -0.021995      -0.010372       0.031711       0.000636      -0.006210       0.000672       0.004136      -0.003812      -0.005989      -0.001249       0.007238              1.850997       1.846081      -0.410835       0.051219       2.168599       0.148952       1.538312           0.000000
           91              H       2.600913       8.658521      12.170269       0.119006       0.983166 0.71193674E+01  0.68151090E+02                                 1.653139                            1.576694      -1.003853       2.405191                    0.997983       3.468791       9.712990       0.488641       1.309438      -0.702111      -0.011118       0.006144       0.034624       0.036881      -0.003241       0.001017      -0.000255       0.018364       0.037513      -0.015989       0.003365       0.012624              1.673395       1.522176      -0.047261      -0.183527       1.393974       0.117822       2.104035           0.000000
           92              H       5.279197       7.789475       9.324317       0.115896       0.989886 0.72491553E+01  0.69772161E+02                                 1.668640                            1.597649      -0.944607       2.433346                    0.998202       3.487270       9.820978       0.481953       1.320403      -0.700001       0.032865      -0.009191      -0.010154       0.035604      -0.005298       0.002688       0.000004       0.022841       0.012272      -0.014653       0.003175       0.011478              1.688690       2.115582      -0.232785      -0.169565       1.430334       0.085094       1.520153           0.000003
           93              H       3.879430      10.512598      14.732222       0.096624       1.075047 0.74874753E+01  0.72054143E+02                                 1.714114                            1.583782      -0.826744       2.482201                    0.999545       3.400496       9.321190       0.506636       1.256281      -0.714639      -0.028734      -0.032397      -0.017792       0.046816       0.008523       0.007316      -0.000800      -0.023655      -0.019175      -0.016536      -0.001336       0.017872              1.786750       1.925342       0.357041       0.403852       1.731726       0.353086       1.703182          -0.000001
           94              H       5.346891       9.712471      16.279324       0.136379       0.984325 0.71542540E+01  0.67248310E+02                                 1.547383                            1.500373      -0.825460       2.501986                    0.999710       3.061151       7.971070       0.552235       1.179955      -0.734778       0.000110      -0.034007       0.007647       0.034856       0.003619       0.010689      -0.003304      -0.016875      -0.016488      -0.017129       0.005091       0.012038              1.544043       1.329773      -0.017454       0.058609       1.965232      -0.077526       1.337124           0.000005
           95              H       6.803365      13.385324      16.682484       0.125605       1.009335 0.74124731E+01  0.71602404E+02                                 1.668269                            1.597568      -1.143783       2.332386                    0.998039       3.532015       9.901536       0.491083       1.291180      -0.705306       0.020655       0.023196       0.006659       0.031765       0.009901      -0.005732       0.000132      -0.020767      -0.027019      -0.014868      -0.004132       0.019000              1.692016       1.835691       0.309714       0.311761       1.731080       0.224560       1.509277           0.000001
           96              H       5.302214      14.093000      15.105592       0.096819       1.130814 0.82293664E+01  0.80897106E+02                                 1.751854                            1.645680      -0.969303       2.410045                    0.998466       3.479190       9.565644       0.504875       1.234115      -0.719506       0.005133       0.045440      -0.010474       0.046914       0.010363       0.005053       0.000575      -0.011339      -0.022967      -0.012044      -0.004006       0.016050              1.777896       1.458153      -0.124429       0.102601       2.346300      -0.283749       1.529236           0.000003
           97              H       6.619205      11.013518      18.644662       0.124107       1.088178 0.84025049E+01  0.84095600E+02                                 1.801066                            1.732825      -1.029321       2.391095                    0.995689       3.663093      10.594256       0.456678       1.340083      -0.695910      -0.009801       0.002544       0.027869       0.029651       0.004121      -0.001832       0.002153       0.004262       0.023548      -0.009026       0.000690       0.008337              1.822759       1.883418      -0.062004      -0.428783       1.400112       0.093669       2.184748           0.000000
           98              H       7.360839      10.070511      17.633783       0.104663       1.166748 0.94909007E+01  0.96780484E+02                                 1.809385                            1.781754      -0.882546       2.444045                    0.998259       3.591269      10.088826       0.478858       1.254352      -0.715880       0.015289      -0.021443      -0.007826       0.027473      -0.002359       0.002796       0.003962       0.003935      -0.009652      -0.007230       0.002386       0.004844              1.811098       1.690071      -0.191462      -0.014935       2.190711       0.182213       1.552513          -0.000001
           99              H      -0.174481      10.647073      19.307989       0.083258       1.266580 0.10775461E+02  0.11311186E+03                                 1.888402                            1.881392      -0.926717       2.415786                    0.997586       3.736994      10.556582       0.473674       1.231839      -0.721102       0.007579      -0.020882      -0.000537       0.022222       0.004040       0.009742       0.000501      -0.004036       0.017598      -0.011678      -0.000413       0.012090              1.874322       1.655440      -0.146082       0.064785       2.325752      -0.076829       1.641773          -0.000001
          100              H      -1.007015      11.818688       0.083412       0.103025       1.114645 0.84097789E+01  0.84351277E+02                                 1.836703                            1.738251      -1.123017       2.335319                    0.994187       3.807191      11.093549       0.453239       1.347322      -0.693617      -0.016230       0.011694       0.026665       0.033334      -0.002478      -0.000795       0.002380       0.007738      -0.005223      -0.005076      -0.000679       0.005756              1.880772       1.978407      -0.132912      -0.491074       1.482024       0.274993       2.181885          -0.000001
          101              H       0.598199      13.351706      19.244437       0.075809       1.115397 0.93432248E+01  0.95790436E+02                                 1.798090                            1.800213      -1.105173       2.324882                    0.995242       3.966972      11.519824       0.459302       1.300716      -0.702832      -0.006747       0.018303      -0.004367       0.019990       0.000298      -0.009775       0.000000      -0.003356      -0.008888      -0.011454       0.003152       0.008302              1.786244       1.634125      -0.199652      -0.018801       2.168186       0.026734       1.556421          -0.000003
          102              H       1.252213      12.272542       0.317762       0.103109       1.145390 0.88169336E+01  0.89463184E+02                                 1.865662                            1.776137      -1.199991       2.298080                    0.993833       3.871527      11.336711       0.449896       1.341735      -0.694519       0.009697      -0.010385       0.029982       0.033178       0.002994       0.002625      -0.008966       0.002168       0.004907      -0.010715       0.001707       0.009008              1.906810       1.893240      -0.052915       0.400597       1.448216      -0.020774       2.378975          -0.000001
          103              H       1.728426      12.052339      16.251520       0.099977       1.045801 0.78230945E+01  0.77471511E+02                                 1.791231                            1.699970      -1.179147       2.307458                    0.993256       3.894675      11.473709       0.446486       1.385272      -0.685166       0.016569      -0.012126      -0.024122       0.031677      -0.003498      -0.000295       0.004061       0.008245      -0.002259      -0.007230       0.000962       0.006267              1.840885       1.922635      -0.087478      -0.447900       1.460373       0.261836       2.139647           0.000001
          104              H       0.902498      13.239083      16.865197       0.083978       1.049275 0.85869599E+01  0.86530543E+02                                 1.753576                            1.747558      -1.150660       2.315010                    0.994026       3.923151      11.437359       0.455744       1.333691      -0.695768      -0.006779       0.023237      -0.002320       0.024317      -0.000480       0.011977      -0.000463      -0.009266       0.004188      -0.014409       0.003870       0.010539              1.749160       1.554068      -0.108804       0.022230       2.179470      -0.074046       1.513943          -0.000002
          105              H      -0.565501      11.618657      16.017171       0.097298       1.049792 0.81557398E+01  0.81104003E+02                                 1.758473                            1.708360      -1.063002       2.363562                    0.994621       3.760632      10.878350       0.458987       1.341921      -0.694950      -0.010179       0.010399      -0.028466       0.031969       0.001166      -0.000030      -0.008082       0.005754       0.015193      -0.009902       0.000407       0.009495              1.782202       1.735778      -0.014222       0.334390       1.399054       0.017752       2.211775           0.000001
          106              H       0.087232      10.526046      16.936693       0.085656       1.172340 0.99883512E+01  0.10423220E+03                                 1.871172                            1.872149      -1.195282       2.295540                    0.993476       3.979897      11.698114       0.446046       1.315886      -0.700098       0.008226      -0.023453       0.005139       0.025380       0.000792      -0.011581      -0.000527      -0.004252      -0.006569      -0.013208       0.003095       0.010113              1.864934       1.629356      -0.135234      -0.033149       2.320356       0.154299       1.645089          -0.000004
          107              H       2.733482      13.805559      18.340802       0.098360       1.078881 0.88827607E+01  0.89706394E+02                                 1.752947                            1.751263      -0.926737       2.417136                    0.997710       3.728301      10.659858       0.468430       1.294751      -0.705364      -0.015233       0.019898       0.001917       0.025132      -0.000966       0.002178       0.002461       0.004482      -0.011034      -0.005581       0.000909       0.004672              1.746150       1.684560      -0.148119       0.056158       2.066219       0.036455       1.487671          -0.000002
          108              H       3.486995      12.711268      17.514622       0.111158       1.015611 0.77143732E+01  0.76424480E+02                                 1.778920                            1.702772      -1.379233       2.214816                    0.991490       3.995743      11.924159       0.438663       1.409430      -0.679564       0.009493      -0.008098      -0.026764       0.029530       0.001566      -0.001728       0.005338       0.002350       0.014904      -0.007030      -0.000578       0.007608              1.818539       1.944182      -0.112502      -0.433512       1.368960       0.189143       2.142474           0.000002
          109              H       3.180159      10.781549       0.184699       0.133929       1.107006 0.82313763E+01  0.80528172E+02                                 1.696035                            1.624735      -1.154718       2.339468                    0.997265       3.327292       8.981811       0.520603       1.202607      -0.727713      -0.024459      -0.024988      -0.001718       0.035008       0.009207      -0.003765      -0.009644      -0.012406      -0.036187      -0.015448      -0.004949       0.020396              1.705391       1.876292       0.320387       0.252833       1.765494       0.088563       1.474387           0.000000
          110              H       4.599828      10.460489       1.950262       0.103074       1.153804 0.80057117E+01  0.77888299E+02                                 1.754637                            1.604904      -1.009624       2.397243                    0.998314       3.397169       9.187504       0.521801       1.206505      -0.726095      -0.008598      -0.043810       0.021654       0.049620       0.013770       0.001592      -0.004790      -0.013058      -0.031000      -0.014267      -0.006474       0.020740              1.828648       1.392862      -0.043234       0.111632       2.174996      -0.595002       1.918085           0.000001
          111              H       6.321434      13.855988       1.292893       0.084087       1.050232 0.76355040E+01  0.75143162E+02                                 1.783288                            1.671362      -1.253277       2.268135                    0.994763       3.928038      11.529292       0.453649       1.371938      -0.686946       0.031453       0.027884       0.007315       0.042665       0.009000       0.004156      -0.003411       0.005315      -0.010686      -0.011205      -0.000084       0.011289              1.830574       1.981917       0.488109       0.243629       1.941271       0.125948       1.568535           0.000002
          112              H       4.976780      14.274542      19.361611       0.124708       0.959481 0.71656478E+01  0.69552054E+02                                 1.695905                            1.635666      -1.287728       2.274022                    0.994045       3.754716      11.018937       0.450699       1.400119      -0.682050       0.001927       0.024927      -0.016782       0.030112       0.004760       0.009276      -0.006730       0.000887       0.007859      -0.013873       0.003065       0.010808              1.707178       1.457265       0.175143      -0.020772       2.058477      -0.311952       1.605793           0.000003
          113              C       6.884234       3.160167      16.732134       0.581690      22.930053 0.25088058E+03  0.52016970E+04                                 7.456769                            5.627439       0.078722       2.082238                    0.999714      22.437973      62.955418       0.624083       0.473354      -1.018569       0.046206       0.040254      -0.014332       0.062934      -0.026098       0.033515      -0.054829       0.011800       0.193542      -0.065876      -0.035707       0.101584              8.669850      10.212351       3.116716      -1.470775       9.545300       1.414029       6.251900           0.000001
          114              C       5.994325       1.970062      16.541477      -0.002664      37.420245 0.44920074E+03  0.10594964E+05                                 9.705403                            7.063589       0.029570       2.011829                    0.999507      27.420155      77.694041       0.623455       0.416526      -1.069397      -0.034884      -0.035357      -0.008593       0.050407      -0.011750      -0.005706      -0.000500       0.009096       0.010384      -0.015075       0.002050       0.013025             11.724283      13.507810       4.963995      -2.172805      13.444132       2.067473       8.220908           0.000006
          115              C       6.358613       0.939645      15.677563      -0.175395      36.132220 0.49528445E+03  0.12133148E+05                                 9.719042                            7.607913      -0.257453       1.873540                    0.999350      31.689437      95.629379       0.570532       0.438236      -1.041757      -0.021177       0.005157       0.008134       0.023265      -0.010236      -0.003429      -0.029680       0.034039       0.033596      -0.041965       0.013214       0.028751             11.013668       9.682416       3.054021      -1.066621      14.866408       3.260631       8.492181           0.000001
          116              C       2.420741      16.673243      15.474990       0.006829      38.521333 0.44280761E+03  0.10407341E+05                                 9.891408                            7.003795      -0.010720       1.997292                    0.999220      27.400613      77.514471       0.627333       0.415416      -1.070056      -0.030741       0.031901       0.033071       0.055285       0.008855      -0.002650      -0.008214       0.008938      -0.012562      -0.012568      -0.001936       0.014504             12.120759      10.611441       0.532329      -3.359293      15.579454       5.130890      10.171382           0.000001
          117              C       2.830919      15.587356      14.527663       0.571976      23.751754 0.25979186E+03  0.54283641E+04                                 7.629508                            5.706374      -0.035719       2.036985                    0.999686      22.743645      63.856718       0.623644       0.470031      -1.021362      -0.004309      -0.045019      -0.037833       0.058963      -0.020119       0.063704      -0.049252       0.032948       0.067233      -0.065347      -0.033160       0.098507              9.030889       6.834602      -0.414797      -2.266019      12.397599       3.900937       7.860465           0.000001
          118              C       1.220197      16.574067      16.189954      -0.279467      38.095135 0.53357742E+03  0.13269445E+05                                 9.916714                            7.799858      -0.226950       1.872743                    0.999550      32.801982      98.579087       0.576028       0.427570      -1.051939       0.030683      -0.009306      -0.029868       0.043819       0.028135       0.016321      -0.004897       0.013018      -0.022293      -0.033205      -0.001803       0.035008             11.201781      12.529026      -0.215573      -5.077285      10.990830       2.909165      10.085488           0.000000
          119              C       3.971068       0.779956      17.067770       0.262798      31.588498 0.35522657E+03  0.79338941E+04                                 8.797490                            6.383722      -0.009922       2.011739                    0.999569      25.147644      70.286877       0.637458       0.430203      -1.056392      -0.041608       0.000542       0.028047       0.050181       0.016774      -0.029859      -0.000107       0.034657      -0.050226      -0.034687      -0.010604       0.045291             10.691192      14.035161       2.707332      -4.762669       9.676026       1.074216       8.362389           0.000005
          120              C       4.791936       1.886015      17.230623      -0.236259      37.810599 0.50737050E+03  0.12453417E+05                                 9.874663                            7.596750      -0.087220       1.924581                    0.999498      31.725910      94.563034       0.585034       0.426542      -1.053115       0.019209       0.014764      -0.013046       0.027516      -0.042451       0.000877       0.000930      -0.009702       0.077319      -0.055634       0.025790       0.029844             11.378925      14.781400       4.114570      -3.349151      11.199158       1.105698       8.156216           0.000002
          121              C      -1.058426      16.414378      17.830398      -0.071879      27.485796 0.37030470E+03  0.84124900E+04                                 8.058529                            6.417949      -0.143897       1.956393                    0.998571      28.071332      80.855578       0.646362       0.417123      -1.057564       0.033654       0.083852       0.020879       0.092734       0.024727       0.009242      -0.006973       0.011003      -0.015389      -0.028248       0.000088       0.028159              9.535688      12.303953       1.176875      -4.296578       7.500124      -0.577510       8.802986           0.000004
          122              C      -2.117513      16.597601      18.886955       0.101841      32.949817 0.41424357E+03  0.95903381E+04                                 9.087008                            6.877915      -0.082296       1.990216                    0.999311      26.226859      74.021872       0.617787       0.428242      -1.060259       0.023026       0.013344      -0.012616       0.029452      -0.008171      -0.032174       0.005892       0.020602       0.018771      -0.025684      -0.015040       0.040724             10.909555      14.733293      -1.020421      -4.649973       5.492685      -0.423213      12.502688           0.000004
          123              C       9.065870       0.152966      18.517557      -0.149371      31.639920 0.45171653E+03  0.10740324E+05                                 8.724743                            7.135896       0.234579       2.050632                    0.999230      29.638730      86.168892       0.609386       0.422729      -1.058395      -0.026533       0.019573       0.025095       0.041435       0.010515       0.003549      -0.005592      -0.013610       0.049851      -0.021717       0.003502       0.018214              9.663040      12.922565      -1.343084      -2.074931       5.663909      -0.274191      10.402645           0.000005
          124              C      -1.823630      16.444635       0.357482      -0.141672      30.767304 0.44081942E+03  0.10443731E+05                                 8.620145                            7.097159       0.095740       2.009166                    0.998958      29.622173      86.677437       0.603353       0.428489      -1.052164      -0.021719       0.006918       0.025478       0.034186      -0.001413       0.002594      -0.008447       0.012753      -0.084158      -0.030048       0.009212       0.020836              9.459927      10.860457      -1.045904      -2.536205       5.516701      -0.622216      12.002625           0.000006
          125              C       1.322293       2.702951      14.654768       0.101304      24.526103 0.32562717E+03  0.71425577E+04                                 7.426935                            6.104496       0.290316       2.115046                    0.999830      25.649788      71.904788       0.650673       0.429151      -1.053156       0.015360       0.045525      -0.001567       0.048072       0.017256       0.029450      -0.014682       0.006391      -0.014727      -0.041767       0.010856       0.030911              8.071282       8.447956      -0.103374      -3.634204       8.032005       0.184922       7.733884           0.000000
          126              C       2.197304       2.213798      13.717371      -0.200336      30.027123 0.42329437E+03  0.98553137E+04                                 8.300831                            6.817086       0.430587       2.118323                    0.999806      28.926255      81.934690       0.638987       0.411705      -1.070494      -0.003077      -0.003829       0.006178       0.007893      -0.004135       0.012659       0.011333      -0.016561      -0.004155      -0.021169       0.004285       0.016884              9.100063       9.959351       0.329245      -4.615891       8.474580      -0.320075       8.866259           0.000003
          127              C       3.078352       3.069396      13.081848       0.189538      28.757379 0.37977460E+03  0.86325826E+04                                 8.432786                            6.685068      -0.093395       1.999727                    0.999113      25.250672      71.400951       0.610625       0.441283      -1.048783       0.028072      -0.011870      -0.018630       0.035722      -0.013043       0.009201       0.002830       0.036740       0.013713      -0.025852       0.002219       0.023633              9.607379      11.257573      -0.170121      -5.633877       8.025886       0.509613       9.538677           0.000001
          128              C       3.058320       4.372125      13.479050      -0.194117      30.440477 0.44603692E+03  0.10571413E+05                                 8.494485                            7.094064       0.124492       2.016454                    0.999442      29.688839      86.166679       0.610792       0.423107      -1.058196       0.003538       0.007131       0.015088       0.017059       0.002840       0.024161      -0.007638       0.006711       0.009076      -0.024528      -0.002469       0.026997              9.105841       9.974614      -0.684103      -4.316853       8.833501       1.121746       8.509409           0.000007
          129              C       2.150922       4.792360      14.434321       0.089263      24.838823 0.32318235E+03  0.70691311E+04                                 7.432124                            6.033796       0.288914       2.109781                    0.999847      25.754986      71.884118       0.662862       0.422440      -1.058280      -0.015004      -0.042746       0.014069       0.047437       0.005064       0.038837      -0.012498      -0.017869      -0.022595      -0.047800       0.013956       0.033844              8.061593       8.218485      -0.131188      -3.698298       8.199062       0.743516       7.767234           0.000005
          130              C       3.961515       2.586967      11.981598      -0.189905      28.090059 0.40962054E+03  0.95818336E+04                                 8.232147                            6.796272      -0.386248       1.868133                    0.996908      29.979238      88.781278       0.619225       0.422855      -1.049733       0.045341       0.047278       0.023628       0.069637       0.006732      -0.010504      -0.000494       0.054428       0.051263      -0.036590       0.007741       0.028848              9.287383      12.917734       0.060656      -2.680820       6.152913       0.010891       8.791500           0.000004
          131              C       5.838254       3.180338      10.569545      -0.119103      25.330212 0.38892822E+03  0.90226593E+04                                 7.793274                            6.705911      -0.468134       1.846048                    0.997787      29.650902      88.788471       0.608925       0.433588      -1.038320       0.033219       0.038877       0.048245       0.070303       0.037048      -0.012247      -0.015612       0.048364       0.124618      -0.065615       0.012405       0.053210              8.496483      10.168915       1.613908      -1.099027       6.275497      -0.950095       9.045038           0.000002
          132              C       7.075430       4.009042      10.476203      -0.123132      25.494686 0.39887738E+03  0.93311251E+04                                 7.880591                            6.837072      -0.568231       1.810054                    0.997626      30.127964      91.201201       0.595771       0.439473      -1.032715      -0.021625      -0.051487       0.055187       0.078512       0.041463       0.016797       0.012329       0.055621       0.076681      -0.062811       0.010009       0.052801              8.542341      11.134153       1.442492       0.016109       6.124923      -0.783220       8.367947           0.000002
          133              C       7.363137       3.894738      12.823667      -0.120884      26.406056 0.41072238E+03  0.96531519E+04                                 8.056154                            6.923465      -0.485174       1.841090                    0.997432      29.804128      89.652076       0.595464       0.437653      -1.036531      -0.029866      -0.040103      -0.051116       0.071506       0.035061      -0.014065      -0.018491       0.052744       0.105567      -0.062601       0.009991       0.052610              8.920747      10.768373       2.062796      -1.212614       6.578572      -0.983464       9.415294          -0.000001
          134              C       6.101227       3.062672      12.915023      -0.118561      24.692910 0.39294489E+03  0.91432188E+04                                 7.676783                            6.759004      -0.472115       1.847040                    0.997569      29.626670      88.973960       0.603773       0.435978      -1.036448       0.016837       0.050098      -0.051988       0.074135       0.034078       0.015935       0.011471       0.062473       0.086819      -0.060892       0.011217       0.049676              8.312761      10.459744       1.629657       0.023237       6.360357      -1.133587       8.118181           0.000003
          135              C      -0.169388       4.461214      11.465236      -0.174429      29.609047 0.41413912E+03  0.97396452E+04                                 8.636026                            6.894404      -0.459764       1.845827                    0.996722      30.157122      90.318286       0.605105       0.430406      -1.042361      -0.042854      -0.043165      -0.033945       0.069656       0.001304      -0.009382      -0.001292       0.060486       0.075140      -0.042812       0.011314       0.031498             10.125206      14.549029       0.709574      -3.552105       5.947364      -0.281616       9.879225          -0.000000
          136              C       0.721105       4.183859      10.285546       0.180833      30.495851 0.38805087E+03  0.88691196E+04                                 8.798107                            6.763083      -0.076194       2.008177                    0.999427      25.389708      72.010527       0.606292       0.442010      -1.048264      -0.027222       0.006063       0.014714       0.031532      -0.014266       0.004688      -0.009581       0.026195       0.018160      -0.024059       0.002962       0.021096             10.286796      12.053138       1.139145      -5.845710       7.625627       1.154176      11.181622           0.000000
          137              C       0.657895       3.032416       9.534834      -0.193980      31.011905 0.43179961E+03  0.10128562E+05                                 8.537595                            6.924683       0.226454       2.049313                    0.999704      29.343403      84.105609       0.627035       0.416436      -1.064795      -0.002722      -0.001810      -0.017491       0.017794       0.004614       0.014136      -0.005757      -0.001932      -0.025904      -0.020122       0.007332       0.012790              9.356169       9.386610       0.186401      -4.451511       8.060090       2.151189      10.621806          -0.000000
          138              C       1.516338       2.842469       8.468347       0.091946      25.697681 0.32000752E+03  0.69758323E+04                                 7.601910                            5.994916       0.228454       2.088426                    0.999733      25.663861      71.287083       0.667165       0.421150      -1.060091       0.019141       0.041908       0.000028       0.046072      -0.002318       0.040479      -0.008543      -0.019688      -0.068157      -0.053260       0.018060       0.035200              8.425681       7.648950       0.655189      -3.565417       7.961160       1.883866       9.666932          -0.000000
          139              C       2.522205       4.825978       8.857605       0.091480      26.193598 0.34699439E+03  0.77844775E+04                                 7.937152                            6.413754      -0.028920       2.008380                    0.998832      26.697237      77.341625       0.614138       0.444563      -1.037023      -0.025251      -0.044261      -0.010923       0.052114       0.001117       0.037088      -0.021817       0.018134      -0.042206      -0.047065       0.002987       0.044077              8.743082       8.137401       1.132827      -3.103657       8.287234       1.989768       9.804613          -0.000001
          140              C       1.712432       5.088205       9.936008      -0.195489      32.181838 0.46520560E+03  0.11162776E+05                                 8.889161                            7.270632      -0.004054       1.979719                    0.997658      30.023008      88.203270       0.599029       0.426119      -1.054386       0.003888       0.005147      -0.010074       0.011963      -0.013889       0.012390       0.008529       0.009463       0.025372      -0.025015       0.007421       0.017594              9.771467      10.412910       2.089629      -4.115746       8.756538       0.659486      10.144952           0.000003
          141              C       5.653669       5.244532       6.802084       0.581690      22.930061 0.25088082E+03  0.52017031E+04                                 7.456770                            5.627441       0.078723       2.082239                    0.999714      22.437974      62.955420       0.624083       0.473354      -1.018569      -0.046205      -0.040254      -0.014332       0.062935      -0.026098      -0.033515       0.054829       0.011800       0.193542      -0.065876      -0.035707       0.101584              8.669851      10.212349       3.116711       1.470776       9.545299      -1.414032       6.251905           0.000000
          142              C       6.543578       6.434638       6.611427      -0.002664      37.420227 0.44920062E+03  0.10594961E+05                                 9.705401                            7.063589       0.029570       2.011829                    0.999507      27.420154      77.694040       0.623455       0.416526      -1.069397       0.034884       0.035357      -0.008593       0.050407      -0.011750       0.005706       0.000500       0.009096       0.010384      -0.015075       0.002050       0.013025             11.724279      13.507806       4.963988       2.172807      13.444123      -2.067473       8.220909           0.000006
          143              C       6.179290       7.465054       5.747513      -0.175395      36.132214 0.49528448E+03  0.12133149E+05                                 9.719042                            7.607913      -0.257453       1.873540                    0.999350      31.689438      95.629386       0.570531       0.438236      -1.041757       0.021177      -0.005157       0.008134       0.023265      -0.010236       0.003429       0.029680       0.034039       0.033596      -0.041965       0.013214       0.028751             11.013667       9.682414       3.054018       1.066623      14.866403      -3.260630       8.492183           0.000001
          144              C       7.023568       8.540856       5.544940       0.006829      38.521347 0.44280785E+03  0.10407347E+05                                 9.891411                            7.003797      -0.010720       1.997292                    0.999220      27.400614      77.514475       0.627333       0.415416      -1.070056       0.030741      -0.031901       0.033071       0.055285       0.008855       0.002650       0.008214       0.008938      -0.012562      -0.012567      -0.001936       0.014504             12.120764      10.611439       0.532321       3.359294      15.579465      -5.130898      10.171388           0.000002
          145              C       6.613390       9.626743       4.597613       0.571976      23.751745 0.25979172E+03  0.54283605E+04                                 7.629506                            5.706372      -0.035719       2.036985                    0.999686      22.743647      63.856726       0.623644       0.470031      -1.021362       0.004309       0.045019      -0.037833       0.058963      -0.020119      -0.063704       0.049252       0.032948       0.067233      -0.065347      -0.033160       0.098507              9.030886       6.834602      -0.414797       2.266019      12.397595      -3.900935       7.860463           0.000001
          146              C      -1.165688       8.640031       6.259904      -0.279467      38.095157 0.53357780E+03  0.13269456E+05                                 9.916718                            7.799860      -0.226949       1.872743                    0.999550      32.801984      98.579095       0.576028       0.427570      -1.051939      -0.030683       0.009306      -0.029868       0.043819       0.028135      -0.016321       0.004897       0.013018      -0.022293      -0.033205      -0.001803       0.035008             11.201785      12.529026      -0.215578       5.077286      10.990838      -2.909170      10.085493           0.000000
          147              C      -0.822965       7.624743       7.137720       0.262798      31.588496 0.35522641E+03  0.79338898E+04                                 8.797490                            6.383721      -0.009923       2.011739                    0.999569      25.147646      70.286886       0.637458       0.430203      -1.056392       0.041608      -0.000542       0.028047       0.050181       0.016774       0.029859       0.000107       0.034657      -0.050226      -0.034687      -0.010603       0.045291             10.691193      14.035165       2.707334       4.762669       9.676026      -1.074216       8.362388           0.000005
          148              C       7.745967       6.518685       7.300573      -0.236259      37.810613 0.50737050E+03  0.12453418E+05                                 9.874665                            7.596749      -0.087220       1.924581                    0.999498      31.725910      94.563034       0.585034       0.426542      -1.053115      -0.019209      -0.014764      -0.013046       0.027516      -0.042451      -0.000877      -0.000931      -0.009702       0.077319      -0.055634       0.025790       0.029844             11.378928      14.781406       4.114572       3.349151      11.199163      -1.105699       8.156216           0.000002
          149              C       1.112935       8.799720       7.900348      -0.071879      27.485817 0.37030496E+03  0.84124974E+04                                 8.058533                            6.417952      -0.143897       1.956393                    0.998571      28.071334      80.855587       0.646362       0.417123      -1.057564      -0.033654      -0.083852       0.020879       0.092734       0.024727      -0.009242       0.006973       0.011003      -0.015389      -0.028248       0.000088       0.028159              9.535694      12.303962       1.176879       4.296583       7.500128       0.577513       8.802992           0.000004
          150              C       2.172022       8.616498       8.956905       0.101841      32.949811 0.41424344E+03  0.95903344E+04                                 9.087008                            6.877914      -0.082296       1.990216                    0.999311      26.226857      74.021869       0.617787       0.428242      -1.060259      -0.023026      -0.013344      -0.012616       0.029452      -0.008171       0.032174      -0.005892       0.020602       0.018771      -0.025684      -0.015040       0.040724             10.909555      14.733293      -1.020419       4.649974       5.492683       0.423213      12.502689           0.000004
          151              C       3.472033       8.251734       8.587507      -0.149371      31.639920 0.45171650E+03  0.10740323E+05                                 8.724743                            7.135896       0.234579       2.050632                    0.999230      29.638730      86.168895       0.609386       0.422729      -1.058395       0.026532      -0.019573       0.025095       0.041435       0.010515      -0.003549       0.005592      -0.013610       0.049851      -0.021717       0.003502       0.018214              9.663040      12.922566      -1.343084       2.074931       5.663908       0.274190      10.402646           0.000005
          152              C       1.878139       8.769463      10.287532      -0.141672      30.767316 0.44081960E+03  0.10443737E+05                                 8.620148                            7.097161       0.095740       2.009165                    0.998958      29.622177      86.677458       0.603353       0.428489      -1.052164       0.021719      -0.006918       0.025478       0.034186      -0.001413      -0.002594       0.008447       0.012753      -0.084158      -0.030048       0.009212       0.020836              9.459931      10.860460      -1.045906       2.536207       5.516702       0.622214      12.002630           0.000006
          153              C       1.825810       5.701748       4.724718       0.101304      24.526101 0.32562721E+03  0.71425587E+04                                 7.426934                            6.104496       0.290316       2.115046                    0.999830      25.649789      71.904791       0.650673       0.429151      -1.053156      -0.015360      -0.045525      -0.001567       0.048072       0.017256      -0.029450       0.014682       0.006391      -0.014727      -0.041767       0.010856       0.030911              8.071280       8.447950      -0.103375       3.634199       8.032011      -0.184924       7.733878           0.000000
          154              C       0.950799       6.190902       3.787321      -0.200336      30.027097 0.42329425E+03  0.98553102E+04                                 8.300827                            6.817085       0.430587       2.118323                    0.999806      28.926253      81.934684       0.638987       0.411705      -1.070494       0.003077       0.003829       0.006178       0.007893      -0.004135      -0.012659      -0.011333      -0.016561      -0.004155      -0.021169       0.004285       0.016884              9.100056       9.959339       0.329242       4.615881       8.474581       0.320072       8.866250           0.000003
          155              C       0.069751       5.335303       3.151798       0.189538      28.757364 0.37977458E+03  0.86325821E+04                                 8.432783                            6.685068      -0.093396       1.999727                    0.999113      25.250672      71.400950       0.610625       0.441283      -1.048783      -0.028072       0.011870      -0.018630       0.035722      -0.013043      -0.009201      -0.002830       0.036740       0.013713      -0.025852       0.002219       0.023633              9.607373      11.257561      -0.170124       5.633869       8.025888      -0.509617       9.538669           0.000002
          156              C       0.089783       4.032575       3.549000      -0.194117      30.440467 0.44603659E+03  0.10571403E+05                                 8.494483                            7.094062       0.124492       2.016454                    0.999442      29.688838      86.166674       0.610792       0.423107      -1.058196      -0.003538      -0.007131       0.015088       0.017059       0.002840      -0.024161       0.007638       0.006711       0.009076      -0.024528      -0.002469       0.026997              9.105839       9.974612      -0.684103       4.316853       8.833499      -1.121746       8.509407           0.000007
          157              C       0.997181       3.612340       4.504271       0.089263      24.838832 0.32318244E+03  0.70691336E+04                                 7.432126                            6.033797       0.288914       2.109781                    0.999847      25.754989      71.884130       0.662861       0.422440      -1.058280       0.015004       0.042746       0.014069       0.047437       0.005064      -0.038837       0.012498      -0.017869      -0.022595      -0.047800       0.013956       0.033844              8.061596       8.218487      -0.131188       3.698300       8.199065      -0.743516       7.767236           0.000005
          158              C      -0.813412       5.817733       2.051548      -0.189905      28.090036 0.40962037E+03  0.95818287E+04                                 8.232143                            6.796270      -0.386247       1.868133                    0.996908      29.979236      88.781267       0.619225       0.422855      -1.049734      -0.045341      -0.047278       0.023628       0.069637       0.006732       0.010504       0.000494       0.054428       0.051262      -0.036590       0.007741       0.028848              9.287375      12.917718       0.060654       2.680813       6.152913      -0.010892       8.791494           0.000004
          159              C       6.699649       5.224361       0.639495      -0.119103      25.330213 0.38892818E+03  0.90226581E+04                                 7.793274                            6.705910      -0.468134       1.846048                    0.997787      29.650896      88.788446       0.608925       0.433588      -1.038320      -0.033219      -0.038877       0.048245       0.070303       0.037048       0.012247       0.015612       0.048364       0.124618      -0.065615       0.012405       0.053210              8.496483      10.168918       1.613910       1.099025       6.275495       0.950093       9.045036           0.000002
          160              C       5.462473       4.395658       0.546153      -0.123132      25.494696 0.39887751E+03  0.93311285E+04                                 7.880592                            6.837073      -0.568231       1.810054                    0.997626      30.127961      91.201185       0.595771       0.439473      -1.032715       0.021625       0.051487       0.055186       0.078512       0.041462      -0.016797      -0.012329       0.055621       0.076681      -0.062811       0.010009       0.052801              8.542342      11.134156       1.442494      -0.016108       6.124924       0.783220       8.367947           0.000002
          161              C       5.174766       4.509962       2.893617      -0.120884      26.406077 0.41072272E+03  0.96531617E+04                                 8.056158                            6.923468      -0.485174       1.841090                    0.997432      29.804132      89.652090       0.595464       0.437653      -1.036531       0.029866       0.040103      -0.051116       0.071506       0.035061       0.014065       0.018491       0.052744       0.105567      -0.062601       0.009991       0.052610              8.920751      10.768381       2.062799       1.212615       6.578574       0.983465       9.415298          -0.000000
          162              C       6.436676       5.342027       2.984973      -0.118561      24.692906 0.39294475E+03  0.91432151E+04                                 7.676782                            6.759002      -0.472115       1.847040                    0.997569      29.626671      88.973965       0.603773       0.435978      -1.036448      -0.016836      -0.050098      -0.051988       0.074135       0.034078      -0.015935      -0.011471       0.062473       0.086819      -0.060892       0.011217       0.049676              8.312760      10.459744       1.629657      -0.023236       6.360355       1.133586       8.118179           0.000003
          163              C       3.317491       3.943485       1.535186      -0.174430      29.609027 0.41413893E+03  0.97396397E+04                                 8.636023                            6.894402      -0.459764       1.845827                    0.996722      30.157122      90.318283       0.605105       0.430406      -1.042361       0.042854       0.043165      -0.033945       0.069656       0.001304       0.009382       0.001292       0.060485       0.075140      -0.042812       0.011314       0.031498             10.125201      14.549018       0.709575       3.552102       5.947363       0.281618       9.879221           0.000000
          164              C       2.426998       4.220840       0.355496       0.180833      30.495855 0.38805105E+03  0.88691246E+04                                 8.798108                            6.763085      -0.076194       2.008177                    0.999427      25.389706      72.010520       0.606292       0.442010      -1.048264       0.027222      -0.006063       0.014714       0.031532      -0.014266      -0.004688       0.009581       0.026195       0.018160      -0.024058       0.002962       0.021096             10.286796      12.053140       1.139147       5.845711       7.625627      -1.154173      11.181622           0.000000
          165              C       2.490208       5.372284      19.464884      -0.193980      31.011894 0.43179953E+03  0.10128560E+05                                 8.537593                            6.924683       0.226455       2.049313                    0.999704      29.343400      84.105594       0.627035       0.416437      -1.064795       0.002722       0.001810      -0.017491       0.017794       0.004614      -0.014136       0.005757      -0.001931      -0.025904      -0.020122       0.007332       0.012790              9.356166       9.386611       0.186402       4.451512       8.060085      -2.151184      10.621803          -0.000000
          166              C       1.631765       5.562230      18.398397       0.091946      25.697682 0.32000755E+03  0.69758332E+04                                 7.601910                            5.994916       0.228454       2.088426                    0.999733      25.663863      71.287090       0.667165       0.421150      -1.060091      -0.019141      -0.041908       0.000029       0.046072      -0.002318      -0.040479       0.008543      -0.019688      -0.068157      -0.053260       0.018060       0.035200              8.425681       7.648952       0.655192       3.565418       7.961157      -1.883863       9.666932          -0.000000
          167              C       0.625898       3.578721      18.787655       0.091480      26.193603 0.34699444E+03  0.77844790E+04                                 7.937153                            6.413755      -0.028921       2.008380                    0.998832      26.697239      77.341632       0.614138       0.444563      -1.037023       0.025250       0.044261      -0.010923       0.052115       0.001117      -0.037088       0.021816       0.018134      -0.042206      -0.047065       0.002987       0.044077              8.743083       8.137401       1.132827       3.103657       8.287236      -1.989769       9.804614          -0.000001
          168              C       1.435671       3.316494       0.005958      -0.195489      32.181836 0.46520557E+03  0.11162775E+05                                 8.889161                            7.270632      -0.004054       1.979719                    0.997658      30.023007      88.203267       0.599029       0.426119      -1.054386      -0.003888      -0.005147      -0.010074       0.011963      -0.013889      -0.012390      -0.008530       0.009463       0.025372      -0.025015       0.007421       0.017594              9.771466      10.412910       2.089629       4.115746       8.756537      -0.659486      10.144953           0.000003
          169              C      -0.588028      13.649232       3.127966       0.581690      22.930062 0.25088069E+03  0.52017000E+04                                 7.456770                            5.627440       0.078723       2.082239                    0.999714      22.437973      62.955417       0.624083       0.473354      -1.018569      -0.046206      -0.040254       0.014332       0.062935      -0.026098       0.033515      -0.054829       0.011800       0.193542      -0.065876      -0.035707       0.101584              8.669852      10.212353       3.116717      -1.470776       9.545300       1.414030       6.251904           0.000000
          170              C       0.301881      14.839337       3.318623      -0.002664      37.420242 0.44920071E+03  0.10594963E+05                                 9.705402                            7.063589       0.029571       2.011829                    0.999507      27.420154      77.694035       0.623455       0.416526      -1.069397       0.034884       0.035357       0.008593       0.050407      -0.011750      -0.005706      -0.000500       0.009096       0.010384      -0.015075       0.002050       0.013025             11.724283      13.507809       4.963994      -2.172804      13.444131       2.067474       8.220908           0.000006
          171              C      -0.062407      15.869754       4.182537      -0.175395      36.132222 0.49528448E+03  0.12133149E+05                                 9.719043                            7.607913      -0.257453       1.873540                    0.999350      31.689438      95.629384       0.570532       0.438236      -1.041757       0.021177      -0.005157      -0.008135       0.023265      -0.010236      -0.003429      -0.029680       0.034039       0.033596      -0.041965       0.013214       0.028751             11.013669       9.682417       3.054022      -1.066621      14.866409       3.260632       8.492182           0.000001
          172              C       3.875465       0.136156       4.385110       0.006829      38.521333 0.44280761E+03  0.10407341E+05                                 9.891409                            7.003795      -0.010720       1.997292                    0.999220      27.400613      77.514472       0.627333       0.415416      -1.070056       0.030741      -0.031901      -0.033072       0.055285       0.008855      -0.002650      -0.008214       0.008938      -0.012562      -0.012567      -0.001936       0.014504             12.120760      10.611442       0.532329      -3.359293      15.579455       5.130890      10.171383           0.000001
          173              C       3.465287       1.222043       5.332437       0.571976      23.751754 0.25979186E+03  0.54283643E+04                                 7.629508                            5.706374      -0.035719       2.036985                    0.999686      22.743646      63.856725       0.623644       0.470031      -1.021362       0.004309       0.045019       0.037833       0.058963      -0.020119       0.063704      -0.049252       0.032948       0.067233      -0.065347      -0.033160       0.098507              9.030889       6.834602      -0.414798      -2.266020      12.397600       3.900937       7.860466           0.000001
          174              C       5.076009       0.235332       3.670146      -0.279467      38.095140 0.53357749E+03  0.13269447E+05                                 9.916716                            7.799859      -0.226950       1.872743                    0.999550      32.801984      98.579099       0.576028       0.427570      -1.051939      -0.030683       0.009306       0.029868       0.043819       0.028135       0.016321      -0.004897       0.013018      -0.022293      -0.033205      -0.001803       0.035008             11.201783      12.529028      -0.215574      -5.077286      10.990831       2.909165      10.085490           0.000000
          175              C       2.325138      16.029443       2.792330       0.262798      31.588495 0.35522652E+03  0.79338927E+04                                 8.797490                            6.383722      -0.009922       2.011739                    0.999569      25.147642      70.286869       0.637458       0.430203      -1.056392       0.041608      -0.000542      -0.028047       0.050181       0.016774      -0.029859      -0.000107       0.034657      -0.050226      -0.034687      -0.010604       0.045291             10.691192      14.035161       2.707332      -4.762669       9.676026       1.074216       8.362389           0.000005
          176              C       1.504270      14.923384       2.629477      -0.236259      37.810590 0.50737035E+03  0.12453413E+05                                 9.874661                            7.596749      -0.087219       1.924582                    0.999498      31.725904      94.563011       0.585034       0.426542      -1.053115      -0.019209      -0.014764       0.013046       0.027516      -0.042451       0.000877       0.000931      -0.009702       0.077320      -0.055634       0.025790       0.029844             11.378923      14.781398       4.114569      -3.349150      11.199157       1.105698       8.156215           0.000002
          177              C       7.354632       0.395021       2.029702      -0.071880      27.485825 0.37030519E+03  0.84125044E+04                                 8.058536                            6.417955      -0.143899       1.956392                    0.998571      28.071353      80.855665       0.646362       0.417124      -1.057564      -0.033654      -0.083852      -0.020879       0.092734       0.024727       0.009242      -0.006973       0.011003      -0.015389      -0.028248       0.000088       0.028159              9.535697      12.303966       1.176877      -4.296584       7.500131      -0.577511       8.802993           0.000004
          178              C       8.413719       0.211798       0.973145       0.101840      32.949870 0.41424438E+03  0.95903614E+04                                 9.087018                            6.877922      -0.082296       1.990216                    0.999311      26.226881      74.021947       0.617787       0.428242      -1.060259      -0.023026      -0.013344       0.012617       0.029453      -0.008171      -0.032174       0.005892       0.020602       0.018771      -0.025684      -0.015040       0.040724             10.909568      14.733312      -1.020422      -4.649981       5.492690      -0.423213      12.502702           0.000004
          179              C      -2.769664      16.656433       1.342543      -0.149365      31.639799 0.45171429E+03  0.10740256E+05                                 8.724715                            7.135873       0.234586       2.050635                    0.999230      29.638658      86.168589       0.609388       0.422729      -1.058396       0.026533      -0.019573      -0.025095       0.041435       0.010514       0.003549      -0.005592      -0.013610       0.049851      -0.021716       0.003502       0.018214              9.663008      12.922517      -1.343079      -2.074921       5.663891      -0.274190      10.402617           0.000004
          180              C       8.119836       0.364764      19.502618      -0.141666      30.767175 0.44081705E+03  0.10443660E+05                                 8.620115                            7.097135       0.095747       2.009169                    0.998958      29.622093      86.677103       0.603355       0.428488      -1.052165       0.021719      -0.006918      -0.025478       0.034186      -0.001413       0.002594      -0.008446       0.012753      -0.084157      -0.030048       0.009212       0.020836              9.459894      10.860423      -1.045902      -2.536192       5.516682      -0.622213      12.002577           0.000006
          181              C       4.973913      14.106448       5.205332       0.101304      24.526102 0.32562716E+03  0.71425573E+04                                 7.426934                            6.104496       0.290316       2.115046                    0.999830      25.649788      71.904786       0.650673       0.429151      -1.053156      -0.015360      -0.045525       0.001567       0.048072       0.017256       0.029450      -0.014682       0.006391      -0.014727      -0.041767       0.010856       0.030911              8.071281       8.447956      -0.103374      -3.634203       8.032005       0.184921       7.733883           0.000000
          182              C       4.098902      14.595601       6.142729      -0.200336      30.027120 0.42329433E+03  0.98553126E+04                                 8.300830                            6.817086       0.430587       2.118324                    0.999806      28.926253      81.934683       0.638987       0.411705      -1.070494       0.003077       0.003829      -0.006178       0.007893      -0.004135       0.012659       0.011334      -0.016561      -0.004155      -0.021169       0.004285       0.016884              9.100063       9.959351       0.329245      -4.615890       8.474579      -0.320075       8.866259           0.000003
          183              C       3.217854      13.740003       6.778252       0.189538      28.757379 0.37977460E+03  0.86325825E+04                                 8.432786                            6.685068      -0.093395       1.999727                    0.999113      25.250672      71.400949       0.610625       0.441283      -1.048783      -0.028072       0.011870       0.018630       0.035722      -0.013043       0.009201       0.002830       0.036740       0.013713      -0.025852       0.002219       0.023633              9.607378      11.257573      -0.170122      -5.633877       8.025885       0.509613       9.538677           0.000001
          184              C       3.237886      12.437274       6.381050      -0.194117      30.440482 0.44603705E+03  0.10571417E+05                                 8.494486                            7.094066       0.124491       2.016454                    0.999442      29.688841      86.166688       0.610792       0.423108      -1.058196      -0.003538      -0.007131      -0.015088       0.017059       0.002840       0.024161      -0.007638       0.006711       0.009076      -0.024528      -0.002469       0.026997              9.105842       9.974615      -0.684104      -4.316853       8.833502       1.121746       8.509411           0.000007
          185              C       4.145284      12.017039       5.425779       0.089263      24.838834 0.32318254E+03  0.70691365E+04                                 7.432127                            6.033799       0.288914       2.109781                    0.999847      25.754992      71.884145       0.662861       0.422440      -1.058280       0.015004       0.042746      -0.014069       0.047437       0.005064       0.038837      -0.012498      -0.017869      -0.022594      -0.047800       0.013956       0.033844              8.061597       8.218489      -0.131188      -3.698300       8.199064       0.743515       7.767237           0.000005
          186              C       2.334691      14.222432       7.878502      -0.189905      28.090058 0.40962052E+03  0.95818331E+04                                 8.232147                            6.796271      -0.386248       1.868133                    0.996908      29.979238      88.781276       0.619225       0.422854      -1.049734      -0.045341      -0.047279      -0.023628       0.069637       0.006732      -0.010504      -0.000494       0.054428       0.051262      -0.036590       0.007741       0.028848              9.287382      12.917733       0.060656      -2.680820       6.152913       0.010891       8.791500           0.000004
          187              C       0.457952      13.629061       9.290555      -0.119103      25.330209 0.38892818E+03  0.90226583E+04                                 7.793273                            6.705911      -0.468134       1.846048                    0.997787      29.650899      88.788459       0.608925       0.433588      -1.038320      -0.033219      -0.038877      -0.048245       0.070303       0.037048      -0.012247      -0.015612       0.048364       0.124618      -0.065615       0.012405       0.053210              8.496482      10.168914       1.613908      -1.099027       6.275497      -0.950095       9.045036           0.000002
          188              C      -0.779224      12.800357       9.383897      -0.123132      25.494684 0.39887735E+03  0.93311242E+04                                 7.880590                            6.837072      -0.568230       1.810054                    0.997626      30.127963      91.201196       0.595771       0.439473      -1.032715       0.021625       0.051487      -0.055186       0.078512       0.041463       0.016797       0.012329       0.055621       0.076681      -0.062811       0.010009       0.052801              8.542340      11.134152       1.442492       0.016109       6.124923      -0.783220       8.367946           0.000002
          189              C      -1.066931      12.914661       7.036433      -0.120884      26.406059 0.41072244E+03  0.96531536E+04                                 8.056154                            6.923466      -0.485174       1.841090                    0.997432      29.804130      89.652081       0.595464       0.437653      -1.036531       0.029866       0.040103       0.051116       0.071506       0.035061      -0.014065      -0.018491       0.052744       0.105567      -0.062601       0.009991       0.052610              8.920747      10.768373       2.062796      -1.212614       6.578572      -0.983464       9.415295          -0.000001
          190              C       0.194979      13.746727       6.945077      -0.118561      24.692907 0.39294483E+03  0.91432172E+04                                 7.676783                            6.759003      -0.472115       1.847040                    0.997569      29.626667      88.973949       0.603773       0.435978      -1.036448      -0.016836      -0.050098       0.051988       0.074135       0.034078       0.015935       0.011471       0.062473       0.086819      -0.060892       0.011217       0.049676              8.312760      10.459743       1.629658       0.023237       6.360357      -1.133587       8.118181           0.000003
          191              C       6.465594      12.348185       8.394864      -0.174429      29.609048 0.41413914E+03  0.97396459E+04                                 8.636026                            6.894404      -0.459764       1.845827                    0.996722      30.157124      90.318293       0.605105       0.430406      -1.042361       0.042854       0.043165       0.033945       0.069656       0.001304      -0.009382      -0.001292       0.060486       0.075139      -0.042812       0.011314       0.031498             10.125206      14.549028       0.709574      -3.552105       5.947364      -0.281616       9.879225           0.000000
          192              C       5.575101      12.625540       9.574554       0.180833      30.495855 0.38805093E+03  0.88691214E+04                                 8.798108                            6.763084      -0.076194       2.008177                    0.999427      25.389710      72.010534       0.606292       0.442010      -1.048264       0.027222      -0.006062      -0.014714       0.031532      -0.014266       0.004688      -0.009581       0.026195       0.018160      -0.024059       0.002962       0.021096             10.286796      12.053138       1.139146      -5.845710       7.625628       1.154176      11.181622           0.000000
          193              C       5.638311      13.776983      10.325266      -0.193980      31.011890 0.43179934E+03  0.10128554E+05                                 8.537591                            6.924680       0.226455       2.049313                    0.999704      29.343396      84.105580       0.627035       0.416436      -1.064795       0.002722       0.001810       0.017491       0.017794       0.004614       0.014136      -0.005757      -0.001931      -0.025905      -0.020122       0.007331       0.012790              9.356165       9.386607       0.186402      -4.451509       8.060088       2.151188      10.621801          -0.000000
          194              C       4.779868      13.966930      11.391753       0.091946      25.697681 0.32000752E+03  0.69758324E+04                                 7.601909                            5.994916       0.228454       2.088426                    0.999733      25.663861      71.287081       0.667165       0.421150      -1.060091      -0.019141      -0.041908      -0.000028       0.046072      -0.002318       0.040479      -0.008543      -0.019688      -0.068157      -0.053260       0.018060       0.035200              8.425681       7.648951       0.655189      -3.565417       7.961159       1.883866       9.666932          -0.000001
          195              C       3.774001      11.983421      11.002495       0.091480      26.193597 0.34699437E+03  0.77844770E+04                                 7.937152                            6.413754      -0.028920       2.008380                    0.998832      26.697236      77.341622       0.614138       0.444563      -1.037023       0.025250       0.044261       0.010923       0.052114       0.001117       0.037088      -0.021816       0.018134      -0.042206      -0.047065       0.002987       0.044077              8.743082       8.137401       1.132827      -3.103657       8.287234       1.989768       9.804613          -0.000001
          196              C       4.583774      11.721194       9.924092      -0.195489      32.181841 0.46520566E+03  0.11162778E+05                                 8.889162                            7.270633      -0.004054       1.979718                    0.997658      30.023010      88.203278       0.599029       0.426119      -1.054386      -0.003888      -0.005147       0.010074       0.011963      -0.013889       0.012390       0.008530       0.009463       0.025372      -0.025015       0.007421       0.017594              9.771467      10.412911       2.089630      -4.115746       8.756538       0.659486      10.144953           0.000003
          197              C       0.642537      11.564867      13.058016       0.581690      22.930050 0.25088067E+03  0.52016995E+04                                 7.456768                            5.627440       0.078723       2.082239                    0.999714      22.437973      62.955417       0.624083       0.473354      -1.018569       0.046206       0.040254       0.014332       0.062935      -0.026098      -0.033515       0.054829       0.011800       0.193542      -0.065876      -0.035707       0.101584              8.669848      10.212345       3.116709       1.470775       9.545298      -1.414031       6.251900           0.000001
          198              C      -0.247372      10.374761      13.248673      -0.002664      37.420230 0.44920066E+03  0.10594962E+05                                 9.705401                            7.063589       0.029570       2.011829                    0.999507      27.420155      77.694042       0.623455       0.416526      -1.069397      -0.034884      -0.035357       0.008593       0.050407      -0.011750       0.005706       0.000500       0.009096       0.010384      -0.015075       0.002050       0.013025             11.724280      13.507807       4.963989       2.172808      13.444124      -2.067473       8.220909           0.000006
          199              C       0.116916       9.344345      14.112587      -0.175394      36.132213 0.49528446E+03  0.12133148E+05                                 9.719041                            7.607913      -0.257453       1.873540                    0.999350      31.689437      95.629382       0.570532       0.438236      -1.041757      -0.021177       0.005157      -0.008134       0.023265      -0.010236       0.003429       0.029680       0.034039       0.033596      -0.041965       0.013214       0.028751             11.013666       9.682414       3.054017       1.066624      14.866402      -3.260630       8.492183           0.000001
          200              C      -0.727362       8.268543      14.315160       0.006829      38.521346 0.44280782E+03  0.10407347E+05                                 9.891411                            7.003797      -0.010720       1.997292                    0.999220      27.400613      77.514471       0.627333       0.415416      -1.070056      -0.030741       0.031901      -0.033072       0.055285       0.008855       0.002650       0.008214       0.008938      -0.012562      -0.012568      -0.001936       0.014504             12.120764      10.611439       0.532321       3.359295      15.579464      -5.130898      10.171388           0.000002
          201              C      -0.317184       7.182656      15.262487       0.571976      23.751745 0.25979171E+03  0.54283605E+04                                 7.629506                            5.706372      -0.035719       2.036985                    0.999686      22.743647      63.856726       0.623644       0.470031      -1.021362      -0.004309      -0.045019       0.037833       0.058963      -0.020119      -0.063704       0.049252       0.032948       0.067233      -0.065347      -0.033160       0.098507              9.030886       6.834602      -0.414797       2.266019      12.397594      -3.900935       7.860463           0.000001
          202              C       7.461894       8.169368      13.600196      -0.279467      38.095159 0.53357784E+03  0.13269457E+05                                 9.916718                            7.799860      -0.226949       1.872743                    0.999550      32.801984      98.579093       0.576028       0.427570      -1.051939       0.030683      -0.009306       0.029868       0.043819       0.028135      -0.016321       0.004897       0.013018      -0.022293      -0.033205      -0.001803       0.035008             11.201786      12.529027      -0.215578       5.077287      10.990837      -2.909170      10.085493           0.000000
          203              C       7.119171       9.184656      12.722380       0.262798      31.588495 0.35522638E+03  0.79338890E+04                                 8.797490                            6.383721      -0.009922       2.011739                    0.999569      25.147645      70.286882       0.637458       0.430203      -1.056392      -0.041608       0.000542      -0.028047       0.050181       0.016774       0.029859       0.000107       0.034657      -0.050226      -0.034687      -0.010604       0.045291             10.691193      14.035165       2.707334       4.762669       9.676025      -1.074215       8.362388           0.000005
          204              C      -1.449761      10.290714      12.559527      -0.236259      37.810612 0.50737048E+03  0.12453417E+05                                 9.874664                            7.596749      -0.087220       1.924581                    0.999498      31.725909      94.563029       0.585034       0.426542      -1.053115       0.019209       0.014764       0.013046       0.027516      -0.042451      -0.000877      -0.000931      -0.009702       0.077319      -0.055634       0.025790       0.029844             11.378928      14.781405       4.114572       3.349151      11.199162      -1.105699       8.156216           0.000002
          205              C       5.183271       8.009679      11.959752      -0.071880      27.485845 0.37030542E+03  0.84125109E+04                                 8.058541                            6.417958      -0.143900       1.956392                    0.998571      28.071356      80.855682       0.646362       0.417124      -1.057564       0.033654       0.083852      -0.020879       0.092734       0.024727      -0.009242       0.006973       0.011003      -0.015389      -0.028248       0.000088       0.028159              9.535704      12.303976       1.176882       4.296590       7.500136       0.577514       8.803000           0.000004
          206              C       4.124184       8.192901      10.903195       0.101840      32.949872 0.41424436E+03  0.95903609E+04                                 9.087018                            6.877922      -0.082296       1.990215                    0.999311      26.226883      74.021956       0.617787       0.428242      -1.060259       0.023026       0.013344       0.012617       0.029452      -0.008171       0.032174      -0.005892       0.020603       0.018771      -0.025684      -0.015040       0.040724             10.909569      14.733313      -1.020419       4.649983       5.492689       0.423213      12.502704           0.000004
          207              C       2.824173       8.557665      11.272593      -0.149365      31.639795 0.45171419E+03  0.10740253E+05                                 8.724715                            7.135872       0.234586       2.050635                    0.999230      29.638655      86.168579       0.609388       0.422729      -1.058396      -0.026533       0.019573      -0.025095       0.041435       0.010514      -0.003549       0.005592      -0.013610       0.049851      -0.021716       0.003502       0.018214              9.663008      12.922517      -1.343079       2.074921       5.663889       0.274189      10.402617           0.000005
          208              C       4.418067       8.039936       9.572568      -0.141666      30.767195 0.44081736E+03  0.10443669E+05                                 8.620120                            7.097138       0.095747       2.009168                    0.998958      29.622103      86.677144       0.603355       0.428488      -1.052165      -0.021719       0.006918      -0.025478       0.034186      -0.001414      -0.002594       0.008447       0.012753      -0.084157      -0.030048       0.009212       0.020836              9.459899      10.860427      -1.045904       2.536195       5.516685       0.622211      12.002584           0.000007
          209              C       4.470396      11.107651      15.135382       0.101304      24.526099 0.32562718E+03  0.71425580E+04                                 7.426934                            6.104496       0.290317       2.115046                    0.999830      25.649788      71.904788       0.650673       0.429151      -1.053156       0.015360       0.045525       0.001567       0.048072       0.017256      -0.029450       0.014682       0.006391      -0.014727      -0.041767       0.010856       0.030911              8.071279       8.447949      -0.103375       3.634198       8.032010      -0.184923       7.733878           0.000000
          210              C       5.345407      10.618497      16.072779      -0.200336      30.027096 0.42329422E+03  0.98553095E+04                                 8.300826                            6.817085       0.430587       2.118324                    0.999806      28.926252      81.934678       0.638987       0.411705      -1.070494      -0.003077      -0.003829      -0.006178       0.007893      -0.004135      -0.012659      -0.011333      -0.016561      -0.004155      -0.021169       0.004285       0.016884              9.100056       9.959339       0.329243       4.615881       8.474580       0.320072       8.866250           0.000003
          211              C       6.226455      11.474096      16.708302       0.189538      28.757362 0.37977455E+03  0.86325812E+04                                 8.432783                            6.685067      -0.093395       1.999727                    0.999113      25.250671      71.400947       0.610625       0.441283      -1.048783       0.028072      -0.011870       0.018630       0.035722      -0.013043      -0.009201      -0.002830       0.036740       0.013713      -0.025852       0.002219       0.023633              9.607373      11.257561      -0.170124       5.633869       8.025887      -0.509617       9.538669           0.000001
          212              C       6.206423      12.776824      16.311100      -0.194117      30.440470 0.44603666E+03  0.10571406E+05                                 8.494485                            7.094063       0.124491       2.016454                    0.999442      29.688839      86.166686       0.610792       0.423108      -1.058196       0.003538       0.007131      -0.015088       0.017059       0.002840      -0.024161       0.007638       0.006711       0.009076      -0.024528      -0.002469       0.026997              9.105841       9.974614      -0.684103       4.316854       8.833500      -1.121747       8.509409           0.000007
          213              C       5.299025      13.197059      15.355829       0.089263      24.838842 0.32318263E+03  0.70691389E+04                                 7.432129                            6.033799       0.288913       2.109781                    0.999847      25.754995      71.884156       0.662861       0.422440      -1.058280      -0.015004      -0.042746      -0.014069       0.047437       0.005064      -0.038837       0.012498      -0.017869      -0.022594      -0.047800       0.013956       0.033844              8.061599       8.218491      -0.131187       3.698302       8.199066      -0.743515       7.767240           0.000005
          214              C       7.109618      10.991666      17.808552      -0.189905      28.090040 0.40962045E+03  0.95818311E+04                                 8.232144                            6.796271      -0.386248       1.868133                    0.996908      29.979237      88.781271       0.619225       0.422855      -1.049734       0.045341       0.047278      -0.023628       0.069637       0.006732       0.010504       0.000494       0.054428       0.051262      -0.036590       0.007741       0.028848              9.287376      12.917721       0.060654       2.680814       6.152913      -0.010892       8.791495           0.000004
          215              C      -0.403443      11.585038      19.220605      -0.119103      25.330213 0.38892815E+03  0.90226574E+04                                 7.793274                            6.705910      -0.468134       1.846048                    0.997787      29.650895      88.788445       0.608925       0.433588      -1.038320       0.033219       0.038877      -0.048245       0.070303       0.037048       0.012247       0.015612       0.048364       0.124618      -0.065615       0.012405       0.053210              8.496484      10.168918       1.613910       1.099025       6.275495       0.950093       9.045037           0.000002
          216              C       0.833733      12.413741      19.313947      -0.123132      25.494699 0.39887755E+03  0.93311298E+04                                 7.880593                            6.837073      -0.568231       1.810054                    0.997626      30.127963      91.201196       0.595771       0.439473      -1.032715      -0.021625      -0.051487      -0.055186       0.078512       0.041463      -0.016797      -0.012329       0.055621       0.076681      -0.062811       0.010009       0.052801              8.542344      11.134158       1.442494      -0.016108       6.124924       0.783220       8.367949           0.000002
          217              C       1.121440      12.299437      16.966483      -0.120884      26.406069 0.41072256E+03  0.96531569E+04                                 8.056156                            6.923467      -0.485174       1.841090                    0.997432      29.804128      89.652076       0.595464       0.437653      -1.036531      -0.029866      -0.040103       0.051116       0.071506       0.035061       0.014065       0.018491       0.052744       0.105567      -0.062601       0.009991       0.052610              8.920750      10.768379       2.062798       1.212614       6.578573       0.983465       9.415296          -0.000000
          218              C      -0.140470      11.467372      16.875127      -0.118561      24.692905 0.39294474E+03  0.91432147E+04                                 7.676782                            6.759002      -0.472115       1.847040                    0.997569      29.626670      88.973960       0.603773       0.435978      -1.036448       0.016837       0.050098       0.051988       0.074135       0.034078      -0.015935      -0.011471       0.062473       0.086819      -0.060892       0.011217       0.049676              8.312760      10.459744       1.629657      -0.023236       6.360355       1.133586       8.118180           0.000003
          219              C       2.978715      12.865914      18.324914      -0.174430      29.609028 0.41413897E+03  0.97396407E+04                                 8.636023                            6.894402      -0.459764       1.845827                    0.996722      30.157123      90.318287       0.605105       0.430406      -1.042361      -0.042854      -0.043165       0.033945       0.069656       0.001304       0.009382       0.001292       0.060486       0.075140      -0.042812       0.011314       0.031498             10.125201      14.549018       0.709575       3.552101       5.947363       0.281617       9.879221           0.000000
          220              C       3.869208      12.588559      19.504604       0.180833      30.495855 0.38805105E+03  0.88691248E+04                                 8.798108                            6.763085      -0.076193       2.008177                    0.999427      25.389706      72.010521       0.606292       0.442010      -1.048264      -0.027222       0.006063      -0.014714       0.031532      -0.014266      -0.004688       0.009581       0.026195       0.018160      -0.024058       0.002962       0.021096             10.286797      12.053140       1.139148       5.845710       7.625628      -1.154173      11.181621          -0.000000
          221              C       3.805998      11.437115       0.395216      -0.193980      31.011882 0.43179927E+03  0.10128552E+05                                 8.537590                            6.924680       0.226455       2.049313                    0.999704      29.343396      84.105580       0.627035       0.416436      -1.064795      -0.002722      -0.001810       0.017491       0.017794       0.004614      -0.014136       0.005757      -0.001931      -0.025905      -0.020121       0.007331       0.012790              9.356163       9.386609       0.186405       4.451510       8.060083      -2.151181      10.621798          -0.000000
          222              C       4.664441      11.247169       1.461703       0.091946      25.697687 0.32000762E+03  0.69758349E+04                                 7.601910                            5.994916       0.228454       2.088426                    0.999733      25.663866      71.287097       0.667165       0.421150      -1.060091       0.019141       0.041908      -0.000029       0.046072      -0.002318      -0.040479       0.008543      -0.019688      -0.068157      -0.053260       0.018060       0.035200              8.425681       7.648954       0.655192       3.565419       7.961157      -1.883862       9.666933          -0.000001
          223              C       5.670308      13.230678       1.072445       0.091480      26.193603 0.34699444E+03  0.77844789E+04                                 7.937153                            6.413754      -0.028920       2.008380                    0.998832      26.697239      77.341632       0.614138       0.444563      -1.037023      -0.025250      -0.044261       0.010923       0.052114       0.001117      -0.037088       0.021816       0.018134      -0.042206      -0.047065       0.002987       0.044077              8.743083       8.137401       1.132827       3.103657       8.287236      -1.989768       9.804613          -0.000001
          224              C       4.860535      13.492905      -0.005958      -0.195489      32.181838 0.46520559E+03  0.11162776E+05                                 8.889161                            7.270633      -0.004054       1.979719                    0.997658      30.023008      88.203270       0.599029       0.426119      -1.054386       0.003888       0.005147       0.010074       0.011963      -0.013889      -0.012390      -0.008530       0.009463       0.025372      -0.025015       0.007421       0.017594              9.771467      10.412910       2.089629       4.115747       8.756537      -0.659486      10.144953           0.000003
          225              N       1.272778       3.977104      15.014236      -0.222795      32.217569 0.49584534E+03  0.11829498E+05                                 8.415507                            7.210298       0.071806       2.059439                    0.998429      27.263855      74.396598       0.652972       0.393180      -1.099428       0.094141      -0.050460      -0.094933       0.142902       0.035792       0.029887      -0.026290      -0.050692      -0.127294      -0.072828       0.006745       0.066082              9.030835       9.028450       0.353913      -3.577038       9.503130       0.155010       8.560926           0.000000
          226              N       5.180520       3.407265      11.854494      -0.142885      32.836717 0.48208158E+03  0.11423444E+05                                 8.625651                            7.050586       0.013774       2.033766                    0.999133      26.703839      72.683583       0.668449       0.386688      -1.103727       0.066877      -0.247815      -0.011261       0.256927       0.109869      -0.003926      -0.018514       0.395755       0.364721      -0.287821       0.120688       0.167133              9.920402      14.624944       1.613112      -2.131077       5.088321      -1.041569      10.047942           0.000006
          227              N       8.014000       3.674535      11.522830      -0.144810      33.288669 0.47424041E+03  0.11226558E+05                                 8.774052                            7.033506      -0.069618       2.004946                    0.999334      26.997689      74.197884       0.661426       0.391180      -1.097124      -0.063667       0.248166       0.015732       0.256685       0.115347      -0.001746      -0.025226       0.415857       0.398620      -0.305529       0.132537       0.172992             10.236645      15.390863       1.957772      -1.928473       5.100794      -0.948090      10.218277           0.000007
          228              N       2.429708       3.736729       8.115433      -0.221150      33.466743 0.48582442E+03  0.11533212E+05                                 8.616568                            7.090261       0.056179       2.047704                    0.999144      27.337857      74.452016       0.664904       0.388040      -1.102880      -0.087890       0.020801       0.108720       0.141341       0.027644       0.038035      -0.004327      -0.060985      -0.104077      -0.067119       0.007419       0.059699              9.523405       7.928896       1.572500      -2.876851       9.180067       2.029582      11.461252          -0.000001
          229              N       1.875325       4.427596       5.084186      -0.222795      32.217558 0.49584497E+03  0.11829487E+05                                 8.415505                            7.210295       0.071806       2.059439                    0.998429      27.263855      74.396597       0.652972       0.393180      -1.099428      -0.094141       0.050460      -0.094933       0.142902       0.035792      -0.029887       0.026290      -0.050692      -0.127294      -0.072828       0.006745       0.066082              9.030833       9.028446       0.353913       3.577037       9.503129      -0.155011       8.560923           0.000000
          230              N       7.357383       4.997434       1.924444      -0.142885      32.836703 0.48208157E+03  0.11423443E+05                                 8.625648                            7.050586       0.013775       2.033766                    0.999133      26.703834      72.683562       0.668449       0.386688      -1.103727      -0.066877       0.247815      -0.011261       0.256927       0.109869       0.003926       0.018514       0.395754       0.364720      -0.287821       0.120688       0.167133              9.920398      14.624934       1.613110       2.131074       5.088321       1.041568      10.047939           0.000006
          231              N       4.523903       4.730165       1.592780      -0.144810      33.288653 0.47424031E+03  0.11226555E+05                                 8.774049                            7.033505      -0.069617       2.004947                    0.999334      26.997682      74.197854       0.661427       0.391180      -1.097124       0.063667      -0.248166       0.015732       0.256685       0.115347       0.001746       0.025226       0.415856       0.398619      -0.305528       0.132537       0.172992             10.236640      15.390852       1.957772       1.928472       5.100793       0.948090      10.218274           0.000007
          232              N       0.718395       4.667970      18.045483      -0.221150      33.466749 0.48582444E+03  0.11533213E+05                                 8.616569                            7.090261       0.056179       2.047704                    0.999144      27.337858      74.452018       0.664904       0.388040      -1.102880       0.087890      -0.020801       0.108720       0.141341       0.027644      -0.038035       0.004327      -0.060985      -0.104077      -0.067119       0.007419       0.059699              9.523406       7.928897       1.572500       2.876851       9.180068      -2.029584      11.461253          -0.000001
          233              N       5.023428      12.832295       4.845864      -0.222795      32.217567 0.49584529E+03  0.11829497E+05                                 8.415507                            7.210297       0.071806       2.059439                    0.998429      27.263854      74.396595       0.652972       0.393180      -1.099428      -0.094141       0.050460       0.094933       0.142902       0.035792       0.029887      -0.026290      -0.050692      -0.127294      -0.072828       0.006745       0.066082              9.030835       9.028449       0.353913      -3.577038       9.503129       0.155011       8.560926           0.000000
          234              N       1.115686      13.402134       8.005606      -0.142885      32.836703 0.48208135E+03  0.11423437E+05                                 8.625648                            7.050584       0.013775       2.033766                    0.999133      26.703832      72.683553       0.668449       0.386688      -1.103727      -0.066877       0.247814       0.011261       0.256927       0.109869      -0.003926      -0.018514       0.395754       0.364721      -0.287821       0.120688       0.167133              9.920399      14.624939       1.613111      -2.131076       5.088320      -1.041569      10.047937           0.000006
          235              N      -1.717794      13.134864       8.337270      -0.144810      33.288668 0.47424041E+03  0.11226558E+05                                 8.774051                            7.033506      -0.069617       2.004946                    0.999334      26.997689      74.197882       0.661427       0.391180      -1.097124       0.063667      -0.248166      -0.015732       0.256685       0.115347      -0.001746      -0.025226       0.415856       0.398619      -0.305529       0.132537       0.172992             10.236644      15.390862       1.957772      -1.928473       5.100793      -0.948089      10.218276           0.000007
          236              N       3.866498      13.072670      11.744667      -0.221150      33.466741 0.48582438E+03  0.11533211E+05                                 8.616567                            7.090261       0.056179       2.047704                    0.999144      27.337856      74.452010       0.664904       0.388040      -1.102880       0.087890      -0.020800      -0.108720       0.141341       0.027644       0.038035      -0.004327      -0.060985      -0.104077      -0.067119       0.007419       0.059699              9.523404       7.928896       1.572500      -2.876851       9.180066       2.029582      11.461251          -0.000001
          237              N       4.420881      12.381803      14.775914      -0.222795      32.217557 0.49584496E+03  0.11829487E+05                                 8.415505                            7.210295       0.071806       2.059439                    0.998429      27.263855      74.396601       0.652972       0.393180      -1.099428       0.094141      -0.050460       0.094933       0.142902       0.035792      -0.029887       0.026290      -0.050692      -0.127294      -0.072828       0.006745       0.066082              9.030833       9.028447       0.353913       3.577037       9.503128      -0.155011       8.560924           0.000000
          238              N      -1.061177      11.811965      17.935656      -0.142885      32.836707 0.48208163E+03  0.11423445E+05                                 8.625649                            7.050586       0.013775       2.033766                    0.999133      26.703836      72.683568       0.668449       0.386688      -1.103727       0.066877      -0.247815       0.011261       0.256927       0.109869       0.003926       0.018514       0.395755       0.364720      -0.287821       0.120688       0.167133              9.920399      14.624935       1.613110       2.131075       5.088321       1.041569      10.047940           0.000005
          239              N       1.772303      12.079234      18.267320      -0.144810      33.288660 0.47424042E+03  0.11226558E+05                                 8.774050                            7.033506      -0.069617       2.004947                    0.999334      26.997685      74.197867       0.661427       0.391180      -1.097124      -0.063667       0.248166      -0.015732       0.256685       0.115347       0.001746       0.025226       0.415856       0.398619      -0.305528       0.132537       0.172992             10.236641      15.390854       1.957772       1.928472       5.100794       0.948090      10.218277           0.000007
          240              N       5.577811      12.141429       1.814617      -0.221150      33.466751 0.48582447E+03  0.11533213E+05                                 8.616569                            7.090262       0.056179       2.047704                    0.999144      27.337859      74.452021       0.664904       0.388040      -1.102880      -0.087890       0.020801      -0.108720       0.141341       0.027644      -0.038035       0.004327      -0.060985      -0.104077      -0.067119       0.007419       0.059699              9.523407       7.928897       1.572500       2.876851       9.180069      -2.029584      11.461253          -0.000001
          241              O       8.026563       3.086374      16.185584      -0.572344      41.021553 0.59337117E+03  0.14598692E+05                                 9.438140                            7.517989       0.284615       2.149529                    0.994715      27.629356      73.114674       0.696964       0.357197      -1.142129      -0.039699       0.036367       0.013985       0.055625       0.021376      -0.011532      -0.024155       0.086983      -0.031566      -0.053920      -0.004142       0.058062             11.039172      16.075948       4.145194      -3.376677       8.594124      -1.169797       8.447445           0.000001
          242              O       6.505731       4.130069      17.377587      -0.560172      29.312129 0.45929516E+03  0.10600346E+05                                 7.410264                            6.560282       0.957671       2.355897                    0.998855      27.197431      69.733755       0.755255       0.351386      -1.146693       0.004436      -0.012154      -0.006098       0.014304      -0.059634       0.009874       0.007421      -0.086050       0.245913      -0.115271       0.032461       0.082810              7.768479       6.256233      -0.580670      -1.388399       8.617690       2.863920       8.431513           0.000012
          243              O       3.861529      15.696617      13.860364      -0.585451      30.677956 0.48487086E+03  0.11333346E+05                                 7.625505                            6.721112       0.737332       2.273044                    0.998118      27.684110      71.229127       0.750044       0.349372      -1.149346      -0.025700      -0.001263       0.008219       0.027011      -0.036703      -0.008454      -0.034210       0.110655       0.105284      -0.093570       0.044099       0.049471              8.108950       8.194695      -0.874166      -3.071832       7.763369       1.157354       8.368785           0.000006
          244              O       2.091396      14.553073      14.480992      -0.551809      35.518903 0.52919600E+03  0.12688518E+05                                 8.605571                            7.111711       0.275050       2.140573                    0.996430      27.566389      72.685704       0.712769       0.358396      -1.137935       0.021349       0.017034      -0.017771       0.032585       0.021438       0.017805       0.010050      -0.094977      -0.107196      -0.051111      -0.020608       0.071719              9.833973       6.750216       1.432165      -0.478898      15.435699       3.360108       7.316003           0.000009
          245              O       2.830815       0.771551      17.840328      -0.208610      29.847751 0.36172815E+03  0.78630967E+04                                 7.753857                            5.858942       0.493476       2.278790                    0.999486      22.829317      56.768502       0.791785       0.355867      -1.143301       0.019415      -0.164317      -0.088596       0.187687       0.126627      -0.074058      -0.018777       0.062176      -0.251645      -0.125831      -0.064521       0.190352              9.587725      14.223804       3.480807      -5.342782       7.197357      -1.344355       7.342013           0.000007
          246              O       4.511340       5.318326       6.255534      -0.572344      41.021537 0.59337112E+03  0.14598690E+05                                 9.438137                            7.517989       0.284615       2.149529                    0.994715      27.629355      73.114669       0.696964       0.357197      -1.142129       0.039699      -0.036367       0.013985       0.055625       0.021376       0.011532       0.024155       0.086983      -0.031566      -0.053920      -0.004142       0.058062             11.039168      16.075939       4.145189       3.376674       8.594121       1.169794       8.447443           0.000001
          247              O       6.032172       4.274630       7.447538      -0.560172      29.312147 0.45929551E+03  0.10600356E+05                                 7.410267                            6.560284       0.957671       2.355897                    0.998855      27.197434      69.733767       0.755255       0.351386      -1.146693      -0.004436       0.012154      -0.006098       0.014304      -0.059634      -0.009874      -0.007421      -0.086050       0.245913      -0.115271       0.032461       0.082810              7.768483       6.256235      -0.580670       1.388401       8.617690      -2.863923       8.431523           0.000012
          248              O       5.582780       9.517482       3.930314      -0.585451      30.677952 0.48487075E+03  0.11333343E+05                                 7.625505                            6.721112       0.737332       2.273044                    0.998118      27.684106      71.229115       0.750044       0.349372      -1.149346       0.025700       0.001263       0.008219       0.027011      -0.036703       0.008454       0.034210       0.110655       0.105284      -0.093570       0.044100       0.049471              8.108949       8.194696      -0.874165       3.071832       7.763368      -1.157353       8.368784           0.000006
          249              O       7.352913      10.661025       4.550942      -0.551809      35.518894 0.52919574E+03  0.12688511E+05                                 8.605570                            7.111709       0.275051       2.140573                    0.996430      27.566391      72.685711       0.712769       0.358396      -1.137935      -0.021349      -0.017034      -0.017771       0.032585       0.021438      -0.017805      -0.010050      -0.094977      -0.107196      -0.051111      -0.020608       0.071719              9.833971       6.750216       1.432166       0.478898      15.435695      -3.360108       7.316002           0.000009
          250              O       0.317288       7.633148       7.910278      -0.208610      29.847763 0.36172827E+03  0.78630999E+04                                 7.753859                            5.858943       0.493476       2.278789                    0.999486      22.829320      56.768513       0.791785       0.355867      -1.143301      -0.019415       0.164317      -0.088596       0.187687       0.126627       0.074058       0.018777       0.062176      -0.251645      -0.125831      -0.064521       0.190352              9.587728      14.223811       3.480808       5.342784       7.197358       1.344356       7.342015           0.000007
          251              O      -1.730357      13.723025       3.674516      -0.572344      41.021556 0.59337121E+03  0.14598693E+05                                 9.438141                            7.517990       0.284614       2.149529                    0.994715      27.629357      73.114679       0.696964       0.357197      -1.142129       0.039699      -0.036367      -0.013986       0.055625       0.021376      -0.011532      -0.024155       0.086983      -0.031566      -0.053920      -0.004142       0.058062             11.039174      16.075949       4.145195      -3.376678       8.594126      -1.169797       8.447447           0.000001
          252              O      -0.209525      12.679330       2.482512      -0.560172      29.312142 0.45929543E+03  0.10600353E+05                                 7.410267                            6.560284       0.957671       2.355897                    0.998855      27.197431      69.733758       0.755255       0.351386      -1.146693      -0.004436       0.012154       0.006098       0.014304      -0.059634       0.009874       0.007421      -0.086050       0.245913      -0.115271       0.032461       0.082810              7.768482       6.256235      -0.580670      -1.388401       8.617690       2.863923       8.431522           0.000012
          253              O       2.434677       1.112782       5.999736      -0.585451      30.677959 0.48487093E+03  0.11333348E+05                                 7.625506                            6.721113       0.737332       2.273044                    0.998118      27.684108      71.229126       0.750043       0.349372      -1.149346       0.025700       0.001263      -0.008219       0.027011      -0.036703      -0.008454      -0.034210       0.110655       0.105284      -0.093570       0.044099       0.049471              8.108951       8.194697      -0.874166      -3.071832       7.763370       1.157354       8.368786           0.000006
          254              O       4.204810       2.256326       5.379108      -0.551810      35.518915 0.52919622E+03  0.12688525E+05                                 8.605574                            7.111713       0.275050       2.140573                    0.996430      27.566394      72.685723       0.712769       0.358396      -1.137935      -0.021349      -0.017034       0.017771       0.032585       0.021438       0.017805       0.010050      -0.094977      -0.107196      -0.051111      -0.020608       0.071719              9.833975       6.750217       1.432165      -0.478898      15.435703       3.360109       7.316005           0.000009
          255              O       3.465391      16.037848       2.019772      -0.208610      29.847752 0.36172816E+03  0.78630970E+04                                 7.753857                            5.858942       0.493475       2.278789                    0.999486      22.829317      56.768505       0.791785       0.355867      -1.143301      -0.019415       0.164317       0.088596       0.187687       0.126627      -0.074058      -0.018777       0.062176      -0.251645      -0.125831      -0.064521       0.190352              9.587725      14.223805       3.480807      -5.342783       7.197357      -1.344356       7.342014           0.000007
          256              O       1.784866      11.491073      13.604566      -0.572344      41.021542 0.59337121E+03  0.14598693E+05                                 9.438139                            7.517990       0.284614       2.149529                    0.994715      27.629356      73.114678       0.696964       0.357197      -1.142129      -0.039699       0.036367      -0.013985       0.055625       0.021376       0.011532       0.024155       0.086983      -0.031566      -0.053920      -0.004142       0.058062             11.039170      16.075943       4.145189       3.376674       8.594123       1.169794       8.447443           0.000001
          257              O       0.264034      12.534769      12.412563      -0.560172      29.312133 0.45929523E+03  0.10600348E+05                                 7.410265                            6.560282       0.957671       2.355897                    0.998855      27.197431      69.733758       0.755255       0.351386      -1.146693       0.004436      -0.012154       0.006098       0.014304      -0.059634      -0.009874      -0.007421      -0.086050       0.245913      -0.115271       0.032461       0.082810              7.768479       6.256234      -0.580671       1.388400       8.617690      -2.863920       8.431514           0.000012
          258              O       0.713426       7.291917      15.929786      -0.585451      30.677955 0.48487080E+03  0.11333345E+05                                 7.625505                            6.721112       0.737331       2.273044                    0.998118      27.684106      71.229117       0.750044       0.349372      -1.149346      -0.025700      -0.001263      -0.008219       0.027011      -0.036703       0.008454       0.034210       0.110655       0.105284      -0.093570       0.044099       0.049471              8.108950       8.194697      -0.874166       3.071832       7.763369      -1.157353       8.368784           0.000006
          259              O      -1.056707       6.148374      15.309158      -0.551809      35.518895 0.52919575E+03  0.12688511E+05                                 8.605570                            7.111709       0.275051       2.140573                    0.996430      27.566392      72.685713       0.712769       0.358396      -1.137935       0.021349       0.017034       0.017771       0.032585       0.021438      -0.017805      -0.010050      -0.094977      -0.107196      -0.051111      -0.020608       0.071719              9.833971       6.750216       1.432166       0.478898      15.435694      -3.360108       7.316001           0.000009
          260              O       5.978918       9.176251      11.949822      -0.208610      29.847770 0.36172835E+03  0.78631022E+04                                 7.753861                            5.858944       0.493475       2.278789                    0.999486      22.829322      56.768523       0.791785       0.355867      -1.143301       0.019415      -0.164317       0.088596       0.187687       0.126627       0.074058       0.018777       0.062176      -0.251645      -0.125831      -0.064521       0.190352              9.587730      14.223814       3.480809       5.342786       7.197360       1.344357       7.342017           0.000007

******************************************************
Auxiliary information for the entire system
The total spin magnetic moment of the unit cell is   0.000490
The total net atomic charge of the unit cell is   -0.000011
Accuracy of reproducing the electrostatic potential in the unit cell:
  The inner radius (bohr) =    5.0000
  The outer radius (bohr) =   12.0000
  Valid grid points have density less than (e/(bohr^3)) =    0.0001
  The number of valid grid points were=        13936
  The rms potential error without charges in kcal/mol is=      5.73426
  The rms potential error with partial charges in kcal/mol is=      1.50227
  The RRMSE value at monopole order=      0.26198
  The rms potential error with partial charges and cloud penetration in kcal/mol is=      1.50261
  The RRMSE value at monopole order with cloud penetration is=      0.26204
  The rms potential error with partial charges and atomic dipoles in kcal/mol is=      0.80115
  The RRMSE value at dipole order=      0.13971
  The rms potential error with partial charges, atomic dipoles and cloud penetration in kcal/mol is=      0.80639
  The RRMSE value at dipole order with cloud penetration=      0.14063

******************************************************
The electron densities and ab initio electrostatic potential were computed in VASP using the PBE functional and
projector augmented wave method. See the main text of the journal article for a description of computational details.
The atomic charges, dipoles, and quadrupoles were computed with the DDEC6 method as described in
(a) T. A. Manz and N. Gabaldon Limas, RSC Adv. 6 (2016) 47771-47801 DOI: 10.1039/c6ra04656h
(b) N. Gabaldon Limas and T. A. Manz, RSC Adv. 8 (2018) 2678-2707 DOI: 10.1039/c7ra11829e.
For each atom in the material, the electron cloud parameters were fit to the spherically averaged atom-in-material
electron density using radial positions for which this density was between 10^-4 and 10^-2 electrons per cubic bohr.
The polarizabilities, dispersion coefficients, and quantum Drude oscillator (QDO) parameters were fit using the MCLF method.
The magnetic structure of the system was optimized in VASP from the default ferromagnetic initial guess using spin polarization.
The atomic spin moments (ASMs) were computed on this optimized magnetic structure using the DDEC6 partition as inputs
to the method of T. A. Manz and D. S. Sholl, J. Chem. Theory Comput. 7 (2011) 4146-4164 DOI: 10.1021/ct200539n.
The RMSE and RRMSE were computed using a uniform grid with Ewald summation.
