# Supplementary material for: A collection of forcefield precursors for metal–organic frameworks
Source: RSC Adv. 2019 Nov 13;9(63):36492–507. doi: 10.1039/c9ra07327b (PMC9075174; doi:10.1039/c9ra07327b)
Supplement: RA-009-C9RA07327B-s5518 [file RA-009-C9RA07327B-s5518.xyz]

   85
jmolscript: load "" {1 1 1} spacegroup "x,y,z" unitcell [{     11.458100     0.000000     0.000000 }, {      3.481105    11.151175     0.000000 }, {      1.815471     4.858429    10.676476 }]
Zn     0.907736     2.429214     5.338238     0.845352
Zn     2.648288     8.004802     5.338238     0.658771
Zn     0.000000     0.000000     0.000000     0.657663
H     10.181634     3.334793     7.345415     0.102675
H      9.400390     6.266644     3.922537     0.119651
H      8.345209     4.704760     7.469263     0.119766
H      4.954002     7.550396     7.471398     0.097913
H     11.209862     4.859111     3.909726     0.109834
H      7.032320     6.562796     7.631545     0.116722
H      7.214969     6.575198     3.620393     0.129126
H      5.133736     7.541782     3.590499     0.096718
H      8.586757     6.790098    10.157599     0.124780
H     12.527352     9.227237     0.337377     0.106034
H     10.252556     9.175392     0.370474     0.127327
H     10.861878     6.713340    10.096743     0.103677
H      3.091937     1.523636     3.331061     0.102675
H      7.354286     9.742960     6.753939     0.119651
H      8.409467    11.304844     3.207213     0.119766
H     11.800674     8.459208     3.205078     0.097913
H      5.544814    11.150493     6.766750     0.109834
H      9.722356     9.446808     3.044931     0.116722
H      9.539707     9.434406     7.056083     0.129127
H     11.620940     8.467822     7.085977     0.096718
H      8.167919     9.219506     0.518877     0.124780
H      4.227324     6.782367    10.339099     0.106035
H      6.502120     6.834212    10.306002     0.127326
H      5.892798     9.296264     0.579733     0.103677
C     10.013086     3.922185     6.643971     0.105950
C      2.159242     5.468631     6.614077    -0.042154
C      5.211013    14.505428     8.184587     0.581524
C      7.348073     6.395480     5.631841     0.109028
C      9.526317     5.667615     4.622914    -0.193746
C      8.901137     4.739206     6.724045    -0.198737
C      5.405997     7.328573     6.689880     0.091703
C      2.330520     5.112025     5.166347     0.574547
C      1.936956     4.786807     7.791692    -0.042013
C      8.620566     5.619349     5.673479     0.101936
C     10.616384     4.817266     4.623982     0.117061
C      6.659789     6.732619     6.796645    -0.208488
C      6.767909     6.737887     4.418993    -0.190810
C      5.514291     7.325498     4.411520     0.109161
C      8.292270     4.849087    10.641244     0.093179
C      9.024819     5.989518    10.339099    -0.198318
C     12.061893    10.012890     0.162282     0.109447
C     10.692229     9.975541     0.195380    -0.190975
C     10.394946     5.936399    10.308138     0.102338
C      6.741590    12.087419     4.032505     0.105950
C     14.595434    10.540973     4.062399    -0.042154
C     11.543663     1.504176     2.491889     0.581523
C      9.406603     9.614124     5.044635     0.109028
C      7.228359    10.341989     6.053562    -0.193746
C      7.853539    11.270398     3.952431    -0.198737
C     11.348679     8.681031     3.986596     0.091703
C     14.424156    10.897579     5.510129     0.574547
C     14.817720    11.222797     2.884784    -0.042013
C      8.134110    10.390255     5.002997     0.101936
C      6.138292    11.192338     6.052494     0.117061
C     10.094887     9.276985     3.879831    -0.208488
C      9.986767     9.271717     6.257483    -0.190811
C     11.240385     8.684106     6.264956     0.109160
C      4.981301     0.009342     0.035232     0.093180
C      7.729857    10.020086     0.337377    -0.198318
C      4.692783     5.996714    10.514194     0.109447
C      6.062447     6.034063    10.481096    -0.190975
C      6.359730    10.073205     0.368338     0.102337
N     13.730276     6.773389     6.945048    -0.192621
N     10.859214     3.936137     5.606218    -0.201163
N      4.822201     7.596600     5.521873    -0.194205
N     13.579052     6.912662     8.258254    -0.087954
N     13.379810     5.709993     8.781402    -0.198319
N     11.097783     4.824485    10.567576    -0.184047
N      3.024400     9.236215     3.731428    -0.192621
N      5.895462    12.073467     5.070258    -0.201162
N     11.932475     8.413004     5.154603    -0.194205
N      3.175624     9.096942     2.418222    -0.087954
N      3.374866    10.299611     1.895074    -0.198319
N      2.175788     0.033944     0.108900    -0.184047
O      2.313356     3.911667     4.800144    -0.564241
O      2.526047     6.093955     4.393370    -0.542266
O      4.959437    13.627670     7.348618    -0.541485
O      5.318961    14.280529     9.432667    -0.559447
O     14.441320    12.097937     5.876332    -0.564242
O     14.228629     9.915649     6.283106    -0.542266
O     11.795239     2.381934     3.327858    -0.541485
O     11.435715     1.729075     1.243809    -0.559447

The following XYZ coordinates are in angstroms. Other properties are in atomic units.
The sperically averaged electron density of each atom fit to a function of the form exp(a - br)
eigen_1, eigen_2 and eigen_3 are the three eigenvalues of traceless quadrupole moment tensor
  atom number  atomic symbol              X              Y              Z     net charge C6 coefficient C8 coefficient C10 coefficient fluctuating dipole atomic polarizability isotropic forcefield polarizability              a              b squared Pearson coefficient          <r^3>          <r^4>         wp_QDO          m_QDO          q_QDO       dipole_x       dipole_y       dipole_z         dipole            Qxy            Qxz            Qyz     Q(x^2-y^2)  Q(3z^2 - R^2)        eigen_1        eigen_2        eigen_3 static polarizability      alpha(xx)      alpha(xy)      alpha(xz)      alpha(yy)      alpha(yz)      alpha(zz) atomic spin moment
            1             Zn       0.907736       2.429214       5.338238       0.845352     106.448726 0.18417822E+04  0.58570446E+05                                19.594614                           15.023397       0.476098       1.994004                    0.996455      47.494183     131.024910       0.419118       0.459546      -1.101248      -0.000000      -0.000000      -0.000000       0.000000       0.071644      -0.023617      -0.095619       0.044333       0.276116      -0.140906      -0.011932       0.152838             26.072916      21.295638      -2.080402       2.225741      35.759259       9.993221      21.163849           0.000002
            2             Zn       2.648288       8.004802       5.338238       0.658771     139.239645 0.21645547E+04  0.71500230E+05                                22.780910                           15.892631       0.788216       2.056896                    0.995290      51.153519     142.712133       0.423753       0.437577      -1.117475       0.000000      -0.000000       0.000000       0.000000      -0.008820       0.008264       0.117098      -0.118158       0.183872      -0.096137      -0.066971       0.163108             33.028944      29.606526       4.053251      -2.736559      47.304231     -16.699000      22.176074          -0.000003
            3             Zn       0.000000       0.000000       0.000000       0.657663     143.356711 0.21199045E+04  0.69714376E+05                                23.389090                           15.858930       0.765348       2.051000                    0.995146      51.156968     142.758661       0.418637       0.444900      -1.112002       0.000000       0.000000      -0.000000       0.000000      -0.003187      -0.007493       0.056612      -0.240115      -0.205905      -0.090802      -0.077214       0.168015             35.021738      30.057532       1.235193       0.808941      14.225450       0.130007      60.782233           0.000000
            4              H      10.181634       3.334793       7.345415       0.102675       1.157314 0.86649226E+01  0.86913151E+02                                 1.839971                            1.737619      -0.996509       2.414495                    0.997216       3.541995      10.073159       0.467315       1.306700      -0.704165       0.008256      -0.033269       0.035025       0.049007      -0.006596      -0.003189      -0.012622       0.000717       0.018404      -0.016076       0.001144       0.014932              1.870610       1.617294      -0.248103       0.159454       1.922061      -0.416487       2.072476          -0.000001
            5              H       9.400390       6.266644       3.922537       0.119651       1.115528 0.83377777E+01  0.81879103E+02                                 1.705455                            1.634772      -1.080623       2.365682                    0.997211       3.402173       9.218903       0.518905       1.201974      -0.727385      -0.002077       0.019167      -0.027307       0.033427      -0.008128      -0.007700      -0.008176       0.009310       0.031768      -0.018773       0.003588       0.015186              1.719548       1.554833      -0.148208       0.067052       1.886612      -0.412333       1.717200          -0.000001
            6              H       8.345209       4.704760       7.469263       0.119766       1.130321 0.84471726E+01  0.83939559E+02                                 1.775071                            1.687135      -1.192810       2.315512                    0.995608       3.559085       9.976309       0.487788       1.263629      -0.712223      -0.021366      -0.004496       0.025066       0.033242      -0.006125      -0.007541      -0.009320       0.005299       0.000688      -0.015738       0.006269       0.009468              1.794293       1.842379      -0.128511      -0.453010       1.443673      -0.033820       2.096826          -0.000002
            7              H       4.954002       7.550396       7.471398       0.097913       1.197192 0.89531007E+01  0.90261547E+02                                 1.858856                            1.748285      -0.985162       2.412439                    0.997603       3.549077      10.017244       0.474564       1.280213      -0.709973      -0.023449       0.013844       0.038190       0.046904      -0.008050       0.000097       0.006526       0.002322       0.033110      -0.014664       0.001099       0.013564              1.894423       1.944355      -0.098987      -0.464138       1.515686       0.062178       2.223229          -0.000000
            8              H      11.209862       4.859111       3.909726       0.109834       1.229750 0.92580987E+01  0.93992614E+02                                 1.889288                            1.775648      -1.060142       2.388688                    0.997029       3.497822       9.863023       0.472401       1.277095      -0.711379       0.032034       0.003759      -0.042094       0.053030      -0.004020      -0.009335      -0.014501       0.008268       0.032399      -0.020490       0.000085       0.020406              1.933748       2.100069      -0.108718      -0.518391       1.686212       0.081422       2.014963          -0.000003
            9              H       7.032320       6.562796       7.631545       0.116722       1.030299 0.74794888E+01  0.72493317E+02                                 1.695117                            1.606022      -1.216422       2.300166                    0.995181       3.623161      10.211292       0.488672       1.293190      -0.704246       0.013804      -0.006624       0.027553       0.031521      -0.008356       0.003242       0.003312       0.009987       0.021752      -0.014295       0.005592       0.008703              1.721627       1.616414      -0.178857       0.287467       1.410006      -0.228515       2.138462          -0.000001
           10              H       7.214969       6.575198       3.620393       0.129126       1.015178 0.74024218E+01  0.69976266E+02                                 1.557415                            1.507487      -0.865174       2.475966                    0.999375       3.110903       8.048035       0.562814       1.151237      -0.741436       0.013911      -0.007021      -0.031657       0.035284      -0.007399      -0.001209      -0.000741       0.011082       0.043997      -0.016623       0.001868       0.014756              1.551310       1.608581      -0.128141      -0.253133       1.316339       0.074716       1.729011          -0.000002
           11              H       5.133736       7.541782       3.590499       0.096718       1.325986 0.98807378E+01  0.10211795E+03                                 1.990507                            1.834920      -1.197418       2.310732                    0.995286       3.676531      10.512893       0.463786       1.277839      -0.710173      -0.018152       0.006024      -0.041573       0.045762      -0.004172      -0.006781       0.001809       0.006473       0.033067      -0.010897      -0.003450       0.014347              2.066029       2.025575      -0.276241       0.518963       1.746648      -0.409060       2.425866          -0.000002
           12              H       8.586757       6.790098      10.157599       0.124780       1.035485 0.74376613E+01  0.70336139E+02                                 1.570577                            1.503751      -0.841767       2.482964                    0.999444       3.139632       8.102518       0.568090       1.140109      -0.743838      -0.013164       0.031672      -0.004979       0.034658      -0.000235      -0.001119      -0.006658      -0.010648      -0.047520      -0.017357       0.002662       0.014696              1.577015       1.670881      -0.262512       0.074279       1.711966      -0.147008       1.348198           0.000001
           13              H      12.527352       9.227237       0.337377       0.106034       1.344807 0.10210941E+02  0.10584685E+03                                 1.982665                            1.849057      -1.089757       2.369737                    0.996433       3.522033       9.915474       0.470574       1.255643      -0.717028       0.022529      -0.042950       0.005094       0.048767       0.003252      -0.002571      -0.002012      -0.016762      -0.054481      -0.018574       0.000337       0.018236              2.026698       2.112742      -0.492905       0.137961       2.214186      -0.230673       1.753166          -0.000001
           14              H      10.252556       9.175392       0.370474       0.127327       1.016847 0.72539852E+01  0.68179023E+02                                 1.555508                            1.488083      -0.807822       2.502720                    0.999649       3.092683       7.959685       0.569276       1.144745      -0.743004      -0.012915      -0.033065       0.004149       0.035740      -0.000355       0.000589      -0.005615      -0.011819      -0.045955      -0.016386       0.001748       0.014638              1.567712       1.642778       0.272491      -0.101645       1.688308      -0.155532       1.372049           0.000001
           15              H      10.861878       6.713340      10.096743       0.103677       1.256565 0.93286434E+01  0.94241898E+02                                 1.871309                            1.748388      -0.968322       2.426918                    0.997955       3.403593       9.362105       0.493392       1.228820      -0.723195       0.024236       0.042344      -0.008387       0.049505       0.000115       0.000014      -0.007338      -0.014577      -0.050348      -0.018364       0.001102       0.017262              1.916614       2.021684       0.492282      -0.148893       2.107233      -0.237219       1.620926          -0.000003
           16              H       3.091937       1.523636       3.331061       0.102675       1.157313 0.86649163E+01  0.86913067E+02                                 1.839970                            1.737618      -0.996508       2.414496                    0.997216       3.541994      10.073153       0.467315       1.306699      -0.704166      -0.008256       0.033269      -0.035025       0.049007      -0.006596      -0.003189      -0.012622       0.000717       0.018404      -0.016076       0.001144       0.014932              1.870609       1.617293      -0.248103       0.159453       1.922060      -0.416487       2.072474          -0.000001
           17              H       7.354286       9.742960       6.753939       0.119651       1.115528 0.83377778E+01  0.81879107E+02                                 1.705455                            1.634772      -1.080623       2.365682                    0.997211       3.402173       9.218904       0.518905       1.201975      -0.727385       0.002077      -0.019167       0.027307       0.033427      -0.008128      -0.007700      -0.008176       0.009310       0.031768      -0.018773       0.003588       0.015186              1.719548       1.554833      -0.148208       0.067053       1.886612      -0.412333       1.717200          -0.000001
           18              H       8.409467      11.304844       3.207213       0.119766       1.130321 0.84471705E+01  0.83939530E+02                                 1.775070                            1.687134      -1.192810       2.315512                    0.995608       3.559085       9.976307       0.487788       1.263628      -0.712223       0.021366       0.004496      -0.025066       0.033242      -0.006125      -0.007541      -0.009320       0.005299       0.000688      -0.015738       0.006269       0.009468              1.794292       1.842379      -0.128511      -0.453009       1.443672      -0.033820       2.096825          -0.000002
           19              H      11.800674       8.459208       3.205078       0.097913       1.197192 0.89531038E+01  0.90261580E+02                                 1.858856                            1.748285      -0.985162       2.412439                    0.997603       3.549078      10.017245       0.474564       1.280212      -0.709973       0.023449      -0.013844      -0.038190       0.046904      -0.008050       0.000097       0.006526       0.002322       0.033110      -0.014664       0.001099       0.013564              1.894423       1.944355      -0.098987      -0.464138       1.515686       0.062178       2.223229          -0.000000
           20              H       5.544814      11.150493       6.766750       0.109834       1.229750 0.92581013E+01  0.93992652E+02                                 1.889288                            1.775649      -1.060142       2.388688                    0.997029       3.497823       9.863028       0.472401       1.277096      -0.711379      -0.032034      -0.003759       0.042094       0.053030      -0.004020      -0.009335      -0.014501       0.008268       0.032399      -0.020490       0.000085       0.020406              1.933749       2.100070      -0.108718      -0.518392       1.686213       0.081422       2.014963          -0.000003
           21              H       9.722356       9.446808       3.044931       0.116722       1.030299 0.74794895E+01  0.72493323E+02                                 1.695117                            1.606022      -1.216421       2.300166                    0.995181       3.623161      10.211291       0.488672       1.293190      -0.704246      -0.013804       0.006624      -0.027553       0.031521      -0.008356       0.003242       0.003312       0.009987       0.021752      -0.014295       0.005592       0.008703              1.721627       1.616414      -0.178857       0.287467       1.410006      -0.228515       2.138462          -0.000001
           22              H       9.539707       9.434406       7.056083       0.129127       1.015177 0.74024146E+01  0.69976178E+02                                 1.557414                            1.507486      -0.865173       2.475967                    0.999375       3.110902       8.048030       0.562814       1.151236      -0.741436      -0.013911       0.007021       0.031657       0.035284      -0.007399      -0.001209      -0.000741       0.011082       0.043997      -0.016623       0.001868       0.014756              1.551309       1.608579      -0.128141      -0.253133       1.316338       0.074716       1.729009          -0.000002
           23              H      11.620940       8.467822       7.085977       0.096718       1.325984 0.98807234E+01  0.10211776E+03                                 1.990505                            1.834918      -1.197417       2.310732                    0.995286       3.676529      10.512883       0.463786       1.277838      -0.710173       0.018152      -0.006024       0.041573       0.045762      -0.004172      -0.006781       0.001809       0.006473       0.033067      -0.010897      -0.003450       0.014347              2.066027       2.025573      -0.276240       0.518962       1.746646      -0.409060       2.425863          -0.000002
           24              H       8.167919       9.219506       0.518877       0.124780       1.035485 0.74376633E+01  0.70336167E+02                                 1.570578                            1.503751      -0.841768       2.482964                    0.999444       3.139632       8.102520       0.568090       1.140110      -0.743838       0.013164      -0.031672       0.004979       0.034658      -0.000235      -0.001119      -0.006658      -0.010648      -0.047520      -0.017357       0.002662       0.014696              1.577016       1.670881      -0.262513       0.074279       1.711967      -0.147008       1.348198           0.000001
           25              H       4.227324       6.782367      10.339099       0.106035       1.344804 0.10210918E+02  0.10584655E+03                                 1.982663                            1.849055      -1.089755       2.369738                    0.996433       3.522029       9.915461       0.470574       1.255643      -0.717028      -0.022529       0.042950      -0.005094       0.048767       0.003252      -0.002572      -0.002012      -0.016762      -0.054481      -0.018574       0.000337       0.018236              2.026696       2.112739      -0.492904       0.137961       2.214183      -0.230673       1.753164          -0.000001
           26              H       6.502120       6.834212      10.306002       0.127326       1.016848 0.72539893E+01  0.68179070E+02                                 1.555509                            1.488084      -0.807823       2.502720                    0.999649       3.092684       7.959688       0.569276       1.144746      -0.743004       0.012915       0.033065      -0.004149       0.035740      -0.000355       0.000589      -0.005615      -0.011819      -0.045955      -0.016386       0.001748       0.014638              1.567712       1.642779       0.272491      -0.101645       1.688308      -0.155532       1.372049           0.000001
           27              H       5.892798       9.296264       0.579733       0.103677       1.256564 0.93286295E+01  0.94241725E+02                                 1.871307                            1.748387      -0.968322       2.426919                    0.997955       3.403591       9.362099       0.493392       1.228821      -0.723195      -0.024236      -0.042344       0.008387       0.049505       0.000115       0.000014      -0.007338      -0.014577      -0.050348      -0.018364       0.001102       0.017262              1.916613       2.021683       0.492281      -0.148893       2.107232      -0.237219       1.620925          -0.000003
           28              C      10.013086       3.922185       6.643971       0.105950      25.436948 0.32840045E+03  0.72367560E+04                                 7.670259                            6.147428       0.135643       2.067424                    0.999434      25.920518      73.429328       0.644097       0.431533      -1.049072       0.012018      -0.002122      -0.049353       0.050839       0.030500       0.021050       0.004930      -0.034581       0.013883      -0.042903       0.003227       0.039676              8.574621      10.110590      -3.923319      -1.442542       7.877718      -0.746404       7.735554          -0.000004
           29              C       2.159242       5.468631       6.614077      -0.042154      35.476436 0.46175348E+03  0.11029119E+05                                 9.480360                            7.225673       0.014381       1.988675                    0.999661      28.886106      83.915226       0.604780       0.424012      -1.058585       0.004329       0.038888       0.036873       0.053765      -0.014715       0.002392       0.010993      -0.001769      -0.113855      -0.040425       0.006124       0.034301             11.214734       5.625673       1.365237      -1.191554      11.052791      -0.611684      16.965739           0.000000
           30              C       5.211013      14.505428       8.184587       0.581524      26.316688 0.25865237E+03  0.54147457E+04                                 8.131588                            5.719608      -0.085093       2.021905                    0.999362      22.932674      65.079150       0.616875       0.474294      -1.016024       0.000458      -0.070537       0.022602       0.074071      -0.027003      -0.027114       0.004193       0.140499      -0.155820      -0.056790      -0.049202       0.105992             10.007813       5.027374       1.473959       1.528231      11.242539       3.038364      13.753526          -0.000001
           31              C       7.348073       6.395480       5.631841       0.109028      33.975906 0.40995893E+03  0.94625300E+04                                 9.269655                            6.831571      -0.103873       1.981712                    0.999427      26.284700      73.971684       0.621594       0.426906      -1.061533      -0.015354      -0.007799      -0.001063       0.017254       0.005438      -0.007305      -0.008938       0.003267      -0.031653      -0.015759      -0.000041       0.015800             11.297425      16.603722      -6.612800       0.261941       8.673867      -0.630617       8.614685           0.000000
           32              C       9.526317       5.667615       4.622914      -0.193746      32.739547 0.44723954E+03  0.10601356E+05                                 8.944619                            7.092926       0.071193       1.994288                    0.999283      29.934626      86.733575       0.612552       0.421834      -1.059563       0.005737      -0.007599      -0.001738       0.009679       0.013006       0.006949      -0.009703      -0.003318       0.050307      -0.024770       0.004318       0.020452             10.165895      13.099395      -4.857280      -1.916362      10.023742      -1.084487       7.374549          -0.000004
           33              C       8.901137       4.739206       6.724045      -0.198737      32.884228 0.44905269E+03  0.10651213E+05                                 8.918082                            7.067272       0.173010       2.022829                    0.999630      30.049442      86.990462       0.619108       0.417098      -1.062947      -0.001727      -0.012828      -0.013254       0.018526       0.011970      -0.015193       0.000033       0.014952       0.008455      -0.018909      -0.003500       0.022409             10.021944      11.884283      -5.101819      -0.708109       9.375146      -1.828610       8.806403          -0.000002
           34              C       5.405997       7.328573       6.689880       0.091703      25.336052 0.33202258E+03  0.73277001E+04                                 7.586317                            6.142407       0.220197       2.089074                    0.999684      26.071367      73.618146       0.651276       0.426129      -1.053671      -0.010272      -0.005969      -0.044144       0.045715       0.022516      -0.014789       0.020706      -0.061363      -0.021659      -0.046045      -0.000318       0.046363              8.381201      11.269999      -2.628176       0.422311       5.460847      -0.805056       8.412755          -0.000001
           35              C       2.330520       5.112025       5.166347       0.574547      25.710464 0.26919975E+03  0.56981695E+04                                 8.043902                            5.857128      -0.211044       1.976602                    0.998999      23.345780      66.849206       0.605507       0.477888      -1.013036       0.022887      -0.015549      -0.070840       0.076052      -0.012347       0.025634       0.001182       0.142039      -0.132546      -0.052744      -0.045963       0.098707              9.683261       5.298994       1.906074      -0.461439      14.856446       1.103804       8.894342          -0.000001
           36              C       1.936956       4.786807       7.791692      -0.042013      35.813116 0.45836151E+03  0.10921071E+05                                 9.525141                            7.186485       0.012205       1.988473                    0.999620      28.780494      83.333820       0.608405       0.422529      -1.060179       0.008785       0.051141       0.016775       0.054534      -0.013129       0.008925       0.025730       0.026475      -0.028394      -0.038986       0.015431       0.023556             11.361145       5.623277       2.185679      -0.825493      14.947572      -2.960904      13.512586           0.000001
           37              C       8.620566       5.619349       5.673479       0.101936      34.511272 0.41089371E+03  0.94807525E+04                                 9.327220                            6.812013      -0.085118       1.985811                    0.999372      26.298957      73.775933       0.626816       0.423499      -1.064643       0.001149      -0.014192      -0.001879       0.014362      -0.005474       0.002323       0.008932       0.006975       0.009006      -0.013064       0.004072       0.008992             11.416140      16.224627      -6.537561      -0.724412      10.073388      -1.900454       7.950405          -0.000001
           38              C      10.616384       4.817266       4.623982       0.117061      25.054088 0.32017177E+03  0.70071790E+04                                 7.591264                            6.059728       0.084272       2.056727                    0.999342      25.568257      72.061391       0.650716       0.430085      -1.050498      -0.011010      -0.027586       0.033448       0.044733       0.041486       0.005647       0.017551      -0.015690       0.032149      -0.048422       0.002993       0.045429              8.593166      10.003942      -4.073972      -1.195666       9.032572      -0.947390       6.742984          -0.000006
           39              C       6.659789       6.732619       6.796645      -0.208488      33.491912 0.46985863E+03  0.11267260E+05                                 9.029808                            7.244816       0.173410       2.020162                    0.999596      30.356870      88.250593       0.609728       0.418908      -1.062207      -0.010682      -0.010569      -0.010438       0.018296       0.002438       0.018987       0.000319      -0.020287       0.013571      -0.024837       0.007711       0.017126             10.041085      13.867721      -4.106994      -0.379986       6.758071      -0.406738       9.497462           0.000000
           40              C       6.767909       6.737887       4.418993      -0.190810      31.445872 0.43223767E+03  0.10129948E+05                                 8.637194                            6.924550       0.249354       2.052463                    0.999772      29.401406      83.924393       0.628246       0.415998      -1.066280      -0.012999      -0.014977      -0.000031       0.019831       0.009305      -0.013699       0.006069      -0.004640       0.057853      -0.024156      -0.000482       0.024638              9.682235      13.786475      -4.295130       1.291588       6.915062      -1.120701       8.345168          -0.000006
           41              C       5.514291       7.325498       4.411520       0.109161      25.048806 0.32316990E+03  0.70915837E+04                                 7.572938                            6.076677       0.115096       2.059445                    0.999611      25.839027      72.998107       0.651420       0.428482      -1.051140      -0.018968      -0.017114       0.041664       0.048873       0.029843       0.005711      -0.002563      -0.060944       0.005156      -0.044360       0.002567       0.041793              8.452401      11.609836      -3.075620       0.496330       5.786710      -0.955813       7.960656          -0.000006
           42              C       8.292270       4.849087      10.641244       0.093179      35.400278 0.41647612E+03  0.96232748E+04                                 9.433728                            6.829667      -0.000438       2.009575                    0.999297      26.308997      73.388466       0.631151       0.419991      -1.068939       0.009377       0.000558       0.000728       0.009422       0.001407       0.002579       0.004603       0.005762      -0.030078      -0.011778       0.002812       0.008966             11.601591      20.877686       0.116459      -1.095102       8.060031      -1.373806       5.867056          -0.000002
           43              C       9.024819       5.989518      10.339099      -0.198318      32.251505 0.43218118E+03  0.10124041E+05                                 8.749702                            6.910706       0.223814       2.040144                    0.999786      29.523012      84.136966       0.630969       0.414391      -1.067761       0.007540      -0.000203       0.010776       0.013153      -0.015854       0.004333      -0.001804      -0.043242      -0.024773      -0.023521      -0.007658       0.031179              9.873754      16.157879       1.005175      -0.603248       7.891324      -1.292615       5.572058          -0.000001
           44              C      12.061893      10.012890       0.162282       0.109447      24.273686 0.30761296E+03  0.66529088E+04                                 7.333897                            5.877670       0.278797       2.118261                    0.999762      25.281097      70.401096       0.672453       0.421150      -1.057994       0.008704       0.040442      -0.013651       0.043562      -0.005532       0.001286       0.020361      -0.048760       0.110804      -0.043640      -0.003399       0.047039              8.141972      12.366020       0.169520      -0.245628       7.111012      -1.216299       4.948884          -0.000005
           45              C      10.692229       9.975541       0.195380      -0.190975      31.663323 0.42637421E+03  0.99400162E+04                                 8.614607                            6.846596       0.388654       2.098668                    0.999793      29.068575      82.256153       0.637265       0.412278      -1.070662       0.007316       0.000005      -0.008583       0.011278       0.013980      -0.000257      -0.001497      -0.048864      -0.006251      -0.027108      -0.002156       0.029264              9.638672      15.520237      -0.734702      -0.229125       7.772498      -1.272902       5.623282          -0.000001
           46              C      10.394946       5.936399      10.308138       0.102338      24.847812 0.31532678E+03  0.68570216E+04                                 7.444749                            5.950859       0.209559       2.088601                    0.999766      25.558947      71.196832       0.668808       0.421143      -1.058782       0.009345      -0.037896       0.020569       0.044119       0.011542      -0.000374       0.009422      -0.049772       0.092332      -0.042900       0.008353       0.034547              8.291855      12.836101       0.075138      -0.003987       7.207172      -1.178056       4.832290          -0.000006
           47              C       6.741590      12.087419       4.032505       0.105950      25.436956 0.32840057E+03  0.72367593E+04                                 7.670261                            6.147430       0.135642       2.067423                    0.999434      25.920522      73.429348       0.644097       0.431534      -1.049072      -0.012018       0.002122       0.049353       0.050839       0.030500       0.021050       0.004930      -0.034581       0.013884      -0.042903       0.003227       0.039676              8.574624      10.110595      -3.923321      -1.442543       7.877721      -0.746403       7.735557          -0.000004
           48              C      14.595434      10.540973       4.062399      -0.042154      35.476440 0.46175353E+03  0.11029121E+05                                 9.480361                            7.225673       0.014381       1.988675                    0.999661      28.886108      83.915236       0.604780       0.424012      -1.058585      -0.004329      -0.038888      -0.036873       0.053765      -0.014715       0.002392       0.010993      -0.001769      -0.113855      -0.040425       0.006124       0.034301             11.214736       5.625674       1.365237      -1.191554      11.052792      -0.611683      16.965741           0.000000
           49              C      11.543663       1.504176       2.491889       0.581523      26.316691 0.25865242E+03  0.54147470E+04                                 8.131588                            5.719608      -0.085093       2.021905                    0.999362      22.932675      65.079148       0.616875       0.474294      -1.016024      -0.000458       0.070537      -0.022602       0.074071      -0.027003      -0.027114       0.004193       0.140499      -0.155820      -0.056790      -0.049202       0.105992             10.007813       5.027374       1.473959       1.528232      11.242538       3.038363      13.753526          -0.000001
           50              C       9.406603       9.614124       5.044635       0.109028      33.975900 0.40995884E+03  0.94625274E+04                                 9.269654                            6.831570      -0.103873       1.981712                    0.999427      26.284697      73.971672       0.621594       0.426906      -1.061533       0.015354       0.007799       0.001063       0.017254       0.005438      -0.007305      -0.008938       0.003267      -0.031653      -0.015759      -0.000041       0.015800             11.297424      16.603722      -6.612800       0.261941       8.673866      -0.630617       8.614684           0.000000
           51              C       7.228359      10.341989       6.053562      -0.193746      32.739547 0.44723952E+03  0.10601356E+05                                 8.944620                            7.092926       0.071193       1.994288                    0.999283      29.934625      86.733576       0.612552       0.421834      -1.059563      -0.005737       0.007599       0.001738       0.009679       0.013006       0.006949      -0.009703      -0.003318       0.050307      -0.024770       0.004318       0.020452             10.165896      13.099396      -4.857281      -1.916363      10.023743      -1.084487       7.374549          -0.000004
           52              C       7.853539      11.270398       3.952431      -0.198737      32.884241 0.44905289E+03  0.10651219E+05                                 8.918085                            7.067275       0.173009       2.022828                    0.999630      30.049448      86.990492       0.619108       0.417098      -1.062946       0.001728       0.012828       0.013254       0.018526       0.011970      -0.015193       0.000033       0.014953       0.008455      -0.018909      -0.003500       0.022409             10.021948      11.884288      -5.101821      -0.708109       9.375149      -1.828611       8.806406          -0.000002
           53              C      11.348679       8.681031       3.986596       0.091703      25.336055 0.33202264E+03  0.73277019E+04                                 7.586318                            6.142408       0.220196       2.089074                    0.999684      26.071370      73.618158       0.651276       0.426129      -1.053671       0.010272       0.005969       0.044144       0.045715       0.022516      -0.014789       0.020706      -0.061363      -0.021659      -0.046045      -0.000318       0.046363              8.381202      11.270001      -2.628177       0.422311       5.460848      -0.805056       8.412756          -0.000001
           54              C      14.424156      10.897579       5.510129       0.574547      25.710467 0.26919979E+03  0.56981707E+04                                 8.043902                            5.857128      -0.211044       1.976602                    0.998999      23.345783      66.849217       0.605507       0.477888      -1.013036      -0.022887       0.015549       0.070840       0.076052      -0.012347       0.025634       0.001182       0.142039      -0.132546      -0.052744      -0.045963       0.098707              9.683261       5.298994       1.906074      -0.461439      14.856447       1.103804       8.894343          -0.000001
           55              C      14.817720      11.222797       2.884784      -0.042013      35.813116 0.45836153E+03  0.10921071E+05                                 9.525141                            7.186485       0.012205       1.988473                    0.999620      28.780495      83.333823       0.608405       0.422529      -1.060179      -0.008785      -0.051141      -0.016775       0.054534      -0.013129       0.008925       0.025730       0.026475      -0.028394      -0.038986       0.015431       0.023556             11.361144       5.623277       2.185679      -0.825493      14.947570      -2.960904      13.512587           0.000001
           56              C       8.134110      10.390255       5.002997       0.101936      34.511269 0.41089365E+03  0.94807507E+04                                 9.327219                            6.812013      -0.085118       1.985811                    0.999372      26.298955      73.775925       0.626816       0.423499      -1.064643      -0.001149       0.014192       0.001879       0.014362      -0.005474       0.002323       0.008932       0.006975       0.009006      -0.013064       0.004072       0.008992             11.416140      16.224627      -6.537561      -0.724412      10.073387      -1.900453       7.950405          -0.000001
           57              C       6.138292      11.192338       6.052494       0.117061      25.054093 0.32017183E+03  0.70071811E+04                                 7.591265                            6.059729       0.084271       2.056727                    0.999342      25.568260      72.061407       0.650716       0.430085      -1.050498       0.011011       0.027586      -0.033448       0.044733       0.041486       0.005647       0.017551      -0.015690       0.032149      -0.048422       0.002993       0.045429              8.593168      10.003945      -4.073974      -1.195666       9.032575      -0.947390       6.742985          -0.000006
           58              C      10.094887       9.276985       3.879831      -0.208488      33.491913 0.46985866E+03  0.11267261E+05                                 9.029808                            7.244816       0.173409       2.020162                    0.999596      30.356871      88.250596       0.609728       0.418908      -1.062207       0.010682       0.010569       0.010438       0.018296       0.002438       0.018987       0.000319      -0.020287       0.013571      -0.024837       0.007711       0.017126             10.041085      13.867721      -4.106994      -0.379986       6.758071      -0.406738       9.497462          -0.000000
           59              C       9.986767       9.271717       6.257483      -0.190811      31.445884 0.43223787E+03  0.10129954E+05                                 8.637196                            6.924552       0.249353       2.052463                    0.999772      29.401412      83.924418       0.628246       0.415999      -1.066280       0.012999       0.014977       0.000031       0.019831       0.009305      -0.013699       0.006069      -0.004640       0.057853      -0.024156      -0.000482       0.024638              9.682238      13.786481      -4.295132       1.291589       6.915064      -1.120702       8.345170          -0.000006
           60              C      11.240385       8.684106       6.264956       0.109160      25.048824 0.32317020E+03  0.70915921E+04                                 7.572943                            6.076681       0.115094       2.059445                    0.999611      25.839039      72.998158       0.651420       0.428482      -1.051140       0.018968       0.017114      -0.041664       0.048873       0.029843       0.005711      -0.002563      -0.060944       0.005156      -0.044360       0.002567       0.041793              8.452407      11.609846      -3.075622       0.496329       5.786714      -0.955813       7.960660          -0.000006
           61              C       4.981301       0.009342       0.035232       0.093180      35.400277 0.41647612E+03  0.96232748E+04                                 9.433727                            6.829666      -0.000438       2.009575                    0.999297      26.308997      73.388461       0.631151       0.419991      -1.068939      -0.009377      -0.000558      -0.000728       0.009422       0.001407       0.002579       0.004603       0.005762      -0.030078      -0.011778       0.002812       0.008966             11.601590      20.877683       0.116459      -1.095102       8.060031      -1.373806       5.867055          -0.000002
           62              C       7.729857      10.020086       0.337377      -0.198318      32.251505 0.43218117E+03  0.10124041E+05                                 8.749703                            6.910707       0.223813       2.040144                    0.999786      29.523012      84.136970       0.630969       0.414391      -1.067761      -0.007540       0.000203      -0.010776       0.013153      -0.015854       0.004333      -0.001804      -0.043242      -0.024773      -0.023520      -0.007659       0.031179              9.873754      16.157880       1.005175      -0.603247       7.891324      -1.292615       5.572059          -0.000002
           63              C       4.692783       5.996714      10.514194       0.109447      24.273688 0.30761300E+03  0.66529099E+04                                 7.333897                            5.877670       0.278798       2.118262                    0.999762      25.281096      70.401089       0.672453       0.421150      -1.057994      -0.008704      -0.040442       0.013651       0.043562      -0.005532       0.001286       0.020361      -0.048760       0.110804      -0.043640      -0.003399       0.047039              8.141972      12.366020       0.169521      -0.245629       7.111012      -1.216299       4.948884          -0.000004
           64              C       6.062447       6.034063      10.481096      -0.190975      31.663318 0.42637414E+03  0.99400141E+04                                 8.614606                            6.846595       0.388654       2.098668                    0.999793      29.068573      82.256146       0.637265       0.412278      -1.070662      -0.007316      -0.000005       0.008583       0.011278       0.013980      -0.000257      -0.001497      -0.048864      -0.006251      -0.027108      -0.002156       0.029264              9.638671      15.520234      -0.734700      -0.229126       7.772498      -1.272902       5.623281          -0.000001
           65              C       6.359730      10.073205       0.368338       0.102337      24.847819 0.31532691E+03  0.68570252E+04                                 7.444751                            5.950861       0.209559       2.088601                    0.999766      25.558951      71.196848       0.668808       0.421143      -1.058782      -0.009345       0.037896      -0.020569       0.044119       0.011542      -0.000374       0.009422      -0.049772       0.092332      -0.042900       0.008353       0.034547              8.291857      12.836106       0.075138      -0.003986       7.207173      -1.178056       4.832292          -0.000005
           66              N      13.730276       6.773389       6.945048      -0.192621      39.729213 0.53835881E+03  0.13208121E+05                                10.020072                            7.630396      -0.246869       1.934924                    0.997772      28.813638      81.686286       0.615578       0.405559      -1.082888      -0.025518      -0.097939       0.089183       0.134896      -0.007531       0.002580       0.027113       0.028399      -0.032847      -0.037848       0.014958       0.022890             12.611817       7.184096       1.985091      -1.639634      15.472004      -5.354384      15.179350          -0.000000
           67              N      10.859214       3.936137       5.606218      -0.201163      34.460897 0.51434746E+03  0.12398711E+05                                 8.954042                            7.413556      -0.219020       1.968606                    0.997185      27.387367      75.417467       0.634101       0.400708      -1.092913      -0.126010       0.081590      -0.003272       0.150154       0.064088      -0.011199      -0.018818      -0.044921       0.172824      -0.096734       0.024657       0.072077             10.180421      10.525482      -3.913070      -1.954579      10.620107      -0.710722       9.395673          -0.000001
           68              N       4.822201       7.596600       5.521873      -0.194205      33.399458 0.51548409E+03  0.12432957E+05                                 8.752718                            7.431481      -0.143597       1.990306                    0.998211      27.349905      75.334813       0.632092       0.401760      -1.092198       0.122636      -0.076182       0.005923       0.144494       0.044071      -0.003721       0.007989      -0.068867       0.195901      -0.088882       0.022564       0.066319              9.657418      12.684341      -1.996451       0.560533       6.244018      -1.158746      10.043896          -0.000001
           69              N      13.579052       6.912662       8.258254      -0.087954      29.735213 0.41168416E+03  0.93713957E+04                                 7.879675                            6.458201       0.843722       2.277511                    0.999299      26.951664      71.739596       0.708232       0.379918      -1.109371      -0.011219      -0.284694      -0.168658       0.331092       0.003207      -0.016164      -0.169136       0.167440       0.211908      -0.218221       0.046544       0.171676              8.985567       5.578561       0.732776      -0.700271       9.188537      -2.696710      12.189602          -0.000007
           70              N      13.379810       5.709993       8.781402      -0.198319      40.652008 0.54202851E+03  0.13312227E+05                                10.164703                            7.640950      -0.175179       1.952399                    0.998407      28.939879      81.915994       0.617410       0.403928      -1.084674       0.026228       0.029384      -0.134929       0.140560      -0.005483       0.014084       0.014340      -0.004188      -0.095618      -0.039902       0.017456       0.022446             12.989682       6.847873       1.215755      -1.047908      10.858982      -3.253355      21.262192          -0.000001
           71              N      11.097783       4.824485      10.567576      -0.184047      33.373242 0.50533123E+03  0.12117181E+05                                 8.746233                            7.355252      -0.095632       2.009557                    0.998388      27.035735      74.043979       0.636254       0.401467      -1.093338      -0.134907      -0.000618       0.008830       0.135197      -0.000755       0.002345      -0.002427      -0.146062       0.066649      -0.084194       0.022118       0.062076              9.719113      13.900537       0.229928       0.204797       8.884809      -1.538938       6.371993           0.000000
           72              N       3.024400       9.236215       3.731428      -0.192621      39.729210 0.53835876E+03  0.13208120E+05                                10.020071                            7.630395      -0.246869       1.934925                    0.997772      28.813637      81.686282       0.615578       0.405559      -1.082888       0.025518       0.097939      -0.089183       0.134896      -0.007531       0.002580       0.027113       0.028399      -0.032847      -0.037848       0.014958       0.022890             12.611816       7.184096       1.985091      -1.639634      15.472002      -5.354383      15.179349          -0.000000
           73              N       5.895462      12.073467       5.070258      -0.201162      34.460891 0.51434726E+03  0.12398705E+05                                 8.954040                            7.413553      -0.219020       1.968606                    0.997185      27.387364      75.417453       0.634101       0.400708      -1.092913       0.126010      -0.081590       0.003272       0.150154       0.064088      -0.011199      -0.018818      -0.044921       0.172824      -0.096734       0.024657       0.072077             10.180419      10.525481      -3.913071      -1.954579      10.620106      -0.710720       9.395670          -0.000001
           74              N      11.932475       8.413004       5.154603      -0.194205      33.399453 0.51548399E+03  0.12432954E+05                                 8.752717                            7.431480      -0.143598       1.990306                    0.998211      27.349903      75.334808       0.632092       0.401760      -1.092198      -0.122636       0.076182      -0.005923       0.144494       0.044071      -0.003721       0.007989      -0.068867       0.195901      -0.088882       0.022564       0.066319              9.657418      12.684340      -1.996451       0.560533       6.244018      -1.158746      10.043895          -0.000001
           75              N       3.175624       9.096942       2.418222      -0.087954      29.735216 0.41168421E+03  0.93713971E+04                                 7.879676                            6.458202       0.843722       2.277511                    0.999299      26.951664      71.739599       0.708232       0.379918      -1.109371       0.011219       0.284694       0.168658       0.331092       0.003207      -0.016164      -0.169136       0.167440       0.211908      -0.218221       0.046544       0.171676              8.985568       5.578562       0.732776      -0.700271       9.188538      -2.696710      12.189604          -0.000007
           76              N       3.374866      10.299611       1.895074      -0.198319      40.652010 0.54202853E+03  0.13312228E+05                                10.164704                            7.640950      -0.175179       1.952399                    0.998407      28.939880      81.915999       0.617410       0.403928      -1.084674      -0.026228      -0.029384       0.134929       0.140560      -0.005483       0.014084       0.014340      -0.004188      -0.095618      -0.039902       0.017456       0.022446             12.989683       6.847873       1.215755      -1.047908      10.858982      -3.253355      21.262195          -0.000001
           77              N       2.175788       0.033944       0.108900      -0.184047      33.373236 0.50533112E+03  0.12117177E+05                                 8.746232                            7.355251      -0.095632       2.009557                    0.998388      27.035732      74.043968       0.636254       0.401467      -1.093338       0.134907       0.000618      -0.008830       0.135197      -0.000754       0.002345      -0.002427      -0.146062       0.066649      -0.084194       0.022118       0.062076              9.719112      13.900536       0.229928       0.204797       8.884807      -1.538937       6.371992           0.000001
           78              O       2.313356       3.911667       4.800144      -0.564241      43.444415 0.56820476E+03  0.13896193E+05                                 9.955556                            7.445318      -0.024221       2.030921                    0.995998      28.411612      76.158785       0.684577       0.365841      -1.129823       0.003966       0.024931      -0.006335       0.026027       0.014894       0.036713       0.018941      -0.013968      -0.278969      -0.103860       0.032632       0.071227             12.386713       7.444356       2.261419       0.247957      22.293518       4.357409       7.422266          -0.000006
           79              O       2.526047       6.093955       4.393370      -0.542266      37.821027 0.54970291E+03  0.13367748E+05                                 9.148286                            7.385465       0.085057       2.072200                    0.996020      28.259346      76.183018       0.676888       0.372099      -1.122110       0.002785      -0.005644       0.021906       0.022792       0.010191       0.019518      -0.049127      -0.050711      -0.255976      -0.103575       0.020875       0.082700             10.839309       7.469996       2.931706      -1.093761      16.842111      -3.637783       8.205821          -0.000009
           80              O       4.959437      13.627670       7.348618      -0.541485      46.273790 0.56788758E+03  0.13883024E+05                                10.408795                            7.467176       0.012129       2.053542                    0.995878      27.925034      74.778772       0.680460       0.368198      -1.128293       0.004286       0.006021       0.020969       0.022234       0.000060       0.013732       0.066755       0.101210      -0.011532      -0.097109       0.036552       0.060557             13.337881       7.064219       1.510277       2.474022      15.685998       9.379443      17.263425          -0.000006
           81              O       5.318961      14.280529       9.432667      -0.559447      40.083477 0.56009926E+03  0.13673594E+05                                 9.499502                            7.432154      -0.000165       2.040007                    0.995635      28.496505      76.771270       0.678411       0.369825      -1.124729      -0.004889       0.019404      -0.017624       0.026665      -0.018739      -0.000110       0.041748       0.107014       0.244718      -0.106498       0.015286       0.091213             11.592915       6.856734       0.193740       1.392319       7.342210       1.546674      20.579802          -0.000005
           82              O      14.441320      12.097937       5.876332      -0.564242      43.444433 0.56820510E+03  0.13896204E+05                                 9.955559                            7.445320      -0.024222       2.030921                    0.995998      28.411619      76.158813       0.684577       0.365841      -1.129823      -0.003966      -0.024931       0.006334       0.026027       0.014894       0.036713       0.018941      -0.013968      -0.278969      -0.103860       0.032632       0.071227             12.386717       7.444360       2.261421       0.247957      22.293522       4.357411       7.422268          -0.000006
           83              O      14.228629       9.915649       6.283106      -0.542266      37.821024 0.54970285E+03  0.13367746E+05                                 9.148285                            7.385464       0.085057       2.072200                    0.996020      28.259346      76.183015       0.676888       0.372099      -1.122110      -0.002785       0.005644      -0.021906       0.022792       0.010191       0.019518      -0.049127      -0.050711      -0.255976      -0.103575       0.020875       0.082700             10.839308       7.469995       2.931706      -1.093761      16.842109      -3.637782       8.205820          -0.000009
           84              O      11.795239       2.381934       3.327858      -0.541485      46.273765 0.56788737E+03  0.13883018E+05                                10.408791                            7.467174       0.012129       2.053543                    0.995878      27.925031      74.778756       0.680460       0.368198      -1.128293      -0.004286      -0.006021      -0.020969       0.022234       0.000060       0.013731       0.066755       0.101210      -0.011532      -0.097109       0.036552       0.060557             13.337873       7.064217       1.510276       2.474022      15.685988       9.379435      17.263414          -0.000006
           85              O      11.435715       1.729075       1.243809      -0.559447      40.083439 0.56009867E+03  0.13673576E+05                                 9.499494                            7.432149      -0.000165       2.040007                    0.995635      28.496498      76.771231       0.678411       0.369824      -1.124729       0.004889      -0.019404       0.017624       0.026665      -0.018739      -0.000110       0.041748       0.107013       0.244717      -0.106498       0.015286       0.091212             11.592905       6.856729       0.193740       1.392318       7.342204       1.546671      20.579782          -0.000005

******************************************************
Auxiliary information for the entire system
The total spin magnetic moment of the unit cell is   -0.000188
The total net atomic charge of the unit cell is   0.000000
Accuracy of reproducing the electrostatic potential in the unit cell:
  The inner radius (bohr) =    5.0000
  The outer radius (bohr) =   12.0000
  Valid grid points have density less than (e/(bohr^3)) =    0.0001
  The number of valid grid points were=        66237
  The rms potential error without charges in kcal/mol is=     11.50218
  The rms potential error with partial charges in kcal/mol is=      2.72269
  The RRMSE value at monopole order=      0.23671
  The rms potential error with partial charges and cloud penetration in kcal/mol is=      2.70730
  The RRMSE value at monopole order with cloud penetration is=      0.23537
  The rms potential error with partial charges and atomic dipoles in kcal/mol is=      0.92497
  The RRMSE value at dipole order=      0.08042
  The rms potential error with partial charges, atomic dipoles and cloud penetration in kcal/mol is=      0.90647
  The RRMSE value at dipole order with cloud penetration=      0.07881

******************************************************
The electron densities and ab initio electrostatic potential were computed in VASP using the PBE functional and
projector augmented wave method. See the main text of the journal article for a description of computational details.
The atomic charges, dipoles, and quadrupoles were computed with the DDEC6 method as described in
(a) T. A. Manz and N. Gabaldon Limas, RSC Adv. 6 (2016) 47771-47801 DOI: 10.1039/c6ra04656h
(b) N. Gabaldon Limas and T. A. Manz, RSC Adv. 8 (2018) 2678-2707 DOI: 10.1039/c7ra11829e.
For each atom in the material, the electron cloud parameters were fit to the spherically averaged atom-in-material
electron density using radial positions for which this density was between 10^-4 and 10^-2 electrons per cubic bohr.
The polarizabilities, dispersion coefficients, and quantum Drude oscillator (QDO) parameters were fit using the MCLF method.
The magnetic structure of the system was optimized in VASP from the default ferromagnetic initial guess using spin polarization.
The atomic spin moments (ASMs) were computed on this optimized magnetic structure using the DDEC6 partition as inputs
to the method of T. A. Manz and D. S. Sholl, J. Chem. Theory Comput. 7 (2011) 4146-4164 DOI: 10.1021/ct200539n.
The RMSE and RRMSE were computed using a uniform grid with Ewald summation.
