# Supplementary material for: A collection of forcefield precursors for metal–organic frameworks
Source: RSC Adv. 2019 Nov 13;9(63):36492–507. doi: 10.1039/c9ra07327b (PMC9075174; doi:10.1039/c9ra07327b)
Supplement: RA-009-C9RA07327B-s5519 [file RA-009-C9RA07327B-s5519.xyz]

   76
jmolscript: load "" {1 1 1} spacegroup "x,y,z" unitcell [{      9.961600     0.000000     0.000000 }, {     -2.220369     9.710996     0.000000 }, {      0.000000     0.000000    19.680000 }]
Ni     2.160690     4.188547    14.438232     0.911548
Ni     5.580541     5.522449     4.598232     0.911557
Ni     4.139658     6.671066    15.081768     0.911560
Ni     3.601573     3.039930     5.241768     0.911562
H      5.136756     6.916171    11.808000     0.117498
H      1.153703     9.597377    14.728512     0.140006
H      2.604475     2.794825     1.968000     0.117496
H      6.587528     0.113619     4.888512     0.140011
H      2.143996     3.161900    17.712000     0.117497
H     -1.357552     6.447130    14.791488     0.140006
H      5.597235     6.549096     7.872000     0.117497
H      9.098783     3.263866     4.951488     0.140011
H      3.202547     4.017439     9.840000     0.132609
H      4.538684     5.693557     0.000000     0.132611
H      9.365902     0.474868    14.760000     0.142880
H     -1.624671     9.236128     4.920000     0.142882
C      4.924209     6.482090    11.012928    -0.110866
C      3.278974     4.903082    12.268512     0.618239
C      4.040340     5.433302    11.040480    -0.020685
C      1.658418     1.882962    14.693088     0.554380
C      0.290381     9.251666    14.742288    -0.091558
C      1.412164     0.406891    14.750160    -0.005817
C      2.817022     3.228906     1.172928    -0.110869
C      4.462257     4.807914     2.428512     0.618235
C      3.700891     4.277694     1.200480    -0.020684
C      6.082813     7.828034     4.853088     0.554381
C      7.450850     0.459330     4.902288    -0.091555
C      6.329067     9.304105     4.910160    -0.005812
C      2.519782     3.465854    18.507072    -0.110870
C      3.692356     5.421649    17.251488     0.618240
C      3.345177     4.561255    18.479520    -0.020687
C      6.275288     7.674600    14.826912     0.554381
C     -1.212966     7.365790    14.777712    -0.091555
C      7.659338     8.243665    14.769840    -0.005817
C      5.221449     6.245142     8.667072    -0.110865
C      4.048875     4.289347     7.411488     0.618235
C      4.396054     5.149741     8.639520    -0.020686
C      1.465943     2.036396     4.986912     0.554380
C      8.954197     2.345206     4.937712    -0.091554
C      0.081893     1.467331     4.929840    -0.005812
C      6.439930     8.078578     9.840000     0.531917
C      5.504789     6.905489     9.840000    -0.009668
C      3.781591     4.743822     9.840000    -0.107038
C      1.301301     1.632418     0.000000     0.531915
C      2.236442     2.805507     0.000000    -0.009668
C      3.959640     4.967174     0.000000    -0.107037
C     -2.088804     9.606117    14.760000    -0.078452
C      1.267329     6.930738    14.760000     0.612490
C      0.092987     7.866878    14.760000    -0.016878
C      9.830035     0.104879     4.920000    -0.078452
C      6.473902     2.780258     4.920000     0.612492
C      7.648244     1.844118     4.920000    -0.016873
O      6.536905     8.700081    10.896816    -0.371182
O      2.298562     4.215543    12.085488    -0.455154
O      0.755776     2.702570    14.952864    -0.427830
O      2.823180     2.321899    14.417568    -0.445465
O      0.996213     5.715892    14.594688    -0.488794
O      3.673579     5.203152    13.368624    -0.528247
O      1.204326     1.010915     1.056816    -0.371173
O      5.442669     5.495453     2.245488    -0.455172
O      6.985455     7.008426     5.112864    -0.427834
O      4.918051     7.389097     4.577568    -0.445467
O      6.745018     3.995104     4.754688    -0.488796
O      4.067652     4.507844     3.528624    -0.528257
O      0.717047     1.399355    18.623184    -0.371181
O      4.144071     6.530645    17.434512    -0.455150
O      5.275107     8.371850    14.567136    -0.427832
O      6.107011     6.441304    15.102432    -0.445467
O      2.391183     7.465814    14.925312    -0.488807
O      3.487790     4.970088    16.151376    -0.528249
O      7.024184     8.311641     8.783184    -0.371184
O      3.597160     3.180351     7.594512    -0.455160
O      2.466124     1.339146     4.727136    -0.427833
O      1.634220     3.269692     5.262432    -0.445466
O      5.350048     2.245182     5.085312    -0.488806
O      4.253441     4.740908     6.311376    -0.528251

The following XYZ coordinates are in angstroms. Other properties are in atomic units.
The sperically averaged electron density of each atom fit to a function of the form exp(a - br)
eigen_1, eigen_2 and eigen_3 are the three eigenvalues of traceless quadrupole moment tensor
  atom number  atomic symbol              X              Y              Z     net charge C6 coefficient C8 coefficient C10 coefficient fluctuating dipole atomic polarizability isotropic forcefield polarizability              a              b squared Pearson coefficient          <r^3>          <r^4>         wp_QDO          m_QDO          q_QDO       dipole_x       dipole_y       dipole_z         dipole            Qxy            Qxz            Qyz     Q(x^2-y^2)  Q(3z^2 - R^2)        eigen_1        eigen_2        eigen_3 static polarizability      alpha(xx)      alpha(xy)      alpha(xz)      alpha(yy)      alpha(yz)      alpha(zz) atomic spin moment
            1             Ni       2.160690       4.188547      14.438232       0.911548     108.446513 0.20383770E+04  0.65012970E+05                                17.063619                           13.540299       0.686948       2.109244                    0.998064      43.465952     111.608403       0.569360       0.337290      -1.216755       0.002553       0.000496       0.024942       0.025077      -0.008940       0.012839       0.001591       0.060111       0.052566      -0.040330       0.007475       0.032855             21.789436      13.147759       1.780556      -1.970814      34.574987      -2.884446      17.645562           1.225727
            2             Ni       5.580541       5.522449       4.598232       0.911557     108.445262 0.20383494E+04  0.65011838E+05                                17.063462                           13.540186       0.686947       2.109248                    0.998064      43.465718     111.607401       0.569365       0.337289      -1.216756      -0.002554      -0.000495       0.024940       0.025075      -0.008941      -0.012849      -0.001594       0.060129       0.052616      -0.040347       0.007476       0.032871             21.789218      13.147646       1.780545       1.970795      34.574620       2.884420      17.645388           1.225859
            3             Ni       4.139658       6.671066      15.081768       0.911560     108.445534 0.20383531E+04  0.65011990E+05                                17.063496                           13.540201       0.686954       2.109249                    0.998064      43.465749     111.607541       0.569364       0.337289      -1.216756       0.000078      -0.002589      -0.024944       0.025078      -0.021121      -0.001308       0.012879      -0.046381       0.052596      -0.040345       0.007476       0.032869             21.789282      32.736468       6.259411      -2.372588      14.985968      -2.564141      17.645409           1.225872
            4             Ni       3.601573       3.039930       5.241768       0.911562     108.445195 0.20383455E+04  0.65011674E+05                                17.063446                           13.540163       0.686963       2.109253                    0.998064      43.465701     111.607287       0.569366       0.337288      -1.216757      -0.000078       0.002590      -0.024943       0.025077      -0.021123       0.001307      -0.012875      -0.046379       0.052569      -0.040342       0.007477       0.032864             21.789214      32.736353       6.259391       2.372584      14.985926       2.564135      17.645363           1.225843
            5              H       5.136756       6.916171      11.808000       0.117498       1.097183 0.79601574E+01  0.78476046E+02                                 1.782822                            1.666930      -1.278450       2.278694                    0.993930       3.672163      10.487155       0.474620       1.309015      -0.701095       0.009722       0.016631       0.031018       0.036513       0.000901       0.003374       0.004638       0.002235       0.017532      -0.005925      -0.002889       0.008814              1.843420       1.517173       0.210764       0.140126       1.632965       0.349634       2.380122          -0.001754
            6              H       1.153703       9.597377      14.728512       0.140006       1.025546 0.73868856E+01  0.70208828E+02                                 1.604781                            1.532562      -0.994127       2.428915                    0.998277       3.164019       8.368578       0.540468       1.192356      -0.730604       0.041102       0.016166      -0.000823       0.044175       0.008501      -0.000744       0.001977       0.018170      -0.020180      -0.010320      -0.005486       0.015805              1.630749       1.988010       0.136046      -0.008587       1.640739      -0.004254       1.263498           0.000041
            7              H       2.604475       2.794825       1.968000       0.117496       1.097182 0.79601542E+01  0.78476048E+02                                 1.782826                            1.666934      -1.278454       2.278693                    0.993930       3.672166      10.487184       0.474618       1.309021      -0.701094      -0.009721      -0.016630       0.031018       0.036513       0.000901      -0.003374      -0.004638       0.002235       0.017531      -0.005925      -0.002889       0.008813              1.843425       1.517176       0.210764      -0.140127       1.632969      -0.349635       2.380129          -0.001750
            8              H       6.587528       0.113619       4.888512       0.140011       1.025545 0.73868821E+01  0.70208807E+02                                 1.604781                            1.532562      -0.994131       2.428913                    0.998277       3.164018       8.368584       0.540467       1.192357      -0.730603      -0.041102      -0.016165      -0.000823       0.044175       0.008501       0.000744      -0.001977       0.018170      -0.020179      -0.010320      -0.005485       0.015805              1.630750       1.988011       0.136047       0.008587       1.640739       0.004254       1.263498           0.000048
            9              H       2.143996       3.161900      17.712000       0.117497       1.097195 0.79602636E+01  0.78477318E+02                                 1.782830                            1.666938      -1.278471       2.278682                    0.993930       3.672185      10.487217       0.474621       1.309009      -0.701097      -0.014044      -0.013183      -0.031019       0.036513       0.000325       0.003769       0.004323      -0.002796       0.017533      -0.005926      -0.002888       0.008814              1.843429       1.535628       0.214983       0.309606       1.614525       0.214533       2.380134          -0.001753
           10              H      -1.357552       6.447130      14.791488       0.140006       1.025552 0.73869444E+01  0.70209501E+02                                 1.604784                            1.532565      -0.994200       2.428887                    0.998277       3.164030       8.368604       0.540469       1.192351      -0.730605      -0.006594      -0.043670       0.000824       0.044173       0.003707       0.002091      -0.000285      -0.023759      -0.020176      -0.010320      -0.005487       0.015807              1.630753       1.598873       0.047072      -0.002233       2.029885      -0.009319       1.263500           0.000041
           11              H       5.597235       6.549096       7.872000       0.117497       1.097184 0.79601719E+01  0.78476247E+02                                 1.782826                            1.666934      -1.278450       2.278694                    0.993930       3.672168      10.487183       0.474619       1.309018      -0.701095       0.014045       0.013183      -0.031019       0.036513       0.000326      -0.003769      -0.004323      -0.002796       0.017532      -0.005925      -0.002889       0.008814              1.843424       1.535624       0.214983      -0.309606       1.614521      -0.214533       2.380127          -0.001750
           12              H       9.098783       3.263866       4.951488       0.140011       1.025545 0.73868766E+01  0.70208693E+02                                 1.604776                            1.532557      -0.994194       2.428891                    0.998277       3.164017       8.368559       0.540471       1.192350      -0.730605       0.006594       0.043670       0.000824       0.044172       0.003707      -0.002091       0.000285      -0.023759      -0.020176      -0.010320      -0.005487       0.015807              1.630744       1.598864       0.047072       0.002233       2.029873       0.009319       1.263495           0.000049
           13              H       3.202547       4.017439       9.840000       0.132609       1.103546 0.81569157E+01  0.79499650E+02                                 1.684564                            1.609395      -1.142490       2.352124                    0.996997       3.299521       8.846759       0.527760       1.190778      -0.730605      -0.028139      -0.035299      -0.000000       0.045142       0.011021       0.003281      -0.002616      -0.005040      -0.023827      -0.011846      -0.003431       0.015277              1.700576       1.623182       0.384609      -0.064734       1.799060       0.051604       1.679485           0.000860
           14              H       4.538684       5.693557       0.000000       0.132611       1.103543 0.81568761E+01  0.79499103E+02                                 1.684555                            1.609386      -1.142496       2.352121                    0.996997       3.299510       8.846697       0.527764       1.190770      -0.730607       0.028139       0.035299       0.000001       0.045142       0.011021      -0.003281       0.002616      -0.005039      -0.023828      -0.011846      -0.003431       0.015277              1.700566       1.623173       0.384606       0.064734       1.799050      -0.051603       1.679474           0.000858
           15              H       9.365902       0.474868      14.760000       0.142880       1.085617 0.78941145E+01  0.76401219E+02                                 1.688952                            1.603233      -0.919800       2.468400                    0.998995       3.158397       8.471404       0.518308       1.221016      -0.725182      -0.032004       0.025513       0.000000       0.040929      -0.011221      -0.000810      -0.001016       0.005131      -0.022041      -0.008914      -0.006270       0.015184              1.721518       1.970698      -0.262528       0.019628       1.850648       0.024622       1.343207           0.000185
           16              H      -1.624671       9.236128       4.920000       0.142882       1.085620 0.78941411E+01  0.76401625E+02                                 1.688963                            1.603243      -0.919800       2.468401                    0.998995       3.158401       8.471453       0.518303       1.221026      -0.725180       0.032004      -0.025512       0.000000       0.040929      -0.011221       0.000810       0.001016       0.005132      -0.022040      -0.008914      -0.006270       0.015184              1.721528       1.970711      -0.262530      -0.019628       1.850660      -0.024623       1.343214           0.000193
           17              C       4.924209       6.482090      11.012928      -0.110866      33.874221 0.42536892E+03  0.99924281E+04                                 9.213966                            6.987351      -0.063482       1.954901                    0.999571      29.487551      86.036786       0.605773       0.430418      -1.050538      -0.001716      -0.009110      -0.019059       0.021194      -0.044931       0.024999       0.012898       0.007379      -0.029334      -0.055697       0.003998       0.051699             10.575758       8.732715       4.270980      -2.494741       9.306351      -1.041970      13.688207          -0.004550
           18              C       3.278974       4.903082      12.268512       0.618239      22.454521 0.22526571E+03  0.45342974E+04                                 7.373778                            5.330404      -0.009954       2.072305                    0.999427      21.249040      58.228433       0.643331       0.472995      -1.021511      -0.006617      -0.022373       0.049426       0.054655      -0.087976       0.027844       0.014154      -0.072902      -0.197209      -0.095142      -0.033027       0.128169              9.153561       7.269081       2.311572      -2.357699       5.693407      -0.947635      14.498195          -0.003996
           19              C       4.040340       5.433302      11.040480      -0.020685      37.924533 0.42090460E+03  0.96927758E+04                                 9.644623                            6.715590       0.196048       2.073655                    0.999380      26.503695      72.368318       0.661951       0.401806      -1.087366       0.022988       0.016453      -0.027560       0.039480       0.001837       0.014183       0.004408       0.006528       0.037712      -0.011708      -0.009968       0.021676             12.346253       9.102092       3.872978      -4.207011       9.103978      -0.958274      18.832688          -0.000504
           20              C       1.658418       1.882962      14.693088       0.554380      26.461436 0.26803586E+03  0.56096105E+04                                 8.217681                            5.771738       0.032148       2.067757                    0.999642      22.192587      61.107988       0.627935       0.466071      -1.029897       0.009762       0.039031      -0.005924       0.040667      -0.014283       0.036039      -0.000866       0.097746       0.280187      -0.097716      -0.008351       0.106067             10.802512       7.710004       2.053530      -0.841776      19.746894      -0.215549       4.950639          -0.001411
           21              C       0.290381       9.251666      14.742288      -0.091558      34.132775 0.41814454E+03  0.97394547E+04                                 9.246665                            6.906445      -0.020428       1.976147                    0.999468      28.680026      82.181719       0.614729       0.427774      -1.056618      -0.013718      -0.005583      -0.000032       0.014810       0.022358       0.000396       0.001165       0.048235       0.150210      -0.057930       0.007836       0.050093             11.230101      11.291541      -3.210919      -0.018530      17.532608       0.094735       4.866154          -0.001765
           22              C       1.412164       0.406891      14.750160      -0.005817      39.978672 0.41309440E+03  0.94946120E+04                                10.092341                            6.719689       0.147085       2.067476                    0.999180      26.275838      72.325319       0.650126       0.409902      -1.078978      -0.008480      -0.036534       0.005246       0.037871      -0.007533      -0.007378       0.003081       0.023859      -0.023576      -0.011017      -0.009266       0.020283             13.618373      12.691355       2.106131       0.037690      22.842964       0.095827       5.320800           0.001562
           23              C       2.817022       3.228906       1.172928      -0.110869      33.874199 0.42536863E+03  0.99924198E+04                                 9.213965                            6.987351      -0.063480       1.954902                    0.999571      29.487530      86.036733       0.605773       0.430418      -1.050538       0.001716       0.009111      -0.019057       0.021193      -0.044933      -0.024999      -0.012898       0.007380      -0.029336      -0.055697       0.003997       0.051701             10.575756       8.732707       4.270974       2.494739       9.306344       1.041966      13.688217          -0.004538
           24              C       4.462257       4.807914       2.428512       0.618235      22.454438 0.22526479E+03  0.45342745E+04                                 7.373766                            5.330397      -0.009955       2.072306                    0.999427      21.248992      58.228292       0.643331       0.472996      -1.021510       0.006616       0.022373       0.049426       0.054656      -0.087977      -0.027844      -0.014153      -0.072902      -0.197205      -0.095141      -0.033028       0.128169              9.153543       7.269070       2.311569       2.357690       5.693400       0.947631      14.498159          -0.003988
           25              C       3.700891       4.277694       1.200480      -0.020684      37.924372 0.42090263E+03  0.96927197E+04                                 9.644604                            6.715580       0.196043       2.073655                    0.999380      26.503615      72.368072       0.661950       0.401806      -1.087365      -0.022988      -0.016453      -0.027560       0.039480       0.001836      -0.014184      -0.004409       0.006530       0.037703      -0.011709      -0.009966       0.021675             12.346225       9.102070       3.872966       4.206999       9.103957       0.958270      18.832649          -0.000502
           26              C       6.082813       7.828034       4.853088       0.554381      26.461414 0.26803580E+03  0.56096081E+04                                 8.217667                            5.771732       0.032158       2.067760                    0.999642      22.192595      61.107969       0.627936       0.466070      -1.029898      -0.009762      -0.039032      -0.005925       0.040668      -0.014282      -0.036039       0.000866       0.097744       0.280192      -0.097716      -0.008352       0.106068             10.802487       7.709996       2.053529       0.841776      19.746833       0.215548       4.950632          -0.001402
           27              C       7.450850       0.459330       4.902288      -0.091555      34.132735 0.41814421E+03  0.97394424E+04                                 9.246644                            6.906432      -0.020418       1.976150                    0.999468      28.680027      82.181633       0.614731       0.427772      -1.056619       0.013718       0.005584      -0.000031       0.014811       0.022356      -0.000396      -0.001166       0.048236       0.150212      -0.057930       0.007836       0.050094             11.230071      11.291522      -3.210906       0.018530      17.532547      -0.094735       4.866144          -0.001750
           28              C       6.329067       9.304105       4.910160      -0.005812      39.978650 0.41309434E+03  0.94946094E+04                                10.092332                            6.719685       0.147084       2.067475                    0.999180      26.275839      72.325290       0.650127       0.409902      -1.078978       0.008480       0.036534       0.005246       0.037870      -0.007534       0.007378      -0.003081       0.023858      -0.023573      -0.011017      -0.009265       0.020282             13.618354      12.691353       2.106133      -0.037689      22.842914      -0.095827       5.320795           0.001564
           29              C       2.519782       3.465854      18.507072      -0.110870      33.874422 0.42537167E+03  0.99925112E+04                                 9.214009                            6.987379      -0.063496       1.954895                    0.999571      29.487668      86.037280       0.605771       0.430419      -1.050537       0.008501       0.003704       0.019058       0.021195      -0.042075       0.006999       0.027244       0.032404      -0.029329      -0.055698       0.003995       0.051703             10.575811       7.421839       3.971268      -0.459704      10.617311      -2.664250      13.688283          -0.004548
           30              C       3.692356       5.421649      17.251488       0.618240      22.454567 0.22526621E+03  0.45343101E+04                                 7.373787                            5.330409      -0.009953       2.072305                    0.999427      21.249071      58.228535       0.643331       0.472995      -1.021511       0.020335       0.011437      -0.049426       0.054656      -0.063394       0.007592       0.030298       0.142122      -0.197210      -0.095142      -0.033028       0.128169              9.153573       4.767151       1.739520      -0.398286       8.195355      -2.509616      14.498214          -0.003998
           31              C       3.345177       4.561255      18.479520      -0.020687      37.924590 0.42090514E+03  0.96927929E+04                                 9.644639                            6.715599       0.196042       2.073653                    0.999380      26.503708      72.368415       0.661949       0.401806      -1.087365      -0.010915      -0.026078       0.027559       0.039480       0.000235       0.001136       0.014810      -0.007474       0.037708      -0.011710      -0.009966       0.021676             12.346275       7.420812       3.488566       0.003542      10.785291      -4.314784      18.832722          -0.000504
           32              C       6.275288       7.674600      14.826912       0.554381      26.461500 0.26803677E+03  0.56096350E+04                                 8.217694                            5.771749       0.032157       2.067759                    0.999642      22.192639      61.108185       0.627934       0.466071      -1.029897      -0.035873      -0.018217       0.005924       0.040668      -0.034102      -0.008877       0.034939      -0.075617       0.280187      -0.097715      -0.008352       0.106067             10.802530      18.256508       4.464934      -0.022502       9.200434      -0.868646       4.950647          -0.001413
           33              C      -1.212966       7.365790      14.777712      -0.091555      34.132626 0.41814239E+03  0.97393920E+04                                 9.246639                            6.906428      -0.020453       1.976141                    0.999468      28.679952      82.181453       0.614730       0.427774      -1.056618       0.002382       0.014617       0.000031       0.014810       0.009660       0.001050       0.000648      -0.062872       0.150201      -0.057929       0.007839       0.050090             11.230067      18.617848      -1.535769       0.096482      10.206211       0.003052       4.866141          -0.001766
           34              C       7.659338       8.243665      14.769840      -0.005817      39.978722 0.41309507E+03  0.94946323E+04                                10.092352                            6.719697       0.147086       2.067476                    0.999180      26.275861      72.325424       0.650126       0.409903      -1.078978       0.033724       0.016409      -0.005246       0.037870      -0.011969       0.004648      -0.006506      -0.014941      -0.023576      -0.011017      -0.009266       0.020283             13.618387      21.423373       4.102658       0.085016      14.110983       0.058100       5.320805           0.001561
           35              C       5.221449       6.245142       8.667072      -0.110865      33.874222 0.42536890E+03  0.99924296E+04                                 9.213976                            6.987357      -0.063481       1.954902                    0.999571      29.487537      86.036817       0.605772       0.430419      -1.050537      -0.008500      -0.003704       0.019058       0.021194      -0.042071      -0.007000      -0.027244       0.032405      -0.029330      -0.055697       0.003997       0.051699             10.575768       7.421818       3.971257       0.459698      10.617275       2.664230      13.688213          -0.004540
           36              C       4.048875       4.289347       7.411488       0.618235      22.454483 0.22526520E+03  0.45342858E+04                                 7.373779                            5.330403      -0.009948       2.072308                    0.999427      21.249023      58.228429       0.643330       0.472996      -1.021510      -0.020336      -0.011437      -0.049425       0.054655      -0.063394      -0.007592      -0.030299       0.142123      -0.197210      -0.095142      -0.033027       0.128170              9.153562       4.767146       1.739517       0.398285       8.195346       2.509610      14.498194          -0.003987
           37              C       4.396054       5.149741       8.639520      -0.020686      37.924548 0.42090449E+03  0.96927760E+04                                 9.644642                            6.715600       0.196041       2.073654                    0.999380      26.503674      72.368351       0.661948       0.401807      -1.087365       0.010915       0.026078       0.027560       0.039481       0.000236      -0.001136      -0.014810      -0.007475       0.037708      -0.011709      -0.009967       0.021676             12.346279       7.420815       3.488569      -0.003543      10.785295       4.314783      18.832727          -0.000501
           38              C       1.465943       2.036396       4.986912       0.554380      26.461443 0.26803618E+03  0.56096196E+04                                 8.217681                            5.771741       0.032158       2.067760                    0.999642      22.192629      61.108150       0.627935       0.466070      -1.029897       0.035873       0.018216       0.005925       0.040666      -0.034102       0.008877      -0.034939      -0.075618       0.280181      -0.097714      -0.008351       0.106065             10.802508      18.256462       4.464923       0.022500       9.200423       0.868645       4.950640          -0.001402
           39              C       8.954197       2.345206       4.937712      -0.091554      34.132627 0.41814258E+03  0.97393950E+04                                 9.246631                            6.906423      -0.020443       1.976144                    0.999468      28.679955      82.181387       0.614731       0.427773      -1.056619      -0.002382      -0.014617       0.000032       0.014810       0.009661      -0.001049      -0.000648      -0.062871       0.150200      -0.057928       0.007838       0.050090             11.230055      18.617833      -1.535766      -0.096482      10.206195      -0.003052       4.866138          -0.001749
           40              C       0.081893       1.467331       4.929840      -0.005812      39.978674 0.41309455E+03  0.94946166E+04                                10.092342                            6.719691       0.147086       2.067477                    0.999180      26.275841      72.325337       0.650126       0.409902      -1.078978      -0.033724      -0.016409      -0.005245       0.037869      -0.011970      -0.004648       0.006506      -0.014942      -0.023579      -0.011018      -0.009267       0.020284             13.618372      21.423347       4.102656      -0.085016      14.110969      -0.058101       5.320800           0.001565
           41              C       6.439930       8.078578       9.840000       0.531917      24.047410 0.26408373E+03  0.55279818E+04                                 7.600140                            5.770919      -0.212596       1.984055                    0.999055      22.682185      63.265048       0.618731       0.472911      -1.022148       0.031184       0.039118      -0.000000       0.050026      -0.077662       0.037400      -0.029814       0.035515      -0.109363      -0.061439      -0.051742       0.113181              8.533737       6.983928       3.355945      -0.963711       8.518565       0.768233      10.098718           0.000021
           42              C       5.504789       6.905489       9.840000      -0.009668      35.598645 0.40811813E+03  0.93593910E+04                                 9.265123                            6.651532       0.053165       2.027956                    0.999311      26.508518      73.076578       0.656985       0.406526      -1.080341      -0.029110      -0.036517       0.000000       0.046700      -0.018813      -0.001715       0.001367       0.008603       0.018914      -0.022451       0.005838       0.016613             11.064674       8.763969       5.105779      -0.997767      11.098787       0.795376      13.331266          -0.010949
           43              C       3.781591       4.743822       9.840000      -0.107038      35.067777 0.43530579E+03  0.10242721E+05                                 9.393741                            7.021079      -0.084629       1.944538                    0.999468      29.376397      84.634958       0.612972       0.424663      -1.058437       0.010772       0.013514      -0.000000       0.017282      -0.012005       0.018776      -0.014966       0.005489      -0.171414      -0.062704       0.016255       0.046449             11.422344       6.947277       2.073041      -2.109527       7.895255       1.681633      19.424502           0.001901
           44              C       1.301301       1.632418       0.000000       0.531915      24.047682 0.26408748E+03  0.55280790E+04                                 7.600191                            5.770958      -0.212597       1.984051                    0.999055      22.682343      63.265569       0.618729       0.472911      -1.022148      -0.031184      -0.039118      -0.000004       0.050027      -0.077667      -0.037402       0.029815       0.035518      -0.109368      -0.061443      -0.051745       0.113188              8.533793       6.983974       3.355974       0.963710       8.518628      -0.768244      10.098778           0.000024
           45              C       2.236442       2.805507       0.000000      -0.009668      35.598620 0.40811788E+03  0.93593811E+04                                 9.265103                            6.651518       0.053172       2.027958                    0.999311      26.508528      73.076518       0.656988       0.406525      -1.080342       0.029111       0.036516      -0.000001       0.046700      -0.018813       0.001714      -0.001367       0.008600       0.018912      -0.022451       0.005838       0.016613             11.064649       8.763939       5.105756       0.997754      11.098756      -0.795390      13.331251          -0.010942
           46              C       3.959640       4.967174       0.000000      -0.107037      35.067667 0.43530436E+03  0.10242675E+05                                 9.393712                            7.021060      -0.084630       1.944539                    0.999468      29.376353      84.634690       0.612974       0.424662      -1.058437      -0.010772      -0.013514       0.000001       0.017282      -0.012005      -0.018774       0.014968       0.005493      -0.171414      -0.062703       0.016254       0.046450             11.422306       6.947255       2.073032       2.109520       7.895229      -1.681624      19.424434           0.001902
           47              C      -2.088804       9.606117      14.760000      -0.078452      33.805235 0.40269099E+03  0.93193046E+04                                 9.267759                            6.831168       0.014595       1.998966                    0.999391      28.319616      81.677992       0.609039       0.434560      -1.049343       0.016004      -0.012757      -0.000000       0.020466      -0.027144      -0.000010      -0.000013       0.012412       0.162730      -0.054967       0.000723       0.054243             11.316455      13.454583       4.406656       0.249375      15.469710       0.312829       5.025072          -0.001319
           48              C       1.267329       6.930738      14.760000       0.612490      24.546838 0.24499493E+03  0.50220397E+04                                 7.790428                            5.533312       0.059779       2.086503                    0.999517      21.527708      58.993454       0.637586       0.468646      -1.026723       0.044311      -0.035321       0.000000       0.056666       0.033201      -0.017271      -0.021666      -0.015183       0.320342      -0.087449      -0.025151       0.112600              9.951605      13.555240      -3.691341       0.456315      11.867227       0.572424       4.432349          -0.003344
           49              C       0.092987       7.866878      14.760000      -0.016878      39.915514 0.41475556E+03  0.95105722E+04                                 9.971207                            6.646947       0.160718       2.062726                    0.999268      26.361634      71.691153       0.668664       0.399469      -1.089585      -0.030029       0.023939       0.000000       0.038403       0.014749       0.002561       0.003212      -0.006742      -0.031968      -0.011189      -0.009801       0.020990             13.521998      18.992665      -5.516073       0.069173      16.470213       0.086773       5.103115          -0.002425
           50              C       9.830035       0.104879       4.920000      -0.078452      33.805245 0.40269115E+03  0.93193093E+04                                 9.267758                            6.831166       0.014598       1.998967                    0.999391      28.319626      81.678030       0.609040       0.434559      -1.049343      -0.016003       0.012757       0.000000       0.020466      -0.027144       0.000011       0.000014       0.012414       0.162730      -0.054966       0.000723       0.054243             11.316453      13.454587       4.406652      -0.249376      15.469701      -0.312830       5.025071          -0.001306
           51              C       6.473902       2.780258       4.920000       0.612492      24.546806 0.24499468E+03  0.50220323E+04                                 7.790416                            5.533307       0.059781       2.086504                    0.999517      21.527689      58.993353       0.637587       0.468645      -1.026724      -0.044312       0.035321       0.000000       0.056667       0.033201       0.017272       0.021666      -0.015184       0.320345      -0.087448      -0.025152       0.112601              9.951586      13.555216      -3.691327      -0.456314      11.867200      -0.572423       4.432343          -0.003333
           52              C       7.648244       1.844118       4.920000      -0.016873      39.915430 0.41475489E+03  0.95105512E+04                                 9.971186                            6.646937       0.160719       2.062726                    0.999268      26.361617      71.691043       0.668666       0.399469      -1.089585       0.030029      -0.023940       0.000001       0.038403       0.014749      -0.002560      -0.003212      -0.006741      -0.031964      -0.011188      -0.009802       0.020990             13.521962      18.992621      -5.516050      -0.069173      16.470160      -0.086772       5.103106          -0.002423
           53              O       6.536905       8.700081      10.896816      -0.371182      25.126922 0.35590349E+03  0.77213665E+04                                 6.728393                            5.789975       0.706873       2.299927                    0.999286      25.103514      62.792395       0.799267       0.353226      -1.143027      -0.021324      -0.037172      -0.037951       0.057243      -0.005173      -0.037790      -0.003357       0.021661       0.149653      -0.040153      -0.027258       0.067411              7.208539       5.056103       1.228763       1.176033       6.842694       2.858846       9.726819          -0.356314
           54              O       2.298562       4.215543      12.085488      -0.455154      22.881883 0.34099567E+03  0.73023402E+04                                 6.208042                            5.570968       0.835742       2.340947                    0.999469      25.242857      62.260238       0.838010       0.341306      -1.155544       0.015939      -0.000276      -0.032044       0.035791      -0.006380       0.014037       0.011176       0.005986      -0.141173      -0.051694       0.020534       0.031160              6.539502       7.172844       2.347991      -0.465759       5.907496      -0.181339       6.538166           0.082623
           55              O       0.755776       2.702570      14.952864      -0.427830      24.095636 0.34762715E+03  0.74773900E+04                                 6.495684                            5.637350       0.858980       2.360237                    0.999122      24.971657      61.649887       0.830620       0.342821      -1.154711      -0.021369      -0.035848       0.005732       0.042125      -0.030380      -0.007937       0.004444      -0.016211      -0.005863      -0.030928      -0.003428       0.034355              7.253497       6.430191      -1.305632      -0.603408      10.582125       0.395337       4.748175           0.014122
           56              O       2.823180       2.321899      14.417568      -0.445465      25.013938 0.36285131E+03  0.78815196E+04                                 6.650775                            5.737828       0.770894       2.323552                    0.999366      25.235153      62.413406       0.828757       0.340250      -1.157977       0.005370      -0.035818       0.002425       0.036299       0.028885      -0.007995      -0.016691       0.033564      -0.072674      -0.035078      -0.013699       0.048776              7.497298       7.315926       2.137424      -0.958710      10.276183      -0.911800       4.899784           0.002847
           57              O       0.996213       5.715892      14.594688      -0.488794      32.296634 0.44176564E+03  0.10087191E+05                                 7.976084                            6.402422       0.475248       2.215458                    0.999015      26.165072      66.515744       0.770903       0.347959      -1.150631      -0.013706       0.025952       0.002873       0.029489       0.011469      -0.012838       0.001535      -0.055162       0.060867      -0.042656       0.019447       0.023209              9.478201       7.449163      -2.991975      -0.205749      15.790253       1.103685       5.195187           0.004277
           58              O       3.673579       5.203152      13.368624      -0.528247      36.904907 0.50189367E+03  0.11895361E+05                                 8.883349                            6.959688       0.192383       2.107156                    0.998302      27.497292      72.477910       0.714070       0.361909      -1.133276       0.022280      -0.025703      -0.046547       0.057651      -0.044206       0.015496      -0.014023      -0.020522      -0.021170      -0.042234      -0.013463       0.055698             10.785038       6.923457       1.394763       0.225331       6.768004       1.699017      18.663653           0.043638
           59              O       1.204326       1.010915       1.056816      -0.371173      25.126825 0.35590173E+03  0.77213211E+04                                 6.728388                            5.789973       0.706859       2.299924                    0.999286      25.103402      62.792149       0.799264       0.353227      -1.143025       0.021322       0.037169      -0.037957       0.057244      -0.005160       0.037792       0.003363       0.021657       0.149615      -0.040139      -0.027263       0.067403              7.208533       5.056102       1.228765      -1.176035       6.842693      -2.858843       9.726802          -0.356360
           60              O       5.442669       5.495453       2.245488      -0.455172      22.881857 0.34099519E+03  0.73023258E+04                                 6.208031                            5.570958       0.835733       2.340942                    0.999469      25.242892      62.260274       0.838012       0.341305      -1.155545      -0.015939       0.000277      -0.032045       0.035791      -0.006381      -0.014039      -0.011176       0.005988      -0.141168      -0.051693       0.020531       0.031161              6.539489       7.172831       2.347987       0.465753       5.907487       0.181336       6.538149           0.082631
           61              O       6.985455       7.008426       5.112864      -0.427834      24.095712 0.34762853E+03  0.74774263E+04                                 6.495693                            5.637358       0.858998       2.360242                    0.999122      24.971714      61.650034       0.830620       0.342821      -1.154712       0.021369       0.035846       0.005733       0.042125      -0.030386       0.007934      -0.004445      -0.016212      -0.005846      -0.030935      -0.003423       0.034358              7.253505       6.430201      -1.305632       0.603409      10.582134      -0.395337       4.748180           0.014132
           62              O       4.918051       7.389097       4.577568      -0.445467      25.014043 0.36285316E+03  0.78815700E+04                                 6.650794                            5.737844       0.770900       2.323554                    0.999366      25.235196      62.413555       0.828755       0.340250      -1.157976      -0.005372       0.035816       0.002423       0.036298       0.028891       0.007994       0.016692       0.033572      -0.072656      -0.035079      -0.013702       0.048781              7.497321       7.315949       2.137433       0.958714      10.276216       0.911803       4.899797           0.002854
           63              O       6.745018       3.995104       4.754688      -0.488796      32.296508 0.44176386E+03  0.10087138E+05                                 7.976051                            6.402400       0.475246       2.215457                    0.999015      26.165073      66.515639       0.770906       0.347958      -1.150632       0.013708      -0.025951       0.002872       0.029489       0.011473       0.012837      -0.001535      -0.055169       0.060881      -0.042662       0.019449       0.023213              9.478155       7.449128      -2.991950       0.205747      15.790170      -1.103678       5.195167           0.004288
           64              O       4.067652       4.507844       3.528624      -0.528257      36.905189 0.50189830E+03  0.11895500E+05                                 8.883399                            6.959725       0.192391       2.107157                    0.998302      27.497387      72.478282       0.714068       0.361909      -1.133275      -0.022281       0.025704      -0.046549       0.057653      -0.044209      -0.015499       0.014022      -0.020525      -0.021174      -0.042237      -0.013464       0.055701             10.785103       6.923496       1.394774      -0.225329       6.768042      -1.699026      18.663770           0.043651
           65              O       0.717047       1.399355      18.623184      -0.371181      25.127013 0.35590563E+03  0.77214127E+04                                 6.728325                            5.789922       0.706929       2.299939                    0.999286      25.103999      62.793295       0.799286       0.353217      -1.143035       0.031482       0.029075       0.037945       0.057239      -0.009402       0.005167      -0.037557      -0.014970       0.149701      -0.040178      -0.027224       0.067402              7.208461       6.219890       1.494850       2.524764       5.678790       1.783637       9.726702          -0.356334
           66              O       4.144071       6.530645      17.434512      -0.455150      22.881873 0.34099553E+03  0.73023349E+04                                 6.208031                            5.570958       0.835754       2.340951                    0.999469      25.242906      62.260312       0.838013       0.341305      -1.155545       0.003822      -0.015477       0.032044       0.035790      -0.007047       0.007767       0.016175       0.000155      -0.141181      -0.051697       0.020535       0.031162              6.539489       4.949982       1.839742      -0.072962       8.130338      -0.494458       6.538148           0.082616
           67              O       5.275107       8.371850      14.567136      -0.427832      24.095802 0.34763014E+03  0.74774700E+04                                 6.495708                            5.637369       0.858992       2.360238                    0.999122      24.971777      61.650236       0.830619       0.342820      -1.154712       0.030182       0.028821      -0.005733       0.042124      -0.023843       0.006102      -0.006745       0.041008      -0.005852      -0.030932      -0.003425       0.034357              7.253524      10.943285      -0.273746       0.519888       6.069098      -0.500113       4.748190           0.014114
           68              O       6.107011       6.441304      15.102432      -0.445467      25.014049 0.36285331E+03  0.78815734E+04                                 6.650789                            5.737840       0.770883       2.323547                    0.999366      25.235242      62.413655       0.828757       0.340249      -1.157977       0.036112       0.002750      -0.002426       0.036298       0.018724      -0.014491      -0.011514      -0.055336      -0.072672      -0.035079      -0.013699       0.048778              7.497314       9.200273       2.568269      -0.675174       8.391877      -1.137829       4.899794           0.002838
           69              O       2.391183       7.465814      14.925312      -0.488807      32.296968 0.44177104E+03  0.10087344E+05                                 7.976126                            6.402451       0.475243       2.215455                    0.999015      26.165269      66.516302       0.770903       0.347958      -1.150632      -0.028360       0.007582      -0.002872       0.029496       0.022316       0.004357      -0.012173       0.039692       0.060903      -0.042654       0.019435       0.023219              9.478256      16.676191      -0.882303       1.121786       6.563368       0.045430       5.195210           0.004274
           70              O       3.487790       4.970088      16.151376      -0.528249      36.905046 0.50189596E+03  0.11895428E+05                                 8.883367                            6.959701       0.192401       2.107161                    0.998302      27.497365      72.478136       0.714070       0.361908      -1.133276       0.030021      -0.015991       0.046548       0.057652      -0.035356      -0.017125       0.011980       0.056906      -0.021172      -0.042235      -0.013464       0.055699             10.785062       6.169613       1.222400       1.606049       7.521873       0.598358      18.663701           0.043637
           71              O       7.024184       8.311641       8.783184      -0.371184      25.127271 0.35590973E+03  0.77215373E+04                                 6.728461                            5.790031       0.706876       2.299927                    0.999286      25.103661      62.792947       0.799262       0.353226      -1.143026      -0.031483      -0.029075       0.037950       0.057243      -0.009370      -0.005153       0.037584      -0.015007       0.149668      -0.040157      -0.027255       0.067412              7.208612       6.220016       1.494894      -2.524826       5.678907      -1.783686       9.726913          -0.356300
           72              O       3.597160       3.180351       7.594512      -0.455160      22.881932 0.34099663E+03  0.73023664E+04                                 6.208058                            5.570981       0.835727       2.340944                    0.999469      25.242847      62.260258       0.838008       0.341306      -1.155543      -0.003823       0.015477       0.032046       0.035792      -0.007046      -0.007767      -0.016176       0.000153      -0.141175      -0.051695       0.020534       0.031160              6.539519       4.950001       1.839751       0.072963       8.130374       0.494463       6.538182           0.082640
           73              O       2.466124       1.339146       4.727136      -0.427833      24.095997 0.34763354E+03  0.74775641E+04                                 6.495759                            5.637410       0.858987       2.360236                    0.999122      24.971793      61.650436       0.830613       0.342822      -1.154710      -0.030184      -0.028821      -0.005732       0.042126      -0.023839      -0.006101       0.006748       0.041004      -0.005861      -0.030928      -0.003427       0.034355              7.253584      10.943381      -0.273741      -0.519891       6.069147       0.500119       4.748223           0.014137
           74              O       1.634220       3.269692       5.262432      -0.445466      25.014137 0.36285480E+03  0.78816159E+04                                 6.650818                            5.737863       0.770888       2.323549                    0.999366      25.235212      62.413676       0.828753       0.340250      -1.157976      -0.036112      -0.002750      -0.002425       0.036298       0.018722       0.014491       0.011514      -0.055329      -0.072681      -0.035079      -0.013697       0.048776              7.497349       9.200317       2.568282       0.675177       8.391917       1.137836       4.899813           0.002860
           75              O       5.350048       2.245182       5.085312      -0.488806      32.296959 0.44177091E+03  0.10087340E+05                                 7.976125                            6.402451       0.475245       2.215456                    0.999015      26.165264      66.516286       0.770903       0.347958      -1.150632       0.028360      -0.007580      -0.002873       0.029495       0.022314      -0.004357       0.012173       0.039692       0.060900      -0.042653       0.019434       0.023219              9.478255      16.676190      -0.882304      -1.121785       6.563366      -0.045430       5.195209           0.004290
           76              O       4.253441       4.740908       6.311376      -0.528251      36.905108 0.50189678E+03  0.11895456E+05                                 8.883393                            6.959720       0.192392       2.107159                    0.998302      27.497327      72.478126       0.714067       0.361910      -1.133274      -0.030021       0.015993       0.046547       0.057651      -0.035355       0.017125      -0.011981       0.056904      -0.021174      -0.042233      -0.013465       0.055698             10.785096       6.169629       1.222406      -1.606054       7.521897      -0.598361      18.663763           0.043654

******************************************************
Auxiliary information for the entire system
The total spin magnetic moment of the unit cell is   3.988633
The total net atomic charge of the unit cell is   0.000001
Accuracy of reproducing the electrostatic potential in the unit cell:
  The inner radius (bohr) =    5.0000
  The outer radius (bohr) =   12.0000
  Valid grid points have density less than (e/(bohr^3)) =    0.0001
  The number of valid grid points were=       177902
  The rms potential error without charges in kcal/mol is=      3.88078
  The rms potential error with partial charges in kcal/mol is=      0.49776
  The RRMSE value at monopole order=      0.12826
  The rms potential error with partial charges and cloud penetration in kcal/mol is=      0.49536
  The RRMSE value at monopole order with cloud penetration is=      0.12764
  The rms potential error with partial charges and atomic dipoles in kcal/mol is=      0.30449
  The RRMSE value at dipole order=      0.07846
  The rms potential error with partial charges, atomic dipoles and cloud penetration in kcal/mol is=      0.29050
  The RRMSE value at dipole order with cloud penetration=      0.07486

******************************************************
The electron densities and ab initio electrostatic potential were computed in VASP using the PBE functional and
projector augmented wave method. See the main text of the journal article for a description of computational details.
The atomic charges, dipoles, and quadrupoles were computed with the DDEC6 method as described in
(a) T. A. Manz and N. Gabaldon Limas, RSC Adv. 6 (2016) 47771-47801 DOI: 10.1039/c6ra04656h
(b) N. Gabaldon Limas and T. A. Manz, RSC Adv. 8 (2018) 2678-2707 DOI: 10.1039/c7ra11829e.
For each atom in the material, the electron cloud parameters were fit to the spherically averaged atom-in-material
electron density using radial positions for which this density was between 10^-4 and 10^-2 electrons per cubic bohr.
The polarizabilities, dispersion coefficients, and quantum Drude oscillator (QDO) parameters were fit using the MCLF method.
The magnetic structure of the system was optimized in VASP from the default ferromagnetic initial guess using spin polarization.
The atomic spin moments (ASMs) were computed on this optimized magnetic structure using the DDEC6 partition as inputs
to the method of T. A. Manz and D. S. Sholl, J. Chem. Theory Comput. 7 (2011) 4146-4164 DOI: 10.1021/ct200539n.
The RMSE and RRMSE were computed using a uniform grid with Ewald summation.
