# Supplementary material for: A collection of forcefield precursors for metal–organic frameworks
Source: RSC Adv. 2019 Nov 13;9(63):36492–507. doi: 10.1039/c9ra07327b (PMC9075174; doi:10.1039/c9ra07327b)
Supplement: RA-009-C9RA07327B-s5520 [file RA-009-C9RA07327B-s5520.xyz]

   76
jmolscript: load "" {1 1 1} spacegroup "x,y,z" unitcell [{     10.052300     0.000000     0.000000 }, {     -2.423699     9.755738     0.000000 }, {      0.000000     0.000000    19.328400 }]
Co     5.850366     9.143078    14.143557     1.107269
Co     1.778235     0.612660     4.479357     1.107263
Co     0.165837     1.873492    14.849043     1.107278
Co     7.462764     7.882246     5.184843     1.107267
H      4.696399     1.614575    14.488569     0.139367
H      1.274396     2.141384    11.658891     0.122772
H      2.932202     8.141163     4.824369     0.139370
H      6.354205     7.614354     1.994691     0.122771
H      7.194003     4.808603    14.504031     0.139367
H      5.857660     8.002632    17.333709     0.122773
H      0.434598     4.947135     4.839831     0.139370
H      1.770941     1.753106     7.669509     0.122771
H      3.173034     5.379314    14.496300     0.135563
H      4.455567     4.376424     4.832100     0.135569
H      6.993139     8.943085     9.664200     0.139310
H      0.635462     0.812653     0.000000     0.139310
C      2.375618     2.798921    14.550033     0.561150
C      9.567000     0.189261    12.103444     0.616602
C      4.828658     2.555028    14.493981    -0.086057
C      3.726126     3.414021    14.498813    -0.011180
C      0.208930     0.627392    10.850770    -0.017332
C      1.075028     1.693596    10.844199    -0.095130
C      5.252983     6.956817     4.885833     0.561149
C     -1.938399     9.566477     2.439244     0.616600
C      2.799943     7.200710     4.829781    -0.086057
C      3.902475     6.341717     4.834613    -0.011179
C      7.419671     9.128346     1.186570    -0.017333
C      6.553573     8.062142     1.179999    -0.095132
C      5.485036     6.775360    14.442567     0.561150
C      9.751612     0.425350    16.889156     0.616601
C      6.313184     4.453494    14.498619    -0.086058
C      5.213703     5.316389    14.493787    -0.011179
C      7.070094     9.401702    18.141830    -0.017332
C      6.244168     8.304084    18.148401    -0.095127
C      2.143565     2.980378     4.778367     0.561149
C     -2.123011     9.330388     7.224956     0.616600
C      1.315417     5.302244     4.834419    -0.086057
C      2.414898     4.439349     4.829587    -0.011179
C      0.558507     0.354036     8.477630    -0.017332
C      1.384433     1.451654     8.484201    -0.095127
C      7.292609     2.157969    14.496300     0.630895
C      6.116122     3.077935    14.496300    -0.026732
C      3.921594     4.793970    14.496300    -0.059727
C      0.335992     7.597769     4.832100     0.630895
C      1.512479     6.677803     4.832100    -0.026730
C      3.707007     4.961768     4.832100    -0.059728
C      7.578252     9.691350     9.664200    -0.098650
C      1.661509     2.124800     9.664200    -0.013027
C      2.588384     3.310122     9.664200     0.515158
C      0.050349     0.064388     0.000000    -0.098650
C      5.967092     7.630938     0.000000    -0.013027
C      5.040217     6.445616     0.000000     0.515158
O      1.334326     3.523090    14.427877    -0.489886
O      2.259796     1.559650    14.740804    -0.488422
O      6.217173     9.101811    12.052804    -0.480689
O     -0.110179     0.674121    13.187961    -0.593574
O      7.065799     0.955965    14.205021    -0.531269
O      2.639598     3.990097    10.716245    -0.365028
O      6.294275     6.232648     4.763677    -0.489881
O      5.368805     8.196088     5.076604    -0.488414
O      1.411428     0.653927     2.388604    -0.480689
O      7.738780     9.081617     3.523761    -0.593572
O      0.562802     8.799773     4.540821    -0.531266
O      4.989003     5.765641     1.052045    -0.365033
O      4.531167     7.611329    14.564723    -0.489886
O      6.659821     7.186564    14.251796    -0.488422
O      0.294327     1.527456    16.939796    -0.480689
O      6.947802     9.700130    15.804639    -0.593572
O      8.404466     2.667902    14.787579    -0.531266
O      4.392650     6.231965    18.276355    -0.365026
O      3.097434     2.144409     4.900523    -0.489882
O      0.968780     2.569174     4.587596    -0.488414
O      7.334274     8.228282     7.275596    -0.480689
O      0.680799     0.055608     6.140439    -0.593571
O     -0.775865     7.087836     5.123379    -0.531265
O      3.235951     3.523773     8.612155    -0.365033

The following XYZ coordinates are in angstroms. Other properties are in atomic units.
The sperically averaged electron density of each atom fit to a function of the form exp(a - br)
eigen_1, eigen_2 and eigen_3 are the three eigenvalues of traceless quadrupole moment tensor
  atom number  atomic symbol              X              Y              Z     net charge C6 coefficient C8 coefficient C10 coefficient fluctuating dipole atomic polarizability isotropic forcefield polarizability              a              b squared Pearson coefficient          <r^3>          <r^4>         wp_QDO          m_QDO          q_QDO       dipole_x       dipole_y       dipole_z         dipole            Qxy            Qxz            Qyz     Q(x^2-y^2)  Q(3z^2 - R^2)        eigen_1        eigen_2        eigen_3 static polarizability      alpha(xx)      alpha(xy)      alpha(xz)      alpha(yy)      alpha(yz)      alpha(zz) atomic spin moment
            1             Co       5.850366       9.143078      14.143557       1.107269     104.047001 0.19561321E+04  0.61750754E+05                                16.638495                           13.297168       0.809978       2.150594                    0.998052      42.760833     109.234222       0.572414       0.338962      -1.215251      -0.016061       0.003886       0.016026       0.023019       0.001354       0.068310       0.019517       0.155898       0.195193      -0.112907      -0.012388       0.125295             21.050201      13.017500       1.487204      -1.300477      31.231895      -2.786372      18.901209           3.216325
            2             Co       1.778235       0.612660       4.479357       1.107263     104.045544 0.19560987E+04  0.61749631E+05                                16.638620                           13.297280       0.809897       2.150570                    0.998052      42.760055     109.233301       0.572396       0.338974      -1.215237       0.016058      -0.003885       0.016024       0.023015       0.001347      -0.068305      -0.019507       0.155867       0.195134      -0.112880      -0.012394       0.125275             21.050340      13.017595       1.487225       1.300488      31.232047       2.786386      18.901379           3.216149
            3             Co       0.165837       1.873492      14.849043       1.107278     104.044549 0.19560733E+04  0.61748635E+05                                16.638532                           13.297204       0.809913       2.150577                    0.998052      42.759786     109.232467       0.572397       0.338974      -1.215236      -0.007640       0.014646      -0.016024       0.023014      -0.035283       0.002479       0.071000      -0.139025       0.195094      -0.112887      -0.012392       0.125279             21.050245      29.477087       5.576393      -2.390615      14.772402      -1.933931      18.901246           3.216271
            4             Co       7.462764       7.882246       5.184843       1.107267     104.045428 0.19560962E+04  0.61749519E+05                                16.638589                           13.297256       0.809905       2.150573                    0.998052      42.760060     109.233195       0.572397       0.338973      -1.215238       0.007642      -0.014647      -0.016024       0.023015      -0.035287      -0.002465      -0.070994      -0.139008       0.195126      -0.112883      -0.012392       0.125275             21.050299      29.477121       5.576398       2.390619      14.772443       1.933939      18.901333           3.216162
            5              H       4.696399       1.614575      14.488569       0.139367       1.094393 0.80414103E+01  0.78048084E+02                                 1.673544                            1.596399      -1.135308       2.358655                    0.996988       3.255940       8.694673       0.531000       1.188453      -0.731402      -0.006246      -0.044186      -0.000777       0.044632       0.002320       0.002395      -0.000356      -0.025190      -0.019239      -0.010902      -0.005112       0.016014              1.700765       1.671005       0.049054       0.001967       2.124506       0.004937       1.306785           0.000340
            6              H       1.274396       2.141384      11.658891       0.122772       1.137305 0.83473245E+01  0.83346319E+02                                 1.831562                            1.710305      -1.338913       2.249168                    0.993056       3.738765      10.775201       0.466805       1.314108      -0.699823       0.010246       0.017337       0.033094       0.038739       0.000695       0.004332       0.005676       0.001453       0.014385      -0.006602      -0.002744       0.009346              1.898868       1.549920       0.215071       0.131238       1.670412       0.354841       2.476273           0.000924
            7              H       2.932202       8.141163       4.824369       0.139370       1.094382 0.80413043E+01  0.78046678E+02                                 1.673522                            1.596379      -1.135298       2.358660                    0.996988       3.255917       8.694547       0.531009       1.188438      -0.731405       0.006245       0.044185      -0.000777       0.044631       0.002320      -0.002395       0.000356      -0.025190      -0.019239      -0.010902      -0.005112       0.016014              1.700742       1.670981       0.049053      -0.001967       2.124474      -0.004937       1.306770           0.000312
            8              H       6.354205       7.614354       1.994691       0.122771       1.137311 0.83473713E+01  0.83346863E+02                                 1.831563                            1.710306      -1.338917       2.249165                    0.993056       3.738772      10.775209       0.466807       1.314103      -0.699824      -0.010246      -0.017336       0.033093       0.038739       0.000695      -0.004332      -0.005676       0.001453       0.014385      -0.006602      -0.002744       0.009346              1.898870       1.549921       0.215072      -0.131239       1.670414      -0.354841       2.476276           0.000911
            9              H       7.194003       4.808603      14.504031       0.139367       1.094394 0.80414249E+01  0.78048266E+02                                 1.673546                            1.596401      -1.135311       2.358654                    0.996988       3.255943       8.694685       0.530999       1.188453      -0.731401       0.041376       0.016715       0.000777       0.044632       0.007945      -0.000923       0.002238       0.020090      -0.019239      -0.010902      -0.005112       0.016014              1.700767       2.075187       0.149468       0.004317       1.720327       0.003099       1.306786           0.000340
           10              H       5.857660       8.002632      17.333709       0.122773       1.137311 0.83473819E+01  0.83347130E+02                                 1.831577                            1.710317      -1.338910       2.249170                    0.993056       3.738782      10.775305       0.466800       1.314118      -0.699821      -0.014355      -0.014124      -0.033093       0.038739       0.000274       0.004464       0.005573      -0.001934       0.014384      -0.006602      -0.002745       0.009347              1.898885       1.562767       0.218263       0.312735       1.657588       0.212925       2.476299           0.000924
           11              H       0.434598       4.947135       4.839831       0.139370       1.094383 0.80413131E+01  0.78046798E+02                                 1.673524                            1.596381      -1.135298       2.358660                    0.996988       3.255919       8.694559       0.531008       1.188440      -0.731404      -0.041376      -0.016715       0.000777       0.044631       0.007945       0.000923      -0.002238       0.020089      -0.019239      -0.010902      -0.005112       0.016014              1.700744       2.075157       0.149466      -0.004317       1.720303      -0.003099       1.306772           0.000311
           12              H       1.770941       1.753106       7.669509       0.122771       1.137319 0.83474423E+01  0.83347832E+02                                 1.831580                            1.710320      -1.338923       2.249163                    0.993056       3.738790      10.775313       0.466802       1.314112      -0.699822       0.014355       0.014124      -0.033093       0.038739       0.000274      -0.004464      -0.005573      -0.001934       0.014384      -0.006602      -0.002744       0.009346              1.898888       1.562770       0.218264      -0.312736       1.657591      -0.212926       2.476303           0.000911
           13              H       3.173034       5.379314      14.496300       0.135563       1.184086 0.88310771E+01  0.87907344E+02                                 1.791352                            1.697045      -0.952338       2.445508                    0.998521       3.277359       8.917457       0.503142       1.222937      -0.724835      -0.036781       0.028762      -0.000000       0.046692      -0.012045      -0.000358      -0.000458       0.005985      -0.025292      -0.008906      -0.007720       0.016627              1.826244       2.099343      -0.284116       0.022202       1.958172       0.028392       1.421216           0.000526
           14              H       4.455567       4.376424       4.832100       0.135569       1.184056 0.88307818E+01  0.87903454E+02                                 1.791301                            1.697000      -0.952321       2.445516                    0.998521       3.277313       8.917212       0.503157       1.222913      -0.724840       0.036781      -0.028762      -0.000000       0.046691      -0.012046       0.000358       0.000458       0.005985      -0.025293      -0.008906      -0.007721       0.016627              1.826190       2.099276      -0.284103      -0.022201       1.958112      -0.028391       1.421182           0.000488
           15              H       6.993139       8.943085       9.664200       0.139310       1.144982 0.85061107E+01  0.83592168E+02                                 1.717770                            1.637139      -1.113369       2.368155                    0.997032       3.267432       8.734035       0.527473       1.181603      -0.733633      -0.027450      -0.035104       0.000000       0.044562       0.012390       0.001795      -0.001404      -0.006156      -0.022423      -0.010660      -0.005844       0.016504              1.734690       1.656090       0.404175      -0.057618       1.856916       0.045055       1.691065           0.000631
           16              H       0.635462       0.812653       0.000000       0.139310       1.144983 0.85061174E+01  0.83592248E+02                                 1.717771                            1.637140      -1.113370       2.368155                    0.997032       3.267433       8.734038       0.527473       1.181603      -0.733633       0.027450       0.035104       0.000000       0.044562       0.012390      -0.001795       0.001404      -0.006156      -0.022423      -0.010660      -0.005844       0.016504              1.734691       1.656090       0.404175       0.057618       1.856916      -0.045055       1.691065           0.000632
           17              C       2.375618       2.798921      14.550033       0.561150      26.382351 0.26971399E+03  0.56575161E+04                                 8.199627                            5.790746       0.048297       2.070151                    0.999680      22.316963      61.661247       0.626307       0.466226      -1.029088      -0.040275      -0.013385       0.002388       0.042508      -0.036974       0.002337       0.024215      -0.064501       0.316825      -0.102592      -0.007611       0.110203             10.714436      17.896823       4.436824      -0.086822       9.436000      -0.542066       4.810486          -0.002114
           18              C       9.567000       0.189261      12.103444       0.616602      24.389286 0.23938247E+03  0.48833051E+04                                 7.750750                            5.466914       0.032674       2.079739                    0.999562      21.476013      58.892961       0.641300       0.468191      -1.025992      -0.009424      -0.018503       0.055374       0.059139      -0.083417       0.047061       0.005595      -0.032883      -0.223189      -0.105084      -0.020561       0.125645              9.850055       7.475515       2.619583      -3.150086       6.526245      -0.908638      15.548405           0.001133
           19              C       4.828658       2.555028      14.493981      -0.086057      34.406719 0.41993422E+03  0.97906250E+04                                 9.277557                            6.904776      -0.015392       1.976019                    0.999514      28.703999      82.263820       0.617060       0.425745      -1.057979       0.001439       0.016538       0.000137       0.016601       0.008278      -0.000641       0.000174      -0.051327       0.168910      -0.055121      -0.001186       0.056307             11.269137      18.813314      -1.189696       0.185509      10.144034       0.079438       4.850064           0.005733
           20              C       3.726126       3.414021      14.498813      -0.011180      40.564964 0.41996204E+03  0.96988743E+04                                10.206251                            6.786991       0.116683       2.054980                    0.999270      26.489433      73.249697       0.644791       0.411316      -1.077322       0.031535       0.017915      -0.001858       0.036316      -0.013528       0.001738      -0.003954      -0.010375      -0.010846      -0.012758      -0.004406       0.017164             13.774322      21.504555       4.489875       0.147687      14.444642       0.149752       5.373769           0.004581
           21              C       0.208930       0.627392      10.850770      -0.017332      37.882969 0.40340871E+03  0.91938831E+04                                 9.632214                            6.562871       0.190118       2.076647                    0.999262      26.183072      71.175418       0.671241       0.400381      -1.088084       0.025522       0.011314      -0.032987       0.043215       0.000128       0.014210       0.003990       0.001006       0.016252      -0.013644      -0.003204       0.016848             12.645339       8.675392       3.441677      -4.160591       8.818761      -0.466798      20.441864           0.005782
           22              C       1.075028       1.693596      10.844199      -0.095130      34.071941 0.42842246E+03  0.10069431E+05                                 9.248348                            7.000590      -0.066307       1.958198                    0.999532      29.202508      84.876088       0.607498       0.428971      -1.052753      -0.001558      -0.008541      -0.015937       0.018149      -0.051289       0.023809       0.006599       0.013525      -0.048137      -0.055103      -0.007126       0.062229             10.702832       8.596689       4.151147      -2.633187       9.242632      -1.122231      14.269174           0.005247
           23              C       5.252983       6.956817       4.885833       0.561149      26.382425 0.26971486E+03  0.56575380E+04                                 8.199642                            5.790756       0.048288       2.070148                    0.999680      22.316968      61.661248       0.626306       0.466226      -1.029088       0.040275       0.013384       0.002387       0.042507      -0.036974      -0.002338      -0.024215      -0.064501       0.316822      -0.102591      -0.007611       0.110202             10.714454      17.896856       4.436834       0.086823       9.436012       0.542067       4.810494          -0.002135
           24              C      -1.938399       9.566477       2.439244       0.616600      24.389273 0.23938236E+03  0.48833014E+04                                 7.750745                            5.466912       0.032674       2.079740                    0.999562      21.475994      58.892866       0.641300       0.468191      -1.025992       0.009425       0.018502       0.055374       0.059139      -0.083417      -0.047060      -0.005595      -0.032883      -0.223186      -0.105082      -0.020561       0.125644              9.850047       7.475507       2.619578       3.150082       6.526237       0.908635      15.548398           0.001104
           25              C       2.799943       7.200710       4.829781      -0.086057      34.406628 0.41993351E+03  0.97906006E+04                                 9.277532                            6.904766      -0.015387       1.976020                    0.999514      28.703969      82.263601       0.617062       0.425744      -1.057980      -0.001439      -0.016538       0.000137       0.016601       0.008278       0.000641      -0.000174      -0.051328       0.168913      -0.055122      -0.001186       0.056308             11.269095      18.813247      -1.189692      -0.185510      10.143983      -0.079438       4.850055           0.005685
           26              C       3.902475       6.341717       4.834613      -0.011179      40.564903 0.41996185E+03  0.96988678E+04                                10.206236                            6.786986       0.116681       2.054979                    0.999270      26.489433      73.249668       0.644792       0.411316      -1.077322      -0.031536      -0.017915      -0.001858       0.036317      -0.013528      -0.001738       0.003954      -0.010374      -0.010848      -0.012757      -0.004407       0.017164             13.774290      21.504516       4.489874      -0.147688      14.444589      -0.149752       5.373765           0.004563
           27              C       7.419671       9.128346       1.186570      -0.017333      37.882940 0.40340852E+03  0.91938772E+04                                 9.632209                            6.562868       0.190111       2.076644                    0.999262      26.183067      71.175390       0.671242       0.400381      -1.088084      -0.025522      -0.011314      -0.032986       0.043214       0.000127      -0.014210      -0.003990       0.001006       0.016251      -0.013644      -0.003203       0.016847             12.645330       8.675385       3.441674       4.160585       8.818756       0.466794      20.441848           0.005762
           28              C       6.553573       8.062142       1.179999      -0.095132      34.071950 0.42842259E+03  0.10069434E+05                                 9.248345                            7.000588      -0.066312       1.958196                    0.999532      29.202527      84.876123       0.607499       0.428971      -1.052753       0.001558       0.008540      -0.015937       0.018148      -0.051289      -0.023809      -0.006599       0.013525      -0.048138      -0.055103      -0.007127       0.062229             10.702828       8.596684       4.151144       2.633183       9.242628       1.122227      14.269173           0.005209
           29              C       5.485036       6.775360      14.442567       0.561150      26.382502 0.26971552E+03  0.56575568E+04                                 8.199656                            5.790762       0.048297       2.070149                    0.999680      22.317047      61.661549       0.626306       0.466226      -1.029088       0.003279       0.042313      -0.002387       0.042507      -0.017582       0.022939       0.008107       0.091608       0.316830      -0.102592      -0.007613       0.110205             10.714481       7.851483       1.941177      -0.505142      19.481457      -0.214957       4.810502          -0.002113
           30              C       9.751612       0.425350      16.889156       0.616601      24.389302 0.23938263E+03  0.48833087E+04                                 7.750750                            5.466915       0.032685       2.079743                    0.999562      21.476013      58.892946       0.641300       0.468191      -1.025992       0.015684       0.013608      -0.055374       0.059140      -0.066024      -0.005917       0.047022       0.107138      -0.223188      -0.105083      -0.020561       0.125644              9.850054       5.355485       2.092883      -0.122312       8.646268      -3.276231      15.548409           0.001131
           31              C       6.313184       4.453494      14.498619      -0.086058      34.406776 0.41993487E+03  0.97906450E+04                                 9.277571                            6.904785      -0.015395       1.976017                    0.999514      28.704015      82.263909       0.617060       0.425745      -1.057979      -0.015703      -0.005384      -0.000137       0.016601       0.019326       0.000324      -0.000580       0.037612       0.168912      -0.055122      -0.001186       0.056308             11.269158      11.204787      -3.079955       0.032366      17.752616       0.199191       4.850071           0.005733
           32              C       5.213703       5.316389      14.493787      -0.011179      40.564993 0.41996205E+03  0.96988743E+04                                10.206253                            6.786989       0.116687       2.054981                    0.999270      26.489440      73.249712       0.644792       0.411316      -1.077322      -0.009782      -0.034924       0.001858       0.036315      -0.009528      -0.004256       0.000734       0.021830      -0.010849      -0.012757      -0.004407       0.017164             13.774328      12.753828       2.315857       0.109725      23.195386       0.179437       5.373770           0.004582
           33              C       7.070094       9.401702      18.141830      -0.017332      37.883024 0.40340950E+03  0.91939060E+04                                 9.632226                            6.562879       0.190112       2.076645                    0.999262      26.183091      71.175499       0.671241       0.400381      -1.088084      -0.004827      -0.027498       0.032987       0.043215      -0.000122       0.000447       0.014753      -0.001008       0.016252      -0.013644      -0.003204       0.016847             12.645354       7.199756       3.075070       0.550136      10.294407      -4.150396      20.441901           0.005781
           34              C       6.244168       8.304084      18.148401      -0.095127      34.071660 0.42841845E+03  0.10069311E+05                                 9.248290                            7.000549      -0.066299       1.958202                    0.999532      29.202365      84.875517       0.607501       0.428970      -1.052754       0.007907       0.003560       0.015940       0.018146      -0.048479       0.000661       0.024692       0.036037      -0.048162      -0.055086      -0.007134       0.062220             10.702761       7.262332       3.819621      -0.454218      10.576860      -2.826044      14.269092           0.005245
           35              C       2.143565       2.980378       4.778367       0.561149      26.382439 0.26971493E+03  0.56575401E+04                                 8.199647                            5.790758       0.048288       2.070148                    0.999680      22.316965      61.661249       0.626306       0.466227      -1.029088      -0.003278      -0.042314      -0.002386       0.042508      -0.017582      -0.022939      -0.008107       0.091606       0.316821      -0.102590      -0.007612       0.110202             10.714462       7.851472       1.941175       0.505141      19.481418       0.214957       4.810497          -0.002132
           36              C      -2.123011       9.330388       7.224956       0.616600      24.389295 0.23938263E+03  0.48833083E+04                                 7.750746                            5.466913       0.032675       2.079740                    0.999562      21.476009      58.892908       0.641301       0.468191      -1.025993      -0.015683      -0.013608      -0.055374       0.059139      -0.066024       0.005917      -0.047021       0.107136      -0.223187      -0.105082      -0.020562       0.125644              9.850048       5.355481       2.092880       0.122310       8.646261       3.276226      15.548403           0.001104
           37              C       1.315417       5.302244       4.834419      -0.086057      34.406652 0.41993387E+03  0.97906119E+04                                 9.277539                            6.904771      -0.015387       1.976020                    0.999514      28.703974      82.263641       0.617061       0.425744      -1.057980       0.015703       0.005384      -0.000137       0.016601       0.019327      -0.000323       0.000580       0.037612       0.168913      -0.055123      -0.001186       0.056308             11.269104      11.204732      -3.079942      -0.032366      17.752521      -0.199190       4.850058           0.005685
           38              C       2.414898       4.439349       4.829587      -0.011179      40.564888 0.41996157E+03  0.96988599E+04                                10.206234                            6.786984       0.116680       2.054979                    0.999270      26.489425      73.249643       0.644792       0.411316      -1.077322       0.009783       0.034925       0.001858       0.036317      -0.009528       0.004257      -0.000734       0.021831      -0.010848      -0.012757      -0.004407       0.017164             13.774287      12.753779       2.315855      -0.109725      23.195319      -0.179437       5.373764           0.004564
           39              C       0.558507       0.354036       8.477630      -0.017332      37.882976 0.40340902E+03  0.91938915E+04                                 9.632215                            6.562874       0.190108       2.076643                    0.999262      26.183076      71.175419       0.671241       0.400381      -1.088084       0.004827       0.027497       0.032986       0.043215      -0.000122      -0.000446      -0.014753      -0.001008       0.016251      -0.013644      -0.003203       0.016847             12.645338       7.199749       3.075066      -0.550137      10.294394       4.150388      20.441872           0.005763
           40              C       1.384433       1.451654       8.484201      -0.095127      34.071612 0.42841769E+03  0.10069287E+05                                 9.248274                            7.000538      -0.066304       1.958201                    0.999532      29.202357      84.875421       0.607503       0.428970      -1.052755      -0.007907      -0.003560       0.015940       0.018146      -0.048480      -0.000661      -0.024692       0.036037      -0.048163      -0.055086      -0.007134       0.062221             10.702741       7.262319       3.819611       0.454213      10.576837       2.826033      14.269067           0.005212
           41              C       7.292609       2.157969      14.496300       0.630895      24.163336 0.24206368E+03  0.49468095E+04                                 7.709748                            5.495044       0.006876       2.068941                    0.999531      21.418028      58.594165       0.640718       0.467782      -1.027245       0.048564      -0.037975       0.000000       0.061649       0.042605      -0.026018      -0.033274      -0.021170       0.313308      -0.096118      -0.022385       0.118504              9.833828      13.509828      -4.039086       0.620149      11.502909       0.793070       4.488746          -0.001988
           42              C       6.116122       3.077935      14.496300      -0.026732      40.006496 0.41163330E+03  0.94298910E+04                                 9.993343                            6.630369       0.153947       2.060055                    0.999285      26.423117      72.041348       0.667596       0.400494      -1.087879      -0.034793       0.027207       0.000000       0.044167       0.013112       0.005502       0.007036      -0.006515       0.003568      -0.014105      -0.003632       0.017737             13.525906      19.049719      -5.241636       0.134650      16.445280       0.172197       5.082718           0.005736
           43              C       3.921594       4.793970      14.496300      -0.059727      34.488071 0.41489524E+03  0.96654880E+04                                 9.374302                            6.921386       0.022109       2.001159                    0.999384      28.338382      81.776385       0.607214       0.432991      -1.051182       0.009361      -0.007320      -0.000000       0.011883      -0.026223      -0.001319      -0.001686       0.013030       0.142023      -0.050738       0.003350       0.047388             11.432158      13.508494       4.372257       0.337287      15.680968       0.431335       5.107013           0.004315
           44              C       0.335992       7.597769       4.832100       0.630895      24.163270 0.24206313E+03  0.49467951E+04                                 7.709736                            5.495039       0.006869       2.068939                    0.999531      21.417982      58.594003       0.640718       0.467783      -1.027245      -0.048564       0.037975      -0.000000       0.061649       0.042603       0.026018       0.033273      -0.021168       0.313304      -0.096116      -0.022386       0.118502              9.833803      13.509793      -4.039067      -0.620149      11.502877      -0.793070       4.488740          -0.002014
           45              C       1.512479       6.677803       4.832100      -0.026730      40.006343 0.41163223E+03  0.94298596E+04                                 9.993317                            6.630361       0.153942       2.060053                    0.999285      26.423078      72.041193       0.667596       0.400494      -1.087879       0.034792      -0.027206      -0.000000       0.044166       0.013110      -0.005502      -0.007036      -0.006514       0.003568      -0.014103      -0.003632       0.017736             13.525853      19.049650      -5.241616      -0.134650      16.445203      -0.172196       5.082707           0.005710
           46              C       3.707007       4.961768       4.832100      -0.059728      34.488155 0.41489703E+03  0.96655368E+04                                 9.374318                            6.921405       0.022108       2.001158                    0.999384      28.338403      81.776388       0.607213       0.432992      -1.051182      -0.009361       0.007320      -0.000000       0.011884      -0.026224       0.001318       0.001686       0.013030       0.142023      -0.050738       0.003351       0.047388             11.432172      13.508499       4.372298      -0.337289      15.680988      -0.431338       5.107028           0.004272
           47              C       7.578252       9.691350       9.664200      -0.098650      35.530137 0.42298500E+03  0.98667928E+04                                 9.430651                            6.889798      -0.030507       1.967019                    0.999485      28.876495      82.428898       0.623930       0.420842      -1.062426       0.012350       0.015793       0.000000       0.020048      -0.016092       0.018161      -0.014201       0.007996      -0.157799      -0.057875       0.009719       0.048156             11.718391       6.944278       2.047685      -2.213236       7.961729       1.730668      20.249165           0.004686
           48              C       1.661509       2.124800       9.664200      -0.013027      36.134778 0.41593486E+03  0.95772041E+04                                 9.348410                            6.709526       0.068993       2.031246                    0.999259      26.619352      73.360041       0.655395       0.405873      -1.081543      -0.026404      -0.033768       0.000007       0.042865      -0.022134      -0.001617       0.001273       0.010999       0.013321      -0.025027       0.004182       0.020845             11.189553       8.692505       5.045630      -1.033127      11.199560       0.807857      13.676593           0.004580
           49              C       2.588384       3.310122       9.664200       0.515158      25.056329 0.28329623E+03  0.60250452E+04                                 7.785511                            5.956902      -0.194034       1.983111                    0.999040      23.089571      64.559006       0.613134       0.469712      -1.025607       0.031486       0.040265       0.000001       0.051114      -0.074415       0.043956      -0.034374       0.036975      -0.079541      -0.063420      -0.048935       0.112355              8.706798       7.189475       3.407227      -1.141102       8.882444       0.892295      10.048474          -0.021059
           50              C       0.050349       0.064388       0.000000      -0.098650      35.530149 0.42298516E+03  0.98667981E+04                                 9.430655                            6.889801      -0.030509       1.967018                    0.999485      28.876499      82.428932       0.623929       0.420842      -1.062426      -0.012349      -0.015794       0.000000       0.020048      -0.016092      -0.018161       0.014201       0.007996      -0.157799      -0.057875       0.009718       0.048157             11.718396       6.944282       2.047686       2.213237       7.961733      -1.730668      20.249172           0.004686
           51              C       5.967092       7.630938       0.000000      -0.013027      36.134774 0.41593478E+03  0.95772020E+04                                 9.348411                            6.709526       0.068994       2.031247                    0.999259      26.619349      73.360038       0.655395       0.405873      -1.081543       0.026404       0.033768       0.000007       0.042865      -0.022134       0.001617      -0.001274       0.011000       0.013321      -0.025027       0.004182       0.020845             11.189553       8.692505       5.045631       1.033125      11.199562      -0.807859      13.676593           0.004579
           52              C       5.040217       6.445616       0.000000       0.515158      25.056308 0.28329591E+03  0.60250372E+04                                 7.785509                            5.956899      -0.194036       1.983110                    0.999040      23.089561      64.558988       0.613134       0.469712      -1.025607      -0.031485      -0.040265       0.000002       0.051113      -0.074414      -0.043955       0.034374       0.036974      -0.079540      -0.063420      -0.048934       0.112354              8.706796       7.189472       3.407226       1.141102       8.882442      -0.892295      10.048473          -0.021062
           53              O       1.334326       3.523090      14.427877      -0.489886      26.151236 0.38309698E+03  0.84406893E+04                                 6.865187                            5.913159       0.858880       2.344329                    0.999141      25.871778      64.587571       0.812223       0.342264      -1.155489       0.039777       0.039750      -0.007146       0.056686      -0.037644       0.002706      -0.001417       0.057881       0.006883      -0.048630       0.002084       0.046546              7.735214      11.900902      -0.099987       0.087647       6.505595      -0.286758       4.799144           0.079047
           54              O       2.259796       1.559650      14.740804      -0.488422      25.382128 0.37700840E+03  0.82691776E+04                                 6.701225                            5.851290       0.824896       2.329973                    0.999555      25.796315      64.148688       0.819995       0.340552      -1.157521       0.045049      -0.005567      -0.004027       0.045570       0.022303      -0.005634       0.002841      -0.102933       0.056916      -0.066014       0.019311       0.046703              7.466219       8.810008       2.459604      -0.423294       8.730888      -0.810242       4.857761           0.047143
           55              O       6.217173       9.101811      12.052804      -0.480689      24.876787 0.36742279E+03  0.80096674E+04                                 6.599356                            5.783799       0.737107       2.307995                    0.999284      25.580043      63.479790       0.822936       0.341422      -1.156428       0.012077      -0.009032      -0.040419       0.043141       0.007767       0.002633      -0.008063       0.010223      -0.163992      -0.055635       0.018979       0.036656              7.157997       7.116239       2.726976      -1.301077       6.979604      -0.786423       7.378146           0.077903
           56              O      -0.110179       0.674121      13.187961      -0.593574      41.889412 0.57817810E+03  0.14170814E+05                                 9.597138                            7.433844       0.161850       2.075669                    0.998834      28.678710      76.411972       0.697231       0.358424      -1.138103       0.041185      -0.025872      -0.059718       0.077018      -0.064290       0.038018       0.000523      -0.013469      -0.037668      -0.072958      -0.005357       0.078315             11.744373       7.384412       1.616845       0.221545       7.780759       3.262254      20.067949           0.073148
           57              O       7.065799       0.955965      14.205021      -0.531269      32.287959 0.45197810E+03  0.10377376E+05                                 7.965407                            6.467177       0.500304       2.216033                    0.998866      26.625969      67.828370       0.768763       0.347011      -1.151653      -0.031413       0.032658      -0.000318       0.045314       0.021927      -0.014633      -0.000691      -0.075395       0.122788      -0.065900       0.022191       0.043709              9.402084       7.744615      -3.382332      -0.203524      15.201953       1.351190       5.259683           0.056534
           58              O       2.639598       3.990097      10.716245      -0.365028      25.142257 0.36340788E+03  0.79227824E+04                                 6.734871                            5.853644       0.711576       2.299797                    0.999276      25.196587      63.110911       0.794572       0.353582      -1.143118      -0.018822      -0.036207      -0.030494       0.050942      -0.005348      -0.041441       0.006669       0.022909       0.164425      -0.040278      -0.034248       0.074525              7.170407       4.970783       1.115612       0.998893       7.042470       2.889505       9.497968           0.190693
           59              O       6.294275       6.232648       4.763677      -0.489881      26.150917 0.38309145E+03  0.84405344E+04                                 6.865117                            5.913105       0.858889       2.344332                    0.999141      25.871710      64.587215       0.812229       0.342263      -1.155491      -0.039777      -0.039749      -0.007147       0.056686      -0.037642      -0.002706       0.001417       0.057874       0.006875      -0.048625       0.002081       0.046544              7.735127      11.900753      -0.099998      -0.087647       6.505525       0.286754       4.799103           0.078944
           60              O       5.368805       8.196088       5.076604      -0.488414      25.381767 0.37700200E+03  0.82690000E+04                                 6.701151                            5.851231       0.824894       2.329973                    0.999555      25.796200      64.148210       0.820001       0.340551      -1.157522      -0.045048       0.005566      -0.004028       0.045569       0.022299       0.005633      -0.002841      -0.102926       0.056905      -0.066007       0.019307       0.046700              7.466127       8.809879       2.459563       0.423289       8.730788       0.810232       4.857715           0.047056
           61              O       1.411428       0.653927       2.388604      -0.480689      24.876650 0.36742029E+03  0.80095989E+04                                 6.599330                            5.783778       0.737102       2.307995                    0.999283      25.579978      63.479560       0.822938       0.341422      -1.156428      -0.012078       0.009030      -0.040420       0.043141       0.007766      -0.002632       0.008063       0.010223      -0.163987      -0.055633       0.018978       0.036655              7.157965       7.116210       2.726960       1.301069       6.979573       0.786417       7.378113           0.077856
           62              O       7.738780       9.081617       3.523761      -0.593572      41.889146 0.57817382E+03  0.14170680E+05                                 9.597091                            7.433812       0.161857       2.075673                    0.998833      28.678635      76.411656       0.697233       0.358423      -1.138103      -0.041183       0.025872      -0.059716       0.077016      -0.064288      -0.038017      -0.000522      -0.013470      -0.037665      -0.072956      -0.005357       0.078313             11.744311       7.384373       1.616832      -0.221544       7.780716      -3.262235      20.067845           0.073109
           63              O       0.562802       8.799773       4.540821      -0.531266      32.287568 0.45197207E+03  0.10377204E+05                                 7.965353                            6.467141       0.500271       2.216025                    0.998866      26.625778      67.827798       0.768764       0.347012      -1.151652       0.031411      -0.032659      -0.000317       0.045314       0.021924       0.014635       0.000691      -0.075389       0.122776      -0.065895       0.022189       0.043706              9.402004       7.744549      -3.382284       0.203521      15.201810      -1.351180       5.259654           0.056478
           64              O       4.989003       5.765641       1.052045      -0.365033      25.142359 0.36340972E+03  0.79228320E+04                                 6.734883                            5.853653       0.711572       2.299794                    0.999276      25.196679      63.111161       0.794572       0.353581      -1.143119       0.018824       0.036208      -0.030493       0.050943      -0.005352       0.041441      -0.006670       0.022909       0.164435      -0.040281      -0.034246       0.074528              7.170420       4.970790       1.115614      -0.998895       7.042483      -2.889511       9.497987           0.190613
           65              O       4.531167       7.611329      14.564723      -0.489886      26.151386 0.38309956E+03  0.84407590E+04                                 6.865203                            5.913171       0.858906       2.344334                    0.999141      25.871906      64.587914       0.812224       0.342263      -1.155490      -0.028986      -0.048186       0.007145       0.056685      -0.046813      -0.002025       0.002286      -0.015920       0.006890      -0.048634       0.002086       0.046547              7.735235       6.866050      -1.350846      -0.299431      11.540500       0.015921       4.799155           0.079043
           66              O       6.659821       7.186564      14.251796      -0.488422      25.382341 0.37701239E+03  0.82692851E+04                                 6.701248                            5.851308       0.824917       2.329976                    0.999555      25.796502      64.149184       0.819997       0.340551      -1.157523       0.016266      -0.042376       0.004026       0.045569       0.043801       0.004116      -0.004781       0.070100       0.056938      -0.066025       0.019318       0.046707              7.466246       7.584438       2.155128      -0.684281       9.956524      -0.606166       4.857776           0.047140
           67              O       0.294327       1.527456      16.939796      -0.480689      24.876698 0.36742125E+03  0.80096248E+04                                 6.599339                            5.783786       0.737112       2.307998                    0.999283      25.579992      63.479612       0.822937       0.341422      -1.156428       0.011678      -0.009544       0.040420       0.043142       0.004471      -0.008461       0.000611      -0.016303      -0.163998      -0.055637       0.018980       0.036656              7.157976       5.711331       2.377938      -0.449519       8.384474      -1.452300       7.378122           0.077903
           68              O       6.947802       9.700130      15.804639      -0.593572      41.889427 0.57817798E+03  0.14170808E+05                                 9.597132                            7.433839       0.161855       2.075671                    0.998834      28.678727      76.411984       0.697231       0.358423      -1.138103       0.035038      -0.033734       0.059717       0.077017      -0.053660      -0.008660       0.037024       0.072084      -0.037667      -0.072959      -0.005355       0.078314             11.744366       7.001043       1.521600       3.112596       8.164116       1.001567      20.067938           0.073150
           69              O       8.404466       2.667902      14.787579      -0.531266      32.287749 0.45197486E+03  0.10377285E+05                                 7.965386                            6.467164       0.500266       2.216024                    0.998866      26.625822      67.827976       0.768762       0.347012      -1.151652      -0.039270       0.022614       0.000316       0.045317       0.037019       0.002857      -0.014369       0.046103       0.122774      -0.065897       0.022191       0.043705              9.402055      16.351276      -1.244084       1.360394       6.595218       0.128264       5.259671           0.056538
           70              O       4.392650       6.231965      18.276355      -0.365026      25.142245 0.36340761E+03  0.79227775E+04                                 6.734886                            5.853656       0.711568       2.299795                    0.999276      25.196491      63.110737       0.794568       0.353583      -1.143116       0.030601       0.026996       0.030495       0.050943      -0.010079       0.016460      -0.038620      -0.015254       0.164413      -0.040272      -0.034255       0.074527              7.170423       6.399954       1.470673       2.563424       5.613325       1.666113       9.497990           0.190690
           71              O       3.097434       2.144409       4.900523      -0.489882      26.150865 0.38309046E+03  0.84405065E+04                                 6.865105                            5.913094       0.858890       2.344332                    0.999141      25.871699      64.587144       0.812231       0.342263      -1.155491       0.028985       0.048188       0.007146       0.056685      -0.046808       0.002028      -0.002284      -0.015913       0.006875      -0.048625       0.002081       0.046544              7.735112       6.865953      -1.350831       0.299425      11.540289      -0.015923       4.799096           0.078946
           72              O       0.968780       2.569174       4.587596      -0.488414      25.381781 0.37700231E+03  0.82690086E+04                                 6.701155                            5.851235       0.824893       2.329972                    0.999555      25.796193      64.148199       0.820001       0.340551      -1.157522      -0.016263       0.042378       0.004027       0.045570       0.043790      -0.004115       0.004781       0.070086       0.056905      -0.066007       0.019307       0.046700              7.466132       7.584334       2.155092       0.684270       9.956344       0.606155       4.857718           0.047057
           73              O       7.334274       8.228282       7.275596      -0.480689      24.876730 0.36742187E+03  0.80096425E+04                                 6.599347                            5.783793       0.737101       2.307994                    0.999283      25.580008      63.479687       0.822936       0.341422      -1.156428      -0.011676       0.009544       0.040420       0.043141       0.004471       0.008460      -0.000611      -0.016303      -0.163988      -0.055633       0.018979       0.036654              7.157984       5.711336       2.377939       0.449518       8.384481       1.452303       7.378135           0.077855
           74              O       0.680799       0.055608       6.140439      -0.593571      41.889134 0.57817344E+03  0.14170669E+05                                 9.597087                            7.433808       0.161857       2.075673                    0.998833      28.678632      76.411636       0.697233       0.358423      -1.138103      -0.035038       0.033730       0.059716       0.077016      -0.053661       0.008659      -0.037021       0.072076      -0.037664      -0.072956      -0.005356       0.078313             11.744306       7.001010       1.521589      -3.112580       8.164072      -1.001566      20.067836           0.073110
           75              O      -0.775865       7.087836       5.123379      -0.531265      32.287614 0.45197283E+03  0.10377226E+05                                 7.965362                            6.467148       0.500268       2.216024                    0.998866      26.625787      67.827842       0.768763       0.347012      -1.151652       0.039268      -0.022610       0.000317       0.045313       0.037016      -0.002858       0.014370       0.046105       0.122777      -0.065896       0.022189       0.043706              9.402017      16.351197      -1.244072      -1.360390       6.595194      -0.128264       5.259659           0.056477
           76              O       3.235951       3.523773       8.612155      -0.365033      25.142283 0.36340841E+03  0.79227958E+04                                 6.734867                            5.853641       0.711572       2.299793                    0.999276      25.196651      63.111049       0.794573       0.353581      -1.143119      -0.030600      -0.026997       0.030494       0.050942      -0.010088      -0.016462       0.038612      -0.015240       0.164424      -0.040279      -0.034247       0.074526              7.170403       6.399938       1.470667      -2.563416       5.613309      -1.666107       9.497962           0.190616

******************************************************
Auxiliary information for the entire system
The total spin magnetic moment of the unit cell is   15.042753
The total net atomic charge of the unit cell is   -0.000003
Accuracy of reproducing the electrostatic potential in the unit cell:
  The inner radius (bohr) =    5.0000
  The outer radius (bohr) =   12.0000
  Valid grid points have density less than (e/(bohr^3)) =    0.0001
  The number of valid grid points were=       176506
  The rms potential error without charges in kcal/mol is=      4.24777
  The rms potential error with partial charges in kcal/mol is=      0.52573
  The RRMSE value at monopole order=      0.12377
  The rms potential error with partial charges and cloud penetration in kcal/mol is=      0.52482
  The RRMSE value at monopole order with cloud penetration is=      0.12355
  The rms potential error with partial charges and atomic dipoles in kcal/mol is=      0.33876
  The RRMSE value at dipole order=      0.07975
  The rms potential error with partial charges, atomic dipoles and cloud penetration in kcal/mol is=      0.32295
  The RRMSE value at dipole order with cloud penetration=      0.07603

******************************************************
The electron densities and ab initio electrostatic potential were computed in VASP using the PBE functional and
projector augmented wave method. See the main text of the journal article for a description of computational details.
The atomic charges, dipoles, and quadrupoles were computed with the DDEC6 method as described in
(a) T. A. Manz and N. Gabaldon Limas, RSC Adv. 6 (2016) 47771-47801 DOI: 10.1039/c6ra04656h
(b) N. Gabaldon Limas and T. A. Manz, RSC Adv. 8 (2018) 2678-2707 DOI: 10.1039/c7ra11829e.
For each atom in the material, the electron cloud parameters were fit to the spherically averaged atom-in-material
electron density using radial positions for which this density was between 10^-4 and 10^-2 electrons per cubic bohr.
The polarizabilities, dispersion coefficients, and quantum Drude oscillator (QDO) parameters were fit using the MCLF method.
The magnetic structure of the system was optimized in VASP from the default ferromagnetic initial guess using spin polarization.
The atomic spin moments (ASMs) were computed on this optimized magnetic structure using the DDEC6 partition as inputs
to the method of T. A. Manz and D. S. Sholl, J. Chem. Theory Comput. 7 (2011) 4146-4164 DOI: 10.1021/ct200539n.
The RMSE and RRMSE were computed using a uniform grid with Ewald summation.
