# Supplementary material for: A collection of forcefield precursors for metal–organic frameworks
Source: RSC Adv. 2019 Nov 13;9(63):36492–507. doi: 10.1039/c9ra07327b (PMC9075174; doi:10.1039/c9ra07327b)
Supplement: RA-009-C9RA07327B-s5521 [file RA-009-C9RA07327B-s5521.xyz]

  244
jmolscript: load "" {1 1 1} spacegroup "x,y,z" unitcell [{     16.000000     0.000000     0.000000 }, {     -3.287821    18.914371     0.000000 }, {      0.000000     0.000000    21.411000 }]
Cu     7.004535    18.499957     7.514190     1.035545
Cu     5.194804    17.101618     4.880637     0.766365
Cu     8.136663    16.466851     5.600475     0.913507
Cu     9.995707    17.299840     8.009855     0.928386
Cu     4.063733     9.871599    18.219690     1.035600
Cu     5.873465    11.269939    15.586137     0.766392
Cu     2.931605    11.904705    16.305975     0.913534
Cu     1.072561    11.071716    18.715355     0.928400
Cu     5.707644     0.414414    13.896810     1.035551
Cu     7.517375     1.812753    16.530577     0.766322
Cu     4.575516     2.447520    15.810525     0.913502
Cu     2.716472     1.614531    13.401145     0.928391
Cu     8.648446     9.042772     3.191310     1.035531
Cu     6.838714     7.644432     5.825077     0.766277
Cu     9.780574     7.009666     5.105025     0.913447
Cu    11.639618     7.842655     2.695645     0.928397
H      1.840608     0.696049     7.228354     0.308272
H      0.222704     3.173831     2.755596     0.310194
H      2.723699     0.650654     9.333055     0.134372
H      1.710647    18.693073     6.164227     0.125482
H      3.315819    18.681724     9.859766     0.139544
H     14.500587     4.732376     3.395785     0.136018
H      4.996926     0.662003     2.935448     0.303534
H     14.961284     1.170800     5.200732     0.134181
H      2.803619     2.390776     0.807195     0.120491
H      3.256680     2.748258    20.000015     0.122009
H      6.894938     1.193497    20.462493     0.113334
H      6.398723     0.688483     1.233274     0.123024
H     11.644730     3.323255     5.855909     0.135179
H     12.515481     8.761137    17.933854     0.308274
H     14.133386     6.283354    13.461096     0.310198
H     11.632391     8.806531    20.038555     0.134376
H      9.357622     9.678484    16.869727     0.125482
H      7.752449     9.689832    20.565266     0.139546
H     -0.144498     4.724810    14.101285     0.136020
H      9.359163     8.795183    13.640948     0.303534
H     -0.605194     8.286386    15.906232     0.134182
H     11.552470     7.066409    11.512695     0.120493
H     11.099410     6.708927     9.294515     0.122013
H      7.461151     8.263689     9.756993     0.113336
H      7.957366     8.768702    11.938774     0.123025
H      2.711360     6.133931    16.561408     0.135178
H     10.871571    18.218322    14.182646     0.308272
H     12.489475    15.740540    18.655404     0.310199
H      9.988480    18.263717    12.077945     0.134371
H     11.001532     0.221298    15.246773     0.125482
H      9.396360     0.232647    11.551234     0.139544
H     -1.788408    14.181995    18.015215     0.136022
H      7.715253    18.252368    18.475552     0.303535
H     -2.249105    17.743571    16.210268     0.134184
H      9.908560    16.523595    20.603805     0.120491
H      9.455499    16.166113     1.410985     0.122009
H      5.817241    17.720874     0.948507     0.113334
H      6.313456    18.225888    20.177726     0.123024
H      1.067449    15.591116    15.555092     0.135178
H      0.196698    10.153234     3.477146     0.308271
H     -1.421207    12.631017     7.949904     0.310196
H      1.079788    10.107840     1.372445     0.134372
H      3.354557     9.235887     4.541273     0.125480
H      4.959730     9.224539     0.845734     0.139540
H     12.856677    14.189561     7.309715     0.136021
H      3.353016    10.119188     7.770052     0.303536
H     13.317373    10.627985     5.504768     0.134187
H      1.159709    11.847962     9.898305     0.120491
H      1.612769    12.205444    12.116485     0.122009
H      5.251028    10.650682    11.654007     0.113334
H      4.754813    10.145669     9.472226     0.123026
H     10.000819    12.780440     4.849592     0.135180
C     14.950414     2.926053     4.227174     0.265893
C      3.554361     0.435598     8.975491    -0.221687
C      2.512285     1.110274     5.520398     0.571178
C      1.298311     2.148862     3.949687     0.569024
C      1.621791    18.836066     7.079975    -0.210205
C      4.624025     0.201438     9.829148     0.004628
C      3.701648     0.355023     7.602190     0.276391
C      3.315937     1.350675     3.451881     0.566795
C      2.580075    18.785186     9.300724    -0.141669
C     14.186613     4.075480     3.973667    -0.218687
C      4.540942     1.471916     1.251687     0.287375
C     14.455270     1.935318     5.042076    -0.195540
C      3.617693     2.116518     0.451130    -0.198056
C      4.461306     0.373559    11.317855     0.619559
C      3.902053     2.349165    20.537431    -0.073479
C      5.126399     2.005680    19.980745    -0.049349
C      6.056186     1.407229    20.802499    -0.078724
C      5.427292     2.199363    18.532077     0.622576
C      5.766632     1.121622     0.706563    -0.223469
C     12.942430     4.218283     4.604864    -0.005393
C     13.198072     2.069232     5.634091     0.011252
C     12.614130     0.912808     6.400390     0.610910
C     12.465787     3.219604     5.431542    -0.137127
C     12.123617     5.465118     4.359922     0.630406
C      2.711241    18.613254     7.935559     0.000680
C      4.037605    18.221348     7.334980     0.641601
C     -0.594325     6.531132    14.932674     0.265896
C     10.801728     9.021588    19.680991    -0.221686
C     11.843805     8.346912    16.225898     0.571180
C     13.057779     7.308324    14.655187     0.569025
C      9.446478     9.535491    17.785475    -0.210206
C      9.732065     9.255747    20.534648     0.004628
C     10.654442     9.102163    18.307690     0.276392
C     11.040153     8.106510    14.157381     0.566794
C      8.488194     9.586371    20.006224    -0.141669
C      0.169476     5.381706    14.679167    -0.218686
C      9.815148     7.985269    11.957187     0.287374
C     -0.099181     7.521867    15.747576    -0.195539
C     10.738397     7.340667    11.156630    -0.198058
C      9.894784     9.083627     0.612355     0.619560
C     10.454037     7.108021     9.831931    -0.073475
C      9.229690     7.451506     9.275245    -0.049343
C      8.299903     8.049956    10.096999    -0.078725
C      8.928797     7.257822     7.826577     0.622569
C      8.589457     8.335563    11.412063    -0.223470
C      1.413659     5.238902    15.310364    -0.005393
C      1.158017     7.387953    16.339591     0.011254
C      1.741960     8.544378    17.105890     0.610916
C      1.890302     6.237581    16.137042    -0.137128
C      2.232472     3.992067    15.065422     0.630406
C      8.357027     9.758302    18.641059     0.000684
C      7.030664    10.150208    18.040480     0.641606
C     -2.238235    15.988318    17.183826     0.265897
C      9.157818    18.478773    12.435509    -0.221688
C     10.199894    17.804097    15.890602     0.571180
C     11.413868    16.765509    17.461313     0.569025
C     11.090388     0.078305    14.331025    -0.210205
C      8.088154    18.712933    11.581852     0.004629
C      9.010531    18.559348    13.808810     0.276388
C      9.396242    17.563696    17.959119     0.566796
C     10.132104     0.129185    12.110276    -0.141667
C     -1.474434    14.838891    17.437333    -0.218680
C      8.171237    17.442455    20.159313     0.287373
C     -1.743091    16.979053    16.368924    -0.195531
C      9.094486    16.797853    20.959870    -0.198059
C      8.250873    18.540812    10.093145     0.619560
C      8.810126    16.565206     0.873569    -0.073483
C      7.585780    16.908691     1.430255    -0.049346
C      6.655993    17.507142     0.608501    -0.078723
C      7.284887    16.715008     2.878923     0.622562
C      6.945547    17.792749    20.704437    -0.223468
C     -0.230251    14.696088    16.806136    -0.005393
C     -0.485893    16.845139    15.776909     0.011256
C      0.098049    18.001563    15.010610     0.610907
C      0.246392    15.694767    15.979458    -0.137130
C      0.588562    13.449253    17.051078     0.630407
C     10.000938     0.301117    13.475441     0.000679
C      8.674574     0.693023    14.076020     0.641587
C     13.306504    12.383239     6.478326     0.265898
C      1.910451     9.892783     1.730009    -0.221688
C      0.868374    10.567459     5.185102     0.571179
C     -0.345600    11.606047     6.755813     0.569024
C      3.265701     9.378880     3.625525    -0.210203
C      2.980114     9.658624     0.876352     0.004625
C      2.057737     9.812208     3.103310     0.276386
C      1.672026    10.807861     7.253619     0.566794
C      4.223985     9.328000     1.404776    -0.141663
C     12.542703    13.532665     6.731833    -0.218678
C      2.897031    10.929102     9.453813     0.287374
C     12.811360    11.392504     5.663424    -0.195529
C      1.973782    11.573704    10.254370    -0.198059
C      2.817395     9.830744    20.798645     0.619565
C      2.258142    11.806350    11.579069    -0.073486
C      3.482489    11.462865    12.135755    -0.049351
C      4.412276    10.864415    11.314001    -0.078723
C      3.783382    11.656549    13.584423     0.622566
C      4.122722    10.578808     9.998937    -0.223470
C     11.298520    13.675469     6.100636    -0.005391
C     11.554162    11.526418     5.071409     0.011259
C     10.970219    10.369993     4.305110     0.610903
C     10.821877    12.676790     5.273958    -0.137130
C     10.479707    14.922304     6.345578     0.630405
C      4.355152     9.156069     2.769941     0.000668
C      5.681515     8.764163     3.370520     0.641583
N      3.523410     0.871385     4.687938    -0.548557
N      2.256630     2.035186     3.022163    -0.542503
N      1.354581     1.718371     5.214007    -0.550378
N      2.595238     0.722340     6.815335    -0.414820
N      0.180508     2.798949     3.527676    -0.422540
N      4.348305     1.112922     2.593729    -0.410791
N     10.832679     8.585800    15.393438    -0.548558
N     12.099459     7.421999    13.727663    -0.542500
N     13.001508     7.738815    15.919507    -0.550378
N     11.760851     8.734846    17.520835    -0.414821
N     14.175581     6.658237    14.233176    -0.422541
N     10.007785     8.344264    13.299229    -0.410789
N      9.188769    18.042986    16.723062    -0.548553
N     10.455549    16.879185    18.388837    -0.542504
N     11.357598    17.196000    16.196993    -0.550381
N     10.116941    18.192031    14.595665    -0.414819
N     12.531671    16.115422    17.883324    -0.422543
N      8.363874    17.801449    18.817271    -0.410792
N      1.879500    10.328571     6.017562    -0.548550
N      0.612720    11.492372     7.683337    -0.542505
N     -0.289329    11.175556     5.491493    -0.550384
N      0.951328    10.179525     3.890165    -0.414822
N     -1.463402    12.256134     7.177824    -0.422543
N      2.704394    10.570107     8.111771    -0.410793
O      5.481101     0.128050    12.019707    -0.492807
O      3.335238     0.736147    11.736440    -0.578906
O      4.479268     2.452626    17.746507    -0.497091
O      6.635764     2.090795    18.212625    -0.560055
O     11.500289     1.109328     6.965855    -0.537239
O      9.933007    18.729199     6.369773    -0.617786
O     11.141071     5.634402     5.123866    -0.503137
O     12.485443     6.215830     3.443959    -0.559689
O      8.218655    16.740731     7.525752    -0.725713
O      6.787781    17.959384     5.633876    -0.731723
O      5.062865    18.528896     7.942410    -0.520757
O      3.975315    17.591122     6.259292    -0.559854
O      8.874988     9.329135     1.314207    -0.492774
O     11.020851     8.721038     1.030940    -0.578909
O      9.876821     7.004559     7.041007    -0.497103
O      7.720325     7.366391     7.507125    -0.560022
O      2.855800     8.347858    17.671355    -0.537273
O      1.135262     9.642357    17.075273    -0.617793
O      3.215018     3.822784    15.829366    -0.503110
O      1.870646     3.241356    14.149459    -0.559681
O      2.849613    11.630825    18.231252    -0.725754
O      4.280487    10.412172    16.339376    -0.731728
O      6.005404     9.842660    18.647910    -0.520776
O      7.092954    10.780435    16.964792    -0.559863
O      7.231078    18.786321     9.391293    -0.492823
O      9.376941    18.178224     9.674560    -0.578905
O      8.232911    16.461745     3.664493    -0.497088
O      6.076415    16.823576     3.198375    -0.560047
O      1.211890    17.805043    14.445145    -0.537223
O      2.779172     0.185172    15.041227    -0.617786
O      1.571108    13.279969    16.287134    -0.503078
O      0.226736    12.698541    17.967041    -0.559679
O      4.493524     2.173640    13.885248    -0.725696
O      5.924398     0.954987    15.777124    -0.731768
O      7.649314     0.385475    13.468590    -0.520755
O      8.736864     1.323249    15.151708    -0.559828
O      3.837191     9.585236    20.096793    -0.492849
O      1.691328    10.193333    20.380060    -0.578910
O      2.835358    11.909812    14.369993    -0.497082
O      4.991854    11.547980    13.903875    -0.560063
O      9.856379    10.566513     3.739645    -0.537178
O     11.576917     9.272014     4.335728    -0.617775
O      9.497161    15.091587     5.581634    -0.503093
O     10.841533    15.673015     7.261541    -0.559677
O      9.862566     7.283546     3.179748    -0.725668
O      8.431692     8.502199     5.071624    -0.731819
O      6.706775     9.071711     2.763090    -0.520739
O      5.619225     8.133936     4.446208    -0.559815

The following XYZ coordinates are in angstroms. Other properties are in atomic units.
The sperically averaged electron density of each atom fit to a function of the form exp(a - br)
eigen_1, eigen_2 and eigen_3 are the three eigenvalues of traceless quadrupole moment tensor
  atom number  atomic symbol              X              Y              Z     net charge C6 coefficient C8 coefficient C10 coefficient fluctuating dipole atomic polarizability isotropic forcefield polarizability              a              b squared Pearson coefficient          <r^3>          <r^4>         wp_QDO          m_QDO          q_QDO       dipole_x       dipole_y       dipole_z         dipole            Qxy            Qxz            Qyz     Q(x^2-y^2)  Q(3z^2 - R^2)        eigen_1        eigen_2        eigen_3 static polarizability      alpha(xx)      alpha(xy)      alpha(xz)      alpha(yy)      alpha(yz)      alpha(zz) atomic spin moment
            1             Cu       7.004535      18.499957       7.514190       1.035545      50.554816 0.79964853E+03  0.20357920E+05                                11.692193                            9.655380       1.116388       2.324139                    0.996587      37.281404      87.949751       0.550302       0.437191      -1.130632      -0.015522       0.010196      -0.008091       0.020258      -0.023954      -0.021920       0.017471      -0.022069       0.194546      -0.059532      -0.014700       0.074232             14.109491      16.059414       1.295159      -0.696131       9.380870       1.316113      16.888188           0.385499
            2             Cu       5.194804      17.101618       4.880637       0.766365      70.298399 0.11065332E+04  0.31120484E+05                                15.334780                           11.972888       0.348242       1.979397                    0.999710      45.082531     118.698489       0.448291       0.485808      -1.081163      -0.048335       0.063003      -0.040723       0.089242       0.116485      -0.013987       0.074674       0.173541       0.103736      -0.186776       0.053356       0.133420             19.042520      21.750356      -2.272172      -9.103473      10.959695       5.115962      24.417509           0.488478
            3             Cu       8.136663      16.466851       5.600475       0.913507      57.908807 0.95665636E+03  0.25819156E+05                                13.319185                           10.962110       0.563269       2.091834                    0.998239      41.725027     105.936736       0.481788       0.471046      -1.094801       0.055135       0.040055      -0.001188       0.068159      -0.092600      -0.029502      -0.004251      -0.091979       0.207422      -0.141515       0.058770       0.082745             15.901206      14.238000      -5.975252       1.899849      14.607420       1.272562      18.858197           0.271420
            4             Cu       9.995707      17.299840       8.009855       0.928386      48.570131 0.81305622E+03  0.20995895E+05                                11.769198                           10.019121       0.767874       2.170541                    0.998834      39.783475      97.683900       0.512298       0.462988      -1.103372       0.029875       0.009049       0.003834       0.031450       0.045749       0.013686       0.061065       0.142644      -0.120875      -0.110232      -0.001455       0.111687             14.073467      11.525921      -3.212818      -2.475914      15.569710       4.054872      15.124771           0.673090
            5             Cu       4.063733       9.871599      18.219690       1.035600      50.550486 0.79956543E+03  0.20355190E+05                                11.691333                            9.654712       1.116665       2.324242                    0.996587      37.280236      87.944452       0.550337       0.437176      -1.130646       0.015515      -0.010200      -0.008088       0.020253      -0.023958       0.021927      -0.017479      -0.022047       0.194491      -0.059522      -0.014702       0.074224             14.108408      16.058137       1.295064       0.696078       9.380214      -1.315951      16.886875           0.387110
            6             Cu       5.873465      11.269939      15.586137       0.766392      70.294119 0.11064557E+04  0.31117702E+05                                15.334048                           11.972364       0.348330       1.979432                    0.999710      45.081709     118.694443       0.448307       0.485799      -1.081170       0.048349      -0.063007      -0.040743       0.089261       0.116480       0.013959      -0.074682       0.173580       0.103774      -0.186785       0.053352       0.133434             19.041567      21.749193      -2.272019       9.102986      10.959197      -5.115669      24.416310           0.488703
            7             Cu       2.931605      11.904705      16.305975       0.913534      57.906048 0.95660286E+03  0.25817313E+05                                13.318691                           10.961740       0.563289       2.091849                    0.998239      41.724273     105.933488       0.481801       0.471041      -1.094806      -0.055135      -0.040055      -0.001186       0.068159      -0.092596       0.029503       0.004253      -0.091986       0.207406      -0.141511       0.058771       0.082741             15.900578      14.237377      -5.974928      -1.899769      14.606813      -1.272495      18.857543           0.270981
            8             Cu       1.072561      11.071716      18.715355       0.928400      48.569217 0.81303731E+03  0.20995267E+05                                11.768996                           10.018957       0.767919       2.170557                    0.998834      39.783327      97.682950       0.512306       0.462984      -1.103376      -0.029865      -0.009046       0.003832       0.031440       0.045749      -0.013680      -0.061059       0.142624      -0.120862      -0.110222      -0.001453       0.111675             14.073221      11.525719      -3.212746       2.475882      15.569432      -4.054794      15.124511           0.673077
            9             Cu       5.707644       0.414414      13.896810       1.035551      50.555024 0.79964642E+03  0.20357848E+05                                11.692209                            9.655352       1.116354       2.324130                    0.996588      37.281412      87.949650       0.550304       0.437189      -1.130633       0.015530      -0.010185       0.008100       0.020262      -0.023945      -0.021912       0.017472      -0.022077       0.194608      -0.059535      -0.014710       0.074246             14.109558      16.059422       1.295136      -0.696196       9.380857       1.316137      16.888396           0.383558
           10             Cu       7.517375       1.812753      16.530577       0.766322      70.307141 0.11066633E+04  0.31125123E+05                                15.336140                           11.973708       0.348005       1.979320                    0.999711      45.084069     118.705198       0.448268       0.485817      -1.081156       0.048270      -0.063002       0.040707       0.089199       0.116521      -0.013975       0.074699       0.173502       0.103772      -0.186805       0.053358       0.133447             19.044445      21.751440      -2.272409      -9.104615      10.960424       5.116567      24.421470           0.488152
           11             Cu       4.575516       2.447520      15.810525       0.913502      57.908294 0.95665192E+03  0.25818995E+05                                13.319063                           10.962050       0.563315       2.091846                    0.998239      41.725133     105.936770       0.481792       0.471043      -1.094803      -0.055126      -0.040054       0.001189       0.068152      -0.092614      -0.029505      -0.004246      -0.091964       0.207467      -0.141532       0.058770       0.082761             15.900997      14.237732      -5.975153       1.899983      14.607325       1.272427      18.857933           0.271847
           12             Cu       2.716472       1.614531      13.401145       0.928391      48.569741 0.81304785E+03  0.20995615E+05                                11.769113                           10.019051       0.767896       2.170549                    0.998834      39.783383      97.683387       0.512301       0.462986      -1.103374      -0.029876      -0.009047      -0.003835       0.031451       0.045747       0.013690       0.061062       0.142650      -0.120874      -0.110229      -0.001459       0.111688             14.073365      11.525822      -3.212801      -2.475902      15.569597       4.054843      15.124675           0.673112
           13             Cu       8.648446       9.042772       3.191310       1.035531      50.557741 0.79969747E+03  0.20359514E+05                                11.692707                            9.655729       1.116098       2.324039                    0.996588      37.282233      87.952970       0.550286       0.437196      -1.130626      -0.015550       0.010172       0.008109       0.020274      -0.023941       0.021899      -0.017465      -0.022116       0.194725      -0.059559      -0.014711       0.074270             14.110195      16.060144       1.295212       0.696228       9.381238      -1.316248      16.889205           0.379419
           14             Cu       6.838714       7.644432       5.825077       0.766277      70.313465 0.11067793E+04  0.31129273E+05                                15.337163                           11.974443       0.347858       1.979262                    0.999711      45.085571     118.711742       0.448247       0.485826      -1.081149      -0.048221       0.062983       0.040649       0.089132       0.116537       0.014054      -0.074682       0.173398       0.103653      -0.186783       0.053369       0.133415             19.045772      21.753065      -2.272594       9.105278      10.961116      -5.116962      24.423137           0.487588
           15             Cu       9.780574       7.009666       5.105025       0.913447      57.911926 0.95672337E+03  0.25821458E+05                                13.319709                           10.962542       0.563226       2.091812                    0.998238      41.726179     105.941226       0.481775       0.471050      -1.094797       0.055112       0.040043       0.001192       0.068133      -0.092584       0.029506       0.004252      -0.091961       0.207441      -0.141501       0.058760       0.082741             15.901808      14.238541      -5.975565      -1.900097      14.608108      -1.272504      18.858776           0.272569
           16             Cu      11.639618       7.842655       2.695645       0.928397      48.569176 0.81303592E+03  0.20995218E+05                                11.768993                           10.018952       0.767949       2.170565                    0.998834      39.783250      97.682663       0.512306       0.462984      -1.103376       0.029889       0.009047      -0.003832       0.031463       0.045742      -0.013698      -0.061067       0.142668      -0.120895      -0.110238      -0.001461       0.111699             14.073211      11.525706      -3.212769       2.475853      15.569422      -4.054784      15.124507           0.673152
           17              H       1.840608       0.696049       7.228354       0.308272       0.631387 0.40179300E+01  0.33230421E+02                                 1.238311                            1.189349      -1.092814       2.479959                    0.999853       2.404509       6.193239       0.560952       1.320223      -0.702916      -0.031233      -0.004492       0.019606       0.037149       0.003136      -0.008856      -0.007427       0.031138       0.022583      -0.021272       0.001205       0.020067              1.272998       1.478311      -0.004444      -0.088243       1.030244      -0.076803       1.310440           0.000021
           18              H       0.222704       3.173831       2.755596       0.310194       0.620526 0.39157721E+01  0.31940242E+02                                 1.188302                            1.146906      -1.079179       2.488023                    0.999861       2.321370       5.795929       0.596095       1.259707      -0.716497      -0.001658       0.017880      -0.034800       0.039160      -0.008556      -0.000186      -0.016845       0.010980       0.036964      -0.023023       0.001339       0.021683              1.209238       1.175403      -0.067495      -0.059582       1.105754      -0.164784       1.346557          -0.000009
           19              H       2.723699       0.650654       9.333055       0.134372       1.120931 0.81633385E+01  0.79452013E+02                                 1.701614                            1.609392      -1.016997       2.408763                    0.998223       3.230478       8.610988       0.528910       1.189837      -0.731908      -0.031419       0.008129       0.015626       0.036019      -0.005327       0.000550      -0.000749       0.022819      -0.007410      -0.011399      -0.002458       0.013857              1.745947       2.025399      -0.147108      -0.214678       1.357002       0.063025       1.855441           0.000109
           20              H       1.710647      18.693073       6.164227       0.125482       1.256369 0.93889499E+01  0.95695647E+02                                 1.880707                            1.755487      -1.538094       2.139071                    0.994844       3.788450      10.717948       0.488227       1.230863      -0.717670       0.005713      -0.011760      -0.030276       0.032978       0.001925      -0.007767       0.011137       0.011708      -0.003748      -0.016449       0.003688       0.012761              1.953625       1.782013      -0.153701       0.090816       1.503704       0.029666       2.575157           0.000033
           21              H       3.315819      18.681724       9.859766       0.139544       1.041021 0.73795451E+01  0.70596755E+02                                 1.661578                            1.562119      -1.073740       2.388181                    0.997829       3.274790       8.883583       0.516323       1.240023      -0.718610       0.034447      -0.002996       0.025132       0.042746      -0.004864       0.010700      -0.000275       0.014396      -0.004419      -0.010325      -0.005406       0.015731              1.712755       1.962133      -0.096035       0.315862       1.297017      -0.017070       1.879116           0.000073
           22              H      14.500587       4.732376       3.395785       0.136018       1.117071 0.80925806E+01  0.78377719E+02                                 1.678077                            1.587699      -1.032755       2.402730                    0.998177       3.195675       8.421859       0.541402       1.168102      -0.737300       0.011291       0.027722      -0.022641       0.037531       0.002732      -0.010921      -0.006511      -0.000009      -0.005598      -0.012306      -0.001472       0.013779              1.718303       1.612675       0.022525      -0.175077       1.941413      -0.365614       1.600821           0.000133
           23              H       4.996926       0.662003       2.935448       0.303534       0.636441 0.40670382E+01  0.33844791E+02                                 1.256658                            1.205174      -1.112175       2.464629                    0.999837       2.477612       6.467120       0.549591       1.339222      -0.698218       0.028464      -0.019067       0.012210       0.036371      -0.013960       0.000960      -0.006119       0.016326      -0.002105      -0.017268      -0.000119       0.017387              1.291547       1.391865      -0.194068       0.018602       1.139414      -0.112583       1.343361          -0.000001
           24              H      14.961284       1.170800       5.200732       0.134181       1.184195 0.88553968E+01  0.88885732E+02                                 1.817448                            1.714549      -1.424394       2.210932                    0.994270       3.583016      10.036839       0.490184       1.244867      -0.716136       0.015635      -0.033494       0.004126       0.037193      -0.010390      -0.008371      -0.001134      -0.018331      -0.002216      -0.017451       0.002783       0.014668              1.878550       2.100836      -0.335519      -0.029030       2.071209      -0.185500       1.463607           0.000064
           25              H       2.803619       2.390776       0.807195       0.120491       1.219035 0.87176746E+01  0.86175714E+02                                 1.768333                            1.634952      -1.243998       2.271728                    0.997747       3.486621       9.339065       0.538867       1.149848      -0.738846      -0.029468       0.013236       0.003155       0.032458      -0.015106       0.013172      -0.009084       0.015325      -0.014788      -0.014776      -0.012547       0.027323              1.842970       2.125693      -0.217468      -0.523480       1.435019       0.074547       1.968198           0.000010
           26              H       3.256680       2.748258      20.000015       0.122009       1.079289 0.76649589E+01  0.72836836E+02                                 1.606943                            1.520215      -0.842473       2.489592                    0.999326       3.092830       7.930993       0.570077       1.130659      -0.747397      -0.030549       0.017134      -0.023106       0.041960      -0.010993       0.001535      -0.006013       0.019628       0.000828      -0.016338       0.000718       0.015620              1.632981       1.647179      -0.240449       0.275853       1.443251      -0.237268       1.808512          -0.000004
           27              H       6.894938       1.193497      20.462493       0.113334       1.112243 0.78910247E+01  0.76458948E+02                                 1.714015                            1.597206      -0.869218       2.466958                    0.999172       3.317610       8.939819       0.521425       1.212326      -0.725574       0.036306      -0.007173      -0.013601       0.039429      -0.008792      -0.001196      -0.003265       0.021435      -0.001702      -0.014449       0.000303       0.014146              1.776241       2.194716      -0.255928      -0.338465       1.409016       0.032552       1.724990           0.000011
           28              H       6.398723       0.688483       1.233274       0.123024       1.071717 0.75008070E+01  0.71468608E+02                                 1.649452                            1.540164      -0.789779       2.507917                    0.999658       3.182794       8.391697       0.542052       1.185926      -0.732577       0.025550      -0.015278       0.015387       0.033511      -0.009555      -0.004371      -0.007455       0.021158       0.022534      -0.020603       0.008944       0.011659              1.702240       1.877050      -0.331939       0.241752       1.479539      -0.229660       1.750131          -0.000037
           29              H      11.644730       3.323255       5.855909       0.135179       1.094811 0.80276351E+01  0.78198075E+02                                 1.696571                            1.612609      -1.161898       2.340782                    0.996943       3.338465       9.050588       0.517602       1.214791      -0.724455      -0.035947       0.004258       0.020493       0.041597      -0.002254      -0.008843       0.002303       0.019296      -0.005851      -0.009408      -0.006166       0.015574              1.730589       1.990817      -0.139840      -0.341497       1.672762      -0.058651       1.528188           0.000006
           30              H      12.515481       8.761137      17.933854       0.308274       0.631386 0.40179148E+01  0.33230235E+02                                 1.238304                            1.189342      -1.092814       2.479959                    0.999853       2.404502       6.193198       0.560957       1.320214      -0.702918       0.031233       0.004492       0.019606       0.037149       0.003136       0.008856       0.007427       0.031138       0.022583      -0.021272       0.001205       0.020067              1.272991       1.478301      -0.004444       0.088242       1.030239       0.076803       1.310432           0.000024
           31              H      14.133386       6.283354      13.461096       0.310198       0.620522 0.39157374E+01  0.31939881E+02                                 1.188295                            1.146900      -1.079179       2.488024                    0.999861       2.321360       5.795893       0.596098       1.259704      -0.716498       0.001658      -0.017880      -0.034800       0.039160      -0.008556       0.000186       0.016845       0.010980       0.036964      -0.023023       0.001339       0.021683              1.209231       1.175396      -0.067495       0.059581       1.105748       0.164783       1.346548          -0.000009
           32              H      11.632391       8.806531      20.038555       0.134376       1.120907 0.81631159E+01  0.79449190E+02                                 1.701579                            1.609362      -1.016977       2.408773                    0.998223       3.230438       8.610805       0.528920       1.189824      -0.731911       0.031419      -0.008129       0.015626       0.036020      -0.005327      -0.000550       0.000749       0.022819      -0.007410      -0.011399      -0.002458       0.013856              1.745910       2.025353      -0.147103       0.214671       1.356978      -0.063023       1.855399           0.000121
           33              H       9.357622       9.678484      16.869727       0.125482       1.256369 0.93889455E+01  0.95695551E+02                                 1.880704                            1.755484      -1.538099       2.139069                    0.994844       3.788445      10.717916       0.488228       1.230859      -0.717671      -0.005713       0.011760      -0.030276       0.032978       0.001925       0.007767      -0.011137       0.011708      -0.003749      -0.016449       0.003688       0.012761              1.953621       1.782008      -0.153700      -0.090816       1.503701      -0.029666       2.575153           0.000033
           34              H       7.752449       9.689832      20.565266       0.139546       1.041013 0.73794734E+01  0.70595886E+02                                 1.661569                            1.562111      -1.073731       2.388187                    0.997829       3.274771       8.883515       0.516324       1.240022      -0.718610      -0.034448       0.002996       0.025132       0.042746      -0.004864      -0.010699       0.000275       0.014396      -0.004418      -0.010325      -0.005406       0.015731              1.712745       1.962122      -0.096033      -0.315861       1.297011       0.017069       1.879104           0.000078
           35              H      -0.144498       4.724810      14.101285       0.136020       1.117061 0.80924814E+01  0.78376476E+02                                 1.678063                            1.587686      -1.032747       2.402734                    0.998177       3.195658       8.421784       0.541406       1.168097      -0.737301      -0.011291      -0.027722      -0.022641       0.037531       0.002732       0.010921       0.006511      -0.000009      -0.005598      -0.012306      -0.001473       0.013779              1.718288       1.612660       0.022525       0.175074       1.941395       0.365609       1.600808           0.000124
           36              H       9.359163       8.795183      13.640948       0.303534       0.636441 0.40670323E+01  0.33844705E+02                                 1.256654                            1.205170      -1.112174       2.464629                    0.999837       2.477605       6.467082       0.549595       1.339216      -0.698219      -0.028464       0.019067       0.012210       0.036371      -0.013960      -0.000960       0.006120       0.016325      -0.002106      -0.017268      -0.000119       0.017387              1.291542       1.391860      -0.194067      -0.018602       1.139411       0.112583       1.343356           0.000002
           37              H      -0.605194       8.286386      15.906232       0.134182       1.184194 0.88553809E+01  0.88885545E+02                                 1.817448                            1.714549      -1.424394       2.210933                    0.994270       3.583011      10.036828       0.490183       1.244869      -0.716136      -0.015635       0.033494       0.004126       0.037193      -0.010390       0.008371       0.001134      -0.018331      -0.002215      -0.017451       0.002783       0.014668              1.878550       2.100833      -0.335519       0.029030       2.071210       0.185500       1.463607           0.000067
           38              H      11.552470       7.066409      11.512695       0.120493       1.219031 0.87176440E+01  0.86175352E+02                                 1.768331                            1.634950      -1.243990       2.271732                    0.997747       3.486617       9.339057       0.538867       1.149849      -0.738846       0.029468      -0.013236       0.003155       0.032458      -0.015106      -0.013172       0.009084       0.015325      -0.014789      -0.014776      -0.012546       0.027323              1.842968       2.125689      -0.217467       0.523479       1.435018      -0.074547       1.968196           0.000013
           39              H      11.099410       6.708927       9.294515       0.122013       1.079284 0.76649203E+01  0.72836401E+02                                 1.606941                            1.520213      -0.842477       2.489592                    0.999326       3.092822       7.930977       0.570076       1.130661      -0.747397       0.030549      -0.017134      -0.023107       0.041961      -0.010992      -0.001536       0.006013       0.019628       0.000825      -0.016338       0.000717       0.015620              1.632978       1.647176      -0.240448      -0.275852       1.443249       0.237268       1.808508           0.000006
           40              H       7.461151       8.263689       9.756993       0.113336       1.112240 0.78910068E+01  0.76458845E+02                                 1.714024                            1.597213      -0.869206       2.466966                    0.999172       3.317608       8.939861       0.521418       1.212341      -0.725571      -0.036307       0.007173      -0.013602       0.039429      -0.008792       0.001196       0.003265       0.021435      -0.001703      -0.014449       0.000303       0.014146              1.776250       2.194729      -0.255931       0.338467       1.409023      -0.032553       1.724999           0.000018
           41              H       7.957366       8.768702      11.938774       0.123025       1.071717 0.75007998E+01  0.71468463E+02                                 1.649445                            1.540158      -0.789781       2.507914                    0.999658       3.182793       8.391667       0.542057       1.185917      -0.732579      -0.025550       0.015278       0.015386       0.033511      -0.009555       0.004371       0.007455       0.021158       0.022534      -0.020603       0.008944       0.011659              1.702232       1.877040      -0.331936      -0.241750       1.479533       0.229658       1.750123          -0.000028
           42              H       2.711360       6.133931      16.561408       0.135178       1.094810 0.80276263E+01  0.78197936E+02                                 1.696567                            1.612606      -1.161895       2.340784                    0.996943       3.338461       9.050562       0.517604       1.214788      -0.724456       0.035947      -0.004257       0.020493       0.041597      -0.002255       0.008843      -0.002304       0.019295      -0.005852      -0.009408      -0.006166       0.015573              1.730586       1.990814      -0.139839       0.341496       1.672758       0.058651       1.528185           0.000012
           43              H      10.871571      18.218322      14.182646       0.308272       0.631388 0.40179345E+01  0.33230453E+02                                 1.238309                            1.189347      -1.092812       2.479959                    0.999853       2.404510       6.193232       0.560954       1.320218      -0.702917       0.031233       0.004492      -0.019606       0.037149       0.003136      -0.008856      -0.007427       0.031138       0.022583      -0.021272       0.001205       0.020067              1.272996       1.478308      -0.004444      -0.088243       1.030243      -0.076803       1.310438           0.000016
           44              H      12.489475      15.740540      18.655404       0.310199       0.620519 0.39157072E+01  0.31939529E+02                                 1.188283                            1.146889      -1.079179       2.488024                    0.999861       2.321354       5.795842       0.596107       1.259689      -0.716501       0.001658      -0.017880       0.034800       0.039160      -0.008556      -0.000185      -0.016845       0.010981       0.036965      -0.023023       0.001339       0.021684              1.209218       1.175383      -0.067493      -0.059580       1.105737      -0.164780       1.346533          -0.000014
           45              H       9.988480      18.263717      12.077945       0.134371       1.120939 0.81634052E+01  0.79452776E+02                                 1.701616                            1.609394      -1.017010       2.408755                    0.998223       3.230493       8.611017       0.528912       1.189830      -0.731909       0.031419      -0.008129      -0.015626       0.036019      -0.005327       0.000550      -0.000749       0.022819      -0.007410      -0.011399      -0.002458       0.013857              1.745949       2.025401      -0.147108      -0.214678       1.357003       0.063025       1.855444           0.000103
           46              H      11.001532       0.221298      15.246773       0.125482       1.256387 0.93891304E+01  0.95698037E+02                                 1.880731                            1.755508      -1.538115       2.139060                    0.994844       3.788496      10.718142       0.488221       1.230868      -0.717669      -0.005713       0.011760       0.030276       0.032978       0.001927      -0.007766       0.011136       0.011707      -0.003745      -0.016448       0.003689       0.012759              1.953651       1.782033      -0.153703       0.090817       1.503720       0.029667       2.575199           0.000029
           47              H       9.396360       0.232647      11.551234       0.139544       1.041025 0.73795721E+01  0.70597058E+02                                 1.661579                            1.562119      -1.073745       2.388178                    0.997829       3.274795       8.883591       0.516324       1.240020      -0.718610      -0.034447       0.002997      -0.025132       0.042746      -0.004864       0.010699      -0.000274       0.014396      -0.004420      -0.010325      -0.005406       0.015731              1.712756       1.962134      -0.096035       0.315864       1.297017      -0.017070       1.879117           0.000074
           48              H      -1.788408      14.181995      18.015215       0.136022       1.117038 0.80922660E+01  0.78373758E+02                                 1.678030                            1.587657      -1.032733       2.402742                    0.998177       3.195619       8.421609       0.541416       1.168085      -0.737304      -0.011291      -0.027722       0.022641       0.037532       0.002733      -0.010920      -0.006511      -0.000010      -0.005597      -0.012306      -0.001473       0.013779              1.718254       1.612628       0.022527      -0.175069       1.941354      -0.365599       1.600779           0.000124
           49              H       7.715253      18.252368      18.475552       0.303535       0.636446 0.40670847E+01  0.33845355E+02                                 1.256677                            1.205191      -1.112178       2.464629                    0.999837       2.477636       6.467249       0.549580       1.339244      -0.698214      -0.028463       0.019067      -0.012210       0.036370      -0.013959       0.000960      -0.006119       0.016325      -0.002104      -0.017267      -0.000119       0.017386              1.291566       1.391888      -0.194073       0.018602       1.139430      -0.112586       1.343381          -0.000004
           50              H      -2.249105      17.743571      16.210268       0.134184       1.184171 0.88551706E+01  0.88882885E+02                                 1.817424                            1.714528      -1.424380       2.210942                    0.994271       3.582968      10.036669       0.490186       1.244869      -0.716136      -0.015635       0.033495      -0.004126       0.037194      -0.010390      -0.008370      -0.001134      -0.018332      -0.002215      -0.017451       0.002783       0.014668              1.878525       2.100804      -0.335514      -0.029028       2.071180      -0.185496       1.463589           0.000059
           51              H       9.908560      16.523595      20.603805       0.120491       1.219039 0.87177149E+01  0.86176166E+02                                 1.768332                            1.634951      -1.244002       2.271725                    0.997747       3.486630       9.339076       0.538869       1.149842      -0.738848       0.029468      -0.013236      -0.003155       0.032458      -0.015106       0.013172      -0.009084       0.015326      -0.014788      -0.014777      -0.012546       0.027323              1.842967       2.125689      -0.217467      -0.523476       1.435018       0.074546       1.968194           0.000006
           52              H       9.455499      16.166113       1.410985       0.122009       1.079287 0.76649451E+01  0.72836629E+02                                 1.606936                            1.520209      -0.842479       2.489588                    0.999326       3.092835       7.930986       0.570081       1.130652      -0.747399       0.030548      -0.017133       0.023106       0.041960      -0.010993       0.001535      -0.006013       0.019629       0.000828      -0.016339       0.000719       0.015620              1.632973       1.647170      -0.240447       0.275853       1.443246      -0.237267       1.808505          -0.000004
           53              H       5.817241      17.720874       0.948507       0.113334       1.112244 0.78910327E+01  0.76458963E+02                                 1.714008                            1.597200      -0.869240       2.466947                    0.999172       3.317607       8.939776       0.521429       1.212316      -0.725576      -0.036307       0.007174       0.013601       0.039429      -0.008792      -0.001196      -0.003264       0.021435      -0.001706      -0.014449       0.000302       0.014147              1.776232       2.194707      -0.255928      -0.338459       1.409012       0.032552       1.724976           0.000012
           54              H       6.313456      18.225888      20.177726       0.123024       1.071732 0.75009456E+01  0.71470371E+02                                 1.649478                            1.540187      -0.789785       2.507913                    0.999658       3.182828       8.391856       0.542043       1.185938      -0.732574      -0.025550       0.015278      -0.015387       0.033511      -0.009555      -0.004372      -0.007455       0.021158       0.022533      -0.020603       0.008943       0.011660              1.702268       1.877084      -0.331949       0.241760       1.479562      -0.229666       1.750158          -0.000041
           55              H       1.067449      15.591116      15.555092       0.135178       1.094794 0.80274732E+01  0.78196086E+02                                 1.696553                            1.612593      -1.161863       2.340800                    0.996943       3.338429       9.050460       0.517604       1.214793      -0.724455       0.035948      -0.004257      -0.020493       0.041597      -0.002255      -0.008844       0.002303       0.019296      -0.005854      -0.009408      -0.006166       0.015574              1.730571       1.990795      -0.139838      -0.341491       1.672744      -0.058650       1.528173          -0.000001
           56              H       0.196698      10.153234       3.477146       0.308271       0.631390 0.40179477E+01  0.33230575E+02                                 1.238309                            1.189347      -1.092811       2.479959                    0.999853       2.404514       6.193235       0.560956       1.320213      -0.702918      -0.031233      -0.004492      -0.019606       0.037149       0.003136       0.008856       0.007427       0.031138       0.022583      -0.021272       0.001205       0.020067              1.272996       1.478308      -0.004444       0.088242       1.030243       0.076803       1.310438           0.000024
           57              H      -1.421207      12.631017       7.949904       0.310196       0.620526 0.39157704E+01  0.31940224E+02                                 1.188301                            1.146905      -1.079178       2.488024                    0.999861       2.321369       5.795926       0.596096       1.259706      -0.716497      -0.001658       0.017880       0.034800       0.039160      -0.008556       0.000186       0.016846       0.010981       0.036964      -0.023023       0.001339       0.021684              1.209237       1.175402      -0.067495       0.059581       1.105754       0.164785       1.346555          -0.000012
           58              H       1.079788      10.107840       1.372445       0.134372       1.120936 0.81633776E+01  0.79452379E+02                                 1.701606                            1.609386      -1.017006       2.408756                    0.998223       3.230491       8.610983       0.528917       1.189821      -0.731911      -0.031419       0.008129      -0.015625       0.036019      -0.005326      -0.000550       0.000749       0.022819      -0.007410      -0.011399      -0.002458       0.013856              1.745939       2.025388      -0.147107       0.214676       1.356997      -0.063024       1.855433           0.000119
           59              H       3.354557       9.235887       4.541273       0.125480       1.256385 0.93891191E+01  0.95697970E+02                                 1.880737                            1.755513      -1.538103       2.139065                    0.994844       3.788500      10.718184       0.488218       1.230876      -0.717667       0.005713      -0.011760       0.030276       0.032978       0.001927       0.007766      -0.011136       0.011706      -0.003744      -0.016448       0.003690       0.012759              1.953656       1.782039      -0.153704      -0.090818       1.503724      -0.029666       2.575206           0.000030
           60              H       4.959730       9.224539       0.845734       0.139540       1.041035 0.73796671E+01  0.70598200E+02                                 1.661591                            1.562130      -1.073739       2.388179                    0.997829       3.274817       8.883668       0.516322       1.240020      -0.718610       0.034446      -0.002997      -0.025132       0.042745      -0.004864      -0.010699       0.000274       0.014396      -0.004419      -0.010326      -0.005405       0.015731              1.712769       1.962149      -0.096035      -0.315866       1.297025       0.017070       1.879132           0.000078
           61              H      12.856677      14.189561       7.309715       0.136021       1.117043 0.80923200E+01  0.78374480E+02                                 1.678043                            1.587668      -1.032735       2.402742                    0.998177       3.195626       8.421662       0.541411       1.168093      -0.737302       0.011291       0.027722       0.022641       0.037532       0.002733       0.010920       0.006511      -0.000010      -0.005597      -0.012306      -0.001473       0.013779              1.718267       1.612640       0.022526       0.175071       1.941370       0.365603       1.600790           0.000125
           62              H       3.353016      10.119188       7.770052       0.303536       0.636448 0.40671155E+01  0.33845746E+02                                 1.256691                            1.205204      -1.112180       2.464629                    0.999837       2.477651       6.467345       0.549569       1.339264      -0.698210       0.028463      -0.019067      -0.012210       0.036370      -0.013959      -0.000960       0.006119       0.016325      -0.002103      -0.017267      -0.000119       0.017386              1.291582       1.391906      -0.194077      -0.018602       1.139443       0.112588       1.343398          -0.000001
           63              H      13.317373      10.627985       5.504768       0.134187       1.184154 0.88550107E+01  0.88880869E+02                                 1.817406                            1.714512      -1.424370       2.210948                    0.994271       3.582938      10.036558       0.490189       1.244868      -0.716136       0.015635      -0.033495      -0.004126       0.037194      -0.010390       0.008370       0.001134      -0.018332      -0.002216      -0.017451       0.002782       0.014669              1.878506       2.100780      -0.335508       0.029028       2.071160       0.185494       1.463577           0.000067
           64              H       1.159709      11.847962       9.898305       0.120491       1.219046 0.87177837E+01  0.86177133E+02                                 1.768349                            1.634966      -1.244002       2.271725                    0.997747       3.486648       9.339181       0.538862       1.149854      -0.738845      -0.029468       0.013236      -0.003155       0.032457      -0.015106      -0.013172       0.009084       0.015326      -0.014788      -0.014777      -0.012546       0.027323              1.842986       2.125710      -0.217470       0.523484       1.435030      -0.074547       1.968216           0.000011
           65              H       1.612769      12.205444      12.116485       0.122009       1.079299 0.76650553E+01  0.72838020E+02                                 1.606957                            1.520227      -0.842474       2.489590                    0.999326       3.092849       7.931070       0.570073       1.130663      -0.747396      -0.030548       0.017134       0.023106       0.041960      -0.010993      -0.001535       0.006013       0.019629       0.000830      -0.016339       0.000719       0.015620              1.632995       1.647190      -0.240451      -0.275858       1.443263       0.237273       1.808531          -0.000001
           66              H       5.251028      10.650682      11.654007       0.113334       1.112249 0.78910774E+01  0.76459467E+02                                 1.714009                            1.597201      -0.869248       2.466943                    0.999172       3.317616       8.939790       0.521431       1.212311      -0.725578       0.036306      -0.007173       0.013601       0.039428      -0.008792       0.001196       0.003265       0.021435      -0.001706      -0.014449       0.000302       0.014147              1.776232       2.194708      -0.255928       0.338459       1.409013      -0.032553       1.724976           0.000020
           67              H       4.754813      10.145669       9.472226       0.123026       1.071740 0.75010285E+01  0.71471516E+02                                 1.649502                            1.540208      -0.789782       2.507916                    0.999658       3.182847       8.391987       0.542032       1.185957      -0.732570       0.025550      -0.015278      -0.015387       0.033511      -0.009555       0.004372       0.007455       0.021158       0.022533      -0.020603       0.008943       0.011660              1.702294       1.877115      -0.331956      -0.241765       1.479582       0.229672       1.750185          -0.000034
           68              H      10.000819      12.780440       4.849592       0.135180       1.094784 0.80274001E+01  0.78195294E+02                                 1.696553                            1.612594      -1.161843       2.340811                    0.996944       3.338420       9.050468       0.517600       1.214805      -0.724452      -0.035948       0.004256      -0.020493       0.041597      -0.002254       0.008844      -0.002302       0.019296      -0.005854      -0.009407      -0.006167       0.015574              1.730571       1.990796      -0.139838       0.341490       1.672745       0.058650       1.528173          -0.000002
           69              C      14.950414       2.926053       4.227174       0.265893      36.122686 0.34667427E+03  0.76765022E+04                                 9.666157                            6.288440      -0.035848       2.014119                    0.998961      24.496138      67.613582       0.646649       0.427755      -1.060567       0.074338      -0.010509      -0.028791       0.080409      -0.021730      -0.040534      -0.014310       0.072232      -0.060857      -0.056484      -0.011003       0.067487             13.406164      20.643449      -4.465783      -4.381403      11.875541      -1.675748       7.699503           0.000235
           70              C       3.554361       0.435598       8.975491      -0.221687      39.826268 0.45022401E+03  0.10672570E+05                                10.137340                            7.058820       0.024660       1.967542                    0.999549      30.372297      87.539547       0.622585       0.415018      -1.065610       0.014781      -0.000292       0.029560       0.033051      -0.008638      -0.011725       0.001429       0.016427      -0.137482      -0.047575       0.011170       0.036405             13.297886      11.369863      -1.376431       3.540391       5.624647      -0.782174      22.899148           0.000588
           71              C       2.512285       1.110274       5.520398       0.571178      28.657758 0.25757189E+03  0.53408302E+04                                 8.540249                            5.580181      -0.053027       2.032060                    0.999451      22.084394      60.662669       0.651578       0.453346      -1.036347       0.011887      -0.007064       0.029191       0.032300       0.027521       0.023120       0.002808      -0.023518      -0.036443      -0.037805      -0.002934       0.040739             11.524276      10.759152      -2.950332       2.704979       6.478132      -4.040289      17.335543          -0.000014
           72              C       1.298311       2.148862       3.949687       0.569024      28.840023 0.26189899E+03  0.54535374E+04                                 8.590694                            5.628444      -0.092190       2.016615                    0.999471      22.235339      61.218064       0.648466       0.453601      -1.036141      -0.025998       0.010633      -0.002169       0.028172       0.022079       0.003586       0.012643      -0.014718      -0.104379      -0.037386      -0.005265       0.042651             11.671090      18.595195      -5.306474      -1.020744       7.010697      -1.184744       9.407377           0.000001
           73              C       1.621791      18.836066       7.079975      -0.210205      39.834439 0.48507722E+03  0.11778170E+05                                10.313967                            7.483147      -0.234762       1.886904                    0.998805      31.257104      92.790395       0.582707       0.432901      -1.048786       0.025315      -0.008617       0.009376       0.028337       0.017267       0.012599       0.010456      -0.061759      -0.006512      -0.037101      -0.003607       0.040708             12.699169      18.202939      -4.015186       2.800520       6.578475      -0.451892      13.316093           0.000622
           74              C       4.624025       0.201438       9.829148       0.004628      42.056657 0.41983298E+03  0.96851627E+04                                10.428347                            6.736300       0.023708       2.013625                    0.999211      26.682697      73.495465       0.655056       0.405320      -1.082400      -0.000938      -0.000375      -0.046682       0.046693      -0.007407       0.001537      -0.001888       0.023130      -0.030211      -0.011025      -0.007883       0.018908             14.714373      12.299576      -1.825316      -0.758036       5.905549       1.322474      25.937992           0.003083
           75              C       3.701648       0.355023       7.602190       0.276391      35.522708 0.33043655E+03  0.72246547E+04                                 9.526744                            6.120079       0.050733       2.048251                    0.999131      24.033935      65.767393       0.659052       0.425067      -1.062985      -0.052086       0.025979      -0.051133       0.077476      -0.017991       0.031381      -0.011027       0.074877       0.074294      -0.054136      -0.006001       0.060137             13.242606      14.688796      -3.456197       5.279165       6.173807      -2.144709      18.865216           0.000082
           76              C       3.315937       1.350675       3.451881       0.566795      29.050065 0.26063002E+03  0.54191986E+04                                 8.628009                            5.611509      -0.067049       2.026328                    0.999440      22.166676      60.935672       0.650173       0.453071      -1.036698       0.018749      -0.002285      -0.023079       0.029822       0.027652      -0.007153       0.012137      -0.032155      -0.006508      -0.035503       0.001025       0.034478             11.766801      12.719182      -2.132664      -5.695513       5.686873      -0.871338      16.894349          -0.000002
           77              C       2.580075      18.785186       9.300724      -0.141669      36.955987 0.44014360E+03  0.10401434E+05                                 9.738164                            7.073041      -0.084316       1.941339                    0.999438      29.801774      86.486208       0.608076       0.426235      -1.055810      -0.012189       0.008805      -0.008074       0.017067       0.007013       0.030555      -0.010869      -0.032494      -0.079067      -0.049528       0.017975       0.031553             12.040668      12.999453      -2.043589      -3.378136       5.594346       1.652793      17.528206           0.001292
           78              C      14.186613       4.075480       3.973667      -0.218687      39.146761 0.45912694E+03  0.10925252E+05                                10.016742                            7.122918       0.073487       1.982135                    0.999480      30.420057      87.536291       0.621145       0.414395      -1.067159      -0.029195       0.018041       0.000491       0.034323       0.033596      -0.015259      -0.005469      -0.008991       0.053535      -0.043874       0.007558       0.036316             12.991978      17.298216      -6.938558      -2.243584      14.562694      -1.583383       7.115025          -0.001047
           79              C       4.540942       1.471916       1.251687       0.287375      33.415521 0.33371877E+03  0.73261525E+04                                 9.231897                            6.200710       0.013041       2.036367                    0.999202      24.130563      66.512083       0.645769       0.432049      -1.056975      -0.020832      -0.010288       0.066633       0.070568      -0.009225      -0.026516      -0.018357       0.024683       0.164068      -0.049784      -0.015874       0.065658             12.457967      10.688464      -1.149685      -4.986483       5.877238      -2.268837      20.808199           0.000663
           80              C      14.455270       1.935318       5.042076      -0.195540      38.522197 0.47402289E+03  0.11447279E+05                                10.092920                            7.399525      -0.247831       1.885001                    0.998882      30.966466      91.773577       0.585549       0.433151      -1.048299      -0.028017      -0.015078       0.016925       0.036038      -0.010772       0.010063       0.042549      -0.039788      -0.002857      -0.043120      -0.010528       0.053648             12.366600      17.361938       0.751422      -5.070985      11.165968      -3.168572       8.571893          -0.001030
           81              C       3.617693       2.116518       0.451130      -0.198056      36.617175 0.44150715E+03  0.10436531E+05                                 9.626929                            7.050619      -0.067294       1.947984                    0.999148      30.112257      87.257255       0.613677       0.422229      -1.058833       0.000273       0.013028      -0.032053       0.034600      -0.010253      -0.001512      -0.005281       0.026723      -0.002575      -0.018154       0.000878       0.017275             11.767584       9.638945      -1.329452      -3.164995       6.216456      -2.162342      19.447349           0.000286
           82              C       4.461306       0.373559      11.317855       0.619559      25.622612 0.24792549E+03  0.51143119E+04                                 8.097817                            5.609034      -0.058959       2.047708                    0.999473      21.822964      60.650457       0.623956       0.475868      -1.019391      -0.011530       0.010573       0.065884       0.067716       0.044210       0.001009      -0.014945      -0.123753      -0.244419      -0.083081      -0.034677       0.117758             10.649056       8.862945      -1.347858      -0.658023       4.920507       1.223402      18.163714          -0.000775
           83              C       3.902053       2.349165      20.537431      -0.073479      33.188551 0.39454982E+03  0.90491231E+04                                 8.987102                            6.630105       0.070522       1.999850                    0.999670      28.390547      80.485849       0.639192       0.417802      -1.063841       0.007523      -0.011486       0.023846       0.027517      -0.015240       0.020651      -0.002796       0.013113      -0.045763      -0.026752      -0.005259       0.032011             10.877548       9.366482      -1.290491      -3.366670       5.708314      -1.404156      17.557849           0.000928
           84              C       5.126399       2.005680      19.980745      -0.049349      39.969084 0.43020563E+03  0.99912462E+04                                10.100822                            6.824043       0.048000       2.020250                    0.999294      27.122734      75.107101       0.649716       0.405918      -1.081344      -0.006625      -0.004399       0.040914       0.041680      -0.000383      -0.000083      -0.005475       0.032383       0.000877      -0.017983       0.001933       0.016050             13.524544      10.317809      -1.541187      -3.193340       6.234019      -2.109943      24.021805           0.001515
           85              C       6.056186       1.407229      20.802499      -0.078724      34.022023 0.40891926E+03  0.94906556E+04                                 9.211097                            6.801418      -0.001024       1.971949                    0.999638      28.985896      83.456108       0.622092       0.424222      -1.056698      -0.019884       0.008547       0.020538       0.029836      -0.005897      -0.011857       0.007449       0.032950      -0.050309      -0.022376      -0.007189       0.029564             11.158453       9.736707      -1.563544      -1.398028       5.968948      -2.407714      17.769703           0.000442
           86              C       5.427292       2.199363      18.532077       0.622576      25.361640 0.24600357E+03  0.50753274E+04                                 8.066590                            5.602775      -0.089584       2.034423                    0.999482      21.976225      61.495963       0.620422       0.478516      -1.015867       0.018461       0.002864      -0.062455       0.065189       0.005419       0.014885       0.037083      -0.146045      -0.248348      -0.092608      -0.028968       0.121576             10.299739       9.120458      -0.781467      -0.845741       4.695063      -1.192559      17.083695          -0.000693
           87              C       5.766632       1.121622       0.706563      -0.223469      37.049287 0.43568192E+03  0.10222124E+05                                 9.562471                            6.875453       0.178583       2.018686                    0.999737      29.927814      85.234308       0.641609       0.406878      -1.073132       0.020027       0.004208      -0.031388       0.037470      -0.020423       0.021169      -0.028021       0.027023       0.052480      -0.038922      -0.010974       0.049896             11.951930      11.773758      -1.744201      -4.307453       6.098687      -1.463138      17.983345          -0.000071
           88              C      12.942430       4.218283       4.604864      -0.005393      42.387096 0.42654617E+03  0.98773335E+04                                10.488151                            6.785573       0.013640       2.007999                    0.999214      26.852509      74.059204       0.653423       0.404798      -1.082945       0.032632      -0.037058       0.004716       0.049602       0.002139      -0.013875      -0.005623       0.005985       0.019505      -0.011872      -0.006857       0.018729             14.910093      15.277301      -7.556229      -1.488620      21.364578      -3.961069       8.088400           0.006677
           89              C      13.198072       2.069232       5.634091       0.011252      40.354001 0.41297816E+03  0.95020663E+04                                10.162947                            6.704402       0.091151       2.041146                    0.999264      26.493845      73.235666       0.652215       0.408154      -1.078904       0.017917       0.022957      -0.027089       0.039772      -0.012098      -0.000493       0.015816       0.007095      -0.012093      -0.021185       0.001377       0.019808             13.677992      13.639281       1.437244      -4.287258      18.219731      -5.771490       9.174963           0.004626
           90              C      12.614130       0.912808       6.400390       0.610910      24.267996 0.25520084E+03  0.53161264E+04                                 7.837324                            5.711057      -0.175041       2.001686                    0.999358      22.377697      63.019513       0.613495       0.479272      -1.014986      -0.030851      -0.051247       0.015702       0.061844       0.006507       0.066979       0.062299       0.047824       0.189482      -0.089290      -0.032775       0.122065              9.822264       9.131021       2.097432      -3.314499      13.060755      -3.748410       7.275018          -0.000847
           91              C      12.465787       3.219604       5.431542      -0.137127      36.826556 0.43630301E+03  0.10303643E+05                                 9.756924                            7.067042      -0.141828       1.923354                    0.999376      29.872061      87.088806       0.604206       0.429258      -1.052357       0.015064      -0.002884      -0.005107       0.016165       0.016073       0.002311       0.037239       0.047596       0.046970      -0.054518       0.014165       0.040354             12.162461       9.851225      -2.518072      -1.531133      18.703386      -4.797725       7.932771           0.000124
           92              C      12.123617       5.465118       4.359922       0.630406      24.870594 0.23802395E+03  0.48626769E+04                                 7.958608                            5.500908      -0.024313       2.063886                    0.999527      21.537860      59.664467       0.628886       0.476738      -1.018424      -0.035331       0.056049      -0.013294       0.067576       0.064305       0.054288       0.054770       0.035468       0.071003      -0.080412      -0.037042       0.117454             10.518248       9.988811      -5.485817      -1.120436      14.365863      -2.471339       7.200072          -0.001214
           93              C       2.711241      18.613254       7.935559       0.000680      41.545215 0.42197961E+03  0.97468993E+04                                10.310761                            6.747532       0.040839       2.019943                    0.999217      26.656714      73.464925       0.655392       0.404604      -1.082901      -0.042588       0.011986       0.010116       0.045384       0.007789       0.013912       0.015217      -0.010114       0.009266      -0.017040      -0.008822       0.025862             13.907194      19.804099      -3.968589      -2.646492       6.362552       1.414384      15.554932           0.006182
           94              C       4.037605      18.221348       7.334980       0.641601      24.277127 0.23092535E+03  0.46863726E+04                                 7.797594                            5.426733      -0.091062       2.045567                    0.999310      21.369293      59.177652       0.631109       0.478230      -1.016698       0.052034      -0.024278      -0.030984       0.065246       0.007173       0.013546      -0.080321      -0.144989       0.019333      -0.082527      -0.041592       0.124118              9.814172      14.822124      -1.340229      -1.578623       5.531172       2.542636       9.089222          -0.000165
           95              C      -0.594325       6.531132      14.932674       0.265896      36.122602 0.34667348E+03  0.76764789E+04                                 9.666137                            6.288430      -0.035845       2.014120                    0.998961      24.496106      67.613426       0.646650       0.427755      -1.060567      -0.074338       0.010510      -0.028791       0.080409      -0.021730       0.040534       0.014310       0.072231      -0.060856      -0.056483      -0.011003       0.067486             13.406131      20.643392      -4.465780       4.381387      11.875513       1.675741       7.699487           0.000237
           96              C      10.801728       9.021588      19.680991      -0.221686      39.826123 0.45022217E+03  0.10672508E+05                                10.137301                            7.058796       0.024665       1.967544                    0.999549      30.372208      87.539022       0.622588       0.415017      -1.065612      -0.014782       0.000292       0.029561       0.033052      -0.008638       0.011726      -0.001429       0.016428      -0.137480      -0.047574       0.011169       0.036405             13.297841      11.369795      -1.376418      -3.540408       5.624629       0.782175      22.899098           0.000602
           97              C      11.843805       8.346912      16.225898       0.571180      28.657753 0.25757177E+03  0.53408270E+04                                 8.540248                            5.580180      -0.053028       2.032059                    0.999451      22.084388      60.662647       0.651578       0.453346      -1.036347      -0.011886       0.007064       0.029191       0.032300       0.027521      -0.023120      -0.002808      -0.023519      -0.036443      -0.037805      -0.002934       0.040739             11.524278      10.759150      -2.950332      -2.704985       6.478133       4.040294      17.335550          -0.000015
           98              C      13.057779       7.308324      14.655187       0.569025      28.840048 0.26189909E+03  0.54535403E+04                                 8.590700                            5.628446      -0.092188       2.016615                    0.999471      22.235343      61.218089       0.648466       0.453601      -1.036141       0.025998      -0.010633      -0.002169       0.028172       0.022078      -0.003587      -0.012643      -0.014718      -0.104378      -0.037386      -0.005264       0.042650             11.671098      18.595205      -5.306477       1.020743       7.010702       1.184747       9.407386           0.000003
           99              C       9.446478       9.535491      17.785475      -0.210206      39.834335 0.48507615E+03  0.11778133E+05                                10.313934                            7.483129      -0.234762       1.886904                    0.998805      31.257072      92.790141       0.582709       0.432900      -1.048787      -0.025314       0.008618       0.009375       0.028336       0.017268      -0.012599      -0.010458      -0.061758      -0.006513      -0.037101      -0.003608       0.040709             12.699121      18.202854      -4.015160      -2.800526       6.578451       0.451892      13.316059           0.000623
          100              C       9.732065       9.255747      20.534648       0.004628      42.056492 0.41983132E+03  0.96851119E+04                                10.428310                            6.736280       0.023714       2.013628                    0.999211      26.682651      73.495210       0.655058       0.405319      -1.082401       0.000939       0.000373      -0.046682       0.046692      -0.007407      -0.001536       0.001887       0.023134      -0.030207      -0.011024      -0.007885       0.018909             14.714317      12.299510      -1.825302       0.758025       5.905530      -1.322469      25.937911           0.003061
          101              C      10.654442       9.102163      18.307690       0.276392      35.522662 0.33043604E+03  0.72246392E+04                                 9.526729                            6.120071       0.050729       2.048249                    0.999131      24.033917      65.767278       0.659053       0.425066      -1.062985       0.052086      -0.025979      -0.051133       0.077476      -0.017991      -0.031381       0.011026       0.074877       0.074294      -0.054136      -0.006000       0.060137             13.242588      14.688758      -3.456187      -5.279178       6.173798       2.144712      18.865206           0.000080
          102              C      11.040153       8.106510      14.157381       0.566794      29.050067 0.26063004E+03  0.54191999E+04                                 8.628014                            5.611512      -0.067049       2.026328                    0.999440      22.166683      60.935726       0.650173       0.453071      -1.036697      -0.018748       0.002285      -0.023079       0.029822       0.027652       0.007153      -0.012137      -0.032155      -0.006507      -0.035502       0.001025       0.034478             11.766813      12.719186      -2.132666       5.695516       5.686878       0.871339      16.894376          -0.000005
          103              C       8.488194       9.586371      20.006224      -0.141669      36.955827 0.44014187E+03  0.10401378E+05                                 9.738120                            7.073016      -0.084303       1.941343                    0.999438      29.801698      86.485785       0.608079       0.426234      -1.055811       0.012189      -0.008805      -0.008074       0.017067       0.007013      -0.030556       0.010869      -0.032492      -0.079067      -0.049528       0.017976       0.031552             12.040605      12.999385      -2.043575       3.378109       5.594321      -1.652782      17.528110           0.001310
          104              C       0.169476       5.381706      14.679167      -0.218686      39.146615 0.45912509E+03  0.10925192E+05                                10.016702                            7.122893       0.073491       1.982136                    0.999480      30.420000      87.535931       0.621148       0.414394      -1.067160       0.029197      -0.018039       0.000491       0.034324       0.033596       0.015260       0.005470      -0.008990       0.053537      -0.043875       0.007557       0.036318             12.991921      17.298139      -6.938533       2.243570      14.562626       1.583371       7.114998          -0.001059
          105              C       9.815148       7.985269      11.957187       0.287374      33.415588 0.33371949E+03  0.73261733E+04                                 9.231916                            6.200720       0.013038       2.036366                    0.999202      24.130586      66.512203       0.645768       0.432050      -1.056975       0.020832       0.010289       0.066633       0.070567      -0.009225       0.026516       0.018358       0.024682       0.164071      -0.049784      -0.015875       0.065659             12.458004      10.688489      -1.149683       4.986511       5.877250       2.268843      20.808274           0.000660
          106              C      -0.099181       7.521867      15.747576      -0.195539      38.522007 0.47402049E+03  0.11447204E+05                                10.092881                            7.399502      -0.247826       1.885004                    0.998882      30.966371      91.773156       0.585551       0.433151      -1.048300       0.028016       0.015080       0.016925       0.036038      -0.010771      -0.010063      -0.042550      -0.039788      -0.002848      -0.043120      -0.010529       0.053649             12.366543      17.361840       0.751411       5.070959      11.165923       3.168556       8.571864          -0.001015
          107              C      10.738397       7.340667      11.156630      -0.198058      36.617226 0.44150781E+03  0.10436553E+05                                 9.626945                            7.050629      -0.067283       1.947987                    0.999148      30.112282      87.257406       0.613675       0.422230      -1.058832      -0.000273      -0.013027      -0.032053       0.034600      -0.010253       0.001512       0.005281       0.026723      -0.002577      -0.018154       0.000878       0.017276             11.767611       9.638960      -1.329452       3.165013       6.216466       2.162341      19.447406           0.000294
          108              C       9.894784       9.083627       0.612355       0.619560      25.622654 0.24792588E+03  0.51143220E+04                                 8.097829                            5.609041      -0.058999       2.047696                    0.999472      21.822963      60.650466       0.623955       0.475868      -1.019391       0.011529      -0.010573       0.065882       0.067714       0.044209      -0.001010       0.014947      -0.123748      -0.244425      -0.083084      -0.034673       0.117757             10.649074       8.862954      -1.347856       0.658008       4.920512      -1.223402      18.163755          -0.000764
          109              C      10.454037       7.108021       9.831931      -0.073475      33.188505 0.39454894E+03  0.90490989E+04                                 8.987104                            6.630104       0.070514       1.999849                    0.999670      28.390476      80.485657       0.639191       0.417803      -1.063840      -0.007523       0.011487       0.023845       0.027516      -0.015238      -0.020650       0.002794       0.013109      -0.045765      -0.026753      -0.005255       0.032008             10.877559       9.366487      -1.290491       3.366687       5.708314       1.404151      17.557874           0.000943
          110              C       9.229690       7.451506       9.275245      -0.049343      39.968971 0.43020344E+03  0.99911842E+04                                10.100817                            6.824033       0.047997       2.020250                    0.999294      27.122642      75.106844       0.649716       0.405919      -1.081344       0.006627       0.004399       0.040915       0.041681      -0.000381       0.000081       0.005474       0.032378       0.000861      -0.017978       0.001928       0.016050             13.524553      10.317805      -1.541184       3.193355       6.234014       2.109940      24.021839           0.001532
          111              C       8.299903       8.049956      10.096999      -0.078725      34.022084 0.40891977E+03  0.94906732E+04                                 9.211118                            6.801428      -0.001013       1.971953                    0.999638      28.985899      83.456220       0.622091       0.424222      -1.056697       0.019883      -0.008545       0.020538       0.029836      -0.005895       0.011857      -0.007450       0.032948      -0.050309      -0.022376      -0.007187       0.029563             11.158488       9.736732      -1.563547       1.398047       5.968958       2.407715      17.769776           0.000456
          112              C       8.928797       7.257822       7.826577       0.622569      25.361780 0.24600480E+03  0.50753600E+04                                 8.066623                            5.602789      -0.089544       2.034436                    0.999482      21.976300      61.496256       0.620421       0.478516      -1.015867      -0.018464      -0.002865      -0.062454       0.065190       0.005423      -0.014883      -0.037080      -0.146046      -0.248339      -0.092603      -0.028972       0.121574             10.299794       9.120491      -0.781472       0.845764       4.695080       1.192560      17.083812          -0.000690
          113              C       8.589457       8.335563      11.412063      -0.223470      37.049408 0.43568347E+03  0.10222169E+05                                 9.562492                            6.875465       0.178581       2.018684                    0.999737      29.927867      85.234481       0.641608       0.406878      -1.073132      -0.020027      -0.004208      -0.031390       0.037471      -0.020424      -0.021169       0.028020       0.027024       0.052478      -0.038923      -0.010973       0.049896             11.951967      11.773787      -1.744199       4.307486       6.098697       1.463136      17.983417          -0.000061
          114              C       1.413659       5.238902      15.310364      -0.005393      42.386965 0.42654505E+03  0.98772979E+04                                10.488120                            6.785558       0.013657       2.008004                    0.999214      26.852473      74.058994       0.653424       0.404797      -1.082946      -0.032632       0.037056       0.004714       0.049601       0.002135       0.013875       0.005624       0.005981       0.019499      -0.011876      -0.006852       0.018727             14.910040      15.277240      -7.556199       1.488610      21.364499       3.961060       8.088380           0.006660
          115              C       1.158017       7.387953      16.339591       0.011254      40.353809 0.41297654E+03  0.95020173E+04                                10.162915                            6.704389       0.091144       2.041145                    0.999264      26.493770      73.235361       0.652216       0.408154      -1.078905      -0.017916      -0.022957      -0.027087       0.039771      -0.012099       0.000492      -0.015818       0.007097      -0.012089      -0.021188       0.001379       0.019808             13.677937      13.639239       1.437229       4.287246      18.219633       5.771460       9.174939           0.004661
          116              C       1.741960       8.544378      17.105890       0.610916      24.267722 0.25519788E+03  0.53160491E+04                                 7.837260                            5.711020      -0.175029       2.001692                    0.999358      22.377600      63.019141       0.613497       0.479272      -1.014986       0.030850       0.051248       0.015703       0.061844       0.006510      -0.066979      -0.062298       0.047822       0.189482      -0.089288      -0.032778       0.122065              9.822167       9.130935       2.097381       3.314461      13.060605       3.748353       7.274960          -0.000839
          117              C       1.890302       6.237581      16.137042      -0.137128      36.826412 0.43630144E+03  0.10303592E+05                                 9.756880                            7.067016      -0.141819       1.923357                    0.999376      29.872011      87.088460       0.604209       0.429256      -1.052359      -0.015064       0.002886      -0.005106       0.016165       0.016073      -0.002311      -0.037239       0.047596       0.046973      -0.054518       0.014165       0.040353             12.162399       9.851179      -2.518049       1.531127      18.703273       4.797705       7.932745           0.000132
          118              C       2.232472       3.992067      15.065422       0.630406      24.870675 0.23802495E+03  0.48627053E+04                                 7.958640                            5.500931      -0.024348       2.063874                    0.999527      21.537917      59.664794       0.628882       0.476740      -1.018423       0.035331      -0.056046      -0.013292       0.067573       0.064307      -0.054285      -0.054771       0.035467       0.071010      -0.080415      -0.037038       0.117453             10.518287       9.988828      -5.485825       1.120431      14.365921       2.471371       7.200112          -0.001210
          119              C       8.357027       9.758302      18.641059       0.000684      41.545035 0.42197796E+03  0.97468490E+04                                10.310723                            6.747514       0.040843       2.019944                    0.999217      26.656655      73.464655       0.655394       0.404603      -1.082902       0.042584      -0.011985       0.010115       0.045381       0.007788      -0.013911      -0.015217      -0.010110       0.009266      -0.017039      -0.008822       0.025861             13.907129      19.804004      -3.968559       2.646452       6.362524      -1.414369      15.554860           0.006204
          120              C       7.030664      10.150208      18.040480       0.641606      24.277069 0.23092485E+03  0.46863606E+04                                 7.797581                            5.426728      -0.091077       2.045562                    0.999310      21.369284      59.177644       0.631109       0.478230      -1.016697      -0.052033       0.024279      -0.030983       0.065245       0.007172      -0.013546       0.080321      -0.144991       0.019331      -0.082527      -0.041592       0.124119              9.814145      14.822061      -1.340214       1.578594       5.531163      -2.542631       9.089209          -0.000156
          121              C      -2.238235      15.988318      17.183826       0.265897      36.122407 0.34667222E+03  0.76764412E+04                                 9.666098                            6.288416      -0.035839       2.014123                    0.998961      24.496032      67.613102       0.646652       0.427755      -1.060568      -0.074338       0.010510       0.028792       0.080409      -0.021730      -0.040532      -0.014310       0.072228      -0.060855      -0.056481      -0.011002       0.067483             13.406051      20.643265      -4.465724      -4.381360      11.875438      -1.675738       7.699450           0.000222
          122              C       9.157818      18.478773      12.435509      -0.221688      39.826415 0.45022584E+03  0.10672623E+05                                10.137357                            7.058829       0.024656       1.967539                    0.999549      30.372394      87.539843       0.622586       0.415017      -1.065611      -0.014781       0.000294      -0.029560       0.033051      -0.008638      -0.011726       0.001429       0.016427      -0.137482      -0.047574       0.011170       0.036405             13.297911      11.369868      -1.376431       3.540394       5.624654      -0.782175      22.899210           0.000575
          123              C      10.199894      17.804097      15.890602       0.571180      28.657752 0.25757189E+03  0.53408299E+04                                 8.540245                            5.580180      -0.053028       2.032059                    0.999451      22.084393      60.662654       0.651578       0.453345      -1.036347      -0.011886       0.007065      -0.029190       0.032299       0.027520       0.023120       0.002808      -0.023518      -0.036446      -0.037805      -0.002934       0.040739             11.524265      10.759132      -2.950324       2.704968       6.478126      -4.040287      17.335537          -0.000022
          124              C      11.413868      16.765509      17.461313       0.569025      28.840039 0.26189936E+03  0.54535471E+04                                 8.590693                            5.628446      -0.092190       2.016614                    0.999471      22.235362      61.218134       0.648467       0.453601      -1.036141       0.025999      -0.010633       0.002170       0.028173       0.022078       0.003588       0.012643      -0.014718      -0.104380      -0.037387      -0.005264       0.042650             11.671072      18.595149      -5.306456      -1.020741       7.010689      -1.184748       9.407377          -0.000006
          125              C      11.090388       0.078305      14.331025      -0.210205      39.834567 0.48507955E+03  0.11778244E+05                                10.313987                            7.483163      -0.234778       1.886897                    0.998805      31.257228      92.790910       0.582706       0.432901      -1.048786      -0.025315       0.008621      -0.009376       0.028339       0.017269       0.012601       0.010454      -0.061761      -0.006515      -0.037103      -0.003606       0.040709             12.699184      18.202910      -4.015173       2.800510       6.578475      -0.451886      13.316167           0.000612
          126              C       8.088154      18.712933      11.581852       0.004629      42.056714 0.41983375E+03  0.96851842E+04                                10.428352                            6.736303       0.023702       2.013623                    0.999211      26.682729      73.495548       0.655056       0.405319      -1.082400       0.000938       0.000377       0.046682       0.046693      -0.007407       0.001537      -0.001889       0.023128      -0.030212      -0.011025      -0.007882       0.018907             14.714376      12.299562      -1.825311      -0.758021       5.905548       1.322470      25.938018           0.003093
          127              C       9.010531      18.559348      13.808810       0.276388      35.522801 0.33043772E+03  0.72246854E+04                                 9.526749                            6.120083       0.050735       2.048250                    0.999131      24.033993      65.767539       0.659053       0.425066      -1.062985       0.052087      -0.025978       0.051133       0.077476      -0.017991       0.031382      -0.011027       0.074878       0.074295      -0.054137      -0.006002       0.060139             13.242607      14.688777      -3.456191       5.279149       6.173804      -2.144705      18.865239           0.000075
          128              C       9.396242      17.563696      17.959119       0.566796      29.050033 0.26062976E+03  0.54191917E+04                                 8.628001                            5.611506      -0.067045       2.026329                    0.999440      22.166666      60.935632       0.650174       0.453071      -1.036698      -0.018747       0.002286       0.023080       0.029822       0.027651      -0.007152       0.012137      -0.032155      -0.006507      -0.035502       0.001024       0.034477             11.766778      12.719165      -2.132662      -5.695498       5.686866      -0.871339      16.894304          -0.000008
          129              C      10.132104       0.129185      12.110276      -0.141667      36.955877 0.44014233E+03  0.10401396E+05                                 9.738139                            7.073025      -0.084316       1.941339                    0.999438      29.801748      86.486066       0.608078       0.426234      -1.055810       0.012189      -0.008802       0.008073       0.017065       0.007012       0.030553      -0.010870      -0.032496      -0.079072      -0.049528       0.017973       0.031555             12.040633      12.999393      -2.043574      -3.378102       5.594328       1.652780      17.528179           0.001285
          130              C      -1.474434      14.838891      17.437333      -0.218680      39.146114 0.45911975E+03  0.10925025E+05                                10.016601                            7.122842       0.073498       1.982140                    0.999480      30.419783      87.534927       0.621152       0.414393      -1.067162       0.029198      -0.018039      -0.000490       0.034324       0.033598      -0.015258      -0.005468      -0.008989       0.053541      -0.043877       0.007560       0.036317             12.991761      17.297912      -6.938422      -2.243533      14.562445      -1.583358       7.114925          -0.001066
          131              C       8.171237      17.442455      20.159313       0.287373      33.415566 0.33371967E+03  0.73261783E+04                                 9.231906                            6.200720       0.013041       2.036366                    0.999202      24.130608      66.512271       0.645768       0.432050      -1.056975       0.020833       0.010291      -0.066633       0.070568      -0.009225      -0.026517      -0.018358       0.024684       0.164073      -0.049786      -0.015874       0.065660             12.457945      10.688452      -1.149694      -4.986426       5.877245      -2.268855      20.808140           0.000661
          132              C      -1.743091      16.979053      16.368924      -0.195531      38.521586 0.47401506E+03  0.11447037E+05                                10.092808                            7.399460      -0.247819       1.885009                    0.998882      30.966130      91.772199       0.585553       0.433151      -1.048300       0.028016       0.015082      -0.016924       0.036039      -0.010769       0.010065       0.042552      -0.039787      -0.002847      -0.043122      -0.010529       0.053651             12.366439      17.361701       0.751424      -5.070914      11.165820      -3.168529       8.571795          -0.001050
          133              C       9.094486      16.797853      20.959870      -0.198059      36.617302 0.44150955E+03  0.10436604E+05                                 9.626952                            7.050641      -0.067300       1.947980                    0.999148      30.112361      87.257672       0.613675       0.422229      -1.058832      -0.000272      -0.013025       0.032055       0.034601      -0.010253      -0.001513      -0.005282       0.026727      -0.002575      -0.018156       0.000879       0.017277             11.767583       9.638936      -1.329458      -3.164938       6.216474      -2.162370      19.447339           0.000281
          134              C       8.250873      18.540812      10.093145       0.619560      25.622595 0.24792544E+03  0.51143100E+04                                 8.097806                            5.609029      -0.058952       2.047710                    0.999473      21.822973      60.650445       0.623957       0.475867      -1.019392       0.011532      -0.010571      -0.065885       0.067717       0.044210       0.001008      -0.014945      -0.123754      -0.244411      -0.083079      -0.034678       0.117757             10.649035       8.862928      -1.347854      -0.658014       4.920500       1.223398      18.163676          -0.000773
          135              C       8.810126      16.565206       0.873569      -0.073483      33.188666 0.39455304E+03  0.90492172E+04                                 8.987124                            6.630137       0.070520       1.999848                    0.999670      28.390673      80.486347       0.639190       0.417802      -1.063840      -0.007521       0.011488      -0.023847       0.027518      -0.015239       0.020651      -0.002797       0.013117      -0.045760      -0.026751      -0.005260       0.032012             10.877538       9.366447      -1.290486      -3.366602       5.708329      -1.404184      17.557839           0.000929
          136              C       7.585780      16.908691       1.430255      -0.049346      39.968815 0.43020627E+03  0.99912674E+04                                10.100777                            6.824052       0.047986       2.020245                    0.999294      27.122771      75.107290       0.649715       0.405919      -1.081344       0.006625       0.004401      -0.040913       0.041679      -0.000383      -0.000081      -0.005475       0.032377       0.000882      -0.017981       0.001934       0.016046             13.524389      10.317674      -1.541187      -3.193090       6.234004      -2.109999      24.021490           0.001511
          137              C       6.655993      17.507142       0.608501      -0.078723      34.022025 0.40892056E+03  0.94906955E+04                                 9.211105                            6.801437      -0.001039       1.971944                    0.999638      28.985942      83.456343       0.622090       0.424223      -1.056697       0.019885      -0.008544      -0.020538       0.029837      -0.005897      -0.011854       0.007451       0.032947      -0.050319      -0.022378      -0.007185       0.029563             11.158422       9.736714      -1.563570      -1.397920       5.968969      -2.407742      17.769583           0.000443
          138              C       7.284887      16.715008       2.878923       0.622562      25.361767 0.24600855E+03  0.50754509E+04                                 8.066578                            5.602807      -0.089506       2.034442                    0.999482      21.976438      61.496495       0.620425       0.478512      -1.015870      -0.018449      -0.002863       0.062453       0.065184       0.005417       0.014883       0.037083      -0.146048      -0.248341      -0.092605      -0.028971       0.121577             10.299673       9.120270      -0.781427      -0.845507       4.695061      -1.192612      17.083687          -0.000696
          139              C       6.945547      17.792749      20.704437      -0.223468      37.049256 0.43568241E+03  0.10222141E+05                                 9.562467                            6.875458       0.178587       2.018687                    0.999737      29.927851      85.234536       0.641608       0.406878      -1.073131      -0.020027      -0.004206       0.031390       0.037471      -0.020423       0.021169      -0.028020       0.027024       0.052477      -0.038922      -0.010973       0.049895             11.951888      11.773745      -1.744219      -4.307365       6.098692      -1.463158      17.983229          -0.000077
          140              C      -0.230251      14.696088      16.806136      -0.005393      42.386656 0.42654304E+03  0.98772349E+04                                10.488053                            6.785532       0.013676       2.008011                    0.999214      26.852407      74.058626       0.653427       0.404796      -1.082948      -0.032633       0.037057      -0.004711       0.049601       0.002135      -0.013875      -0.005626       0.005979       0.019494      -0.011877      -0.006849       0.018727             14.909916      15.277074      -7.556090      -1.488581      21.364337      -3.961062       8.088335           0.006641
          141              C      -0.485893      16.845139      15.776909       0.011256      40.353652 0.41297497E+03  0.95019731E+04                                10.162895                            6.704381       0.091153       2.041149                    0.999264      26.493713      73.235197       0.652216       0.408155      -1.078904      -0.017915      -0.022956       0.027090       0.039772      -0.012100      -0.000491       0.015818       0.007095      -0.012090      -0.021188       0.001380       0.019809             13.677901      13.639182       1.437234      -4.287217      18.219615      -5.771448       9.174905           0.004588
          142              C       0.098049      18.001563      15.010610       0.610907      24.268058 0.25520202E+03  0.53161587E+04                                 7.837344                            5.711076      -0.175062       2.001678                    0.999358      22.377758      63.019792       0.613493       0.479273      -1.014985       0.030853       0.051246      -0.015700       0.061843       0.006508       0.066978       0.062299       0.047824       0.189485      -0.089290      -0.032775       0.122065              9.822278       9.131031       2.097423      -3.314493      13.060783      -3.748406       7.275021          -0.000850
          143              C       0.246392      15.694767      15.979458      -0.137130      36.826285 0.43630016E+03  0.10303552E+05                                 9.756858                            7.067007      -0.141789       1.923368                    0.999376      29.871937      87.088159       0.604209       0.429257      -1.052359      -0.015063       0.002888       0.005108       0.016165       0.016074       0.002309       0.037239       0.047599       0.046972      -0.054520       0.014167       0.040353             12.162367       9.851131      -2.518037      -1.531110      18.703247      -4.797699       7.932725           0.000105
          144              C       0.588562      13.449253      17.051078       0.630407      24.870654 0.23802507E+03  0.48627064E+04                                 7.958633                            5.500932      -0.024350       2.063873                    0.999527      21.537862      59.664558       0.628883       0.476739      -1.018423       0.035334      -0.056044       0.013291       0.067573       0.064308       0.054284       0.054773       0.035468       0.071011      -0.080417      -0.037038       0.117454             10.518273       9.988798      -5.485807      -1.120413      14.365913      -2.471390       7.200109          -0.001212
          145              C      10.000938       0.301117      13.475441       0.000679      41.545306 0.42198169E+03  0.97469630E+04                                10.310788                            6.747556       0.040803       2.019930                    0.999217      26.656788      73.465276       0.655390       0.404604      -1.082900       0.042590      -0.011984      -0.010117       0.045386       0.007793       0.013915       0.015214      -0.010121       0.009258      -0.017043      -0.008821       0.025863             13.907215      19.804079      -3.968567      -2.646463       6.362552       1.414377      15.555014           0.006157
          146              C       8.674574       0.693023      14.076020       0.641587      24.277338 0.23092793E+03  0.46864368E+04                                 7.797606                            5.426742      -0.091115       2.045545                    0.999310      21.369490      59.178222       0.631112       0.478226      -1.016700      -0.052036       0.024275       0.030973       0.065241       0.007171       0.013543      -0.080323      -0.144986       0.019319      -0.082522      -0.041598       0.124120              9.814175      14.822165      -1.340161      -1.578503       5.531153       2.542598       9.089208          -0.000164
          147              C      13.306504      12.383239       6.478326       0.265898      36.122389 0.34667163E+03  0.76764245E+04                                 9.666096                            6.288410      -0.035837       2.014124                    0.998961      24.496012      67.613019       0.646652       0.427755      -1.060568       0.074338      -0.010510       0.028791       0.080409      -0.021729       0.040531       0.014310       0.072226      -0.060856      -0.056481      -0.011001       0.067482             13.406068      20.643319      -4.465744       4.381370      11.875437       1.675728       7.699447           0.000226
          148              C       1.910451       9.892783       1.730009      -0.221688      39.826609 0.45022754E+03  0.10672676E+05                                10.137402                            7.058852       0.024647       1.967536                    0.999549      30.372432      87.540067       0.622583       0.415018      -1.065610       0.014781      -0.000294      -0.029559       0.033050      -0.008637       0.011726      -0.001429       0.016425      -0.137485      -0.047576       0.011172       0.036404             13.297983      11.369923      -1.376439      -3.540431       5.624678       0.782183      22.899347           0.000578
          149              C       0.868374      10.567459       5.185102       0.571179      28.657753 0.25757159E+03  0.53408231E+04                                 8.540252                            5.580181      -0.053034       2.032058                    0.999451      22.084382      60.662653       0.651577       0.453346      -1.036347       0.011885      -0.007064      -0.029189       0.032298       0.027520      -0.023120      -0.002808      -0.023518      -0.036449      -0.037805      -0.002934       0.040739             11.524281      10.759155      -2.950336      -2.704994       6.478138       4.040302      17.335549          -0.000014
          150              C      -0.345600      11.606047       6.755813       0.569024      28.840102 0.26189951E+03  0.54535522E+04                                 8.590713                            5.628451      -0.092192       2.016613                    0.999471      22.235380      61.218243       0.648466       0.453601      -1.036140      -0.025999       0.010634       0.002170       0.028173       0.022077      -0.003588      -0.012643      -0.014718      -0.104383      -0.037387      -0.005263       0.042650             11.671114      18.595236      -5.306490       1.020729       7.010716       1.184756       9.407391           0.000003
          151              C       3.265701       9.378880       3.625525      -0.210203      39.834661 0.48508047E+03  0.11778278E+05                                10.314026                            7.483185      -0.234780       1.886897                    0.998805      31.257231      92.791115       0.582704       0.432903      -1.048784       0.025317      -0.008623      -0.009377       0.028341       0.017268      -0.012602      -0.010453      -0.061761      -0.006515      -0.037104      -0.003604       0.040708             12.699246      18.203025      -4.015203      -2.800519       6.578503       0.451887      13.316210           0.000606
          152              C       2.980114       9.658624       0.876352       0.004625      42.056885 0.41983475E+03  0.96852151E+04                                10.428385                            6.736313       0.023703       2.013623                    0.999211      26.682770      73.495741       0.655055       0.405319      -1.082400      -0.000939      -0.000378       0.046682       0.046693      -0.007407      -0.001538       0.001888       0.023127      -0.030207      -0.011023      -0.007883       0.018907             14.714444      12.299605      -1.825319       0.758032       5.905566      -1.322477      25.938161           0.003112
          153              C       2.057737       9.812208       3.103310       0.276386      35.522872 0.33043775E+03  0.72246880E+04                                 9.526768                            6.120086       0.050734       2.048250                    0.999131      24.034005      65.767635       0.659052       0.425066      -1.062985      -0.052088       0.025978       0.051133       0.077476      -0.017991      -0.031383       0.011028       0.074878       0.074295      -0.054137      -0.006002       0.060139             13.242648      14.688834      -3.456208      -5.279186       6.173820       2.144719      18.865288           0.000078
          154              C       1.672026      10.807861       7.253619       0.566794      29.050038 0.26062975E+03  0.54191930E+04                                 8.628009                            5.611509      -0.067045       2.026329                    0.999440      22.166682      60.935741       0.650173       0.453071      -1.036697       0.018747      -0.002285       0.023080       0.029823       0.027651       0.007153      -0.012137      -0.032155      -0.006508      -0.035501       0.001024       0.034477             11.766789      12.719195      -2.132675       5.695499       5.686873       0.871335      16.894298          -0.000006
          155              C       4.223985       9.328000       1.404776      -0.141663      36.956030 0.44014376E+03  0.10401443E+05                                 9.738184                            7.073048      -0.084325       1.941335                    0.999438      29.801791      86.486383       0.608075       0.426236      -1.055809      -0.012188       0.008802       0.008075       0.017066       0.007011      -0.030553       0.010871      -0.032495      -0.079065      -0.049526       0.017972       0.031554             12.040705      12.999471      -2.043589       3.378142       5.594353      -1.652794      17.528291           0.001273
          156              C      12.542703      13.532665       6.731833      -0.218678      39.146036 0.45911805E+03  0.10924976E+05                                10.016592                            7.122830       0.073502       1.982142                    0.999480      30.419728      87.534770       0.621152       0.414393      -1.067162      -0.029196       0.018040      -0.000489       0.034323       0.033598       0.015257       0.005466      -0.008988       0.053541      -0.043877       0.007563       0.036315             12.991765      17.297937      -6.938431       2.243542      14.562439       1.583351       7.114918          -0.001054
          157              C       2.897031      10.929102       9.453813       0.287374      33.415551 0.33371952E+03  0.73261764E+04                                 9.231914                            6.200725       0.013043       2.036367                    0.999202      24.130597      66.512312       0.645767       0.432051      -1.056974      -0.020832      -0.010290      -0.066633       0.070568      -0.009225       0.026516       0.018358       0.024683       0.164070      -0.049785      -0.015874       0.065659             12.457949      10.688469      -1.149702       4.986413       5.877251       2.268862      20.808127           0.000664
          158              C      12.811360      11.392504       5.663424      -0.195529      38.521472 0.47401350E+03  0.11446986E+05                                10.092783                            7.399443      -0.247816       1.885011                    0.998882      30.966045      91.771796       0.585554       0.433150      -1.048301      -0.028017      -0.015082      -0.016922       0.036039      -0.010769      -0.010065      -0.042553      -0.039788      -0.002853      -0.043123      -0.010529       0.053652             12.366415      17.361683       0.751438       5.070910      11.165789       3.168520       8.571772          -0.001029
          159              C       1.973782      11.573704      10.254370      -0.198059      36.617421 0.44151088E+03  0.10436650E+05                                 9.626995                            7.050666      -0.067306       1.947979                    0.999148      30.112410      87.258067       0.613672       0.422231      -1.058830       0.000273       0.013027       0.032054       0.034601      -0.010253       0.001513       0.005282       0.026726      -0.002574      -0.018156       0.000880       0.017276             11.767638       9.638981      -1.329467       3.164952       6.216499       2.162380      19.447433           0.000293
          160              C       2.817395       9.830744      20.798645       0.619565      25.622490 0.24792416E+03  0.51142784E+04                                 8.097789                            5.609017      -0.058949       2.047711                    0.999473      21.822945      60.650396       0.623957       0.475867      -1.019391      -0.011532       0.010572      -0.065887       0.067718       0.044210      -0.001007       0.014945      -0.123755      -0.244414      -0.083080      -0.034678       0.117758             10.649016       8.862917      -1.347854       0.658035       4.920494      -1.223398      18.163636          -0.000766
          161              C       2.258142      11.806350      11.579069      -0.073486      33.188779 0.39455458E+03  0.90492644E+04                                 8.987149                            6.630152       0.070522       1.999848                    0.999670      28.390740      80.486673       0.639188       0.417803      -1.063839       0.007522      -0.011486      -0.023848       0.027518      -0.015239      -0.020652       0.002798       0.013117      -0.045760      -0.026751      -0.005261       0.032013             10.877566       9.366474      -1.290495       3.366594       5.708345       1.404195      17.557879           0.000942
          162              C       3.482489      11.462865      12.135755      -0.049351      39.968922 0.43020828E+03  0.99913250E+04                                10.100788                            6.824064       0.047982       2.020242                    0.999294      27.122846      75.107523       0.649715       0.405918      -1.081344      -0.006624      -0.004399      -0.040914       0.041679      -0.000384       0.000082       0.005476       0.032380       0.000888      -0.017983       0.001937       0.016047             13.524390      10.317693      -1.541194       3.193077       6.234011       2.110004      24.021466           0.001514
          163              C       4.412276      10.864415      11.314001      -0.078723      34.022084 0.40892145E+03  0.94907219E+04                                 9.211114                            6.801444      -0.001049       1.971940                    0.999638      28.985996      83.456541       0.622090       0.424222      -1.056697      -0.019885       0.008546      -0.020539       0.029838      -0.005897       0.011855      -0.007450       0.032949      -0.050319      -0.022378      -0.007186       0.029564             11.158428       9.736727      -1.563577       1.397911       5.968975       2.407744      17.769581           0.000457
          164              C       3.783382      11.656549      13.584423       0.622566      25.361644 0.24600758E+03  0.50754232E+04                                 8.066539                            5.602789      -0.089517       2.034439                    0.999482      21.976359      61.496120       0.620427       0.478510      -1.015872       0.018448       0.002864       0.062455       0.065185       0.005416      -0.014885      -0.037085      -0.146048      -0.248344      -0.092607      -0.028970       0.121578             10.299613       9.120228      -0.781424       0.845492       4.695041       1.192607      17.083568          -0.000688
          165              C       4.122722      10.578808       9.998937      -0.223470      37.049385 0.43568418E+03  0.10222198E+05                                 9.562500                            6.875479       0.178584       2.018686                    0.999737      29.927903      85.234876       0.641606       0.406879      -1.073130       0.020027       0.004207       0.031389       0.037470      -0.020423      -0.021169       0.028021       0.027022       0.052478      -0.038922      -0.010973       0.049895             11.951926      11.773795      -1.744233       4.307362       6.098712       1.463169      17.983271          -0.000064
          166              C      11.298520      13.675469       6.100636      -0.005391      42.386694 0.42654275E+03  0.98772273E+04                                10.488065                            6.785532       0.013668       2.008009                    0.999214      26.852394      74.058605       0.653427       0.404796      -1.082947       0.032631      -0.037057      -0.004713       0.049601       0.002136       0.013875       0.005625       0.005980       0.019495      -0.011876      -0.006851       0.018727             14.909956      15.277139      -7.556139       1.488590      21.364394       3.961050       8.088335           0.006652
          167              C      11.554162      11.526418       5.071409       0.011259      40.353677 0.41297500E+03  0.95019764E+04                                10.162911                            6.704387       0.091164       2.041153                    0.999264      26.493706      73.235243       0.652214       0.408155      -1.078904       0.017915       0.022952       0.027090       0.039770      -0.012099       0.000493      -0.015816       0.007092      -0.012093      -0.021185       0.001377       0.019808             13.677934      13.639210       1.437256       4.287225      18.219680       5.771465       9.174911           0.004527
          168              C      10.970219      10.369993       4.305110       0.610903      24.268342 0.25520534E+03  0.53162492E+04                                 7.837423                            5.711125      -0.175120       2.001657                    0.999358      22.377931      63.020559       0.613487       0.479275      -1.014983      -0.030855      -0.051242      -0.015696       0.061840       0.006504      -0.066973      -0.062299       0.047821       0.189483      -0.089290      -0.032770       0.122060              9.822390       9.131139       2.097473       3.314536      13.060943       3.748454       7.275087          -0.000817
          169              C      10.821877      12.676790       5.273958      -0.137130      36.826380 0.43630133E+03  0.10303589E+05                                 9.756886                            7.067022      -0.141776       1.923372                    0.999376      29.871942      87.088269       0.604208       0.429257      -1.052358       0.015062      -0.002887       0.005110       0.016165       0.016075      -0.002308      -0.037239       0.047599       0.046967      -0.054520       0.014169       0.040351             12.162414       9.851160      -2.518052       1.531109      18.703345       4.797717       7.932736           0.000120
          170              C      10.479707      14.922304       6.345578       0.630405      24.870694 0.23802529E+03  0.48627127E+04                                 7.958640                            5.500933      -0.024344       2.063875                    0.999527      21.537904      59.664709       0.628883       0.476739      -1.018423      -0.035332       0.056046       0.013291       0.067573       0.064307      -0.054284      -0.054772       0.035466       0.071006      -0.080415      -0.037039       0.117453             10.518292       9.988828      -5.485826       1.120421      14.365937       2.471384       7.200111          -0.001212
          171              C       4.355152       9.156069       2.769941       0.000668      41.545646 0.42198454E+03  0.97470486E+04                                10.310854                            6.747584       0.040786       2.019924                    0.999217      26.656888      73.465712       0.655388       0.404605      -1.082899      -0.042598       0.011986      -0.010120       0.045395       0.007797      -0.013919      -0.015215      -0.010129       0.009260      -0.017047      -0.008822       0.025869             13.907332      19.804272      -3.968612       2.646533       6.362596      -1.414401      15.555127           0.006115
          172              C       5.681515       8.764163       3.370520       0.641583      24.277407 0.23092834E+03  0.46864479E+04                                 7.797626                            5.426748      -0.091110       2.045547                    0.999310      21.369512      59.178322       0.631112       0.478226      -1.016700       0.052039      -0.024275       0.030974       0.065243       0.007172      -0.013544       0.080322      -0.144984       0.019326      -0.082523      -0.041595       0.124118              9.814215      14.822239      -1.340184       1.578548       5.531170      -2.542611       9.089237          -0.000145
          173              N       3.523410       0.871385       4.687938      -0.548557      45.583539 0.55997592E+03  0.13661502E+05                                10.327753                            7.391091       0.434456       2.126484                    0.999483      30.242764      81.286740       0.686275       0.365830      -1.128475      -0.077819       0.050011      -0.008391       0.092883       0.062073      -0.040097      -0.000622      -0.067816       0.301650      -0.126224       0.015735       0.110488             13.270212       9.782751      -1.069020      -2.484266       6.739528      -3.434897      23.288358           0.000167
          174              N       2.256630       2.035186       3.022163      -0.542503      45.663796 0.55285461E+03  0.13443866E+05                                10.352322                            7.341118       0.391791       2.115989                    0.999304      30.097567      80.748788       0.689046       0.365548      -1.128760       0.021684      -0.032266       0.081223       0.090048      -0.019039      -0.049665       0.063654       0.082292      -0.252905      -0.124419       0.014315       0.110104             13.493309      20.594308      -4.450683      -6.678581       7.301138       0.655857      12.584482           0.000210
          175              N       1.354581       1.718371       5.214007      -0.550378      45.707324 0.57047697E+03  0.13996005E+05                                10.370303                            7.482248       0.390155       2.107333                    0.999577      30.548136      82.598520       0.678395       0.368008      -1.125713       0.060830      -0.019223      -0.077318       0.100239       0.016598       0.126542      -0.050281      -0.051597      -0.111019      -0.161152       0.048455       0.112696             13.247431      17.706460      -5.472528       5.317020       8.704658      -4.316298      13.331175           0.000023
          176              N       2.595238       0.722340       6.815335      -0.414820      46.026231 0.41130026E+03  0.94075387E+04                                10.843693                            6.515218      -0.103333       2.006373                    0.998105      27.510784      74.615628       0.691925       0.387017      -1.098724       0.085103      -0.009163      -0.004105       0.085693      -0.014183      -0.023619      -0.026642       0.144675       0.096001      -0.096325       0.025565       0.070760             15.858585      14.915929      -3.676441       9.284646       7.989494      -6.432924      24.670332           0.000049
          177              N       0.180508       2.798949       3.527676      -0.422540      44.027539 0.41542099E+03  0.95146197E+04                                10.529347                            6.536193      -0.148039       1.988965                    0.998232      27.624143      74.694254       0.693443       0.385649      -1.100954      -0.045792      -0.015398       0.064102       0.080269      -0.039981      -0.024447      -0.068434       0.054161       0.083347      -0.102208       0.032219       0.069989             15.215503      28.094565      -7.246887      -3.073595       8.927090      -0.482678       8.624854           0.000065
          178              N       4.348305       1.112922       2.593729      -0.410791      46.898104 0.41898846E+03  0.96459376E+04                                11.052314                            6.619084      -0.143212       1.991377                    0.998183      27.771021      76.031262       0.678483       0.392125      -1.093076      -0.036577       0.041042      -0.057400       0.079480      -0.060424       0.001482      -0.037756       0.076442       0.050916      -0.090004       0.018923       0.071081             16.291814      14.281944      -0.870639     -10.673463       6.626597      -1.428822      27.966901           0.000461
          179              N      10.832679       8.585800      15.393438      -0.548558      45.583570 0.55997645E+03  0.13661518E+05                                10.327759                            7.391094       0.434458       2.126484                    0.999483      30.242773      81.286773       0.686275       0.365830      -1.128475       0.077819      -0.050010      -0.008391       0.092883       0.062073       0.040098       0.000622      -0.067818       0.301651      -0.126224       0.015735       0.110488             13.270229       9.782755      -1.069018       2.484266       6.739533       3.434904      23.288400           0.000161
          180              N      12.099459       7.421999      13.727663      -0.542500      45.663774 0.55285418E+03  0.13443855E+05                                10.352324                            7.341119       0.391794       2.115991                    0.999304      30.097541      80.748739       0.689045       0.365549      -1.128759      -0.021684       0.032268       0.081222       0.090047      -0.019039       0.049664      -0.063654       0.082293      -0.252902      -0.124419       0.014315       0.110104             13.493313      20.594304      -4.450680       6.678587       7.301140      -0.655855      12.584496           0.000211
          181              N      13.001508       7.738815      15.919507      -0.550378      45.707319 0.57047667E+03  0.13995995E+05                                10.370297                            7.482244       0.390157       2.107333                    0.999577      30.548149      82.598544       0.678396       0.368008      -1.125713      -0.060830       0.019224      -0.077318       0.100239       0.016598      -0.126542       0.050282      -0.051598      -0.111017      -0.161152       0.048456       0.112697             13.247422      17.706432      -5.472521      -5.317015       8.704654       4.316298      13.331180           0.000033
          182              N      11.760851       8.734846      17.520835      -0.414821      46.026182 0.41129968E+03  0.94075199E+04                                10.843679                            6.515209      -0.103332       2.006373                    0.998105      27.510779      74.615539       0.691926       0.387017      -1.098724      -0.085103       0.009164      -0.004105       0.085693      -0.014184       0.023619       0.026641       0.144674       0.096001      -0.096324       0.025565       0.070759             15.858570      14.915901      -3.676435      -9.284639       7.989486       6.432920      24.670322           0.000053
          183              N      14.175581       6.658237      14.233176      -0.422541      44.027526 0.41542086E+03  0.95146146E+04                                10.529340                            6.536190      -0.148033       1.988966                    0.998232      27.624136      74.694188       0.693443       0.385649      -1.100955       0.045792       0.015399       0.064101       0.080269      -0.039981       0.024447       0.068433       0.054161       0.083348      -0.102208       0.032219       0.069989             15.215486      28.094527      -7.246888       3.073582       8.927087       0.482678       8.624845           0.000068
          184              N      10.007785       8.344264      13.299229      -0.410789      46.898155 0.41898877E+03  0.96459470E+04                                11.052331                            6.619091      -0.143210       1.991378                    0.998183      27.771012      76.031258       0.678482       0.392126      -1.093075       0.036577      -0.041041      -0.057400       0.079480      -0.060423      -0.001482       0.037756       0.076442       0.050914      -0.090003       0.018922       0.071081             16.291854      14.281969      -0.870639      10.673497       6.626608       1.428823      27.966984           0.000454
          185              N       9.188769      18.042986      16.723062      -0.548553      45.583376 0.55997336E+03  0.13661424E+05                                10.327735                            7.391078       0.434462       2.126487                    0.999483      30.242675      81.286460       0.686275       0.365830      -1.128474       0.077818      -0.050006       0.008391       0.092880       0.062072      -0.040097      -0.000622      -0.067817       0.301646      -0.126221       0.015735       0.110486             13.270185       9.782730      -1.069017      -2.484269       6.739515      -3.434893      23.288311           0.000156
          186              N      10.455549      16.879185      18.388837      -0.542504      45.663909 0.55285642E+03  0.13443922E+05                                10.352338                            7.341131       0.391784       2.115986                    0.999304      30.097617      80.748970       0.689045       0.365548      -1.128760      -0.021685       0.032270      -0.081222       0.090048      -0.019040      -0.049665       0.063655       0.082295      -0.252901      -0.124419       0.014314       0.110105             13.493310      20.594299      -4.450678      -6.678573       7.301143       0.655848      12.584489           0.000201
          187              N      11.357598      17.196000      16.196993      -0.550381      45.707442 0.57047917E+03  0.13996072E+05                                10.370311                            7.482257       0.390158       2.107332                    0.999577      30.548223      82.598779       0.678395       0.368008      -1.125713      -0.060832       0.019226       0.077317       0.100240       0.016599       0.126542      -0.050282      -0.051598      -0.111015      -0.161153       0.048455       0.112697             13.247428      17.706429      -5.472517       5.317012       8.704660      -4.316302      13.331194           0.000003
          188              N      10.116941      18.192031      14.595665      -0.414819      46.026217 0.41130026E+03  0.94075374E+04                                10.843685                            6.515215      -0.103335       2.006371                    0.998105      27.510795      74.615627       0.691926       0.387017      -1.098724      -0.085103       0.009166       0.004104       0.085694      -0.014183      -0.023619      -0.026642       0.144673       0.096001      -0.096324       0.025565       0.070760             15.858565      14.915894      -3.676431       9.284624       7.989484      -6.432917      24.670316           0.000028
          189              N      12.531671      16.115422      17.883324      -0.422543      44.027434 0.41542077E+03  0.95146091E+04                                10.529319                            6.536186      -0.148038       1.988964                    0.998232      27.624141      74.694111       0.693444       0.385649      -1.100955       0.045791       0.015401      -0.064101       0.080268      -0.039982      -0.024447      -0.068433       0.054163       0.083350      -0.102209       0.032220       0.069989             15.215430      28.094416      -7.246842      -3.073560       8.927055      -0.482683       8.624818           0.000047
          190              N       8.363874      17.801449      18.817271      -0.410792      46.898253 0.41899017E+03  0.96459909E+04                                11.052341                            6.619101      -0.143210       1.991378                    0.998183      27.771077      76.031575       0.678481       0.392126      -1.093075       0.036578      -0.041040       0.057401       0.079480      -0.060423       0.001482      -0.037756       0.076443       0.050919      -0.090004       0.018923       0.071081             16.291821      14.281964      -0.870648     -10.673444       6.626611      -1.428838      27.966889           0.000449
          191              N       1.879500      10.328571       6.017562      -0.548550      45.583355 0.55997298E+03  0.13661414E+05                                10.327743                            7.391083       0.434465       2.126489                    0.999483      30.242617      81.286344       0.686273       0.365831      -1.128473      -0.077817       0.050006       0.008389       0.092879       0.062071       0.040097       0.000622      -0.067818       0.301644      -0.126221       0.015735       0.110486             13.270193       9.782742      -1.069022       2.484254       6.739521       3.434903      23.288317           0.000159
          192              N       0.612720      11.492372       7.683337      -0.542505      45.664271 0.55286067E+03  0.13444056E+05                                10.352411                            7.341171       0.391782       2.115985                    0.999304      30.097676      80.749321       0.689041       0.365550      -1.128758       0.021686      -0.032270      -0.081223       0.090049      -0.019040       0.049666      -0.063655       0.082295      -0.252901      -0.124419       0.014313       0.110106             13.493424      20.594496      -4.450724       6.678640       7.301196      -0.655855      12.584581           0.000212
          193              N      -0.289329      11.175556       5.491493      -0.550384      45.707552 0.57048005E+03  0.13996098E+05                                10.370323                            7.482258       0.390154       2.107330                    0.999577      30.548268      82.598900       0.678396       0.368007      -1.125713       0.060834      -0.019227       0.077317       0.100242       0.016600      -0.126543       0.050283      -0.051600      -0.111016      -0.161155       0.048457       0.112697             13.247456      17.706471      -5.472538      -5.317038       8.704680       4.316319      13.331218           0.000028
          194              N       0.951328      10.179525       3.890165      -0.414822      46.026414 0.41130127E+03  0.94075677E+04                                10.843722                            6.515226      -0.103341       2.006369                    0.998105      27.510835      74.615799       0.691924       0.387017      -1.098724       0.085103      -0.009167       0.004104       0.085694      -0.014183       0.023619       0.026642       0.144673       0.096002      -0.096324       0.025565       0.070759             15.858635      14.915978      -3.676462      -9.284694       7.989518       6.432953      24.670409           0.000044
          195              N      -1.463402      12.256134       7.177824      -0.422543      44.027592 0.41542146E+03  0.95146326E+04                                10.529354                            6.536196      -0.148040       1.988964                    0.998232      27.624163      74.694306       0.693443       0.385649      -1.100954      -0.045790      -0.015401      -0.064102       0.080268      -0.039982       0.024448       0.068433       0.054164       0.083347      -0.102210       0.032221       0.069988             15.215508      28.094575      -7.246901       3.073568       8.927101       0.482686       8.624847           0.000059
          196              N       2.704394      10.570107       8.111771      -0.410793      46.898441 0.41899185E+03  0.96460437E+04                                11.052383                            6.619124      -0.143206       1.991380                    0.998183      27.771099      76.031812       0.678478       0.392127      -1.093073      -0.036578       0.041041       0.057400       0.079480      -0.060423      -0.001481       0.037757       0.076442       0.050921      -0.090005       0.018925       0.071080             16.291879      14.282035      -0.870662      10.673481       6.626636       1.428841      27.966966           0.000455
          197              O       5.481101       0.128050      12.019707      -0.492807      35.977054 0.46644412E+03  0.10809789E+05                                 8.679636                            6.636531       0.315969       2.161170                    0.998611      26.481770      68.096447       0.746405       0.354090      -1.144200      -0.015831       0.001976      -0.016323       0.022825       0.004558       0.031191      -0.010130      -0.019430      -0.055176      -0.043776       0.019227       0.024549             10.622477       9.615090      -0.573584       4.380934       5.277531      -0.044019      16.974809           0.014452
          198              O       3.335238       0.736147      11.736440      -0.578906      37.227822 0.52475897E+03  0.12556585E+05                                 8.898427                            7.055529       0.276451       2.113639                    0.998554      28.400953      74.827887       0.719555       0.355738      -1.139971       0.046826      -0.022128      -0.010940       0.052934       0.026279      -0.024841       0.018316      -0.037358      -0.113040      -0.058493       0.007093       0.051400             10.792145      10.817256      -2.277157      -4.839694       6.721107       3.119360      14.838071           0.034960
          199              O       4.479268       2.452626      17.746507      -0.497091      36.605763 0.48404299E+03  0.11334241E+05                                 8.797129                            6.781227       0.298675       2.152419                    0.998334      26.767411      69.432672       0.734233       0.356257      -1.141221       0.009245      -0.004646       0.015165       0.018358      -0.022536       0.046655       0.017148      -0.063141      -0.011699      -0.072704       0.031635       0.041070             10.546799       8.819485      -1.466157       4.583411       5.942418      -1.594121      16.878494           0.009557
          200              O       6.635764       2.090795      18.212625      -0.560055      39.453752 0.54482665E+03  0.13203687E+05                                 9.351921                            7.256367       0.105748       2.059808                    0.998241      28.609562      76.690699       0.697361       0.362419      -1.130897      -0.042995      -0.012028       0.011874       0.046198       0.018403      -0.021132       0.053342      -0.020441      -0.126342      -0.078514       0.018235       0.060279             11.228426      13.437774      -1.158907      -5.714422       5.827470       1.189949      14.420035           0.032379
          201              O      11.500289       1.109328       6.965855      -0.537239      32.195083 0.48425900E+03  0.11337922E+05                                 8.006210                            6.756457       0.428250       2.179973                    0.998816      27.375487      70.951656       0.740046       0.353502      -1.143705       0.025487       0.001681      -0.021834       0.033603       0.016409       0.003042       0.035086       0.057627       0.078522      -0.059359       0.015155       0.044204              9.211007      11.464248       2.515026      -4.202824       8.149274      -1.846495       8.019499           0.004428
          202              O       9.933007      18.729199       6.369773      -0.617786      38.161823 0.61036109E+03  0.15158979E+05                                 9.003960                            7.651498       0.330967       2.112499                    0.999046      29.525395      79.112197       0.685623       0.359697      -1.137437      -0.021403       0.023772      -0.044053       0.054441      -0.032578       0.028390       0.025674      -0.040151       0.036875      -0.063069       0.023823       0.039246             10.303098       7.452752      -0.818145      -0.580530      16.505854      -2.703765       6.950688           0.024070
          203              O      11.141071       5.634402       5.123866      -0.503137      37.218625 0.48798126E+03  0.11450428E+05                                 8.930950                            6.815716       0.305754       2.154600                    0.998378      26.815571      69.646367       0.731200       0.356986      -1.140559       0.029356       0.005967      -0.012542       0.032476      -0.004446      -0.000921       0.031344       0.014214       0.068220      -0.035766      -0.004072       0.039838             11.003827      13.565855      -6.476272      -3.667360      11.659442       1.633272       7.786185           0.012575
          204              O      12.485443       6.215830       3.443959      -0.559689      36.112831 0.49198223E+03  0.11581589E+05                                 8.716461                            6.819782       0.328490       2.139525                    0.998700      27.809098      72.623309       0.733947       0.354505      -1.141198      -0.022217      -0.027235       0.038266       0.051958       0.027848       0.034245       0.002298       0.001615       0.001523      -0.042803      -0.002686       0.045489             10.687145       7.436109      -2.745257       0.491537      15.159403      -5.763109       9.465923           0.046148
          205              O       8.218655      16.740731       7.525752      -0.725713      46.408118 0.10013584E+04  0.28102251E+05                                10.333388                            9.841506       0.080067       1.966317                    0.999242      34.594506      98.030354       0.601713       0.362714      -1.136849      -0.035609      -0.083852       0.073669       0.117160       0.020413      -0.038514      -0.044244      -0.002122       0.113697      -0.042423      -0.038673       0.081096             11.096749      10.341271      -1.391691       0.201404      10.223635       1.883322      12.725341           0.422445
          206              O       6.787781      17.959384       5.633876      -0.731723      50.866518 0.10515303E+04  0.29841897E+05                                10.972556                           10.061278       0.034511       1.956399                    0.998938      34.579873      98.201294       0.597841       0.361007      -1.139384       0.016203       0.106542      -0.065120       0.125914      -0.024861      -0.008511      -0.003575       0.038296       0.008411      -0.034117       0.002815       0.031302             11.950977      12.849073      -0.244350       1.419844       9.672564       2.850070      13.331293           0.277444
          207              O       5.062865      18.528896       7.942410      -0.520757      37.113519 0.46332413E+03  0.10718021E+05                                 8.807753                            6.593866       0.432587       2.190955                    0.999083      26.743675      68.676958       0.752402       0.351906      -1.146128      -0.021532      -0.016051       0.001430       0.026895       0.026763       0.026481      -0.034374      -0.009676       0.005276      -0.058420       0.021141       0.037279             10.759809      19.538352       0.975345       2.297983       5.247819       0.847536       7.493256           0.010638
          208              O       3.975315      17.591122       6.259292      -0.559854      39.519251 0.53448758E+03  0.12881954E+05                                 9.339222                            7.177956       0.212559       2.099377                    0.998429      28.303129      75.482906       0.703018       0.361489      -1.132439       0.014040       0.024212       0.041810       0.050313       0.009491      -0.011553      -0.006424      -0.055568       0.051171      -0.039808       0.011752       0.028056             11.225587      10.767099      -2.231047      -4.505389       7.962785       4.812176      14.946876           0.045071
          209              O       8.874988       9.329135       1.314207      -0.492774      35.976258 0.46643144E+03  0.10809423E+05                                 8.679521                            6.636448       0.315935       2.161163                    0.998611      26.481396      68.095279       0.746408       0.354091      -1.144200       0.015838      -0.001981      -0.016325       0.022831       0.004554      -0.031181       0.010121      -0.019425      -0.055135      -0.043757       0.019217       0.024540             10.622329       9.614965      -0.573571      -4.380883       5.277466       0.044016      16.974555           0.014213
          210              O      11.020851       8.721038       1.030940      -0.578909      37.228043 0.52476296E+03  0.12556705E+05                                 8.898457                            7.055554       0.276420       2.113625                    0.998555      28.401097      74.828363       0.719554       0.355738      -1.139971      -0.046820       0.022127      -0.010943       0.052929       0.026282       0.024841      -0.018310      -0.037357      -0.113059      -0.058495       0.007090       0.051404             10.792177      10.817284      -2.277162       4.839699       6.721125      -3.119365      14.838121           0.034996
          211              O       9.876821       7.004559       7.041007      -0.497103      36.606034 0.48404725E+03  0.11334365E+05                                 8.797157                            6.781246       0.298655       2.152412                    0.998333      26.767540      69.433066       0.734233       0.356256      -1.141222      -0.009240       0.004643       0.015155       0.018347      -0.022532      -0.046666      -0.017144      -0.063143      -0.011732      -0.072713       0.031640       0.041072             10.546831       8.819513      -1.466164      -4.583411       5.942434       1.594117      16.878546           0.009620
          212              O       7.720325       7.366391       7.507125      -0.560022      39.453818 0.54482594E+03  0.13203677E+05                                 9.351972                            7.256393       0.105727       2.059807                    0.998241      28.609349      76.690371       0.697355       0.362422      -1.130894       0.043005       0.012019       0.011867       0.046203       0.018402       0.021122      -0.053338      -0.020461      -0.126268      -0.078491       0.018212       0.060280             11.228502      13.437841      -1.158921       5.714470       5.827498      -1.189967      14.420167           0.032342
          213              O       2.855800       8.347858      17.671355      -0.537273      32.196012 0.48427625E+03  0.11338430E+05                                 8.006363                            6.756579       0.428244       2.179962                    0.998816      27.375966      70.953271       0.740039       0.353502      -1.143705      -0.025488      -0.001681      -0.021831       0.033602       0.016411      -0.003047      -0.035093       0.057632       0.078550      -0.059368       0.015150       0.044218              9.211193      11.464462       2.515075       4.202925       8.149440       1.846543       8.019677           0.004694
          214              O       1.135262       9.642357      17.075273      -0.617793      38.162078 0.61036627E+03  0.15159141E+05                                 9.003998                            7.651530       0.330974       2.112498                    0.999046      29.525535      79.112673       0.685622       0.359697      -1.137437       0.021407      -0.023774      -0.044050       0.054442      -0.032576      -0.028387      -0.025672      -0.040153       0.036876      -0.063066       0.023821       0.039244             10.303137       7.452784      -0.818161       0.580538      16.505908       2.703769       6.950721           0.024084
          215              O       3.215018       3.822784      15.829366      -0.503110      37.218570 0.48798126E+03  0.11450440E+05                                 8.930989                            6.815755       0.305696       2.154583                    0.998378      26.815457      69.646338       0.731191       0.356990      -1.140554      -0.029363      -0.005966      -0.012548       0.032485      -0.004457       0.000919      -0.031331       0.014185       0.068193      -0.035745      -0.004080       0.039825             11.003859      13.565875      -6.476266       3.667373      11.659468      -1.633265       7.786234           0.012482
          216              O       1.870646       3.241356      14.149459      -0.559681      36.112648 0.49197895E+03  0.11581493E+05                                 8.716436                            6.819761       0.328477       2.139523                    0.998700      27.808991      72.622987       0.733947       0.354506      -1.141198       0.022213       0.027233       0.038258       0.051950       0.027853      -0.034245      -0.002299       0.001611       0.001547      -0.042807      -0.002685       0.045493             10.687113       7.436080      -2.745239      -0.491540      15.159349       5.763103       9.465912           0.046119
          217              O       2.849613      11.630825      18.231252      -0.725754      46.409813 0.10014058E+04  0.28103931E+05                                10.333693                            9.841786       0.080040       1.966300                    0.999242      34.594996      98.032573       0.601700       0.362718      -1.136846       0.035612       0.083855       0.073688       0.117175       0.020428       0.038534       0.044254      -0.002112       0.113837      -0.042437      -0.038706       0.081143             11.097092      10.341564      -1.391729      -0.201403      10.223938      -1.883396      12.725775           0.422301
          218              O       4.280487      10.412172      16.339376      -0.731728      50.866428 0.10515310E+04  0.29841934E+05                                10.972598                           10.061336       0.034481       1.956391                    0.998938      34.579721      98.201006       0.597834       0.361011      -1.139381      -0.016197      -0.106550      -0.065117       0.125919      -0.024848       0.008568       0.003621       0.038284       0.008267      -0.034107       0.002784       0.031323             11.951009      12.849125      -0.244343      -1.419841       9.672585      -2.850052      13.331316           0.277686
          219              O       6.005404       9.842660      18.647910      -0.520776      37.114296 0.46333558E+03  0.10718355E+05                                 8.807877                            6.593953       0.432570       2.190943                    0.999083      26.744004      68.678075       0.752396       0.351906      -1.146127       0.021532       0.016051       0.001436       0.026894       0.026764      -0.026487       0.034378      -0.009680       0.005265      -0.058428       0.021145       0.037283             10.759965      19.538633       0.975362      -2.298047       5.247885      -0.847552       7.493377           0.010776
          220              O       7.092954      10.780435      16.964792      -0.559863      39.519187 0.53448771E+03  0.12881953E+05                                 9.339196                            7.177946       0.212581       2.099381                    0.998429      28.303224      75.483055       0.703021       0.361488      -1.132440      -0.014038      -0.024211       0.041811       0.050313       0.009489       0.011554       0.006425      -0.055567       0.051180      -0.039809       0.011752       0.028057             11.225544      10.767023      -2.231019       4.505337       7.962764      -4.812162      14.946843           0.045103
          221              O       7.231078      18.786321       9.391293      -0.492823      35.977353 0.46644924E+03  0.10809938E+05                                 8.679680                            6.636566       0.315985       2.161173                    0.998611      26.481909      68.096909       0.746403       0.354090      -1.144200       0.015829      -0.001972       0.016320       0.022821       0.004559       0.031194      -0.010133      -0.019432      -0.055189      -0.043782       0.019229       0.024553             10.622522       9.615131      -0.573588       4.380957       5.277555      -0.044021      16.974878           0.014579
          222              O       9.376941      18.178224       9.674560      -0.578905      37.227767 0.52475827E+03  0.12556563E+05                                 8.898417                            7.055523       0.276454       2.113640                    0.998554      28.400938      74.827824       0.719555       0.355738      -1.139972      -0.046828       0.022131       0.010936       0.052936       0.026279      -0.024841       0.018318      -0.037356      -0.113027      -0.058492       0.007095       0.051397             10.792127      10.817236      -2.277152      -4.839680       6.721099       3.119356      14.838045           0.034955
          223              O       8.232911      16.461745       3.664493      -0.497088      36.605626 0.48403819E+03  0.11334097E+05                                 8.797102                            6.781185       0.298741       2.152441                    0.998334      26.767332      69.432308       0.734236       0.356257      -1.141222      -0.009247       0.004649      -0.015171       0.018365      -0.022535       0.046653       0.017147      -0.063143      -0.011680      -0.072703       0.031636       0.041067             10.546801       8.819331      -1.466110       4.583370       5.942390      -1.594108      16.878683           0.009522
          224              O       6.076415      16.823576       3.198375      -0.560047      39.450238 0.54480384E+03  0.13202974E+05                                 9.351391                            7.256242       0.105859       2.059856                    0.998246      28.609048      76.688449       0.697365       0.362422      -1.130897       0.043003       0.012036      -0.011854       0.046202       0.018376      -0.021149       0.053343      -0.020419      -0.126248      -0.078500       0.018245       0.060255             11.227518      13.436754      -1.158686      -5.713403       5.827228       1.189686      14.418571           0.032405
          225              O       1.211890      17.805043      14.445145      -0.537223      32.194966 0.48425730E+03  0.11337876E+05                                 8.006200                            6.756455       0.428226       2.179967                    0.998816      27.375406      70.951487       0.740044       0.353503      -1.143704      -0.025488      -0.001676       0.021836       0.033605       0.016409       0.003041       0.035083       0.057619       0.078515      -0.059353       0.015153       0.044201              9.210985      11.464225       2.515004      -4.202799       8.149251      -1.846465       8.019479           0.004124
          226              O       2.779172       0.185172      15.041227      -0.617786      38.161918 0.61036372E+03  0.15159063E+05                                 9.003978                            7.651518       0.330942       2.112490                    0.999046      29.525451      79.112439       0.685622       0.359698      -1.137437       0.021402      -0.023767       0.044056       0.054441      -0.032580       0.028392       0.025678      -0.040151       0.036876      -0.063075       0.023825       0.039250             10.303111       7.452761      -0.818163      -0.580521      16.505878      -2.703759       6.950694           0.024043
          227              O       1.571108      13.279969      16.287134      -0.503078      37.217133 0.48796079E+03  0.11449834E+05                                 8.930757                            6.815612       0.305702       2.154595                    0.998378      26.814952      69.644546       0.731199       0.356990      -1.140555      -0.029367      -0.005961       0.012553       0.032489      -0.004460      -0.000919       0.031323       0.014175       0.068171      -0.035734      -0.004081       0.039815             11.003533      13.565461      -6.476006      -3.667241      11.659084       1.633186       7.786054           0.012361
          228              O       0.226736      12.698541      17.967041      -0.559679      36.112443 0.49197593E+03  0.11581403E+05                                 8.716401                            6.819738       0.328446       2.139514                    0.998700      27.808943      72.622782       0.733949       0.354505      -1.141198       0.022212       0.027230      -0.038251       0.051942       0.027859       0.034247       0.002303       0.001612       0.001560      -0.042811      -0.002689       0.045500             10.687073       7.436052      -2.745230       0.491551      15.159295      -5.763083       9.465871           0.046124
          229              O       4.493524       2.173640      13.885248      -0.725696      46.406946 0.10013253E+04  0.28101088E+05                                10.333230                            9.841359       0.080082       1.966327                    0.999242      34.593974      98.028425       0.601717       0.362716      -1.136848       0.035612       0.083863      -0.073654       0.117159       0.020404      -0.038489      -0.044253      -0.002149       0.113552      -0.042417      -0.038645       0.081061             11.096574      10.341082      -1.391658       0.201403      10.223464       1.883259      12.725176           0.422556
          230              O       5.924398       0.954987      15.777124      -0.731768      50.869454 0.10516058E+04  0.29844553E+05                                10.972947                           10.061613       0.034751       1.956452                    0.998940      34.580854      98.204685       0.597834       0.361005      -1.139386      -0.016202      -0.106528       0.065115       0.125899      -0.024860      -0.008455      -0.003545       0.038311       0.008555      -0.034122       0.002854       0.031268             11.951428      12.848944      -0.244523       1.420140       9.672947       2.850425      13.332393           0.277133
          231              O       7.649314       0.385475      13.468590      -0.520755      37.113819 0.46332477E+03  0.10718040E+05                                 8.807802                            6.593871       0.432614       2.190962                    0.999084      26.743707      68.677064       0.752401       0.351906      -1.146128       0.021539       0.016059      -0.001422       0.026904       0.026759       0.026470      -0.034368      -0.009668       0.005293      -0.058406       0.021133       0.037272             10.759899      19.538569       0.975352       2.298010       5.247837       0.847530       7.493291           0.010485
          232              O       8.736864       1.323249      15.151708      -0.559828      39.520018 0.53450882E+03  0.12882603E+05                                 9.339447                            7.178181       0.212341       2.099316                    0.998427      28.303200      75.483680       0.702995       0.361497      -1.132431      -0.014070      -0.024207      -0.041792       0.050305       0.009480      -0.011581      -0.006405      -0.055563       0.051210      -0.039820       0.011777       0.028043             11.225842      10.766958      -2.230894      -4.505234       7.962982       4.812320      14.947584           0.045021
          233              O       3.837191       9.585236      20.096793      -0.492849      35.978337 0.46646439E+03  0.10810380E+05                                 8.679847                            6.636684       0.315986       2.161168                    0.998611      26.482278      68.098210       0.746395       0.354091      -1.144199      -0.015826       0.001971       0.016324       0.022822       0.004560      -0.031195       0.010135      -0.019433      -0.055204      -0.043787       0.019233       0.024554             10.622744       9.615328      -0.573601      -4.381042       5.277646       0.044022      16.975259           0.014690
          234              O       1.691328      10.193333      20.380060      -0.578910      37.227961 0.52476116E+03  0.12556650E+05                                 8.898448                            7.055541       0.276445       2.113635                    0.998554      28.401034      74.828139       0.719555       0.355738      -1.139972       0.046831      -0.022131       0.010937       0.052939       0.026280       0.024839      -0.018320      -0.037360      -0.113020      -0.058491       0.007092       0.051399             10.792176      10.817284      -2.277167       4.839718       6.721124      -3.119376      14.838121           0.034982
          235              O       2.835358      11.909812      14.369993      -0.497082      36.605146 0.48403114E+03  0.11333887E+05                                 8.797020                            6.781132       0.298757       2.152449                    0.998334      26.767191      69.431722       0.734240       0.356256      -1.141223       0.009248      -0.004648      -0.015176       0.018370      -0.022537      -0.046649      -0.017150      -0.063140      -0.011672      -0.072700       0.031633       0.041066             10.546698       8.819243      -1.466090      -4.583321       5.942341       1.594089      16.878511           0.009490
          236              O       4.991854      11.547980      13.903875      -0.560063      39.449953 0.54480047E+03  0.13202863E+05                                 9.351318                            7.256198       0.105865       2.059856                    0.998246      28.609105      76.688341       0.697370       0.362420      -1.130899      -0.042999      -0.012037      -0.011857       0.046200       0.018378       0.021152      -0.053345      -0.020414      -0.126271      -0.078508       0.018251       0.060257             11.227419      13.436640      -1.158671       5.713345       5.827188      -1.189669      14.418429           0.032439
          237              O       9.856379      10.566513       3.739645      -0.537178      32.194491 0.48424804E+03  0.11337612E+05                                 8.006154                            6.756415       0.428206       2.179966                    0.998816      27.375036      70.950541       0.740042       0.353505      -1.143701       0.025493       0.001673       0.021839       0.033610       0.016410      -0.003034      -0.035069       0.057586       0.078464      -0.059327       0.015149       0.044178              9.210931      11.464172       2.515002       4.202765       8.149208       1.846446       8.019413           0.003476
          238              O      11.576917       9.272014       4.335728      -0.617775      38.161769 0.61036090E+03  0.15158982E+05                                 9.003976                            7.651518       0.330905       2.112481                    0.999046      29.525330      79.112203       0.685619       0.359699      -1.137435      -0.021399       0.023758       0.044063       0.054442      -0.032581      -0.028392      -0.025681      -0.040157       0.036877      -0.063077       0.023823       0.039254             10.303108       7.452775      -0.818162       0.580517      16.505872       2.703739       6.950678           0.024014
          239              O       9.497161      15.091587       5.581634      -0.503093      37.217952 0.48797203E+03  0.11450167E+05                                 8.930892                            6.815693       0.305701       2.154591                    0.998378      26.815201      69.645475       0.731194       0.356990      -1.140554       0.029365       0.005965       0.012551       0.032487      -0.004457       0.000920      -0.031329       0.014181       0.068176      -0.035740      -0.004079       0.039820             11.003734      13.565724      -6.476173       3.667307      11.659324      -1.633224       7.786153           0.012423
          240              O      10.841533      15.673015       7.261541      -0.559677      36.112359 0.49197442E+03  0.11581359E+05                                 8.716386                            6.819727       0.328470       2.139523                    0.998700      27.808893      72.622612       0.733950       0.354505      -1.141199      -0.022212      -0.027230      -0.038255       0.051945       0.027856      -0.034245      -0.002300       0.001609       0.001554      -0.042810      -0.002686       0.045495             10.687049       7.436041      -2.745217      -0.491538      15.159256       5.763065       9.465852           0.046112
          241              O       9.862566       7.283546       3.179748      -0.725668      46.404748 0.10012640E+04  0.28098941E+05                                10.332925                            9.841077       0.080099       1.966342                    0.999242      34.592998      98.024933       0.601723       0.362717      -1.136847      -0.035608      -0.083894      -0.073620       0.117158       0.020376       0.038447       0.044273      -0.002297       0.113142      -0.042378      -0.038599       0.080977             11.096235      10.340773      -1.391610      -0.201423      10.223151      -1.883174      12.724781           0.422780
          242              O       8.431692       8.502199       5.071624      -0.731819      50.872794 0.10516899E+04  0.29847508E+05                                10.973282                           10.061882       0.034821       1.956453                    0.998940      34.582494      98.209963       0.597838       0.360996      -1.139395       0.016220       0.106506       0.065139       0.125896      -0.024887       0.008301       0.003421       0.038365       0.008934      -0.034150       0.002936       0.031214             11.951822      12.849384      -0.244536      -1.420210       9.673255      -2.850561      13.332826           0.276500
          243              O       6.706775       9.071711       2.763090      -0.520739      37.113638 0.46332197E+03  0.10717963E+05                                 8.807792                            6.593864       0.432575       2.190953                    0.999084      26.743552      68.676701       0.752399       0.351907      -1.146127      -0.021545      -0.016062      -0.001412       0.026911       0.026757      -0.026456       0.034358      -0.009665       0.005334      -0.058388       0.021123       0.037265             10.759892      19.538570       0.975343      -2.297970       5.247831      -0.847528       7.493274           0.010198
          244              O       5.619225       8.133936       4.446208      -0.559815      39.520024 0.53450739E+03  0.12882565E+05                                 9.339463                            7.178181       0.212272       2.099298                    0.998427      28.303060      75.483379       0.702993       0.361498      -1.132430       0.014073       0.024206      -0.041794       0.050306       0.009484       0.011577       0.006402      -0.055568       0.051174      -0.039817       0.011776       0.028040             11.225875      10.767023      -2.230922       4.505287       7.962999      -4.812334      14.947603           0.044977

******************************************************
Auxiliary information for the entire system
The total spin magnetic moment of the unit cell is   11.092929
The total net atomic charge of the unit cell is   -0.000006
Accuracy of reproducing the electrostatic potential in the unit cell:
  The inner radius (bohr) =    5.0000
  The outer radius (bohr) =   12.0000
  Valid grid points have density less than (e/(bohr^3)) =    0.0001
  The number of valid grid points were=       648724
  The rms potential error without charges in kcal/mol is=      4.23821
  The rms potential error with partial charges in kcal/mol is=      1.01174
  The RRMSE value at monopole order=      0.23872
  The rms potential error with partial charges and cloud penetration in kcal/mol is=      1.00722
  The RRMSE value at monopole order with cloud penetration is=      0.23765
  The rms potential error with partial charges and atomic dipoles in kcal/mol is=      0.53749
  The RRMSE value at dipole order=      0.12682
  The rms potential error with partial charges, atomic dipoles and cloud penetration in kcal/mol is=      0.52962
  The RRMSE value at dipole order with cloud penetration=      0.12496

******************************************************
The electron densities and ab initio electrostatic potential were computed in VASP using the PBE functional and
projector augmented wave method. See the main text of the journal article for a description of computational details.
The atomic charges, dipoles, and quadrupoles were computed with the DDEC6 method as described in
(a) T. A. Manz and N. Gabaldon Limas, RSC Adv. 6 (2016) 47771-47801 DOI: 10.1039/c6ra04656h
(b) N. Gabaldon Limas and T. A. Manz, RSC Adv. 8 (2018) 2678-2707 DOI: 10.1039/c7ra11829e.
For each atom in the material, the electron cloud parameters were fit to the spherically averaged atom-in-material
electron density using radial positions for which this density was between 10^-4 and 10^-2 electrons per cubic bohr.
The polarizabilities, dispersion coefficients, and quantum Drude oscillator (QDO) parameters were fit using the MCLF method.
The magnetic structure of the system was optimized in VASP from the default ferromagnetic initial guess using spin polarization.
The atomic spin moments (ASMs) were computed on this optimized magnetic structure using the DDEC6 partition as inputs
to the method of T. A. Manz and D. S. Sholl, J. Chem. Theory Comput. 7 (2011) 4146-4164 DOI: 10.1021/ct200539n.
The RMSE and RRMSE were computed using a uniform grid with Ewald summation.
