# Supplementary material for: A collection of forcefield precursors for metal–organic frameworks
Source: RSC Adv. 2019 Nov 13;9(63):36492–507. doi: 10.1039/c9ra07327b (PMC9075174; doi:10.1039/c9ra07327b)
Supplement: RA-009-C9RA07327B-s5522 [file RA-009-C9RA07327B-s5522.xyz]

  136
jmolscript: load "" {1 1 1} spacegroup "x,y,z" unitcell [{      9.878500     0.000000     0.000000 }, {     -2.807122    10.841066     0.000000 }, {     -1.901465    -1.533396    14.541865 }]
La     0.622165     4.336246    12.832469     1.895433
La    -1.055905     5.328592     8.939466     1.890554
La     4.547748     4.971424     1.709396     1.895432
La     6.225818     3.979078     5.602399     1.890556
H     -2.688883     8.407539    11.738193     0.078309
H     -0.144770     8.469365    12.796841     0.092608
H     -0.575325     8.810398    11.331021     0.104911
H     -3.698314     7.917429    13.558835     0.097642
H     -2.361200     7.842553    14.371725     0.094016
H      1.457847     0.536876     0.378088     0.100072
H     -0.825539    -0.673314    13.438137     0.091311
H      1.415560    -0.032212    11.902517     0.103031
H      2.710823    -0.140938    12.779391     0.104267
H      3.486997     0.837883     0.021813     0.072687
H     -1.650397     1.280184    11.762915     0.097967
H      6.495508     0.786490    10.183668     0.104838
H      6.274638     0.220095    11.627675     0.097213
H     -2.045616     3.108941    13.254910     0.084539
H      7.079259     1.791239    13.650449     0.108345
H      5.621272     3.611811    13.842401     0.105486
H      5.863443     3.985324    12.335864     0.109360
H      4.257080     1.099200    10.939845     0.105096
H      4.930583     2.450323    10.515223     0.109203
H      4.659789     1.559984    13.180746     0.089000
H      5.616377     7.286626     9.290798     0.090013
H      4.159803     8.459265     7.916591     0.105235
H      3.097354     7.308347     8.005297     0.111165
H      5.089112     5.161124    10.140042     0.107130
H      3.685856     5.195075     9.437670     0.111795
H      3.408877     5.725866    11.682934     0.103471
H      4.464308     6.881712    11.568054     0.104090
H      3.855895     8.977824    10.164764     0.097178
H      2.457451     9.013780     9.453666     0.112135
H      2.400001     7.863256    11.533153     0.103001
H      7.858796     0.900131     2.803672     0.078309
H      5.314683     0.838305     1.745024     0.092607
H      5.745238     0.497272     3.210844     0.104911
H      8.868227     1.390241     0.983030     0.097643
H      7.531113     1.465117     0.170140     0.094016
H      3.712066     8.770794    14.163777     0.100071
H      5.995452     9.980984     1.103728     0.091311
H      3.754353     9.339882     2.639348     0.103031
H      2.459090     9.448608     1.762474     0.104267
H      3.584381    10.003183    -0.021813     0.072686
H      6.820310     8.027486     2.778950     0.097967
H     -1.325595     8.521180     4.358197     0.104838
H     -1.104725     9.087575     2.914190     0.097214
H      7.215529     6.198729     1.286955     0.084539
H     -1.909346     7.516431     0.891416     0.108346
H     -0.451359     5.695859     0.699464     0.105487
H     -0.693530     5.322346     2.206001     0.109360
H      0.912833     8.208470     3.602020     0.105095
H      0.239330     6.857347     4.026642     0.109203
H      0.510124     7.747686     1.361119     0.089000
H     -0.446464     2.021044     5.251067     0.090012
H      1.010110     0.848405     6.625274     0.105234
H      2.072559     1.999323     6.536568     0.111165
H      0.080801     4.146546     4.401823     0.107130
H      1.484057     4.112595     5.104195     0.111795
H      1.761036     3.581804     2.858931     0.103471
H      0.705605     2.425958     2.973811     0.104090
H      1.314018     0.329846     4.377101     0.097177
H      2.712462     0.293890     5.088199     0.112135
H      2.769912     1.444414     3.008712     0.103001
C     -1.832667     6.636442    12.053752     0.672639
C     -2.090862     8.076543    12.440566    -0.103584
C     -0.847610     8.867441    12.260246    -0.192963
C     -2.811917     8.301759    13.646086    -0.192978
C     -0.138807    -1.063309    14.000908    -0.183569
C      1.826107    -0.514174    12.638335    -0.187679
C      1.008929    -0.314331    13.868577    -0.100028
C      0.960283     1.152260    14.261207     0.666531
C     -1.909456     2.964351    10.667912     0.655337
C      7.475083     1.889762    11.616042    -0.128336
C      6.317210     1.035256    11.104168    -0.195182
C      7.126881     2.499547    12.988794    -0.194314
C      5.806367     3.247088    12.962618    -0.185569
C      4.953051     1.735193    11.169607    -0.206417
C      4.669849     2.308743    12.546721    -0.118416
C      3.337487     3.004847    12.648514     0.636403
C      5.458857     6.048896     7.683921     0.644758
C      4.889377     6.789961     8.860358    -0.123908
C      3.793189     7.773637     8.496812    -0.198061
C      4.361137     5.742692     9.868110    -0.189526
C      3.766842     6.406216    11.091080    -0.187866
C      3.184248     8.432057     9.727053    -0.199967
C      2.652834     7.385698    10.715900    -0.129047
C      1.402199     6.692560    10.195302     0.664831
C      7.002580     2.671228     2.488113     0.672639
C      7.260775     1.231127     2.101299    -0.103583
C      6.017523     0.440229     2.281619    -0.192963
C      7.981830     1.005911     0.895779    -0.192979
C      5.308720    10.370979     0.540957    -0.183569
C      3.343806     9.821844     1.903530    -0.187679
C      4.160984     9.622001     0.673288    -0.100028
C      4.209630     8.155410     0.280658     0.666532
C      7.079369     6.343319     3.873953     0.655336
C     -2.305170     7.417908     2.925823    -0.128336
C     -1.147297     8.272414     3.437697    -0.195183
C     -1.956968     6.808123     1.553071    -0.194313
C     -0.636454     6.060582     1.579247    -0.185570
C      0.216862     7.572477     3.372258    -0.206416
C      0.500064     6.998927     1.995144    -0.118417
C      1.832426     6.302823     1.893351     0.636403
C     -0.288944     3.258774     6.857944     0.644758
C      0.280536     2.517709     5.681507    -0.123908
C      1.376724     1.534033     6.045053    -0.198061
C      0.808776     3.564978     4.673755    -0.189526
C      1.403071     2.901454     3.450785    -0.187867
C      1.985665     0.875613     4.814812    -0.199965
C      2.517079     1.921972     3.825965    -0.129047
C      3.767714     2.615110     4.346563     0.664831
O     -1.330531     5.842518    12.889909    -0.623132
O     -2.101915     6.326380    10.871498    -0.659112
O      3.414739     2.999476     0.793986    -0.645246
O      0.407923     1.967919    13.475946    -0.634584
O     -0.791923     3.514885    10.926757    -0.694290
O      7.345034     3.292714     9.671794    -0.587264
O      2.987945     3.489549    13.778417    -0.713406
O      2.586509     3.136220    11.659667    -0.569207
O      1.004694     5.625141    10.746438    -0.675052
O      0.735971     7.169214     9.273347    -0.622263
O      6.629437     5.550774     7.781352    -0.704881
O      4.783720     5.811620     6.644178    -0.575752
O      6.500444     3.465152     1.651956    -0.623132
O      7.271828     2.981290     3.670367    -0.659112
O      1.755174     6.308194    13.747879    -0.645246
O      4.761990     7.339751     1.065919    -0.634584
O      5.961836     5.792785     3.615108    -0.694290
O     -2.175121     6.014956     4.870071    -0.587264
O      2.181968     5.818121     0.763448    -0.713406
O      2.583404     6.171450     2.882198    -0.569207
O      4.165219     3.682529     3.795427    -0.675052
O      4.433942     2.138456     5.268518    -0.622263
O     -1.459524     3.756896     6.760513    -0.704881
O      0.386193     3.496050     7.897687    -0.575752

The following XYZ coordinates are in angstroms. Other properties are in atomic units.
The sperically averaged electron density of each atom fit to a function of the form exp(a - br)
eigen_1, eigen_2 and eigen_3 are the three eigenvalues of traceless quadrupole moment tensor
  atom number  atomic symbol              X              Y              Z     net charge C6 coefficient C8 coefficient C10 coefficient fluctuating dipole atomic polarizability isotropic forcefield polarizability              a              b squared Pearson coefficient          <r^3>          <r^4>         wp_QDO          m_QDO          q_QDO       dipole_x       dipole_y       dipole_z         dipole            Qxy            Qxz            Qyz     Q(x^2-y^2)  Q(3z^2 - R^2)        eigen_1        eigen_2        eigen_3 static polarizability      alpha(xx)      alpha(xy)      alpha(xz)      alpha(yy)      alpha(yz)      alpha(zz) atomic spin moment
            1             La       0.622165       4.336246      12.832469       1.895433     223.792595 0.60948282E+04  0.25264603E+06                                28.167070                           24.540812       1.094768       1.938474                    0.999682     106.569603     300.256873       0.398756       0.370551      -1.202474      -0.015335       0.008239      -0.027514       0.032559       0.055692      -0.062357       0.022916      -0.043020       0.119173      -0.107979       0.033579       0.074401             31.607593      33.266000      -2.354555       5.168840      31.685070      -4.432232      29.871709           0.000174
            2             La      -1.055905       5.328592       8.939466       1.890554     201.550635 0.59295552E+04  0.24295495E+06                                24.637827                           22.520836       1.484322       2.053151                    0.999161     104.521907     288.274352       0.466041       0.320759      -1.252580      -0.032580       0.014770      -0.026684       0.044628      -0.054160      -0.046831      -0.117193       0.011899       0.071622      -0.151313       0.029268       0.122044             26.998099      25.287659       1.660090       3.253234      19.859108       6.053244      35.847530           0.000079
            3             La       4.547748       4.971424       1.709396       1.895432     223.792631 0.60948298E+04  0.25264613E+06                                28.167081                           24.540821       1.094767       1.938473                    0.999682     106.569657     300.257114       0.398756       0.370551      -1.202474       0.015339      -0.008240       0.027515       0.032561       0.055691      -0.062357       0.022916      -0.043020       0.119166      -0.107978       0.033578       0.074399             31.607604      33.266012      -2.354555       5.168842      31.685081      -4.432234      29.871720           0.000173
            4             La       6.225818       3.979078       5.602399       1.890556     201.550189 0.59295381E+04  0.24295406E+06                                24.637785                           22.520799       1.484326       2.053153                    0.999161     104.521817     288.273939       0.466042       0.320758      -1.252581       0.032581      -0.014768       0.026681       0.044626      -0.054160      -0.046831      -0.117192       0.011901       0.071622      -0.151313       0.029270       0.122043             26.998052      25.287619       1.660087       3.253227      19.859075       6.053232      35.847463           0.000077
            5              H      -2.688883       8.407539      11.738193       0.078309       1.194948 0.10070893E+02  0.10399196E+03                                 1.811379                            1.811291      -0.946684       2.405433                    0.996634       3.744234      10.506351       0.485551       1.221630      -0.722268      -0.018262       0.017840      -0.016791       0.030556       0.000901       0.000965      -0.002608       0.001402      -0.000256      -0.003411       0.001148       0.002263              1.803878       1.892359      -0.080083       0.321404       1.658117      -0.017556       1.861157           0.000000
            6              H      -0.144770       8.469365      12.796841       0.092608       0.972131 0.75905789E+01  0.74032757E+02                                 1.654253                            1.632698      -0.933413       2.413199                    0.996850       3.759231      10.718136       0.476858       1.316946      -0.699240       0.012833      -0.009060       0.019259       0.024853       0.000852       0.001196      -0.001811       0.003123       0.000766      -0.003172       0.000971       0.002200              1.660982       1.902201      -0.260268       0.288861       1.563895      -0.121165       1.516850          -0.000000
            7              H      -0.575325       8.810398      11.331021       0.104911       1.112485 0.88096312E+01  0.88144099E+02                                 1.746664                            1.712269      -0.743656       2.510196                    0.998920       3.526266       9.801017       0.490516       1.248008      -0.717047       0.003228       0.004740      -0.028367       0.028941       0.003291      -0.002241      -0.003170       0.000466       0.015545      -0.005960      -0.001431       0.007390              1.745746       1.598941      -0.037796      -0.322542       1.524202       0.159427       2.114096           0.000000
            8              H      -3.698314       7.917429      13.558835       0.097642       1.016218 0.76266221E+01  0.73977413E+02                                 1.666492                            1.607872      -0.837335       2.462627                    0.998083       3.582218       9.965981       0.496749       1.271165      -0.710173      -0.022136      -0.007990      -0.009188       0.025264       0.005696       0.000691       0.004971       0.002288      -0.012209      -0.007813      -0.001152       0.008964              1.699617       2.167349       0.323216       0.004013       1.566136       0.034977       1.365365           0.000001
            9              H      -2.361200       7.842553      14.371725       0.094016       0.966069 0.74544159E+01  0.72186622E+02                                 1.634370                            1.607927      -0.849787       2.455172                    0.997558       3.658829      10.305846       0.486309       1.300619      -0.703268       0.018711      -0.008395       0.012696       0.024120      -0.000600       0.002771      -0.002294      -0.001799       0.012672      -0.003964      -0.001981       0.005945              1.641696       1.485750      -0.159902       0.198303       1.694063      -0.334787       1.745275          -0.000000
           10              H       1.457847       0.536876       0.378088       0.100072       0.970283 0.73560005E+01  0.70546253E+02                                 1.604638                            1.571341      -0.658858       2.549140                    0.999595       3.467327       9.518961       0.507392       1.258724      -0.713582       0.002529       0.001206       0.026213       0.026362       0.003551      -0.001656       0.002587      -0.004496       0.021196      -0.008219       0.000386       0.007834              1.608730       1.545571       0.002190      -0.291001       1.385641       0.082115       1.894978           0.000002
           11              H      -0.825539      -0.673314      13.438137       0.091311       0.983023 0.75133651E+01  0.72325392E+02                                 1.607512                            1.577691      -0.602175       2.566518                    0.999716       3.506664       9.596195       0.512164       1.242340      -0.717035      -0.007039       0.013778      -0.019756       0.025093      -0.002974       0.003948      -0.001677      -0.000055      -0.007277      -0.004969      -0.001140       0.006109              1.623704       1.865158      -0.258726       0.269776       1.559008      -0.154289       1.446945           0.000001
           12              H       1.415560      -0.032212      11.902517       0.103031       1.122052 0.91142293E+01  0.91365823E+02                                 1.714241                            1.708558      -0.694197       2.528896                    0.999566       3.451971       9.399135       0.508711       1.201077      -0.728738      -0.015756       0.010286      -0.018282       0.026235      -0.002200       0.003394      -0.002605       0.000032       0.020152      -0.005594      -0.002992       0.008587              1.701438       1.583604      -0.167266       0.181795       1.771670      -0.283111       1.749040           0.000000
           13              H       2.710823      -0.140938      12.779391       0.104267       0.947880 0.69757614E+01  0.66225858E+02                                 1.599986                            1.545017      -0.658241       2.554296                    0.999325       3.462973       9.556717       0.502764       1.283234      -0.707919       0.026012       0.008102       0.007030       0.028136       0.003259      -0.000393       0.005893       0.009175      -0.014089      -0.009829       0.001653       0.008176              1.634386       2.052100       0.396065       0.033778       1.581190       0.033821       1.269866          -0.000000
           14              H       3.486997       0.837883       0.021813       0.072687       1.034277 0.84604063E+01  0.84801161E+02                                 1.724284                            1.722154      -1.099378       2.333448                    0.994381       3.920628      11.339034       0.464849       1.314570      -0.699422       0.012736      -0.021038       0.017341       0.030092      -0.000422      -0.001743      -0.003004       0.001763       0.000731      -0.003903       0.000670       0.003233              1.726588       1.818570      -0.113067       0.283934       1.626291      -0.084136       1.734904          -0.000000
           15              H      -1.650397       1.280184      11.762915       0.097967       1.181129 0.93557325E+01  0.95275879E+02                                 1.823594                            1.765890      -1.093823       2.342299                    0.995599       3.740878      10.580033       0.481194       1.249917      -0.714895       0.024150      -0.024006       0.006411       0.034650      -0.006744      -0.005009       0.003004      -0.001284      -0.005113      -0.006867      -0.003409       0.010276              1.856673       2.136084      -0.432515       0.150210       1.907048      -0.121582       1.526889          -0.000000
           16              H       6.495508       0.786490      10.183668       0.104838       1.104529 0.84439960E+01  0.82398437E+02                                 1.636544                            1.594610      -0.843805       2.462506                    0.998397       3.350702       8.774139       0.555832       1.129255      -0.745875       0.002819       0.001732      -0.029062       0.029249      -0.001244      -0.001038       0.005615       0.018760       0.023468      -0.014737       0.005100       0.009637              1.644792       1.368649      -0.022807      -0.154753       1.567428       0.253023       1.998298           0.000000
           17              H       6.274638       0.220095      11.627675       0.097213       0.982972 0.73767109E+01  0.70532673E+02                                 1.593616                            1.553334      -0.596158       2.571673                    0.999840       3.433325       9.298197       0.522252       1.226586      -0.720878      -0.007007      -0.016632       0.017700       0.025279       0.004676       0.000925      -0.007034      -0.002070      -0.014329      -0.009764       0.000537       0.009227              1.615565       1.336412       0.040226      -0.021404       2.034459      -0.257257       1.475823           0.000001
           18              H      -2.045616       3.108941      13.254910       0.084539       1.085712 0.83626660E+01  0.84464707E+02                                 1.841587                            1.759086      -1.479284       2.157345                    0.990507       4.233967      12.723114       0.437034       1.387589      -0.682793       0.014203       0.017188       0.004777       0.022803       0.003853       0.002363       0.005257       0.005119      -0.008200      -0.007333      -0.000793       0.008126              1.891809       2.139545       0.435954       0.187961       1.919014       0.189966       1.616867          -0.000001
           19              H       7.079259       1.791239      13.650449       0.108345       0.922517 0.70052088E+01  0.66842970E+02                                 1.593124                            1.567412      -0.803052       2.487829                    0.997814       3.533617       9.905271       0.488084       1.315154      -0.700769      -0.005532      -0.018980       0.017999       0.026736      -0.004177      -0.000450      -0.002494      -0.004008       0.017218      -0.007726       0.001065       0.006661              1.606713       1.384586       0.030789      -0.028906       1.798590      -0.381285       1.636964          -0.000000
           20              H       5.621272       3.611811      13.842401       0.105486       0.946233 0.71189201E+01  0.68770966E+02                                 1.665968                            1.614385      -1.090724       2.348516                    0.994382       3.777021      10.946120       0.461831       1.372877      -0.687548      -0.004334       0.006255       0.027192       0.028236      -0.000821       0.001475       0.004169      -0.003720       0.014977      -0.005258      -0.002023       0.007281              1.678439       1.445100      -0.033730      -0.082864       1.519378       0.351913       2.070839          -0.000002
           21              H       5.863443       3.985324      12.335864       0.109360       0.870702 0.66009347E+01  0.61956396E+02                                 1.525199                            1.515529      -0.642653       2.566040                    0.999334       3.430124       9.486218       0.500117       1.304831      -0.703283       0.004200       0.017591      -0.021324       0.027961      -0.000359       0.001081      -0.005367      -0.004974      -0.010349      -0.006328      -0.000732       0.007060              1.530415       1.323015       0.018168      -0.003995       1.714255      -0.336668       1.553974          -0.000002
           22              H       4.257080       1.099200      10.939845       0.105096       1.095376 0.83227507E+01  0.81424934E+02                                 1.671902                            1.619059      -0.716631       2.521497                    0.999350       3.380665       9.045175       0.530061       1.181108      -0.732997      -0.018234      -0.018618      -0.004606       0.026464       0.007292       0.001152       0.005444      -0.000116      -0.008369      -0.008142      -0.002273       0.010416              1.687049       1.850501       0.416215       0.074655       1.821471       0.118232       1.389175           0.000001
           23              H       4.930583       2.450323      10.515223       0.109203       1.119980 0.89608231E+01  0.90306991E+02                                 1.765246                            1.734064      -1.002487       2.389745                    0.996180       3.651848      10.286149       0.482969       1.258385      -0.713442       0.003136       0.021707      -0.016807       0.027631      -0.003979       0.003191      -0.002156      -0.013055       0.022262      -0.011689       0.002366       0.009323              1.770930       1.507518      -0.022399      -0.017379       1.985902      -0.423591       1.819369          -0.000002
           24              H       4.659789       1.559984      13.180746       0.089000       1.030542 0.82528190E+01  0.82365319E+02                                 1.730392                            1.710383      -1.134405       2.320491                    0.993681       3.912564      11.361995       0.461688       1.329278      -0.696150       0.007884      -0.024430       0.017309       0.030961       0.001893      -0.003027      -0.001687      -0.006657      -0.005359      -0.005165      -0.000428       0.005592              1.746853       1.582715       0.052865      -0.033404       1.935416      -0.370971       1.722426          -0.000001
           25              H       5.616377       7.286626       9.290798       0.090013       1.264074 0.10588941E+02  0.11072858E+03                                 1.878511                            1.856227      -1.122176       2.326813                    0.994640       3.792206      10.710607       0.480019       1.220228      -0.722427       0.016540       0.020900       0.018820       0.032628       0.005684      -0.003444      -0.000622      -0.008513      -0.008686      -0.007476      -0.001462       0.008938              1.880355       2.078279       0.223235       0.260489       1.725329       0.194458       1.837457          -0.000001
           26              H       4.159803       8.459265       7.916591       0.105235       1.026537 0.75385084E+01  0.70779833E+02                                 1.498746                            1.460254      -0.588536       2.578461                    0.999955       3.114198       7.736903       0.615006       1.060724      -0.765411       0.010742       0.019337      -0.011590       0.024972      -0.000342      -0.004481      -0.003229      -0.000357      -0.009405      -0.006905       0.001948       0.004957              1.503623       1.313182       0.153991      -0.191506       1.602432      -0.314250       1.595256           0.000001
           27              H       3.097354       7.308347       8.005297       0.111165       1.179855 0.96609272E+01  0.98529731E+02                                 1.778526                            1.761927      -1.106796       2.341287                    0.995204       3.618955      10.026174       0.498390       1.205003      -0.726202      -0.020907      -0.013943      -0.009224       0.026769       0.000434       0.008238      -0.000087      -0.000095      -0.002580      -0.008515       0.000483       0.008032              1.767250       1.881986       0.204328       0.240002       1.604057       0.200257       1.815707           0.000000
           28              H       5.089112       5.161124      10.140042       0.107130       0.973949 0.73064918E+01  0.70913393E+02                                 1.687626                            1.627386      -1.074017       2.357129                    0.994631       3.749340      10.826345       0.464283       1.359263      -0.690526       0.020958      -0.013774       0.011438       0.027564      -0.005142       0.000362      -0.003622       0.000887       0.004039      -0.006637       0.000454       0.006184              1.712146       1.894197      -0.433123       0.183220       1.725958      -0.212939       1.516283          -0.000003
           29              H       3.685856       5.195075       9.437670       0.111795       1.022981 0.82810513E+01  0.81944783E+02                                 1.678262                            1.683585      -0.745600       2.517824                    0.998778       3.512890       9.851154       0.482230       1.283560      -0.708892      -0.025299      -0.013907      -0.009151       0.030285       0.005683       0.002099       0.002855       0.001086      -0.004392      -0.005162      -0.002594       0.007755              1.662022       1.768739       0.227765       0.183937       1.601430       0.141704       1.615897          -0.000002
           30              H       3.408877       5.725866      11.682934       0.103471       1.016559 0.78095165E+01  0.77408008E+02                                 1.758761                            1.699113      -1.229493       2.276679                    0.993201       3.975875      11.770138       0.445751       1.386283      -0.684116      -0.010328      -0.021869       0.014419       0.028157      -0.002590      -0.002161      -0.007594      -0.006635       0.007887      -0.008341      -0.001580       0.009921              1.783842       1.604201       0.185713      -0.243692       1.908849      -0.425525       1.838475          -0.000001
           31              H       4.464308       6.881712      11.568054       0.104090       0.903455 0.67618341E+01  0.63415240E+02                                 1.521550                            1.500500      -0.557375       2.598338                    0.999958       3.364302       9.095215       0.523044       1.248645      -0.715938       0.022161       0.011726       0.007031       0.026039       0.000631       0.004543       0.003378       0.006674      -0.007636      -0.006571      -0.000723       0.007293              1.529903       1.683879       0.220111       0.262786       1.428845       0.174239       1.476984           0.000000
           32              H       3.855895       8.977824      10.164764       0.097178       1.053061 0.80075514E+01  0.77582904E+02                                 1.620329                            1.579724      -0.703897       2.520092                    0.999267       3.421376       9.107466       0.540936       1.168676      -0.734993       0.022049       0.009276       0.007100       0.024953       0.007675      -0.000142       0.000750       0.007515       0.002732      -0.009052       0.000951       0.008101              1.634565       1.601573       0.276279       0.190749       1.806646       0.278104       1.495478           0.000000
           33              H       2.457451       9.013780       9.453666       0.112135       1.102934 0.84354318E+01  0.82437204E+02                                 1.651803                            1.608307      -0.714867       2.525261                    0.999503       3.313753       8.733293       0.545040       1.149905      -0.741214      -0.024760       0.011458      -0.013107       0.030267      -0.009981      -0.002371      -0.005156       0.000161       0.010162      -0.013386       0.004237       0.009150              1.656197       1.758965      -0.345276       0.095416       1.787845      -0.077865       1.421781           0.000001
           34              H       2.400001       7.863256      11.533153       0.103001       1.011937 0.77962595E+01  0.76260980E+02                                 1.678859                            1.639345      -0.840916       2.462919                    0.997424       3.638112      10.260928       0.484400       1.292665      -0.705151      -0.000052       0.020994       0.030718       0.037206      -0.004636       0.000303       0.007593      -0.010500       0.009333      -0.009503      -0.002054       0.011558              1.701141       1.539671      -0.131884      -0.244014       1.595700       0.308318       1.968053           0.000001
           35              H       7.858796       0.900131       2.803672       0.078309       1.194948 0.10070899E+02  0.10399204E+03                                 1.811380                            1.811292      -0.946684       2.405433                    0.996634       3.744235      10.506356       0.485551       1.221630      -0.722268       0.018262      -0.017839       0.016791       0.030556       0.000901       0.000965      -0.002607       0.001402      -0.000256      -0.003411       0.001148       0.002263              1.803879       1.892360      -0.080083       0.321404       1.658118      -0.017556       1.861158           0.000001
           36              H       5.314683       0.838305       1.745024       0.092607       0.972133 0.75905976E+01  0.74032982E+02                                 1.654255                            1.632700      -0.933416       2.413197                    0.996850       3.759236      10.718152       0.476858       1.316946      -0.699240      -0.012833       0.009060      -0.019259       0.024853       0.000852       0.001196      -0.001811       0.003123       0.000766      -0.003172       0.000971       0.002200              1.660984       1.902204      -0.260268       0.288862       1.563897      -0.121165       1.516851          -0.000000
           37              H       5.745238       0.497272       3.210844       0.104911       1.112485 0.88096360E+01  0.88144154E+02                                 1.746664                            1.712268      -0.743658       2.510195                    0.998920       3.526267       9.801018       0.490516       1.248007      -0.717048      -0.003228      -0.004740       0.028367       0.028941       0.003291      -0.002241      -0.003170       0.000466       0.015545      -0.005960      -0.001431       0.007390              1.745746       1.598941      -0.037796      -0.322542       1.524202       0.159427       2.114096           0.000000
           38              H       8.868227       1.390241       0.983030       0.097643       1.016217 0.76266173E+01  0.73977345E+02                                 1.666491                            1.607870      -0.837333       2.462628                    0.998083       3.582216       9.965970       0.496750       1.271163      -0.710173       0.022136       0.007990       0.009188       0.025264       0.005696       0.000691       0.004971       0.002288      -0.012209      -0.007813      -0.001152       0.008964              1.699615       2.167346       0.323215       0.004013       1.566135       0.034976       1.365364           0.000001
           39              H       7.531113       1.465117       0.170140       0.094016       0.966069 0.74544114E+01  0.72186568E+02                                 1.634370                            1.607927      -0.849787       2.455172                    0.997558       3.658828      10.305843       0.486309       1.300620      -0.703268      -0.018711       0.008395      -0.012696       0.024120      -0.000600       0.002771      -0.002294      -0.001800       0.012672      -0.003964      -0.001981       0.005946              1.641696       1.485749      -0.159902       0.198303       1.694063      -0.334787       1.745274           0.000000
           40              H       3.712066       8.770794      14.163777       0.100071       0.970284 0.73560133E+01  0.70546407E+02                                 1.604639                            1.571343      -0.658858       2.549140                    0.999595       3.467330       9.518971       0.507391       1.258724      -0.713582      -0.002529      -0.001206      -0.026213       0.026362       0.003551      -0.001656       0.002587      -0.004496       0.021196      -0.008219       0.000386       0.007834              1.608732       1.545572       0.002190      -0.291001       1.385643       0.082115       1.894980           0.000002
           41              H       5.995452       9.980984       1.103728       0.091311       0.983022 0.75133581E+01  0.72325303E+02                                 1.607511                            1.577689      -0.602174       2.566519                    0.999716       3.506662       9.596186       0.512165       1.242339      -0.717035       0.007039      -0.013778       0.019756       0.025093      -0.002974       0.003948      -0.001677      -0.000055      -0.007277      -0.004969      -0.001140       0.006109              1.623703       1.865157      -0.258726       0.269776       1.559007      -0.154288       1.446944           0.000001
           42              H       3.754353       9.339882       2.639348       0.103031       1.122053 0.91142349E+01  0.91365889E+02                                 1.714241                            1.708559      -0.694198       2.528895                    0.999566       3.451972       9.399137       0.508711       1.201077      -0.728739       0.015756      -0.010286       0.018282       0.026235      -0.002200       0.003394      -0.002605       0.000032       0.020152      -0.005594      -0.002992       0.008587              1.701438       1.583604      -0.167266       0.181795       1.771670      -0.283111       1.749040           0.000000
           43              H       2.459090       9.448608       1.762474       0.104267       0.947880 0.69757577E+01  0.66225813E+02                                 1.599985                            1.545016      -0.658240       2.554296                    0.999325       3.462972       9.556713       0.502764       1.283234      -0.707919      -0.026012      -0.008102      -0.007030       0.028137       0.003259      -0.000393       0.005893       0.009175      -0.014089      -0.009829       0.001652       0.008176              1.634385       2.052099       0.396065       0.033778       1.581190       0.033821       1.269866          -0.000000
           44              H       3.584381      10.003183      -0.021813       0.072686       1.034277 0.84604083E+01  0.84801189E+02                                 1.724285                            1.722154      -1.099380       2.333448                    0.994381       3.920629      11.339039       0.464849       1.314571      -0.699422      -0.012736       0.021038      -0.017341       0.030092      -0.000422      -0.001743      -0.003004       0.001763       0.000731      -0.003903       0.000670       0.003233              1.726589       1.818571      -0.113068       0.283935       1.626291      -0.084136       1.734905          -0.000000
           45              H       6.820310       8.027486       2.778950       0.097967       1.181128 0.93557218E+01  0.95275746E+02                                 1.823594                            1.765890      -1.093820       2.342301                    0.995599       3.740876      10.580027       0.481194       1.249917      -0.714895      -0.024150       0.024006      -0.006411       0.034650      -0.006744      -0.005009       0.003004      -0.001284      -0.005113      -0.006867      -0.003409       0.010276              1.856673       2.136083      -0.432515       0.150210       1.907047      -0.121582       1.526888          -0.000000
           46              H      -1.325595       8.521180       4.358197       0.104838       1.104529 0.84439954E+01  0.82398435E+02                                 1.636544                            1.594610      -0.843805       2.462506                    0.998397       3.350702       8.774141       0.555831       1.129255      -0.745875      -0.002819      -0.001732       0.029062       0.029249      -0.001244      -0.001038       0.005615       0.018760       0.023468      -0.014737       0.005100       0.009637              1.644792       1.368649      -0.022807      -0.154753       1.567428       0.253023       1.998299           0.000000
           47              H      -1.104725       9.087575       2.914190       0.097214       0.982972 0.73767115E+01  0.70532681E+02                                 1.593616                            1.553334      -0.596159       2.571672                    0.999840       3.433325       9.298197       0.522252       1.226586      -0.720878       0.007007       0.016632      -0.017700       0.025279       0.004676       0.000925      -0.007034      -0.002070      -0.014329      -0.009764       0.000537       0.009227              1.615565       1.336412       0.040226      -0.021404       2.034458      -0.257257       1.475823           0.000001
           48              H       7.215529       6.198729       1.286955       0.084539       1.085712 0.83626671E+01  0.84464718E+02                                 1.841587                            1.759086      -1.479284       2.157346                    0.990507       4.233967      12.723113       0.437034       1.387588      -0.682793      -0.014203      -0.017188      -0.004777       0.022803       0.003853       0.002363       0.005257       0.005119      -0.008200      -0.007333      -0.000793       0.008126              1.891809       2.139545       0.435954       0.187961       1.919014       0.189966       1.616867          -0.000001
           49              H      -1.909346       7.516431       0.891416       0.108346       0.922517 0.70052077E+01  0.66842951E+02                                 1.593123                            1.567412      -0.803050       2.487829                    0.997814       3.533616       9.905265       0.488085       1.315153      -0.700769       0.005532       0.018980      -0.017999       0.026736      -0.004177      -0.000450      -0.002494      -0.004008       0.017218      -0.007726       0.001065       0.006661              1.606713       1.384585       0.030789      -0.028906       1.798589      -0.381285       1.636963          -0.000000
           50              H      -0.451359       5.695859       0.699464       0.105487       0.946232 0.71189103E+01  0.68770854E+02                                 1.665967                            1.614385      -1.090723       2.348516                    0.994382       3.777019      10.946116       0.461831       1.372878      -0.687548       0.004334      -0.006255      -0.027192       0.028236      -0.000821       0.001475       0.004169      -0.003720       0.014977      -0.005258      -0.002023       0.007281              1.678438       1.445099      -0.033730      -0.082864       1.519378       0.351913       2.070838          -0.000002
           51              H      -0.693530       5.322346       2.206001       0.109360       0.870702 0.66009269E+01  0.61956304E+02                                 1.525198                            1.515528      -0.642654       2.566040                    0.999334       3.430122       9.486211       0.500117       1.304831      -0.703283      -0.004201      -0.017591       0.021324       0.027961      -0.000359       0.001081      -0.005367      -0.004974      -0.010349      -0.006328      -0.000732       0.007060              1.530414       1.323015       0.018168      -0.003995       1.714253      -0.336668       1.553974          -0.000002
           52              H       0.912833       8.208470       3.602020       0.105095       1.095377 0.83227560E+01  0.81424991E+02                                 1.671902                            1.619059      -0.716630       2.521498                    0.999350       3.380666       9.045175       0.530061       1.181108      -0.732997       0.018234       0.018618       0.004606       0.026464       0.007292       0.001152       0.005444      -0.000116      -0.008369      -0.008142      -0.002273       0.010416              1.687049       1.850501       0.416215       0.074655       1.821471       0.118233       1.389175           0.000001
           53              H       0.239330       6.857347       4.026642       0.109203       1.119980 0.89608240E+01  0.90306997E+02                                 1.765245                            1.734064      -1.002487       2.389745                    0.996180       3.651848      10.286147       0.482969       1.258384      -0.713442      -0.003136      -0.021707       0.016807       0.027631      -0.003979       0.003191      -0.002156      -0.013055       0.022262      -0.011689       0.002366       0.009323              1.770929       1.507518      -0.022399      -0.017379       1.985902      -0.423591       1.819369          -0.000001
           54              H       0.510124       7.747686       1.361119       0.089000       1.030543 0.82528313E+01  0.82365471E+02                                 1.730393                            1.710384      -1.134407       2.320490                    0.993681       3.912567      11.362005       0.461688       1.329277      -0.696150      -0.007884       0.024430      -0.017309       0.030961       0.001893      -0.003027      -0.001687      -0.006657      -0.005359      -0.005165      -0.000428       0.005592              1.746854       1.582716       0.052865      -0.033404       1.935417      -0.370971       1.722428          -0.000001
           55              H      -0.446464       2.021044       5.251067       0.090012       1.264075 0.10588953E+02  0.11072874E+03                                 1.878512                            1.856228      -1.122177       2.326813                    0.994640       3.792208      10.710615       0.480018       1.220228      -0.722427      -0.016540      -0.020900      -0.018820       0.032628       0.005684      -0.003444      -0.000622      -0.008513      -0.008685      -0.007476      -0.001462       0.008938              1.880357       2.078281       0.223235       0.260489       1.725330       0.194458       1.837459          -0.000001
           56              H       1.010110       0.848405       6.625274       0.105234       1.026540 0.75385374E+01  0.70780181E+02                                 1.498749                            1.460257      -0.588536       2.578460                    0.999955       3.114203       7.736922       0.615005       1.060725      -0.765411      -0.010742      -0.019337       0.011590       0.024972      -0.000342      -0.004481      -0.003229      -0.000357      -0.009405      -0.006905       0.001948       0.004957              1.503627       1.313185       0.153992      -0.191507       1.602436      -0.314252       1.595260           0.000001
           57              H       2.072559       1.999323       6.536568       0.111165       1.179856 0.96609363E+01  0.98529853E+02                                 1.778527                            1.761928      -1.106797       2.341287                    0.995204       3.618957      10.026183       0.498390       1.205003      -0.726202       0.020907       0.013944       0.009224       0.026769       0.000434       0.008238      -0.000087      -0.000095      -0.002580      -0.008515       0.000483       0.008032              1.767251       1.881987       0.204328       0.240003       1.604058       0.200257       1.815708           0.000000
           58              H       0.080801       4.146546       4.401823       0.107130       0.973950 0.73065040E+01  0.70913536E+02                                 1.687627                            1.627387      -1.074018       2.357129                    0.994631       3.749343      10.826353       0.464284       1.359262      -0.690526      -0.020958       0.013774      -0.011438       0.027564      -0.005142       0.000362      -0.003622       0.000887       0.004039      -0.006637       0.000454       0.006184              1.712147       1.894198      -0.433123       0.183220       1.725959      -0.212939       1.516284          -0.000003
           59              H       1.484057       4.112595       5.104195       0.111795       1.022983 0.82810641E+01  0.81944941E+02                                 1.678263                            1.683587      -0.745601       2.517824                    0.998778       3.512893       9.851164       0.482230       1.283559      -0.708892       0.025299       0.013906       0.009151       0.030284       0.005683       0.002099       0.002855       0.001086      -0.004392      -0.005162      -0.002593       0.007755              1.662023       1.768740       0.227765       0.183937       1.601431       0.141704       1.615898          -0.000002
           60              H       1.761036       3.581804       2.858931       0.103471       1.016559 0.78095148E+01  0.77407984E+02                                 1.758761                            1.699113      -1.229492       2.276679                    0.993201       3.975874      11.770133       0.445751       1.386282      -0.684116       0.010328       0.021869      -0.014419       0.028157      -0.002590      -0.002161      -0.007594      -0.006635       0.007887      -0.008341      -0.001580       0.009921              1.783841       1.604200       0.185713      -0.243692       1.908849      -0.425525       1.838475          -0.000001
           61              H       0.705605       2.425958       2.973811       0.104090       0.903454 0.67618238E+01  0.63415116E+02                                 1.521548                            1.500499      -0.557375       2.598338                    0.999958       3.364299       9.095204       0.523044       1.248645      -0.715938      -0.022161      -0.011726      -0.007032       0.026039       0.000631       0.004543       0.003378       0.006674      -0.007636      -0.006571      -0.000723       0.007293              1.529901       1.683877       0.220111       0.262785       1.428844       0.174239       1.476983           0.000000
           62              H       1.314018       0.329846       4.377101       0.097177       1.053061 0.80075553E+01  0.77582954E+02                                 1.620330                            1.579725      -0.703897       2.520092                    0.999267       3.421377       9.107470       0.540935       1.168677      -0.734993      -0.022050      -0.009276      -0.007099       0.024953       0.007675      -0.000142       0.000750       0.007515       0.002731      -0.009052       0.000951       0.008101              1.634566       1.601573       0.276279       0.190750       1.806647       0.278104       1.495478          -0.000000
           63              H       2.712462       0.293890       5.088199       0.112135       1.102935 0.84354373E+01  0.82437271E+02                                 1.651804                            1.608308      -0.714867       2.525261                    0.999503       3.313754       8.733296       0.545040       1.149905      -0.741214       0.024760      -0.011458       0.013107       0.030267      -0.009981      -0.002371      -0.005156       0.000161       0.010162      -0.013386       0.004237       0.009150              1.656198       1.758966      -0.345276       0.095416       1.787846      -0.077865       1.421781           0.000001
           64              H       2.769912       1.444414       3.008712       0.103001       1.011937 0.77962563E+01  0.76260938E+02                                 1.678859                            1.639345      -0.840915       2.462920                    0.997424       3.638111      10.260923       0.484400       1.292664      -0.705151       0.000052      -0.020994      -0.030718       0.037206      -0.004636       0.000303       0.007593      -0.010500       0.009333      -0.009503      -0.002054       0.011558              1.701141       1.539670      -0.131884      -0.244014       1.595700       0.308318       1.968052           0.000001
           65              C      -1.832667       6.636442      12.053752       0.672639      20.129717 0.23287418E+03  0.47610147E+04                                 6.978084                            5.533512      -0.212623       2.006430                    0.999137      21.601402      61.090070       0.607598       0.493073      -1.003627      -0.005391      -0.070486      -0.017746       0.072885       0.062962      -0.037075      -0.017346       0.138071      -0.113971      -0.074717      -0.048087       0.122804              7.855448       4.894756      -1.182923       1.187892      10.403012       1.422712       8.268576           0.000001
           66              C      -2.090862       8.076543      12.440566      -0.103584      26.548312 0.40111742E+03  0.92650005E+04                                 7.811944                            6.662634      -0.277379       1.931019                    0.998217      27.618026      79.331165       0.638970       0.415003      -1.062501       0.032648       0.076253       0.077891       0.113787       0.011093       0.006928      -0.006576       0.005211       0.001577      -0.016830       0.005438       0.011392              8.673709       7.744312       0.121215      -1.313050      10.925779       2.455963       7.351035          -0.000006
           67              C      -0.847610       8.867441      12.260246      -0.192963      25.280233 0.40659502E+03  0.94524368E+04                                 7.580044                            6.725147      -0.037946       1.984417                    0.998028      29.109686      84.733260       0.631614       0.417131      -1.057886      -0.082965       0.051181       0.041685       0.106020       0.013769      -0.020731      -0.000646       0.003310      -0.002099      -0.024056      -0.001715       0.025771              8.206492       7.755342       0.628804      -0.604921      10.861743       1.498329       6.002391          -0.000009
           68              C      -2.811917       8.301759      13.646086      -0.192978      25.605712 0.40642745E+03  0.94534605E+04                                 7.646063                            6.733303      -0.074246       1.967109                    0.999027      29.239684      85.307405       0.629497       0.418316      -1.056477       0.045879       0.078679      -0.050589       0.104185       0.012760      -0.003837       0.013468      -0.018736      -0.044561      -0.023226      -0.002794       0.026020              8.282242       7.203097      -0.141803      -1.346389      10.371938       1.355259       7.271692          -0.000010
           69              C      -0.138807      -1.063309      14.000908      -0.183569      25.273947 0.38507960E+03  0.88379896E+04                                 7.579163                            6.547114       0.058534       2.014914                    0.998987      28.773108      83.420454       0.639326       0.417427      -1.056909       0.087592      -0.044427      -0.040767       0.106340      -0.006469      -0.010478       0.010279      -0.038592       0.036405      -0.028442       0.002672       0.025770              8.364795       8.458110       1.312353      -0.542817      10.908128       1.094033       5.728145          -0.000014
           70              C       1.826107      -0.514174      12.638335      -0.187679      24.834854 0.40216193E+03  0.93038398E+04                                 7.450866                            6.669010       0.071158       2.021663                    0.998669      28.743111      82.880340       0.638398       0.414718      -1.061693      -0.039775      -0.081607       0.041384       0.099772       0.010940      -0.018922       0.015765       0.002149      -0.025228      -0.032130       0.013572       0.018558              7.997860       6.927169       0.022281      -1.108446      10.542126       1.360108       6.524286          -0.000014
           71              C       1.008929      -0.314331      13.868577      -0.100028      26.844834 0.39263408E+03  0.90254424E+04                                 7.899805                            6.620976      -0.241246       1.943575                    0.998629      27.443404      78.774470       0.636412       0.418685      -1.059602      -0.040098      -0.065783      -0.079582       0.110764      -0.008599      -0.000207      -0.005951       0.010504       0.054485      -0.019899       0.000602       0.019297              8.940797       8.063814       1.517357      -0.880167      12.259257       1.730156       6.499320          -0.000005
           72              C       0.960283       1.152260      14.261207       0.666531      20.267951 0.23007510E+03  0.46888690E+04                                 6.995718                            5.487570      -0.139065       2.033066                    0.999266      21.529798      60.760414       0.612330       0.490820      -1.004932      -0.003024       0.065032       0.020494       0.068252       0.015062      -0.076455      -0.010428       0.151588      -0.027703      -0.072989      -0.052916       0.125904              7.948764       5.296197      -0.567097       1.822695      11.331513       0.796172       7.218581           0.000000
           73              C      -1.909456       2.964351      10.667912       0.655337      19.674655 0.23059035E+03  0.47028257E+04                                 6.836844                            5.486518      -0.115056       2.038075                    0.999418      21.667350      61.206246       0.613486       0.489535      -1.005414       0.028899       0.027670      -0.027577       0.048593      -0.062517      -0.045101       0.087430       0.002967      -0.051379      -0.093991      -0.037757       0.131748              7.581595       7.806345       2.248718       0.364527       6.852238      -2.449270       8.086202          -0.000003
           74              C       7.475083       1.889762      11.616042      -0.128336      28.022113 0.45307945E+03  0.10768640E+05                                 8.114156                            7.125739      -0.320933       1.912165                    0.997319      28.403154      82.256065       0.613201       0.420259      -1.061149      -0.088924      -0.009398       0.040060       0.097982      -0.015581      -0.000969       0.032646       0.052040       0.004152      -0.050298       0.015632       0.034666              8.764234       9.393738       1.731641      -0.878819       8.796847      -0.608502       8.102118          -0.000006
           75              C       6.317210       1.035256      11.104168      -0.195182      25.903058 0.42715957E+03  0.10013368E+05                                 7.630636                            6.868763      -0.062829       1.965139                    0.999210      29.325818      84.597692       0.630838       0.414189      -1.064036      -0.020629       0.094770       0.039663       0.104786       0.005709       0.005705       0.012106       0.046828      -0.018641      -0.027354      -0.001413       0.028767              8.050982       9.144849       0.318967      -0.239204       8.723258       0.940471       6.284840          -0.000013
           76              C       7.126881       2.499547      12.988794      -0.194314      26.091612 0.45219446E+03  0.10830665E+05                                 7.838901                            7.188255      -0.273041       1.897981                    0.997954      30.376384      90.703432       0.596792       0.428502      -1.047397      -0.066052       0.001299      -0.070044       0.096284      -0.015484       0.000039       0.025413       0.012423       0.040122      -0.033803       0.002710       0.031092              8.266676      10.011071      -0.470957      -0.287025       7.075669       0.510517       7.713288          -0.000007
           77              C       5.806367       3.247088      12.962618      -0.185569      24.924639 0.42665192E+03  0.10032977E+05                                 7.523463                            6.919616      -0.096263       1.969993                    0.997615      29.135940      85.134275       0.618911       0.420844      -1.056161       0.019573      -0.089083      -0.030382       0.096135       0.000084       0.009606       0.017652       0.014027      -0.039477      -0.027090       0.007842       0.019248              7.955098      10.330789       0.028491       0.024977       7.015118       0.595948       6.519389          -0.000010
           78              C       4.953051       1.735193      11.169607      -0.206417      25.210459 0.42632186E+03  0.10033455E+05                                 7.563517                            6.916139      -0.214467       1.916574                    0.998790      29.897483      87.685621       0.618546       0.420747      -1.055151       0.070902      -0.002236       0.064337       0.095768      -0.005477       0.002027       0.032048       0.016054       0.027783      -0.036367       0.004112       0.032255              7.854656       9.059074      -0.854206      -1.004812       7.338183       0.870511       7.166711          -0.000009
           79              C       4.669849       2.308743      12.546721      -0.118416      28.586644 0.45234512E+03  0.10778878E+05                                 8.368088                            7.228271      -0.387813       1.890702                    0.997135      28.608600      83.768544       0.593434       0.433142      -1.050037       0.089452       0.013730      -0.045428       0.101261       0.010641       0.002041       0.014591       0.002994       0.032380      -0.019788      -0.001341       0.021130              9.256379      12.676190      -1.051411      -1.253475       7.654208       1.020510       7.438740          -0.000006
           80              C       3.337487       3.004847      12.648514       0.636403      20.170654 0.24421514E+03  0.50595341E+04                                 7.009644                            5.669136      -0.145056       2.023436                    0.999131      22.197790      63.478728       0.599067       0.493506      -1.002029      -0.039618       0.035715       0.014856       0.055370       0.081256      -0.019529      -0.022401      -0.106779      -0.078178      -0.084982      -0.031190       0.116173              7.766179      10.488838      -2.672808      -0.281263       5.535181       0.586424       7.274518          -0.000001
           81              C       5.458857       6.048896       7.683921       0.644758      22.284762 0.24337319E+03  0.49997048E+04                                 7.324374                            5.544497      -0.054921       2.048170                    0.999611      21.660809      60.174009       0.629436       0.473678      -1.020056       0.031879      -0.023606      -0.043221       0.058665       0.047426      -0.018154      -0.091318      -0.080587      -0.120373      -0.095258      -0.035697       0.130955              8.518268       8.471255      -2.153929      -1.065700       5.550646       2.741433      11.532902          -0.000003
           82              C       4.889377       6.789961       8.860358      -0.123908      28.840283 0.44466061E+03  0.10517184E+05                                 8.271616                            7.038166      -0.335742       1.905299                    0.997516      28.338697      81.820967       0.619889       0.417755      -1.062929      -0.090542       0.011680       0.049972       0.104075       0.000366      -0.006372      -0.019659      -0.005376      -0.010419      -0.020719      -0.000666       0.021384              9.204724       9.132429      -2.069132      -2.556788       7.915540       1.041127      10.566204          -0.000007
           83              C       3.793189       7.773637       8.496812      -0.198061      25.111651 0.41149027E+03  0.95719462E+04                                 7.504683                            6.769523      -0.164617       1.936645                    0.998891      29.279915      84.589641       0.630489       0.417626      -1.060109       0.016410      -0.014142       0.095149       0.097584      -0.028063      -0.007312      -0.013245      -0.007888      -0.006997      -0.033697       0.003269       0.030429              7.852382       7.656038      -1.674047      -1.390043       7.465907       0.541932       8.435203          -0.000013
           84              C       4.361137       5.742692       9.868110      -0.189526      24.916945 0.42812644E+03  0.10093292E+05                                 7.553925                            6.954165      -0.188449       1.937195                    0.997033      29.502187      86.789412       0.613333       0.423593      -1.052672      -0.019706       0.096513       0.019846       0.100483      -0.001491      -0.018081      -0.020446      -0.028479       0.029914      -0.030922      -0.002071       0.032994              7.947409       7.777080      -0.789490      -1.890585       6.826564      -0.408156       9.238582          -0.000011
           85              C       3.766842       6.406216      11.091080      -0.187866      25.461687 0.43582345E+03  0.10326908E+05                                 7.689260                            7.046388      -0.198965       1.928054                    0.998369      29.740276      87.886148       0.605052       0.427222      -1.049791      -0.015407       0.018206      -0.094136       0.097110      -0.030048      -0.002569      -0.003354      -0.008235       0.009719      -0.032430       0.003693       0.028737              8.079407       8.632485      -1.195629      -1.020217       7.086598      -0.139197       8.519139          -0.000008
           86              C       3.184248       8.432057       9.727053      -0.199967      25.721334 0.42190592E+03  0.98620783E+04                                 7.596419                            6.826284      -0.061030       1.966217                    0.999193      29.320991      84.531022       0.632658       0.414175      -1.063784       0.013917      -0.096410      -0.021165       0.099682      -0.008285      -0.021430      -0.017131      -0.004841       0.045019      -0.032105       0.001116       0.030989              8.005504       7.095980      -0.164146      -1.614621       8.920494       0.442081       8.000039          -0.000011
           87              C       2.652834       7.385698      10.715900      -0.129047      28.185413 0.46655792E+03  0.11164790E+05                                 8.145557                            7.239925      -0.299102       1.918362                    0.997395      28.464549      82.575710       0.607529       0.421302      -1.061039       0.089555      -0.000025      -0.034379       0.095927      -0.025119      -0.014093      -0.014300      -0.029004       0.034160      -0.041800       0.015315       0.026485              8.704928      10.460723       0.496610      -0.698570       8.094398      -0.589803       7.559663          -0.000010
           88              C       1.402199       6.692560      10.195302       0.664831      19.192522 0.23774658E+03  0.48938322E+04                                 6.807479                            5.638769      -0.161932       2.025208                    0.999289      21.815669      62.237111       0.593316       0.501517      -0.997748      -0.034871      -0.030826      -0.021145       0.051121      -0.058649      -0.072765       0.034978      -0.030150       0.031531      -0.087132      -0.024066       0.111198              7.323300       9.058680       2.043212       1.243274       6.661923      -1.372484       6.249296          -0.000004
           89              C       7.002580       2.671228       2.488113       0.672639      20.129714 0.23287416E+03  0.47610140E+04                                 6.978083                            5.533511      -0.212622       2.006431                    0.999137      21.601400      61.090061       0.607598       0.493073      -1.003627       0.005391       0.070486       0.017746       0.072885       0.062962      -0.037075      -0.017346       0.138071      -0.113971      -0.074717      -0.048087       0.122804              7.855447       4.894756      -1.182923       1.187892      10.403010       1.422711       8.268575           0.000001
           90              C       7.260775       1.231127       2.101299      -0.103583      26.548300 0.40111721E+03  0.92649945E+04                                 7.811942                            6.662632      -0.277378       1.931020                    0.998217      27.618018      79.331137       0.638970       0.415003      -1.062501      -0.032648      -0.076253      -0.077891       0.113787       0.011093       0.006928      -0.006576       0.005212       0.001576      -0.016830       0.005438       0.011392              8.673706       7.744310       0.121215      -1.313049      10.925774       2.455962       7.351033          -0.000006
           91              C       6.017523       0.440229       2.281619      -0.192963      25.280232 0.40659501E+03  0.94524365E+04                                 7.580044                            6.725147      -0.037947       1.984417                    0.998028      29.109689      84.733274       0.631614       0.417131      -1.057886       0.082964      -0.051180      -0.041685       0.106020       0.013768      -0.020731      -0.000646       0.003310      -0.002100      -0.024056      -0.001715       0.025771              8.206492       7.755342       0.628803      -0.604921      10.861743       1.498329       6.002391          -0.000008
           92              C       7.981830       1.005911       0.895779      -0.192979      25.605713 0.40642746E+03  0.94534609E+04                                 7.646064                            6.733304      -0.074244       1.967109                    0.999027      29.239682      85.307394       0.629497       0.418316      -1.056477      -0.045879      -0.078679       0.050589       0.104185       0.012759      -0.003837       0.013467      -0.018736      -0.044561      -0.023225      -0.002794       0.026020              8.282242       7.203096      -0.141804      -1.346390      10.371938       1.355260       7.271693          -0.000011
           93              C       5.308720      10.370979       0.540957      -0.183569      25.273947 0.38507961E+03  0.88379895E+04                                 7.579162                            6.547113       0.058536       2.014915                    0.998987      28.773108      83.420448       0.639326       0.417427      -1.056910      -0.087593       0.044426       0.040767       0.106340      -0.006469      -0.010478       0.010279      -0.038593       0.036405      -0.028442       0.002672       0.025770              8.364793       8.458109       1.312353      -0.542818      10.908125       1.094033       5.728146          -0.000013
           94              C       3.343806       9.821844       1.903530      -0.187679      24.834851 0.40216187E+03  0.93038379E+04                                 7.450865                            6.669009       0.071160       2.021664                    0.998669      28.743108      82.880323       0.638399       0.414718      -1.061693       0.039775       0.081607      -0.041385       0.099772       0.010940      -0.018922       0.015765       0.002150      -0.025228      -0.032130       0.013572       0.018558              7.997859       6.927167       0.022280      -1.108446      10.542124       1.360107       6.524285          -0.000014
           95              C       4.160984       9.622001       0.673288      -0.100028      26.844829 0.39263401E+03  0.90254404E+04                                 7.899804                            6.620975      -0.241245       1.943575                    0.998629      27.443401      78.774460       0.636412       0.418685      -1.059602       0.040098       0.065783       0.079582       0.110764      -0.008599      -0.000207      -0.005951       0.010504       0.054484      -0.019899       0.000602       0.019297              8.940795       8.063813       1.517356      -0.880168      12.259254       1.730155       6.499319          -0.000005
           96              C       4.209630       8.155410       0.280658       0.666532      20.267948 0.23007506E+03  0.46888678E+04                                 6.995717                            5.487570      -0.139064       2.033066                    0.999266      21.529794      60.760396       0.612330       0.490819      -1.004932       0.003024      -0.065032      -0.020494       0.068252       0.015062      -0.076455      -0.010428       0.151589      -0.027703      -0.072989      -0.052915       0.125904              7.948762       5.296195      -0.567097       1.822695      11.331511       0.796172       7.218579           0.000000
           97              C       7.079369       6.343319       3.873953       0.655336      19.674654 0.23059034E+03  0.47028253E+04                                 6.836844                            5.486518      -0.115054       2.038075                    0.999418      21.667348      61.206237       0.613486       0.489535      -1.005414      -0.028899      -0.027670       0.027577       0.048593      -0.062517      -0.045101       0.087430       0.002967      -0.051379      -0.093991      -0.037757       0.131748              7.581595       7.806345       2.248718       0.364527       6.852238      -2.449269       8.086202          -0.000003
           98              C      -2.305170       7.417908       2.925823      -0.128336      28.022105 0.45307929E+03  0.10768635E+05                                 8.114155                            7.125738      -0.320932       1.912165                    0.997319      28.403147      82.256039       0.613201       0.420259      -1.061149       0.088924       0.009398      -0.040059       0.097982      -0.015581      -0.000969       0.032646       0.052040       0.004153      -0.050298       0.015632       0.034666              8.764233       9.393736       1.731641      -0.878818       8.796846      -0.608501       8.102117          -0.000005
           99              C      -1.147297       8.272414       3.437697      -0.195183      25.903063 0.42715971E+03  0.10013372E+05                                 7.630637                            6.868764      -0.062830       1.965139                    0.999210      29.325823      84.597711       0.630838       0.414189      -1.064036       0.020629      -0.094770      -0.039663       0.104786       0.005710       0.005705       0.012106       0.046828      -0.018642      -0.027354      -0.001413       0.028767              8.050984       9.144850       0.318967      -0.239204       8.723259       0.940471       6.284842          -0.000013
          100              C      -1.956968       6.808123       1.553071      -0.194313      26.091615 0.45219453E+03  0.10830667E+05                                 7.838902                            7.188255      -0.273040       1.897981                    0.997954      30.376386      90.703439       0.596792       0.428502      -1.047397       0.066052      -0.001299       0.070044       0.096284      -0.015485       0.000039       0.025414       0.012423       0.040122      -0.033803       0.002710       0.031092              8.266677      10.011073      -0.470957      -0.287025       7.075669       0.510517       7.713289          -0.000006
          101              C      -0.636454       6.060582       1.579247      -0.185570      24.924654 0.42665226E+03  0.10032987E+05                                 7.523467                            6.919619      -0.096264       1.969992                    0.997615      29.135951      85.134320       0.618911       0.420844      -1.056161      -0.019573       0.089083       0.030382       0.096135       0.000084       0.009606       0.017652       0.014027      -0.039477      -0.027090       0.007842       0.019248              7.955102      10.330796       0.028491       0.024977       7.015120       0.595949       6.519391          -0.000010
          102              C       0.216862       7.572477       3.372258      -0.206416      25.210441 0.42632146E+03  0.10033443E+05                                 7.563514                            6.916136      -0.214465       1.916575                    0.998790      29.897468      87.685563       0.618546       0.420747      -1.055151      -0.070902       0.002236      -0.064337       0.095768      -0.005477       0.002027       0.032048       0.016054       0.027782      -0.036367       0.004112       0.032255              7.854652       9.059069      -0.854205      -1.004811       7.338179       0.870510       7.166708          -0.000010
          103              C       0.500064       6.998927       1.995144      -0.118417      28.586646 0.45234516E+03  0.10778879E+05                                 8.368089                            7.228273      -0.387815       1.890701                    0.997135      28.608606      83.768572       0.593434       0.433142      -1.050037      -0.089452      -0.013730       0.045427       0.101261       0.010641       0.002041       0.014591       0.002994       0.032379      -0.019788      -0.001341       0.021129              9.256381      12.676192      -1.051412      -1.253476       7.654209       1.020510       7.438741          -0.000005
          104              C       1.832426       6.302823       1.893351       0.636403      20.170655 0.24421515E+03  0.50595342E+04                                 7.009644                            5.669136      -0.145058       2.023435                    0.999131      22.197790      63.478729       0.599067       0.493506      -1.002029       0.039618      -0.035716      -0.014856       0.055371       0.081256      -0.019529      -0.022401      -0.106779      -0.078179      -0.084982      -0.031190       0.116173              7.766179      10.488839      -2.672808      -0.281263       5.535181       0.586424       7.274518          -0.000001
          105              C      -0.288944       3.258774       6.857944       0.644758      22.284766 0.24337325E+03  0.49997065E+04                                 7.324375                            5.544498      -0.054922       2.048169                    0.999611      21.660813      60.174029       0.629436       0.473678      -1.020056      -0.031879       0.023607       0.043221       0.058665       0.047426      -0.018154      -0.091318      -0.080587      -0.120374      -0.095258      -0.035697       0.130955              8.518270       8.471256      -2.153929      -1.065700       5.550648       2.741434      11.532905          -0.000003
          106              C       0.280536       2.517709       5.681507      -0.123908      28.840279 0.44466053E+03  0.10517182E+05                                 8.271616                            7.038166      -0.335742       1.905299                    0.997516      28.338697      81.820972       0.619889       0.417755      -1.062929       0.090542      -0.011680      -0.049973       0.104075       0.000366      -0.006373      -0.019659      -0.005377      -0.010419      -0.020718      -0.000666       0.021384              9.204724       9.132429      -2.069132      -2.556786       7.915540       1.041126      10.566203          -0.000006
          107              C       1.376724       1.534033       6.045053      -0.198061      25.111654 0.41149031E+03  0.95719480E+04                                 7.504685                            6.769524      -0.164618       1.936645                    0.998891      29.279923      84.589683       0.630489       0.417626      -1.060109      -0.016410       0.014142      -0.095149       0.097584      -0.028062      -0.007312      -0.013245      -0.007888      -0.006998      -0.033697       0.003268       0.030429              7.852384       7.656039      -1.674047      -1.390043       7.465909       0.541931       8.435205          -0.000013
          108              C       0.808776       3.564978       4.673755      -0.189526      24.916946 0.42812646E+03  0.10093292E+05                                 7.553926                            6.954166      -0.188449       1.937195                    0.997033      29.502192      86.789433       0.613333       0.423593      -1.052672       0.019706      -0.096513      -0.019846       0.100483      -0.001491      -0.018081      -0.020446      -0.028478       0.029915      -0.030922      -0.002071       0.032994              7.947409       7.777081      -0.789490      -1.890585       6.826565      -0.408157       9.238583          -0.000011
          109              C       1.403071       2.901454       3.450785      -0.187867      25.461686 0.43582341E+03  0.10326907E+05                                 7.689259                            7.046387      -0.198964       1.928054                    0.998369      29.740271      87.886120       0.605052       0.427222      -1.049791       0.015407      -0.018206       0.094136       0.097110      -0.030048      -0.002569      -0.003354      -0.008235       0.009719      -0.032430       0.003693       0.028737              8.079406       8.632484      -1.195629      -1.020217       7.086597      -0.139197       8.519138          -0.000008
          110              C       1.985665       0.875613       4.814812      -0.199965      25.721307 0.42190534E+03  0.98620613E+04                                 7.596414                            6.826279      -0.061029       1.966217                    0.999193      29.320969      84.530944       0.632658       0.414175      -1.063784      -0.013917       0.096410       0.021165       0.099682      -0.008285      -0.021430      -0.017131      -0.004841       0.045019      -0.032105       0.001116       0.030989              8.005499       7.095976      -0.164146      -1.614619       8.920487       0.442082       8.000034          -0.000011
          111              C       2.517079       1.921972       3.825965      -0.129047      28.185411 0.46655788E+03  0.11164789E+05                                 8.145556                            7.239925      -0.299101       1.918363                    0.997395      28.464545      82.575690       0.607529       0.421302      -1.061039      -0.089555       0.000025       0.034379       0.095927      -0.025119      -0.014093      -0.014300      -0.029004       0.034160      -0.041800       0.015315       0.026485              8.704927      10.460721       0.496610      -0.698570       8.094397      -0.589803       7.559663          -0.000010
          112              C       3.767714       2.615110       4.346563       0.664831      19.192524 0.23774662E+03  0.48938331E+04                                 6.807479                            5.638769      -0.161933       2.025207                    0.999289      21.815672      62.237123       0.593316       0.501517      -0.997748       0.034871       0.030826       0.021145       0.051121      -0.058649      -0.072765       0.034978      -0.030150       0.031531      -0.087132      -0.024066       0.111198              7.323300       9.058681       2.043212       1.243274       6.661924      -1.372484       6.249297          -0.000004
          113              O      -1.330531       5.842518      12.889909      -0.623132      36.644458 0.61351698E+03  0.15169451E+05                                 8.592338                            7.604603       0.431372       2.193748                    0.993079      27.898649      73.197389       0.700818       0.353474      -1.149006      -0.058079       0.024323      -0.002633       0.063021       0.013224      -0.002330      -0.067418       0.072344      -0.045725      -0.090151       0.034461       0.055690              9.186106       7.879966      -2.599966       1.889487      10.827489      -3.041857       8.850862          -0.000026
          114              O      -2.101915       6.326380      10.871498      -0.659112      39.485151 0.63880053E+03  0.16005725E+05                                 9.127623                            7.809255       0.299558       2.127891                    0.994959      29.007555      77.414384       0.682827       0.358002      -1.141716      -0.038478      -0.003516       0.076551       0.085750       0.050206      -0.003409       0.022934       0.108014       0.085385      -0.092206       0.031745       0.060460             10.001912       7.342437       0.455589       1.931383       8.078503       4.045678      14.584796          -0.000022
          115              O       3.414739       2.999476       0.793986      -0.645246      39.543748 0.66600385E+03  0.16848697E+05                                 9.097010                            7.980828       0.288575       2.129623                    0.994864      28.825708      77.097852       0.675097       0.358633      -1.142129      -0.043663      -0.024005      -0.026273       0.056329       0.028484      -0.021528       0.017450       0.134558       0.145251      -0.100385       0.032699       0.067686              9.666232       7.957003       1.561492       3.016163       8.626763       2.663327      12.414931          -0.000023
          116              O       0.407923       1.967919      13.475946      -0.634584      40.725236 0.65407328E+03  0.16476827E+05                                 9.355241                            7.930647       0.218167       2.114611                    0.993299      28.614063      76.438687       0.674275       0.360597      -1.140255      -0.002982      -0.045608       0.030700       0.055059      -0.023322      -0.017820      -0.053851       0.084614      -0.014034      -0.085601       0.034315       0.051287             10.412367       9.185560      -3.173782       2.542837      13.682141      -3.738859       8.369399          -0.000027
          117              O      -0.791923       3.514885      10.926757      -0.694290      43.849450 0.71251404E+03  0.18420725E+05                                 9.931177                            8.351182      -0.034216       2.005286                    0.994296      30.394093      83.484361       0.645445       0.367057      -1.130056      -0.013737      -0.067126      -0.024399       0.072732       0.011218      -0.018091       0.048294       0.073145      -0.166975      -0.088847       0.021488       0.067359             10.986202      15.061084       4.545606       2.062199       9.239049       0.031465       8.658474          -0.000020
          118              O       7.345034       3.292714       9.671794      -0.587264      31.986808 0.51496103E+03  0.12229646E+05                                 7.884651                            6.984368       0.511109       2.216096                    0.996122      27.507052      71.537656       0.726032       0.355231      -1.143601      -0.009450      -0.037484       0.027391       0.047377      -0.065027       0.001974       0.012993      -0.010294       0.073030      -0.078433       0.023142       0.055291              8.380964       7.150804      -0.198004       1.860045       6.421292      -2.485583      11.570797          -0.000015
          119              O       2.987945       3.489549      13.778417      -0.713406      45.198686 0.80390288E+03  0.21389150E+05                                10.067503                            8.840447      -0.037507       1.994538                    0.994815      31.019306      86.028406       0.631452       0.364566      -1.133614       0.046853      -0.011392      -0.057702       0.075197       0.037326      -0.043769       0.014479      -0.075310       0.016805      -0.080425       0.029781       0.050644             10.743640      10.249610      -1.760567      -3.190764       8.529742       2.244845      13.451568          -0.000032
          120              O       2.586509       3.136220      11.659667      -0.569207      29.695392 0.49299759E+03  0.11576792E+05                                 7.481565                            6.821372       0.652630       2.276542                    0.995212      27.021589      69.794097       0.736941       0.353940      -1.145074       0.027916      -0.013734      -0.017528       0.035710       0.043577       0.057967      -0.047563      -0.008445      -0.026698      -0.100573       0.046754       0.053819              7.803709       9.221288      -1.284112       2.331293       6.076639      -1.063915       8.113198          -0.000023
          121              O       1.004694       5.625141      10.746438      -0.675052      42.941737 0.71059925E+03  0.18321037E+05                                 9.741942                            8.314320      -0.001734       2.031930                    0.992439      29.617007      80.693205       0.651210       0.364804      -1.134133       0.049102       0.020844      -0.028004       0.060248      -0.001950      -0.057160       0.008182      -0.094186      -0.055708      -0.086254       0.027811       0.058443             10.545531      10.336034       3.664976      -1.254623      11.801354      -3.620998       9.499206          -0.000020
          122              O       0.735971       7.169214       9.273347      -0.622263      26.919019 0.44074974E+03  0.10050333E+05                                 6.853925                            6.315247       0.894274       2.332066                    0.998878      27.324406      69.238515       0.791586       0.339328      -1.158785       0.049538       0.032370       0.021791       0.063061      -0.051271       0.006131       0.011506       0.027856       0.102522      -0.071779       0.033781       0.037998              6.990589       7.674200      -0.242990       2.175586       5.457396      -1.175470       7.840171          -0.000011
          123              O       6.629437       5.550774       7.781352      -0.704881      44.809028 0.68854525E+03  0.17582734E+05                                 9.958816                            8.108291       0.169154       2.068023                    0.996219      30.015552      80.930474       0.669876       0.358061      -1.141401      -0.057093       0.017395       0.002899       0.059754      -0.006121      -0.020250      -0.051284       0.002228      -0.172946      -0.085488       0.033247       0.052241             11.074228      15.757352      -4.030106       0.469693       7.326467       0.744295      10.138864          -0.000016
          124              O       4.783720       5.811620       6.644178      -0.575752      30.355794 0.46364274E+03  0.10691813E+05                                 7.561405                            6.541190       0.884080       2.346808                    0.998133      26.785291      67.938078       0.767497       0.346068      -1.154745      -0.015405       0.058751       0.007306       0.061175       0.050914       0.038968      -0.021419      -0.051944       0.137151      -0.094126       0.034146       0.059980              8.325098       6.626263      -0.009830       1.893023       5.299615       2.119294      13.049416          -0.000014
          125              O       6.500444       3.465152       1.651956      -0.623132      36.644435 0.61351650E+03  0.15169437E+05                                 8.592335                            7.604600       0.431371       2.193748                    0.993079      27.898638      73.197354       0.700818       0.353474      -1.149006       0.058078      -0.024323       0.002633       0.063021       0.013224      -0.002330      -0.067417       0.072344      -0.045725      -0.090151       0.034461       0.055690              9.186102       7.879963      -2.599965       1.889486      10.827484      -3.041856       8.850859          -0.000026
          126              O       7.271828       2.981290       3.670367      -0.659112      39.485169 0.63880091E+03  0.16005738E+05                                 9.127627                            7.809258       0.299557       2.127891                    0.994959      29.007562      77.414414       0.682827       0.358002      -1.141716       0.038479       0.003516      -0.076551       0.085750       0.050205      -0.003409       0.022935       0.108015       0.085385      -0.092205       0.031745       0.060460             10.001916       7.342440       0.455589       1.931385       8.078506       4.045680      14.584802          -0.000022
          127              O       1.755174       6.308194      13.747879      -0.645246      39.543744 0.66600380E+03  0.16848695E+05                                 9.097010                            7.980828       0.288575       2.129623                    0.994864      28.825707      77.097846       0.675097       0.358633      -1.142129       0.043662       0.024005       0.026274       0.056329       0.028484      -0.021528       0.017450       0.134558       0.145251      -0.100385       0.032699       0.067686              9.666231       7.957002       1.561492       3.016162       8.626762       2.663327      12.414929          -0.000022
          128              O       4.761990       7.339751       1.065919      -0.634584      40.725219 0.65407293E+03  0.16476816E+05                                 9.355239                            7.930645       0.218167       2.114611                    0.993299      28.614056      76.438662       0.674275       0.360597      -1.140255       0.002982       0.045608      -0.030700       0.055059      -0.023321      -0.017820      -0.053852       0.084614      -0.014035      -0.085602       0.034315       0.051287             10.412363       9.185558      -3.173781       2.542836      13.682136      -3.738858       8.369396          -0.000028
          129              O       5.961836       5.792785       3.615108      -0.694290      43.849430 0.71251363E+03  0.18420712E+05                                 9.931174                            8.351179      -0.034215       2.005286                    0.994296      30.394086      83.484331       0.645445       0.367057      -1.130056       0.013737       0.067126       0.024399       0.072732       0.011218      -0.018091       0.048294       0.073145      -0.166975      -0.088847       0.021489       0.067359             10.986198      15.061079       4.545605       2.062198       9.239046       0.031465       8.658470          -0.000020
          130              O      -2.175121       6.014956       4.870071      -0.587264      31.986796 0.51496079E+03  0.12229639E+05                                 7.884649                            6.984366       0.511109       2.216097                    0.996122      27.507046      71.537634       0.726032       0.355231      -1.143601       0.009450       0.037484      -0.027390       0.047378      -0.065027       0.001974       0.012994      -0.010294       0.073030      -0.078433       0.023142       0.055291              8.380962       7.150802      -0.198004       1.860045       6.421291      -2.485582      11.570794          -0.000015
          131              O       2.181968       5.818121       0.763448      -0.713406      45.198687 0.80390291E+03  0.21389151E+05                                10.067503                            8.840447      -0.037505       1.994539                    0.994815      31.019307      86.028408       0.631452       0.364566      -1.133614      -0.046853       0.011392       0.057702       0.075197       0.037325      -0.043769       0.014478      -0.075310       0.016806      -0.080425       0.029781       0.050644             10.743640      10.249610      -1.760567      -3.190764       8.529742       2.244845      13.451568          -0.000031
          132              O       2.583404       6.171450       2.882198      -0.569207      29.695382 0.49299736E+03  0.11576785E+05                                 7.481563                            6.821371       0.652631       2.276542                    0.995212      27.021584      69.794079       0.736941       0.353940      -1.145074      -0.027916       0.013734       0.017528       0.035710       0.043578       0.057967      -0.047563      -0.008445      -0.026697      -0.100573       0.046754       0.053819              7.803707       9.221286      -1.284111       2.331292       6.076638      -1.063914       8.113196          -0.000024
          133              O       4.165219       3.682529       3.795427      -0.675052      42.941746 0.71059943E+03  0.18321043E+05                                 9.741943                            8.314321      -0.001734       2.031930                    0.992439      29.617011      80.693220       0.651210       0.364804      -1.134133      -0.049103      -0.020844       0.028005       0.060248      -0.001950      -0.057160       0.008182      -0.094185      -0.055708      -0.086254       0.027811       0.058442             10.545533      10.336035       3.664976      -1.254623      11.801355      -3.621000       9.499208          -0.000021
          134              O       4.433942       2.138456       5.268518      -0.622263      26.919034 0.44075007E+03  0.10050342E+05                                 6.853928                            6.315249       0.894273       2.332065                    0.998878      27.324417      69.238551       0.791585       0.339328      -1.158785      -0.049538      -0.032370      -0.021791       0.063061      -0.051271       0.006131       0.011506       0.027856       0.102522      -0.071779       0.033781       0.037998              6.990592       7.674203      -0.242990       2.175587       5.457398      -1.175471       7.840174          -0.000011
          135              O      -1.459524       3.756896       6.760513      -0.704881      44.809053 0.68854573E+03  0.17582750E+05                                 9.958821                            8.108295       0.169153       2.068023                    0.996219      30.015562      80.930514       0.669876       0.358061      -1.141401       0.057093      -0.017395      -0.002899       0.059754      -0.006120      -0.020250      -0.051284       0.002228      -0.172946      -0.085488       0.033247       0.052241             11.074233      15.757358      -4.030108       0.469694       7.326470       0.744296      10.138869          -0.000016
          136              O       0.386193       3.496050       7.897687      -0.575752      30.355794 0.46364273E+03  0.10691812E+05                                 7.561406                            6.541190       0.884081       2.346808                    0.998133      26.785288      67.938072       0.767497       0.346068      -1.154745       0.015405      -0.058751      -0.007306       0.061175       0.050914       0.038968      -0.021419      -0.051943       0.137150      -0.094126       0.034146       0.059979              8.325098       6.626263      -0.009830       1.893023       5.299616       2.119295      13.049417          -0.000014

******************************************************
Auxiliary information for the entire system
The total spin magnetic moment of the unit cell is   -0.000354
The total net atomic charge of the unit cell is   0.000000
Accuracy of reproducing the electrostatic potential in the unit cell:
  The inner radius (bohr) =    5.0000
  The outer radius (bohr) =   12.0000
  Valid grid points have density less than (e/(bohr^3)) =    0.0001
  The number of valid grid points were=        10799
  The rms potential error without charges in kcal/mol is=      6.82889
  The rms potential error with partial charges in kcal/mol is=      1.32063
  The RRMSE value at monopole order=      0.19339
  The rms potential error with partial charges and cloud penetration in kcal/mol is=      1.32022
  The RRMSE value at monopole order with cloud penetration is=      0.19333
  The rms potential error with partial charges and atomic dipoles in kcal/mol is=      0.59549
  The RRMSE value at dipole order=      0.08720
  The rms potential error with partial charges, atomic dipoles and cloud penetration in kcal/mol is=      0.57550
  The RRMSE value at dipole order with cloud penetration=      0.08427

******************************************************
The electron densities and ab initio electrostatic potential were computed in VASP using the PBE functional and
projector augmented wave method. See the main text of the journal article for a description of computational details.
The atomic charges, dipoles, and quadrupoles were computed with the DDEC6 method as described in
(a) T. A. Manz and N. Gabaldon Limas, RSC Adv. 6 (2016) 47771-47801 DOI: 10.1039/c6ra04656h
(b) N. Gabaldon Limas and T. A. Manz, RSC Adv. 8 (2018) 2678-2707 DOI: 10.1039/c7ra11829e.
For each atom in the material, the electron cloud parameters were fit to the spherically averaged atom-in-material
electron density using radial positions for which this density was between 10^-4 and 10^-2 electrons per cubic bohr.
The polarizabilities, dispersion coefficients, and quantum Drude oscillator (QDO) parameters were fit using the MCLF method.
The magnetic structure of the system was optimized in VASP from the default ferromagnetic initial guess using spin polarization.
The atomic spin moments (ASMs) were computed on this optimized magnetic structure using the DDEC6 partition as inputs
to the method of T. A. Manz and D. S. Sholl, J. Chem. Theory Comput. 7 (2011) 4146-4164 DOI: 10.1021/ct200539n.
The RMSE and RRMSE were computed using a uniform grid with Ewald summation.
