# Supplementary material for: A collection of forcefield precursors for metal–organic frameworks
Source: RSC Adv. 2019 Nov 13;9(63):36492–507. doi: 10.1039/c9ra07327b (PMC9075174; doi:10.1039/c9ra07327b)
Supplement: RA-009-C9RA07327B-s5523 [file RA-009-C9RA07327B-s5523.xyz]

   74
jmolscript: load "" {1 1 1} spacegroup "x,y,z" unitcell [{     10.914100     0.000000     0.000000 }, {      4.189032    10.078174     0.000000 }, {      0.798087     0.532556    11.004252 }]
Co     7.671613     4.111390    10.920400     0.842142
Co     9.559264     5.371001     5.585978     0.840430
Co     8.229606     6.499340     0.083852     0.839452
Co     6.341955     5.239729     5.418274     0.841427
Co     8.433144     4.150098     2.751063     0.777916
Co     7.468075     6.460632     8.253189     0.793422
H      9.207672     4.113725     0.412659     0.422461
H     10.230721     9.410825     0.746088     0.138101
H     10.899888     8.700833     5.359071     0.129191
H      7.424931     0.542620     4.340077     0.113183
H      8.169453     3.420932     5.089467     0.422478
H      2.885400     4.509363     4.756038     0.138081
H      3.284174     3.618941     0.143055     0.129210
H     12.151291     3.696474     1.162049     0.113184
H      6.693547     6.497005    10.591593     0.422108
H      5.670498     1.199905    10.258164     0.138037
H      5.001331     1.909897     5.645181     0.129125
H      8.476288    10.068110     6.664175     0.113240
H      7.731766     7.189798     5.914785     0.422368
H     13.015819     6.101367     6.248214     0.138076
H     12.617045     6.991789    10.861197     0.129164
H      3.749928     6.914256     9.842203     0.113306
C      9.900021     8.113743     2.286684     0.142440
C     10.361693     9.272452     1.656140    -0.170493
C      7.344392     1.381758     1.854216     0.597234
C     10.118342     7.893826     3.656713     0.137644
C      6.826843     0.121673     2.430839    -0.023178
C     10.765303     8.838251     4.450120    -0.161798
C     11.190522     9.968266     3.830580    -0.105681
C      4.210066     4.316891     3.215442     0.142545
C      2.962905     4.335313     3.845986    -0.170557
C     11.407336     4.092921     3.647910     0.597226
C      4.329343     4.030883     1.845413     0.137744
C      1.855454     4.087187     3.071287    -0.023205
C      3.208937     3.795962     1.052006    -0.161782
C      2.002265     3.837031     1.671546    -0.105626
C      6.001198     2.496987     8.717568     0.142399
C      5.539526     1.338278     9.348112    -0.170629
C      8.556827     9.228972     9.150036     0.597733
C      5.782877     2.716904     7.347539     0.137571
C      4.885344     0.410883     8.573413    -0.023270
C      5.135916     1.772479     6.554132    -0.161927
C      4.710697     0.642464     7.173672    -0.105395
C     11.691153     6.293839     7.788810     0.142344
C     12.938314     6.275417     7.158266    -0.170520
C      4.493883     6.517809     7.356342     0.597662
C     11.571876     6.579847     9.158839     0.137568
C      3.131665     6.523543     7.932965    -0.023047
C     12.692282     6.814768     9.952246    -0.161835
C     13.898954     6.773699     9.332706    -0.105379
N      9.235112     7.011684     1.817902    -0.255946
N      9.057107     6.193747     2.846800    -0.018091
N      9.577478     6.679360     3.968133    -0.244524
N      5.482921     4.507883     3.684224    -0.256150
N      6.306532     4.358315     2.655326    -0.018669
N      5.658385     4.064187     1.533993    -0.244436
N      6.666107     3.599046     9.186350    -0.255140
N      6.844112     4.416983     8.157452    -0.023602
N      6.323741     3.931370     7.036119    -0.243850
N     10.418298     6.102847     7.320028    -0.255133
N      9.594687     6.252415     8.348926    -0.021457
N     10.242834     6.546543     9.470259    -0.243918
O      8.482450     4.449844     0.746088    -0.834541
O      7.007091     1.672307     0.652552    -0.570802
O      8.071841     2.098773     2.571694    -0.522393
O      8.137431     4.219616     4.756038    -0.834310
O     11.268502     4.515906     4.849574    -0.570298
O     10.466030     3.696392     2.930432    -0.522700
O      7.418769     6.160886    10.258164    -0.841930
O      8.894128     8.938423    10.351700    -0.569877
O      7.829378     8.511957     8.432558    -0.526524
O      7.763788     6.391114     6.248214    -0.842165
O      4.632717     6.094824     6.154678    -0.570396
O      5.435189     6.914338     8.073820    -0.525038

The following XYZ coordinates are in angstroms. Other properties are in atomic units.
The sperically averaged electron density of each atom fit to a function of the form exp(a - br)
eigen_1, eigen_2 and eigen_3 are the three eigenvalues of traceless quadrupole moment tensor
  atom number  atomic symbol              X              Y              Z     net charge C6 coefficient C8 coefficient C10 coefficient fluctuating dipole atomic polarizability isotropic forcefield polarizability              a              b squared Pearson coefficient          <r^3>          <r^4>         wp_QDO          m_QDO          q_QDO       dipole_x       dipole_y       dipole_z         dipole            Qxy            Qxz            Qyz     Q(x^2-y^2)  Q(3z^2 - R^2)        eigen_1        eigen_2        eigen_3 static polarizability      alpha(xx)      alpha(xy)      alpha(xz)      alpha(yy)      alpha(yz)      alpha(zz) atomic spin moment
            1             Co       7.671613       4.111390      10.920400       0.842142     116.292203 0.23705416E+04  0.79092494E+05                                17.892387                           14.673869       0.581184       2.034805                    0.995857      48.274166     129.849592       0.538946       0.340622      -1.204909       0.098011       0.008210      -0.003959       0.098434       0.094319       0.006147      -0.041418      -0.073566      -0.120242      -0.096677      -0.030384       0.127061             21.296778      15.703883       3.554352       2.574264      20.363724      -0.803183      27.822727           2.680453
            2             Co       9.559264       5.371001       5.585978       0.840430     116.448347 0.23745288E+04  0.79265375E+05                                17.914109                           14.691017       0.578661       2.033675                    0.995878      48.300545     129.988326       0.538322       0.340845      -1.204612      -0.045286      -0.087248       0.004045       0.098384       0.040598      -0.036396       0.022349       0.186861      -0.121365      -0.097833      -0.030144       0.127977             21.323384      22.224863       0.856871       0.244374      13.886373       2.688931      27.858915           2.673382
            3             Co       8.229606       6.499340       0.083852       0.839452     116.606297 0.23784093E+04  0.79427737E+05                                17.927893                           14.701538       0.578810       2.033332                    0.995902      48.341495     130.127603       0.538208       0.340777      -1.204666      -0.098845      -0.008281       0.004065       0.099275       0.092737       0.006400      -0.041244      -0.075206      -0.117727      -0.095834      -0.029690       0.125524             21.340111      15.737651       3.566108       2.581471      20.401817      -0.801266      27.880866           2.675065
            4             Co       6.341955       5.239729       5.418274       0.841427     116.434671 0.23740849E+04  0.79238861E+05                                17.902429                           14.681610       0.581816       2.034651                    0.995874      48.316598     129.979115       0.538991       0.340473      -1.205063       0.045803       0.088031      -0.003970       0.099313       0.038325      -0.035190       0.020968       0.183085      -0.117301      -0.094488      -0.030070       0.124558             21.308731      22.209597       0.860616       0.252036      13.878587       2.685101      27.838010           2.680076
            5             Co       8.433144       4.150098       2.751063       0.777916     114.104673 0.20401287E+04  0.66090918E+05                                19.378318                           14.942860       0.544377       2.012762                    0.995284      49.705416     135.251133       0.460660       0.410432      -1.140823       0.062424      -0.093523       0.000085       0.112443      -0.005772      -0.014881      -0.007969      -0.017171       0.478920      -0.091260      -0.069519       0.160779             24.842023      28.934584       7.638412       2.744861      22.586300       1.830995      23.005184           1.329473
            6             Co       7.468075       6.460632       8.253189       0.793422     113.545572 0.20274160E+04  0.65535558E+05                                19.274345                           14.864230       0.552924       2.018010                    0.995240      49.452497     134.141720       0.463659       0.408670      -1.142764      -0.061870       0.092646       0.000319       0.111406      -0.010561      -0.012625      -0.011860       0.014255       0.462788      -0.090974      -0.064526       0.155500             24.708253      28.775419       7.591774       2.720276      22.470249       1.816586      22.879090           1.581075
            7              H       9.207672       4.113725       0.412659       0.422461       0.488925 0.32046503E+01  0.25992558E+02                                 1.210227                            1.202458      -1.250156       2.486330                    0.999665       2.320103       6.679205       0.446321       1.691962      -0.636616       0.030233      -0.013351      -0.010516       0.034682      -0.009636      -0.006882       0.005198       0.010448      -0.014302      -0.009283      -0.007480       0.016763              1.220995       1.351752      -0.039959      -0.089383       1.130608      -0.006569       1.180624           0.001517
            8              H      10.230721       9.410825       0.746088       0.138101       1.060163 0.76122792E+01  0.74534301E+02                                 1.777462                            1.657972      -1.293142       2.283229                    0.994634       3.603553      10.401915       0.461949       1.354163      -0.692178      -0.004741       0.006826      -0.036862       0.037787       0.002602      -0.000874      -0.000586      -0.005300       0.031945      -0.009055      -0.001672       0.010727              1.826021       1.405646       0.022666       0.210049       1.657605      -0.189901       2.414813           0.000199
            9              H      10.899888       8.700833       5.359071       0.129191       1.060444 0.75743983E+01  0.73281657E+02                                 1.717071                            1.609468      -0.867421       2.479079                    0.999133       3.360464       9.310791       0.493641       1.282472      -0.709212       0.008680      -0.002531       0.036006       0.037124       0.010114       0.007004       0.000324      -0.009186       0.028006      -0.017046       0.004054       0.012992              1.761017       1.357076      -0.024276       0.128614       1.533674      -0.184191       2.392301           0.000004
           10              H       7.424931       0.542620       4.340077       0.113183       1.113039 0.80887444E+01  0.78740352E+02                                 1.701430                            1.607942      -0.966763       2.419151                    0.998512       3.334374       8.960953       0.524927       1.198647      -0.728752       0.020780       0.025841       0.024696       0.041345       0.007210       0.011560       0.004890      -0.009318       0.029308      -0.016337      -0.001963       0.018300              1.738086       1.489817       0.337422       0.153070       2.052554       0.287438       1.671889          -0.000030
           11              H       8.169453       3.420932       5.089467       0.422478       0.488885 0.32043446E+01  0.25989709E+02                                 1.210208                            1.202439      -1.250219       2.486318                    0.999664       2.320074       6.679284       0.446299       1.692069      -0.636600       0.000735      -0.033049       0.010496       0.034683      -0.003088       0.002174      -0.008338      -0.021036      -0.014349      -0.009299      -0.007463       0.016762              1.220976       1.134840       0.050189      -0.040372       1.347480      -0.080025       1.180608           0.001518
           12              H       2.885400       4.509363       4.756038       0.138081       1.060330 0.76138067E+01  0.74553032E+02                                 1.777640                            1.658130      -1.293356       2.283109                    0.994631       3.603904      10.403207       0.461930       1.354150      -0.692179      -0.004491       0.006987       0.036859       0.037783      -0.000040      -0.000875      -0.000576       0.007416       0.031957      -0.009052      -0.001679       0.010731              1.826209       1.636727      -0.073323      -0.094751       1.426817       0.266883       2.415082           0.000201
           13              H       3.284174       3.618941       0.143055       0.129210       1.060265 0.75727972E+01  0.73262461E+02                                 1.716910                            1.609324      -0.867240       2.479190                    0.999135       3.360127       9.309691       0.493650       1.282514      -0.709205      -0.000996      -0.008990      -0.036011       0.037130       0.003881       0.002980       0.006341       0.020825       0.028008      -0.017050       0.004063       0.012987              1.760848       1.490313      -0.079701      -0.120707       1.400179       0.189437       2.392052          -0.000003
           14              H      12.151291       3.696474       1.162049       0.113184       1.113075 0.80890087E+01  0.78743067E+02                                 1.701413                            1.607926      -0.966780       2.419126                    0.998511       3.334405       8.960858       0.524954       1.198583      -0.728766      -0.031831      -0.009275      -0.024704       0.041346       0.001779       0.008954       0.008805       0.016785       0.029322      -0.016340      -0.001964       0.018304              1.738068       2.208808       0.038561       0.324177       1.333523       0.031023       1.671873          -0.000036
           15              H       6.693547       6.497005      10.591593       0.422108       0.490525 0.32190445E+01  0.26140807E+02                                 1.213115                            1.205323      -1.290803       2.465092                    0.999272       2.326107       6.702395       0.445659       1.692432      -0.636517      -0.030264       0.013437       0.010235       0.034659      -0.009553      -0.006908       0.005283       0.010354      -0.015230      -0.009347      -0.007471       0.016818              1.223947       1.354971      -0.039893      -0.089544       1.133303      -0.006708       1.183567           0.001508
           16              H       5.670498       1.199905      10.258164       0.138037       1.060381 0.76142924E+01  0.74559165E+02                                 1.777730                            1.658206      -1.293712       2.282954                    0.994629       3.604022      10.403730       0.461909       1.354187      -0.692173       0.004721      -0.006827       0.036859       0.037782       0.002605      -0.000863      -0.000585      -0.005309       0.031942      -0.009060      -0.001665       0.010725              1.826304       1.405827       0.022683       0.210078       1.657878      -0.189970       2.415208           0.000202
           17              H       5.001331       1.909897       5.645181       0.129125       1.060562 0.75755733E+01  0.73297028E+02                                 1.717327                            1.609693      -0.867883       2.478892                    0.999129       3.360799       9.312455       0.493552       1.282632      -0.709179      -0.008702       0.002516      -0.036014       0.037136       0.010112       0.007014       0.000332      -0.009183       0.028024      -0.017049       0.004042       0.013007              1.761283       1.357250      -0.024281       0.128662       1.533892      -0.184194       2.392706           0.000011
           18              H       8.476288      10.068110       6.664175       0.113240       1.112531 0.80840334E+01  0.78683011E+02                                 1.700918                            1.607477      -0.966069       2.419516                    0.998516       3.333646       8.958335       0.525002       1.198650      -0.728751      -0.020782      -0.025852      -0.024723       0.041370       0.007193       0.011583       0.004900      -0.009336       0.029341      -0.016350      -0.001971       0.018321              1.737569       1.489407       0.337299       0.153000       2.051940       0.287311       1.671359          -0.000043
           19              H       7.731766       7.189798       5.914785       0.422368       0.490094 0.32153617E+01  0.26103621E+02                                 1.212443                            1.204666      -1.290794       2.465281                    0.999278       2.324866       6.698046       0.445759       1.692523      -0.636504      -0.000764       0.033097      -0.010289       0.034668      -0.003075       0.002189      -0.008429      -0.020820      -0.015185      -0.009304      -0.007512       0.016816              1.223263       1.137088       0.050380      -0.040524       1.349781      -0.080022       1.182921           0.001562
           20              H      13.015819       6.101367       6.248214       0.138076       1.060104 0.76117859E+01  0.74528471E+02                                 1.777438                            1.657951      -1.293337       2.283166                    0.994634       3.603406      10.401515       0.461937       1.354216      -0.692169       0.004488      -0.006983      -0.036869       0.037792      -0.000051      -0.000873      -0.000581       0.007438       0.031936      -0.009059      -0.001665       0.010724              1.825996       1.636538      -0.073316      -0.094758       1.426673       0.266842       2.414778           0.000205
           21              H      12.617045       6.991789      10.861197       0.129164       1.060512 0.75750831E+01  0.73290800E+02                                 1.717243                            1.609619      -0.867983       2.478867                    0.999129       3.360601       9.311688       0.493576       1.282596      -0.709187       0.001010       0.009012       0.036019       0.037143       0.003875       0.003004       0.006349       0.020794       0.028027      -0.017039       0.004030       0.013009              1.761194       1.490580      -0.079728      -0.120700       1.400419       0.189494       2.392582           0.000011
           22              H       3.749928       6.914256       9.842203       0.113306       1.112094 0.80800485E+01  0.78634681E+02                                 1.700519                            1.607120      -0.965727       2.419758                    0.998521       3.332802       8.955579       0.525039       1.198710      -0.728741       0.031869       0.009270       0.024719       0.041383       0.001772       0.008976       0.008807       0.016787       0.029288      -0.016340      -0.001976       0.018317              1.737149       2.207575       0.038537       0.323935       1.332912       0.030996       1.670959          -0.000054
           23              C       9.900021       8.113743       2.286684       0.142440      35.607883 0.36910880E+03  0.83313345E+04                                 9.558824                            6.505948      -0.051370       2.002768                    0.999522      25.816949      72.766836       0.631027       0.430029      -1.055485      -0.027241      -0.018469      -0.056734       0.065589       0.009981       0.009170       0.004546      -0.016153      -0.016863      -0.015295      -0.003207       0.018502             12.085047       7.028155       5.529010       0.092815      18.701948      -2.526856      10.525039           0.003007
           24              C      10.361693       9.272452       1.656140      -0.170493      39.639027 0.46067299E+03  0.11027795E+05                                10.172595                            7.243247      -0.084823       1.942341                    0.999170      30.309970      88.961855       0.599108       0.427076      -1.053718      -0.007014      -0.001513       0.005151       0.008833      -0.020015      -0.002508       0.001994       0.037911       0.012787      -0.029719       0.003841       0.025878             12.358588       7.138420       5.040798       0.792224      18.700703      -1.333223      11.236641          -0.001247
           25              C       7.344392       1.381758       1.854216       0.597234      25.016497 0.25224519E+03  0.52249986E+04                                 7.876257                            5.621355      -0.096208       2.026125                    0.999333      22.173699      61.716567       0.629437       0.469775      -1.022865       0.029861       0.048982      -0.036216       0.067842      -0.059597      -0.039306       0.033533       0.088251      -0.051540      -0.069736      -0.033997       0.103733              9.698658       6.306184       3.409424       1.109467      13.981755      -1.973846       8.808033           0.001243
           26              C      10.118342       7.893826       3.656713       0.137644      33.129068 0.36793161E+03  0.82922969E+04                                 9.070999                            6.475860       0.052440       2.033161                    0.999387      25.797959      72.491901       0.635827       0.427424      -1.057834      -0.001528      -0.035654       0.042400       0.055419       0.009625      -0.001896      -0.001037      -0.014225      -0.049064      -0.016559      -0.003673       0.020232             10.947988       6.930891       5.004851       1.741589      15.518682       1.210512      10.394390           0.003700
           27              C       6.826843       0.121673       2.430839      -0.023178      39.520013 0.43411150E+03  0.10104021E+05                                 9.954381                            6.849761       0.027526       2.008926                    0.999235      27.115338      75.150676       0.649281       0.405304      -1.081834      -0.010808      -0.039268       0.022154       0.046364       0.000282       0.012162       0.002544       0.016402       0.041612      -0.015409      -0.006004       0.021413             12.720388       7.064797       5.388202       0.363203      19.894491      -2.455519      11.201876           0.001701
           28              C      10.765303       8.838251       4.450120      -0.161798      34.609853 0.42471013E+03  0.99230779E+04                                 9.123893                            6.837249       0.213427       2.041956                    0.999677      29.310807      83.900804       0.635113       0.412764      -1.066946       0.008492       0.000129      -0.006482       0.010684       0.001352       0.008857      -0.001188      -0.000127       0.037319      -0.010477      -0.005506       0.015982             10.464549       6.166844       3.482999       0.977151      14.098187      -0.653465      11.128617           0.000168
           29              C      11.190522       9.968266       3.830580      -0.105681      33.421314 0.42836641E+03  0.10039983E+05                                 9.006061                            6.919981      -0.019782       1.959411                    0.999630      29.425328      84.636202       0.623394       0.419204      -1.061764       0.000108      -0.016423      -0.020144       0.025990       0.005261       0.017595       0.019987       0.018349       0.008391      -0.026295      -0.004409       0.030703             10.240633       5.715452       3.097068       0.046269      14.068809      -2.639734      10.937639          -0.001222
           30              C       4.210066       4.316891       3.215442       0.142545      35.607433 0.36909126E+03  0.83308568E+04                                 9.558641                            6.505739      -0.051374       2.002789                    0.999522      25.816920      72.766893       0.631044       0.430022      -1.055488       0.027488       0.017953       0.056642       0.065469       0.001262       0.007659       0.006659       0.025485      -0.017063      -0.015225      -0.003222       0.018447             12.084890      20.901094      -0.237646      -2.298154       4.828604       1.055508      10.524972           0.003083
           31              C       2.962905       4.335313       3.845986      -0.170557      39.643242 0.46071901E+03  0.11029150E+05                                10.173032                            7.243435      -0.084620       1.942375                    0.999171      30.312197      88.968846       0.599123       0.427056      -1.053732       0.004075       0.005810      -0.005130       0.008757      -0.000647       0.000854      -0.003063      -0.055085       0.012739      -0.029693       0.003829       0.025864             12.359265      20.572060      -0.542452      -0.927292       5.268760       1.243254      11.236977          -0.001358
           32              C      11.407336       4.092921       3.647910       0.597226      25.023615 0.25232501E+03  0.52270081E+04                                 7.877280                            5.621967      -0.095830       2.026192                    0.999334      22.177593      61.727298       0.629456       0.469729      -1.022901      -0.056862      -0.008717       0.036208       0.067973      -0.010848       0.015932      -0.049316      -0.146695      -0.051581      -0.069741      -0.034103       0.103844              9.700086      15.270467      -0.315704      -1.397353       5.020709       1.782327       8.809082           0.000971
           33              C       4.329343       4.030883       1.845413       0.137744      33.127040 0.36790105E+03  0.82914483E+04                                 9.070618                            6.475588       0.052610       2.033262                    0.999389      25.796959      72.488741       0.635840       0.427424      -1.057833       0.033484      -0.012270      -0.042307       0.055332       0.001768      -0.001608      -0.001369       0.023677      -0.049026      -0.016543      -0.003677       0.020221             10.947506      17.800078       0.486506       1.786185       4.648199       1.143565      10.394243           0.003719
           34              C       1.855454       4.087187       3.071287      -0.023205      39.523775 0.43415268E+03  0.10105185E+05                                 9.954666                            6.849907       0.027794       2.008985                    0.999236      27.117190      75.155761       0.649301       0.405283      -1.081851       0.040494      -0.005156      -0.022199       0.046467       0.006007       0.007075       0.010197      -0.011338       0.041576      -0.015483      -0.005915       0.021399             12.720812      21.824762      -0.746578      -2.128226       5.135553       1.277874      11.202120           0.001765
           35              C       3.208937       3.795962       1.052006      -0.161782      34.607999 0.42468094E+03  0.99221748E+04                                 9.123434                            6.836929       0.213869       2.042116                    0.999677      29.309371      83.894367       0.635143       0.412753      -1.066958      -0.003387      -0.007805       0.006470       0.010689       0.000930       0.002303       0.008635       0.001979       0.037297      -0.010463      -0.005517       0.015980             10.464013      15.397897      -0.354228      -0.228378       4.866123       1.153072      11.128020           0.000154
           36              C       2.002265       3.837031       1.671546      -0.105626      33.420716 0.42835678E+03  0.10039685E+05                                 9.005884                            6.919876      -0.019720       1.959426                    0.999630      29.425080      84.634755       0.623404       0.419201      -1.061768       0.015121      -0.006410       0.020147       0.025992       0.010186       0.025209       0.008592      -0.005544       0.008467      -0.026303      -0.004394       0.030697             10.240404      15.033146      -0.776031      -2.419696       4.750613       1.055901      10.937454          -0.001287
           37              C       6.001198       2.496987       8.717568       0.142399      35.611403 0.36908680E+03  0.83305774E+04                                 9.558754                            6.505267      -0.050455       2.003120                    0.999524      25.816490      72.760511       0.631141       0.429965      -1.055542       0.026874       0.018412       0.056385       0.065119       0.009808       0.008980       0.004392      -0.016381      -0.017052      -0.015171      -0.003131       0.018301             12.086192       7.028505       5.530557       0.091540      18.706821      -2.528985      10.523250           0.003589
           38              C       5.539526       1.338278       9.348112      -0.170629      39.649845 0.46076893E+03  0.11030492E+05                                10.173339                            7.243310      -0.083802       1.942579                    0.999175      30.314706      88.972790       0.599201       0.426994      -1.053785       0.006852       0.001600      -0.005037       0.008653      -0.019868      -0.002438       0.001920       0.037934       0.012663      -0.029598       0.003823       0.025774             12.360329       7.139098       5.042008       0.791729      18.704900      -1.334389      11.236990          -0.001273
           39              C       8.556827       9.228972       9.150036       0.597733      25.025856 0.25234166E+03  0.52273991E+04                                 7.876798                            5.621560      -0.095002       2.026393                    0.999336      22.181487      61.736857       0.629583       0.469630      -1.022963      -0.029910      -0.049586       0.036166       0.068274      -0.059766      -0.039802       0.033887       0.088146      -0.051212      -0.069934      -0.034297       0.104231              9.699687       6.306374       3.409782       1.109089      13.984078      -1.974589       8.808610           0.000900
           40              C       5.782877       2.716904       7.347539       0.137571      33.135340 0.36795796E+03  0.82929990E+04                                 9.071727                            6.475777       0.052459       2.033188                    0.999392      25.799713      72.496154       0.635881       0.427383      -1.057865       0.001379       0.035511      -0.042015       0.055029       0.009558      -0.001761      -0.000749      -0.014108      -0.049159      -0.016563      -0.003568       0.020131             10.949704       6.932130       5.006947       1.742446      15.523304       1.212659      10.393677           0.004022
           41              C       4.885344       0.410883       8.573413      -0.023270      39.531023 0.43420584E+03  0.10106525E+05                                 9.954809                            6.849644       0.028979       2.009338                    0.999237      27.119719      75.158122       0.649424       0.405202      -1.081927       0.010768       0.039561      -0.022449       0.046744       0.000083       0.012162       0.002851       0.016755       0.041528      -0.015673      -0.005792       0.021465             12.721925       7.065538       5.389717       0.362909      19.898912      -2.455826      11.201324           0.002042
           42              C       5.135916       1.772479       6.554132      -0.161927      34.616452 0.42477344E+03  0.99249152E+04                                 9.124813                            6.837610       0.213471       2.041933                    0.999677      29.313498      83.909703       0.635118       0.412746      -1.066958      -0.008543      -0.000120       0.006427       0.010692       0.001318       0.008927      -0.001105      -0.000130       0.037288      -0.010474      -0.005544       0.016018             10.465980       6.167546       3.483838       0.977582      14.100867      -0.652803      11.129528           0.000013
           43              C       4.710697       0.642464       7.173672      -0.105395      33.417479 0.42829090E+03  0.10037710E+05                                 9.005377                            6.919375      -0.019482       1.959536                    0.999629      29.421762      84.622176       0.623425       0.419205      -1.061770      -0.000110       0.016307       0.020202       0.025963       0.005142       0.017586       0.019948       0.018252       0.008597      -0.026261      -0.004357       0.030618             10.240199       5.715154       3.097268       0.046012      14.069301      -2.639968      10.936143          -0.000839
           44              C      11.691153       6.293839       7.788810       0.142344      35.608362 0.36909216E+03  0.83307145E+04                                 9.558424                            6.505488      -0.050610       2.003049                    0.999523      25.815667      72.757867       0.631106       0.429988      -1.055530      -0.027388      -0.017853      -0.056569       0.065336       0.001186       0.007619       0.006650       0.025463      -0.016904      -0.015213      -0.003164       0.018377             12.085116      20.903686      -0.237831      -2.299062       4.828489       1.055270      10.523173           0.003333
           45              C      12.938314       6.275417       7.158266      -0.170520      39.638905 0.46065659E+03  0.11027122E+05                                10.171850                            7.242665      -0.084017       1.942591                    0.999173      30.309396      88.954240       0.599198       0.427022      -1.053768      -0.004121      -0.005778       0.005070       0.008722      -0.000670       0.000853      -0.003052      -0.055030       0.012696      -0.029659       0.003818       0.025841             12.357991      20.570100      -0.542594      -0.927724       5.268292       1.243127      11.235580          -0.001249
           46              C       4.493883       6.517809       7.356342       0.597662      25.014323 0.25222506E+03  0.52244437E+04                                 7.875137                            5.620744      -0.095605       2.026311                    0.999333      22.174592      61.716931       0.629540       0.469711      -1.022906       0.056921       0.008646      -0.036174       0.067995      -0.010787       0.015922      -0.049477      -0.146887      -0.051152      -0.069878      -0.034109       0.103987              9.697162      15.265228      -0.315735      -1.396585       5.019547       1.781631       8.806712           0.000866
           47              C      11.571876       6.579847       9.158839       0.137568      33.131954 0.36794973E+03  0.82927295E+04                                 9.071208                            6.475823       0.052336       2.033131                    0.999388      25.798414      72.491057       0.635864       0.427398      -1.057860      -0.033384       0.012396       0.042187       0.055208       0.001716      -0.001523      -0.001327       0.023475      -0.049206      -0.016587      -0.003548       0.020135             10.948572      17.804103       0.486626       1.787729       4.648374       1.143492      10.393238           0.003900
           48              C       3.131665       6.523543       7.932965      -0.023047      39.512848 0.43401731E+03  0.10101005E+05                                 9.952227                            6.848395       0.028913       2.009410                    0.999236      27.112263      75.132399       0.649452       0.405230      -1.081912      -0.040484       0.005147       0.022322       0.046515       0.005963       0.007192       0.010206      -0.011459       0.041552      -0.015528      -0.005922       0.021450             12.717891      21.820683      -0.746397      -2.127230       5.134461       1.277388      11.198529           0.001837
           49              C      12.692282       6.814768       9.952246      -0.161835      34.609987 0.42470435E+03  0.99228778E+04                                 9.123788                            6.837142       0.213227       2.041906                    0.999676      29.310428      83.898577       0.635128       0.412756      -1.066954       0.003376       0.007894      -0.006454       0.010740       0.000864       0.002400       0.008667       0.001921       0.037158      -0.010444      -0.005539       0.015983             10.464509      15.398736      -0.354371      -0.227733       4.866317       1.153154      11.128474          -0.000001
           50              C      13.898954       6.773699       9.332706      -0.105379      33.409369 0.42818756E+03  0.10034559E+05                                 9.003756                            6.918414      -0.019034       1.959750                    0.999630      29.416837      84.601527       0.623493       0.419189      -1.061793      -0.015025       0.006398      -0.020183       0.025962       0.010112       0.025166       0.008582      -0.005606       0.008362      -0.026275      -0.004331       0.030606             10.238084      15.030407      -0.776031      -2.419535       4.749652       1.055577      10.934193          -0.000860
           51              N       9.235112       7.011684       1.817902      -0.255946      42.153430 0.52143125E+03  0.12584881E+05                                10.015091                            7.313059       0.375133       2.125110                    0.999701      28.519368      78.021585       0.659814       0.384620      -1.106592       0.050878       0.022720       0.143272       0.153726       0.000930      -0.020146      -0.056162      -0.062086      -0.110759      -0.070060      -0.008163       0.078222             12.249497       7.837234       4.295154       2.703646      13.973513       1.091447      14.937744           0.023948
           52              N       9.057107       6.193747       2.846800      -0.018091      31.847867 0.41276025E+03  0.93853284E+04                                 8.269711                            6.452554       0.417365       2.159762                    0.999711      25.919659      68.554644       0.712128       0.378265      -1.112556       0.119809       0.180191       0.008532       0.216555      -0.060501      -0.010008      -0.003906       0.035418       0.182186      -0.093944       0.031598       0.062346              9.890469       6.622503       3.388880       0.942819      12.046669      -0.894306      11.002233           0.010244
           53              N       9.577478       6.679360       3.968133      -0.244524      40.070727 0.53619272E+03  0.13042121E+05                                 9.752296                            7.465997       0.276875       2.099548                    0.999244      28.432067      78.288055       0.645941       0.389840      -1.101995       0.001158       0.051728      -0.138406       0.147762       0.010233       0.013025       0.056557       0.023177      -0.119558      -0.077488       0.021563       0.055926             11.714545       7.195597       3.596755       0.096504      14.717194      -3.006276      13.230844           0.031718
           54              N       5.482921       4.507883       3.684224      -0.256150      42.182355 0.52183274E+03  0.12597134E+05                                10.019770                            7.316106       0.375157       2.124887                    0.999702      28.531800      78.066356       0.659638       0.384645      -1.106562      -0.040551      -0.038523      -0.143519       0.154033      -0.021449      -0.059639       0.002873       0.044709      -0.110656      -0.070150      -0.007988       0.078138             12.255565      16.121913       0.855239       2.047100       5.698841       2.078741      14.945941           0.024009
           55              N       6.306532       4.358315       2.655326      -0.018669      31.862539 0.41301064E+03  0.93917399E+04                                 8.268346                            6.451684       0.421571       2.160961                    0.999716      25.932531      68.574481       0.712697       0.377934      -1.112883      -0.214175      -0.041777      -0.008688       0.218384      -0.030334      -0.007550      -0.007842      -0.111890       0.183182      -0.094719       0.031999       0.062720              9.888542      13.647134       0.467833      -0.463971       5.018669       1.213361      10.999821           0.011121
           56              N       5.658385       4.064187       1.533993      -0.244436      40.085755 0.53641805E+03  0.13049216E+05                                 9.755511                            7.468248       0.274592       2.098714                    0.999244      28.438224      78.314635       0.645743       0.389911      -1.101924      -0.048204       0.018792       0.138610       0.147951       0.015380       0.057225      -0.009674      -0.001952      -0.119316      -0.077447       0.021589       0.055858             11.718645      16.164021      -0.129018      -2.740810       5.755794       1.243531      13.236122           0.031696
           57              N       6.666107       3.599046       9.186350      -0.255140      42.150175 0.52136219E+03  0.12582931E+05                                10.014218                            7.312278       0.375431       2.125038                    0.999703      28.523300      78.034176       0.659883       0.384589      -1.106602      -0.051555      -0.022517      -0.143880       0.154488       0.000428      -0.020408      -0.056279      -0.061964      -0.109332      -0.070109      -0.007997       0.078106             12.248663       7.836387       4.294896       2.702243      13.973736       1.089646      14.935865           0.024468
           58              N       6.844112       4.416983       8.157452      -0.023602      32.028297 0.41545736E+03  0.94617993E+04                                 8.296424                            6.470453       0.415910       2.158250                    0.999738      26.015749      68.857974       0.711680       0.377898      -1.112856      -0.123081      -0.185674      -0.009135       0.222952      -0.062306      -0.010492      -0.004119       0.037093       0.185462      -0.096498       0.032903       0.063595              9.925635       6.644447       3.405322       0.946341      12.094229      -0.897667      11.038228           0.013120
           59              N       6.323741       3.931370       7.036119      -0.243850      40.080900 0.53631633E+03  0.13046417E+05                                 9.754283                            7.467162       0.275454       2.098810                    0.999253      28.442750      78.331879       0.645824       0.389871      -1.101927      -0.001198      -0.051390       0.138931       0.148136       0.010054       0.012744       0.056457       0.023571      -0.118970      -0.077335       0.021821       0.055514             11.717131       7.197092       3.597710       0.097696      14.721155      -3.006315      13.233145           0.031371
           60              N      10.418298       6.102847       7.320028      -0.255133      42.119760 0.52097718E+03  0.12570948E+05                                10.008773                            7.309003       0.376118       2.125497                    0.999703      28.510150      77.982371       0.660128       0.384529      -1.106678       0.040474       0.038709       0.143463       0.154007      -0.021500      -0.059646       0.002797       0.044893      -0.109718      -0.069964      -0.008186       0.078150             12.241297      16.104407       0.853797       2.041907       5.693438       2.075583      14.926045           0.024267
           61              N       9.594687       6.252415       8.348926      -0.021457      31.960497 0.41441992E+03  0.94330443E+04                                 8.290226                            6.466407       0.409762       2.156815                    0.999728      25.974000      68.747122       0.711178       0.378370      -1.112418       0.215274       0.041911       0.008874       0.219496      -0.030386      -0.007734      -0.008003      -0.112229       0.183539      -0.094977       0.032072       0.062905              9.917502      13.692052       0.470047      -0.465296       5.030223       1.217599      11.030231           0.010407
           62              N      10.242834       6.546543       9.470259      -0.243918      40.051991 0.53590793E+03  0.13033452E+05                                 9.748354                            7.463318       0.278411       2.100005                    0.999252      28.429262      78.274902       0.646148       0.389767      -1.102047       0.047978      -0.018620      -0.138726       0.147964       0.015531       0.057085      -0.009838      -0.002149      -0.119768      -0.077503       0.021777       0.055727             11.709271      16.151934      -0.128735      -2.735905       5.752194       1.243049      13.223685           0.031141
           63              O       8.482450       4.449844       0.746088      -0.834541      47.028220 0.89172080E+03  0.24528286E+05                                10.525209                            9.308738      -0.434721       1.832777                    0.997942      33.946559      98.051990       0.611060       0.364405      -1.125437      -0.026609       0.012563       0.021416       0.036394      -0.052041      -0.004968       0.002681       0.091133      -0.054150      -0.060149      -0.018375       0.078524             11.839728      11.865451       2.022608       0.423739      10.558919      -1.287529      13.094815           0.054698
           64              O       7.007091       1.672307       0.652552      -0.570802      35.337509 0.52544720E+03  0.12569885E+05                                 8.520742                            7.072733       0.345730       2.148182                    0.998043      28.033867      73.711725       0.717178       0.357007      -1.139618       0.014149      -0.013868       0.028052       0.034342      -0.035890       0.023403      -0.019188       0.014387       0.078489      -0.049685      -0.005449       0.055135              9.498163       5.602676      -0.361639       1.770615      10.386948      -3.701956      12.504865           0.045839
           65              O       8.071841       2.098773       2.571694      -0.522393      36.719575 0.49618591E+03  0.11698576E+05                                 8.825212                            6.886683       0.460841       2.200253                    0.998885      27.126207      70.759322       0.724787       0.358432      -1.138726       0.008794      -0.002581      -0.034980       0.036161       0.004409      -0.009683       0.052987       0.044676      -0.091859      -0.074060       0.033987       0.040073             10.631203       9.247681       5.379881       2.330113      15.297610       2.804731       7.348319           0.014106
           66              O       8.137431       4.219616       4.756038      -0.834310      47.023011 0.89159834E+03  0.24523951E+05                                10.524166                            9.307876      -0.435033       1.832758                    0.997938      33.944046      98.041181       0.611113       0.364387      -1.125456      -0.001472       0.029623      -0.021389       0.036567      -0.004224       0.000840      -0.005742      -0.138258      -0.054394      -0.060203      -0.018464       0.078667             11.838489      12.183651       1.889710      -1.025700      10.238148       0.885092      13.093669           0.055067
           67              O      11.268502       4.515906       4.849574      -0.570298      35.329531 0.52529815E+03  0.12565461E+05                                 8.519518                            7.071773       0.344833       2.147968                    0.998044      28.029621      73.698666       0.717219       0.357011      -1.139611       0.007213      -0.018255      -0.028217       0.034373      -0.020294      -0.008735       0.029195      -0.060928       0.078068      -0.049616      -0.005690       0.055306              9.496761       9.424726      -1.950434      -2.738656       6.562836       3.055214      12.502722           0.045897
           68              O      10.466030       3.696392       2.930432      -0.522700      36.723455 0.49627752E+03  0.11700604E+05                                 8.822651                            6.884871       0.464809       2.201405                    0.998878      27.137874      70.776081       0.725311       0.358177      -1.138993      -0.000332      -0.009419       0.034285       0.035557       0.019420       0.045784      -0.029408      -0.027132      -0.090708      -0.074796       0.033925       0.040871             10.627877      18.213562       1.650117       3.483174       6.323722       1.074808       7.346348           0.015276
           69              O       7.418769       6.160886      10.258164      -0.841930      47.278759 0.89749447E+03  0.24724959E+05                                10.554888                            9.332573      -0.433593       1.831862                    0.997892      34.065720      98.445517       0.610942       0.363917      -1.125905       0.027397      -0.013313      -0.021080       0.037043      -0.051882      -0.005081       0.004555       0.091779      -0.068513      -0.057968      -0.023122       0.081090             11.875655      11.899780       2.033514       0.425819      10.590523      -1.291298      13.136663           0.059917
           70              O       8.894128       8.938423      10.351700      -0.569877      35.329813 0.52531906E+03  0.12566097E+05                                 8.519480                            7.071861       0.345579       2.148166                    0.998056      28.029968      73.700182       0.717222       0.357006      -1.139614      -0.014386       0.013492      -0.028323       0.034514      -0.035705       0.023643      -0.019381       0.014423       0.077659      -0.049369      -0.005910       0.055279              9.496563       5.601888      -0.361064       1.770006      10.385050      -3.700962      12.502752           0.046789
           71              O       7.829378       8.511957       8.432558      -0.526524      36.829676 0.49797403E+03  0.11749751E+05                                 8.834979                            6.893307       0.464242       2.200514                    0.998843      27.195328      70.936371       0.725445       0.357832      -1.139352      -0.009059       0.005891       0.032477       0.034228       0.003343      -0.009961       0.055007       0.051912      -0.087242      -0.076772       0.033511       0.043261             10.644574       9.257440       5.387593       2.332704      15.320229       2.808153       7.356054           0.019061
           72              O       7.763788       6.391114       6.248214      -0.842165      47.286581 0.89766891E+03  0.24731039E+05                                10.556664                            9.334036      -0.432519       1.832098                    0.997901      34.067320      98.453618       0.610838       0.363960      -1.125868       0.001583      -0.030056       0.020911       0.036649      -0.004289       0.001609      -0.006253      -0.137716      -0.068261      -0.057672      -0.023079       0.080752             11.877815      12.227157       1.898787      -1.030642      10.266983       0.889101      13.139307           0.059240
           73              O       4.632717       6.094824       6.154678      -0.570396      35.338346 0.52550278E+03  0.12571535E+05                                 8.520666                            7.072968       0.346578       2.148360                    0.998059      28.035533      73.716821       0.717188       0.356993      -1.139630      -0.007072       0.018656       0.028169       0.034519      -0.019968      -0.008836       0.028854      -0.060942       0.078037      -0.049438      -0.005485       0.054923              9.497764       9.425527      -1.950299      -2.737968       6.563458       3.055347      12.504307           0.046702
           74              O       5.435189       6.914338       8.073820      -0.525038      36.791446 0.49733572E+03  0.11732021E+05                                 8.834461                            6.893210       0.457803       2.198857                    0.998857      27.162349      70.863848       0.724700       0.358282      -1.138889      -0.000597       0.009910      -0.033747       0.035177       0.019844       0.045916      -0.030015      -0.028247      -0.089493      -0.075310       0.033643       0.041668             10.643587      18.243483       1.651301       3.488298       6.331551       1.076201       7.355728           0.015937

******************************************************
Auxiliary information for the entire system
The total spin magnetic moment of the unit cell is   14.403012
The total net atomic charge of the unit cell is   -0.000000
Accuracy of reproducing the electrostatic potential in the unit cell:
  The inner radius (bohr) =    5.0000
  The outer radius (bohr) =   12.0000
  Valid grid points have density less than (e/(bohr^3)) =    0.0001
  The number of valid grid points were=        57622
  The rms potential error without charges in kcal/mol is=      3.69560
  The rms potential error with partial charges in kcal/mol is=      0.46738
  The RRMSE value at monopole order=      0.12647
  The rms potential error with partial charges and cloud penetration in kcal/mol is=      0.46673
  The RRMSE value at monopole order with cloud penetration is=      0.12629
  The rms potential error with partial charges and atomic dipoles in kcal/mol is=      0.27029
  The RRMSE value at dipole order=      0.07314
  The rms potential error with partial charges, atomic dipoles and cloud penetration in kcal/mol is=      0.27008
  The RRMSE value at dipole order with cloud penetration=      0.07308

******************************************************
The electron densities and ab initio electrostatic potential were computed in VASP using the PBE functional and
projector augmented wave method. See the main text of the journal article for a description of computational details.
The atomic charges, dipoles, and quadrupoles were computed with the DDEC6 method as described in
(a) T. A. Manz and N. Gabaldon Limas, RSC Adv. 6 (2016) 47771-47801 DOI: 10.1039/c6ra04656h
(b) N. Gabaldon Limas and T. A. Manz, RSC Adv. 8 (2018) 2678-2707 DOI: 10.1039/c7ra11829e.
For each atom in the material, the electron cloud parameters were fit to the spherically averaged atom-in-material
electron density using radial positions for which this density was between 10^-4 and 10^-2 electrons per cubic bohr.
The polarizabilities, dispersion coefficients, and quantum Drude oscillator (QDO) parameters were fit using the MCLF method.
The magnetic structure of the system was optimized in VASP from the default ferromagnetic initial guess using spin polarization.
The atomic spin moments (ASMs) were computed on this optimized magnetic structure using the DDEC6 partition as inputs
to the method of T. A. Manz and D. S. Sholl, J. Chem. Theory Comput. 7 (2011) 4146-4164 DOI: 10.1021/ct200539n.
The RMSE and RRMSE were computed using a uniform grid with Ewald summation.
