# Supplementary material for: A collection of forcefield precursors for metal–organic frameworks
Source: RSC Adv. 2019 Nov 13;9(63):36492–507. doi: 10.1039/c9ra07327b (PMC9075174; doi:10.1039/c9ra07327b)
Supplement: RA-009-C9RA07327B-s5524 [file RA-009-C9RA07327B-s5524.xyz]

  286
jmolscript: load "" {1 1 1} spacegroup "x,y,z" unitcell [{     17.742100     0.000000     0.000000 }, {     -5.913969    16.727435     0.000000 }, {     -5.913969    -8.363581    14.486463 }]
Zn     4.435621     3.136514    12.675655     0.714955
Zn    -4.435428     9.409268     9.054039     0.714956
Zn    -1.478468     1.045516     5.432424     0.714957
Zn     1.478565    11.500129     1.810808     0.714953
Zn    10.349615    -4.181756    10.864847     0.715070
Zn     7.392582     4.181893     3.621616     0.715071
B     15.691113     0.000000     0.000000     0.317682
B      0.683751    10.611953     7.243231     0.317682
B     -5.230314     5.148757     5.568596     0.317862
B      6.597743     9.330579     1.674635     0.317908
B      6.820063     0.000000     0.000000     0.317681
B      3.640736     2.248236     7.243231     0.317683
B     -2.273307    -3.214929     8.917867     0.317908
B     -8.187299     0.966966    12.811828     0.317861
H     -5.581598    15.185177     1.269014     0.149532
H      2.802179     6.968766    12.423591     0.167867
H      2.162280     5.715052    13.184130     0.170718
H      3.054107     5.485874    11.874554     0.164457
H     12.132098    12.949544     0.013038     0.046079
H     -1.564766    12.344903     5.974217     0.149581
H     -0.277862     9.146649     9.306104     0.167871
H     -1.246590     8.125432     8.545565     0.170713
H     -1.759916     8.889888     9.855141     0.164440
H     -3.663060    11.572944     7.230194     0.046076
H     -4.261580     4.320776     8.405046     0.149766
H     -5.903322     7.769945     5.507753     0.167717
H     -4.478035     8.468318     5.709115     0.170082
H     -5.736534     8.956767     6.569611     0.164520
H     -4.223713     6.549718     9.672611     0.045437
H     -0.419801     1.604287    13.324649     0.149718
H      9.293360     9.569782     1.735478     0.167722
H      9.476700    11.146341     1.534116     0.170078
H     10.356699    10.122614     0.673621     0.164532
H      1.669030     2.382937    12.057083     0.045403
H      0.332381     1.870134     0.701145     0.150091
H     14.630146    -1.088935     2.239607     0.168254
H     13.990258     0.196575     2.945098     0.170864
H     14.882096    -0.822954     3.798351     0.164807
H      0.304010     1.900267     3.265249     0.046020
H      4.349214     7.365097     0.808345     0.149890
H      5.636132    11.849733     1.912213     0.168275
H      4.667421    11.701707     3.176881     0.170357
H      4.154077    12.453593     1.860062     0.164706
H      2.250921     8.838785     0.848907     0.046085
H      7.566445    -3.245061     6.542087     0.150054
H      0.010714     9.248646     5.003624     0.168253
H      1.435991     9.073838     4.298134     0.170878
H      0.177481     9.574816     3.444881     0.164860
H      1.690309    13.465623     3.977983     0.045992
H     11.408222     2.373684     6.434887     0.149951
H     -2.534700     5.081845     5.331018     0.168274
H     -2.351377     4.119169     4.066350     0.170373
H     -1.471361     3.885834     5.383170     0.164729
H     -4.245047     0.886614     6.394325     0.046087
H      6.246516     8.035978    12.516304     0.150524
H      8.716175    -5.879559    14.309728     0.168068
H      8.076267    -5.911355    12.843698     0.170547
H      8.968111    -4.662647    13.300022     0.164570
H     12.132098    -6.485957    11.208176     0.045855
H     10.263285     5.381288     7.703901     0.149777
H     11.550145     4.094907     3.268146     0.167950
H     10.581427     5.264150     2.764017     0.170447
H     10.068083     3.747808     2.771260     0.164577
H      8.164975     4.679560     6.407363     0.045868
H      1.652470    -1.075442    14.025793     0.149763
H      5.924736     8.072698     3.975085     0.167957
H      7.350019     7.549134     4.479214     0.170435
H      6.091509     6.559706     4.471971     0.164539
H      7.604289     5.075948     0.835869     0.045862
H      5.494183    -3.977697     9.213390     0.150515
H      3.379368    10.439662     7.419966     0.168067
H      3.562711     9.825779     8.885996     0.170537
H      4.442721    11.082841     8.429673     0.164535
H      7.583031    -3.269278    10.521518     0.045888
H     -2.624534     6.821573    13.217449     0.149587
H     -0.154875    15.332386     2.062872     0.167870
H     -0.794783    14.078658     1.302333     0.170714
H      0.097061    13.849504     2.611909     0.164442
H      3.261048    12.949544    -0.013038     0.046078
H      1.392235     3.981210     8.512246     0.149536
H      2.679095     0.782893     5.180359     0.167868
H      1.710377    -0.238310     5.940898     0.170720
H      1.197033     0.526121     4.631322     0.164458
H     -0.706075     3.209227     7.256269     0.046081
H     -7.218580    12.684471     6.081417     0.149721
H     -2.946314    -0.593739     8.978710     0.167724
H     -1.521031     0.104629     8.777348     0.170082
H     -2.779541     0.593062     7.916852     0.164534
H     -1.266761    -1.814045     4.813852     0.045406
H     -3.376867     9.967889     1.161814     0.149774
H     -5.491682     1.206168    12.750985     0.167718
H     -5.308339     2.782731    12.952347     0.170082
H     -4.428329     1.759020    13.812842     0.164521
H     -1.288019    10.746564     2.429380     0.045439
H      3.289452    -6.493460    13.785318     0.150058
H     -6.068871     7.274877    12.246856     0.168251
H     -6.708770     8.560374    11.541365     0.170875
H     -5.816943     7.540828    10.688112     0.164860
H      3.261048    -6.463375    11.221214     0.045994
H      7.306284    -0.998499    13.678118     0.149954
H      8.593188     3.486116    12.574250     0.168272
H      7.624460     3.338066    11.309582     0.170372
H      7.111134     4.089977    12.626401     0.164729
H      5.207990     0.475188    13.637556     0.046088
H      4.609470     5.118670     7.944376     0.150089
H      2.967728     0.884971     9.482839     0.168257
H      4.393015     0.710176    10.188329     0.170869
H      3.134516     1.211170    11.041582     0.164810
H      4.647337     5.101967    10.508480     0.046022
H      8.451249    10.737416     8.051576     0.149887
H      0.422310    -3.281836     9.155445     0.168279
H      0.605650    -4.244488    10.420113     0.170364
H      1.485649    -4.477849     9.103293     0.164708
H     -7.202020     9.250348     8.092138     0.046086
H      9.203431    -0.327839     1.970159     0.150513
H      5.759096     2.484026     0.176735     0.168068
H      5.119208     2.452257     1.642765     0.170540
H      6.011046     3.700956     1.186441     0.164536
H      9.175060     1.877685     3.278287     0.045887
H     13.220264    -2.982438     6.782562     0.149761
H     -3.234918    -4.268736    11.218317     0.167959
H     -4.203629    -3.099483    11.722446     0.170439
H     -4.716973    -4.615825    11.715203     0.164541
H     11.121971    -3.684141     8.079100     0.045864
H     -1.304605     7.288148     0.460670     0.149783
H      8.881764    -0.290958    10.511378     0.167952
H     10.307041    -0.814532    10.007249     0.170451
H      9.048531    -1.803960    10.014492     0.164578
H     -7.180741    -3.287649    13.650594     0.045870
H      2.537172     4.385983     5.273073     0.150529
H      6.336350     2.075941     7.066497     0.168071
H      6.519673     1.462031     5.600467     0.170548
H      7.399689     2.719102     6.056790     0.164572
H      4.626003     5.094378     3.964945     0.045859
H     14.690459     0.000000     0.000000    -0.173196
H      1.017299     9.668526     7.243231    -0.173198
H     -4.896766     5.620463     4.751560    -0.173660
H      6.931301     9.802300     2.491672    -0.173685
H      5.819409     0.000000     0.000000    -0.173199
H      3.974284     1.304808     7.243231    -0.173197
H     -1.939749    -2.743208     9.734903    -0.173683
H     -7.853751     1.438672    11.994791    -0.173662
C     11.608126    14.840586     0.576561    -0.116952
C      3.996816     5.940875    13.418811     0.487585
C      2.939382     6.033705    12.681450    -0.593837
C      5.574683     5.261750    14.322766    -0.119885
C     -1.705518    11.709267     6.666670    -0.117008
C     -1.645191     9.930320     8.310884     0.487610
C     -1.205185     8.964318     9.048245    -0.593854
C     -2.811439    11.191560     7.406929    -0.119793
C     -4.480397     5.210673     8.152981    -0.117073
C     -5.004380     7.317483     7.076637     0.487681
C     -5.297719     8.179774     6.159644    -0.593848
C     -4.472109     6.504546     8.757067    -0.119966
C      0.492145     1.694617    13.576713    -0.117106
C      8.567109    10.266465     0.166594     0.487689
C      9.477877    10.277346     1.083587    -0.593811
C      1.709250     2.133707    12.972628    -0.119825
C     -0.219988     1.442754     1.345792    -0.117192
C     15.824789     0.286900     2.632190     0.487349
C     14.767359    -0.398085     2.920471    -0.593263
C     -0.339442     1.409312     2.768363    -0.120050
C      4.208465     8.282599     1.012604    -0.116872
C      4.268802    10.596010     1.731132     0.487566
C      4.708813    11.717589     2.199045    -0.593296
C      3.102544     9.182536     1.090831    -0.119541
C      1.433650    12.819125     5.897439    -0.117212
C      0.909651    10.833567     4.611041     0.487377
C      0.616308     9.608279     4.322761    -0.593295
C      1.441920    12.695329     4.474868    -0.119994
C     12.320166     2.546811     6.230628    -0.116910
C     -3.260948     3.374812     5.512099     0.487610
C     -2.350187     4.163506     5.044186    -0.593373
C     -4.204830     1.804112     6.152401    -0.119536
C      5.694149     8.807949    12.564109    -0.117159
C      9.910799    -6.227502    12.921925     0.487567
C      8.853375    -5.635347    13.371005    -0.593581
C     11.488655    -6.670789    11.881797    -0.119761
C     10.122524     5.099423     6.807189    -0.117142
C     10.182830     4.564959     4.444447     0.487470
C     10.622825     4.409382     3.239173    -0.593612
C      9.016593     4.717193     5.988704    -0.119875
C      7.347625     7.061491     0.436043    -0.117157
C      6.823657     6.940239     2.798785     0.487452
C      6.530330     7.303236     4.004058    -0.593548
C      7.355906     5.891414     1.254528    -0.119785
C      6.406126    -4.241155     9.165585    -0.117092
C      2.653138    11.450012     8.807770     0.487517
C      3.563893    10.650437     8.358689    -0.593538
C      7.623239    -3.937545     9.847898    -0.119909
C     -3.176901     6.476994    13.909902    -0.117000
C      1.039749    14.304476     1.067652     0.487610
C     -0.017675    14.397320     1.805013    -0.593854
C      2.617605    13.625334     0.163697    -0.119793
C      1.251474     3.345561     7.819793    -0.116962
C      1.311780     1.566582     6.175579     0.487586
C      1.751775     0.600566     5.438218    -0.593839
C      0.145543     2.827840     7.079534    -0.119887
C     -1.523425    -3.153062     6.333482    -0.117112
C     -2.047393    -1.046231     7.409826     0.487689
C     -2.340720    -0.183923     8.326819    -0.593814
C     -1.515144    -1.859200     5.729396    -0.119824
C     -2.464924    10.058215     0.909750    -0.117067
C     -6.217912     1.902881    14.319869     0.487680
C     -5.307157     1.913745    13.402876    -0.593849
C     -1.247811    10.497316     1.513835    -0.119970
C      2.737076    -6.920852    13.140671    -0.117204
C     -4.874234     8.650705    11.854273     0.487376
C     -5.931668     7.965714    11.565992    -0.593295
C     -3.296367     9.773114    11.718100    -0.119997
C      7.165532    -0.081001    13.473859    -0.116903
C      7.225859     2.232396    12.755331     0.487610
C      7.665865     3.353966    12.287418    -0.593375
C      6.059611     0.818934    13.395632    -0.119539
C      4.390653     4.455433     8.589024    -0.117198
C      3.866670     2.469899     9.875422     0.487350
C      3.573331     1.244617    10.163702    -0.593264
C      4.398941     4.331664    10.011595    -0.120049
C     -8.378905    10.910547     8.255835    -0.116875
C     -0.303941    -4.988873     8.974364     0.487567
C      0.606827    -4.200170     9.442277    -0.593296
C     -7.161800    10.167850     8.334062    -0.119541
C      8.651062     0.444132     1.922354    -0.117081
C      6.953739     2.136108     1.564538     0.487515
C      5.896309     2.728255     1.115458    -0.593537
C      8.531608     1.692841     2.604666    -0.119910
C     13.079515    -3.264287     7.679274    -0.117161
C     -4.602248    -3.798706    10.042016     0.487451
C     -4.162237    -3.954260    11.247290    -0.593547
C     11.973594    -3.646501     8.497759    -0.119784
C     -7.437400    -1.302098    14.050420    -0.117137
C      9.780701    -1.423395    11.687678     0.487470
C      9.487358    -1.060421    10.482405    -0.593615
C     10.312970    -2.472190    13.231935    -0.119878
C      3.449116     4.122526     5.320878    -0.117168
C      5.610102     3.086265     5.678693     0.487569
C      6.520863     2.286698     6.127774    -0.593583
C      4.666220     4.426123     4.638565    -0.119761
N      4.611871     4.974029    13.369557    -0.327863
N      4.570487     6.945365    14.260474    -0.255065
N     -2.761759    10.187923     8.360138    -0.327883
N     -0.889379    10.805993     7.469220    -0.255090
N     -4.793832     7.700551     8.137046    -0.327823
N     -4.981913     5.891468     6.965091    -0.254895
N      2.944105     2.229059    13.592648    -0.327799
N      7.215160     9.812316     0.278140    -0.254922
N     -1.302244     0.727676     3.494135    -0.328012
N     16.398443     0.513545     1.341446    -0.255018
N      3.152230    10.509861     1.483414    -0.327820
N      5.024608     9.429268     1.393598    -0.255005
N      1.120187    11.560366     3.749097    -0.328005
N      0.932135    11.449985     5.901785    -0.254973
N     -2.969980     2.293386     5.759818    -0.327856
N     -4.612893     3.698491     5.849634    -0.254959
N     10.525855    -5.701432    12.109234    -0.327929
N     10.484459    -7.458637    13.371005    -0.254994
N      9.066261     4.393505     4.642911    -0.327919
N     10.938652     4.856027     5.623645    -0.254950
N      7.034191     5.830372     2.600320    -0.327902
N      6.846126     7.749836     1.619587    -0.255022
N      8.858086    -4.522171     9.620460    -0.327916
N      1.301188    11.580482     8.358689    -0.255012
N      1.654805    13.337631     1.116906    -0.327881
N      1.613409    15.308951     0.225989    -0.255092
N      0.195211     1.824185     6.126325    -0.327864
N      2.067602     2.442272     7.017243    -0.255063
N     -1.836859    -0.663183     6.349417    -0.327799
N     -2.024924    -2.472244     7.521372    -0.254921
N     -0.012964    10.592657     0.893815    -0.327821
N     -7.569862     1.448730    14.208323    -0.254896
N     -4.259179     9.091464    10.992328    -0.328004
N     -4.300563     8.877374    13.145017    -0.254975
N      6.109291     2.146252    13.003049    -0.327856
N      7.981671     1.065661    13.092865    -0.254961
N      4.077218     3.196714    10.737366    -0.328013
N      3.889137     3.086293     8.584678    -0.255016
N     -5.926945    10.657131     8.726645    -0.327820
N     -1.655890    -4.665200     8.636829    -0.255005
N      7.568806     2.662194     2.377229    -0.327915
N      7.527393     0.904965     1.115458    -0.255015
N     12.023280    -3.970164     9.843552    -0.327901
N     -3.846442    -3.507660     8.862818    -0.255021
N      9.991237    -2.533258    11.886143    -0.327917
N      9.803185    -0.613776    12.866876    -0.254952
N      5.901070     3.841501     4.866003    -0.327929
N      4.258157     3.216743     6.127774    -0.254992

The following XYZ coordinates are in angstroms. Other properties are in atomic units.
The sperically averaged electron density of each atom fit to a function of the form exp(a - br)
eigen_1, eigen_2 and eigen_3 are the three eigenvalues of traceless quadrupole moment tensor
  atom number  atomic symbol              X              Y              Z     net charge C6 coefficient C8 coefficient C10 coefficient fluctuating dipole atomic polarizability isotropic forcefield polarizability              a              b squared Pearson coefficient          <r^3>          <r^4>         wp_QDO          m_QDO          q_QDO       dipole_x       dipole_y       dipole_z         dipole            Qxy            Qxz            Qyz     Q(x^2-y^2)  Q(3z^2 - R^2)        eigen_1        eigen_2        eigen_3 static polarizability      alpha(xx)      alpha(xy)      alpha(xz)      alpha(yy)      alpha(yz)      alpha(zz) atomic spin moment
            1             Zn       4.435621       3.136514      12.675655       0.714955     104.938125 0.19335992E+04  0.61580275E+05                                17.479590                           13.933762       0.622804       2.066899                    0.992493      46.909340     125.057710       0.510775       0.376532      -1.169942      -0.000094       0.000048       0.000028       0.000110       0.006238       0.010900      -0.007455      -0.004557      -0.012709      -0.017585       0.008689       0.008896             21.671032      21.672258      -1.026946      -1.778505      20.940002       1.255162      22.400836          -0.000007
            2             Zn      -4.435428       9.409268       9.054039       0.714956     104.937977 0.19335944E+04  0.61580066E+05                                17.479552                           13.933726       0.622804       2.066899                    0.992493      46.909295     125.057424       0.510777       0.376531      -1.169943       0.000080      -0.000071      -0.000037       0.000113       0.006282       0.010892      -0.007460      -0.004374      -0.012684      -0.017584       0.008627       0.008957             21.671010      21.667314      -1.028138      -1.773756      20.945376       1.262606      22.400340          -0.000006
            3             Zn      -1.478468       1.045516       5.432424       0.714957     104.938286 0.19335983E+04  0.61580249E+05                                17.479628                           13.933771       0.622796       2.066897                    0.992493      46.909329     125.057756       0.510774       0.376532      -1.169941       0.000076      -0.000072       0.000029       0.000109       0.006284      -0.010662       0.007792      -0.004295      -0.012713      -0.017586       0.008690       0.008896             21.671130      21.667109      -1.028862       1.776247      20.945570      -1.258358      22.400711          -0.000006
            4             Zn       1.478565      11.500129       1.810808       0.714953     104.937726 0.19335947E+04  0.61580066E+05                                17.479505                           13.933715       0.622812       2.066901                    0.992493      46.909296     125.057340       0.510777       0.376530      -1.169944      -0.000094       0.000052      -0.000035       0.000113       0.006260      -0.010664       0.007782      -0.004492      -0.012678      -0.017583       0.008627       0.008956             21.670893      21.671637      -1.026555       1.781656      20.940554      -1.251372      22.400488          -0.000007
            5             Zn      10.349615      -4.181756      10.864847       0.715070     104.925219 0.19332856E+04  0.61568205E+05                                17.478774                           13.932962       0.623024       2.067021                    0.992487      46.906210     125.049990       0.510768       0.376550      -1.169920       0.000060       0.000080      -0.000003       0.000100      -0.012394       0.000264       0.000085       0.008744       0.027025      -0.017649       0.008575       0.009074             21.670516      21.667153       2.059479      -0.003881      23.123705       0.005450      20.220690          -0.000000
            6             Zn       7.392582       4.181893       3.621616       0.715071     104.925205 0.19332851E+04  0.61568181E+05                                17.478772                           13.932960       0.623024       2.067022                    0.992487      46.906203     125.049966       0.510768       0.376550      -1.169920       0.000056       0.000084      -0.000000       0.000100      -0.012388      -0.000008       0.000278       0.008779       0.027025      -0.017649       0.008574       0.009074             21.670517      21.667478       2.059604       0.006467      23.123375      -0.001826      20.220698           0.000000
            7              B      15.691113       0.000000       0.000000       0.317682      28.598330 0.37798914E+03  0.88474198E+04                                 9.200203                            7.215171      -0.293986       1.882740                    0.998728      27.877284      88.363247       0.506668       0.516470      -0.978069       0.025882       0.000015       0.000042       0.025882       0.000210       0.000177       0.000201      -0.008890       0.009057      -0.005963       0.002772       0.003191             11.085837       7.676756      -0.000363       0.003019      12.791844      -0.000687      12.788910           0.000016
            8              B       0.683751      10.611953       7.243231       0.317682      28.598137 0.37798554E+03  0.88473491E+04                                 9.200264                            7.215202      -0.294002       1.882735                    0.998728      27.877548      88.365277       0.506658       0.516479      -0.978061      -0.008625       0.024405       0.000040       0.025884       0.002987       0.000134       0.000364       0.006641       0.009042      -0.005983       0.002735       0.003248             11.085922      12.223549       1.607866       0.001475       8.245430      -0.003033      12.788787           0.000016
            9              B      -5.230314       5.148757       5.568596       0.317862      28.565301 0.37752792E+03  0.88357561E+04                                 9.196231                            7.212699      -0.295312       1.882435                    0.998723      27.887764      88.451907       0.506447       0.516747      -0.977736      -0.008721      -0.012182       0.021284       0.026028      -0.001592       0.002979       0.004133       0.001000      -0.009323      -0.006922       0.003221       0.003700             11.078686      12.210781      -0.800205       1.387994      11.645774       1.961147       9.379501           0.000011
           10              B       6.597743       9.330579       1.674635       0.317908      28.562081 0.37750026E+03  0.88346983E+04                                 9.194238                            7.211641      -0.295569       1.882371                    0.998722      27.885329      88.434005       0.506582       0.516633      -0.977817      -0.008596      -0.012320      -0.021261       0.026033      -0.001510      -0.002556      -0.003727       0.001205      -0.009603      -0.006403       0.003173       0.003230             11.075313      12.207016      -0.799099      -1.384803      11.640796      -1.960860       9.378125           0.000007
           11              B       6.820063       0.000000       0.000000       0.317681      28.598204 0.37798666E+03  0.88473673E+04                                 9.200243                            7.215189      -0.293974       1.882744                    0.998728      27.877403      88.364305       0.506662       0.516476      -0.978064       0.025885       0.000003       0.000039       0.025885       0.000237       0.000299       0.000248      -0.008911       0.009033      -0.005977       0.002731       0.003246             11.085895       7.676796       0.000397      -0.003321      12.792042       0.000396      12.788846           0.000017
           12              B       3.640736       2.248236       7.243231       0.317683      28.598255 0.37798769E+03  0.88473922E+04                                 9.200220                            7.215177      -0.294011       1.882733                    0.998728      27.877431      88.364225       0.506665       0.516473      -0.978066      -0.008613       0.024407       0.000042       0.025882       0.002960       0.000130       0.000234       0.006657       0.009067      -0.005969       0.002775       0.003194             11.085859      12.223834       1.607220      -0.001666       8.244900       0.002641      12.788843           0.000016
           13              B      -2.273307      -3.214929       8.917867       0.317908      28.562211 0.37750210E+03  0.88347511E+04                                 9.194271                            7.211663      -0.295584       1.882366                    0.998722      27.885375      88.434164       0.506580       0.516634      -0.977817      -0.008750      -0.012211      -0.021260       0.026032      -0.001553      -0.002661      -0.003651       0.000960      -0.009599      -0.006401       0.003172       0.003229             11.075366      12.206038      -0.799497      -1.387112      11.641962      -1.959217       9.378099           0.000007
           14              B      -8.187299       0.966966      12.811828       0.317861      28.565222 0.37752668E+03  0.88357199E+04                                 9.196204                            7.212679      -0.295294       1.882440                    0.998723      27.887744      88.451809       0.506448       0.516746      -0.977736      -0.008579      -0.012283       0.021286       0.026030      -0.001553       0.002904       0.004187       0.001223      -0.009326      -0.006923       0.003222       0.003701             11.078642      12.211417      -0.799942       1.386325      11.644994       1.962330       9.379515           0.000010
           15              H      -5.581598      15.185177       1.269014       0.149532       1.772449 0.14319778E+02  0.16665072E+03                                 2.656285                            2.401861      -1.631018       2.127744                    0.989390       4.408469      14.560248       0.348373       1.510744      -0.663611       0.020772       0.014037       0.038414       0.045871      -0.013532       0.015354       0.023453      -0.024728       0.023281      -0.036238       0.004628       0.031611              2.769422       2.558102       0.324647       0.780279       2.529747       0.754329       3.220417          -0.000252
           16              H       2.802179       6.968766      12.423591       0.167867       1.326882 0.10289106E+02  0.10953121E+03                                 2.164157                            1.999536      -1.292874       2.280351                    0.996094       3.869153      11.965390       0.394852       1.457176      -0.673992       0.013979       0.012826       0.005143       0.019657       0.006879      -0.003615       0.003562      -0.025494      -0.018280      -0.013945      -0.003870       0.017815              2.241605       1.718731      -0.231299       0.165318       3.195907      -0.255608       1.810175          -0.000031
           17              H       2.162280       5.715052      13.184130       0.170718       1.311145 0.10736096E+02  0.11529759E+03                                 2.140331                            2.038027      -1.144139       2.352546                    0.996905       3.820639      11.795838       0.393122       1.450791      -0.675982       0.006453      -0.006764       0.010834       0.014310       0.003782       0.000088      -0.005344      -0.024329       0.032555      -0.018193       0.003536       0.014657              2.164859       2.698126       0.394146      -0.478854       1.890087      -0.168071       1.906364          -0.000041
           18              H       3.054107       5.485874      11.874554       0.164457       1.274951 0.94987020E+01  0.99717237E+02                                 2.142766                            1.938609      -1.495057       2.174324                    0.995395       4.071534      12.753029       0.393235       1.483705      -0.666916       0.009235      -0.007917      -0.008063       0.014594       0.002254      -0.002606       0.008617      -0.001231      -0.002493      -0.009802       0.001035       0.008767              2.277518       1.653724      -0.118139      -0.074104       2.291614       0.896159       2.887215          -0.000042
           19              H      12.132098      12.949544       0.013038       0.046079       1.748114 0.13589895E+02  0.15412770E+03                                 2.492943                            2.222340      -1.378105       2.180389                    0.994562       4.590251      14.356972       0.396283       1.362813      -0.689650       0.035916      -0.028824       0.010015       0.047128      -0.015826       0.017006       0.015483      -0.001944      -0.052524      -0.035883       0.011267       0.024615              2.655672       2.752733      -1.046031       0.086681       3.238719       0.086758       1.975564          -0.000073
           20              H      -1.564766      12.344903       5.974217       0.149581       1.771825 0.14312223E+02  0.16652549E+03                                 2.654629                            2.400434      -1.630777       2.127878                    0.989393       4.406742      14.548539       0.348681       1.509746      -0.663782       0.006280       0.024259      -0.038414       0.045865      -0.002741      -0.016910      -0.022234       0.036293       0.023253      -0.036181       0.004659       0.031522              2.767648       2.327350       0.243370      -0.450631       2.757302      -0.986297       3.218291          -0.000253
           21              H      -0.277862       9.146649       9.306104       0.167871       1.327136 0.10292181E+02  0.10957910E+03                                 2.165032                            2.000309      -1.293358       2.280163                    0.996092       3.869912      11.971054       0.394610       1.457867      -0.673869       0.007434       0.017471      -0.005148       0.019673       0.013357      -0.004535       0.002299       0.011215      -0.018176      -0.013989      -0.003797       0.017787              2.242540       3.178519       0.284520       0.296242       1.738192      -0.070707       1.810908          -0.000031
           22              H      -1.246590       8.125432       8.545565       0.170713       1.311303 0.10739250E+02  0.11535555E+03                                 2.141758                            2.039337      -1.144246       2.352492                    0.996906       3.821968      11.806399       0.392651       1.452230      -0.675722      -0.008533       0.003849      -0.010843       0.014325       0.010586       0.005090       0.001787       0.014269       0.032597      -0.018222       0.003492       0.014730              2.166324       1.733250       0.052708      -0.001136       2.858216       0.507854       1.907506          -0.000040
           23              H      -1.759916       8.889888       9.855141       0.164440       1.274917 0.94986835E+01  0.99717724E+02                                 2.142804                            1.938678      -1.495145       2.174296                    0.995395       4.071527      12.753356       0.393204       1.483812      -0.666900      -0.010543       0.006069       0.008078       0.014603       0.002145      -0.008958      -0.000323      -0.001845      -0.002443      -0.009772       0.001056       0.008717              2.277543       2.295042       0.108541      -0.869529       1.650404      -0.228774       2.887182          -0.000041
           24              H      -3.663060      11.572944       7.230194       0.046076       1.747813 0.13586733E+02  0.15407825E+03                                 2.492312                            2.221813      -1.377978       2.180446                    0.994560       4.589861      14.353713       0.396414       1.362483      -0.689712      -0.039151       0.024252      -0.010019       0.047131      -0.011703      -0.008889      -0.021135       0.021403      -0.052505      -0.035813       0.011197       0.024615              2.654964       3.841029      -0.660640      -0.052757       2.148774      -0.110618       1.975089          -0.000076
           25              H      -4.261580       4.320776       8.405046       0.149766       1.770788 0.14307474E+02  0.16650466E+03                                 2.657043                            2.402687      -1.627451       2.129856                    0.989413       4.407747      14.567141       0.347840       1.513083      -0.663223       0.018339      -0.041382       0.008619       0.046077      -0.019432       0.009372       0.014040      -0.046022       0.011882      -0.036827       0.004751       0.032076              2.770181       2.090462      -0.532366       0.094425       3.976837      -0.215546       2.243243          -0.000240
           26              H      -5.903322       7.769945       5.507753       0.167717       1.333397 0.10354603E+02  0.11046182E+03                                 2.175630                            2.009223      -1.298517       2.277711                    0.996004       3.885056      12.048066       0.392711       1.462022      -0.673076      -0.006489      -0.018232       0.004211       0.019806       0.009210       0.001640       0.011096      -0.008456      -0.024028      -0.014290      -0.003966       0.018256              2.253946       2.154668       0.359349       0.683000       2.165105       0.471671       2.442066          -0.000034
           27              H      -4.478035       8.468318       5.709115       0.170082       1.329201 0.10927670E+02  0.11795420E+03                                 2.164847                            2.059814      -1.158583       2.345091                    0.996745       3.856500      11.963138       0.389727       1.455995      -0.674923       0.009490      -0.004825       0.009779       0.014456      -0.002651       0.009406       0.006730       0.010291      -0.041423      -0.019338       0.004213       0.015125              2.190199       2.535006       0.440588      -0.544837       1.954816      -0.253635       2.080773          -0.000041
           28              H      -5.736534       8.956767       6.569611       0.164520       1.270689 0.94597844E+01  0.99215003E+02                                 2.139328                            1.935654      -1.490114       2.176744                    0.995456       4.064417      12.728167       0.393192       1.485271      -0.666686      -0.005904       0.005742       0.012040       0.014587      -0.000149      -0.005850       0.003840      -0.012022      -0.006026      -0.009857       0.001021       0.008837              2.273775       1.928683      -0.661856      -0.275485       2.917399       0.610463       1.975242          -0.000044
           29              H      -4.223713       6.549718       9.672611       0.045437       1.768137 0.13777781E+02  0.15685921E+03                                 2.514753                            2.239612      -1.393146       2.172829                    0.994377       4.624812      14.511974       0.394074       1.365204      -0.689069       0.009569      -0.003246       0.045649       0.046754      -0.002067       0.007313       0.002841      -0.046354       0.070212      -0.035905       0.011099       0.024805              2.680452       1.913888       0.014278       0.355566       2.184725       0.466540       3.942744          -0.000075
           30              H      -0.419801       1.604287      13.324649       0.149718       1.771399 0.14314518E+02  0.16661737E+03                                 2.658290                            2.403758      -1.627800       2.129663                    0.989408       4.409434      14.576986       0.347637       1.513687      -0.663117      -0.045137       0.003500      -0.008603       0.046082      -0.000668      -0.010099      -0.013464       0.060296       0.011891      -0.036830       0.004737       0.032092              2.771513       4.104069       0.178897       0.234749       1.966240      -0.017235       2.244230          -0.000260
           31              H       9.293360       9.569782       1.735478       0.167722       1.333184 0.10351518E+02  0.11040772E+03                                 2.174292                            2.008060      -1.298209       2.277862                    0.996007       3.883746      12.038230       0.393125       1.460765      -0.673300      -0.015008      -0.012202      -0.004214       0.019796       0.009830      -0.009863      -0.005207      -0.004975      -0.024146      -0.014264      -0.003967       0.018231              2.252514       1.936850       0.282527      -0.216841       2.380217      -0.800535       2.440474          -0.000038
           32              H       9.476700      11.146341       1.534116       0.170078       1.329411 0.10928382E+02  0.11794913E+03                                 2.163857                            2.058900      -1.158767       2.344991                    0.996743       3.855917      11.955817       0.390141       1.454608      -0.675168      -0.007697       0.007341      -0.009779       0.014448      -0.005273      -0.003132      -0.011060      -0.004612      -0.041593      -0.019314       0.004214       0.015101              2.189178       1.741566       0.160254       0.057479       2.746194       0.597889       2.079774          -0.000043
           33              H      10.356699      10.122614       0.673621       0.164532       1.270559 0.94577310E+01  0.99172134E+02                                 2.137708                            1.934315      -1.489671       2.176959                    0.995460       4.062584      12.714378       0.393736       1.483538      -0.666987       0.007378      -0.003668      -0.012049       0.014597       0.003676      -0.005494       0.004317       0.009525      -0.006054      -0.009896       0.001125       0.008771              2.271940       3.220625      -0.203850      -0.666704       1.621428       0.056202       1.973767          -0.000043
           34              H       1.669030       2.382937      12.057083       0.045403       1.768685 0.13782474E+02  0.15692489E+03                                 2.515167                            2.239907      -1.393318       2.172720                    0.994374       4.625413      14.514088       0.394074       1.365099      -0.689088      -0.006256       0.007926      -0.045658       0.046761       0.012961      -0.000222      -0.007776       0.038672       0.070233      -0.035903       0.011118       0.024784              2.680944       2.145977       0.096255      -0.321560       1.953171      -0.490878       3.943685          -0.000081
           35              H       0.332381       1.870134       0.701145       0.150091       1.758949 0.14183357E+02  0.16460439E+03                                 2.639722                            2.388194      -1.624023       2.131537                    0.989491       4.382864      14.437165       0.349987       1.507965      -0.664175       0.021189       0.026635      -0.031406       0.046311       0.020994       0.003655      -0.011159      -0.004262       0.083722      -0.036684       0.005772       0.030912              2.751428       2.542205       0.508475      -0.664917       2.380215      -0.669995       3.331863          -0.000217
           36              H      14.630146      -1.088935       2.239607       0.168254       1.316713 0.10191024E+02  0.10818341E+03                                 2.150255                            1.987985      -1.229299       2.309815                    0.996660       3.846701      11.863452       0.396756       1.454252      -0.674606       0.013624      -0.002129      -0.013753       0.019475      -0.005943      -0.004056       0.007891      -0.004982       0.039079      -0.013006      -0.004480       0.017486              2.226525       1.708938       0.256257       0.116616       2.362077       0.720355       2.608561          -0.000031
           37              H      13.990258       0.196575       2.945098       0.170864       1.305764 0.10677533E+02  0.11446657E+03                                 2.131459                            2.030207      -1.139056       2.354941                    0.996978       3.805904      11.724791       0.394691       1.447574      -0.676625       0.006245       0.012431       0.000591       0.013924      -0.000965      -0.003586       0.001019      -0.031179       0.008886      -0.017712       0.003456       0.014255              2.155644       2.685687      -0.607756      -0.101117       2.039202       0.076293       1.742044          -0.000024
           38              H      14.882096      -0.822954       3.798351       0.164807       1.265383 0.94119313E+01  0.98540758E+02                                 2.129319                            1.927832      -1.487045       2.178424                    0.995498       4.048573      12.647642       0.395074       1.480781      -0.667511       0.008915      -0.003138       0.011026       0.014522      -0.002942      -0.000815      -0.003539       0.008580       0.023325      -0.009834       0.001305       0.008529              2.262310       1.644787      -0.005356       0.138368       1.950672      -0.699527       3.191469          -0.000039
           39              H       0.304010       1.900267       3.265249       0.046020       1.750763 0.13614376E+02  0.15445383E+03                                 2.493767                            2.223070      -1.381791       2.178584                    0.994512       4.593013      14.361485       0.396612       1.361256      -0.689941       0.035865       0.023163       0.019909       0.047108       0.022888       0.005193       0.003710       0.030973       0.049030      -0.035821       0.011397       0.024423              2.656539       2.753549       0.598072       0.862933       2.216901       0.503383       2.999165          -0.000060
           40              H       4.349214       7.365097       0.808345       0.149890       1.765878 0.14254368E+02  0.16566912E+03                                 2.648378                            2.395465      -1.626788       2.130072                    0.989448       4.394815      14.496757       0.349100       1.509604      -0.663859       0.006101      -0.045711      -0.001785       0.046151      -0.012519       0.010646      -0.001680      -0.005877      -0.104355      -0.037003       0.005769       0.031233              2.760637       2.322121      -0.509785       0.014652       3.945485       0.292391       2.014307          -0.000233
           41              H       5.636132      11.849733       1.912213       0.168275       1.316135 0.10185418E+02  0.10811519E+03                                 2.150099                            1.987782      -1.227855       2.310567                    0.996671       3.847260      11.866909       0.396651       1.454755      -0.674509       0.007545      -0.012839      -0.012691       0.019566      -0.010170      -0.009571       0.000433       0.014661      -0.005706      -0.013407      -0.004107       0.017514              2.226357       3.151839       0.113441      -0.391529       1.841718       0.003433       1.685515          -0.000034
           42              H       4.667421      11.701707       3.176881       0.170357       1.322666 0.10855388E+02  0.11690902E+03                                 2.152602                            2.049050      -1.153791       2.347541                    0.996803       3.839044      11.872038       0.392114       1.450411      -0.675980      -0.008743      -0.011064       0.001666       0.014199      -0.000694      -0.012348      -0.010554      -0.002948      -0.018283      -0.018768       0.003888       0.014879              2.177413       1.740882      -0.027555      -0.045002       1.713187       0.160229       3.078170          -0.000025
           43              H       4.154077      12.453593       1.860062       0.164706       1.264541 0.94023647E+01  0.98377682E+02                                 2.125089                            1.924345      -1.486310       2.178489                    0.995526       4.042835      12.609808       0.396357       1.476931      -0.668202      -0.010354       0.004265      -0.009190       0.014486      -0.008195       0.002652       0.001585      -0.001262       0.000771      -0.009306       0.001160       0.008146              2.257458       2.274138      -0.796646       0.337201       2.749134      -0.416925       1.749101          -0.000038
           44              H       2.250921       8.838785       0.848907       0.046085       1.748255 0.13587841E+02  0.15406511E+03                                 2.490827                            2.220450      -1.378687       2.180031                    0.994559       4.587385      14.336004       0.396999       1.360701      -0.690067      -0.039129      -0.020860      -0.015799       0.047072      -0.001726       0.014403       0.016701       0.014061      -0.073357      -0.035486       0.011202       0.024284              2.653460       3.839044       0.284077       0.598570       2.112853       0.130100       2.008482          -0.000066
           45              H       7.566445      -3.245061       6.542087       0.150054       1.757881 0.14174474E+02  0.16448868E+03                                 2.639453                            2.388038      -1.624247       2.131423                    0.989488       4.383623      14.442885       0.349841       1.508713      -0.664040       0.018051       0.028861       0.031424       0.046328       0.017670       0.011811       0.000326      -0.023139       0.083704      -0.036712       0.005759       0.030953              2.751105       2.078455       0.344483       0.409937       2.843428       0.849943       3.331433          -0.000224
           46              H       0.010714       9.248646       5.003624       0.168253       1.316047 0.10183678E+02  0.10807158E+03                                 2.148297                            1.986306      -1.228556       2.310128                    0.996664       3.844831      11.850681       0.397265       1.452844      -0.674859      -0.006558       0.012110       0.013737       0.019452      -0.003051      -0.008759       0.001280       0.011290       0.039074      -0.012970      -0.004497       0.017467              2.224417       2.126462       0.404058      -0.639456       1.940830      -0.349654       2.605959          -0.000031
           47              H       1.435991       9.073838       4.298134       0.170878       1.305129 0.10669468E+02  0.11434091E+03                                 2.129303                            2.028264      -1.138878       2.355037                    0.996977       3.804150      11.711490       0.395284       1.445898      -0.676925       0.009645       0.010004      -0.000595       0.013908       0.009054      -0.002120       0.003148       0.025374       0.008779      -0.017695       0.003469       0.014226              2.153415       2.490375      -0.674915      -0.105434       2.229476       0.069777       1.740392          -0.000025
           48              H       0.177481       9.574816       3.444881       0.164860       1.265024 0.94082181E+01  0.98483586E+02                                 2.128109                            1.926828      -1.487189       2.178404                    0.995500       4.047257      12.638760       0.395403       1.479824      -0.667677      -0.005930       0.007355      -0.011012       0.014510      -0.004983       0.003101       0.002037      -0.003050       0.023213      -0.009860       0.001337       0.008523              2.260951       1.918977       0.091904       0.705105       1.674508       0.102699       3.189369          -0.000039
           49              H       1.690309      13.465623       3.977983       0.045992       1.751293 0.13618821E+02  0.15451209E+03                                 2.493958                            2.223202      -1.381770       2.178586                    0.994512       4.592984      14.360308       0.396674       1.360974      -0.689998       0.009876       0.041543      -0.019907       0.047114       0.008059      -0.001721      -0.006076      -0.052886       0.049055      -0.035832       0.011464       0.024368              2.656762       1.900702       0.296545      -0.186958       3.070095      -0.981563       2.999490          -0.000061
           50              H      11.408222       2.373684       6.434887       0.149951       1.763473 0.14230013E+02  0.16530467E+03                                 2.645219                            2.392824      -1.626364       2.130319                    0.989454       4.392144      14.481323       0.349445       1.508854      -0.663984      -0.045129      -0.009517       0.001796       0.046157      -0.007851       0.005144      -0.009415       0.020227      -0.104313      -0.036966       0.005797       0.031169              2.757225       4.079756       0.113567      -0.270377       2.179650      -0.111098       2.012268          -0.000215
           51              H      -2.534700       5.081845       5.331018       0.168274       1.315948 0.10184194E+02  0.10810309E+03                                 2.150265                            1.987959      -1.227847       2.310568                    0.996672       3.847320      11.868625       0.396529       1.455189      -0.674433      -0.014621       0.002843       0.012686       0.019566      -0.012514      -0.003542       0.008897       0.001374      -0.005669      -0.013441      -0.004047       0.017489              2.226521       1.916190      -0.323499      -0.133737       3.077722       0.367944       1.685652          -0.000030
           52              H      -2.351377       4.119169       4.066350       0.170373       1.321883 0.10848570E+02  0.11682792E+03                                 2.152625                            2.049116      -1.153452       2.347725                    0.996806       3.838853      11.874604       0.391868       1.451415      -0.675802      -0.007533      -0.011923      -0.001676       0.014203       0.000381       0.005910       0.015172       0.003077      -0.018260      -0.018786       0.003849       0.014937              2.177424       1.733669      -0.030137      -0.166059       1.720572      -0.010976       3.078031          -0.000020
           53              H      -1.471361       3.885834       5.383170       0.164729       1.264376 0.94015039E+01  0.98374019E+02                                 2.125598                            1.924793      -1.487038       2.178193                    0.995524       4.043461      12.615285       0.396115       1.477754      -0.668058       0.007476      -0.008327       0.009178       0.014473      -0.005977      -0.000550      -0.002972       0.011267       0.000760      -0.009256       0.001108       0.008148              2.258031       3.197961      -0.470436       0.505601       1.826621      -0.178969       1.749512          -0.000037
           54              H      -4.245047       0.886614       6.394325       0.046087       1.748056 0.13585557E+02  0.15402517E+03                                 2.490124                            2.219878      -1.378443       2.180161                    0.994558       4.586593      14.330575       0.397173       1.360230      -0.690161      -0.006621      -0.043846       0.015792       0.047071      -0.005751      -0.010914      -0.019095      -0.008762      -0.073339      -0.035432       0.011184       0.024247              2.652660       2.125453      -0.321217       0.076754       3.824547      -0.607421       2.007980          -0.000063
           55              H       6.246516       8.035978      12.516304       0.150524       1.745775 0.14051009E+02  0.16264962E+03                                 2.625007                            2.375921      -1.618287       2.134658                    0.989577       4.361313      14.337042       0.351215       1.506565      -0.664481       0.021599      -0.040649      -0.007499       0.046638      -0.007760      -0.020205      -0.011250      -0.042706      -0.035293      -0.036691       0.006298       0.030393              2.735462       2.528280      -0.823496      -0.106916       3.650291      -0.076492       2.027814          -0.000225
           56              H       8.716175      -5.879559      14.309728       0.168068       1.322076 0.10242711E+02  0.10889606E+03                                 2.157839                            1.994269      -1.289163       2.282313                    0.996143       3.858792      11.919128       0.395663       1.456075      -0.674231       0.013820      -0.010847       0.008635       0.019576      -0.000430       0.007507      -0.011270      -0.011617       0.021420      -0.013509      -0.004139       0.017648              2.234756       1.714162      -0.027438      -0.281376       1.929595      -0.469725       3.060509          -0.000018
           57              H       8.076267      -5.911355      12.843698       0.170547       1.315374 0.10779687E+02  0.11588457E+03                                 2.144785                            2.042029      -1.148029       2.350455                    0.996870       3.826976      11.821975       0.392770       1.450604      -0.675994       0.006548      -0.005689      -0.011100       0.014088      -0.002691       0.002781       0.004265      -0.022538       0.037568      -0.018201       0.003686       0.014515              2.169415       2.704747       0.218195       0.582338       1.760051       0.091255       2.043447          -0.000022
           58              H       8.968111      -4.662647      13.300022       0.164570       1.270586 0.94584353E+01  0.99160988E+02                                 2.135739                            1.932937      -1.491621       2.176005                    0.995450       4.060014      12.696623       0.394400       1.481314      -0.667375       0.009050       0.011008      -0.002789       0.014521       0.000936       0.003116      -0.005048      -0.006679      -0.021152      -0.009754       0.001250       0.008504              2.269580       1.649062       0.123355      -0.064923       3.500240      -0.188658       1.659437          -0.000033
           59              H      12.132098      -6.485957      11.208176       0.045855       1.753961 0.13640497E+02  0.15479982E+03                                 2.495001                            2.223801      -1.383557       2.177575                    0.994496       4.594995      14.362553       0.396984       1.359542      -0.690267       0.035827       0.005652      -0.029938       0.047030      -0.006978      -0.022197      -0.019198       0.004203      -0.031944      -0.035767       0.011559       0.024208              2.658062       2.755506       0.448650      -0.950977       2.368159      -0.590896       2.850521          -0.000061
           60              H      10.263285       5.381288       7.703901       0.149777       1.766503 0.14262509E+02  0.16579070E+03                                 2.648905                            2.396065      -1.628312       2.129222                    0.989427       4.398225      14.510129       0.349068       1.509498      -0.663858       0.006124       0.021672       0.040360       0.046218       0.015344       0.005518       0.025458       0.033698       0.014669      -0.037435       0.005881       0.031555              2.761168       2.322890       0.267693       0.434525       2.244293       0.689791       3.716320          -0.000218
           61              H      11.550145       4.094907       3.268146       0.167950       1.324751 0.10268705E+02  0.10925012E+03                                 2.161183                            1.997100      -1.291205       2.281169                    0.996118       3.864578      11.944290       0.395262       1.456516      -0.674128       0.007455      -0.004369       0.017608       0.019614      -0.002972       0.013834      -0.002400       0.011934      -0.015062      -0.013686      -0.004112       0.017798              2.238291       3.171304      -0.398503       0.098069       1.729199       0.066592       1.814371          -0.000019
           62              H      10.581427       5.264150       2.764017       0.170447       1.319921 0.10827697E+02  0.11654739E+03                                 2.150647                            2.047232      -1.151760       2.348695                    0.996813       3.836485      11.864567       0.392022       1.451540      -0.675785      -0.008693       0.007042       0.008653       0.014144      -0.010173       0.006771       0.009583      -0.003775      -0.021726      -0.018466       0.003912       0.014553              2.175478       1.739467      -0.025455       0.046479       2.596261      -0.670152       2.190706          -0.000025
           63              H      10.068083       3.747808       2.771260       0.164577       1.269553 0.94483447E+01  0.99019230E+02                                 2.133857                            1.931346      -1.490827       2.176329                    0.995464       4.057090      12.681184       0.394772       1.480457      -0.667536      -0.010496      -0.009977       0.001020       0.014517       0.006590       0.006105      -0.000740       0.000277       0.004814      -0.009635       0.001133       0.008502              2.267461       2.284603       0.694756       0.525134       2.370082       0.645784       2.147699          -0.000031
           64              H       8.164975       4.679560       6.407363       0.045868       1.755141 0.13654483E+02  0.15503717E+03                                 2.498636                            2.226826      -1.384246       2.177353                    0.994477       4.600266      14.394482       0.396111       1.361848      -0.689802      -0.039107      -0.003351       0.025852       0.046999       0.013590      -0.005566       0.004334       0.051061       0.036723      -0.035691       0.011266       0.024425              2.662143       3.852994       0.377915      -0.547608       1.927106      -0.019984       2.206329          -0.000053
           65              H       1.652470      -1.075442      14.025793       0.149763       1.768272 0.14279227E+02  0.16602977E+03                                 2.650445                            2.397308      -1.628469       2.129124                    0.989425       4.399188      14.514152       0.349020       1.509296      -0.663895       0.018396       0.013001      -0.040343       0.046206       0.001338      -0.022135      -0.013670      -0.045515       0.014578      -0.037413       0.005883       0.031530              2.762852       2.085819       0.183647      -0.505982       2.483809      -0.640222       3.718926          -0.000234
           66              H       5.924736       8.072698       3.975085       0.167957       1.325247 0.10273446E+02  0.10931540E+03                                 2.161899                            1.997697      -1.291742       2.280959                    0.996114       3.865294      11.948107       0.395154       1.456714      -0.674091      -0.006607       0.005562      -0.017629       0.019630      -0.006070       0.006903      -0.012219      -0.005508      -0.015148      -0.013696      -0.004099       0.017795              2.239070       2.140690      -0.763590      -0.030072       2.761581      -0.114748       1.814938          -0.000023
           67              H       7.350019       7.549134       4.479214       0.170435       1.320806 0.10836989E+02  0.11667657E+03                                 2.151925                            2.048358      -1.152157       2.348483                    0.996811       3.837814      11.871539       0.391829       1.451892      -0.675720       0.009528      -0.005868      -0.008668       0.014154      -0.006736      -0.006744      -0.009577       0.015744      -0.021789      -0.018463       0.003899       0.014564              2.176803       2.518695       0.249650       0.647950       1.819639       0.179720       2.192075          -0.000026
           68              H       6.091509       6.559706       4.471971       0.164539       1.269790 0.94500800E+01  0.99034837E+02                                 2.133472                            1.931029      -1.490256       2.176554                    0.995466       4.056631      12.676604       0.394985       1.479699      -0.667669      -0.005921      -0.013238      -0.001030       0.014538       0.005046       0.002792      -0.005462      -0.008479       0.004748      -0.009651       0.001208       0.008443              2.267017       1.923564       0.567075      -0.433653       2.730275      -0.710132       2.147214          -0.000031
           69              H       7.604289       5.075948       0.835869       0.045862       1.755010 0.13653314E+02  0.15502353E+03                                 2.498683                            2.226851      -1.384285       2.177318                    0.994477       4.600599      14.396399       0.396069       1.361994      -0.689770       0.009875      -0.037989      -0.025859       0.047004      -0.005472      -0.005905       0.003856      -0.056803       0.036675      -0.035675       0.011213       0.024462              2.662206       1.903568      -0.311301      -0.163681       3.876746       0.522924       2.206302          -0.000058
           70              H       5.494183      -3.977697       9.213390       0.150515       1.747553 0.14068237E+02  0.16290029E+03                                 2.626960                            2.377532      -1.618374       2.134596                    0.989576       4.362387      14.343218       0.351059       1.506761      -0.664454      -0.045518       0.006802       0.007483       0.046628       0.007398       0.003932       0.022834       0.042990      -0.035335      -0.036729       0.006287       0.030442              2.737584       4.046842      -0.288174       0.036521       2.136791       0.126445       2.029120          -0.000225
           71              H       3.379368      10.439662       7.419966       0.168067       1.322555 0.10247735E+02  0.10897151E+03                                 2.159089                            1.995318      -1.289541       2.282131                    0.996137       3.860148      11.927633       0.395360       1.456893      -0.674083      -0.014850       0.009418      -0.008624       0.019586       0.003316       0.013180      -0.003268       0.009556       0.021481      -0.013506      -0.004196       0.017702              2.236109       1.923994       0.046411       0.349408       1.721766       0.422262       3.062567          -0.000020
           72              H       3.562711       9.825779       8.885996       0.170537       1.316017 0.10786460E+02  0.11597928E+03                                 2.145805                            2.042922      -1.148243       2.350341                    0.996869       3.827839      11.826984       0.392599       1.450961      -0.675931      -0.007545       0.004293       0.011100       0.014092       0.004996      -0.003043      -0.004002       0.020918       0.037619      -0.018207       0.003725       0.014483              2.170479       1.728608      -0.127265       0.108143       2.738421      -0.579882       2.044409          -0.000023
           73              H       4.442721      11.082841       8.429673       0.164535       1.270938 0.94618210E+01  0.99213680E+02                                 2.136910                            1.933871      -1.491371       2.176067                    0.995449       4.061304      12.705238       0.394092       1.482216      -0.667217       0.007361       0.012203       0.002804       0.014524       0.002846       0.005857      -0.001184       0.004042      -0.021127      -0.009765       0.001198       0.008567              2.270912       3.219185       0.678292       0.156354       1.933322       0.124212       1.660229          -0.000035
           74              H       7.583031      -3.269278      10.521518       0.045888       1.753679 0.13638706E+02  0.15478356E+03                                 2.495379                            2.224143      -1.383652       2.177542                    0.994499       4.595309      14.366495       0.396799       1.360140      -0.690151      -0.006609       0.035653       0.029938       0.047023      -0.006752       0.010738       0.027382       0.005513      -0.031882      -0.035826       0.011562       0.024264              2.658477       2.129604       0.227329       0.240212       2.994942       1.093711       2.850884          -0.000059
           75              H      -2.624534       6.821573      13.217449       0.149587       1.771611 0.14310050E+02  0.16649368E+03                                 2.654422                            2.400258      -1.630656       2.127948                    0.989394       4.406388      14.547024       0.348693       1.509754      -0.663782       0.020781       0.014010      -0.038411       0.045864      -0.013529      -0.015318      -0.023350      -0.024770       0.023245      -0.036165       0.004651       0.031513              2.767427       2.556370       0.324376      -0.779599       2.527884      -0.753537       3.218026          -0.000248
           76              H      -0.154875      15.332386       2.062872       0.167870       1.327126 0.10292074E+02  0.10957760E+03                                 2.165015                            2.000294      -1.293347       2.280168                    0.996092       3.869883      11.970914       0.394613       1.457861      -0.673870       0.013994       0.012832      -0.005148       0.019672       0.006864       0.003680      -0.003510      -0.025511      -0.018179      -0.013989      -0.003797       0.017786              2.242521       1.719383      -0.231351      -0.165408       3.197285       0.255726       1.810896          -0.000030
           77              H      -0.794783      14.078658       1.302333       0.170714       1.311260 0.10738785E+02  0.11534914E+03                                 2.141700                            2.039285      -1.144207       2.352512                    0.996906       3.821875      11.805977       0.392658       1.452219      -0.675725       0.006472      -0.006762      -0.010843       0.014325       0.003748      -0.000011       0.005394      -0.024403       0.032593      -0.018220       0.003491       0.014729              2.166264       2.700008       0.394516       0.479173       1.891322       0.168206       1.907463          -0.000040
           78              H       0.097061      13.849504       2.611909       0.164442       1.274921 0.94987177E+01  0.99718141E+02                                 2.142804                            1.938677      -1.495141       2.174295                    0.995395       4.071535      12.753371       0.393206       1.483807      -0.666900       0.009237      -0.007916       0.008077       0.014602       0.002249       0.002682      -0.008553      -0.001262      -0.002446      -0.009773       0.001056       0.008716              2.277543       1.653807      -0.118167       0.074150       2.291639      -0.896058       2.887185          -0.000041
           79              H       3.261048      12.949544      -0.013038       0.046078       1.747772 0.13586350E+02  0.15407270E+03                                 2.492269                            2.221779      -1.377942       2.180465                    0.994560       4.589777      14.353359       0.396418       1.362480      -0.689713       0.035915      -0.028828      -0.010018       0.047131      -0.015829      -0.016962      -0.015423      -0.001934      -0.052507      -0.035811       0.011196       0.024615              2.654913       2.751984      -1.045624      -0.086706       3.237693      -0.086606       1.975061          -0.000075
           80              H       1.392235       3.981210       8.512246       0.149536       1.772588 0.14321221E+02  0.16667198E+03                                 2.656424                            2.401981      -1.631099       2.127697                    0.989389       4.408718      14.561342       0.348364       1.510742      -0.663610       0.006310       0.024260       0.038416       0.045871      -0.002755       0.016996       0.022300       0.036256       0.023285      -0.036249       0.004632       0.031618              2.769569       2.328971       0.243612       0.451134       2.759146       0.987163       3.220590          -0.000253
           81              H       2.679095       0.782893       5.180359       0.167868       1.326898 0.10289276E+02  0.10953363E+03                                 2.164186                            1.999560      -1.292892       2.280343                    0.996094       3.869198      11.965617       0.394846       1.457187      -0.673989       0.007433       0.017456       0.005143       0.019657       0.013364       0.004563      -0.002220       0.011182      -0.018276      -0.013946      -0.003870       0.017816              2.241636       3.177209       0.284334      -0.296103       1.737501       0.070663       1.810198          -0.000030
           82              H       1.710377      -0.238310       5.940898       0.170720       1.311190 0.10736575E+02  0.11530423E+03                                 2.140391                            2.038081      -1.144181       2.352524                    0.996905       3.820739      11.796296       0.393114       1.450803      -0.675979      -0.008530       0.003831       0.010833       0.014310       0.010590      -0.005068      -0.001697       0.014168       0.032559      -0.018196       0.003537       0.014659              2.164921       1.732177       0.052623       0.001157       2.856176      -0.507509       1.906410          -0.000040
           83              H       1.197033       0.526121       4.631322       0.164458       1.274943 0.94986247E+01  0.99716249E+02                                 2.142760                            1.938604      -1.495057       2.174326                    0.995395       4.071518      12.752979       0.393235       1.483710      -0.666916      -0.010543       0.006068      -0.008064       0.014594       0.002140       0.008992       0.000416      -0.001876      -0.002491      -0.009802       0.001035       0.008767              2.277510       2.294987       0.108581       0.869605       1.650342       0.228850       2.887203          -0.000042
           84              H      -0.706075       3.209227       7.256269       0.046081       1.748157 0.13590310E+02  0.15413385E+03                                 2.492998                            2.222383      -1.378148       2.180368                    0.994561       4.590355      14.357449       0.396276       1.362823      -0.689647      -0.039147       0.024254       0.010014       0.047128      -0.011698       0.008931       0.021194       0.021407      -0.052526      -0.035884       0.011269       0.024616              2.655736       3.842302      -0.660875       0.052909       2.149307       0.110646       1.975600          -0.000073
           85              H      -7.218580      12.684471       6.081417       0.149721       1.771507 0.14315631E+02  0.16663372E+03                                 2.658395                            2.403848      -1.627863       2.129626                    0.989408       4.409622      14.577799       0.347631       1.513682      -0.663117       0.018347      -0.041388      -0.008603       0.046083      -0.019473      -0.009333      -0.014012      -0.046066       0.011903      -0.036840       0.004743       0.032097              2.771627       2.091404      -0.532735      -0.094505       3.979163       0.215588       2.244314          -0.000256
           86              H      -2.946314      -0.593739       8.978710       0.167724       1.333188 0.10351564E+02  0.11040834E+03                                 2.174295                            2.008063      -1.298220       2.277856                    0.996007       3.883756      12.038269       0.393125       1.460764      -0.673300      -0.006501      -0.018217      -0.004213       0.019796       0.009209      -0.001620      -0.011035      -0.008489      -0.024140      -0.014264      -0.003968       0.018231              2.252516       2.153379       0.359079      -0.682471       2.163695      -0.471282       2.440476          -0.000036
           87              H      -1.521031       0.104629       8.777348       0.170082       1.329398 0.10928239E+02  0.11794715E+03                                 2.163839                            2.058884      -1.158765       2.344993                    0.996743       3.855894      11.955709       0.390143       1.454604      -0.675169       0.009487      -0.004810      -0.009778       0.014448      -0.002652      -0.009382      -0.006641       0.010216      -0.041586      -0.019313       0.004213       0.015100              2.189161       2.533826       0.440359       0.544530       1.953900       0.253483       2.079756          -0.000042
           88              H      -2.779541       0.593062       7.916852       0.164534       1.270585 0.94579636E+01  0.99175304E+02                                 2.137744                            1.934343      -1.489698       2.176945                    0.995459       4.062654      12.714695       0.393731       1.483545      -0.666986      -0.005917       0.005732      -0.012049       0.014596      -0.000134       0.005902      -0.003741      -0.012028      -0.006052      -0.009896       0.001126       0.008771              2.271982       1.927273      -0.661146       0.275227       2.914878      -0.609856       1.973797          -0.000042
           89              H      -1.266761      -1.814045       4.813852       0.045406       1.768649 0.13782147E+02  0.15692022E+03                                 2.515132                            2.239881      -1.393292       2.172733                    0.994375       4.625365      14.513888       0.394076       1.365100      -0.689088       0.009559      -0.003257      -0.045659       0.046762      -0.002074      -0.007258      -0.002800      -0.046373       0.070235      -0.035904       0.011119       0.024785              2.680903       1.914074       0.014272      -0.355610       2.185028      -0.466784       3.943608          -0.000080
           90              H      -3.376867       9.967889       1.161814       0.149774       1.770561 0.14305173E+02  0.16647086E+03                                 2.656815                            2.402495      -1.627327       2.129928                    0.989415       4.407367      14.565486       0.347855       1.513084      -0.663225      -0.045128       0.003493       0.008620       0.046077      -0.000651       0.010110       0.013510       0.060204       0.011869      -0.036814       0.004746       0.032067              2.769934       4.101440       0.178738      -0.234669       1.965299       0.017171       2.243063          -0.000245
           91              H      -5.491682       1.206168      12.750985       0.167718       1.333395 0.10354583E+02  0.11046160E+03                                 2.175632                            2.009223      -1.298510       2.277714                    0.996004       3.885057      12.048084       0.392710       1.462026      -0.673076      -0.015026      -0.012196       0.004212       0.019806       0.009820       0.009914       0.005246      -0.005001      -0.024034      -0.014291      -0.003965       0.018256              2.253949       1.938082       0.282775       0.217033       2.381696       0.801165       2.442069          -0.000035
           92              H      -5.308339       2.782731      12.952347       0.170082       1.329226 0.10927946E+02  0.11795812E+03                                 2.164886                            2.059850      -1.158602       2.345082                    0.996745       3.856560      11.963436       0.389720       1.456009      -0.674920      -0.007712       0.007338       0.009781       0.014457      -0.005296       0.003209       0.011113      -0.004671      -0.041432      -0.019341       0.004214       0.015127              2.190238       1.742384       0.160352      -0.057521       2.747517      -0.598238       2.080814          -0.000041
           93              H      -4.428329       1.759020      13.812842       0.164521       1.270666 0.94595854E+01  0.99212341E+02                                 2.139300                            1.935633      -1.490094       2.176755                    0.995456       4.064364      12.727942       0.393194       1.485269      -0.666686       0.007382      -0.003652       0.012040       0.014588       0.003662       0.005571      -0.004235       0.009538      -0.006029      -0.009857       0.001020       0.008837              2.273742       3.223484      -0.204056       0.667366       1.622521      -0.056243       1.975220          -0.000045
           94              H      -1.288019      10.746564       2.429380       0.045439       1.768144 0.13777828E+02  0.15685974E+03                                 2.514749                            2.239608      -1.393156       2.172825                    0.994376       4.624804      14.511905       0.394077       1.365195      -0.689071      -0.006249       0.007940       0.045648       0.046753       0.012959       0.000241       0.007842       0.038649       0.070208      -0.035902       0.011098       0.024804              2.680450       2.145651       0.096219       0.321333       1.952950       0.490743       3.942749          -0.000077
           95              H       3.289452      -6.493460      13.785318       0.150058       1.757631 0.14171915E+02  0.16445099E+03                                 2.639190                            2.387814      -1.624111       2.131500                    0.989489       4.383184      14.440921       0.349860       1.508703      -0.664044       0.021198       0.026636       0.031424       0.046328       0.021008      -0.003626       0.011241      -0.004214       0.083670      -0.036699       0.005757       0.030942              2.750823       2.541666       0.508267       0.664602       2.379739       0.669711       3.331065          -0.000218
           96              H      -6.068871       7.274877      12.246856       0.168251       1.316038 0.10183583E+02  0.10807037E+03                                 2.148294                            1.986302      -1.228545       2.310135                    0.996664       3.844817      11.850647       0.397264       1.452852      -0.674857       0.013604      -0.002147       0.013737       0.019452      -0.005922       0.004124      -0.007832      -0.004946       0.039073      -0.012971      -0.004495       0.017466              2.224414       1.707488       0.255929      -0.116507       2.359794      -0.719435       2.605961          -0.000030
           97              H      -6.708770       8.560374      11.541365       0.170875       1.305146 0.10669661E+02  0.11434362E+03                                 2.129333                            2.028290      -1.138889       2.355031                    0.996977       3.804190      11.711689       0.395279       1.445909      -0.676923       0.006217       0.012428      -0.000594       0.013909      -0.000934       0.003672      -0.000950      -0.031120       0.008783      -0.017696       0.003469       0.014227              2.153445       2.682712      -0.606941       0.100931       2.037208      -0.076146       1.740415          -0.000023
           98              H      -5.816943       7.540828      10.688112       0.164860       1.265049 0.94084505E+01  0.98486796E+02                                 2.128150                            1.926861      -1.487199       2.178396                    0.995500       4.047330      12.639109       0.395396       1.479837      -0.667674       0.008912      -0.003138      -0.011011       0.014509      -0.002919       0.000886       0.003602       0.008634       0.023216      -0.009860       0.001336       0.008524              2.260997       1.643933      -0.005347      -0.138210       1.949618       0.699035       3.189441          -0.000038
           99              H       3.261048      -6.463375      11.221214       0.045994       1.751277 0.13618650E+02  0.15450928E+03                                 2.493918                            2.223170      -1.381768       2.178588                    0.994512       4.592922      14.359957       0.396683       1.360951      -0.690003       0.035875       0.023159      -0.019907       0.047113       0.022888      -0.005155      -0.003647       0.030998       0.049049      -0.035829       0.011463       0.024366              2.656717       2.753735       0.598137      -0.863089       2.216988      -0.503437       2.999429          -0.000059
          100              H       7.306284      -0.998499      13.678118       0.149954       1.763232 0.14227551E+02  0.16526838E+03                                 2.644967                            2.392610      -1.626234       2.130394                    0.989455       4.391719      14.479427       0.349463       1.508846      -0.663988       0.006070      -0.045721       0.001800       0.046157      -0.012458      -0.010587       0.001711      -0.005866      -0.104280      -0.036954       0.005796       0.031158              2.756952       2.319165      -0.508733      -0.014618       3.939588      -0.291912       2.012104          -0.000219
          101              H       8.593188       3.486116      12.574250       0.168272       1.315945 0.10184180E+02  0.10810311E+03                                 2.150281                            1.987972      -1.227841       2.310572                    0.996672       3.847337      11.868761       0.396523       1.455210      -0.674429       0.007554      -0.012838       0.012688       0.019566      -0.010165       0.009570      -0.000372       0.014663      -0.005671      -0.013443      -0.004046       0.017489              2.226539       3.152023       0.113419       0.391491       1.841928      -0.003441       1.685666          -0.000031
          102              H       7.624460       3.338066      11.309582       0.170372       1.321958 0.10849380E+02  0.11683926E+03                                 2.152733                            2.049213      -1.153511       2.347694                    0.996806       3.839022      11.875405       0.391852       1.451444      -0.675796      -0.008732      -0.011077      -0.001674       0.014204      -0.000672       0.012338       0.010631      -0.002870      -0.018264      -0.018791       0.003851       0.014940              2.177536       1.741048      -0.027558       0.045007       1.713349      -0.160236       3.078210          -0.000021
          103              H       7.111134       4.089977      12.626401       0.164729       1.264371 0.94014747E+01  0.98373779E+02                                 2.125607                            1.924801      -1.487030       2.178199                    0.995524       4.043466      12.615364       0.396110       1.477770      -0.668055      -0.010343       0.004273       0.009179       0.014474      -0.008191      -0.002618      -0.001507      -0.001248       0.000760      -0.009255       0.001106       0.008150              2.258040       2.274683      -0.796866      -0.337269       2.749914       0.417035       1.749522          -0.000038
          104              H       5.207990       0.475188      13.637556       0.046088       1.747993 0.13584948E+02  0.15401602E+03                                 2.490036                            2.219808      -1.378395       2.180186                    0.994559       4.586443      14.329843       0.397186       1.360204      -0.690167      -0.039132      -0.020858       0.015792       0.047072      -0.001716      -0.014363      -0.016653       0.014040      -0.073338      -0.035429       0.011183       0.024245              2.652558       3.837482       0.284126      -0.598237       2.112273      -0.130103       2.007919          -0.000064
          105              H       4.609470       5.118670       7.944376       0.150089       1.759154 0.14185462E+02  0.16463560E+03                                 2.639950                            2.388387      -1.624130       2.131476                    0.989489       4.383240      14.438896       0.349968       1.507986      -0.664170       0.018050       0.028852      -0.031406       0.046310       0.017669      -0.011742      -0.000272      -0.023079       0.083755      -0.036692       0.005769       0.030923              2.751672       2.078782       0.344619      -0.410093       2.844051      -0.850319       3.332184          -0.000218
          106              H       2.967728       0.884971       9.482839       0.168257       1.316724 0.10191133E+02  0.10818484E+03                                 2.150263                            1.987992      -1.229313       2.309807                    0.996659       3.846723      11.863530       0.396756       1.454247      -0.674606      -0.006548       0.012136      -0.013752       0.019475      -0.003056       0.008792      -0.001196       0.011345       0.039080      -0.013005      -0.004481       0.017487              2.226532       2.128450       0.404575       0.640288       1.942582       0.350063       2.608565          -0.000031
          107              H       4.393015       0.710176      10.188329       0.170869       1.305759 0.10677478E+02  0.11446575E+03                                 2.131445                            2.030195      -1.139056       2.354941                    0.996978       3.805890      11.724707       0.394695       1.447565      -0.676627       0.009638       0.010031       0.000592       0.013924       0.009049       0.002156      -0.003044       0.025460       0.008882      -0.017712       0.003456       0.014255              2.155630       2.493009      -0.675864       0.105635       2.231847      -0.069904       1.742033          -0.000025
          108              H       3.134516       1.211170      11.041582       0.164810       1.265355 0.94116788E+01  0.98537314E+02                                 2.129277                            1.927798      -1.487035       2.178432                    0.995499       4.048502      12.647310       0.395080       1.480769      -0.667513      -0.005930       0.007358       0.011027       0.014522      -0.004984      -0.003065      -0.001948      -0.002979       0.023321      -0.009834       0.001306       0.008528              2.262263       1.920015       0.091961      -0.705621       1.675379      -0.102715       3.191394          -0.000040
          109              H       4.647337       5.101967      10.508480       0.046022       1.750776 0.13614530E+02  0.15445649E+03                                 2.493810                            2.223105      -1.381794       2.178583                    0.994512       4.593078      14.361876       0.396601       1.361283      -0.689935       0.009884       0.041535       0.019909       0.047108       0.008066       0.001768       0.006134      -0.052866       0.049037      -0.035823       0.011397       0.024426              2.656586       1.900647       0.296526       0.186959       3.069883       0.981398       2.999228          -0.000061
          110              H       8.451249      10.737416       8.051576       0.149887       1.766072 0.14256368E+02  0.16569892E+03                                 2.648602                            2.395654      -1.626884       2.130019                    0.989447       4.395180      14.498463       0.349080       1.509631      -0.663853      -0.045129      -0.009483      -0.001782       0.046149      -0.007897      -0.005135       0.009478       0.020315      -0.104371      -0.037009       0.005765       0.031244              2.760880       4.085940       0.113671       0.270814       2.182249       0.111288       2.014452          -0.000230
          111              H       0.422310      -3.281836       9.155445       0.168279       1.316136 0.10185421E+02  0.10811505E+03                                 2.150082                            1.987768      -1.227864       2.310562                    0.996671       3.847243      11.866778       0.396657       1.454735      -0.674512      -0.014619       0.002833      -0.012690       0.019565      -0.012518       0.003600      -0.008877       0.001382      -0.005704      -0.013405      -0.004108       0.017513              2.226338       1.915969      -0.323489       0.133741       3.077546      -0.367981       1.685500          -0.000033
          112              H       0.605650      -4.244488      10.420113       0.170364       1.322585 0.10854519E+02  0.11689686E+03                                 2.152483                            2.048945      -1.153729       2.347573                    0.996804       3.838867      11.871197       0.392132       1.450378      -0.675987      -0.007516      -0.011929       0.001669       0.014198       0.000389      -0.005834      -0.015155       0.003165      -0.018279      -0.018762       0.003886       0.014877              2.177291       1.733499      -0.030133       0.166049       1.720403       0.010979       3.077971          -0.000023
          113              H       1.485649      -4.477849       9.103293       0.164708       1.264542 0.94023684E+01  0.98377594E+02                                 2.125076                            1.924335      -1.486318       2.178484                    0.995526       4.042827      12.609718       0.396362       1.476914      -0.668205       0.007472      -0.008340      -0.009190       0.014486      -0.005976       0.000613       0.003030       0.011282       0.000773      -0.009306       0.001162       0.008144              2.257445       3.197059      -0.470336      -0.505473       1.826185       0.178941       1.749089          -0.000038
          114              H      -7.202020       9.250348       8.092138       0.046086       1.748319 0.13588477E+02  0.15407479E+03                                 2.490927                            2.220530      -1.378738       2.180006                    0.994558       4.587548      14.336834       0.396983       1.360736      -0.690060      -0.006623      -0.043843      -0.015799       0.047071      -0.005766       0.010946       0.019148      -0.008769      -0.073354      -0.035488       0.011201       0.024287              2.653576       2.126184      -0.321568      -0.076868       3.825992       0.607738       2.008551          -0.000065
          115              H       9.203431      -0.327839       1.970159       0.150513       1.747413 0.14066831E+02  0.16288010E+03                                 2.626848                            2.377436      -1.618282       2.134651                    0.989577       4.362171      14.342385       0.351060       1.506789      -0.664450       0.021586      -0.040645       0.007477       0.046625      -0.007751       0.020202       0.011317      -0.042728      -0.035339      -0.036711       0.006273       0.030438              2.737464       2.530035      -0.824356       0.107031       3.653317       0.076575       2.029040          -0.000221
          116              H       5.759096       2.484026       0.176735       0.168068       1.322504 0.10247214E+02  0.10896417E+03                                 2.159003                            1.995245      -1.289497       2.282152                    0.996138       3.860017      11.926980       0.395376       1.456860      -0.674089       0.013828      -0.010861      -0.008625       0.019585      -0.000425      -0.007473       0.011335      -0.011598       0.021478      -0.013503      -0.004196       0.017698              2.236018       1.715003      -0.027452       0.281632       1.930619       0.470148       3.062431          -0.000018
          117              H       5.119208       2.452257       1.642765       0.170540       1.315964 0.10785885E+02  0.11597110E+03                                 2.145717                            2.042844      -1.148200       2.350362                    0.996870       3.827706      11.826325       0.392614       1.450928      -0.675938       0.006561      -0.005683       0.011100       0.014090      -0.002689      -0.002757      -0.004204      -0.022544       0.037611      -0.018203       0.003723       0.014480              2.170388       2.706085       0.218354      -0.582728       1.760752      -0.091329       2.044327          -0.000022
          118              H       6.011046       3.700956       1.186441       0.164536       1.270912 0.94615844E+01  0.99210230E+02                                 2.136851                            1.933825      -1.491353       2.176076                    0.995449       4.061208      12.704730       0.394105       1.482183      -0.667223       0.009051       0.011008       0.002803       0.014524       0.000942      -0.003067       0.005126      -0.006718      -0.021129      -0.009763       0.001199       0.008565              2.270843       1.649824       0.123454       0.064989       3.502516       0.188805       1.660190          -0.000035
          119              H       9.175060       1.877685       3.278287       0.045887       1.753737 0.13639270E+02  0.15479191E+03                                 2.495455                            2.224204      -1.383697       2.177522                    0.994498       4.595420      14.367043       0.396789       1.360159      -0.690147       0.035815       0.005655       0.029936       0.047020      -0.006981       0.022234       0.019254       0.004202      -0.031879      -0.035824       0.011560       0.024264              2.658562       2.756003       0.448778       0.951139       2.368703       0.591069       2.850981          -0.000057
          120              H      13.220264      -2.982438       6.782562       0.149761       1.768459 0.14281158E+02  0.16605847E+03                                 2.650654                            2.397486      -1.628564       2.129071                    0.989424       4.399533      14.515747       0.349002       1.509316      -0.663891       0.006127       0.021679      -0.040341       0.046205       0.015350      -0.005515      -0.025430       0.033727       0.014571      -0.037420       0.005880       0.031540              2.763076       2.324345       0.267946      -0.435003       2.245637      -0.690531       3.719246          -0.000231
          121              H      -3.234918      -4.268736      11.218317       0.167959       1.325217 0.10273146E+02  0.10931107E+03                                 2.161839                            1.997647      -1.291721       2.280968                    0.996114       3.865208      11.947655       0.395166       1.456684      -0.674097       0.007447      -0.004374      -0.017627       0.019629      -0.002989      -0.013819       0.002436       0.011917      -0.015141      -0.013692      -0.004101       0.017793              2.239004       3.172429      -0.398763      -0.098152       1.729691      -0.066599       1.814893          -0.000022
          122              H      -4.203629      -3.099483      11.722446       0.170439       1.320737 0.10836241E+02  0.11666601E+03                                 2.151817                            2.048262      -1.152102       2.348510                    0.996811       3.837648      11.870732       0.391847       1.451856      -0.675727      -0.008707       0.007028      -0.008665       0.014153      -0.010185      -0.006778      -0.009549      -0.003778      -0.021780      -0.018458       0.003897       0.014561              2.176692       1.740318      -0.025514      -0.046535       2.597797       0.670749       2.191962          -0.000026
          123              H      -4.716973      -4.615825      11.715203       0.164541       1.269761 0.94498229E+01  0.99031246E+02                                 2.133422                            1.930990      -1.490243       2.176563                    0.995466       4.056547      12.676191       0.394993       1.479679      -0.667673      -0.010507      -0.009995      -0.001028       0.014538       0.006590      -0.006079       0.000811       0.000253       0.004756      -0.009651       0.001209       0.008442              2.266960       2.284156       0.694555      -0.524950       2.369560      -0.645536       2.147164          -0.000031
          124              H      11.121971      -3.684141       8.079100       0.045864       1.755060 0.13653821E+02  0.15503130E+03                                 2.498763                            2.226915      -1.384330       2.177296                    0.994476       4.600737      14.397099       0.396056       1.362023      -0.689764      -0.039108      -0.003354      -0.025858       0.047003       0.013597       0.005602      -0.004280       0.051064       0.036672      -0.035677       0.011213       0.024464              2.662298       3.853331       0.378002       0.547595       1.927199       0.019986       2.206364          -0.000058
          125              H      -1.304605       7.288148       0.460670       0.149783       1.766244 0.14259851E+02  0.16575134E+03                                 2.648623                            2.395825      -1.628175       2.129299                    0.989429       4.397760      14.508013       0.349090       1.509477      -0.663863       0.018389       0.012997       0.040363       0.046219       0.001343       0.022158       0.013683      -0.045479       0.014672      -0.037424       0.005882       0.031542              2.760865       2.084572       0.183478       0.505424       2.482138       0.639499       3.715886          -0.000222
          126              H       8.881764      -0.290958      10.511378       0.167952       1.324764 0.10268844E+02  0.10925222E+03                                 2.161216                            1.997127      -1.291219       2.281163                    0.996117       3.864628      11.944564       0.395254       1.456535      -0.674124      -0.006605       0.005572       0.017609       0.019615      -0.006062      -0.006874       0.012244      -0.005544      -0.015066      -0.013688      -0.004111       0.017799              2.238327       2.139936      -0.763173       0.030093       2.760650       0.114665       1.814396          -0.000020
          127              H      10.307041      -0.814532      10.007249       0.170451       1.319978 0.10828323E+02  0.11655616E+03                                 2.150730                            2.047306      -1.151811       2.348669                    0.996812       3.836622      11.865214       0.392009       1.451562      -0.675780       0.009537      -0.005851       0.008655       0.014145      -0.006727       0.006778       0.009580       0.015727      -0.021731      -0.018470       0.003914       0.014556              2.175563       2.517165       0.249477      -0.647356       1.818731      -0.179570       2.190793          -0.000024
          128              H       9.048531      -1.803960      10.014492       0.164578       1.269572 0.94485230E+01  0.99021701E+02                                 2.133888                            1.931371      -1.490841       2.176320                    0.995464       4.057151      12.681470       0.394767       1.480467      -0.667534      -0.005908      -0.013221       0.001022       0.014517       0.005038      -0.002734       0.005510      -0.008499       0.004808      -0.009635       0.001133       0.008502              2.267498       1.923936       0.567247       0.433818       2.730827       0.710378       2.147730          -0.000032
          129              H      -7.180741      -3.287649      13.650594       0.045870       1.755071 0.13653793E+02  0.15502671E+03                                 2.498531                            2.226742      -1.384192       2.177381                    0.994477       4.600090      14.393603       0.396128       1.361813      -0.689809       0.009876      -0.037987       0.025853       0.047000      -0.005477       0.005945      -0.003804      -0.056790       0.036725      -0.035688       0.011266       0.024422              2.662022       1.903488      -0.311288       0.163686       3.876331      -0.522930       2.206247          -0.000053
          130              H       2.537172       4.385983       5.273073       0.150529       1.745851 0.14051769E+02  0.16266032E+03                                 2.625053                            2.375962      -1.618343       2.134624                    0.989576       4.361415      14.337374       0.351218       1.506534      -0.664486      -0.045526       0.006813      -0.007504       0.046640       0.007384      -0.003867      -0.022812       0.042980      -0.035286      -0.036705       0.006311       0.030394              2.735510       4.043297      -0.287896      -0.036479       2.135386      -0.126303       2.027847          -0.000223
          131              H       6.336350       2.075941       7.066497       0.168071       1.322114 0.10243112E+02  0.10890171E+03                                 2.157904                            1.994325      -1.289200       2.282294                    0.996142       3.858896      11.919644       0.395651       1.456100      -0.674226      -0.014834       0.009415       0.008634       0.019577       0.003317      -0.013130       0.003321       0.009579       0.021423      -0.013511      -0.004139       0.017650              2.234824       1.922964       0.046364      -0.349089       1.720898      -0.421874       3.060610          -0.000019
          132              H       6.519673       1.462031       5.600467       0.170548       1.315427 0.10780257E+02  0.11589263E+03                                 2.144867                            2.042102      -1.148077       2.350431                    0.996870       3.827107      11.822610       0.392756       1.450631      -0.675989      -0.007547       0.004279      -0.011101       0.014089       0.004991       0.003093       0.004044       0.020918       0.037576      -0.018205       0.003688       0.014517              2.169500       1.727932      -0.127187      -0.108081       2.737045       0.579486       2.043523          -0.000022
          133              H       7.399689       2.719102       6.056790       0.164572       1.270609 0.94586445E+01  0.99163971E+02                                 2.135784                            1.932971      -1.491643       2.175994                    0.995450       4.060096      12.697031       0.394392       1.481334      -0.667371       0.007360       0.012202      -0.002790       0.014520       0.002828      -0.005800       0.001256       0.004017      -0.021149      -0.009754       0.001250       0.008505              2.269633       3.217112       0.677735      -0.156234       1.932320      -0.124099       1.659466          -0.000032
          134              H       4.626003       5.094378       3.964945       0.045859       1.753894 0.13639854E+02  0.15479022E+03                                 2.494910                            2.223727      -1.383511       2.177596                    0.994497       4.594863      14.361887       0.396998       1.359516      -0.690273      -0.006616       0.035663      -0.029940       0.047032      -0.006750      -0.010697      -0.027329       0.005509      -0.031946      -0.035767       0.011561       0.024206              2.657958       2.129132       0.227211      -0.240098       2.994340      -1.093490       2.850403          -0.000061
          135              H      14.690459       0.000000       0.000000      -0.173196       2.957307 0.30501395E+02  0.41267324E+03                                 3.130796                            3.008487      -1.285926       2.097178                    0.993956       6.229607      19.568802       0.406829       1.112776      -0.744371      -0.037987      -0.000040       0.000025       0.037988       0.000152      -0.000184       0.000013      -0.037298       0.036905      -0.024801       0.012302       0.012499              3.153895       3.790186       0.000068       0.000379       2.836034       0.000138       2.835465          -0.000051
          136              H       1.017299       9.668526       7.243231      -0.173198       2.957460 0.30503585E+02  0.41271256E+03                                 3.130970                            3.008647      -1.285972       2.097156                    0.993955       6.229877      19.570234       0.406805       1.112815      -0.744361       0.012619      -0.035824      -0.000034       0.037982       0.011848      -0.000014       0.000266       0.028836       0.036933      -0.024819       0.012286       0.012532              3.154073       2.942197      -0.299731      -0.000036       3.684494      -0.000442       2.835529          -0.000052
          137              H      -4.896766       5.620463       4.751560      -0.173660       2.979768 0.30812025E+02  0.41812641E+03                                 3.151747                            3.027750      -1.293473       2.093530                    0.993877       6.263995      19.736074       0.404546       1.115709      -0.743538       0.012384       0.017613      -0.030459       0.037301      -0.006289       0.010973       0.015516       0.004474      -0.039797      -0.026775       0.013307       0.013468              3.175222       2.960667       0.151484      -0.262374       3.068717      -0.370736       3.496283          -0.000050
          138              H       6.931301       9.802300       2.491672      -0.173685       2.982021 0.30840950E+02  0.41861514E+03                                 3.153291                            3.029126      -1.293821       2.093341                    0.993872       6.265743      19.743543       0.404465       1.115677      -0.743547       0.012472       0.017534       0.030428       0.037268      -0.006320      -0.010951      -0.015491       0.004445      -0.039973      -0.026781       0.013360       0.013422              3.176787       2.962806       0.151955       0.262407       3.069346       0.371291       3.498209          -0.000057
          139              H       5.819409       0.000000       0.000000      -0.173199       2.957419 0.30502990E+02  0.41270175E+03                                 3.130920                            3.008602      -1.285953       2.097163                    0.993955       6.229794      19.569792       0.406812       1.112803      -0.744364      -0.037984      -0.000044      -0.000035       0.037984       0.000153       0.000255       0.000075      -0.037311       0.036921      -0.024811       0.012283       0.012529              3.154022       3.790341       0.000156      -0.000401       2.836233      -0.000182       2.835492          -0.000051
          140              H       3.974284       1.304808       7.243231      -0.173197       2.957396 0.30502634E+02  0.41269513E+03                                 3.130884                            3.008568      -1.285956       2.097164                    0.993955       6.229756      19.569539       0.406818       1.112791      -0.744367       0.012624      -0.035825       0.000024       0.037984       0.011845       0.000073      -0.000170       0.028831       0.036921      -0.024812       0.012307       0.012505              3.153985       2.942092      -0.299818       0.000003       3.684328       0.000406       2.835536          -0.000053
          141              H      -1.939749      -2.743208       9.734903      -0.173683       2.981934 0.30839718E+02  0.41859334E+03                                 3.153205                            3.029046      -1.293797       2.093353                    0.993872       6.265605      19.742851       0.404475       1.115662      -0.743551       0.012375       0.017605       0.030430       0.037270      -0.006311      -0.010951      -0.015484       0.004486      -0.039960      -0.026773       0.013356       0.013417              3.176700       2.961919       0.151666       0.262582       3.070076       0.371154       3.498106          -0.000057
          142              H      -7.853751       1.438672      11.994791      -0.173662       2.979885 0.30813647E+02  0.41815476E+03                                 3.151849                            3.027845      -1.293502       2.093514                    0.993877       6.264174      19.736916       0.404535       1.115721      -0.743535       0.012477       0.017545      -0.030456       0.037297      -0.006299       0.010974       0.015523       0.004428      -0.039811      -0.026784       0.013311       0.013473              3.175327       2.961591       0.151783      -0.262085       3.067985      -0.370957       3.496403          -0.000050
          143              C      11.608126      14.840586       0.576561      -0.116952      39.183725 0.54168711E+03  0.13641013E+05                                10.404287                            7.974856      -0.030713       1.937382                    0.998920      32.964868     102.585643       0.552433       0.440280      -1.035154      -0.058139       0.071954      -0.014399       0.093621      -0.088033       0.061076       0.009388      -0.069209      -0.040315      -0.118424       0.010397       0.108027             11.937548       8.787142       0.560716       4.072147      14.075180       5.562623      12.950322          -0.001447
          144              C       3.996816       5.940875      13.418811       0.487585      21.115036 0.21198358E+03  0.42550660E+04                                 7.251390                            5.241054      -0.000077       2.077689                    0.999683      21.990370      62.664369       0.627965       0.485922      -1.002139      -0.011107       0.011557      -0.004695       0.016702       0.019276      -0.011820      -0.033071       0.038118       0.067745      -0.049089       0.001235       0.047854              8.543694       8.686223      -0.663391       3.573211       9.778394       2.057571       7.166466          -0.000098
          145              C       2.939382       6.033705      12.681450      -0.593837      28.284473 0.41921036E+03  0.99419895E+04                                 8.006778                            6.611132      -0.107642       1.921361                    0.997310      34.226645     104.751499       0.660562       0.390977      -1.062007       0.041388      -0.011270       0.015514       0.045614       0.016164      -0.020189       0.006860      -0.071325       0.038886      -0.052498       0.019410       0.033087              8.587815       8.975744      -0.224516       1.853342       8.598315       0.789155       8.189385          -0.000097
          146              C       5.574683       5.261750      14.322766      -0.119885      40.180249 0.48540343E+03  0.11876676E+05                                10.370858                            7.352667       0.148890       1.977956                    0.999894      32.651531      99.711050       0.599371       0.417656      -1.050334      -0.090989       0.023093      -0.076154       0.120879      -0.064503       0.059127       0.002559       0.021903      -0.119894      -0.088351      -0.011740       0.100091             12.491890      10.395663      -3.187019       2.577077      17.786520       4.077406       9.293487          -0.001121
          147              C      -1.705518      11.709267       6.666670      -0.117008      39.174077 0.54153916E+03  0.13635484E+05                                10.399891                            7.972033      -0.030684       1.937385                    0.998922      32.960194     102.542881       0.552746       0.440088      -1.035333       0.087231      -0.030868       0.014371       0.093640      -0.046698       0.011960      -0.060196       0.164633      -0.040321      -0.117969       0.009778       0.108191             11.931926      13.128235       2.096600      -3.883921       9.723281      -5.690790      12.944261          -0.001464
          148              C      -1.645191       9.930320       8.310884       0.487610      21.115083 0.21197635E+03  0.42549942E+04                                 7.252116                            5.241402      -0.000114       2.077677                    0.999683      21.991388      62.673075       0.627850       0.486003      -1.002072       0.014591      -0.006577       0.004688       0.016677       0.003032       0.027313       0.022499      -0.053801       0.067903      -0.049141       0.000946       0.048195              8.544612      10.075302      -0.172902      -0.748544       8.391740      -4.055119       7.166795          -0.000099
          149              C      -1.205185       8.964318       9.048245      -0.593854      28.292038 0.41936560E+03  0.99476341E+04                                 8.011859                            6.615240      -0.107708       1.921322                    0.997309      34.235957     104.826211       0.659856       0.391318      -1.061664      -0.024457       0.035386      -0.015523       0.045730       0.035006      -0.013000       0.017494       0.035830       0.039503      -0.053031       0.020013       0.033018              8.593334       8.787144      -0.293264      -0.125987       8.798803      -2.011974       8.194056          -0.000096
          150              C      -2.811439      11.191560       7.406929      -0.119793      40.174076 0.48533286E+03  0.11874151E+05                                10.368776                            7.351639       0.149184       1.978069                    0.999895      32.647262      99.684613       0.599492       0.417599      -1.050402       0.052121      -0.078082       0.076164       0.120889      -0.057051       0.017516      -0.056143       0.064056      -0.119858      -0.087852      -0.012183       0.100034             12.488832      18.963460      -0.156584      -2.982912       9.212123      -3.787882       9.290914          -0.001133
          151              C      -4.480397       5.210673       8.152981      -0.117073      39.220572 0.54231167E+03  0.13662328E+05                                10.415744                            7.982381      -0.030703       1.937417                    0.998911      32.984432     102.708085       0.551802       0.440603      -1.034839      -0.025311      -0.011974      -0.089747       0.094013      -0.040075       0.074069       0.026536      -0.062109       0.229600      -0.120142       0.011819       0.108323             11.952132       6.421378      -2.348357       1.427393      19.396241       1.825877      10.038778          -0.001389
          152              C      -5.004380       7.317483       7.076637       0.487681      21.113652 0.21191753E+03  0.42536173E+04                                 7.252961                            5.240869       0.000594       2.077970                    0.999684      21.989151      62.670021       0.627832       0.486039      -1.002030      -0.005575       0.000180      -0.015710       0.016671       0.001053      -0.006267      -0.025121       0.071477      -0.069041      -0.048889       0.000921       0.047968              8.545749       4.177806      -0.481523       1.838323      11.771753      -0.406798       9.687687          -0.000095
          153              C      -5.297719       8.179774       6.159644      -0.593848      28.295455 0.41936003E+03  0.99503518E+04                                 8.016826                            6.616511      -0.110124       1.920540                    0.997296      34.270999     105.047925       0.659405       0.391473      -1.061251       0.003945      -0.020929       0.040945       0.046153       0.005842       0.000799       0.035669       0.007304      -0.104519      -0.053753       0.018895       0.034858              8.599759       6.694635      -0.412504       0.803510      10.027764      -0.698892       9.076877          -0.000099
          154              C      -4.472109       6.504546       8.757067      -0.119966      40.235994 0.48577885E+03  0.11892107E+05                                10.389345                            7.360045       0.141917       1.975708                    0.999893      32.698144      99.988038       0.598318       0.418171      -1.049662      -0.042933       0.071736      -0.088028       0.121401      -0.014870       0.044407      -0.016531      -0.065730       0.252598      -0.087883      -0.011475       0.099358             12.517975       5.769563      -0.176982       2.432178      15.870678       3.866302      15.913682          -0.001079
          155              C       0.492145       1.694617      13.576713      -0.117106      39.226610 0.54241773E+03  0.13665761E+05                                10.417073                            7.983263      -0.031039       1.937296                    0.998909      32.987619     102.723139       0.551757       0.440614      -1.034826      -0.002960      -0.027873       0.089794       0.094067      -0.011639      -0.000079      -0.078154       0.098886       0.229632      -0.119855       0.011880       0.107974             11.953749      19.433122       2.251592      -1.246595       6.387755      -1.954898      10.040371          -0.001483
          156              C       8.567109      10.266465       0.166594       0.487689      21.114690 0.21194897E+03  0.42539457E+04                                 7.250317                            5.239534       0.000630       2.077976                    0.999683      21.985295      62.634655       0.628290       0.485719      -1.002303       0.002006      -0.005237       0.015752       0.016721      -0.021640       0.021814       0.014560      -0.056871      -0.069037      -0.049186       0.001197       0.047989              8.542145      11.225142       2.011107       0.995327       4.717190      -1.596851       9.684103          -0.000102
          157              C       9.477877      10.277346       1.083587      -0.593811      28.285829 0.41916414E+03  0.99431405E+04                                 8.010319                            6.611623      -0.110062       1.920578                    0.997296      34.259359     104.950379       0.660242       0.391078      -1.061669      -0.020960      -0.003239      -0.040900       0.046072       0.002450      -0.032754      -0.012167      -0.012697      -0.105024      -0.053222       0.018742       0.034480              8.592455       9.907380       0.725873       0.925454       6.800943      -0.523863       9.069043          -0.000104
          158              C       1.709250       2.133707      12.972628      -0.119825      40.225731 0.48563999E+03  0.11887225E+05                                10.385521                            7.357465       0.142004       1.975757                    0.999894      32.692019      99.945680       0.598642       0.417997      -1.049827       0.081874      -0.016593       0.088051       0.121374       0.009092       0.030576      -0.035958       0.069896       0.252425      -0.087733      -0.011532       0.099265             12.513311      14.854161       3.035594      -2.834108       6.777956      -3.580152      15.907815          -0.001150
          159              C      -0.219988       1.442754       1.345792      -0.117192      39.158253 0.54155385E+03  0.13634261E+05                                10.393992                            7.971114      -0.028397       1.938029                    0.998933      32.947858     102.457144       0.552953       0.439975      -1.035528      -0.058094      -0.047951      -0.055143       0.093354       0.098969       0.045395       0.019604      -0.022261       0.105418      -0.120134       0.010412       0.109722             11.923797       8.775080       3.239228      -2.510497       8.406536      -2.286907      18.589773          -0.001421
          160              C      15.824789       0.286900       2.632190       0.487349      21.121833 0.21211209E+03  0.42586508E+04                                 7.253889                            5.243906      -0.001797       2.077007                    0.999685      22.002112      62.722543       0.627515       0.486156      -1.001934      -0.011048      -0.009946      -0.007674       0.016730      -0.019624      -0.010642      -0.006096      -0.030075      -0.136772      -0.048794       0.001270       0.047524              8.546109       8.683686       3.422482      -1.208686       6.036984       0.105285      10.917656          -0.000097
          161              C      14.767359      -0.398085       2.920471      -0.593263      28.247684 0.41868416E+03  0.99236734E+04                                 7.997091                            6.607378      -0.099079       1.924313                    0.997349      34.161974     104.429340       0.660872       0.391024      -1.062266       0.040517       0.018482       0.002266       0.044591      -0.023063      -0.004179       0.004116      -0.049258       0.090916      -0.048966       0.016516       0.032450              8.574876       8.966982       1.715745      -0.731173       7.598021      -0.219703       9.159627          -0.000076
          162              C      -0.339442       1.409312       2.768363      -0.120050      40.216943 0.48590770E+03  0.11893340E+05                                10.380196                            7.359355       0.143610       1.976165                    0.999894      32.677679      99.843025       0.598686       0.417981      -1.050020      -0.091004      -0.077463       0.018064       0.120866       0.084485       0.026590       0.019865       0.059223      -0.002158      -0.089172      -0.011563       0.100736             12.503696      10.403642       3.827777       1.480088       7.892880       1.644202      19.214567          -0.001113
          163              C       4.208465       8.282599       1.012604      -0.116872      39.144089 0.54125880E+03  0.13625531E+05                                10.392521                            7.969286      -0.026668       1.938737                    0.998931      32.940901     102.444233       0.552958       0.440013      -1.035463       0.087117       0.027622       0.019768       0.093504       0.034828       0.034101       0.003038       0.064795      -0.342376      -0.119735       0.010360       0.109374             11.921392      13.124026      -4.405432       0.128438      17.043098       1.446825       5.597051          -0.001463
          164              C       4.268802      10.596010       1.731132       0.487566      21.110506 0.21199295E+03  0.42548230E+04                                 7.247140                            5.239666       0.001419       2.078229                    0.999683      21.983158      62.617645       0.628390       0.485643      -1.002396       0.014670       0.007414       0.003183       0.016742       0.022319      -0.016223      -0.014064      -0.039839       0.110084      -0.049291       0.001331       0.047960              8.537301      10.073251      -0.564996       0.525589      10.964513       2.556707       4.574137          -0.000104
          165              C       4.708813      11.717589       2.199045      -0.593296      28.238484 0.41849669E+03  0.99185840E+04                                 7.992969                            6.603596      -0.102084       1.923348                    0.997334      34.176610     104.486657       0.661376       0.390751      -1.062401      -0.024300      -0.030032      -0.023220       0.045073      -0.027216      -0.024692      -0.023005       0.018078      -0.005776      -0.050519       0.018188       0.032331              8.570019       8.755303       0.040834       0.316982      10.054374       1.267116       6.900380          -0.000081
          166              C       3.102544       9.182536       1.090831      -0.119541      40.134338 0.48478778E+03  0.11856384E+05                                10.359828                            7.346127       0.151378       1.978962                    0.999894      32.622688      99.560829       0.599942       0.417442      -1.050598       0.052088       0.104916       0.029661       0.120832       0.044193       0.040341       0.039291       0.035288      -0.205093      -0.087805      -0.012298       0.100103             12.478448      18.955764      -2.503912       1.630019      12.532298       1.855352       5.947282          -0.001150
          167              C       1.433650      12.819125       5.897439      -0.117212      39.165425 0.54171470E+03  0.13639552E+05                                10.396202                            7.972949      -0.028595       1.937960                    0.998931      32.950789     102.476521       0.552813       0.440047      -1.035468      -0.025875      -0.070693       0.055186       0.093341       0.083895      -0.002978      -0.048881      -0.107325       0.105601      -0.120176       0.010959       0.109218             11.926433       6.412671       2.403911       1.319584      10.771805       3.128830      18.594823          -0.001443
          168              C       0.909651      10.833567       4.611041       0.487377      21.122378 0.21212738E+03  0.42589468E+04                                 7.253572                            5.243973      -0.001759       2.077022                    0.999684      22.001424      62.716291       0.627545       0.486133      -1.001966      -0.005701      -0.013745       0.007663       0.016738      -0.005765       0.002319       0.012371       0.048001      -0.136833      -0.048967       0.001471       0.047496              8.545588       4.179655       1.829826      -0.501971      10.538882       1.104192      10.918228          -0.000099
          169              C       0.616308       9.608279       4.322761      -0.593295      28.240175 0.41853993E+03  0.99179959E+04                                 7.991159                            6.602998      -0.098925       1.924367                    0.997349      34.150618     104.334471       0.661671       0.390640      -1.062677       0.003945       0.044211      -0.002271       0.044445      -0.002409      -0.005064       0.003373       0.066718       0.090278      -0.048622       0.016453       0.032169              8.568189       6.666891       0.903467      -0.036060       9.885103       0.762019       9.152573          -0.000077
          170              C       1.441920      12.695329       4.474868      -0.119994      40.210979 0.48582431E+03  0.11890516E+05                                10.378218                            7.357988       0.143609       1.976174                    0.999894      32.674994      99.824066       0.598845       0.417898      -1.050096      -0.042697      -0.111579      -0.018031       0.120822       0.047117      -0.009625      -0.031307      -0.152434      -0.002109      -0.089259      -0.011288       0.100547             12.501355       5.764753       2.187527      -1.056042      12.527935      -1.943439      19.211378          -0.001128
          171              C      12.320166       2.546811       6.230628      -0.116910      39.135590 0.54116507E+03  0.13621901E+05                                10.389248                            7.967568      -0.026460       1.938812                    0.998932      32.935742     102.406714       0.553153       0.439899      -1.035582      -0.002956       0.091307      -0.019739       0.093463       0.006772       0.008772      -0.032671      -0.094445      -0.342218      -0.119579       0.010238       0.109341             11.917132      19.368520      -2.193387      -1.320915      10.787253      -0.603197       5.595623          -0.001372
          172              C      -3.260948       3.374812       5.512099       0.487610      21.110138 0.21197098E+03  0.42547355E+04                                 7.250106                            5.241374       0.001396       2.078229                    0.999682      21.987153      62.653930       0.627863       0.486010      -1.002097       0.002118       0.016233      -0.003166       0.016674       0.029800       0.008069       0.020289       0.002971       0.110049      -0.049230       0.000981       0.048249              8.541201      11.226425      -0.160009      -2.236506       9.821368      -1.348019       4.575809          -0.000096
          173              C      -2.350187       4.163506       5.044186      -0.593373      28.246966 0.41867763E+03  0.99248468E+04                                 7.997928                            6.607640      -0.101930       1.923368                    0.997334      34.184552     104.552378       0.660721       0.391061      -1.062094      -0.020283      -0.032917       0.023241       0.045111      -0.026919       0.014084       0.031391       0.019835      -0.005668      -0.051173       0.018842       0.032330              8.575410       9.891584       0.440583      -1.090137       8.930752      -0.721863       6.903895          -0.000074
          174              C      -4.204830       1.804112       6.152401      -0.119536      40.132609 0.48477216E+03  0.11855907E+05                                10.359605                            7.346276       0.151550       1.979023                    0.999894      32.621909      99.558051       0.599903       0.417473      -1.050579       0.081579       0.084058      -0.029639       0.120828       0.023303      -0.023388      -0.050820      -0.083127      -0.205020      -0.087546      -0.012394       0.099940             12.477793      14.817825      -3.964508      -1.206278      16.668290      -2.155167       5.947265          -0.001082
          175              C       5.694149       8.807949      12.564109      -0.117159      39.075638 0.54048602E+03  0.13596415E+05                                10.369550                            7.956992      -0.020658       1.940583                    0.998962      32.895340     102.148287       0.554270       0.439283      -1.036259      -0.057632      -0.023921       0.069024       0.093048      -0.010583      -0.107967      -0.026837      -0.034480       0.061815      -0.119099       0.009887       0.109211             11.892451       8.754640      -3.779364      -1.547246      17.969649      -3.258688       8.953063          -0.001420
          176              C       9.910799      -6.227502      12.921925       0.487567      21.120357 0.21205121E+03  0.42571183E+04                                 7.254488                            5.243457      -0.001167       2.077299                    0.999685      21.997941      62.708148       0.627488       0.486212      -1.001906      -0.011030      -0.001688       0.012385       0.016670       0.000702       0.022595       0.039500       0.026965       0.035204      -0.049061       0.001055       0.048006              8.547356       8.688901      -2.758747      -2.361717       9.604383      -2.165794       7.348782          -0.000092
          177              C       8.853375      -5.635347      13.371005      -0.593581      28.266859 0.41894570E+03  0.99338069E+04                                 8.003825                            6.610312      -0.105027       1.922276                    0.997322      34.207697     104.671854       0.660436       0.391127      -1.061941       0.041068      -0.007433      -0.017239       0.045155       0.008355       0.023066      -0.010566      -0.063375       0.057260      -0.050808       0.018007       0.032801              8.583374       8.975385      -1.490094      -1.118671       8.967587      -0.569206       7.807149          -0.000059
          178              C      11.488655      -6.670789      11.881797      -0.119761      40.161426 0.48519202E+03  0.11869217E+05                                10.363804                            7.349509       0.146796       1.977264                    0.999895      32.646251      99.658075       0.599741       0.417479      -1.050533      -0.091007       0.054200       0.058044       0.120785      -0.019252      -0.085657      -0.021654       0.055293      -0.015330      -0.088193      -0.011823       0.100016             12.481664      10.392004      -0.628062      -4.054363      14.922725      -5.710368      12.130263          -0.001117
          179              C      10.122524       5.099423       6.807189      -0.117142      39.206330 0.54223864E+03  0.13658376E+05                                10.408535                            7.980197      -0.032614       1.936681                    0.998914      32.977811     102.638960       0.552115       0.440421      -1.035071       0.087172       0.003583      -0.034047       0.093654       0.012151      -0.046656       0.060084       0.171171      -0.023892      -0.120772       0.011728       0.109044             11.941293      13.149122       2.319759       3.761818       7.215536       4.239115      15.459220          -0.001360
          180              C      10.182830       4.564959       4.444447       0.487470      21.125135 0.21210173E+03  0.42585365E+04                                 7.256262                            5.244457      -0.001955       2.076993                    0.999684      22.003216      62.733396       0.627338       0.486282      -1.001835       0.014613      -0.000878      -0.008043       0.016703      -0.025131      -0.010951      -0.007804      -0.077630      -0.004896      -0.048861       0.001399       0.047462              8.549167      10.083553       0.737166       0.224877       3.962551       1.494435      11.601396          -0.000097
          181              C      10.622825       4.409382       3.239173      -0.593612      28.264601 0.41887326E+03  0.99316695E+04                                 8.001228                            6.607506      -0.106470       1.921783                    0.997316      34.214782     104.691652       0.660911       0.390862      -1.062119      -0.024466      -0.004611       0.037823       0.045282      -0.006950       0.036796       0.008361      -0.005470      -0.080827      -0.051160       0.017769       0.033391              8.580526       8.770024       0.254207      -0.192864       6.597241       0.737438      10.374311          -0.000060
          182              C       9.016593       4.717193       5.988704      -0.119875      40.207682 0.48564483E+03  0.11885672E+05                                10.379202                            7.356990       0.144011       1.976408                    0.999893      32.674473      99.838325       0.598809       0.417939      -1.050013       0.052057      -0.026645      -0.105887       0.120963       0.013250      -0.057968       0.017315       0.134008       0.088209      -0.088469      -0.011475       0.099944             12.503163      18.994646       2.667893       1.354963       5.996389       1.927487      12.518452          -0.001061
          183              C       7.347625       7.061491       0.436043      -0.117157      39.204974 0.54217970E+03  0.13656345E+05                                10.407465                            7.979112      -0.032768       1.936622                    0.998914      32.978037     102.633311       0.552227       0.440349      -1.035127      -0.025625       0.083468       0.034053       0.093718      -0.044331      -0.071924       0.024356      -0.148359      -0.024084      -0.120453       0.011229       0.109224             11.940033       6.416149      -0.060692      -2.742533      13.945287      -4.959243      15.458662          -0.001449
          184              C       6.823657       6.940239       2.798785       0.487452      21.125610 0.21211780E+03  0.42585670E+04                                 7.253927                            5.243046      -0.001964       2.076983                    0.999685      22.000073      62.704352       0.627767       0.485984      -1.002076      -0.005724       0.013543       0.008018       0.016747       0.004940       0.003891       0.013198       0.091944      -0.004977      -0.048979       0.001468       0.047511              8.546072       4.177989      -1.349985      -1.333247       9.862972      -0.708631      11.597256          -0.000103
          185              C       6.530330       7.303236       4.004058      -0.593548      28.262824 0.41882856E+03  0.99304012E+04                                 8.000871                            6.607164      -0.106583       1.921757                    0.997315      34.215250     104.693929       0.660922       0.390863      -1.062113       0.003769      -0.024683      -0.037863       0.045355      -0.003662       0.004694      -0.037204       0.012935      -0.081209      -0.050989       0.017678       0.033310              8.580155       6.679125      -0.485447      -0.758687       8.688108      -0.063631      10.373233          -0.000065
          186              C       7.355906       5.891414       1.254528      -0.119785      40.202532 0.48558110E+03  0.11883322E+05                                10.377118                            7.355667       0.144141       1.976464                    0.999894      32.670524      99.811973       0.598986       0.417843      -1.050109      -0.042472       0.040250       0.105884       0.120977      -0.031729      -0.035375       0.049160      -0.120794       0.087895      -0.088222      -0.011826       0.100049             12.500477       5.762594      -2.009458      -1.364998      19.222829      -1.919891      12.516009          -0.001128
          187              C       6.406126      -4.241155       9.165585      -0.117092      39.079174 0.54049074E+03  0.13597197E+05                                10.371827                            7.958050      -0.020554       1.940619                    0.998962      32.897826     102.174063       0.554101       0.439396      -1.036144      -0.003274      -0.062326      -0.068997       0.093037       0.002618      -0.010398       0.111175       0.040267       0.061781      -0.119546       0.009974       0.109572             11.895522      19.327516      -0.043502       2.557285       7.404563       2.545456       8.954485          -0.001434
          188              C       2.653138      11.450012       8.807770       0.487517      21.119761 0.21204204E+03  0.42568885E+04                                 7.254221                            5.243111      -0.001181       2.077293                    0.999685      21.997829      62.707511       0.627550       0.486169      -1.001928       0.002089      -0.010995      -0.012379       0.016688      -0.007972      -0.029564      -0.034189      -0.021933       0.035223      -0.048829       0.001135       0.047694              8.547147      11.236456      -1.858544       1.253874       7.056844       2.948589       7.348141          -0.000093
          189              C       3.563893      10.650437       8.358689      -0.593538      28.267396 0.41894677E+03  0.99342956E+04                                 8.005041                            6.610851      -0.105146       1.922247                    0.997323      34.210843     104.699652       0.660299       0.391190      -1.061849      -0.020712       0.036275       0.017263       0.045198       0.026439       0.018038      -0.017778       0.038682       0.057255      -0.050674       0.017474       0.033199              8.584946       9.906721      -1.161517       0.163760       8.039585       1.244901       7.808533          -0.000063
          190              C       7.623239      -3.937545       9.847898      -0.119909      40.173764 0.48534833E+03  0.11874640E+05                                10.367920                            7.351939       0.146519       1.977146                    0.999895      32.653313      99.703994       0.599457       0.417620      -1.050387       0.081478      -0.067764      -0.058016       0.120816      -0.032362      -0.007918       0.088340      -0.018732      -0.015211      -0.088614      -0.011655       0.100269             12.487133      14.821603       0.936448       4.034910      10.504818       5.728381      12.134980          -0.001128
          191              C      -3.176901       6.476994      13.909902      -0.117000      39.171906 0.54150636E+03  0.13634411E+05                                10.399472                            7.971772      -0.030570       1.937434                    0.998922      32.958756     102.536470       0.552759       0.440086      -1.035338      -0.058167       0.071969       0.014371       0.093645      -0.088027      -0.060715      -0.008779      -0.069317      -0.040354      -0.117918       0.009759       0.108159             11.931399       8.783471       0.560584      -4.070507      14.066998      -5.558404      12.943727          -0.001433
          192              C       1.039749      14.304476       1.067652       0.487610      21.114956 0.21197546E+03  0.42549681E+04                                 7.252068                            5.241382      -0.000091       2.077686                    0.999683      21.991265      62.672484       0.627853       0.486001      -1.002074      -0.011064       0.011563       0.004690       0.016676       0.019267       0.012109       0.033251       0.038034       0.067897      -0.049142       0.000946       0.048196              8.544540       8.687381      -0.663580      -3.573650       9.779483      -2.057408       7.166756          -0.000097
          193              C      -0.017675      14.397320       1.805013      -0.593854      28.291981 0.41936503E+03  0.99476100E+04                                 8.011840                            6.615235      -0.107691       1.921328                    0.997309      34.235838     104.825541       0.659857       0.391318      -1.061665       0.041513      -0.011263      -0.015524       0.045730       0.015965       0.020831      -0.006424      -0.071868       0.039492      -0.053028       0.020012       0.033016              8.593309       8.981778      -0.224452      -1.854898       8.604085      -0.789442       8.194063          -0.000095
          194              C       2.617605      13.625334       0.163697      -0.119793      40.173418 0.48532672E+03  0.11873953E+05                                10.368660                            7.351602       0.149199       1.978076                    0.999895      32.646855      99.682897       0.599493       0.417601      -1.050402      -0.090987       0.023110       0.076170       0.120891      -0.064497      -0.058760      -0.002194       0.021894      -0.119862      -0.087837      -0.012189       0.100026             12.488639      10.393898      -3.186283      -2.576933      17.781200      -4.074821       9.290819          -0.001112
          195              C       1.251474       3.345561       7.819793      -0.116962      39.185621 0.54171669E+03  0.13641981E+05                                10.404670                            7.975105      -0.030810       1.937341                    0.998920      32.966081     102.591158       0.552419       0.440283      -1.035150       0.087211      -0.030842      -0.014400       0.093618      -0.046731      -0.011504       0.060730       0.164537      -0.040296      -0.118459       0.010411       0.108048             11.938025      13.135822       2.098094       3.887335       9.727475       5.693684      12.950777          -0.001449
          196              C       1.311780       1.566582       6.175579       0.487586      21.115140 0.21198439E+03  0.42550898E+04                                 7.251433                            5.241072      -0.000097       2.077682                    0.999683      21.990469      62.664864       0.627962       0.485923      -1.002138       0.014599      -0.006619      -0.004694       0.016702       0.003013      -0.027240      -0.022167      -0.053876       0.067750      -0.049089       0.001235       0.047854              8.543757      10.074078      -0.172752       0.748834       8.390700       4.054750       7.166493          -0.000098
          197              C       1.751775       0.600566       5.438218      -0.593839      28.284596 0.41921221E+03  0.99420537E+04                                 8.006816                            6.611152      -0.107662       1.921353                    0.997310      34.226838     104.752523       0.660560       0.390977      -1.062005      -0.024422       0.035266       0.015513       0.045616       0.034993       0.013196      -0.016743       0.035156       0.038897      -0.052501       0.019410       0.033090              8.587862       8.781417      -0.293238       0.126235       8.792774       2.010414       8.189394          -0.000096
          198              C       0.145543       2.827840       7.079534      -0.119887      40.180912 0.48541001E+03  0.11876893E+05                                10.370998                            7.352724       0.148863       1.977945                    0.999894      32.651965      99.713071       0.599367       0.417656      -1.050332       0.052105      -0.078089      -0.076149       0.120879      -0.057055      -0.017293       0.056606       0.064053      -0.119896      -0.088361      -0.011734       0.100095             12.492111      18.968914      -0.156075       2.985293       9.213830       3.788870       9.293588          -0.001121
          199              C      -1.523425      -3.153062       6.333482      -0.117112      39.228035 0.54244045E+03  0.13666502E+05                                10.417356                            7.983451      -0.031108       1.937266                    0.998909      32.988537     102.727272       0.551747       0.440616      -1.034822      -0.025289      -0.012071       0.089793       0.094064      -0.040145      -0.073674      -0.026132      -0.062301       0.229681      -0.119888       0.011891       0.107997             11.954109       6.422191      -2.348567      -1.427617      19.399555      -1.826975      10.040582          -0.001459
          200              C      -2.047393      -1.046231       7.409826       0.487689      21.114759 0.21194954E+03  0.42539631E+04                                 7.250345                            5.239547       0.000614       2.077970                    0.999683      21.985390      62.635110       0.628288       0.485720      -1.002302      -0.005607       0.000145       0.015753       0.016722       0.001040       0.006456       0.025419       0.071435      -0.069034      -0.049186       0.001198       0.047988              8.542190       4.176253      -0.481044      -1.837299      11.766247       0.406156       9.684069          -0.000100
          201              C      -2.340720      -0.183923       8.326819      -0.593814      28.285990 0.41916677E+03  0.99432234E+04                                 8.010361                            6.611651      -0.110087       1.920569                    0.997296      34.259539     104.951199       0.660239       0.391079      -1.061668       0.003934      -0.020843      -0.040899       0.046072       0.005897      -0.000550      -0.034939       0.006795      -0.105005      -0.053220       0.018740       0.034480              8.592510       6.689893      -0.411703      -0.802378      10.018585       0.697924       9.069053          -0.000102
          202              C      -1.515144      -1.859200       5.729396      -0.119824      40.226017 0.48564394E+03  0.11887351E+05                                10.385576                            7.357499       0.141999       1.975755                    0.999894      32.692208      99.946511       0.598639       0.417997      -1.049826      -0.042933       0.071657       0.088053       0.121373      -0.014898      -0.044098       0.016845      -0.065808       0.252440      -0.087745      -0.011528       0.099272             12.513387       5.767357      -0.177058      -2.430710      15.865022      -3.865420      15.907783          -0.001131
          203              C      -2.464924      10.058215       0.909750      -0.117067      39.218537 0.54228123E+03  0.13661325E+05                                10.415336                            7.982131      -0.030597       1.937461                    0.998911      32.983063     102.701834       0.551815       0.440600      -1.034844      -0.002864      -0.027867      -0.089747       0.094017      -0.011644       0.000326       0.078656       0.098632       0.229536      -0.120096       0.011802       0.108294             11.951605      19.429629       2.250935       1.245616       6.386727       1.954288      10.038458          -0.001411
          204              C      -6.217912       1.902881      14.319869       0.487680      21.113548 0.21191647E+03  0.42535874E+04                                 7.252923                            5.240848       0.000614       2.077978                    0.999684      21.989028      62.669445       0.627835       0.486037      -1.002031       0.002029      -0.005196      -0.015709       0.016670      -0.021643      -0.021596      -0.014283      -0.056920      -0.069045      -0.048890       0.000921       0.047969              8.545691      11.230484       2.011970      -0.996271       4.718869       1.597599       9.687719          -0.000097
          205              C      -5.307157       1.913745      13.402876      -0.593849      28.295435 0.41936004E+03  0.99503539E+04                                 8.016824                            6.616513      -0.110111       1.920544                    0.997296      34.271002     105.047999       0.659405       0.391474      -1.061251      -0.021047      -0.003257       0.040948       0.046155       0.002247       0.033362       0.012647      -0.013028      -0.104545      -0.053760       0.018899       0.034861              8.599748       9.916616       0.726646      -0.926750       6.805706       0.524605       9.076924          -0.000101
          206              C      -1.247811      10.497316       1.513835      -0.119970      40.235591 0.48577460E+03  0.11891967E+05                                10.389264                            7.360012       0.141921       1.975710                    0.999893      32.697859      99.986731       0.598320       0.418171      -1.049663       0.081950      -0.016568      -0.088025       0.121403       0.009088      -0.030384       0.036353       0.069795       0.252574      -0.087867      -0.011481       0.099348             12.517849      14.859300       3.036709       2.834415       6.780572       3.581808      15.913676          -0.001096
          207              C       2.737076      -6.920852      13.140671      -0.117204      39.163006 0.54167772E+03  0.13638328E+05                                10.395691                            7.972625      -0.028464       1.938013                    0.998932      32.949189     102.468976       0.552832       0.440041      -1.035476      -0.058011      -0.047965       0.055199       0.093343       0.098950      -0.045076      -0.019108      -0.021974       0.105530      -0.120130       0.010939       0.109192             11.925803       8.776112       3.239457       2.509868       8.407519       2.286902      18.593779          -0.001411
          208              C      -4.874234       8.650705      11.854273       0.487376      21.122314 0.21212669E+03  0.42589264E+04                                 7.253544                            5.243956      -0.001741       2.077028                    0.999684      22.001330      62.715824       0.627549       0.486132      -1.001968      -0.011058      -0.009958       0.007661       0.016737      -0.019570       0.010891       0.006308      -0.030086      -0.136834      -0.048968       0.001471       0.047497              8.545560       8.682171       3.421681       1.208350       6.036299      -0.105205      10.918208          -0.000097
          209              C      -5.931668       7.965714      11.565992      -0.593295      28.240242 0.41854118E+03  0.99180401E+04                                 7.991189                            6.603017      -0.098930       1.924366                    0.997349      34.150702     104.335042       0.661669       0.390641      -1.062676       0.040370       0.018457      -0.002269       0.044447      -0.022848       0.004860      -0.003654      -0.048871       0.090284      -0.048630       0.016459       0.032171              8.568228       8.959696       1.714067       0.730455       7.592344       0.220018       9.152645          -0.000075
          210              C      -3.296367       9.773114      11.718100      -0.119997      40.210563 0.48582054E+03  0.11890381E+05                                10.378114                            7.357948       0.143617       1.976177                    0.999894      32.674665      99.822358       0.598849       0.417897      -1.050099      -0.090962      -0.077452      -0.018036       0.120823       0.084543      -0.026307      -0.019511       0.059322      -0.002128      -0.089247      -0.011294       0.100540             12.501203      10.401490       3.826842      -1.480299       7.891070      -1.643439      19.211050          -0.001104
          211              C       7.165532      -0.081001      13.473859      -0.116903      39.133191 0.54112974E+03  0.13620733E+05                                10.388743                            7.967263      -0.026337       1.938863                    0.998933      32.934187     102.399434       0.553170       0.439894      -1.035589       0.087079       0.027638      -0.019725       0.093465       0.034950      -0.033712      -0.002624       0.064935      -0.342105      -0.119538       0.010221       0.109317             11.916475      13.118547      -4.402426      -0.128420      17.035475      -1.446366       5.595403          -0.001394
          212              C       7.225859       2.232396      12.755331       0.487610      21.110058 0.21197029E+03  0.42547164E+04                                 7.250081                            5.241362       0.001411       2.078235                    0.999682      21.987079      62.653602       0.627864       0.486009      -1.002098       0.014598       0.007409      -0.003165       0.016674       0.022244       0.016441       0.014369      -0.039770       0.110051      -0.049230       0.000981       0.048249              8.541156      10.078031      -0.565989      -0.525450      10.969634      -2.557926       4.575802          -0.000098
          213              C       7.665865       3.353966      12.287418      -0.593375      28.247041 0.41867966E+03  0.99249220E+04                                 7.997966                            6.607669      -0.101937       1.923366                    0.997334      34.184753     104.553646       0.660716       0.391062      -1.062092      -0.024275      -0.030096       0.023245       0.045115      -0.027173       0.024911       0.023751       0.018418      -0.005670      -0.051187       0.018849       0.032338              8.575446       8.760632       0.040725      -0.317197      10.061733      -1.268412       6.903973          -0.000077
          214              C       6.059611       0.818934      13.395632      -0.119539      40.131844 0.48476520E+03  0.11855670E+05                                10.359429                            7.346210       0.151573       1.979032                    0.999894      32.621433      99.555661       0.599908       0.417471      -1.050582       0.052054       0.104936      -0.029632       0.120827       0.044253      -0.040112      -0.038984       0.035360      -0.204992      -0.087533      -0.012402       0.099935             12.477508      18.953997      -2.501815      -1.629824      12.531331      -1.855653       5.947197          -0.001100
          215              C       4.390653       4.455433       8.589024      -0.117198      39.160204 0.54158372E+03  0.13635257E+05                                10.394427                            7.971389      -0.028506       1.937986                    0.998933      32.949152     102.463452       0.552936       0.439981      -1.035520      -0.025839      -0.070764      -0.055134       0.093354       0.083986       0.003343       0.049344      -0.107115       0.105480      -0.120164       0.010426       0.109738             11.924333       6.411786       2.403727      -1.319378      10.770553      -3.129396      18.590659          -0.001425
          216              C       3.866670       2.469899       9.875422       0.487350      21.121873 0.21211246E+03  0.42586629E+04                                 7.253910                            5.243919      -0.001814       2.077001                    0.999685      22.002194      62.722957       0.627512       0.486157      -1.001933      -0.005695      -0.013732      -0.007675       0.016730      -0.005810      -0.002201      -0.012065       0.048059      -0.136770      -0.048793       0.001270       0.047523              8.546130       4.179926       1.830189       0.502154      10.540803      -1.104472      10.917662          -0.000098
          217              C       3.573331       1.244617      10.163702      -0.593264      28.247721 0.41868489E+03  0.99236907E+04                                 7.997088                            6.607379      -0.099080       1.924312                    0.997349      34.161981     104.429210       0.660873       0.391023      -1.062267       0.003919       0.044360       0.002268       0.044590      -0.002454       0.005274      -0.002577       0.067291       0.090911      -0.048959       0.016510       0.032449              8.574868       6.671716       0.904269       0.036593       9.893302      -0.762593       9.159587          -0.000077
          218              C       4.398941       4.331664      10.011595      -0.120049      40.217448 0.48591319E+03  0.11893529E+05                                10.380327                            7.359416       0.143596       1.976160                    0.999894      32.678033      99.844918       0.598680       0.417984      -1.050016      -0.042696      -0.111622       0.018061       0.120866       0.047099       0.009866       0.031692      -0.152279      -0.002139      -0.089181      -0.011558       0.100739             12.503878       5.766029       2.188158       1.056825      12.530685       1.943503      19.214922          -0.001115
          219              C      -8.378905      10.910547       8.255835      -0.116875      39.145871 0.54128397E+03  0.13626380E+05                                10.392943                            7.969532      -0.026769       1.938699                    0.998930      32.942041     102.449985       0.552941       0.440019      -1.035455      -0.002987       0.091341       0.019776       0.093505       0.006716      -0.008509       0.033171      -0.094177      -0.342438      -0.119757       0.010373       0.109384             11.921950      19.377621      -2.195033       1.321329      10.790997       0.603370       5.597231          -0.001442
          220              C      -0.303941      -4.988873       8.974364       0.487567      21.110580 0.21199363E+03  0.42548411E+04                                 7.247162                            5.239675       0.001404       2.078224                    0.999683      21.983222      62.617918       0.628389       0.485643      -1.002396       0.002099       0.016303       0.003183       0.016743       0.029880      -0.007853      -0.019982       0.002930       0.110082      -0.049291       0.001332       0.047960              8.537341      11.220692      -0.159350       2.235297       9.817194       1.347748       4.574137          -0.000102
          221              C       0.606827      -4.200170       9.442277      -0.593296      28.238550 0.41849771E+03  0.99185996E+04                                 7.992965                            6.603599      -0.102080       1.923348                    0.997334      34.176497     104.485766       0.661377       0.390750      -1.062403      -0.020214      -0.032920      -0.023217       0.045070      -0.026846      -0.013454      -0.030937       0.020152      -0.005769      -0.050506       0.018183       0.032324              8.570020       9.884422       0.440038       1.088991       8.925320       0.721239       6.900319          -0.000078
          222              C      -7.161800      10.167850       8.334062      -0.119541      40.135069 0.48479409E+03  0.11856606E+05                                10.360019                            7.346201       0.151349       1.978953                    0.999894      32.623129      99.563243       0.599934       0.417445      -1.050593       0.081552       0.084083       0.029665       0.120833       0.023276       0.023600       0.051136      -0.082998      -0.205103      -0.087812      -0.012292       0.100104             12.478753      14.820217      -3.966391       1.205928      16.668683       2.155263       5.947358          -0.001132
          223              C       8.651062       0.444132       1.922354      -0.117081      39.077313 0.54046098E+03  0.13596242E+05                                10.371510                            7.957834      -0.020468       1.940659                    0.998962      32.896586     102.168954       0.554109       0.439397      -1.036145      -0.057659      -0.023869      -0.069013       0.093044      -0.010609       0.108236       0.027256      -0.034579       0.061768      -0.119491       0.009958       0.109532             11.895135       8.756381      -3.780651       1.547419      17.974792       3.259419       8.954232          -0.001405
          224              C       6.953739       2.136108       1.564538       0.487515      21.119738 0.21204220E+03  0.42568891E+04                                 7.254199                            5.243106      -0.001172       2.077296                    0.999685      21.997764      62.707147       0.627552       0.486168      -1.001930      -0.011062      -0.001694      -0.012379       0.016687       0.000692      -0.022380      -0.039269       0.027083       0.035224      -0.048830       0.001136       0.047694              8.547108       8.689329      -2.758994       2.362017       9.603834       2.165027       7.348159          -0.000091
          225              C       5.896309       2.728255       1.115458      -0.593537      28.267166 0.41894313E+03  0.99341617E+04                                 8.004951                            6.610802      -0.105107       1.922260                    0.997323      34.210446     104.697293       0.660306       0.391187      -1.061854       0.041100      -0.007435       0.017261       0.045194       0.008403      -0.022768       0.011076      -0.063303       0.057242      -0.050659       0.017470       0.033189              8.584833       8.976980      -1.490155       1.119136       8.969061       0.569329       7.808459          -0.000059
          226              C       8.531608       1.692841       2.604666      -0.119910      40.173577 0.48534572E+03  0.11874570E+05                                10.367929                            7.351945       0.146502       1.977142                    0.999895      32.653210      99.703943       0.599453       0.417623      -1.050384      -0.091046       0.054239      -0.058019       0.120820      -0.019274       0.085913       0.021984       0.055254      -0.015197      -0.088597      -0.011658       0.100255             12.487141      10.395898      -0.628228       4.055875      14.930484       5.713598      12.135042          -0.001104
          227              C      13.079515      -3.264287       7.679274      -0.117161      39.206667 0.54220496E+03  0.13657194E+05                                10.407854                            7.979352      -0.032867       1.936584                    0.998914      32.979180     102.638973       0.552211       0.440355      -1.035119       0.087232       0.003664       0.034064       0.093719       0.012156       0.046937      -0.059708       0.171149      -0.024098      -0.120480       0.011243       0.109237             11.940523      13.147481       2.319084      -3.761689       7.214844      -4.238970      15.459245          -0.001427
          228              C      -4.602248      -3.798706      10.042016       0.487451      21.125687 0.21211875E+03  0.42585923E+04                                 7.253947                            5.243062      -0.001979       2.076977                    0.999685      22.000148      62.704680       0.627765       0.485984      -1.002076       0.014678      -0.000883       0.008018       0.016748      -0.025052       0.011147       0.008067      -0.077722      -0.004976      -0.048979       0.001469       0.047510              8.546097      10.079866       0.736604      -0.223721       3.961146      -1.493219      11.597280          -0.000102
          229              C      -4.162237      -3.954260      11.247290      -0.593547      28.262711 0.41882676E+03  0.99303250E+04                                 8.000813                            6.607134      -0.106559       1.921765                    0.997316      34.214937     104.692014       0.660928       0.390862      -1.062116      -0.024526      -0.004674      -0.037858       0.045350      -0.006909      -0.036632      -0.007973      -0.005452      -0.081172      -0.050972       0.017670       0.033302              8.580083       8.769911       0.253777       0.192929       6.597150      -0.736518      10.373189          -0.000063
          230              C      11.973594      -3.646501       8.497759      -0.119784      40.203210 0.48558821E+03  0.11883567E+05                                10.377294                            7.355749       0.144112       1.976455                    0.999894      32.670973      99.814386       0.598978       0.417847      -1.050104       0.052108      -0.026625       0.105884       0.120978       0.013289       0.058138      -0.016966       0.133850       0.087903      -0.088231      -0.011819       0.100051             12.500740      18.990794       2.667275      -1.355211       5.995241      -1.926945      12.516184          -0.001112
          231              C      -7.437400      -1.302098      14.050420      -0.117137      39.203966 0.54220323E+03  0.13657196E+05                                10.408020                            7.979881      -0.032485       1.936733                    0.998914      32.976216     102.631309       0.552134       0.440415      -1.035080      -0.025687       0.083386      -0.034031       0.093655      -0.044341       0.072177      -0.023965      -0.148352      -0.023885      -0.120732       0.011709       0.109023             11.940642       6.416455      -0.060462       2.742589      13.947054       4.959315      15.458416          -0.001381
          232              C       9.780701      -1.423395      11.687678       0.487470      21.125045 0.21210075E+03  0.42585101E+04                                 7.256236                            5.244441      -0.001940       2.076999                    0.999684      22.003134      62.733031       0.627340       0.486281      -1.001836      -0.005700       0.013483      -0.008044       0.016703       0.004849      -0.003709      -0.012926       0.091972      -0.004895      -0.048862       0.001399       0.047463              8.549131       4.179291      -1.350262       1.334003       9.866766       0.710132      11.601337          -0.000099
          233              C       9.487358      -1.060421      10.482405      -0.593615      28.264810 0.41887719E+03  0.99318030E+04                                 8.001298                            6.607555      -0.106493       1.921773                    0.997315      34.215125     104.693501       0.660904       0.390864      -1.062116       0.003807      -0.024607       0.037827       0.045287      -0.003690      -0.004384       0.037485       0.013001      -0.080852      -0.051172       0.017775       0.033397              8.580605       6.678949      -0.485117       0.759539       8.688498       0.063994      10.374369          -0.000060
          234              C      10.312970      -2.472190      13.231935      -0.119878      40.206923 0.48563749E+03  0.11885417E+05                                10.379014                            7.356912       0.144038       1.976418                    0.999893      32.673946      99.835572       0.598816       0.417936      -1.050018      -0.042477       0.040193      -0.105887       0.120962      -0.031809       0.035647      -0.048883      -0.120861       0.088194      -0.088455      -0.011484       0.099940             12.502875       5.763652      -2.009824       1.365594      19.226727       1.919814      12.518246          -0.001078
          235              C       3.449116       4.122526       5.320878      -0.117168      39.076932 0.54050715E+03  0.13597084E+05                                10.369747                            7.957133      -0.020711       1.940557                    0.998962      32.896184     102.151552       0.554267       0.439282      -1.036259      -0.003335      -0.062314       0.069012       0.093042       0.002605       0.010701      -0.110772       0.040146       0.061830      -0.119141       0.009897       0.109244             11.892691      19.321669      -0.043566      -2.556616       7.403182      -2.545024       8.953220          -0.001420
          236              C       5.610102       3.086265       5.678693       0.487569      21.120371 0.21205108E+03  0.42571180E+04                                 7.254508                            5.243463      -0.001176       2.077296                    0.999685      21.997993      62.708467       0.627485       0.486214      -1.001905       0.002084      -0.010962       0.012386       0.016671      -0.007927       0.029710       0.034469      -0.021853       0.035203      -0.049061       0.001055       0.048006              8.547393      11.236733      -1.858026      -1.254708       7.056677      -2.948565       7.348768          -0.000092
          237              C       6.520863       2.286698       6.127774      -0.593583      28.267109 0.41895010E+03  0.99339599E+04                                 8.003913                            6.610367      -0.105067       1.922261                    0.997322      34.208118     104.674180       0.660429       0.391129      -1.061937      -0.020699       0.036245      -0.017241       0.045160       0.026419      -0.017655       0.018228       0.038801       0.057274      -0.050819       0.018009       0.032809              8.583481       9.905182      -1.161419      -0.163795       8.038046      -1.244421       7.807216          -0.000059
          238              C       4.666220       4.426123       4.638565      -0.119761      40.161549 0.48519411E+03  0.11869268E+05                                10.363783                            7.349502       0.146810       1.977267                    0.999895      32.646301      99.657871       0.599744       0.417476      -1.050536       0.081429      -0.067739       0.058043       0.120782      -0.032356       0.008144      -0.087986      -0.018793      -0.015340      -0.088206      -0.011821       0.100027             12.481637      14.814129       0.935363      -4.032351      10.500596      -5.725877      12.130186          -0.001117
          239              N       4.611871       4.974029      13.369557      -0.327863      37.193684 0.46308972E+03  0.10990448E+05                                 9.514350                            7.075994      -0.202872       1.965332                    0.997240      28.456909      80.508614       0.636524       0.405454      -1.078150       0.041071       0.031015       0.048828       0.070943       0.014616       0.024734      -0.032989       0.090145       0.035430      -0.070176       0.016212       0.053964             11.644426       8.958686      -1.996068       2.281803      17.360039       4.011901       8.614554          -0.000129
          240              N       4.570487       6.945365      14.260474      -0.255065      46.829577 0.56885449E+03  0.14120215E+05                                11.081311                            7.753673      -0.256380       1.951360                    0.997729      28.428259      80.511801       0.622617       0.396319      -1.091433       0.074430      -0.029196       0.032099       0.086155      -0.020729       0.063979       0.026535      -0.042315      -0.094675      -0.092526       0.045363       0.047163             14.531601       8.354232      -1.979295       2.057869      24.798298       5.450111      10.442273          -0.000299
          241              N      -2.761759      10.187923       8.360138      -0.327883      37.189105 0.46303784E+03  0.10988438E+05                                 9.511685                            7.074288      -0.202803       1.965357                    0.997238      28.454526      80.487774       0.636805       0.405303      -1.078296       0.015559       0.049071      -0.048800       0.070933      -0.016928       0.039518      -0.011836      -0.088608       0.035563      -0.070397       0.016769       0.053629             11.640638      17.676041       1.086372      -3.019080       8.634919      -3.486852       8.610954          -0.000130
          242              N      -0.889379      10.805993       7.469220      -0.255090      46.828160 0.56884870E+03  0.14119854E+05                                11.080542                            7.753342      -0.256616       1.951291                    0.997726      28.427571      80.505850       0.622673       0.396289      -1.091468      -0.052312       0.060446      -0.032103       0.086145      -0.002859      -0.003517      -0.068719       0.059021      -0.094613      -0.092082       0.045405       0.046677             14.530273      24.212072       3.628984      -4.451426       8.937367      -3.756936      10.441380          -0.000303
          243              N      -4.793832       7.700551       8.137046      -0.327823      37.185486 0.46292686E+03  0.10985831E+05                                 9.513753                            7.074760      -0.201265       1.965913                    0.997248      28.453023      80.499999       0.636566       0.405455      -1.078128       0.011489      -0.068216       0.015647       0.070924      -0.004437       0.004543      -0.061080       0.030617      -0.013259      -0.069994       0.016401       0.053593             11.643186       5.637387       0.383204       2.303406      15.642782       4.029707      13.649390          -0.000124
          244              N      -4.981913       5.891468       6.965091      -0.254895      46.804577 0.56859370E+03  0.14112567E+05                                11.077914                            7.752412      -0.255468       1.951764                    0.997731      28.422602      80.500693       0.622586       0.396372      -1.091363       0.015172      -0.034027       0.077614       0.086093      -0.003102       0.045866       0.000927      -0.121284       0.085142      -0.092344       0.045746       0.046598             14.524848       7.461259       1.425554       3.660820      20.409376       7.706238      15.703908          -0.000287
          245              N       2.944105       2.229059      13.592648      -0.327799      37.175365 0.46282140E+03  0.10981561E+05                                 9.508203                            7.071367      -0.201176       1.965948                    0.997247      28.446970      80.449082       0.637134       0.405158      -1.078437      -0.068172      -0.011957      -0.015627       0.070955      -0.013047       0.059315       0.016511      -0.018446      -0.013336      -0.070380       0.016589       0.053791             11.635459      14.280675       3.439564      -3.028679       6.985395      -3.511645      13.640307          -0.000133
          246              N       7.215160       9.812316       0.278140      -0.254922      46.794069 0.56854043E+03  0.14109725E+05                                11.072513                            7.749678      -0.255232       1.951839                    0.997728      28.418725      80.463212       0.623034       0.396130      -1.091622      -0.037217       0.002891      -0.077596       0.086108       0.035767       0.014647      -0.043135       0.098178       0.085142      -0.092142       0.045357       0.046786             14.516030      18.061820       5.173247      -6.039846       9.789964      -6.016029      15.696307          -0.000309
          247              N      -1.302244       0.727676       3.494135      -0.328012      37.223907 0.46346588E+03  0.11003019E+05                                 9.523897                            7.081731      -0.204792       1.964612                    0.997231      28.473939      80.603907       0.635799       0.405782      -1.077793       0.041166       0.026691      -0.051223       0.070929       0.014375      -0.024729      -0.010378       0.014631      -0.190696      -0.069732       0.015818       0.053915             11.658671       8.963804       2.973738       0.590405       7.332255       1.784081      18.679953          -0.000129
          248              N      16.398443       0.513545       1.341446      -0.255018      46.847480 0.56904595E+03  0.14127269E+05                                11.086963                            7.757082      -0.257902       1.950884                    0.997719      28.435626      80.559960       0.622178       0.396534      -1.091199       0.074467       0.042378       0.009296       0.086184       0.065856      -0.013721       0.016653       0.031800       0.128557      -0.092609       0.045831       0.046778             14.541450       8.353936       2.768336       0.693627       9.315069       3.498211      25.955345          -0.000299
          249              N       3.152230      10.509861       1.483414      -0.327820      37.173848 0.46282798E+03  0.10981334E+05                                 9.507606                            7.071371      -0.200073       1.966308                    0.997254      28.443451      80.427634       0.637165       0.405153      -1.078482       0.015634      -0.066862      -0.018243       0.071048       0.042771      -0.004963       0.017686      -0.078915       0.064465      -0.070438       0.016541       0.053897             11.636405      17.676059      -3.162097       0.572202      11.624949       1.751281       5.608205          -0.000133
          250              N       5.024608       9.429268       1.393598      -0.255005      46.806917 0.56871280E+03  0.14114867E+05                                11.074879                            7.751376      -0.254971       1.951891                    0.997731      28.420115      80.465804       0.622912       0.396183      -1.091601      -0.052336      -0.058005      -0.036372       0.086177      -0.001604       0.004457       0.042230       0.012734      -0.233352      -0.092258       0.045417       0.046841             14.520967      24.205352      -5.662339      -0.911108      13.299041       1.223489       6.058507          -0.000311
          251              N       1.120187      11.560366       3.749097      -0.328005      37.219911 0.46342607E+03  0.11001458E+05                                 9.522006                            7.080574      -0.204880       1.964584                    0.997230      28.471713      80.586256       0.635988       0.405684      -1.077896       0.011439       0.047733       0.051232       0.070950       0.006619       0.001729       0.027096      -0.029495      -0.190815      -0.069910       0.015794       0.054116             11.656230       5.643100       1.799275      -1.483896      10.648495      -1.149955      18.677096          -0.000131
          252              N       0.932135      11.449985       5.901785      -0.254973      46.844061 0.56900689E+03  0.14125853E+05                                11.085896                            7.756364      -0.257745       1.950938                    0.997719      28.434318      80.551199       0.622270       0.396488      -1.091247       0.015115       0.084379      -0.009220       0.086216       0.041253      -0.020072       0.007768      -0.107509       0.128574      -0.092603       0.045409       0.047194             14.540028       7.467196       2.454889      -3.066066      10.199594      -1.820938      25.953295          -0.000303
          253              N      -2.969980       2.293386       5.759818      -0.327856      37.175316 0.46284143E+03  0.10982017E+05                                 9.508575                            7.071895      -0.200180       1.966271                    0.997252      28.444834      80.439670       0.637068       0.405201      -1.078422      -0.068223      -0.007583       0.018251       0.071028       0.058076      -0.018045      -0.000861       0.007620       0.064417      -0.070454       0.016879       0.053575             11.637882      14.286129      -4.362018      -1.460594      15.018854      -1.123035       5.608663          -0.000123
          254              N      -4.612893       3.698491       5.849634      -0.254959      46.811724 0.56871052E+03  0.14115549E+05                                11.078168                            7.752892      -0.255267       1.951807                    0.997731      28.421624      80.486197       0.622633       0.396340      -1.091435      -0.037258      -0.068685       0.036365       0.086187      -0.005262      -0.037992      -0.017906      -0.007919      -0.233445      -0.092003       0.045415       0.046588             14.526670      18.078535      -7.836876      -1.458301      19.441333       0.452405       6.060143          -0.000290
          255              N      10.525855      -5.701432      12.109234      -0.327929      37.194696 0.46312590E+03  0.10991344E+05                                 9.513776                            7.075670      -0.203039       1.965282                    0.997233      28.457884      80.507273       0.636630       0.405385      -1.078213       0.041187      -0.057706       0.002526       0.070942      -0.028376       0.000425       0.043859       0.071699      -0.019499      -0.070276       0.016650       0.053626             11.644016       8.958085      -0.970635      -2.873041      14.271688      -5.795541      11.702274          -0.000124
          256              N      10.484459      -7.458637      13.371005      -0.254994      46.843016 0.56903737E+03  0.14126072E+05                                11.084460                            7.756025      -0.257721       1.950939                    0.997720      28.430876      80.526369       0.622381       0.396432      -1.091341       0.074507      -0.013252      -0.041334       0.086229      -0.044767      -0.049901      -0.042720      -0.013799      -0.008498      -0.092177       0.045463       0.046714             14.537841       8.351125      -0.785314      -2.740685      18.761637      -8.954855      16.500761          -0.000299
          257              N       9.066261       4.393505       4.642911      -0.327919      37.207034 0.46324578E+03  0.10995805E+05                                 9.518816                            7.078330      -0.203841       1.964992                    0.997233      28.465101      80.555255       0.636223       0.405585      -1.077991       0.015501       0.017767       0.066900       0.070933      -0.025671      -0.034379      -0.005098      -0.057453       0.127361      -0.070048       0.015951       0.054097             11.651188      17.695442       2.077553       2.455898       5.601619       1.733701      11.656504          -0.000123
          258              N      10.938652       4.856027       5.623645      -0.254950      46.834573 0.56893397E+03  0.14123985E+05                                11.084778                            7.756255      -0.257163       1.951191                    0.997717      28.433032      80.554730       0.622210       0.396528      -1.091189      -0.052313      -0.002353       0.068372       0.086122       0.004611      -0.000610       0.027088       0.132273       0.124851      -0.092575       0.045425       0.047151             14.536460      24.231189       2.046324       5.369545       6.814844       2.527685      12.563348          -0.000291
          259              N       7.034191       5.830372       2.600320      -0.327902      37.200877 0.46318004E+03  0.10993084E+05                                 9.515122                            7.076076      -0.203669       1.965053                    0.997232      28.461249      80.521679       0.636605       0.405384      -1.078200       0.011549       0.020579      -0.066902       0.070942      -0.001804      -0.006282       0.034427       0.077073       0.127196      -0.070257       0.016175       0.054082             11.645835       5.637548      -2.184234      -0.815454      17.648599      -2.890119      11.651360          -0.000131
          260              N       6.846126       7.749836       1.619587      -0.255022      46.827885 0.56892651E+03  0.14122779E+05                                11.080540                            7.754312      -0.257082       1.951211                    0.997715      28.430641      80.526904       0.622559       0.396334      -1.091397       0.015197      -0.050085      -0.068368       0.086103      -0.037903      -0.025404      -0.008084      -0.108722       0.124816      -0.092377       0.045461       0.046916             14.529151       7.461125      -3.880136      -0.593270      23.567835      -5.899823      12.558492          -0.000312
          261              N       8.858086      -4.522171       9.620460      -0.327916      37.203589 0.46321999E+03  0.10995006E+05                                 9.518454                            7.078586      -0.203023       1.965283                    0.997236      28.462646      80.546813       0.636152       0.405637      -1.077960      -0.068133       0.019563      -0.002499       0.070930      -0.044650      -0.040972      -0.014570      -0.019938      -0.019544      -0.069872       0.016112       0.053760             11.650443      14.299850       0.915847       4.509452       8.943094       4.643502      11.708384          -0.000126
          262              N       1.301188      11.580482       8.358689      -0.255012      46.848976 0.56909353E+03  0.14128281E+05                                11.086698                            7.757291      -0.257687       1.950940                    0.997723      28.433339      80.544360       0.622204       0.396522      -1.091243      -0.037237       0.065813       0.041395       0.086206      -0.030548       0.023865       0.061664       0.067071      -0.008495      -0.092633       0.045854       0.046779             14.541206      18.102973       2.661884       7.530908       9.016519       5.570496      16.504125          -0.000302
          263              N       1.654805      13.337631       1.116906      -0.327881      37.188671 0.46303341E+03  0.10988302E+05                                 9.511600                            7.074254      -0.202794       1.965363                    0.997238      28.454328      80.486980       0.636807       0.405303      -1.078296       0.041078       0.031027      -0.048800       0.070933       0.014682      -0.024331       0.033314       0.090201       0.035557      -0.070400       0.016770       0.053630             11.640482       8.956565      -1.996376      -2.281059      17.353998      -4.008603       8.610884          -0.000127
          264              N       1.613409      15.308951       0.225989      -0.255092      46.827320 0.56883963E+03  0.14119543E+05                                11.080350                            7.753246      -0.256548       1.951315                    0.997727      28.427214      80.504049       0.622683       0.396286      -1.091473       0.074428      -0.029170      -0.032102       0.086145      -0.020770      -0.063616      -0.026222      -0.042304      -0.094614      -0.092079       0.045400       0.046679             14.529954       8.353421      -1.977731      -2.058227      24.795228      -5.449036      10.441215          -0.000297
          265              N       0.195211       1.824185       6.126325      -0.327864      37.194004 0.46309318E+03  0.10990554E+05                                 9.514415                            7.076021      -0.202880       1.965327                    0.997240      28.457051      80.509197       0.636523       0.405454      -1.078149       0.015551       0.049060       0.048829       0.070944      -0.016962      -0.039346       0.012324      -0.088482       0.035434      -0.070174       0.016210       0.053964             11.644545      17.681395       1.087795       3.021907       8.637643       3.488635       8.614598          -0.000128
          266              N       2.067602       2.442272       7.017243      -0.255063      46.830197 0.56886114E+03  0.14120446E+05                                11.081461                            7.753748      -0.256432       1.951342                    0.997729      28.428528      80.513207       0.622609       0.396322      -1.091429      -0.052338       0.060440       0.032100       0.086155      -0.002824       0.003691       0.069165       0.058977      -0.094675      -0.092529       0.045366       0.047163             14.531856      24.215786       3.628434       4.452525       8.937398       3.756926      10.442383          -0.000299
          267              N      -1.836859      -0.663183       6.349417      -0.327799      37.175588 0.46282422E+03  0.10981651E+05                                 9.508253                            7.071396      -0.201187       1.965943                    0.997247      28.447098      80.449672       0.637131       0.405159      -1.078436       0.011451      -0.068259      -0.015628       0.070955      -0.004352      -0.004206       0.061425       0.030745      -0.013335      -0.070378       0.016587       0.053791             11.635538       5.634122       0.382570      -2.301269      15.632211      -4.026019      13.640281          -0.000130
          268              N      -2.024924      -2.472244       7.521372      -0.254921      46.794576 0.56854690E+03  0.14109946E+05                                11.072628                            7.749747      -0.255276       1.951823                    0.997728      28.418975      80.464472       0.623027       0.396132      -1.091618       0.015132      -0.034125      -0.077596       0.086109      -0.003036      -0.045552      -0.000571      -0.121325       0.085146      -0.092145       0.045360       0.046785             14.516205       7.457579       1.424110      -3.658737      20.394720      -7.699806      15.696317          -0.000303
          269              N      -0.012964      10.592657       0.893815      -0.327821      37.185130 0.46292239E+03  0.10985691E+05                                 9.513678                            7.074718      -0.201254       1.965919                    0.997248      28.452823      80.499129       0.636569       0.405454      -1.078129      -0.068144      -0.011906       0.015645       0.070923      -0.013072      -0.059103      -0.016079      -0.018240      -0.013260      -0.069997       0.016403       0.053593             11.643067      14.289951       3.442324       3.031436       6.989842       3.514878      13.649407          -0.000127
          270              N      -7.569862       1.448730      14.208323      -0.254896      46.803830 0.56858440E+03  0.14112251E+05                                11.077749                            7.752316      -0.255408       1.951787                    0.997731      28.422241      80.498905       0.622595       0.396369      -1.091367      -0.037139       0.002960       0.077614       0.086093       0.035703      -0.014416       0.043549       0.098229       0.085137      -0.092340       0.045742       0.046598             14.524598      18.074284       5.177803       6.045203       9.795708       6.020085      15.703801          -0.000293
          271              N      -4.259179       9.091464      10.992328      -0.328004      37.219671 0.46342357E+03  0.11001379E+05                                 9.521957                            7.080553      -0.204874       1.964588                    0.997230      28.471585      80.585718       0.635989       0.405684      -1.077896       0.041190       0.026694       0.051232       0.070950       0.014417       0.024971       0.010661       0.014623      -0.190822      -0.069912       0.015795       0.054118             11.656151       8.961426       2.972474      -0.589611       7.330123      -1.782354      18.676904          -0.000128
          272              N      -4.300563       8.877374      13.145017      -0.254975      46.843520 0.56899987E+03  0.14125607E+05                                11.085764                            7.756285      -0.257687       1.950958                    0.997719      28.434000      80.549548       0.622278       0.396485      -1.091251       0.074517       0.042373      -0.009219       0.086216       0.065871       0.014016      -0.016334       0.031766       0.128565      -0.092600       0.045405       0.047195             14.539854       8.352902       2.768005      -0.694777       9.313598      -3.497619      25.953062          -0.000296
          273              N       6.109291       2.146252      13.003049      -0.327856      37.175001 0.46283815E+03  0.10981915E+05                                 9.508508                            7.071868      -0.200175       1.966274                    0.997252      28.444696      80.439081       0.637069       0.405201      -1.078423       0.015593      -0.066848       0.018252       0.071028       0.042777       0.005204      -0.017303      -0.078932       0.064426      -0.070457       0.016880       0.053577             11.637752      17.678951      -3.162312      -0.571981      11.625670      -1.751384       5.608635          -0.000126
          274              N       7.981671       1.065661      13.092865      -0.254961      46.811073 0.56870346E+03  0.14115305E+05                                11.078018                            7.752818      -0.255209       1.951828                    0.997731      28.421318      80.484665       0.622640       0.396337      -1.091438      -0.052336      -0.058020       0.036368       0.086186      -0.001604      -0.004219      -0.041789       0.012768      -0.233436      -0.092001       0.045411       0.046590             14.526411      24.215212      -5.667002       0.912574      13.303956      -1.224070       6.060064          -0.000296
          275              N       4.077218       3.196714      10.737366      -0.328013      37.224073 0.46346731E+03  0.11003066E+05                                 9.523934                            7.081745      -0.204798       1.964609                    0.997231      28.474033      80.604332       0.635797       0.405782      -1.077793       0.011444       0.047709      -0.051223       0.070929       0.006584      -0.001542      -0.026773      -0.029449      -0.190691      -0.069731       0.015817       0.053914             11.658730       5.644459       1.800185       1.485246      10.651642       1.151294      18.680091          -0.000130
          276              N       3.889137       3.086293       8.584678      -0.255016      46.847916 0.56905182E+03  0.14127474E+05                                11.087066                            7.757144      -0.257946       1.950868                    0.997719      28.435877      80.561258       0.622172       0.396537      -1.091196       0.015134       0.084334       0.009296       0.086184       0.041230       0.020275      -0.007383      -0.107518       0.128564      -0.092611       0.045834       0.046777             14.541583       7.468385       2.455274       3.066985      10.200859       1.820054      25.955503          -0.000299
          277              N      -5.926945      10.657131       8.726645      -0.327820      37.174076 0.46282990E+03  0.10981395E+05                                 9.507656                            7.071387      -0.200077       1.966305                    0.997254      28.443542      80.428036       0.637163       0.405153      -1.078482      -0.068250      -0.007548      -0.018242       0.071048       0.058066       0.018327       0.001216       0.007613       0.064459      -0.070436       0.016540       0.053896             11.636511      14.284988      -4.361146       1.460413      15.016322       1.123220       5.608223          -0.000130
          278              N      -1.655890      -4.665200       8.636829      -0.255005      46.807430 0.56871770E+03  0.14115037E+05                                11.074993                            7.751425      -0.255008       1.951877                    0.997731      28.420332      80.466882       0.622907       0.396185      -1.091598      -0.037243      -0.068679      -0.036371       0.086178      -0.005251       0.038329       0.018277      -0.007890      -0.233358      -0.092259       0.045419       0.046840             14.521179      18.070046      -7.831681       1.457242      19.434929      -0.451197       6.058561          -0.000306
          279              N       7.568806       2.662194       2.377229      -0.327915      37.203277 0.46321623E+03  0.10994890E+05                                 9.518394                            7.078553      -0.203015       1.965287                    0.997236      28.462499      80.546206       0.636154       0.405636      -1.077961       0.041155      -0.057716      -0.002500       0.070930      -0.028463      -0.000081      -0.043486       0.071642      -0.019543      -0.069874       0.016114       0.053761             11.650348       8.962583      -0.971094       2.874808      14.280122       5.799315      11.708340          -0.000123
          280              N       7.527393       0.904965       1.115458      -0.255015      46.848347 0.56908529E+03  0.14127999E+05                                11.086552                            7.757199      -0.257624       1.950962                    0.997723      28.433027      80.542749       0.622213       0.396519      -1.091248       0.074463      -0.013169       0.041392       0.086206      -0.044838       0.050180       0.043053      -0.013761      -0.008505      -0.092630       0.045849       0.046781             14.540996       8.352909      -0.785110       2.741672      18.766099       8.956914      16.503981          -0.000295
          281              N      12.023280      -3.970164       9.843552      -0.327901      37.201052 0.46318206E+03  0.10993149E+05                                 9.515161                            7.076096      -0.203673       1.965051                    0.997232      28.461335      80.522085       0.636603       0.405384      -1.078199       0.015551       0.017748      -0.066903       0.070943      -0.025624       0.034552       0.005552      -0.057677       0.127192      -0.070255       0.016174       0.054081             11.645902      17.687035       2.075832      -2.453088       5.599248      -1.732205      11.651422          -0.000129
          282              N      -3.846442      -3.507660       8.862818      -0.255021      46.828316 0.56893141E+03  0.14122950E+05                                11.080635                            7.754362      -0.257120       1.951198                    0.997715      28.430863      80.528012       0.622554       0.396336      -1.091395      -0.052287      -0.002366      -0.068368       0.086103       0.004688       0.000846      -0.026647       0.132213       0.124813      -0.092379       0.045464       0.046915             14.529303      24.217325       2.043880      -5.364693       6.812000      -2.525950      12.558585          -0.000306
          283              N       9.991237      -2.533258      11.886143      -0.327917      37.206729 0.46324215E+03  0.10995692E+05                                 9.518755                            7.078300      -0.203837       1.964996                    0.997232      28.464954      80.554626       0.636225       0.405584      -1.077992       0.011582       0.020538       0.066899       0.070933      -0.001911       0.006650      -0.034113       0.076959       0.127367      -0.070051       0.015953       0.054098             11.651088       5.639495      -2.184780       0.815928      17.657384       2.893246      11.656386          -0.000125
          284              N       9.803185      -0.613776      12.866876      -0.254952      46.833921 0.56892622E+03  0.14123719E+05                                11.084634                            7.756176      -0.257106       1.951211                    0.997717      28.432711      80.553132       0.622218       0.396525      -1.091193       0.015216      -0.050106       0.068373       0.086122      -0.037980       0.025741       0.008454      -0.108672       0.124857      -0.092573       0.045421       0.047152             14.536233       7.463622      -3.881672       0.593286      23.581905       5.904932      12.563172          -0.000296
          285              N       5.901070       3.841501       4.866003      -0.327929      37.194893 0.46312812E+03  0.10991414E+05                                 9.513819                            7.075693      -0.203046       1.965278                    0.997233      28.457980      80.507701       0.636628       0.405385      -1.078212      -0.068135       0.019596       0.002525       0.070942      -0.044601       0.041209       0.015019      -0.020093      -0.019501      -0.070274       0.016648       0.053626             11.644087      14.291525       0.914980      -4.506470       8.938440      -4.640577      11.702296          -0.000124
          286              N       4.258157       3.216743       6.127774      -0.254992      46.843459 0.56904285E+03  0.14126263E+05                                11.084567                            7.756091      -0.257768       1.950922                    0.997720      28.431101      80.527559       0.622374       0.396435      -1.091338      -0.037330       0.065828      -0.041336       0.086229      -0.030481      -0.023644      -0.061289       0.067011      -0.008492      -0.092179       0.045466       0.046713             14.538001      18.098851       2.660905      -7.529279       9.014297      -5.568880      16.500855          -0.000299

******************************************************
Auxiliary information for the entire system
The total spin magnetic moment of the unit cell is   -0.085189
The total net atomic charge of the unit cell is   0.000004
Accuracy of reproducing the electrostatic potential in the unit cell:
  The inner radius (bohr) =    5.0000
  The outer radius (bohr) =   12.0000
  Valid grid points have density less than (e/(bohr^3)) =    0.0001
  The number of valid grid points were=            0
  The rms potential error without charges in kcal/mol is=          NaN
  The rms potential error with partial charges in kcal/mol is=          NaN
  The RRMSE value at monopole order=          NaN
  The rms potential error with partial charges and cloud penetration in kcal/mol is=          NaN
  The RRMSE value at monopole order with cloud penetration is=          NaN
  The rms potential error with partial charges and atomic dipoles in kcal/mol is=          NaN
  The RRMSE value at dipole order=          NaN
  The rms potential error with partial charges, atomic dipoles and cloud penetration in kcal/mol is=          NaN
  The RRMSE value at dipole order with cloud penetration=          NaN

******************************************************
The electron densities and ab initio electrostatic potential were computed in VASP using the PBE functional and
projector augmented wave method. See the main text of the journal article for a description of computational details.
The atomic charges, dipoles, and quadrupoles were computed with the DDEC6 method as described in
(a) T. A. Manz and N. Gabaldon Limas, RSC Adv. 6 (2016) 47771-47801 DOI: 10.1039/c6ra04656h
(b) N. Gabaldon Limas and T. A. Manz, RSC Adv. 8 (2018) 2678-2707 DOI: 10.1039/c7ra11829e.
For each atom in the material, the electron cloud parameters were fit to the spherically averaged atom-in-material
electron density using radial positions for which this density was between 10^-4 and 10^-2 electrons per cubic bohr.
The polarizabilities, dispersion coefficients, and quantum Drude oscillator (QDO) parameters were fit using the MCLF method.
The magnetic structure of the system was optimized in VASP from the default ferromagnetic initial guess using spin polarization.
The atomic spin moments (ASMs) were computed on this optimized magnetic structure using the DDEC6 partition as inputs
to the method of T. A. Manz and D. S. Sholl, J. Chem. Theory Comput. 7 (2011) 4146-4164 DOI: 10.1021/ct200539n.
The RMSE and RRMSE were computed using a uniform grid with Ewald summation.
