# Supplementary material for: A collection of forcefield precursors for metal–organic frameworks
Source: RSC Adv. 2019 Nov 13;9(63):36492–507. doi: 10.1039/c9ra07327b (PMC9075174; doi:10.1039/c9ra07327b)
Supplement: RA-009-C9RA07327B-s5525 [file RA-009-C9RA07327B-s5525.xyz]

  156
jmolscript: load "" {1 1 1} spacegroup "x,y,z" unitcell [{     18.766600     0.000000     0.000000 }, {      9.383300    16.252352     0.000000 }, {      9.383300     5.417451    15.322865 }]
Zn    14.817732     3.995262     7.661433     1.058057
Zn    14.817732    13.114782    14.109907     1.058055
Zn    22.715468    17.674541     7.661433     1.058057
Zn    22.715468     8.555021     1.212958     1.058055
Zn    22.715468    13.114782    14.109907     1.058056
Zn    14.817732    17.674541     7.661433     1.058056
Zn    14.817732     8.555021     1.212958     1.058056
Zn    22.715468     3.995262     7.661433     1.058056
Zn    18.766600    15.394661     1.212958     1.058051
Zn    10.868864    10.834901     7.661433     1.058061
Zn    18.766600     6.275142    14.109907     1.058051
Zn    26.664336    10.834901     7.661433     1.058061
H     28.149900    18.601359     7.218602     0.127202
H     32.995436    16.700917    11.809332     0.127200
H     23.304364    16.700917    11.809332     0.127199
H     28.149900    13.006216    15.131329     0.127201
H     26.115601    11.831713    11.809332     0.127200
H     30.184199    15.077849     7.218602     0.127202
H     25.338663    17.875421    15.131329     0.127200
H     30.961137    20.224427    11.809332     0.127200
H     30.961137    17.875421    15.131329     0.127200
H     30.184199    11.831713    11.809332     0.127200
H     25.338663    20.224427    11.809332     0.127200
H     26.115601    15.077849     7.218602     0.127202
H      7.349001     6.591954     8.104263     0.127202
H      6.572063     1.445376     3.513533     0.127200
H     11.417599     9.838090     3.513533     0.127200
H     12.194537     3.794382     0.191536     0.127200
H     14.228836     4.968886     3.513533     0.127199
H      9.383300     3.068444     8.104263     0.127202
H      9.383300     8.663587     0.191536     0.127201
H      4.537764     4.968886     3.513533     0.127200
H      6.572063     3.794382     0.191536     0.127200
H     12.194537     1.445376     3.513533     0.127200
H      7.349001     9.838090     3.513533     0.127200
H     11.417599     6.591954     8.104263     0.127202
C     25.649438    17.695994     7.291845     0.635052
C     26.936076    16.953154     7.236376    -0.032685
C     32.412921    15.826324    14.253329     0.635055
C     32.029332    17.090540    13.571462    -0.032682
C     23.886879    18.713608    10.170092     0.635043
C     24.270468    18.492143    11.589296    -0.032683
C     30.650362    12.773482    14.253329     0.635057
C     29.363724    12.473572    13.571462    -0.032682
C     25.649438    12.773482    14.253329     0.635055
C     26.936076    12.473572    13.571462    -0.032683
C     30.650362    17.695994     7.291845     0.635053
C     29.363724    16.953154     7.236376    -0.032685
C     23.886879    15.826324    14.253329     0.635056
C     24.270468    17.090540    13.571462    -0.032683
C     32.412921    18.713608    10.170092     0.635043
C     32.029332    18.492143    11.589296    -0.032683
C     29.912459    20.157251    14.253329     0.635044
C     30.815508    19.192945    13.571462    -0.032682
C     28.149900    11.329840    10.170092     0.635055
C     28.149900    11.772771    11.589296    -0.032683
C     26.387341    20.157251    14.253329     0.635045
C     25.484292    19.192945    13.571462    -0.032683
C     28.149900    13.365068     7.291845     0.635064
C     28.149900    14.850749     7.236376    -0.032685
C      9.383300     8.304735     8.031020     0.635064
C      9.383300     6.819054     8.086489    -0.032685
C      7.620741     1.512552     1.069536     0.635044
C      6.717692     2.476858     1.751403    -0.032682
C      9.383300    10.339963     5.152773     0.635055
C      9.383300     9.897032     3.733569    -0.032683
C     11.145859     1.512552     1.069536     0.635045
C     12.048908     2.476858     1.751403    -0.032683
C     13.646321     5.843479     1.069536     0.635055
C     13.262732     4.579263     1.751403    -0.032683
C      6.882838     3.973809     8.031020     0.635053
C      8.169476     4.716649     8.086489    -0.032685
C     11.883762     8.896321     1.069536     0.635055
C     10.597124     9.196231     1.751403    -0.032683
C      5.120279     2.956195     5.152773     0.635043
C      5.503868     3.177660     3.733569    -0.032683
C      5.120279     5.843479     1.069536     0.635055
C      5.503868     4.579263     1.751403    -0.032682
C     13.646321     2.956195     5.152773     0.635043
C     13.262732     3.177660     3.733569    -0.032683
C      6.882838     8.896321     1.069536     0.635057
C      8.169476     9.196231     1.751403    -0.032682
C     11.883762     3.973809     8.031020     0.635052
C     10.597124     4.716649     8.086489    -0.032685
C     28.149900    17.650921     7.229634    -0.099231
C     32.437693    17.329341    12.253695    -0.099232
C     23.862107    17.329341    12.253695    -0.099229
C     28.149900    12.699805    14.231571    -0.099234
C     26.938704    12.000520    12.253695    -0.099230
C     29.361096    15.553068     7.229634    -0.099232
C     25.073304    18.028626    14.231571    -0.099233
C     31.226496    19.427195    12.253695    -0.099231
C     31.226496    18.028626    14.231571    -0.099235
C     29.361096    12.000520    12.253695    -0.099230
C     25.073304    19.427195    12.253695    -0.099230
C     26.938704    15.553068     7.229634    -0.099231
C      8.172104     6.116735     8.093231    -0.099232
C      6.306704     2.242608     3.069170    -0.099231
C     10.594496     9.669283     3.069170    -0.099230
C     12.459896     3.641177     1.091294    -0.099233
C     13.671093     4.340462     3.069170    -0.099229
C      9.383300     4.018882     8.093231    -0.099231
C      9.383300     8.969998     1.091294    -0.099234
C      5.095507     4.340462     3.069170    -0.099232
C      6.306704     3.641177     1.091294    -0.099235
C     12.459896     2.242608     3.069170    -0.099230
C      8.172104     9.669283     3.069170    -0.099230
C     10.594496     6.116735     8.093231    -0.099231
O     16.333510     2.695615     7.330612    -0.579696
O     14.337495    15.012298    13.595212    -0.579680
O     23.195705    17.821788     9.621993    -0.579669
O     21.199690     7.809905     0.097913    -0.579686
O     24.598884    12.581921    13.595212    -0.579680
O     12.934316    17.011662     7.330612    -0.579674
O     14.930332    10.240282     0.097913    -0.579688
O     22.602868     3.505741     9.621993    -0.579690
O     20.169779    14.454517     0.097913    -0.579670
O     10.501226    11.177176     9.621993    -0.579687
O     17.363421     4.910486    13.595212    -0.579683
O     27.031974    12.797427     7.330612    -0.579691
O     27.031974     8.872376     7.992253    -0.579692
O     17.363421    16.759317     1.727653    -0.579684
O     10.501226    10.492627     5.700872    -0.579686
O     20.169779     7.215286    15.224952    -0.579669
O     14.337495     6.657505     1.727653    -0.579680
O     16.333510    18.974188     7.992253    -0.579694
O     21.199690    13.859898    15.224952    -0.579688
O     23.195705     3.848015     5.700872    -0.579670
O     14.930332    11.429521    15.224952    -0.579687
O     22.602868    18.164062     5.700872    -0.579691
O     24.598884     9.087882     1.727653    -0.579679
O     12.934316     4.658141     7.992253    -0.579674
O     21.199690    18.974188     7.992253    -0.579696
O     23.195705     6.657505     1.727653    -0.579680
O     14.337495     3.848015     5.700872    -0.579669
O     16.333510    13.859898    15.224952    -0.579686
O     12.934316     9.087882     1.727653    -0.579680
O     24.598884     4.658141     7.992253    -0.579674
O     22.602868    11.429521    15.224952    -0.579688
O     14.930332    18.164062     5.700872    -0.579690
O     17.363421     7.215286    15.224952    -0.579670
O     27.031974    10.492627     5.700872    -0.579687
O     20.169779    16.759317     1.727653    -0.579683
O     10.501226     8.872376     7.992253    -0.579691
O     10.501226    12.797427     7.330612    -0.579692
O     20.169779     4.910486    13.595212    -0.579684
O     27.031974    11.177176     9.621993    -0.579686
O     17.363421    14.454517     0.097913    -0.579669
O     23.195705    15.012298    13.595212    -0.579680
O     21.199690     2.695615     7.330612    -0.579695
O     16.333510     7.809905     0.097913    -0.579688
O     14.337495    17.821788     9.621993    -0.579670
O     22.602868    10.240282     0.097913    -0.579687
O     14.930332     3.505741     9.621993    -0.579691
O     12.934316    12.581921    13.595212    -0.579679
O     24.598884    17.011662     7.330612    -0.579674

The following XYZ coordinates are in angstroms. Other properties are in atomic units.
The sperically averaged electron density of each atom fit to a function of the form exp(a - br)
eigen_1, eigen_2 and eigen_3 are the three eigenvalues of traceless quadrupole moment tensor
  atom number  atomic symbol              X              Y              Z     net charge C6 coefficient C8 coefficient C10 coefficient fluctuating dipole atomic polarizability isotropic forcefield polarizability              a              b squared Pearson coefficient          <r^3>          <r^4>         wp_QDO          m_QDO          q_QDO       dipole_x       dipole_y       dipole_z         dipole            Qxy            Qxz            Qyz     Q(x^2-y^2)  Q(3z^2 - R^2)        eigen_1        eigen_2        eigen_3 static polarizability      alpha(xx)      alpha(xy)      alpha(xz)      alpha(yy)      alpha(yz)      alpha(zz) atomic spin moment
            1             Zn      14.817732       3.995262       7.661433       1.058057      71.121008 0.12156362E+04  0.34746536E+05                                14.317059                           11.563971       0.360543       2.030809                    0.996415      40.880883     105.942540       0.519465       0.412517      -1.134569       0.113033       0.195761       0.000006       0.226051       0.105172       0.000192      -0.000110      -0.121439      -0.243184      -0.081220      -0.080752       0.161972             18.215360      20.135659      -6.458097       2.488860      12.678527      -1.436956      21.831894          -0.000001
            2             Zn      14.817732      13.114782      14.109907       1.058055      71.117587 0.12155702E+04  0.34744108E+05                                14.316473                           11.563532       0.360532       2.030804                    0.996415      40.880616     105.940311       0.519485       0.412508      -1.134577       0.113029      -0.065257      -0.184572       0.226055      -0.035243      -0.099098       0.057211       0.040686       0.243196      -0.081225      -0.080755       0.161980             18.214586      20.134605      -0.193919       6.917958      19.911030      -3.994204      14.598124          -0.000001
            3             Zn      22.715468      17.674541       7.661433       1.058057      71.121008 0.12156362E+04  0.34746536E+05                                14.317059                           11.563971       0.360543       2.030809                    0.996415      40.880884     105.942542       0.519465       0.412517      -1.134569      -0.113033      -0.195761      -0.000006       0.226051       0.105172       0.000192      -0.000110      -0.121439      -0.243184      -0.081220      -0.080752       0.161972             18.215360      20.135660      -6.458097       2.488861      12.678526      -1.436954      21.831894          -0.000001
            4             Zn      22.715468       8.555021       1.212958       1.058055      71.117599 0.12155704E+04  0.34744116E+05                                14.316475                           11.563534       0.360532       2.030804                    0.996415      40.880617     105.940319       0.519485       0.412508      -1.134577      -0.113029       0.065257       0.184572       0.226055      -0.035243      -0.099098       0.057211       0.040686       0.243196      -0.081225      -0.080755       0.161980             18.214589      20.134608      -0.193920       6.917959      19.911033      -3.994205      14.598127          -0.000001
            5             Zn      22.715468      13.114782      14.109907       1.058056      71.117979 0.12155770E+04  0.34744360E+05                                14.316539                           11.563585       0.360566       2.030816                    0.996415      40.880588     105.940435       0.519482       0.412509      -1.134576      -0.113033      -0.065260      -0.184568       0.226055       0.035239       0.099100       0.057215       0.040690       0.243184      -0.081221      -0.080759       0.161980             18.214647      20.134784       0.193838      -6.918032      19.910966      -3.994128      14.598190          -0.000000
            6             Zn      14.817732      17.674541       7.661433       1.058056      71.120604 0.12156293E+04  0.34746278E+05                                14.316991                           11.563917       0.360509       2.030797                    0.996415      40.880911     105.942413       0.519468       0.412515      -1.134570       0.113029      -0.195764      -0.000003       0.226051      -0.105171      -0.000196      -0.000114      -0.121444      -0.243176      -0.081224      -0.080747       0.161972             18.215296      20.135479       6.457999      -2.488913      12.678425      -1.436972      21.831985          -0.000001
            7             Zn      14.817732       8.555021       1.212958       1.058056      71.117984 0.12155770E+04  0.34744363E+05                                14.316540                           11.563586       0.360566       2.030816                    0.996415      40.880589     105.940439       0.519482       0.412509      -1.134576       0.113033       0.065260       0.184568       0.226055       0.035239       0.099100       0.057215       0.040690       0.243184      -0.081221      -0.080759       0.161980             18.214648      20.134785       0.193838      -6.918032      19.910967      -3.994129      14.598191          -0.000001
            8             Zn      22.715468       3.995262       7.661433       1.058056      71.120597 0.12156291E+04  0.34746274E+05                                14.316990                           11.563916       0.360509       2.030797                    0.996415      40.880910     105.942408       0.519468       0.412515      -1.134570      -0.113029       0.195764       0.000003       0.226051      -0.105171      -0.000196      -0.000114      -0.121444      -0.243176      -0.081224      -0.080747       0.161972             18.215295      20.135476       6.457998      -2.488911      12.678424      -1.436974      21.831984          -0.000001
            9             Zn      18.766600      15.394661       1.212958       1.058051      71.118075 0.12155811E+04  0.34744500E+05                                14.316540                           11.563587       0.360533       2.030803                    0.996415      40.880748     105.940805       0.519483       0.412508      -1.134577      -0.000000      -0.130512       0.184576       0.226057      -0.000003      -0.000002      -0.114431      -0.081389       0.243201      -0.081228      -0.080757       0.161985             18.214672      19.799076      -0.000146      -0.000103      20.246747       7.988266      14.598193          -0.000001
           10             Zn      10.868864      10.834901       7.661433       1.058061      71.120519 0.12156255E+04  0.34746150E+05                                14.316992                           11.563917       0.360542       2.030810                    0.996415      40.880753     105.942053       0.519467       0.412517      -1.134569       0.226049       0.000005       0.000004       0.226049       0.000002       0.000002       0.000221       0.242874      -0.243177      -0.081217      -0.080750       0.161967             18.215273       8.949891      -0.000013      -0.000011      23.864143       2.873875      21.831785          -0.000001
           11             Zn      18.766600       6.275142      14.109907       1.058051      71.118090 0.12155814E+04  0.34744510E+05                                14.316542                           11.563589       0.360533       2.030803                    0.996415      40.880749     105.940814       0.519483       0.412508      -1.134577       0.000000       0.130512      -0.184576       0.226057      -0.000003      -0.000002      -0.114431      -0.081389       0.243200      -0.081228      -0.080757       0.161985             18.214676      19.799080      -0.000146      -0.000103      20.246751       7.988268      14.598196          -0.000001
           12             Zn      26.664336      10.834901       7.661433       1.058061      71.120516 0.12156254E+04  0.34746149E+05                                14.316992                           11.563917       0.360542       2.030810                    0.996415      40.880753     105.942052       0.519467       0.412517      -1.134569      -0.226049      -0.000005      -0.000004       0.226049       0.000002       0.000002       0.000221       0.242874      -0.243177      -0.081217      -0.080750       0.161967             18.215272       8.949891      -0.000016      -0.000009      23.864141       2.873875      21.831783          -0.000001
           13              H      28.149900      18.601359       7.218602       0.127202       1.227672 0.94364534E+01  0.95337177E+02                                 1.801091                            1.724127      -1.313148       2.260575                    0.995258       3.487006       9.504269       0.513206       1.181302      -0.732414       0.000000       0.042167      -0.001630       0.042198      -0.000000      -0.000000      -0.001490      -0.024636      -0.013104      -0.010134      -0.004485       0.014619              1.815989       1.815476       0.000001      -0.000000       2.221281      -0.026430       1.411209           0.000000
           14              H      32.995436      16.700917      11.809332       0.127200       1.227890 0.94386642E+01  0.95366337E+02                                 1.801438                            1.724440      -1.313133       2.260579                    0.995256       3.487120       9.505323       0.513103       1.181455      -0.732381       0.025675      -0.027345      -0.019336       0.042200      -0.007674      -0.005426       0.007984       0.002161      -0.013454      -0.010130      -0.004493       0.014624              1.816345       1.706469      -0.319088      -0.225630       1.889762       0.052268       1.852804          -0.000000
           15              H      23.304364      16.700917      11.809332       0.127199       1.227828 0.94380242E+01  0.95357857E+02                                 1.801339                            1.724351      -1.313132       2.260579                    0.995256       3.487060       9.504930       0.513132       1.181412      -0.732391      -0.025675      -0.027344      -0.019335       0.042199       0.007665       0.005420       0.007984       0.002164      -0.013457      -0.010131      -0.004483       0.014614              1.816242       1.706379       0.319063       0.225612       1.889654       0.052271       1.852694           0.000000
           16              H      28.149900      13.006216      15.131329       0.127201       1.227660 0.94363298E+01  0.95335500E+02                                 1.801069                            1.724108      -1.313128       2.260582                    0.995257       3.486987       9.504158       0.513213       1.181291      -0.732417       0.000000       0.012519       0.040300       0.042200      -0.000000       0.000000       0.004772      -0.006925       0.040031      -0.010134      -0.004486       0.014621              1.815966       1.815453       0.000000       0.000001       1.484589       0.234019       2.147855          -0.000000
           17              H      26.115601      11.831713      11.809332       0.127200       1.227824 0.94379897E+01  0.95357416E+02                                 1.801335                            1.724347      -1.313126       2.260582                    0.995257       3.487055       9.504910       0.513133       1.181411      -0.732391      -0.036518      -0.008563      -0.019335       0.042199       0.004770       0.009625       0.000702       0.012195      -0.013457      -0.010131      -0.004483       0.014614              1.816238       2.120148       0.080171       0.158074       1.475878       0.169250       1.852690           0.000000
           18              H      30.184199      15.077849       7.218602       0.127202       1.227677 0.94365061E+01  0.95337847E+02                                 1.801096                            1.724132      -1.313156       2.260571                    0.995258       3.487014       9.504299       0.513205       1.181302      -0.732414       0.036518      -0.021083      -0.001630       0.042198      -0.010668      -0.001291       0.000745       0.012318      -0.013104      -0.010134      -0.004485       0.014619              1.815994       2.119837      -0.175719      -0.022889       1.916933       0.013215       1.411213          -0.000000
           19              H      25.338663      17.875421      15.131329       0.127200       1.227664 0.94363706E+01  0.95336019E+02                                 1.801074                            1.724112      -1.313134       2.260579                    0.995257       3.486993       9.504181       0.513212       1.181292      -0.732417       0.010842      -0.006259       0.040300       0.042200      -0.002999       0.004133      -0.002386       0.003462       0.040031      -0.010134      -0.004486       0.014621              1.815971       1.567309       0.143269       0.202667       1.732742      -0.117009       2.147861          -0.000000
           20              H      30.961137      20.224427      11.809332       0.127200       1.227885 0.94386154E+01  0.95365718E+02                                 1.801433                            1.724436      -1.313126       2.260583                    0.995257       3.487113       9.505297       0.513104       1.181455      -0.732381      -0.010844       0.035908      -0.019336       0.042200      -0.002901       0.004202      -0.008691      -0.014372      -0.013454      -0.010130      -0.004494       0.014624              1.816340       1.567597      -0.238911      -0.067549       2.028625      -0.221534       1.852800          -0.000000
           21              H      30.961137      17.875421      15.131329       0.127200       1.227901 0.94387813E+01  0.95367878E+02                                 1.801454                            1.724455      -1.313144       2.260575                    0.995257       3.487135       9.505402       0.513098       1.181461      -0.732380      -0.010843      -0.006261       0.040299       0.042200       0.002994      -0.004136      -0.002388       0.003457       0.040036      -0.010130      -0.004494       0.014624              1.816362       1.567615      -0.143327      -0.202734       1.733115      -0.117048       2.148356          -0.000000
           22              H      30.184199      11.831713      11.809332       0.127200       1.227653 0.94362558E+01  0.95334538E+02                                 1.801061                            1.724100      -1.313118       2.260586                    0.995257       3.486974       9.504103       0.513215       1.181290      -0.732417       0.036519      -0.008564      -0.019335       0.042200      -0.004773      -0.009628       0.000703       0.012201      -0.013462      -0.010135      -0.004486       0.014621              1.815958       2.119793      -0.080152      -0.158037       1.475684       0.169205       1.852396           0.000000
           23              H      25.338663      20.224427      11.809332       0.127200       1.227652 0.94362472E+01  0.95334434E+02                                 1.801061                            1.724099      -1.313116       2.260586                    0.995257       3.486973       9.504101       0.513215       1.181290      -0.732417       0.010843       0.035909      -0.019335       0.042200       0.002897      -0.004205      -0.008690      -0.014368      -0.013462      -0.010134      -0.004486       0.014621              1.815957       1.567297       0.238830       0.067518       2.028178      -0.221467       1.852396           0.000000
           24              H      26.115601      15.077849       7.218602       0.127202       1.227849 0.94382516E+01  0.95360874E+02                                 1.801372                            1.724380      -1.313164       2.260568                    0.995257       3.487096       9.505111       0.513123       1.181424      -0.732388      -0.036516      -0.021083      -0.001629       0.042197       0.010663       0.001289       0.000744       0.012313      -0.013094      -0.010130      -0.004481       0.014612              1.816276       2.120194       0.175760       0.022895       1.917244       0.013219       1.411390          -0.000000
           25              H       7.349001       6.591954       8.104263       0.127202       1.227677 0.94365044E+01  0.95337824E+02                                 1.801096                            1.724131      -1.313156       2.260571                    0.995258       3.487014       9.504298       0.513205       1.181302      -0.732414      -0.036518       0.021083       0.001630       0.042198      -0.010668      -0.001291       0.000745       0.012318      -0.013104      -0.010134      -0.004485       0.014619              1.815994       2.119837      -0.175719      -0.022889       1.916932       0.013215       1.411212          -0.000000
           26              H       6.572063       1.445376       3.513533       0.127200       1.227884 0.94386114E+01  0.95365671E+02                                 1.801433                            1.724436      -1.313125       2.260583                    0.995257       3.487112       9.505295       0.513103       1.181455      -0.732381       0.010844      -0.035908       0.019336       0.042200      -0.002901       0.004202      -0.008691      -0.014372      -0.013454      -0.010130      -0.004494       0.014624              1.816340       1.567597      -0.238911      -0.067549       2.028625      -0.221534       1.852799          -0.000000
           27              H      11.417599       9.838090       3.513533       0.127200       1.227824 0.94379878E+01  0.95357387E+02                                 1.801335                            1.724346      -1.313126       2.260582                    0.995257       3.487055       9.504908       0.513133       1.181411      -0.732391       0.036518       0.008564       0.019335       0.042199       0.004770       0.009625       0.000702       0.012195      -0.013457      -0.010131      -0.004483       0.014614              1.816238       2.120147       0.080171       0.158074       1.475877       0.169249       1.852689          -0.000000
           28              H      12.194537       3.794382       0.191536       0.127200       1.227664 0.94363706E+01  0.95336019E+02                                 1.801074                            1.724112      -1.313135       2.260579                    0.995257       3.486993       9.504181       0.513212       1.181292      -0.732417      -0.010842       0.006259      -0.040300       0.042200      -0.002999       0.004133      -0.002386       0.003462       0.040031      -0.010134      -0.004486       0.014621              1.815971       1.567309       0.143269       0.202667       1.732742      -0.117009       2.147861          -0.000000
           29              H      14.228836       4.968886       3.513533       0.127199       1.227828 0.94380255E+01  0.95357873E+02                                 1.801339                            1.724351      -1.313132       2.260579                    0.995256       3.487060       9.504930       0.513132       1.181412      -0.732391       0.025675       0.027344       0.019335       0.042199       0.007665       0.005420       0.007984       0.002164      -0.013457      -0.010131      -0.004483       0.014614              1.816243       1.706379       0.319063       0.225612       1.889654       0.052271       1.852694           0.000000
           30              H       9.383300       3.068444       8.104263       0.127202       1.227672 0.94364573E+01  0.95337223E+02                                 1.801091                            1.724127      -1.313148       2.260575                    0.995258       3.487007       9.504271       0.513206       1.181302      -0.732414      -0.000000      -0.042167       0.001630       0.042198      -0.000000      -0.000000      -0.001490      -0.024636      -0.013104      -0.010134      -0.004485       0.014619              1.815989       1.815476       0.000001      -0.000000       2.221281      -0.026430       1.411209          -0.000000
           31              H       9.383300       8.663587       0.191536       0.127201       1.227660 0.94363315E+01  0.95335523E+02                                 1.801069                            1.724108      -1.313128       2.260582                    0.995257       3.486987       9.504159       0.513213       1.181292      -0.732417      -0.000000      -0.012519      -0.040300       0.042200      -0.000000       0.000000       0.004772      -0.006925       0.040031      -0.010134      -0.004486       0.014621              1.815966       1.815454       0.000000       0.000001       1.484589       0.234019       2.147856          -0.000000
           32              H       4.537764       4.968886       3.513533       0.127200       1.227890 0.94386665E+01  0.95366372E+02                                 1.801439                            1.724441      -1.313134       2.260579                    0.995256       3.487120       9.505326       0.513103       1.181455      -0.732381      -0.025675       0.027345       0.019336       0.042200      -0.007674      -0.005426       0.007984       0.002161      -0.013454      -0.010130      -0.004493       0.014624              1.816346       1.706470      -0.319088      -0.225630       1.889763       0.052268       1.852805          -0.000000
           33              H       6.572063       3.794382       0.191536       0.127200       1.227901 0.94387816E+01  0.95367884E+02                                 1.801454                            1.724456      -1.313144       2.260575                    0.995257       3.487135       9.505403       0.513098       1.181461      -0.732380       0.010843       0.006261      -0.040299       0.042200       0.002994      -0.004136      -0.002388       0.003457       0.040036      -0.010130      -0.004494       0.014624              1.816362       1.567615      -0.143327      -0.202734       1.733115      -0.117048       2.148356          -0.000000
           34              H      12.194537       1.445376       3.513533       0.127200       1.227652 0.94362413E+01  0.95334358E+02                                 1.801060                            1.724099      -1.313116       2.260587                    0.995257       3.486972       9.504097       0.513215       1.181290      -0.732417      -0.010843      -0.035909       0.019335       0.042200       0.002897      -0.004205      -0.008690      -0.014368      -0.013462      -0.010134      -0.004486       0.014621              1.815957       1.567297       0.238830       0.067518       2.028178      -0.221467       1.852396          -0.000000
           35              H       7.349001       9.838090       3.513533       0.127200       1.227653 0.94362561E+01  0.95334544E+02                                 1.801061                            1.724100      -1.313118       2.260585                    0.995257       3.486974       9.504104       0.513215       1.181290      -0.732417      -0.036519       0.008564       0.019335       0.042200      -0.004773      -0.009628       0.000703       0.012201      -0.013462      -0.010135      -0.004486       0.014621              1.815958       2.119793      -0.080152      -0.158037       1.475685       0.169205       1.852397           0.000000
           36              H      11.417599       6.591954       8.104263       0.127202       1.227849 0.94382480E+01  0.95360834E+02                                 1.801372                            1.724380      -1.313164       2.260568                    0.995257       3.487095       9.505110       0.513123       1.181424      -0.732388       0.036516       0.021083       0.001629       0.042197       0.010663       0.001289       0.000744       0.012313      -0.013094      -0.010130      -0.004481       0.014612              1.816276       2.120194       0.175760       0.022895       1.917244       0.013219       1.411390          -0.000000
           37              C      25.649438      17.695994       7.291845       0.635052      22.699675 0.24653995E+03  0.50799466E+04                                 7.515742                            5.608260      -0.067151       2.044693                    0.999498      21.777003      60.540308       0.621347       0.478410      -1.017767      -0.052942       0.030589      -0.001940       0.061174       0.027492       0.015511      -0.008952      -0.031749       0.344739      -0.090762      -0.025710       0.116472              9.372621      14.298795      -4.228547      -0.237203       9.416152       0.136950       4.402916           0.000001
           38              C      26.936076      16.953154       7.236376      -0.032685      40.556121 0.42766694E+03  0.99089171E+04                                10.139367                            6.785938       0.076945       2.030566                    0.999229      26.899062      74.187440       0.654697       0.403781      -1.083722       0.038602      -0.022287       0.000001       0.044574       0.011761       0.001546      -0.000896      -0.013582      -0.002888      -0.013357      -0.000705       0.014063             13.616089      20.776031      -5.124912      -0.278852      14.858376       0.160997       5.213859           0.000001
           39              C      32.412921      15.826324      14.253329       0.635055      22.699817 0.24654224E+03  0.50800147E+04                                 7.515850                            5.608338      -0.067157       2.044691                    0.999498      21.777019      60.540836       0.621333       0.478419      -1.017760       0.019227      -0.050038       0.029465       0.061169       0.059642       0.038239       0.046045       0.123817      -0.055672      -0.090764      -0.025694       0.116458              9.372773       5.944961      -3.190072       0.497163      13.400203      -4.225199       8.773156           0.000002
           40              C      32.029332      17.090540      13.571462      -0.032682      40.553870 0.42764008E+03  0.99082081E+04                                10.139227                            6.785858       0.076939       2.030564                    0.999229      26.899333      74.189547       0.654677       0.403796      -1.083704      -0.012870       0.037143      -0.021014       0.044573      -0.000228      -0.006931       0.008207       0.012161       0.020765      -0.013352      -0.000716       0.014068             13.615868       8.276812      -5.245085      -0.364029      18.885378      -5.681812      13.685414           0.000001
           41              C      23.886879      18.713608      10.170092       0.635043      22.699771 0.24654160E+03  0.50799860E+04                                 7.515751                            5.608272      -0.067203       2.044673                    0.999498      21.777032      60.540300       0.621348       0.478409      -1.017768      -0.019224       0.011122      -0.056999       0.061173      -0.055941      -0.043488       0.025105       0.064600      -0.233334      -0.090759      -0.025707       0.116466              9.372618       5.944867       0.594618       3.173265       6.631489      -1.832115      15.541498           0.000002
           42              C      24.270468      18.492143      11.589296      -0.032683      40.555838 0.42766530E+03  0.99088651E+04                                10.139306                            6.785918       0.076968       2.030573                    0.999229      26.898999      74.187106       0.654699       0.403780      -1.083723       0.012867      -0.007429       0.042025       0.044574       0.006604      -0.002099       0.001212      -0.007631      -0.038626      -0.013358      -0.000706       0.014064             13.615970       8.276829       2.091471       4.823838      10.691878      -2.785090      21.879203           0.000001
           43              C      30.650362      12.773482      14.253329       0.635057      22.699640 0.24653907E+03  0.50799269E+04                                 7.515789                            5.608289      -0.067127       2.044702                    0.999498      21.776815      60.539890       0.621338       0.478417      -1.017762       0.052948       0.008365       0.029466       0.061169      -0.023794      -0.020759      -0.056142      -0.165223      -0.055676      -0.090771      -0.025695       0.116466              9.372686      14.298929       1.633156       3.907665       5.046050       1.682021       8.773078           0.000002
           44              C      29.363724      12.473572      13.571462      -0.032682      40.556051 0.42766800E+03  0.99089345E+04                                10.139308                            6.785913       0.076948       2.030566                    0.999229      26.898932      74.186734       0.654704       0.403777      -1.083726      -0.038601      -0.007428      -0.021013       0.044573      -0.005383      -0.010574       0.001892      -0.005703       0.020757      -0.013361      -0.000702       0.014063             13.615987      20.775946       1.971210       4.738883       6.386627       3.156134      13.685387           0.000001
           45              C      25.649438      12.773482      14.253329       0.635055      22.699619 0.24653945E+03  0.50799341E+04                                 7.515746                            5.608268      -0.067146       2.044695                    0.999498      21.776915      60.540067       0.621344       0.478412      -1.017765      -0.052948       0.008365       0.029465       0.061169       0.023791       0.020756      -0.056141      -0.165218      -0.055673      -0.090765      -0.025697       0.116463              9.372611      14.298772      -1.633141      -3.907624       5.046021       1.682019       8.773041           0.000002
           46              C      26.936076      12.473572      13.571462      -0.032683      40.556059 0.42766746E+03  0.99089361E+04                                10.139371                            6.785954       0.076948       2.030566                    0.999229      26.899056      74.187545       0.654694       0.403782      -1.083720       0.038601      -0.007429      -0.021013       0.044573       0.005379       0.010571       0.001892      -0.005699       0.020760      -0.013356      -0.000705       0.014061             13.616062      20.775980      -1.971195      -4.738837       6.386664       3.156186      13.685543           0.000001
           47              C      30.650362      17.695994       7.291845       0.635053      22.699701 0.24653962E+03  0.50799406E+04                                 7.515786                            5.608282      -0.067133       2.044700                    0.999498      21.776905      60.540134       0.621341       0.478414      -1.017764       0.052941       0.030589      -0.001940       0.061174      -0.027496      -0.015514      -0.008951      -0.031750       0.344748      -0.090768      -0.025708       0.116476              9.372696      14.298953       4.228592       0.237203       9.416191       0.136949       4.402944           0.000001
           48              C      29.363724      16.953154       7.236376      -0.032685      40.556112 0.42766746E+03  0.99089152E+04                                10.139303                            6.785897       0.076945       2.030566                    0.999229      26.898938      74.186630       0.654706       0.403775      -1.083727      -0.038602      -0.022287       0.000001       0.044574      -0.011765      -0.001549      -0.000895      -0.013583      -0.002881      -0.013362      -0.000702       0.014064             13.616013      20.775997       5.124960       0.278850      14.858200       0.160994       5.213842           0.000001
           49              C      23.886879      15.826324      14.253329       0.635056      22.699618 0.24653946E+03  0.50799345E+04                                 7.515746                            5.608268      -0.067145       2.044695                    0.999498      21.776913      60.540061       0.621344       0.478412      -1.017765      -0.019230      -0.050037       0.029465       0.061169      -0.059646      -0.038242       0.046046       0.123815      -0.055673      -0.090765      -0.025697       0.116463              9.372611       5.944867       3.189988      -0.497140      13.399926      -4.225111       8.773041           0.000002
           50              C      24.270468      17.090540      13.571462      -0.032683      40.556066 0.42766753E+03  0.99089382E+04                                10.139372                            6.785955       0.076947       2.030566                    0.999229      26.899059      74.187558       0.654694       0.403782      -1.083720       0.012867       0.037144      -0.021013       0.044573       0.000222       0.006924       0.008209       0.012166       0.020760      -0.013356      -0.000705       0.014061             13.616063       8.276889       5.245159       0.363923      18.885753      -5.682042      13.685548           0.000001
           51              C      32.412921      18.713608      10.170092       0.635043      22.699975 0.24654444E+03  0.50800679E+04                                 7.515856                            5.608343      -0.067214       2.044669                    0.999498      21.777139      60.541076       0.621336       0.478415      -1.017763       0.019222       0.011121      -0.057000       0.061173       0.055937       0.043485       0.025104       0.064601      -0.233335      -0.090758      -0.025704       0.116462              9.372782       5.944961      -0.594623      -3.173353       6.631569      -1.832134      15.541817           0.000002
           52              C      32.029332      18.492143      11.589296      -0.032683      40.553636 0.42763782E+03  0.99081335E+04                                10.139157                            6.785819       0.076959       2.030570                    0.999229      26.899272      74.189076       0.654682       0.403794      -1.083706      -0.012869      -0.007430       0.042024       0.044574      -0.006612       0.002095       0.001210      -0.007635      -0.038617      -0.013354      -0.000717       0.014071             13.615771       8.276749      -2.091544      -4.823731      10.691857      -2.784987      21.878706           0.000001
           53              C      29.912459      20.157251      14.253329       0.635044      22.700055 0.24654521E+03  0.50800909E+04                                 7.515895                            5.608366      -0.067153       2.044690                    0.999498      21.777169      60.541321       0.621332       0.478418      -1.017761      -0.033718       0.041685       0.029451       0.061171       0.083433       0.058999       0.010102       0.041403      -0.055681      -0.090759      -0.025705       0.116464              9.372835       8.773767      -4.823292      -3.410575      10.571527       2.543182       8.773210           0.000002
           54              C      30.815508      19.192945      13.571462      -0.032682      40.553815 0.42763927E+03  0.99081844E+04                                10.139217                            6.785850       0.076927       2.030561                    0.999229      26.899313      74.189467       0.654677       0.403796      -1.083704       0.025732      -0.029718      -0.021014       0.044574       0.005154       0.003643      -0.010107      -0.006474       0.020766      -0.013355      -0.000714       0.014069             13.615855      11.690849      -7.216182      -5.102601      15.471319       2.525647      13.685397           0.000001
           55              C      28.149900      11.329840      10.170092       0.635055      22.699522 0.24653848E+03  0.50799063E+04                                 7.515704                            5.608242      -0.067207       2.044674                    0.999498      21.776884      60.539820       0.621348       0.478410      -1.017767      -0.000000      -0.022205      -0.056999       0.061171      -0.000002      -0.000001      -0.050214      -0.129177      -0.233351      -0.090764      -0.025697       0.116461              9.372553       6.974750      -0.000009      -0.000028       5.601534       3.664154      15.541374           0.000002
           56              C      28.149900      11.772771      11.589296      -0.032683      40.555870 0.42766570E+03  0.99088776E+04                                10.139312                            6.785922       0.076980       2.030576                    0.999229      26.899020      74.187193       0.654699       0.403780      -1.083723      -0.000000       0.014857       0.042024       0.044573      -0.000002      -0.000000      -0.002422       0.015253      -0.038619      -0.013355      -0.000708       0.014063             13.615977      11.899394      -0.000011      -0.000036       7.069327       5.570112      21.879210           0.000001
           57              C      26.387341      20.157251      14.253329       0.635045      22.699880 0.24654209E+03  0.50800040E+04                                 7.515834                            5.608318      -0.067123       2.044700                    0.999498      21.776965      60.540373       0.621338       0.478416      -1.017763       0.033716       0.041686       0.029451       0.061171      -0.083438      -0.059003       0.010101       0.041408      -0.055685      -0.090766      -0.025706       0.116471              9.372748       8.773684       4.823233       3.410534      10.571427       2.543152       8.773132           0.000002
           58              C      25.484292      19.192945      13.571462      -0.032683      40.555997 0.42766719E+03  0.99089109E+04                                10.139297                            6.785906       0.076936       2.030563                    0.999229      26.898913      74.186658       0.654704       0.403776      -1.083726      -0.025734      -0.029716      -0.021013       0.044574      -0.005163      -0.003649      -0.010104      -0.006470       0.020758      -0.013363      -0.000701       0.014064             13.615973      11.691061       7.216355       5.102724      15.471485       2.525919      13.685373           0.000001
           59              C      28.149900      13.365068       7.291845       0.635064      22.699436 0.24653693E+03  0.50798693E+04                                 7.515698                            5.608231      -0.067155       2.044694                    0.999498      21.776854      60.539824       0.621347       0.478411      -1.017766      -0.000000      -0.061141      -0.001936       0.061172      -0.000001      -0.000002       0.017910       0.063508       0.344722      -0.090767      -0.025700       0.116467              9.372559       6.974745      -0.000030       0.000000      16.740038      -0.273897       4.402892           0.000001
           60              C      28.149900      14.850749       7.236376      -0.032685      40.556170 0.42766766E+03  0.99089385E+04                                10.139376                            6.785945       0.076957       2.030569                    0.999229      26.899082      74.187524       0.654696       0.403781      -1.083722      -0.000000       0.044573       0.000001       0.044573      -0.000001      -0.000002       0.001787       0.027159      -0.002893      -0.013355      -0.000707       0.014061             13.616100      11.899501      -0.000038       0.000002      23.734937      -0.321991       5.213863           0.000001
           61              C       9.383300       8.304735       8.031020       0.635064      22.699439 0.24653694E+03  0.50798696E+04                                 7.515698                            5.608231      -0.067155       2.044694                    0.999498      21.776854      60.539825       0.621347       0.478411      -1.017766       0.000000       0.061141       0.001936       0.061172      -0.000001      -0.000002       0.017910       0.063508       0.344722      -0.090767      -0.025700       0.116467              9.372560       6.974746      -0.000030       0.000000      16.740042      -0.273896       4.402892           0.000001
           62              C       9.383300       6.819054       8.086489      -0.032685      40.556171 0.42766766E+03  0.99089382E+04                                10.139376                            6.785945       0.076957       2.030569                    0.999229      26.899082      74.187522       0.654696       0.403781      -1.083722       0.000000      -0.044573      -0.000001       0.044573      -0.000001      -0.000002       0.001787       0.027159      -0.002893      -0.013355      -0.000707       0.014061             13.616101      11.899501      -0.000037       0.000002      23.734939      -0.321991       5.213863           0.000001
           63              C       7.620741       1.512552       1.069536       0.635044      22.700057 0.24654524E+03  0.50800915E+04                                 7.515895                            5.608366      -0.067153       2.044690                    0.999498      21.777170      60.541323       0.621332       0.478418      -1.017761       0.033718      -0.041685      -0.029451       0.061171       0.083433       0.058999       0.010102       0.041403      -0.055681      -0.090759      -0.025705       0.116464              9.372835       8.773768      -4.823292      -3.410575      10.571528       2.543182       8.773210           0.000002
           64              C       6.717692       2.476858       1.751403      -0.032682      40.553809 0.42763921E+03  0.99081825E+04                                10.139216                            6.785850       0.076927       2.030561                    0.999229      26.899311      74.189459       0.654677       0.403796      -1.083704      -0.025732       0.029718       0.021014       0.044574       0.005154       0.003643      -0.010107      -0.006474       0.020766      -0.013355      -0.000714       0.014069             13.615853      11.690847      -7.216181      -5.102600      15.471317       2.525646      13.685396           0.000001
           65              C       9.383300      10.339963       5.152773       0.635055      22.699521 0.24653848E+03  0.50799063E+04                                 7.515704                            5.608242      -0.067207       2.044674                    0.999498      21.776884      60.539821       0.621348       0.478410      -1.017767       0.000000       0.022205       0.056999       0.061171      -0.000002      -0.000001      -0.050214      -0.129177      -0.233351      -0.090764      -0.025697       0.116461              9.372552       6.974750      -0.000009      -0.000028       5.601534       3.664153      15.541373           0.000002
           66              C       9.383300       9.897032       3.733569      -0.032683      40.555864 0.42766566E+03  0.99088763E+04                                10.139311                            6.785921       0.076980       2.030576                    0.999229      26.899019      74.187186       0.654699       0.403780      -1.083723       0.000000      -0.014857      -0.042024       0.044573      -0.000002      -0.000000      -0.002422       0.015253      -0.038619      -0.013355      -0.000708       0.014063             13.615975      11.899392      -0.000011      -0.000035       7.069326       5.570110      21.879206           0.000001
           67              C      11.145859       1.512552       1.069536       0.635045      22.699881 0.24654210E+03  0.50800043E+04                                 7.515833                            5.608318      -0.067123       2.044700                    0.999498      21.776965      60.540371       0.621338       0.478416      -1.017763      -0.033716      -0.041686      -0.029451       0.061171      -0.083438      -0.059003       0.010101       0.041408      -0.055685      -0.090766      -0.025706       0.116471              9.372747       8.773683       4.823233       3.410534      10.571427       2.543152       8.773132           0.000002
           68              C      12.048908       2.476858       1.751403      -0.032683      40.555998 0.42766721E+03  0.99089115E+04                                10.139297                            6.785906       0.076935       2.030563                    0.999229      26.898914      74.186660       0.654704       0.403776      -1.083726       0.025734       0.029716       0.021013       0.044574      -0.005163      -0.003649      -0.010104      -0.006470       0.020758      -0.013363      -0.000701       0.014064             13.615973      11.691061       7.216355       5.102724      15.471485       2.525919      13.685373           0.000001
           69              C      13.646321       5.843479       1.069536       0.635055      22.699618 0.24653946E+03  0.50799344E+04                                 7.515746                            5.608268      -0.067145       2.044695                    0.999498      21.776913      60.540060       0.621344       0.478412      -1.017765       0.019230       0.050037      -0.029465       0.061169      -0.059646      -0.038242       0.046046       0.123815      -0.055673      -0.090765      -0.025697       0.116463              9.372611       5.944867       3.189988      -0.497140      13.399926      -4.225111       8.773041           0.000002
           70              C      13.262732       4.579263       1.751403      -0.032683      40.556062 0.42766750E+03  0.99089371E+04                                10.139371                            6.785954       0.076947       2.030566                    0.999229      26.899058      74.187552       0.654694       0.403782      -1.083720      -0.012867      -0.037144       0.021013       0.044573       0.000222       0.006924       0.008209       0.012166       0.020760      -0.013356      -0.000705       0.014061             13.616062       8.276889       5.245158       0.363923      18.885751      -5.682041      13.685546           0.000001
           71              C       6.882838       3.973809       8.031020       0.635053      22.699702 0.24653963E+03  0.50799408E+04                                 7.515787                            5.608282      -0.067133       2.044700                    0.999498      21.776905      60.540137       0.621341       0.478414      -1.017764      -0.052941      -0.030589       0.001940       0.061174      -0.027496      -0.015514      -0.008951      -0.031750       0.344748      -0.090768      -0.025708       0.116476              9.372697      14.298955       4.228593       0.237202       9.416192       0.136949       4.402945           0.000001
           72              C       8.169476       4.716649       8.086489      -0.032685      40.556114 0.42766747E+03  0.99089154E+04                                10.139304                            6.785897       0.076945       2.030566                    0.999229      26.898938      74.186632       0.654706       0.403775      -1.083727       0.038602       0.022287      -0.000001       0.044574      -0.011765      -0.001549      -0.000895      -0.013583      -0.002881      -0.013362      -0.000702       0.014064             13.616014      20.775999       5.124961       0.278850      14.858202       0.160994       5.213842           0.000001
           73              C      11.883762       8.896321       1.069536       0.635055      22.699619 0.24653945E+03  0.50799342E+04                                 7.515746                            5.608268      -0.067145       2.044695                    0.999498      21.776915      60.540065       0.621344       0.478412      -1.017765       0.052948      -0.008365      -0.029465       0.061169       0.023791       0.020756      -0.056141      -0.165218      -0.055673      -0.090765      -0.025697       0.116463              9.372611      14.298772      -1.633141      -3.907623       5.046021       1.682018       8.773041           0.000002
           74              C      10.597124       9.196231       1.751403      -0.032683      40.556057 0.42766743E+03  0.99089353E+04                                10.139371                            6.785954       0.076948       2.030566                    0.999229      26.899055      74.187542       0.654694       0.403782      -1.083720      -0.038601       0.007429       0.021013       0.044573       0.005379       0.010571       0.001892      -0.005699       0.020760      -0.013356      -0.000705       0.014061             13.616062      20.775980      -1.971195      -4.738837       6.386663       3.156185      13.685542           0.000001
           75              C       5.120279       2.956195       5.152773       0.635043      22.699973 0.24654443E+03  0.50800677E+04                                 7.515855                            5.608343      -0.067214       2.044669                    0.999498      21.777139      60.541076       0.621336       0.478415      -1.017763      -0.019222      -0.011121       0.057000       0.061173       0.055937       0.043485       0.025104       0.064601      -0.233335      -0.090758      -0.025704       0.116462              9.372781       5.944961      -0.594623      -3.173352       6.631568      -1.832134      15.541815           0.000002
           76              C       5.503868       3.177660       3.733569      -0.032683      40.553639 0.42763787E+03  0.99081351E+04                                10.139158                            6.785819       0.076959       2.030570                    0.999229      26.899274      74.189083       0.654682       0.403794      -1.083706       0.012869       0.007430      -0.042024       0.044574      -0.006612       0.002095       0.001210      -0.007634      -0.038617      -0.013354      -0.000717       0.014071             13.615771       8.276749      -2.091544      -4.823731      10.691858      -2.784987      21.878705           0.000001
           77              C       5.120279       5.843479       1.069536       0.635055      22.699818 0.24654225E+03  0.50800152E+04                                 7.515851                            5.608338      -0.067157       2.044691                    0.999498      21.777020      60.540839       0.621333       0.478419      -1.017760      -0.019227       0.050038      -0.029465       0.061169       0.059642       0.038239       0.046045       0.123817      -0.055672      -0.090764      -0.025694       0.116458              9.372774       5.944961      -3.190073       0.497163      13.400203      -4.225199       8.773156           0.000002
           78              C       5.503868       4.579263       1.751403      -0.032682      40.553874 0.42764014E+03  0.99082097E+04                                10.139228                            6.785858       0.076939       2.030563                    0.999229      26.899335      74.189554       0.654677       0.403796      -1.083704       0.012870      -0.037143       0.021014       0.044573      -0.000228      -0.006931       0.008207       0.012161       0.020765      -0.013352      -0.000716       0.014068             13.615869       8.276812      -5.245085      -0.364029      18.885379      -5.681812      13.685415           0.000001
           79              C      13.646321       2.956195       5.152773       0.635043      22.699771 0.24654162E+03  0.50799864E+04                                 7.515750                            5.608272      -0.067203       2.044673                    0.999498      21.777033      60.540301       0.621348       0.478409      -1.017768       0.019224      -0.011122       0.056999       0.061173      -0.055941      -0.043488       0.025105       0.064600      -0.233333      -0.090759      -0.025707       0.116466              9.372617       5.944867       0.594618       3.173264       6.631489      -1.832115      15.541496           0.000002
           80              C      13.262732       3.177660       3.733569      -0.032683      40.555838 0.42766533E+03  0.99088660E+04                                10.139306                            6.785918       0.076968       2.030573                    0.999229      26.899000      74.187110       0.654699       0.403780      -1.083723      -0.012867       0.007429      -0.042025       0.044574       0.006604      -0.002099       0.001212      -0.007631      -0.038625      -0.013358      -0.000706       0.014064             13.615970       8.276829       2.091471       4.823838      10.691878      -2.785090      21.879202           0.000001
           81              C       6.882838       8.896321       1.069536       0.635057      22.699643 0.24653911E+03  0.50799279E+04                                 7.515790                            5.608290      -0.067127       2.044702                    0.999498      21.776817      60.539895       0.621338       0.478417      -1.017762      -0.052948      -0.008365      -0.029466       0.061169      -0.023794      -0.020759      -0.056142      -0.165223      -0.055676      -0.090771      -0.025695       0.116466              9.372686      14.298929       1.633156       3.907665       5.046050       1.682021       8.773079           0.000002
           82              C       8.169476       9.196231       1.751403      -0.032682      40.556056 0.42766805E+03  0.99089362E+04                                10.139308                            6.785914       0.076948       2.030566                    0.999229      26.898934      74.186742       0.654704       0.403777      -1.083726       0.038601       0.007428       0.021013       0.044573      -0.005383      -0.010574       0.001892      -0.005703       0.020757      -0.013361      -0.000703       0.014063             13.615988      20.775947       1.971210       4.738884       6.386628       3.156134      13.685388           0.000001
           83              C      11.883762       3.973809       8.031020       0.635052      22.699676 0.24653996E+03  0.50799468E+04                                 7.515742                            5.608260      -0.067151       2.044693                    0.999498      21.777003      60.540306       0.621347       0.478410      -1.017767       0.052942      -0.030589       0.001940       0.061174       0.027492       0.015511      -0.008952      -0.031749       0.344739      -0.090762      -0.025710       0.116472              9.372621      14.298795      -4.228548      -0.237202       9.416152       0.136950       4.402916           0.000001
           84              C      10.597124       4.716649       8.086489      -0.032685      40.556122 0.42766694E+03  0.99089169E+04                                10.139367                            6.785938       0.076945       2.030566                    0.999229      26.899062      74.187439       0.654697       0.403780      -1.083722      -0.038602       0.022287      -0.000001       0.044574       0.011761       0.001546      -0.000896      -0.013582      -0.002888      -0.013357      -0.000705       0.014063             13.616089      20.776031      -5.124912      -0.278851      14.858377       0.160997       5.213859           0.000001
           85              C      28.149900      17.650921       7.229634      -0.099231      35.434396 0.44163773E+03  0.10447458E+05                                 9.494268                            7.097301      -0.124903       1.929769                    0.999449      29.621270      86.056745       0.605355       0.427712      -1.054709       0.000000      -0.017919       0.000151       0.017920      -0.000002      -0.000003      -0.001270      -0.055974       0.141515      -0.051573       0.004363       0.047209             11.428309      19.598312       0.000017      -0.000000       9.722575      -0.101528       4.964040           0.000001
           86              C      32.437693      17.329341      12.253695      -0.099232      35.434458 0.44163739E+03  0.10447505E+05                                 9.494401                            7.097357      -0.124925       1.929764                    0.999450      29.621633      86.059587       0.605342       0.427719      -1.054698      -0.010474       0.011868       0.008392       0.017916       0.016105       0.011388       0.032540       0.039632      -0.085653      -0.051559       0.004376       0.047184             11.428465       6.646099      -1.859331      -1.314760      11.893397      -5.448206      15.745899           0.000001
           87              C      23.862107      17.329341      12.253695      -0.099229      35.433244 0.44162198E+03  0.10447002E+05                                 9.494014                            7.097125      -0.124904       1.929771                    0.999450      29.621057      86.056044       0.605368       0.427706      -1.054711       0.010471       0.011870       0.008393       0.017916      -0.016120      -0.011399       0.032542       0.039648      -0.085672      -0.051568       0.004360       0.047208             11.427939       6.645825       1.859219       1.314680      11.892842      -5.447932      15.745150           0.000001
           88              C      28.149900      12.699805      14.231571      -0.099234      35.434520 0.44164050E+03  0.10447547E+05                                 9.494325                            7.097352      -0.124892       1.929772                    0.999450      29.621322      86.057185       0.605349       0.427716      -1.054706       0.000000      -0.005827      -0.016945       0.017919      -0.000003      -0.000001      -0.014424      -0.093192       0.029859      -0.051572       0.004368       0.047204             11.428361      19.598407       0.000006       0.000016       5.428983       1.416495       9.257693           0.000001
           89              C      26.938704      12.000520      12.253695      -0.099230      35.433227 0.44162171E+03  0.10446993E+05                                 9.494009                            7.097122      -0.124904       1.929771                    0.999450      29.621048      86.055990       0.605369       0.427706      -1.054711       0.015515       0.003133       0.008393       0.017916       0.009108       0.022484      -0.026143      -0.047745      -0.085672      -0.051568       0.004360       0.047208             11.427932      12.191216      -1.342415      -4.060707       6.347444       3.862508      15.745136           0.000001
           90              C      29.361096      15.553068       7.229634      -0.099232      35.434403 0.44163792E+03  0.10447464E+05                                 9.494272                            7.097304      -0.124900       1.929770                    0.999449      29.621288      86.056836       0.605355       0.427712      -1.054708      -0.015518       0.008960       0.000151       0.017920      -0.024239      -0.001101       0.000632       0.027982       0.141516      -0.051573       0.004363       0.047210             11.428311      12.191529       4.276324      -0.087926      17.129364       0.050764       4.964041           0.000001
           91              C      25.073304      18.028626      14.231571      -0.099233      35.434540 0.44164062E+03  0.10447551E+05                                 9.494331                            7.097354      -0.124893       1.929772                    0.999450      29.621330      86.057235       0.605348       0.427716      -1.054706      -0.005046       0.002914      -0.016945       0.017919      -0.040354      -0.012492       0.007210       0.046589       0.029858      -0.051572       0.004368       0.047204             11.428370       8.971349       6.135550       1.226728      16.056060      -0.708234       9.257699           0.000001
           92              C      31.226496      19.427195      12.253695      -0.099231      35.434450 0.44163722E+03  0.10447499E+05                                 9.494397                            7.097354      -0.124928       1.929763                    0.999450      29.621617      86.059506       0.605342       0.427719      -1.054699       0.005041      -0.015005       0.008392       0.017916       0.025213       0.033874      -0.006408       0.008077      -0.085652      -0.051559       0.004376       0.047183             11.428463       8.971342      -3.201810      -5.375667       9.568145       1.585489      15.745900           0.000001
           93              C      31.226496      18.028626      14.231571      -0.099235      35.434894 0.44164318E+03  0.10447690E+05                                 9.494527                            7.097438      -0.124904       1.929769                    0.999450      29.621809      86.060650       0.605333       0.427723      -1.054694       0.005041       0.002911      -0.016947       0.017918       0.040340       0.012477       0.007203       0.046580       0.029866      -0.051558       0.004379       0.047178             11.428630       8.971479      -6.135609      -1.226833      16.056271      -0.708313       9.258141           0.000001
           94              C      29.361096      12.000520      12.253695      -0.099230      35.434065 0.44163424E+03  0.10447349E+05                                 9.494193                            7.097264      -0.124913       1.929767                    0.999450      29.621142      86.056106       0.605358       0.427711      -1.054710      -0.015515       0.003131       0.008395       0.017916      -0.009117      -0.022487      -0.026142      -0.047747      -0.085677      -0.051574       0.004365       0.047209             11.428188      12.191382       1.342521       4.061002       6.347599       3.862625      15.745584           0.000001
           95              C      25.073304      19.427195      12.253695      -0.099230      35.434074 0.44163434E+03  0.10447351E+05                                 9.494196                            7.097266      -0.124916       1.929766                    0.999450      29.621135      86.056081       0.605358       0.427711      -1.054710      -0.005046      -0.015002       0.008395       0.017916      -0.025233      -0.033883      -0.006403       0.008081      -0.085675      -0.051573       0.004365       0.047209             11.428194       8.971206       3.201691       5.375639       9.567777       1.585619      15.745600           0.000001
           96              C      26.938704      15.553068       7.229634      -0.099231      35.433563 0.44162536E+03  0.10447108E+05                                 9.494088                            7.097161      -0.124890       1.929774                    0.999449      29.621194      86.056724       0.605365       0.427707      -1.054710       0.015518       0.008960       0.000154       0.017919       0.024233       0.001093       0.000631       0.027981       0.141514      -0.051567       0.004358       0.047209             11.428055      12.191363      -4.276010       0.087928      17.128875       0.050765       4.963927           0.000001
           97              C       8.172104       6.116735       8.093231      -0.099232      35.434405 0.44163794E+03  0.10447465E+05                                 9.494272                            7.097304      -0.124900       1.929770                    0.999449      29.621289      86.056837       0.605355       0.427712      -1.054708       0.015518      -0.008960      -0.000151       0.017920      -0.024239      -0.001101       0.000632       0.027982       0.141516      -0.051573       0.004363       0.047210             11.428312      12.191529       4.276325      -0.087926      17.129365       0.050764       4.964041           0.000001
           98              C       6.306704       2.242608       3.069170      -0.099231      35.434450 0.44163723E+03  0.10447500E+05                                 9.494397                            7.097354      -0.124928       1.929763                    0.999450      29.621617      86.059505       0.605342       0.427719      -1.054699      -0.005041       0.015005      -0.008392       0.017916       0.025213       0.033874      -0.006408       0.008078      -0.085652      -0.051559       0.004376       0.047183             11.428462       8.971342      -3.201810      -5.375666       9.568145       1.585489      15.745899           0.000001
           99              C      10.594496       9.669283       3.069170      -0.099230      35.433230 0.44162176E+03  0.10446994E+05                                 9.494010                            7.097123      -0.124904       1.929771                    0.999450      29.621049      86.055994       0.605368       0.427706      -1.054711      -0.015515      -0.003133      -0.008393       0.017916       0.009108       0.022484      -0.026143      -0.047746      -0.085672      -0.051568       0.004360       0.047208             11.427933      12.191217      -1.342415      -4.060707       6.347444       3.862508      15.745137           0.000001
          100              C      12.459896       3.641177       1.091294      -0.099233      35.434541 0.44164065E+03  0.10447552E+05                                 9.494331                            7.097354      -0.124893       1.929772                    0.999450      29.621331      86.057238       0.605348       0.427716      -1.054706       0.005046      -0.002914       0.016945       0.017919      -0.040354      -0.012492       0.007210       0.046589       0.029858      -0.051572       0.004368       0.047204             11.428370       8.971349       6.135550       1.226728      16.056060      -0.708234       9.257699           0.000001
          101              C      13.671093       4.340462       3.069170      -0.099229      35.433242 0.44162197E+03  0.10447001E+05                                 9.494014                            7.097125      -0.124904       1.929771                    0.999450      29.621057      86.056043       0.605368       0.427706      -1.054711      -0.010471      -0.011870      -0.008393       0.017916      -0.016120      -0.011399       0.032542       0.039648      -0.085672      -0.051568       0.004360       0.047208             11.427938       6.645825       1.859219       1.314680      11.892842      -5.447932      15.745149           0.000001
          102              C       9.383300       4.018882       8.093231      -0.099231      35.434398 0.44163775E+03  0.10447458E+05                                 9.494269                            7.097301      -0.124903       1.929769                    0.999449      29.621271      86.056750       0.605355       0.427712      -1.054709      -0.000000       0.017919      -0.000151       0.017920      -0.000003      -0.000003      -0.001270      -0.055974       0.141515      -0.051573       0.004363       0.047209             11.428310      19.598314       0.000017      -0.000000       9.722575      -0.101528       4.964040           0.000001
          103              C       9.383300       8.969998       1.091294      -0.099234      35.434521 0.44164052E+03  0.10447547E+05                                 9.494325                            7.097352      -0.124893       1.929772                    0.999450      29.621323      86.057190       0.605349       0.427716      -1.054706      -0.000000       0.005827       0.016945       0.017919      -0.000003      -0.000001      -0.014424      -0.093192       0.029859      -0.051572       0.004368       0.047204             11.428361      19.598407       0.000006       0.000016       5.428983       1.416495       9.257693           0.000001
          104              C       5.095507       4.340462       3.069170      -0.099232      35.434460 0.44163742E+03  0.10447507E+05                                 9.494401                            7.097357      -0.124925       1.929763                    0.999450      29.621635      86.059596       0.605342       0.427719      -1.054698       0.010474      -0.011868      -0.008392       0.017916       0.016105       0.011388       0.032540       0.039632      -0.085653      -0.051559       0.004376       0.047184             11.428465       6.646099      -1.859331      -1.314760      11.893397      -5.448206      15.745899           0.000001
          105              C       6.306704       3.641177       1.091294      -0.099235      35.434899 0.44164326E+03  0.10447692E+05                                 9.494528                            7.097439      -0.124904       1.929769                    0.999450      29.621811      86.060663       0.605333       0.427723      -1.054694      -0.005041      -0.002911       0.016947       0.017918       0.040340       0.012477       0.007203       0.046580       0.029866      -0.051558       0.004379       0.047178             11.428632       8.971480      -6.135610      -1.226833      16.056274      -0.708313       9.258143           0.000001
          106              C      12.459896       2.242608       3.069170      -0.099230      35.434074 0.44163437E+03  0.10447352E+05                                 9.494195                            7.097266      -0.124916       1.929766                    0.999450      29.621136      86.056080       0.605358       0.427711      -1.054710       0.005046       0.015002      -0.008395       0.017916      -0.025233      -0.033883      -0.006403       0.008081      -0.085675      -0.051573       0.004365       0.047209             11.428193       8.971205       3.201691       5.375638       9.567776       1.585619      15.745599           0.000001
          107              C       8.172104       9.669283       3.069170      -0.099230      35.434069 0.44163431E+03  0.10447350E+05                                 9.494193                            7.097265      -0.124914       1.929767                    0.999450      29.621145      86.056115       0.605358       0.427711      -1.054710       0.015515      -0.003131      -0.008395       0.017916      -0.009117      -0.022487      -0.026142      -0.047746      -0.085677      -0.051574       0.004365       0.047209             11.428188      12.191382       1.342521       4.061001       6.347599       3.862624      15.745584           0.000001
          108              C      10.594496       6.116735       8.093231      -0.099231      35.433563 0.44162535E+03  0.10447108E+05                                 9.494088                            7.097161      -0.124890       1.929774                    0.999449      29.621193      86.056722       0.605365       0.427707      -1.054710      -0.015518      -0.008960      -0.000153       0.017919       0.024233       0.001093       0.000631       0.027981       0.141514      -0.051567       0.004358       0.047209             11.428055      12.191363      -4.276010       0.087928      17.128876       0.050765       4.963927           0.000001
          109              O      16.333510       2.695615       7.330612      -0.579696      30.446883 0.46292198E+03  0.10687788E+05                                 7.620101                            6.515903       0.566076       2.227032                    0.999108      27.155978      69.272866       0.771353       0.343932      -1.154721       0.015349      -0.029252      -0.009923       0.034492      -0.012234       0.009152       0.002781      -0.128467       0.126894      -0.087216       0.041602       0.045613              8.686061       9.684542      -4.196200      -0.140261      10.926531       0.103387       5.447109          -0.000000
          110              O      14.337495      15.012298      13.595212      -0.579680      30.445755 0.46290198E+03  0.10687207E+05                                 7.619896                            6.515741       0.566046       2.227023                    0.999108      27.155685      69.271637       0.771367       0.343930      -1.154723      -0.008792       0.033046       0.004568       0.034500      -0.007946       0.012184       0.060101       0.033668      -0.138584      -0.087205       0.041595       0.045610              8.685816       7.175921      -3.413393       0.413170      12.666062      -1.398580       6.215466          -0.000000
          111              O      23.195705      17.821788       9.621993      -0.579669      30.445699 0.46290091E+03  0.10687162E+05                                 7.619840                            6.515709       0.566100       2.227042                    0.999108      27.155564      69.270977       0.771374       0.343927      -1.154727       0.008806       0.015334       0.029646       0.034519      -0.008842       0.011561       0.063242       0.042545      -0.111987      -0.087216       0.041603       0.045613              8.685725       7.175861       0.748250       3.355844       6.053097       0.939428      12.828217          -0.000000
          112              O      21.199690       7.809905       0.097913      -0.579686      30.445238 0.46289268E+03  0.10686929E+05                                 7.619766                            6.515648       0.566145       2.227055                    0.999109      27.155607      69.271041       0.771378       0.343927      -1.154727      -0.015350      -0.019105      -0.024281       0.034499      -0.004561       0.014582       0.002414      -0.129510       0.123754      -0.087214       0.041599       0.045615              8.685638       9.683997       1.530859       3.909197       6.120671       1.802316      10.252245          -0.000000
          113              O      24.598884      12.581921      13.595212      -0.579680      30.445672 0.46290056E+03  0.10687149E+05                                 7.619827                            6.515698       0.566066       2.227030                    0.999108      27.155606      69.271002       0.771377       0.343926      -1.154728       0.033015      -0.008912       0.004569       0.034501       0.018548       0.045956      -0.040603      -0.003087      -0.138594      -0.087206       0.041597       0.045609              8.685708      14.249393      -0.670582      -1.417739       5.592324       0.341466       6.215408          -0.000000
          114              O      12.934316      17.011662       7.330612      -0.579674      30.445616 0.46289895E+03  0.10687120E+05                                 7.619868                            6.515723       0.566139       2.227053                    0.999109      27.155595      69.271365       0.771367       0.343930      -1.154723      -0.033032       0.001342      -0.009919       0.034515      -0.049519      -0.002176      -0.009319       0.085447       0.126876      -0.087227       0.041610       0.045617              8.685773      14.249523       1.560209       0.159651       6.360829       0.069770       5.446967          -0.000000
          115              O      14.930332      10.240282       0.097913      -0.579688      30.446216 0.46291028E+03  0.10687442E+05                                 7.619956                            6.515794       0.566100       2.227040                    0.999109      27.155822      69.272026       0.771365       0.343929      -1.154724      -0.008871       0.022846      -0.024280       0.034498      -0.053798      -0.005198      -0.013841       0.072641       0.123766      -0.087212       0.041595       0.045617              8.685872       5.685863       0.777570      -0.393760      10.119234      -4.286777      10.252519          -0.000000
          116              O      22.602868       3.505741       9.621993      -0.579690      30.446050 0.46290764E+03  0.10687372E+05                                 7.619946                            6.515783       0.566062       2.227028                    0.999108      27.155810      69.272108       0.771364       0.343930      -1.154723       0.008872      -0.015273       0.029631       0.034496       0.022840       0.048985      -0.041620      -0.005940      -0.112002      -0.087205       0.041597       0.045608              8.685877       5.685860       0.112055      -0.864385       7.543269      -3.376033      12.828502          -0.000000
          117              O      20.169779      14.454517       0.097913      -0.579670      30.445614 0.46289932E+03  0.10687130E+05                                 7.619871                            6.515722       0.566123       2.227048                    0.999109      27.155617      69.271413       0.771368       0.343930      -1.154723       0.024223      -0.003745      -0.024299       0.034514       0.058351      -0.009397       0.011429       0.056846       0.123808      -0.087216       0.041599       0.045617              8.685787       8.337415      -2.308490      -3.515542       7.467549       2.484380      10.252397          -0.000000
          118              O      10.501226      11.177176       9.621993      -0.579687      30.446387 0.46291346E+03  0.10687537E+05                                 7.619995                            6.515826       0.566056       2.227026                    0.999108      27.155852      69.272248       0.771361       0.343930      -1.154723      -0.017670      -0.000049       0.029635       0.034503      -0.013997      -0.060542      -0.021617      -0.036584      -0.111995      -0.087212       0.041598       0.045614              8.685917       6.981931      -0.860324      -2.491572       6.247293       2.436596      12.828527          -0.000000
          119              O      17.363421       4.910486      13.595212      -0.579683      30.445091 0.46288987E+03  0.10686848E+05                                 7.619743                            6.515629       0.566088       2.227037                    0.999108      27.155534      69.270808       0.771379       0.343927      -1.154727      -0.024223      -0.024131       0.004565       0.034495      -0.010616      -0.058143      -0.019494      -0.030580      -0.138593      -0.087207       0.041601       0.045606              8.685607       8.337233       4.083843       1.004547      11.504262       1.057032       6.215325          -0.000000
          120              O      27.031974      12.797427       7.330612      -0.579691      30.446482 0.46291501E+03  0.10687575E+05                                 7.619994                            6.515825       0.566100       2.227039                    0.999109      27.155832      69.272062       0.771364       0.343929      -1.154725       0.017665       0.027922      -0.009923       0.034498       0.061743      -0.006986       0.006537       0.043050       0.126895      -0.087216       0.041602       0.045614              8.685927       6.981917       2.635825      -0.019404      13.628831      -0.173156       5.447033          -0.000000
          121              O      27.031974       8.872376       7.992253      -0.579692      30.446886 0.46292200E+03  0.10687789E+05                                 7.620104                            6.515905       0.566075       2.227031                    0.999109      27.155965      69.272842       0.771353       0.343932      -1.154721       0.017665      -0.027922       0.009923       0.034498      -0.061749       0.006985       0.006535       0.043049       0.126882      -0.087219       0.041602       0.045617              8.686065       6.982021      -2.635899       0.019404      13.629066      -0.173161       5.447109          -0.000000
          122              O      17.363421      16.759317       1.727653      -0.579684      30.445740 0.46290166E+03  0.10687197E+05                                 7.619890                            6.515736       0.566047       2.227024                    0.999108      27.155697      69.271653       0.771368       0.343930      -1.154724      -0.024221       0.024131      -0.004564       0.034493       0.010608       0.058140      -0.019494      -0.030589      -0.138583      -0.087202       0.041596       0.045606              8.685808       8.337435      -4.083992      -1.004617      11.504529       1.057101       6.215459          -0.000000
          123              O      10.501226      10.492627       5.700872      -0.579686      30.445975 0.46290630E+03  0.10687317E+05                                 7.619883                            6.515744       0.566081       2.227034                    0.999108      27.155718      69.271458       0.771373       0.343927      -1.154727      -0.017669       0.000048      -0.029635       0.034503       0.013994       0.060537      -0.021618      -0.036590      -0.112004      -0.087209       0.041598       0.045611              8.685776       6.981826       0.860299       2.491502       6.247200       2.436549      12.828303          -0.000000
          124              O      20.169779       7.215286      15.224952      -0.579669      30.444952 0.46288728E+03  0.10686774E+05                                 7.619721                            6.515613       0.566164       2.227062                    0.999109      27.155452      69.270553       0.771380       0.343927      -1.154726       0.024225       0.003744       0.024299       0.034515      -0.058357       0.009391       0.011430       0.056855       0.123798      -0.087221       0.041604       0.045617              8.685582       8.337209       2.308372       3.515423       7.467352       2.484282      10.252185          -0.000000
          125              O      14.337495       6.657505       1.727653      -0.579680      30.445679 0.46290061E+03  0.10687150E+05                                 7.619828                            6.515698       0.566067       2.227030                    0.999108      27.155605      69.270998       0.771377       0.343926      -1.154728      -0.008790      -0.033048      -0.004568       0.034501       0.007938      -0.012185       0.060100       0.033669      -0.138594      -0.087205       0.041597       0.045609              8.685711       7.175853       3.413333      -0.413153      12.665871      -1.398535       6.215409          -0.000000
          126              O      16.333510      18.974188       7.992253      -0.579694      30.445897 0.46290426E+03  0.10687272E+05                                 7.619908                            6.515755       0.566121       2.227047                    0.999109      27.155762      69.271867       0.771367       0.343930      -1.154723       0.015349       0.029253       0.009922       0.034493       0.012229      -0.009156       0.002780      -0.128463       0.126917      -0.087217       0.041606       0.045611              8.685823       9.684249       4.196044       0.140249      10.926227       0.103378       5.446995          -0.000000
          127              O      21.199690      13.859898      15.224952      -0.579688      30.446211 0.46291012E+03  0.10687437E+05                                 7.619955                            6.515793       0.566100       2.227039                    0.999109      27.155823      69.272025       0.771365       0.343929      -1.154724      -0.015350       0.019105       0.024280       0.034498       0.004555      -0.014585       0.002419      -0.129503       0.123766      -0.087213       0.041596       0.045617              8.685870       9.684285      -1.530920      -3.909339       6.120808       1.802381      10.252519          -0.000000
          128              O      23.195705       3.848015       5.700872      -0.579670      30.445767 0.46290217E+03  0.10687215E+05                                 7.619905                            6.515750       0.566079       2.227034                    0.999108      27.155644      69.271606       0.771365       0.343931      -1.154722       0.008808      -0.015332      -0.029645       0.034518       0.008838      -0.011568       0.063241       0.042539      -0.111990      -0.087215       0.041601       0.045614              8.685827       7.175927      -0.748253      -3.355903       6.053139       0.939434      12.828415          -0.000000
          129              O      14.930332      11.429521      15.224952      -0.579687      30.445898 0.46290475E+03  0.10687286E+05                                 7.619915                            6.515757       0.566105       2.227041                    0.999109      27.155771      69.271894       0.771367       0.343929      -1.154724      -0.008868      -0.022845       0.024281       0.034497       0.053792       0.005197      -0.013841       0.072650       0.123764      -0.087209       0.041594       0.045615              8.685841       5.685837      -0.777590       0.393769      10.119234      -4.286773      10.252453          -0.000000
          130              O      22.602868      18.164062       5.700872      -0.579691      30.446394 0.46291369E+03  0.10687543E+05                                 7.619993                            6.515826       0.566058       2.227027                    0.999108      27.155865      69.272271       0.771362       0.343930      -1.154723       0.008874       0.015272      -0.029631       0.034497      -0.022843      -0.048991      -0.041619      -0.005945      -0.111990      -0.087209       0.041598       0.045610              8.685915       5.685891      -0.112053       0.864365       7.543330      -3.376059      12.828524          -0.000000
          131              O      24.598884       9.087882       1.727653      -0.579679      30.445089 0.46288993E+03  0.10686850E+05                                 7.619745                            6.515632       0.566086       2.227036                    0.999108      27.155522      69.270783       0.771378       0.343927      -1.154726       0.033016       0.008911      -0.004569       0.034501      -0.018551      -0.045958      -0.040606      -0.003090      -0.138593      -0.087210       0.041600       0.045609              8.685609      14.249218       0.670557       1.417690       5.592280       0.341448       6.215328          -0.000000
          132              O      12.934316       4.658141       7.992253      -0.579674      30.446196 0.46290951E+03  0.10687416E+05                                 7.619949                            6.515789       0.566119       2.227047                    0.999109      27.155678      69.271578       0.771366       0.343929      -1.154725      -0.033032      -0.001342       0.009919       0.034515       0.049515       0.002174      -0.009318       0.085447       0.126867      -0.087223       0.041607       0.045616              8.685871      14.249696      -1.560263      -0.159656       6.360916       0.069772       5.447002          -0.000000
          133              O      21.199690      18.974188       7.992253      -0.579696      30.446882 0.46292192E+03  0.10687786E+05                                 7.620101                            6.515903       0.566076       2.227032                    0.999108      27.155977      69.272862       0.771353       0.343932      -1.154721      -0.015349       0.029252       0.009923       0.034492      -0.012234       0.009152       0.002781      -0.128467       0.126894      -0.087216       0.041602       0.045613              8.686061       9.684542      -4.196201      -0.140260      10.926531       0.103386       5.447108          -0.000000
          134              O      23.195705       6.657505       1.727653      -0.579680      30.445757 0.46290200E+03  0.10687207E+05                                 7.619896                            6.515741       0.566046       2.227023                    0.999108      27.155686      69.271639       0.771367       0.343930      -1.154723       0.008792      -0.033046      -0.004568       0.034500      -0.007946       0.012184       0.060101       0.033668      -0.138584      -0.087205       0.041595       0.045610              8.685816       7.175921      -3.413393       0.413170      12.666062      -1.398580       6.215466          -0.000000
          135              O      14.337495       3.848015       5.700872      -0.579669      30.445696 0.46290092E+03  0.10687162E+05                                 7.619840                            6.515709       0.566100       2.227042                    0.999108      27.155564      69.270975       0.771374       0.343927      -1.154727      -0.008806      -0.015334      -0.029646       0.034519      -0.008842       0.011561       0.063242       0.042545      -0.111987      -0.087216       0.041603       0.045613              8.685724       7.175860       0.748249       3.355842       6.053097       0.939427      12.828214          -0.000000
          136              O      16.333510      13.859898      15.224952      -0.579686      30.445238 0.46289267E+03  0.10686929E+05                                 7.619766                            6.515648       0.566145       2.227054                    0.999109      27.155607      69.271041       0.771378       0.343927      -1.154727       0.015350       0.019105       0.024281       0.034499      -0.004561       0.014582       0.002414      -0.129510       0.123754      -0.087214       0.041599       0.045615              8.685638       9.683997       1.530859       3.909197       6.120671       1.802316      10.252245          -0.000000
          137              O      12.934316       9.087882       1.727653      -0.579680      30.445670 0.46290052E+03  0.10687148E+05                                 7.619827                            6.515697       0.566066       2.227030                    0.999108      27.155605      69.270998       0.771377       0.343926      -1.154728      -0.033015       0.008912      -0.004569       0.034501       0.018548       0.045956      -0.040603      -0.003087      -0.138594      -0.087205       0.041597       0.045609              8.685708      14.249392      -0.670581      -1.417739       5.592324       0.341466       6.215408          -0.000000
          138              O      24.598884       4.658141       7.992253      -0.579674      30.445612 0.46289886E+03  0.10687117E+05                                 7.619867                            6.515722       0.566139       2.227053                    0.999109      27.155594      69.271359       0.771368       0.343930      -1.154723       0.033032      -0.001342       0.009919       0.034515      -0.049519      -0.002176      -0.009319       0.085447       0.126876      -0.087227       0.041610       0.045617              8.685772      14.249521       1.560208       0.159650       6.360828       0.069769       5.446966          -0.000000
          139              O      22.602868      11.429521      15.224952      -0.579688      30.446214 0.46291025E+03  0.10687440E+05                                 7.619956                            6.515794       0.566100       2.227039                    0.999109      27.155822      69.272024       0.771365       0.343929      -1.154724       0.008871      -0.022846       0.024280       0.034498      -0.053798      -0.005198      -0.013841       0.072641       0.123766      -0.087212       0.041595       0.045617              8.685871       5.685863       0.777570      -0.393760      10.119233      -4.286777      10.252518          -0.000000
          140              O      14.930332      18.164062       5.700872      -0.579690      30.446050 0.46290770E+03  0.10687373E+05                                 7.619946                            6.515784       0.566062       2.227028                    0.999108      27.155811      69.272110       0.771364       0.343930      -1.154723      -0.008872       0.015273      -0.029631       0.034496       0.022840       0.048985      -0.041620      -0.005940      -0.112002      -0.087205       0.041597       0.045608              8.685877       5.685860       0.112055      -0.864384       7.543270      -3.376032      12.828500          -0.000000
          141              O      17.363421       7.215286      15.224952      -0.579670      30.445614 0.46289931E+03  0.10687130E+05                                 7.619871                            6.515722       0.566123       2.227048                    0.999109      27.155617      69.271412       0.771368       0.343930      -1.154723      -0.024223       0.003745       0.024299       0.034514       0.058351      -0.009397       0.011429       0.056846       0.123808      -0.087216       0.041599       0.045617              8.685787       8.337415      -2.308490      -3.515542       7.467549       2.484380      10.252396          -0.000000
          142              O      27.031974      10.492627       5.700872      -0.579687      30.446381 0.46291342E+03  0.10687536E+05                                 7.619994                            6.515826       0.566056       2.227026                    0.999108      27.155851      69.272243       0.771361       0.343930      -1.154723       0.017670       0.000049      -0.029635       0.034503      -0.013997      -0.060542      -0.021617      -0.036584      -0.111995      -0.087212       0.041598       0.045614              8.685915       6.981930      -0.860323      -2.491571       6.247292       2.436593      12.828524          -0.000000
          143              O      20.169779      16.759317       1.727653      -0.579683      30.445082 0.46288971E+03  0.10686844E+05                                 7.619741                            6.515628       0.566088       2.227038                    0.999108      27.155532      69.270797       0.771379       0.343927      -1.154727       0.024223       0.024131      -0.004565       0.034495      -0.010616      -0.058143      -0.019494      -0.030580      -0.138592      -0.087207       0.041601       0.045606              8.685604       8.337230       4.083841       1.004547      11.504259       1.057031       6.215324          -0.000000
          144              O      10.501226       8.872376       7.992253      -0.579691      30.446484 0.46291496E+03  0.10687573E+05                                 7.619994                            6.515824       0.566100       2.227039                    0.999109      27.155832      69.272062       0.771364       0.343929      -1.154725      -0.017665      -0.027922       0.009923       0.034498       0.061743      -0.006986       0.006537       0.043050       0.126895      -0.087216       0.041602       0.045614              8.685928       6.981917       2.635826      -0.019404      13.628835      -0.173155       5.447033          -0.000000
          145              O      10.501226      12.797427       7.330612      -0.579692      30.446888 0.46292212E+03  0.10687793E+05                                 7.620105                            6.515907       0.566075       2.227031                    0.999109      27.155965      69.272846       0.771353       0.343932      -1.154721      -0.017665       0.027922      -0.009923       0.034498      -0.061749       0.006985       0.006535       0.043049       0.126882      -0.087219       0.041602       0.045617              8.686066       6.982022      -2.635898       0.019404      13.629065      -0.173162       5.447111          -0.000000
          146              O      20.169779       4.910486      13.595212      -0.579684      30.445745 0.46290175E+03  0.10687200E+05                                 7.619890                            6.515737       0.566047       2.227023                    0.999108      27.155699      69.271660       0.771368       0.343930      -1.154724       0.024221      -0.024131       0.004564       0.034493       0.010608       0.058140      -0.019494      -0.030589      -0.138583      -0.087202       0.041596       0.045606              8.685809       8.337436      -4.083993      -1.004617      11.504530       1.057102       6.215460          -0.000000
          147              O      27.031974      11.177176       9.621993      -0.579686      30.445976 0.46290626E+03  0.10687316E+05                                 7.619883                            6.515743       0.566081       2.227034                    0.999108      27.155719      69.271459       0.771373       0.343927      -1.154727       0.017669      -0.000048       0.029635       0.034503       0.013994       0.060537      -0.021618      -0.036591      -0.112004      -0.087209       0.041598       0.045611              8.685777       6.981826       0.860299       2.491503       6.247201       2.436551      12.828303          -0.000000
          148              O      17.363421      14.454517       0.097913      -0.579669      30.444955 0.46288734E+03  0.10686775E+05                                 7.619722                            6.515613       0.566164       2.227062                    0.999109      27.155453      69.270558       0.771380       0.343927      -1.154726      -0.024225      -0.003744      -0.024299       0.034515      -0.058357       0.009391       0.011430       0.056855       0.123798      -0.087221       0.041604       0.045617              8.685583       8.337210       2.308372       3.515423       7.467353       2.484283      10.252186          -0.000000
          149              O      23.195705      15.012298      13.595212      -0.579680      30.445679 0.46290061E+03  0.10687150E+05                                 7.619828                            6.515698       0.566067       2.227030                    0.999108      27.155605      69.270998       0.771377       0.343926      -1.154728       0.008790       0.033048       0.004568       0.034501       0.007938      -0.012185       0.060100       0.033669      -0.138594      -0.087205       0.041597       0.045609              8.685711       7.175853       3.413333      -0.413153      12.665871      -1.398535       6.215409          -0.000000
          150              O      21.199690       2.695615       7.330612      -0.579695      30.445894 0.46290424E+03  0.10687271E+05                                 7.619908                            6.515755       0.566121       2.227047                    0.999109      27.155762      69.271865       0.771367       0.343930      -1.154723      -0.015349      -0.029252      -0.009922       0.034493       0.012229      -0.009156       0.002780      -0.128463       0.126917      -0.087217       0.041606       0.045611              8.685822       9.684247       4.196043       0.140250      10.926225       0.103380       5.446995          -0.000000
          151              O      16.333510       7.809905       0.097913      -0.579688      30.446214 0.46291017E+03  0.10687438E+05                                 7.619956                            6.515793       0.566100       2.227039                    0.999109      27.155823      69.272028       0.771365       0.343929      -1.154724       0.015350      -0.019105      -0.024280       0.034498       0.004555      -0.014585       0.002419      -0.129503       0.123766      -0.087213       0.041596       0.045617              8.685871       9.684286      -1.530920      -3.909340       6.120808       1.802381      10.252520          -0.000000
          152              O      14.337495      17.821788       9.621993      -0.579670      30.445765 0.46290209E+03  0.10687213E+05                                 7.619905                            6.515749       0.566079       2.227034                    0.999108      27.155643      69.271603       0.771365       0.343931      -1.154722      -0.008808       0.015332       0.029645       0.034518       0.008838      -0.011568       0.063241       0.042539      -0.111990      -0.087215       0.041601       0.045614              8.685827       7.175926      -0.748253      -3.355904       6.053138       0.939435      12.828416          -0.000000
          153              O      22.602868      10.240282       0.097913      -0.579687      30.445899 0.46290477E+03  0.10687287E+05                                 7.619915                            6.515757       0.566104       2.227041                    0.999109      27.155772      69.271897       0.771367       0.343929      -1.154724       0.008868       0.022845      -0.024281       0.034497       0.053792       0.005197      -0.013841       0.072650       0.123764      -0.087209       0.041594       0.045615              8.685842       5.685837      -0.777590       0.393769      10.119234      -4.286773      10.252454          -0.000000
          154              O      14.930332       3.505741       9.621993      -0.579691      30.446397 0.46291369E+03  0.10687543E+05                                 7.619994                            6.515826       0.566058       2.227027                    0.999108      27.155866      69.272274       0.771362       0.343930      -1.154723      -0.008874      -0.015272       0.029631       0.034497      -0.022843      -0.048991      -0.041619      -0.005945      -0.111990      -0.087209       0.041598       0.045610              8.685916       5.685890      -0.112053       0.864365       7.543330      -3.376060      12.828527          -0.000000
          155              O      12.934316      12.581921      13.595212      -0.579679      30.445089 0.46288994E+03  0.10686850E+05                                 7.619745                            6.515632       0.566087       2.227037                    0.999108      27.155521      69.270782       0.771378       0.343927      -1.154726      -0.033016      -0.008911       0.004569       0.034501      -0.018551      -0.045958      -0.040606      -0.003090      -0.138593      -0.087210       0.041600       0.045609              8.685609      14.249219       0.670557       1.417690       5.592280       0.341448       6.215328          -0.000000
          156              O      24.598884      17.011662       7.330612      -0.579674      30.446202 0.46290963E+03  0.10687420E+05                                 7.619951                            6.515790       0.566119       2.227047                    0.999109      27.155679      69.271586       0.771366       0.343929      -1.154724       0.033032       0.001342      -0.009919       0.034515       0.049515       0.002174      -0.009318       0.085447       0.126867      -0.087223       0.041607       0.045616              8.685873      14.249698      -1.560264      -0.159657       6.360917       0.069773       5.447004          -0.000000

******************************************************
Auxiliary information for the entire system
The total spin magnetic moment of the unit cell is   0.000053
The total net atomic charge of the unit cell is   -0.000004
Accuracy of reproducing the electrostatic potential in the unit cell:
  The inner radius (bohr) =    5.0000
  The outer radius (bohr) =   12.0000
  Valid grid points have density less than (e/(bohr^3)) =    0.0001
  The number of valid grid points were=       811720
  The rms potential error without charges in kcal/mol is=      7.89802
  The rms potential error with partial charges in kcal/mol is=      1.77379
  The RRMSE value at monopole order=      0.22459
  The rms potential error with partial charges and cloud penetration in kcal/mol is=      1.78463
  The RRMSE value at monopole order with cloud penetration is=      0.22596
  The rms potential error with partial charges and atomic dipoles in kcal/mol is=      0.37222
  The RRMSE value at dipole order=      0.04713
  The rms potential error with partial charges, atomic dipoles and cloud penetration in kcal/mol is=      0.35601
  The RRMSE value at dipole order with cloud penetration=      0.04508

******************************************************
The electron densities and ab initio electrostatic potential were computed in VASP using the PBE functional and
projector augmented wave method. See the main text of the journal article for a description of computational details.
The atomic charges, dipoles, and quadrupoles were computed with the DDEC6 method as described in
(a) T. A. Manz and N. Gabaldon Limas, RSC Adv. 6 (2016) 47771-47801 DOI: 10.1039/c6ra04656h
(b) N. Gabaldon Limas and T. A. Manz, RSC Adv. 8 (2018) 2678-2707 DOI: 10.1039/c7ra11829e.
For each atom in the material, the electron cloud parameters were fit to the spherically averaged atom-in-material
electron density using radial positions for which this density was between 10^-4 and 10^-2 electrons per cubic bohr.
The polarizabilities, dispersion coefficients, and quantum Drude oscillator (QDO) parameters were fit using the MCLF method.
The magnetic structure of the system was optimized in VASP from the default ferromagnetic initial guess using spin polarization.
The atomic spin moments (ASMs) were computed on this optimized magnetic structure using the DDEC6 partition as inputs
to the method of T. A. Manz and D. S. Sholl, J. Chem. Theory Comput. 7 (2011) 4146-4164 DOI: 10.1021/ct200539n.
The RMSE and RRMSE were computed using a uniform grid with Ewald summation.
