# Supplementary material for: A collection of forcefield precursors for metal–organic frameworks
Source: RSC Adv. 2019 Nov 13;9(63):36492–507. doi: 10.1039/c9ra07327b (PMC9075174; doi:10.1039/c9ra07327b)
Supplement: RA-009-C9RA07327B-s5526 [file RA-009-C9RA07327B-s5526.xyz]

   74
jmolscript: load "" {1 1 1} spacegroup "x,y,z" unitcell [{     10.909300     0.000000     0.000000 }, {      4.168985    10.081289     0.000000 }, {      0.830032     0.554957    10.994756 }]
Co     7.696707     4.129949    10.912185     0.841606
Co     9.565551     5.379452     5.579949     0.841599
Co     8.211610     6.506297     0.082571     0.829364
Co     6.342766     5.256794     5.414807     0.829293
Co     8.430995     4.155830     2.748689     0.765685
Co     7.477322     6.480416     8.246067     0.953997
H      9.197438     4.115830     0.412303     0.419277
H     10.259192     9.374204     0.711361     0.143186
H     10.891060     8.704039     5.369839     0.132801
H      7.460441     0.567910     4.340730     0.123560
H      8.175062     3.432274     5.085075     0.419275
H      2.910049     4.460592     4.786017     0.143191
H      3.287880     3.620580     0.127539     0.132801
H     12.117491     3.681597     1.156648     0.123563
H      6.710879     6.520416    10.582453     0.420707
H      5.649125     1.262042    10.283395     0.141944
H      5.017257     1.932207     5.624917     0.131458
H      8.447876    10.068336     6.654026     0.123298
H      7.733255     7.203972     5.909681     0.420756
H     12.998268     6.175654     6.208739     0.141941
H     12.620437     7.015666    10.867217     0.131452
H      3.790826     6.954649     9.838108     0.123298
C      9.833463     8.112178     2.312197     0.144042
C     10.354108     9.258234     1.629423    -0.174200
C      7.337554     1.394570     1.824030     0.588739
C     10.085356     7.902767     3.635966     0.136020
C      6.834743     0.097054     2.422145    -0.026506
C     10.758541     8.851761     4.461672    -0.166264
C     11.200693     9.992018     3.843767    -0.111101
C      4.238979     4.371725     3.185181     0.144046
C      2.980944     4.328562     3.867955    -0.174194
C     11.400535     4.111065     3.673348     0.588743
C      4.336235     4.058925     1.861412     0.136018
C      1.882419     4.079867     3.075233    -0.026509
C      3.202013     3.799492     1.035706    -0.166259
C      1.979332     3.826648     1.653611    -0.111103
C      6.074854     2.524068     8.682559     0.143494
C      5.554209     1.378012     9.365333    -0.177504
C      8.570763     9.241676     9.170726     0.594220
C      5.822961     2.733479     7.358790     0.135487
C      4.904589     0.457903     8.572611    -0.027498
C      5.149776     1.784485     6.533084    -0.169679
C      4.707624     0.644228     7.150989    -0.110586
C     11.669338     6.264521     7.809575     0.143496
C     12.927373     6.307684     7.126801    -0.177544
C      4.507782     6.525181     7.321408     0.594194
C     11.572082     6.577321     9.133344     0.135474
C      3.116598     6.556379     7.919523    -0.027492
C     12.706304     6.836754     9.959050    -0.169701
C     13.928985     6.809598     9.341145    -0.110590
N      9.222773     7.022621     1.817433    -0.239956
N      9.049556     6.194921     2.835548    -0.021871
N      9.565640     6.684393     3.984500    -0.247930
N      5.479215     4.519690     3.679945    -0.239953
N      6.310287     4.363456     2.661830    -0.021861
N      5.660744     4.073593     1.512878    -0.247921
N      6.685544     3.613625     9.177323    -0.239802
N      6.858761     4.441325     8.159208    -0.065446
N      6.342677     3.951853     7.010256    -0.244806
N     10.429102     6.116556     7.314811    -0.239848
N      9.598030     6.272790     8.332926    -0.065479
N     10.247573     6.562653     9.481878    -0.244823
O      8.473662     4.463423     0.747643    -0.824286
O      6.993898     1.672460     0.658586    -0.542312
O      8.066093     2.117992     2.594762    -0.526833
O      8.130443     4.233948     4.749735    -0.824309
O     11.275065     4.534833     4.838792    -0.542295
O     10.453609     3.714277     2.902616    -0.526824
O      7.434655     6.172823    10.247113    -0.885393
O      8.914419     8.963786    10.336170    -0.542858
O      7.842224     8.518254     8.399994    -0.564108
O      7.777874     6.402298     6.245021    -0.885290
O      4.633252     6.101413     6.155964    -0.542894
O      5.454708     6.921969     8.092140    -0.564197

The following XYZ coordinates are in angstroms. Other properties are in atomic units.
The sperically averaged electron density of each atom fit to a function of the form exp(a - br)
eigen_1, eigen_2 and eigen_3 are the three eigenvalues of traceless quadrupole moment tensor
  atom number  atomic symbol              X              Y              Z     net charge C6 coefficient C8 coefficient C10 coefficient fluctuating dipole atomic polarizability isotropic forcefield polarizability              a              b squared Pearson coefficient          <r^3>          <r^4>         wp_QDO          m_QDO          q_QDO       dipole_x       dipole_y       dipole_z         dipole            Qxy            Qxz            Qyz     Q(x^2-y^2)  Q(3z^2 - R^2)        eigen_1        eigen_2        eigen_3 static polarizability      alpha(xx)      alpha(xy)      alpha(xz)      alpha(yy)      alpha(yz)      alpha(zz) atomic spin moment
            1             Co       7.696707       4.129949      10.912185       0.841606     115.656379 0.23499531E+04  0.78229384E+05                                17.817531                           14.602254       0.582873       2.036382                    0.995850      48.137190     129.306533       0.540734       0.340261      -1.205312       0.094545       0.015925      -0.004250       0.095971       0.092345       0.008861      -0.047340      -0.090149      -0.131362      -0.101312      -0.030700       0.132012             21.207308      15.572688       3.432982       2.513702      20.219223      -0.803406      27.830013           2.709739
            2             Co       9.565551       5.379452       5.579949       0.841599     115.658280 0.23499968E+04  0.78230826E+05                                17.817223                           14.601983       0.583261       2.036486                    0.995851      48.138613     129.308305       0.540764       0.340242      -1.205334      -0.050809      -0.081286       0.004233       0.095953       0.033479      -0.040347       0.026219       0.194245      -0.131429      -0.101228      -0.030769       0.131997             21.206953      21.965067       0.789444       0.218357      13.826357       2.629860      27.829437           2.709915
            3             Co       8.211610       6.506297       0.082571       0.829364     116.904498 0.23818399E+04  0.79577531E+05                                17.943612                           14.703463       0.580115       2.032311                    0.996047      48.443464     130.466101       0.538605       0.340375      -1.204922      -0.098450      -0.014338       0.004800       0.099604       0.086063       0.003958      -0.041948      -0.082999      -0.100447      -0.091370      -0.028367       0.119738             21.355424      15.700116       3.479586       2.511258      20.357876      -0.774676      28.008282           2.667779
            4             Co       6.342766       5.256794       5.414807       0.829293     116.911255 0.23820081E+04  0.79584615E+05                                17.944273                           14.703958       0.580217       2.032319                    0.996049      48.445074     130.471953       0.538597       0.340374      -1.204922       0.050866       0.085485      -0.004822       0.099590       0.031624      -0.037287       0.019601       0.180169      -0.100436      -0.091258      -0.028427       0.119686             21.356259      22.136310       0.818299       0.243549      13.923128       2.616979      28.009340           2.667588
            5             Co       8.430995       4.155830       2.748689       0.765685     112.606679 0.20183570E+04  0.65235312E+05                                19.221286                           14.862968       0.523056       2.005745                    0.995142      50.107412     136.357756       0.461718       0.410435      -1.140386       0.061269      -0.091637       0.000000       0.110232      -0.009186      -0.024094      -0.016114      -0.007583       0.465054      -0.090864      -0.067571       0.158435             24.521175      28.509258       7.439558       2.563058      22.356221       1.713699      22.698046           0.846986
            6             Co       7.477322       6.480416       8.246067       0.953997     103.368898 0.18109741E+04  0.56697599E+05                                17.967242                           13.913420       0.705295       2.096174                    0.994155      46.026790     121.378173       0.488053       0.400855      -1.152596      -0.061634       0.092356      -0.000117       0.111034      -0.058758      -0.037863      -0.023190      -0.049491       0.581848      -0.166197      -0.033230       0.199427             22.930706      26.704884       6.903430       2.294664      20.994594       1.534115      21.092641           2.874435
            7              H       9.197438       4.115830       0.412303       0.419277       0.498570 0.32890483E+01  0.26839526E+02                                 1.223554                            1.215987      -1.288384       2.463195                    0.999242       2.344010       6.759069       0.445228       1.685850      -0.637465       0.030458      -0.013306      -0.010553       0.034872      -0.010059      -0.006914       0.005070       0.010040      -0.014387      -0.009216      -0.007779       0.016995              1.234077       1.364736      -0.043285      -0.090170       1.142450      -0.005764       1.195045           0.001528
            8              H      10.259192       9.374204       0.711361       0.143186       1.052282 0.75784786E+01  0.74081670E+02                                 1.766554                            1.653699      -1.281571       2.292979                    0.994893       3.558343      10.245282       0.463036       1.353201      -0.692667      -0.002269       0.005026      -0.038402       0.038796       0.003948      -0.001836      -0.000741      -0.005818       0.033137      -0.010507      -0.000803       0.011310              1.811347       1.399021       0.028459       0.177682       1.641695      -0.154141       2.393325           0.000149
            9              H      10.891060       8.704039       5.369839       0.132801       1.040739 0.74409558E+01  0.71775100E+02                                 1.705984                            1.603548      -0.874544       2.478749                    0.998990       3.346914       9.303182       0.489998       1.295885      -0.706348       0.008982      -0.002173       0.037072       0.038206       0.010169       0.006835       0.000097      -0.008645       0.031644      -0.017487       0.003958       0.013530              1.747577       1.355304      -0.024646       0.121472       1.532706      -0.191284       2.354722          -0.000028
           10              H       7.460441       0.567910       4.340730       0.123560       1.089750 0.78710778E+01  0.76210588E+02                                 1.687945                            1.594778      -0.973786       2.422745                    0.998566       3.296008       8.875796       0.522068       1.211707      -0.725732       0.021154       0.026276       0.024399       0.041632       0.007501       0.012301       0.005068      -0.008479       0.027955      -0.016480      -0.002374       0.018854              1.725002       1.486152       0.337883       0.148522       2.042726       0.275016       1.646127          -0.000049
           11              H       8.175062       3.432274       5.085075       0.419275       0.498598 0.32893064E+01  0.26842231E+02                                 1.223611                            1.216043      -1.288459       2.463156                    0.999242       2.344106       6.759480       0.445212       1.685874      -0.637461       0.000655      -0.033233       0.010551       0.034874      -0.003575       0.002041      -0.008328      -0.021316      -0.014393      -0.009214      -0.007782       0.016996              1.234135       1.144393       0.047861      -0.039789       1.362912      -0.081127       1.195101           0.001531
           12              H       2.910049       4.460592       4.786017       0.143191       1.052303 0.75786607E+01  0.74083876E+02                                 1.766572                            1.653714      -1.281643       2.292945                    0.994892       3.558385      10.245424       0.463037       1.353192      -0.692668      -0.003777       0.004019       0.038401       0.038796       0.000740      -0.001389      -0.001414       0.009692       0.033133      -0.010504      -0.000805       0.011309              1.811365       1.626370      -0.065553      -0.074541       1.414373       0.223106       2.393352           0.000147
           13              H       3.287880       3.620580       0.127539       0.132801       1.040735 0.74409248E+01  0.71774739E+02                                 1.705982                            1.603546      -0.874535       2.478753                    0.998990       3.346908       9.303167       0.489998       1.295887      -0.706348      -0.001424      -0.009128      -0.037072       0.038206       0.004146       0.002701       0.006279       0.020484       0.031645      -0.017487       0.003958       0.013529              1.747575       1.489389      -0.080095      -0.130343       1.398617       0.185350       2.354720          -0.000028
           14              H      12.117491       3.681597       1.156648       0.123563       1.089757 0.78711485E+01  0.76211474E+02                                 1.687954                            1.594787      -0.973798       2.422740                    0.998566       3.296022       8.875857       0.522066       1.211709      -0.725731      -0.032365      -0.009506      -0.024400       0.041632       0.002317       0.009384       0.009430       0.016600       0.027956      -0.016480      -0.002374       0.018854              1.725011       2.200098       0.042645       0.310902       1.328797       0.032152       1.646137          -0.000049
           15              H       6.710879       6.520416      10.582453       0.420707       0.496061 0.32709294E+01  0.26662258E+02                                 1.219970                            1.212942      -1.285705       2.462768                    0.999176       2.349808       6.778216       0.445493       1.686708      -0.637207      -0.029859       0.013442       0.010034       0.034248      -0.009508      -0.007454       0.005878       0.009719      -0.018002      -0.010216      -0.007255       0.017471              1.230559       1.357778      -0.040563      -0.087187       1.140796      -0.006979       1.193102           0.002646
           16              H       5.649125       1.262042      10.283395       0.141944       1.057878 0.76293697E+01  0.74695396E+02                                 1.771588                            1.658252      -1.283918       2.290739                    0.994849       3.569787      10.282355       0.462868       1.351586      -0.692954       0.002217      -0.005115       0.038086       0.038492       0.003979      -0.001716      -0.000740      -0.005960       0.032860      -0.010516      -0.000679       0.011195              1.816548       1.402642       0.028838       0.178188       1.646791      -0.154939       2.400209           0.000141
           17              H       5.017257       1.932207       5.624917       0.131458       1.047609 0.75028125E+01  0.72515547E+02                                 1.712425                            1.609318      -0.878141       2.475790                    0.998926       3.360525       9.347696       0.489563       1.294466      -0.706602      -0.009128       0.002140      -0.036721       0.037899       0.010151       0.006908       0.000209      -0.008938       0.031407      -0.017504       0.003935       0.013568              1.754255       1.359931      -0.024621       0.122256       1.538380      -0.191964       2.364453          -0.000013
           18              H       8.447876      10.068336       6.654026       0.123298       1.088417 0.78591862E+01  0.76072585E+02                                 1.687112                            1.593983      -0.924543       2.445560                    0.998887       3.295886       8.876380       0.521957       1.212331      -0.725582      -0.021195      -0.026534      -0.023997       0.041583       0.007598       0.012238       0.004928      -0.008996       0.028109      -0.016716      -0.002049       0.018765              1.724341       1.485656       0.337982       0.148284       2.042372       0.274526       1.644996           0.000047
           19              H       7.733255       7.203972       5.909681       0.420756       0.496020 0.32706060E+01  0.26659181E+02                                 1.219942                            1.212915      -1.285809       2.462755                    0.999176       2.349697       6.778021       0.445475       1.686801      -0.637193      -0.001019       0.032725      -0.010030       0.034242      -0.003304       0.002587      -0.009140      -0.020318      -0.018005      -0.010221      -0.007260       0.017481              1.230531       1.143809       0.047909      -0.039766       1.354708      -0.077901       1.193075           0.002647
           20              H      12.998268       6.175654       6.208739       0.141941       1.057911 0.76296917E+01  0.74699430E+02                                 1.771630                            1.658290      -1.283949       2.290717                    0.994849       3.569894      10.282766       0.462861       1.351591      -0.692952       0.003882      -0.004003      -0.038084       0.038490       0.000713      -0.001340      -0.001302       0.009845       0.032861      -0.010519      -0.000677       0.011195              1.816591       1.631549      -0.065807      -0.075086       1.417961       0.223880       2.400264           0.000141
           21              H      12.620437       7.015666      10.867217       0.131452       1.047642 0.75031049E+01  0.72519062E+02                                 1.712455                            1.609344      -0.878143       2.475780                    0.998926       3.360604       9.347953       0.489561       1.294459      -0.706603       0.001512       0.009252       0.036720       0.037898       0.004029       0.002833       0.006304       0.020670       0.031408      -0.017505       0.003937       0.013569              1.754286       1.494958      -0.080450      -0.130678       1.403403       0.186339       2.364498          -0.000012
           22              H       3.790826       6.954649       9.838108       0.123298       1.088480 0.78597679E+01  0.76079709E+02                                 1.687181                            1.594046      -0.924594       2.445531                    0.998886       3.295994       8.876791       0.521944       1.212336      -0.725581       0.032620       0.009446       0.023992       0.041580       0.002201       0.009227       0.009423       0.017103       0.028112      -0.016715      -0.002046       0.018761              1.724414       2.199885       0.042666       0.310372       1.328292       0.032121       1.645065           0.000048
           23              C       9.833463       8.112178       2.312197       0.144042      34.305151 0.35642505E+03  0.79855932E+04                                 9.354021                            6.403943      -0.088754       1.993160                    0.999520      25.695611      72.469665       0.633591       0.431477      -1.053203      -0.020638      -0.015438      -0.052836       0.058787       0.008959       0.002538      -0.001541      -0.014761      -0.033493      -0.012512      -0.004681       0.017193             11.759706       6.875258       5.282112       0.197509      17.775094      -2.365596      10.628767           0.002617
           24              C      10.354108       9.258234       1.629423      -0.174200      39.978645 0.47866718E+03  0.11557753E+05                                10.232078                            7.381946      -0.080530       1.940792                    0.999088      30.549586      89.770854       0.594192       0.426913      -1.054829      -0.007515      -0.006528       0.002616       0.010292      -0.018299      -0.000259      -0.001551       0.020045       0.012808      -0.023078       0.004326       0.018752             12.342559       7.172795       5.007366       0.677005      18.327005      -1.282275      11.527878          -0.000617
           25              C       7.337554       1.394570       1.824030       0.588739      25.083535 0.26031731E+03  0.54303097E+04                                 7.871885                            5.701655      -0.058233       2.033955                    0.999352      22.397866      62.390379       0.626981       0.468306      -1.024519       0.030975       0.051588      -0.030289       0.067367      -0.055097      -0.040373       0.038328       0.098842      -0.054921      -0.073898      -0.031847       0.105745              9.586177       6.165060       3.065447       1.282340      13.539406      -1.913561       9.054064           0.000788
           26              C      10.085356       7.902767       3.635966       0.136020      32.658728 0.36616234E+03  0.82452432E+04                                 8.997654                            6.461601       0.024109       2.025022                    0.999386      25.801061      72.548374       0.636119       0.427600      -1.057371       0.005670      -0.032490       0.047693       0.057986       0.012496      -0.005297       0.002410      -0.017590      -0.055494      -0.020789      -0.003743       0.024532             10.825264       6.824529       4.782158       1.782278      15.007109       1.056685      10.644155           0.003113
           27              C       6.834743       0.097054       2.422145      -0.026506      39.704853 0.45301491E+03  0.10649508E+05                                 9.978568                            6.993582       0.031233       2.004959                    0.999198      27.471365      76.342825       0.643533       0.404872      -1.082879      -0.008601      -0.039573       0.031311       0.051190       0.001936       0.009725      -0.002241       0.009159       0.048389      -0.013804      -0.006385       0.020189             12.598269       6.960299       5.124092       0.537737      19.464543      -2.154236      11.369966           0.002562
           28              C      10.758541       8.851761       4.461672      -0.166264      35.329071 0.44609002E+03  0.10540006E+05                                 9.249719                            7.005326       0.213598       2.038069                    0.999641      29.616258      84.951767       0.628380       0.412539      -1.068241       0.004180      -0.004762      -0.005349       0.008293       0.002923       0.009437       0.002070      -0.003620       0.047240      -0.013437      -0.005760       0.019197             10.567519       6.292378       3.502038       0.993269      14.110771      -0.678006      11.299407           0.000599
           29              C      11.200693       9.992018       3.843767      -0.111101      33.782997 0.44217844E+03  0.10442328E+05                                 9.070876                            7.034529      -0.024259       1.955908                    0.999570      29.680425      85.587949       0.618020       0.419666      -1.061871      -0.000585      -0.011049      -0.022809       0.025351       0.004245       0.017389       0.013842       0.020424       0.015779      -0.021352      -0.006502       0.027854             10.255762       5.815568       3.132654       0.111471      14.026638      -2.428298      10.925082          -0.001524
           30              C       4.238979       4.371725       3.185181       0.144046      34.305207 0.35642587E+03  0.79856183E+04                                 9.354038                            6.403955      -0.088753       1.993160                    0.999520      25.695639      72.469836       0.633590       0.431478      -1.053202       0.022153       0.013179       0.052837       0.058790       0.001128      -0.000455       0.002936       0.023101      -0.033499      -0.012515      -0.004677       0.017192             11.759718      19.913995      -0.109879      -2.110555       4.736360       1.086539      10.628797           0.002618
           31              C       2.980944       4.328562       3.867955      -0.174194      39.978727 0.47866798E+03  0.11557785E+05                                10.232122                            7.381974      -0.080591       1.940773                    0.999088      30.549628      89.771254       0.594188       0.426916      -1.054827       0.008905       0.004460      -0.002618       0.010298      -0.005875      -0.001534       0.000354      -0.040052       0.012787      -0.023080       0.004319       0.018761             12.342602      20.234739      -0.394203      -0.926220       5.265109       1.115662      11.527957          -0.000618
           32              C      11.400535       4.111065       3.673348       0.588743      25.083437 0.26031638E+03  0.54302856E+04                                 7.871865                            5.701645      -0.058214       2.033961                    0.999353      22.397821      62.390238       0.626982       0.468306      -1.024519      -0.059508      -0.008909       0.030290       0.067365      -0.004097       0.019993      -0.051958      -0.147811      -0.054913      -0.073905      -0.031844       0.105749              9.586142      14.627492      -0.434096      -1.278268       5.076895       1.916272       9.054038           0.000786
           33              C       4.336235       4.058925       1.861412       0.136018      32.658760 0.36616284E+03  0.82452563E+04                                 8.997658                            6.461604       0.024157       2.025037                    0.999385      25.801076      72.548400       0.636119       0.427600      -1.057371       0.027858      -0.017650      -0.047698       0.057988       0.002634       0.000202      -0.005819       0.030107      -0.055483      -0.020788      -0.003744       0.024531             10.825263      17.189696       0.495770       1.657595       4.641913       1.243194      10.644179           0.003109
           34              C       1.882419       4.079867       3.075233      -0.026509      39.704853 0.45301522E+03  0.10649515E+05                                 9.978552                            6.993573       0.031256       2.004966                    0.999198      27.471393      76.342838       0.643535       0.404871      -1.082880       0.039856      -0.007170      -0.031313       0.051190       0.004607       0.001644       0.009844      -0.003743       0.048392      -0.013807      -0.006383       0.020189             12.598231      21.257419      -0.788321      -1.785214       5.167297       1.320166      11.369977           0.002563
           35              C       3.202013       3.799492       1.035706      -0.166259      35.328995 0.44608908E+03  0.10539981E+05                                 9.249714                            7.005326       0.213584       2.038065                    0.999641      29.616224      84.951729       0.628379       0.412540      -1.068240       0.002804      -0.005669       0.005346       0.008281       0.000790       0.005518       0.007924       0.006695       0.047245      -0.013437      -0.005758       0.019195             10.567506      15.442386      -0.281838      -0.246943       4.960706       1.176970      11.299427           0.000600
           36              C       1.979332       3.826648       1.653611      -0.111103      33.783234 0.44218246E+03  0.10442451E+05                                 9.070928                            7.034569      -0.024284       1.955899                    0.999570      29.680570      85.588594       0.618017       0.419667      -1.061870       0.010434      -0.003672       0.022808       0.025349       0.010221       0.019437       0.010776      -0.008458       0.015787      -0.021352      -0.006502       0.027854             10.255814      15.040110      -0.682008      -2.201391       4.802162       1.030986      10.925171          -0.001527
           37              C       6.074854       2.524068       8.682559       0.143494      34.370394 0.35647316E+03  0.79879840E+04                                 9.370018                            6.405302      -0.087654       1.993498                    0.999526      25.708015      72.541559       0.633304       0.431602      -1.052989       0.019749       0.016034       0.051297       0.057259       0.008592       0.002021      -0.002399      -0.015985      -0.036882      -0.013371      -0.004575       0.017947             11.797751       6.896594       5.317739       0.187493      17.873318      -2.385230      10.623340           0.003964
           38              C       5.554209       1.378012       9.365333      -0.177504      40.157139 0.48056870E+03  0.11615270E+05                                10.258722                            7.393250      -0.076947       1.940550                    0.999129      30.632752      90.062712       0.594136       0.426527      -1.055059       0.007069       0.006317      -0.002315       0.009759      -0.017690       0.000432      -0.002105       0.018943       0.014241      -0.022532       0.004678       0.017854             12.388996       7.196853       5.038865       0.673366      18.424558      -1.294455      11.545576          -0.001830
           39              C       8.570763       9.241676       9.170726       0.594220      25.022535 0.25943467E+03  0.54094760E+04                                 7.868296                            5.697629      -0.079745       2.027225                    0.999314      22.387723      62.430012       0.626019       0.469236      -1.023600      -0.032333      -0.053346       0.029068       0.068820      -0.056410      -0.041280       0.038672       0.102012      -0.051399      -0.075916      -0.031906       0.107822              9.587325       6.163053       3.066890       1.276081      13.553905      -1.917117       9.045016          -0.000352
           40              C       5.822961       2.733479       7.358790       0.135487      32.730486 0.36651955E+03  0.82564399E+04                                 9.014510                            6.465802       0.022026       2.024180                    0.999392      25.823430      72.657936       0.635670       0.427739      -1.057139      -0.006740       0.033135      -0.045564       0.056740       0.012567      -0.003998       0.003547      -0.018789      -0.058407      -0.021253      -0.004215       0.025468             10.857604       6.847986       4.814995       1.794507      15.078905       1.082995      10.645920           0.003572
           41              C       4.904589       0.457903       8.572611      -0.027498      39.798153 0.45353807E+03  0.10666219E+05                                 9.999673                            7.000290       0.029033       2.004369                    0.999201      27.486448      76.431798       0.642776       0.405181      -1.082537       0.008517       0.040187      -0.032831       0.052587       0.001597       0.010441      -0.000779       0.009928       0.045867      -0.013163      -0.006916       0.020079             12.643642       6.983706       5.159085       0.536017      19.569997      -2.159570      11.377223           0.004338
           42              C       5.149776       1.784485       6.533084      -0.169679      35.512744 0.44846623E+03  0.10610757E+05                                 9.278572                            7.021199       0.211404       2.035604                    0.999660      29.720246      85.322566       0.628008       0.412215      -1.068398      -0.005234       0.005023       0.005753       0.009259       0.002784       0.010085       0.001977      -0.005557       0.050760      -0.014941      -0.005506       0.020447             10.606887       6.314120       3.522848       1.000255      14.175932      -0.672350      11.330609           0.000237
           43              C       4.707624       0.644228       7.150989      -0.110586      33.807618 0.44229408E+03  0.10446459E+05                                 9.078059                            7.036850      -0.024540       1.955835                    0.999572      29.684644      85.625063       0.617691       0.419833      -1.061693       0.000149       0.010466       0.023836       0.026032       0.005109       0.017183       0.013348       0.017356       0.013838      -0.019674      -0.007499       0.027173             10.270096       5.822933       3.145012       0.108684      14.065812      -2.435727      10.921543          -0.001963
           44              C      11.669338       6.264521       7.809575       0.143496      34.371466 0.35648125E+03  0.79882227E+04                                 9.370236                            6.405385      -0.087721       1.993469                    0.999526      25.708466      72.543443       0.633297       0.431604      -1.052986      -0.022372      -0.012124      -0.051297       0.057262       0.000445      -0.001441       0.002783       0.023477      -0.036871      -0.013369      -0.004588       0.017956             11.798120      20.026921      -0.111823      -2.132657       4.743851       1.084799      10.623588           0.003941
           45              C      12.927373       6.307684       7.126801      -0.177544      40.159851 0.48060236E+03  0.11616304E+05                                10.259173                            7.393501      -0.076989       1.940521                    0.999129      30.634082      90.067896       0.594126       0.426526      -1.055058      -0.008536      -0.004116       0.002313       0.009754      -0.005830      -0.001787       0.001208      -0.038346       0.014283      -0.022513       0.004690       0.017823             12.389636      20.345036      -0.397907      -0.938959       5.277837       1.116979      11.546035          -0.001865
           46              C       4.507782       6.525181       7.321408       0.594194      25.023628 0.25944504E+03  0.54097567E+04                                 7.868525                            5.697739      -0.079879       2.027179                    0.999314      22.388511      62.432970       0.626012       0.469236      -1.023598       0.061665       0.009462      -0.029075       0.068830      -0.003916       0.019952      -0.052901      -0.151826      -0.051409      -0.075874      -0.031900       0.107775              9.587672      14.641324      -0.438964      -1.284076       5.076414       1.911903       9.045279          -0.000451
           47              C      11.572082       6.577321       9.133344       0.135474      32.731277 0.36652660E+03  0.82566422E+04                                 9.014625                            6.465838       0.022048       2.024178                    0.999391      25.823861      72.659446       0.635672       0.427736      -1.057141      -0.028045       0.018883       0.045563       0.056737       0.002264       0.001751      -0.005044       0.031077      -0.058403      -0.021249      -0.004231       0.025480             10.857798      17.278054       0.501956       1.686566       4.649286       1.244453      10.646053           0.003552
           48              C       3.116598       6.556379       7.919523      -0.027492      39.800131 0.45355587E+03  0.10666775E+05                                10.000076                            7.000474       0.028917       2.004322                    0.999201      27.487083      76.434816       0.642759       0.405187      -1.082530      -0.040384       0.007487       0.032827       0.052579       0.004639       0.003273       0.009952      -0.004757       0.045883      -0.013166      -0.006921       0.020087             12.644291      21.377012      -0.792612      -1.791021       5.178166       1.320678      11.377694           0.004319
           49              C      12.706304       6.836754       9.959050      -0.169701      35.514274 0.44848652E+03  0.10611365E+05                                 9.278821                            7.021344       0.211383       2.035584                    0.999660      29.721115      85.325784       0.628003       0.412214      -1.068398      -0.002640       0.006748      -0.005755       0.009253       0.000011       0.005679       0.008571       0.007890       0.050798      -0.014959      -0.005501       0.020460             10.607210      15.516504      -0.282456      -0.239103       4.974207       1.181309      11.330919           0.000231
           50              C      13.928985       6.809598       9.341145      -0.110590      33.808857 0.44231007E+03  0.10446959E+05                                 9.078336                            7.037014      -0.024634       1.955798                    0.999571      29.685354      85.628329       0.617678       0.419838      -1.061687      -0.009724       0.003863      -0.023835       0.026031       0.009757       0.018897       0.010770      -0.005044       0.013819      -0.019664      -0.007505       0.027169             10.270456      15.083920      -0.684528      -2.209434       4.805543       1.031287      10.921905          -0.001973
           51              N       9.222773       7.022621       1.817433      -0.239956      40.856581 0.50129026E+03  0.11985805E+05                                 9.815863                            7.171210       0.391774       2.134943                    0.999704      28.175745      76.837941       0.665888       0.384704      -1.106015       0.051257       0.020916       0.142238       0.152631      -0.001240      -0.022815      -0.054736      -0.058805      -0.130377      -0.075240      -0.001793       0.077033             11.986305       7.606892       4.137073       2.693192      13.687454       1.195982      14.664567           0.023234
           52              N       9.049556       6.194921       2.835548      -0.021871      32.140710 0.42104632E+03  0.96165417E+04                                 8.324657                            6.515883       0.421936       2.160847                    0.999701      25.986250      68.770066       0.709201       0.378136      -1.113217       0.114590       0.176248       0.008173       0.210383      -0.054448      -0.009070      -0.001500       0.033435       0.187013      -0.088415       0.024710       0.063705              9.943315       6.592040       3.384892       0.897174      12.232541      -0.972641      11.005363           0.004825
           53              N       9.565640       6.684393       3.984500      -0.247930      40.416520 0.54943551E+03  0.13435388E+05                                 9.802725                            7.547318       0.283713       2.100520                    0.999285      28.530937      78.566333       0.644277       0.388776      -1.103619      -0.004015       0.052706      -0.134882       0.144870       0.014585       0.012653       0.059422       0.021819      -0.105337      -0.077251       0.016908       0.060343             11.756523       7.100858       3.413006      -0.034447      14.593360      -3.357602      13.575352           0.032372
           54              N       5.479215       4.519690       3.679945      -0.239953      40.856596 0.50129060E+03  0.11985816E+05                                 9.815865                            7.171210       0.391814       2.134955                    0.999704      28.175755      76.837995       0.665888       0.384704      -1.106015      -0.038911      -0.039372      -0.142234       0.152626      -0.021661      -0.059297      -0.000157       0.039859      -0.130410      -0.075246      -0.001790       0.077036             11.986305      15.721433       0.781417       2.134406       5.572925       2.031754      14.664557           0.023230
           55              N       6.310287       4.363456       2.661830      -0.021861      32.140585 0.42104417E+03  0.96164814E+04                                 8.324649                            6.515875       0.421977       2.160860                    0.999701      25.986169      68.769838       0.709200       0.378137      -1.113216      -0.206655      -0.038530      -0.008179       0.210376      -0.026742      -0.004847      -0.007799      -0.100564       0.187029      -0.088411       0.024704       0.063707              9.943304      13.799493       0.404328      -0.555950       5.025051       1.200783      11.005368           0.004817
           56              N       5.660744       4.073593       1.512878      -0.247921      40.415485 0.54941926E+03  0.13434878E+05                                 9.802537                            7.547189       0.283776       2.100550                    0.999284      28.530456      78.564445       0.644285       0.388775      -1.103621      -0.047175       0.023863       0.134876       0.144867       0.018030       0.059751      -0.011034       0.005144      -0.105348      -0.077264       0.016925       0.060339             11.756279      15.909380      -0.229784      -3.115816       5.784381       1.251245      13.575076           0.032373
           57              N       6.685544       3.613625       9.177323      -0.239802      40.983288 0.50265246E+03  0.12031887E+05                                 9.842223                            7.183740       0.372784       2.127439                    0.999701      28.262390      77.229778       0.664623       0.385004      -1.105308      -0.053175      -0.019693      -0.145319       0.155990      -0.003702      -0.022984      -0.054154      -0.056239      -0.128881      -0.075270       0.000214       0.075056             12.027257       7.634361       4.159693       2.699643      13.747916       1.192635      14.699495           0.024526
           58              N       6.858761       4.441325       8.159208      -0.065446      33.753916 0.44509356E+03  0.10320115E+05                                 8.625692                            6.718269       0.397638       2.141609                    0.999762      26.752976      71.610775       0.694669       0.380272      -1.110335      -0.125117      -0.196646      -0.010848       0.233327      -0.062751      -0.012299      -0.002986       0.047629       0.200451      -0.101059       0.031724       0.069335             10.342867       6.841389       3.570889       0.938338      12.776041      -1.013129      11.411170           0.025375
           59              N       6.342677       3.951853       7.010256      -0.244806      40.375180 0.54855871E+03  0.13415361E+05                                 9.803298                            7.545554       0.263810       2.093723                    0.999259      28.569839      78.807411       0.643482       0.389216      -1.102750       0.002359      -0.050058       0.137078       0.145951       0.013565       0.011802       0.057033       0.025148      -0.105124      -0.075514       0.018308       0.057207             11.758885       7.105280       3.415289      -0.023439      14.602988      -3.350056      13.568386           0.031053
           60              N      10.429102       6.116556       7.314811      -0.239848      40.985068 0.50267465E+03  0.12032535E+05                                 9.842407                            7.183827       0.373105       2.127520                    0.999701      28.263265      77.232215       0.664630       0.384996      -1.105314       0.038535       0.041610       0.145323       0.155998      -0.022479      -0.058842      -0.000548       0.034558      -0.128835      -0.075276       0.000223       0.075053             12.027540      15.793507       0.785811       2.133872       5.589313       2.039013      14.699799           0.024542
           61              N       9.598030       6.272790       8.332926      -0.065479      33.755229 0.44511219E+03  0.10320629E+05                                 8.625761                            6.718292       0.398406       2.141832                    0.999761      26.753820      71.612753       0.694688       0.380259      -1.110348       0.229569       0.040449       0.010879       0.233359      -0.027630      -0.007407      -0.010143      -0.122397       0.200459      -0.101081       0.031781       0.069301             10.342993      14.431746       0.432147      -0.577658       5.186020       1.254276      11.411214           0.025381
           62              N      10.247573       6.562653       9.481878      -0.244823      40.377168 0.54858493E+03  0.13416215E+05                                 9.803769                            7.545843       0.263396       2.093590                    0.999257      28.570587      78.811101       0.643453       0.389227      -1.102738       0.045344      -0.021323      -0.137075       0.145946       0.018486       0.057207      -0.010899       0.001392      -0.105136      -0.075509       0.018299       0.057210             11.759536      15.921214      -0.230029      -3.105043       5.788282       1.258638      13.569111           0.031019
           63              O       8.473662       4.463423       0.747643      -0.824286      46.860627 0.88862615E+03  0.24420815E+05                                10.501886                            9.292834      -0.428877       1.835783                    0.998049      33.832195      97.662445       0.611585       0.364425      -1.125472      -0.024238       0.017180       0.024061       0.038230      -0.053379      -0.005415       0.002003       0.093761      -0.042071      -0.064034      -0.014379       0.078414             11.802902      11.787607       1.948807       0.427400      10.458543      -1.308527      13.162555           0.053570
           64              O       6.993898       1.672460       0.658586      -0.542312      34.002316 0.49543091E+03  0.11693351E+05                                 8.321905                            6.889648       0.284395       2.138780                    0.997813      27.490777      72.091139       0.722284       0.359288      -1.136390       0.010758      -0.014204       0.025364       0.030997      -0.039294       0.012336      -0.009079       0.027174       0.045623      -0.049181       0.006631       0.042551              9.262389       5.504317      -0.380738       1.825539      10.078776      -3.564869      12.204074           0.040552
           65              O       8.066093       2.117992       2.594762      -0.526833      37.286755 0.51624622E+03  0.12278100E+05                                 8.897497                            7.010099       0.491429       2.205672                    0.998907      27.352062      71.381794       0.721455       0.356963      -1.141255       0.007413       0.001272      -0.030626       0.031536       0.014560       0.001216       0.052120       0.034174      -0.067933      -0.067767       0.021147       0.046620             10.645055       9.124423       5.200161       2.359697      15.259871       2.852780       7.550869           0.009719
           66              O       8.130443       4.233948       4.749735      -0.824309      46.862659 0.88867277E+03  0.24422431E+05                                10.502154                            9.293043      -0.428877       1.835765                    0.998049      33.833235      97.666304       0.611581       0.364423      -1.125474      -0.006620       0.028956      -0.024078       0.038236      -0.004675      -0.000224      -0.005779      -0.141775      -0.042162      -0.064018      -0.014410       0.078428             11.803228      12.029432       1.849009      -1.045921      10.217364       0.895065      13.162887           0.053560
           67              O      11.275065       4.534833       4.838792      -0.542295      34.002469 0.49543379E+03  0.11693446E+05                                 8.321973                            6.889704       0.284300       2.138754                    0.997812      27.490715      72.091255       0.722275       0.359291      -1.136387       0.009014      -0.015370      -0.025361       0.030995      -0.018225      -0.003682       0.014866      -0.074742       0.045621      -0.049182       0.006632       0.042551              9.262463       9.141897      -1.884987      -2.596673       6.441322       3.049322      12.204170           0.040554
           68              O      10.453609       3.714277       2.902616      -0.526824      37.286604 0.51624410E+03  0.12278038E+05                                 8.897482                            7.010092       0.491421       2.205671                    0.998907      27.351974      71.381558       0.721454       0.356963      -1.141254      -0.004011      -0.006366       0.030625       0.031536       0.022376       0.048627      -0.018796      -0.003626      -0.067947      -0.067769       0.021150       0.046618             10.645027      18.036619       1.514626       3.537982       6.347614       1.090412       7.550849           0.009732
           69              O       7.434655       6.172823      10.247113      -0.885393      49.155910 0.94212543E+03  0.26280495E+05                                10.859168                            9.584439      -0.496540       1.806819                    0.997236      34.760973     101.199080       0.600517       0.365642      -1.124182       0.028273      -0.022283      -0.015499       0.039193      -0.053873      -0.006456       0.012378       0.092159      -0.110642      -0.056365      -0.033930       0.090295             12.234962      12.193359       2.090929       0.463316      10.855329      -1.370632      13.656200           0.108898
           70              O       8.914419       8.963786      10.336170      -0.542858      34.067112 0.49675459E+03  0.11732376E+05                                 8.329801                            6.896712       0.292996       2.140488                    0.997924      27.524040      72.201504       0.722251       0.359065      -1.136570      -0.011662       0.012205      -0.026971       0.031818      -0.038215       0.012249      -0.010010       0.028752       0.041505      -0.047774       0.005204       0.042571              9.270429       5.508761      -0.377836       1.824348      10.093172      -3.563530      12.209354           0.041757
           71              O       7.842224       8.518254       8.399994      -0.564108      38.454429 0.53512913E+03  0.12840895E+05                                 9.074479                            7.132113       0.488826       2.197442                    0.998762      27.829766      72.931318       0.716078       0.356459      -1.141758      -0.005685       0.017068       0.021367       0.027932       0.011144      -0.002015       0.055937       0.058163      -0.040263      -0.074840       0.031311       0.043529             10.887074       9.309299       5.339426       2.407154      15.665788       2.913232       7.686135           0.039574
           72              O       7.777874       6.402298       6.245021      -0.885290      49.149535 0.94197627E+03  0.26275595E+05                                10.858999                            9.584311      -0.496815       1.806832                    0.997231      34.757332     101.190842       0.600455       0.365690      -1.124132       0.009756      -0.034665       0.015572       0.039234      -0.005607       0.009012      -0.010772      -0.141389      -0.110343      -0.056439      -0.033845       0.090284             12.234765      12.527425       1.952672      -1.089537      10.520924       0.951884      13.655944           0.108930
           73              O       4.633252       6.101413       6.155964      -0.542894      34.069937 0.49680051E+03  0.11733747E+05                                 8.330277                            6.897043       0.293120       2.140510                    0.997924      27.525116      72.205506       0.722231       0.359067      -1.136568      -0.006816       0.015463       0.027005       0.031857      -0.016895      -0.004557       0.015142      -0.074235       0.041573      -0.047737       0.005211       0.042526              9.271017       9.157469      -1.886605      -2.596157       6.445452       3.047910      12.210131           0.041728
           74              O       5.454708       6.921969       8.092140      -0.564197      38.459258 0.53520694E+03  0.12843194E+05                                 9.075005                            7.132451       0.489895       2.197715                    0.998766      27.832302      72.938537       0.716090       0.356441      -1.141775      -0.013602       0.011843      -0.021377       0.027968       0.028427       0.050945      -0.023113      -0.025551      -0.040211      -0.074812       0.031241       0.043571             10.887797      18.510113       1.535205       3.612266       6.466718       1.111220       7.686561           0.039533

******************************************************
Auxiliary information for the entire system
The total spin magnetic moment of the unit cell is   15.386929
The total net atomic charge of the unit cell is   0.000000
Accuracy of reproducing the electrostatic potential in the unit cell:
  The inner radius (bohr) =    5.0000
  The outer radius (bohr) =   12.0000
  Valid grid points have density less than (e/(bohr^3)) =    0.0001
  The number of valid grid points were=        56973
  The rms potential error without charges in kcal/mol is=      3.74802
  The rms potential error with partial charges in kcal/mol is=      0.47508
  The RRMSE value at monopole order=      0.12675
  The rms potential error with partial charges and cloud penetration in kcal/mol is=      0.47692
  The RRMSE value at monopole order with cloud penetration is=      0.12724
  The rms potential error with partial charges and atomic dipoles in kcal/mol is=      0.28546
  The RRMSE value at dipole order=      0.07616
  The rms potential error with partial charges, atomic dipoles and cloud penetration in kcal/mol is=      0.29038
  The RRMSE value at dipole order with cloud penetration=      0.07748

******************************************************
The electron densities and ab initio electrostatic potential were computed in VASP using the PBE functional and
projector augmented wave method. See the main text of the journal article for a description of computational details.
The atomic charges, dipoles, and quadrupoles were computed with the DDEC6 method as described in
(a) T. A. Manz and N. Gabaldon Limas, RSC Adv. 6 (2016) 47771-47801 DOI: 10.1039/c6ra04656h
(b) N. Gabaldon Limas and T. A. Manz, RSC Adv. 8 (2018) 2678-2707 DOI: 10.1039/c7ra11829e.
For each atom in the material, the electron cloud parameters were fit to the spherically averaged atom-in-material
electron density using radial positions for which this density was between 10^-4 and 10^-2 electrons per cubic bohr.
The polarizabilities, dispersion coefficients, and quantum Drude oscillator (QDO) parameters were fit using the MCLF method.
The magnetic structure of the system was optimized in VASP from the default ferromagnetic initial guess using spin polarization.
The atomic spin moments (ASMs) were computed on this optimized magnetic structure using the DDEC6 partition as inputs
to the method of T. A. Manz and D. S. Sholl, J. Chem. Theory Comput. 7 (2011) 4146-4164 DOI: 10.1021/ct200539n.
The RMSE and RRMSE were computed using a uniform grid with Ewald summation.
