# Supplementary material for: A collection of forcefield precursors for metal–organic frameworks
Source: RSC Adv. 2019 Nov 13;9(63):36492–507. doi: 10.1039/c9ra07327b (PMC9075174; doi:10.1039/c9ra07327b)
Supplement: RA-009-C9RA07327B-s5527 [file RA-009-C9RA07327B-s5527.xyz]

   84
jmolscript: load "" {1 1 1} spacegroup "x,y,z" unitcell [{      7.437000     0.000000     0.000000 }, {      0.000000    11.278000     0.000000 }, {      0.000000     0.000000    15.164000 }]
Mn     3.981100     3.227200     3.345027     1.029944
Mn     3.455900     8.866200    11.818973     1.029945
Mn     0.262600     3.227200     4.236973     1.029945
Mn     7.174400     8.866200    10.927027     1.029944
H      5.997197     0.337212     7.592615     0.118060
H      2.681782     9.266005     7.524377     0.132132
H      3.676109     0.203004     4.277764     0.133729
H      0.226829     8.918642     5.032932     0.139019
H      0.497535     9.802838     6.338552     0.123630
H      1.239748     8.397599     6.158100     0.116740
H      1.439803     5.976212     7.571385     0.118061
H      4.755218     3.627005     7.639623     0.132132
H      3.760891     5.842004    10.886236     0.133729
H      7.210172     3.279642    10.131068     0.139019
H      6.939465     4.163838     8.825448     0.123630
H      6.197252     2.758599     9.005900     0.116740
H      2.278697     0.337212    -0.010615     0.118061
H      6.400282     9.266005     0.057623     0.132132
H      7.394609     0.203004     3.304236     0.133729
H      3.945329     8.918642     2.549068     0.139019
H      4.216035     9.802838     1.243448     0.123630
H      4.958248     8.397599     1.423900     0.116740
H      5.158303     5.976212     0.010615     0.118061
H      1.036718     3.627005    15.106377     0.132132
H      0.042391     5.842004    11.859764     0.133729
H      3.491671     3.279642    12.614932     0.139019
H      3.220965     4.163838    13.920552     0.123630
H      2.478752     2.758599    13.740100     0.116740
C      5.810528     1.476629     5.183358     0.599613
C      4.731419     9.791108     9.114474     0.639124
C      4.939655     0.445368     5.854214    -0.005696
C      5.231186     0.004624     7.139211    -0.166013
C      4.400473    10.352527     7.763968    -0.003059
C      3.269305     9.874002     7.093113    -0.243270
C      3.009754    10.289709     5.797804     0.266450
C      3.850135    11.208189     5.171834    -0.201747
C      0.901364     9.189314     5.690594    -0.231879
C      1.626472     7.115629     9.980642     0.599613
C      2.705581     4.152108     6.049526     0.639124
C      2.497345     6.084368     9.309786    -0.005696
C      2.205814     5.643624     8.024789    -0.166013
C      3.036527     4.713527     7.400032    -0.003059
C      4.167695     4.235002     8.070887    -0.243270
C      4.427246     4.650709     9.366196     0.266450
C      3.586865     5.569189     9.992166    -0.201747
C      6.535636     3.550314     9.473406    -0.231879
C      2.092028     1.476629     2.398642     0.599613
C      1.012919     9.791108    13.631526     0.639124
C      1.221155     0.445368     1.727786    -0.005696
C      1.512686     0.004624     0.442789    -0.166013
C      0.681973    10.352527    14.982032    -0.003059
C      6.987805     9.874002     0.488887    -0.243270
C      6.728254    10.289709     1.784196     0.266450
C      0.131635    11.208189     2.410166    -0.201747
C      4.619864     9.189314     1.891406    -0.231879
C      5.344972     7.115629    12.765358     0.599613
C      6.424081     4.152108     1.532474     0.639124
C      6.215845     6.084368    13.436214    -0.005696
C      5.924314     5.643624    14.721211    -0.166013
C      6.755027     4.713527     0.181968    -0.003059
C      0.449195     4.235002    14.675113    -0.243270
C      0.708746     4.650709    13.379804     0.266450
C      7.305365     5.569189    12.753834    -0.201747
C      2.817136     3.550314    13.272594    -0.231879
O      5.490811     1.898651     4.031956    -0.594474
O      6.844866     1.864479     5.752615    -0.520757
O      5.931826     9.818288     9.473709    -0.576714
O      3.776137     9.305478     9.775473    -0.588292
O      1.957493     9.831371     5.037481    -0.166541
O      1.946189     7.537651    11.132044    -0.594474
O      0.592134     7.503479     9.411385    -0.520756
O      1.505174     4.179288     5.690291    -0.576714
O      3.660863     3.666478     5.388527    -0.588292
O      5.479507     4.192371    10.126519    -0.166542
O      1.772311     1.898651     3.550044    -0.594474
O      3.126366     1.864479     1.829385    -0.520757
O      2.213326     9.818288    13.272291    -0.576713
O      0.057637     9.305478    12.970527    -0.588293
O      5.675993     9.831371     2.544519    -0.166542
O      5.664689     7.537651    11.613956    -0.594474
O      4.310634     7.503479    13.334615    -0.520757
O      5.223674     4.179288     1.891709    -0.576713
O      7.379363     3.666478     2.193473    -0.588293
O      1.761007     4.192371    12.619481    -0.166542

The following XYZ coordinates are in angstroms. Other properties are in atomic units.
The sperically averaged electron density of each atom fit to a function of the form exp(a - br)
eigen_1, eigen_2 and eigen_3 are the three eigenvalues of traceless quadrupole moment tensor
  atom number  atomic symbol              X              Y              Z     net charge C6 coefficient C8 coefficient C10 coefficient fluctuating dipole atomic polarizability isotropic forcefield polarizability              a              b squared Pearson coefficient          <r^3>          <r^4>         wp_QDO          m_QDO          q_QDO       dipole_x       dipole_y       dipole_z         dipole            Qxy            Qxz            Qyz     Q(x^2-y^2)  Q(3z^2 - R^2)        eigen_1        eigen_2        eigen_3 static polarizability      alpha(xx)      alpha(xy)      alpha(xz)      alpha(yy)      alpha(yz)      alpha(zz) atomic spin moment
            1             Mn       3.981100       3.227200       3.345027       1.029944     150.903136 0.37378597E+04  0.14091293E+06                                22.378358                           19.442655       0.093328       1.821173                    0.999984      54.073316     158.845926       0.428409       0.379245      -1.163312       0.024735      -0.003351      -0.027538       0.037167      -0.067863       0.020036      -0.029251      -0.147543       0.014741      -0.103327      -0.005918       0.109245             25.289480      29.107262       3.901817      -2.584956      19.556038      -0.730881      27.205138           4.757767
            2             Mn       3.455900       8.866200      11.818973       1.029945     150.903144 0.37378598E+04  0.14091293E+06                                22.378359                           19.442655       0.093328       1.821173                    0.999984      54.073318     158.845933       0.428409       0.379245      -1.163312      -0.024735      -0.003351       0.027538       0.037167       0.067863       0.020037       0.029251      -0.147543       0.014743      -0.103327      -0.005918       0.109244             25.289481      29.107264      -3.901817      -2.584956      19.556039       0.730880      27.205139           4.757767
            3             Mn       0.262600       3.227200       4.236973       1.029945     150.903019 0.37378558E+04  0.14091274E+06                                22.378347                           19.442645       0.093329       1.821173                    0.999984      54.073292     158.845829       0.428409       0.379245      -1.163312       0.024735      -0.003351       0.027538       0.037167      -0.067863      -0.020036       0.029252      -0.147543       0.014743      -0.103327      -0.005918       0.109244             25.289467      29.107244       3.901814       2.584956      19.556028       0.730880      27.205129           4.757767
            4             Mn       7.174400       8.866200      10.927027       1.029944     150.903138 0.37378595E+04  0.14091292E+06                                22.378358                           19.442655       0.093328       1.821173                    0.999984      54.073316     158.845925       0.428409       0.379245      -1.163312      -0.024735      -0.003351      -0.027538       0.037167       0.067863      -0.020036      -0.029252      -0.147543       0.014742      -0.103327      -0.005918       0.109245             25.289480      29.107264      -3.901818       2.584958      19.556038      -0.730881      27.205140           4.757767
            5              H       5.997197       0.337212       7.592615       0.118060       1.281685 0.10056494E+02  0.10424373E+03                                 1.913925                            1.826451      -1.469011       2.177172                    0.992774       3.788352      10.797978       0.475009       1.243944      -0.715989       0.033009       0.012067       0.018578       0.039754       0.009239       0.009892       0.000272       0.016126       0.006228      -0.014417      -0.002571       0.016988              1.929654       2.100358       0.270677       0.285634       1.815766       0.067003       1.872838          -0.000265
            6              H       2.681782       9.266005       7.524377       0.132132       1.067513 0.79408699E+01  0.78675012E+02                                 1.782393                            1.688681      -1.408987       2.215541                    0.992811       3.806345      11.097228       0.459070       1.346662      -0.692280      -0.020471      -0.021311       0.019038       0.035152       0.007363      -0.000475      -0.008066       0.003342       0.000403      -0.011279       0.000453       0.010826              1.820801       1.848857       0.414289      -0.131696       1.835996      -0.359399       1.777550          -0.000260
            7              H       3.676109       0.203004       4.277764       0.133729       0.958128 0.69670919E+01  0.67592869E+02                                 1.738569                            1.644147      -1.410816       2.221216                    0.991753       3.872709      11.608355       0.433906       1.454993      -0.671114      -0.007020       0.009476      -0.034927       0.036864       0.003133       0.006665      -0.002154       0.002912       0.043352      -0.011901      -0.004604       0.016505              1.788616       1.576067      -0.018410       0.180974       1.554300      -0.287908       2.235480          -0.000256
            8              H       0.226829       8.918642       5.032932       0.139019       1.096063 0.78736431E+01  0.75759074E+02                                 1.673914                            1.574365      -0.825231       2.499524                    0.999512       3.134676       8.242200       0.539238       1.180501      -0.735134      -0.018326      -0.005548      -0.018508       0.026630       0.008362      -0.004371      -0.003430       0.008367       0.016195      -0.012074       0.000485       0.011589              1.708886       1.905909       0.179758       0.514982       1.410812       0.135131       1.809937           0.000052
            9              H       0.497535       9.802838       6.338552       0.123630       1.009086 0.77299962E+01  0.75370709E+02                                 1.681761                            1.637897      -0.848595       2.475147                    0.998948       3.478622       9.761109       0.482678       1.301443      -0.704715      -0.009729       0.020498       0.014874       0.027131       0.006298      -0.006275       0.002788      -0.011974      -0.016550      -0.012593       0.001144       0.011448              1.681996       1.727265      -0.305115      -0.272367       1.657326       0.280252       1.661398          -0.000111
           10              H       1.239748       8.397599       6.158100       0.116740       1.067190 0.78293750E+01  0.75879376E+02                                 1.683164                            1.597939      -0.871923       2.456390                    0.999063       3.399070       9.226317       0.516755       1.222995      -0.722399       0.013031      -0.018792       0.010038       0.024974      -0.002896      -0.004002      -0.005783       0.011537      -0.022100      -0.012207       0.001624       0.010583              1.713586       1.500388      -0.215810       0.193263       2.070792      -0.420547       1.569578          -0.000005
           11              H       1.439803       5.976212       7.571385       0.118061       1.281683 0.10056479E+02  0.10424355E+03                                 1.913924                            1.826450      -1.469011       2.177172                    0.992774       3.788349      10.797971       0.475009       1.243945      -0.715989      -0.033009       0.012067      -0.018578       0.039754      -0.009239       0.009892      -0.000272       0.016126       0.006228      -0.014417      -0.002571       0.016988              1.929653       2.100357      -0.270677       0.285634       1.815766      -0.067003       1.872837          -0.000265
           12              H       4.755218       3.627005       7.639623       0.132132       1.067513 0.79408702E+01  0.78675011E+02                                 1.782393                            1.688681      -1.408987       2.215541                    0.992811       3.806345      11.097226       0.459070       1.346661      -0.692280       0.020471      -0.021311      -0.019038       0.035152      -0.007363      -0.000475       0.008066       0.003342       0.000403      -0.011279       0.000453       0.010826              1.820801       1.848857      -0.414289      -0.131696       1.835995       0.359399       1.777550          -0.000260
           13              H       3.760891       5.842004      10.886236       0.133729       0.958129 0.69670988E+01  0.67592952E+02                                 1.738570                            1.644147      -1.410817       2.221215                    0.991753       3.872711      11.608362       0.433906       1.454993      -0.671114       0.007020       0.009476       0.034927       0.036864      -0.003133       0.006665       0.002154       0.002912       0.043352      -0.011901      -0.004604       0.016505              1.788616       1.576067       0.018410       0.180974       1.554301       0.287908       2.235481          -0.000256
           14              H       7.210172       3.279642      10.131068       0.139019       1.096064 0.78736447E+01  0.75759094E+02                                 1.673914                            1.574366      -0.825231       2.499524                    0.999512       3.134675       8.242198       0.539238       1.180502      -0.735134       0.018326      -0.005548       0.018508       0.026630      -0.008362      -0.004371       0.003430       0.008367       0.016195      -0.012074       0.000485       0.011589              1.708886       1.905910      -0.179758       0.514982       1.410812      -0.135131       1.809937           0.000052
           15              H       6.939465       4.163838       8.825448       0.123630       1.009086 0.77299971E+01  0.75370715E+02                                 1.681761                            1.637897      -0.848595       2.475147                    0.998948       3.478622       9.761107       0.482678       1.301442      -0.704715       0.009729       0.020498      -0.014874       0.027131      -0.006298      -0.006275      -0.002788      -0.011974      -0.016550      -0.012593       0.001144       0.011448              1.681996       1.727265       0.305115      -0.272367       1.657325      -0.280251       1.661398          -0.000111
           16              H       6.197252       2.758599       9.005900       0.116740       1.067190 0.78293717E+01  0.75879337E+02                                 1.683164                            1.597939      -0.871924       2.456389                    0.999063       3.399069       9.226314       0.516755       1.222995      -0.722399      -0.013031      -0.018792      -0.010038       0.024974       0.002896      -0.004002       0.005783       0.011537      -0.022100      -0.012207       0.001624       0.010583              1.713586       1.500388       0.215810       0.193262       2.070792       0.420547       1.569577          -0.000005
           17              H       2.278697       0.337212      -0.010615       0.118061       1.281685 0.10056494E+02  0.10424374E+03                                 1.913925                            1.826451      -1.469012       2.177171                    0.992774       3.788352      10.797981       0.475009       1.243944      -0.715989       0.033009       0.012067      -0.018578       0.039754       0.009239      -0.009892      -0.000272       0.016125       0.006228      -0.014417      -0.002571       0.016988              1.929655       2.100359       0.270677      -0.285634       1.815767      -0.067003       1.872838          -0.000265
           18              H       6.400282       9.266005       0.057623       0.132132       1.067513 0.79408648E+01  0.78674948E+02                                 1.782392                            1.688681      -1.408986       2.215541                    0.992811       3.806344      11.097224       0.459070       1.346662      -0.692280      -0.020471      -0.021311      -0.019038       0.035152       0.007363       0.000475       0.008066       0.003342       0.000403      -0.011279       0.000453       0.010826              1.820800       1.848857       0.414289       0.131696       1.835995       0.359399       1.777549          -0.000260
           19              H       7.394609       0.203004       3.304236       0.133729       0.958129 0.69670937E+01  0.67592887E+02                                 1.738569                            1.644147      -1.410816       2.221215                    0.991753       3.872709      11.608353       0.433906       1.454992      -0.671115      -0.007020       0.009476       0.034927       0.036864       0.003133      -0.006665       0.002154       0.002912       0.043352      -0.011901      -0.004604       0.016505              1.788615       1.576067      -0.018410      -0.180974       1.554300       0.287908       2.235479          -0.000256
           20              H       3.945329       8.918642       2.549068       0.139019       1.096064 0.78736444E+01  0.75759089E+02                                 1.673914                            1.574365      -0.825231       2.499524                    0.999512       3.134676       8.242200       0.539238       1.180501      -0.735134      -0.018326      -0.005548       0.018508       0.026630       0.008362       0.004371       0.003430       0.008367       0.016195      -0.012074       0.000485       0.011589              1.708886       1.905909       0.179758      -0.514982       1.410812      -0.135131       1.809937           0.000052
           21              H       4.216035       9.802838       1.243448       0.123630       1.009086 0.77299924E+01  0.75370661E+02                                 1.681761                            1.637896      -0.848595       2.475147                    0.998948       3.478621       9.761105       0.482678       1.301443      -0.704715      -0.009729       0.020498      -0.014874       0.027131       0.006298       0.006275      -0.002788      -0.011974      -0.016550      -0.012593       0.001144       0.011448              1.681996       1.727265      -0.305115       0.272367       1.657325      -0.280252       1.661398          -0.000111
           22              H       4.958248       8.397599       1.423900       0.116740       1.067191 0.78293799E+01  0.75879431E+02                                 1.683164                            1.597939      -0.871923       2.456389                    0.999063       3.399071       9.226318       0.516756       1.222994      -0.722399       0.013031      -0.018792      -0.010038       0.024974      -0.002896       0.004002       0.005783       0.011537      -0.022100      -0.012207       0.001624       0.010583              1.713586       1.500388      -0.215810      -0.193263       2.070792       0.420547       1.569578          -0.000004
           23              H       5.158303       5.976212       0.010615       0.118061       1.281684 0.10056487E+02  0.10424364E+03                                 1.913924                            1.826451      -1.469011       2.177172                    0.992774       3.788351      10.797976       0.475009       1.243944      -0.715989      -0.033009       0.012067       0.018578       0.039754      -0.009239      -0.009892       0.000272       0.016126       0.006228      -0.014417      -0.002571       0.016988              1.929654       2.100358      -0.270677      -0.285634       1.815766       0.067003       1.872838          -0.000265
           24              H       1.036718       3.627005      15.106377       0.132132       1.067513 0.79408671E+01  0.78674982E+02                                 1.782393                            1.688681      -1.408987       2.215541                    0.992811       3.806345      11.097230       0.459070       1.346662      -0.692280       0.020471      -0.021311       0.019038       0.035152      -0.007363       0.000475      -0.008066       0.003342       0.000403      -0.011279       0.000453       0.010826              1.820801       1.848857      -0.414289       0.131696       1.835996      -0.359399       1.777550          -0.000261
           25              H       0.042391       5.842004      11.859764       0.133729       0.958128 0.69670910E+01  0.67592859E+02                                 1.738570                            1.644147      -1.410816       2.221215                    0.991753       3.872709      11.608356       0.433906       1.454993      -0.671114       0.007020       0.009476      -0.034927       0.036864      -0.003133      -0.006665      -0.002154       0.002912       0.043352      -0.011901      -0.004604       0.016505              1.788616       1.576067       0.018410      -0.180974       1.554300      -0.287908       2.235480          -0.000256
           26              H       3.491671       3.279642      12.614932       0.139019       1.096063 0.78736432E+01  0.75759074E+02                                 1.673914                            1.574365      -0.825231       2.499524                    0.999512       3.134676       8.242200       0.539238       1.180501      -0.735134       0.018326      -0.005548      -0.018508       0.026630      -0.008362       0.004371      -0.003430       0.008367       0.016195      -0.012074       0.000485       0.011589              1.708886       1.905909      -0.179758      -0.514982       1.410812       0.135131       1.809937           0.000052
           27              H       3.220965       4.163838      13.920552       0.123630       1.009087 0.77299999E+01  0.75370750E+02                                 1.681761                            1.637897      -0.848596       2.475146                    0.998948       3.478623       9.761111       0.482678       1.301442      -0.704715       0.009729       0.020498       0.014874       0.027131      -0.006298       0.006275       0.002788      -0.011974      -0.016550      -0.012593       0.001144       0.011448              1.681996       1.727265       0.305115       0.272367       1.657326       0.280252       1.661398          -0.000110
           28              H       2.478752       2.758599      13.740100       0.116740       1.067191 0.78293790E+01  0.75879427E+02                                 1.683165                            1.597939      -0.871924       2.456389                    0.999063       3.399071       9.226321       0.516755       1.222995      -0.722399      -0.013031      -0.018792       0.010038       0.024974       0.002896       0.004002      -0.005783       0.011537      -0.022100      -0.012207       0.001624       0.010583              1.713587       1.500389       0.215810      -0.193263       2.070793      -0.420547       1.569578          -0.000005
           29              C       5.810528       1.476629       5.183358       0.599613      22.888665 0.25804454E+03  0.54075693E+04                                 7.553296                            5.781362      -0.123681       2.015542                    0.999453      22.742454      64.913948       0.601730       0.485732      -1.008359       0.034013       0.035243      -0.037736       0.061831      -0.073647      -0.017749       0.062404      -0.018473       0.012488      -0.087464      -0.019466       0.106930              8.745363       9.292953       3.052296      -0.422161       8.202900      -2.713418       8.740235           0.018830
           30              C       4.731419       9.791108       9.114474       0.639124      24.191291 0.24148856E+03  0.49538253E+04                                 7.725627                            5.528235      -0.075119       2.039485                    0.999199      21.767326      60.524734       0.629150       0.474578      -1.019064       0.018990      -0.044675       0.051005       0.070413      -0.003915      -0.012704       0.068002      -0.131738      -0.180765      -0.087844      -0.034022       0.121866              9.290971       9.526298       0.410303       0.814291       6.438054      -4.114103      11.908562           0.016176
           31              C       4.939655       0.445368       5.854214      -0.005696      37.325800 0.44614641E+03  0.10515109E+05                                 9.728712                            7.061394      -0.006615       2.004885                    0.999317      27.439649      77.965194       0.620062       0.419116      -1.066713      -0.033723      -0.034070       0.021512       0.052543      -0.006662       0.004145       0.002637       0.018462       0.007231      -0.013512       0.002157       0.011355             11.710809      10.881900       4.495787      -0.291293      11.195436      -4.570177      13.055091          -0.002192
           32              C       5.231186       0.004624       7.139211      -0.166013      37.626349 0.48634624E+03  0.11818353E+05                                 9.866812                            7.451239      -0.156300       1.904963                    0.999400      31.222278      92.766155       0.588779       0.428098      -1.051569      -0.021882      -0.011142      -0.018788       0.030919      -0.007951       0.012721       0.021668       0.017933      -0.061257      -0.037764       0.014636       0.023128             11.481986       8.991640       2.939037      -0.250037      10.916651      -5.546178      14.537666           0.004910
           33              C       4.400473      10.352527       7.763968      -0.003059      38.619202 0.43293300E+03  0.10080145E+05                                 9.816128                            6.851835      -0.010134       1.998224                    0.999242      27.083304      75.328690       0.646898       0.406653      -1.079820      -0.021188       0.007699      -0.052682       0.057302      -0.002990      -0.006217       0.000344       0.021620      -0.033427      -0.012494      -0.005611       0.018105             12.169492       9.690463       2.241646       1.814025      10.238427      -6.004554      16.579587          -0.001217
           34              C       3.269305       9.874002       7.093113      -0.243270      36.911402 0.50798297E+03  0.12449964E+05                                 9.650661                            7.568738      -0.065874       1.932313                    0.999322      31.655770      93.735738       0.590960       0.422892      -1.057266       0.027839       0.007298       0.026996       0.039460      -0.001194      -0.016884      -0.001414      -0.016649      -0.096762      -0.038469       0.013931       0.024538             10.709712      10.482707       2.313729       2.995776       8.010660      -2.895779      13.635769           0.003926
           35              C       3.009754      10.289709       5.797804       0.266450      29.960162 0.34772755E+03  0.77159813E+04                                 8.479745                            6.325587       0.062203       2.045780                    0.999594      24.689082      68.516319       0.639676       0.431513      -1.056836      -0.040571      -0.013981      -0.022609       0.048504       0.020896       0.005612      -0.001708       0.039061      -0.061990      -0.023663      -0.015606       0.039268              9.760530      10.993179       3.713332       1.656995       7.914384      -2.154847      10.374027          -0.000868
           36              C       3.850135      11.208189       5.171834      -0.201747      37.981651 0.51821886E+03  0.12809613E+05                                10.021078                            7.767482      -0.309548       1.865003                    0.998399      31.532464      94.860530       0.567551       0.436595      -1.045163       0.016158       0.015016       0.005657       0.022772      -0.049517       0.007444       0.015578      -0.019722       0.049067      -0.061816       0.017416       0.044400             11.354079      12.430072       4.823997       0.607817      10.298833      -2.660861      11.333333           0.005147
           37              C       0.901364       9.189314       5.690594      -0.231879      23.289223 0.35046231E+03  0.78037661E+04                                 6.882606                            6.036827       0.582408       2.173959                    0.999542      28.569825      79.819486       0.705401       0.389949      -1.082290       0.067659       0.047458      -0.051784       0.097528       0.039351      -0.034389      -0.024497       0.042166      -0.061870      -0.040842      -0.032905       0.073747              7.201507       8.742260       0.928427       0.279652       6.715226      -0.506424       6.147034           0.000011
           38              C       1.626472       7.115629       9.980642       0.599613      22.888665 0.25804453E+03  0.54075693E+04                                 7.553297                            5.781363      -0.123683       2.015541                    0.999453      22.742456      64.913963       0.601730       0.485732      -1.008359      -0.034013       0.035243       0.037736       0.061831       0.073647      -0.017749      -0.062404      -0.018473       0.012488      -0.087464      -0.019466       0.106930              8.745364       9.292954      -3.052297      -0.422161       8.202901       2.713418       8.740236           0.018829
           39              C       2.705581       4.152108       6.049526       0.639124      24.191274 0.24148838E+03  0.49538204E+04                                 7.725623                            5.528233      -0.075117       2.039486                    0.999199      21.767315      60.524692       0.629150       0.474578      -1.019064      -0.018990      -0.044675      -0.051005       0.070413       0.003915      -0.012704      -0.068002      -0.131738      -0.180765      -0.087844      -0.034022       0.121866              9.290966       9.526293      -0.410303       0.814290       6.438050       4.114100      11.908555           0.016176
           40              C       2.497345       6.084368       9.309786      -0.005696      37.325793 0.44614632E+03  0.10515107E+05                                 9.728711                            7.061393      -0.006616       2.004885                    0.999317      27.439646      77.965184       0.620062       0.419116      -1.066713       0.033723      -0.034070      -0.021512       0.052543       0.006662       0.004145      -0.002637       0.018462       0.007231      -0.013512       0.002157       0.011355             11.710808      10.881899      -4.495786      -0.291293      11.195434       4.570176      13.055089          -0.002188
           41              C       2.205814       5.643624       8.024789      -0.166013      37.626352 0.48634632E+03  0.11818355E+05                                 9.866812                            7.451240      -0.156300       1.904963                    0.999400      31.222278      92.766155       0.588779       0.428098      -1.051569       0.021882      -0.011142       0.018788       0.030919       0.007951       0.012721      -0.021668       0.017932      -0.061257      -0.037764       0.014636       0.023128             11.481986       8.991640      -2.939037      -0.250038      10.916652       5.546178      14.537667           0.004906
           42              C       3.036527       4.713527       7.400032      -0.003059      38.619193 0.43293292E+03  0.10080142E+05                                 9.816126                            6.851834      -0.010133       1.998225                    0.999242      27.083301      75.328677       0.646898       0.406653      -1.079820       0.021188       0.007699       0.052682       0.057302       0.002990      -0.006217      -0.000344       0.021620      -0.033427      -0.012494      -0.005611       0.018105             12.169490       9.690461      -2.241645       1.814025      10.238425       6.004552      16.579583          -0.001214
           43              C       4.167695       4.235002       8.070887      -0.243270      36.911409 0.50798309E+03  0.12449967E+05                                 9.650662                            7.568740      -0.065874       1.932313                    0.999322      31.655774      93.735753       0.590960       0.422892      -1.057266      -0.027839       0.007298      -0.026996       0.039460       0.001194      -0.016884       0.001414      -0.016649      -0.096762      -0.038469       0.013931       0.024538             10.709714      10.482709      -2.313729       2.995776       8.010662       2.895779      13.635771           0.003924
           44              C       4.427246       4.650709       9.366196       0.266450      29.960157 0.34772747E+03  0.77159793E+04                                 8.479745                            6.325586       0.062204       2.045780                    0.999594      24.689079      68.516310       0.639676       0.431513      -1.056836       0.040571      -0.013981       0.022609       0.048504      -0.020896       0.005612       0.001708       0.039061      -0.061990      -0.023663      -0.015606       0.039268              9.760529      10.993178      -3.713332       1.656994       7.914383       2.154847      10.374026          -0.000865
           45              C       3.586865       5.569189       9.992166      -0.201747      37.981652 0.51821888E+03  0.12809614E+05                                10.021079                            7.767483      -0.309548       1.865003                    0.998399      31.532466      94.860540       0.567551       0.436595      -1.045163      -0.016158       0.015016      -0.005657       0.022772       0.049517       0.007444      -0.015578      -0.019722       0.049067      -0.061816       0.017416       0.044400             11.354080      12.430072      -4.823997       0.607817      10.298833       2.660861      11.333334           0.005144
           46              C       6.535636       3.550314       9.473406      -0.231879      23.289226 0.35046237E+03  0.78037674E+04                                 6.882606                            6.036827       0.582408       2.173959                    0.999542      28.569819      79.819462       0.705401       0.389949      -1.082291      -0.067659       0.047458       0.051784       0.097528      -0.039351      -0.034389       0.024497       0.042166      -0.061870      -0.040842      -0.032905       0.073747              7.201508       8.742263      -0.928428       0.279652       6.715226       0.506425       6.147033           0.000011
           47              C       2.092028       1.476629       2.398642       0.599613      22.888659 0.25804447E+03  0.54075675E+04                                 7.553296                            5.781362      -0.123682       2.015541                    0.999453      22.742452      64.913949       0.601730       0.485732      -1.008359       0.034013       0.035244       0.037736       0.061831      -0.073647       0.017749      -0.062404      -0.018473       0.012488      -0.087464      -0.019466       0.106930              8.745363       9.292953       3.052296       0.422161       8.202900       2.713418       8.740235           0.018829
           48              C       1.012919       9.791108      13.631526       0.639124      24.191283 0.24148847E+03  0.49538229E+04                                 7.725626                            5.528235      -0.075119       2.039485                    0.999199      21.767321      60.524719       0.629150       0.474578      -1.019064       0.018990      -0.044675      -0.051005       0.070413      -0.003915       0.012704      -0.068002      -0.131738      -0.180765      -0.087844      -0.034022       0.121866              9.290969       9.526296       0.410303      -0.814290       6.438053       4.114102      11.908559           0.016175
           49              C       1.221155       0.445368       1.727786      -0.005696      37.325789 0.44614628E+03  0.10515105E+05                                 9.728710                            7.061392      -0.006614       2.004885                    0.999317      27.439644      77.965172       0.620062       0.419116      -1.066713      -0.033723      -0.034070      -0.021512       0.052543      -0.006662      -0.004145      -0.002637       0.018462       0.007231      -0.013512       0.002157       0.011355             11.710806      10.881897       4.495785       0.291292      11.195433       4.570176      13.055088          -0.002190
           50              C       1.512686       0.004624       0.442789      -0.166013      37.626357 0.48634637E+03  0.11818357E+05                                 9.866814                            7.451241      -0.156301       1.904963                    0.999400      31.222282      92.766176       0.588778       0.428098      -1.051569      -0.021882      -0.011143       0.018789       0.030919      -0.007951      -0.012721      -0.021668       0.017933      -0.061257      -0.037764       0.014636       0.023129             11.481988       8.991641       2.939038       0.250038      10.916654       5.546179      14.537669           0.004908
           51              C       0.681973      10.352527      14.982032      -0.003059      38.619200 0.43293298E+03  0.10080144E+05                                 9.816128                            6.851835      -0.010133       1.998224                    0.999242      27.083303      75.328688       0.646898       0.406653      -1.079820      -0.021188       0.007699       0.052682       0.057302      -0.002990       0.006217      -0.000344       0.021620      -0.033427      -0.012494      -0.005611       0.018105             12.169492       9.690463       2.241646      -1.814025      10.238427       6.004554      16.579586          -0.001216
           52              C       6.987805       9.874002       0.488887      -0.243270      36.911405 0.50798305E+03  0.12449966E+05                                 9.650661                            7.568738      -0.065873       1.932313                    0.999322      31.655772      93.735739       0.590960       0.422892      -1.057266       0.027839       0.007299      -0.026996       0.039460      -0.001194       0.016884       0.001414      -0.016649      -0.096762      -0.038469       0.013931       0.024538             10.709712      10.482707       2.313728      -2.995776       8.010660       2.895778      13.635768           0.003927
           53              C       6.728254      10.289709       1.784196       0.266450      29.960149 0.34772738E+03  0.77159766E+04                                 8.479743                            6.325585       0.062204       2.045781                    0.999594      24.689075      68.516293       0.639676       0.431513      -1.056836      -0.040571      -0.013981       0.022609       0.048504       0.020896      -0.005612       0.001708       0.039061      -0.061990      -0.023663      -0.015606       0.039268              9.760527      10.993175       3.713330      -1.656995       7.914381       2.154846      10.374024          -0.000868
           54              C       0.131635      11.208189       2.410166      -0.201747      37.981649 0.51821885E+03  0.12809613E+05                                10.021078                            7.767482      -0.309548       1.865003                    0.998399      31.532463      94.860525       0.567551       0.436595      -1.045163       0.016158       0.015016      -0.005657       0.022772      -0.049518      -0.007443      -0.015578      -0.019722       0.049067      -0.061816       0.017416       0.044400             11.354079      12.430071       4.823997      -0.607818      10.298833       2.660860      11.333332           0.005146
           55              C       4.619864       9.189314       1.891406      -0.231879      23.289219 0.35046222E+03  0.78037635E+04                                 6.882605                            6.036826       0.582408       2.173959                    0.999542      28.569821      79.819470       0.705401       0.389949      -1.082291       0.067659       0.047458       0.051784       0.097528       0.039351       0.034389       0.024497       0.042166      -0.061870      -0.040842      -0.032905       0.073747              7.201506       8.742259       0.928427      -0.279652       6.715225       0.506424       6.147034           0.000011
           56              C       5.344972       7.115629      12.765358       0.599613      22.888666 0.25804454E+03  0.54075695E+04                                 7.553297                            5.781363      -0.123682       2.015541                    0.999453      22.742456      64.913961       0.601730       0.485732      -1.008359      -0.034013       0.035244      -0.037736       0.061831       0.073647       0.017749       0.062404      -0.018473       0.012488      -0.087464      -0.019466       0.106930              8.745364       9.292954      -3.052297       0.422161       8.202901      -2.713419       8.740236           0.018829
           57              C       6.424081       4.152108       1.532474       0.639124      24.191280 0.24148842E+03  0.49538219E+04                                 7.725626                            5.528235      -0.075118       2.039486                    0.999199      21.767319      60.524716       0.629150       0.474578      -1.019064      -0.018990      -0.044675       0.051005       0.070413       0.003915       0.012704       0.068002      -0.131738      -0.180765      -0.087844      -0.034022       0.121866              9.290970       9.526296      -0.410303      -0.814291       6.438053      -4.114102      11.908560           0.016177
           58              C       6.215845       6.084368      13.436214      -0.005696      37.325788 0.44614624E+03  0.10515104E+05                                 9.728710                            7.061392      -0.006614       2.004885                    0.999317      27.439643      77.965169       0.620062       0.419116      -1.066713       0.033723      -0.034070       0.021512       0.052543       0.006662      -0.004145       0.002637       0.018461       0.007231      -0.013512       0.002157       0.011355             11.710806      10.881898      -4.495786       0.291293      11.195433      -4.570176      13.055087          -0.002192
           59              C       5.924314       5.643624      14.721211      -0.166013      37.626358 0.48634640E+03  0.11818358E+05                                 9.866814                            7.451241      -0.156301       1.904963                    0.999400      31.222282      92.766175       0.588778       0.428098      -1.051569       0.021882      -0.011142      -0.018788       0.030919       0.007951      -0.012721       0.021668       0.017933      -0.061257      -0.037764       0.014636       0.023129             11.481989       8.991642      -2.939038       0.250038      10.916655      -5.546180      14.537669           0.004911
           60              C       6.755027       4.713527       0.181968      -0.003059      38.619210 0.43293309E+03  0.10080147E+05                                 9.816130                            6.851836      -0.010134       1.998224                    0.999242      27.083307      75.328705       0.646898       0.406653      -1.079820       0.021188       0.007699      -0.052682       0.057302       0.002990       0.006217       0.000344       0.021620      -0.033427      -0.012494      -0.005611       0.018105             12.169495       9.690465      -2.241646      -1.814025      10.238429      -6.004555      16.579590          -0.001220
           61              C       0.449195       4.235002      14.675113      -0.243270      36.911418 0.50798325E+03  0.12449972E+05                                 9.650664                            7.568741      -0.065874       1.932312                    0.999322      31.655779      93.735777       0.590960       0.422892      -1.057266      -0.027839       0.007298       0.026996       0.039460       0.001194       0.016884      -0.001414      -0.016649      -0.096762      -0.038469       0.013931       0.024538             10.709716      10.482711      -2.313729      -2.995778       8.010663      -2.895780      13.635774           0.003928
           62              C       0.708746       4.650709      13.379804       0.266450      29.960161 0.34772753E+03  0.77159809E+04                                 8.479745                            6.325587       0.062203       2.045780                    0.999594      24.689082      68.516321       0.639676       0.431513      -1.056836       0.040571      -0.013981      -0.022609       0.048504      -0.020896      -0.005612      -0.001708       0.039061      -0.061990      -0.023663      -0.015606       0.039268              9.760530      10.993179      -3.713332      -1.656995       7.914384      -2.154847      10.374027          -0.000870
           63              C       7.305365       5.569189      12.753834      -0.201747      37.981652 0.51821888E+03  0.12809614E+05                                10.021079                            7.767483      -0.309548       1.865003                    0.998399      31.532464      94.860532       0.567551       0.436595      -1.045163      -0.016158       0.015016       0.005657       0.022772       0.049518      -0.007443       0.015578      -0.019722       0.049067      -0.061816       0.017416       0.044400             11.354080      12.430073      -4.823998      -0.607817      10.298834      -2.660861      11.333333           0.005149
           64              C       2.817136       3.550314      13.272594      -0.231879      23.289223 0.35046231E+03  0.78037661E+04                                 6.882606                            6.036827       0.582406       2.173959                    0.999542      28.569826      79.819495       0.705400       0.389949      -1.082290      -0.067659       0.047458      -0.051784       0.097528      -0.039351       0.034389      -0.024497       0.042166      -0.061870      -0.040842      -0.032905       0.073747              7.201508       8.742261      -0.928427      -0.279652       6.715227      -0.506425       6.147035           0.000011
           65              O       5.490811       1.898651       4.031956      -0.594474      40.110997 0.65956865E+03  0.16724415E+05                                 9.343766                            8.015885      -0.068425       2.020869                    0.993207      28.844989      78.441829       0.661212       0.365321      -1.131498       0.004583      -0.060124       0.008053       0.060834      -0.052602       0.001857       0.000461      -0.011346       0.200762      -0.086386       0.019430       0.066956             10.298503       9.509483      -0.920872       1.062179       8.892601      -3.530307      12.493426           0.069887
           66              O       6.844866       1.864479       5.752615      -0.520757      29.630953 0.45066366E+03  0.10346629E+05                                 7.468356                            6.480391       0.806898       2.333919                    0.998113      26.296450      67.134587       0.763447       0.349447      -1.148867      -0.005483      -0.023767       0.008566       0.025852      -0.000131       0.001355       0.054110       0.055068      -0.132457      -0.082280       0.032633       0.049648              8.084083      10.769096       2.801586       0.690954       6.726198       0.157846       6.756955           0.043287
           67              O       5.931826       9.818288       9.473709      -0.576714      35.970637 0.50434594E+03  0.11902164E+05                                 8.525771                            6.839222       0.547305       2.224413                    0.998370      27.369828      70.700348       0.746264       0.347789      -1.150943      -0.032627      -0.015107      -0.036389       0.051155      -0.019765       0.030073       0.033358      -0.020606      -0.200670      -0.086924       0.029219       0.057704              9.714922      13.409328      -1.892410       4.420832       6.516054      -2.329190       9.219383           0.045576
           68              O       3.776137       9.305478       9.775473      -0.588292      40.275936 0.57490093E+03  0.14067686E+05                                 9.331494                            7.426324       0.244626       2.119317                    0.996463      28.303286      75.301727       0.695809       0.359738      -1.137288       0.024726      -0.025544      -0.053501       0.064236       0.019623      -0.052645       0.020598      -0.046379      -0.056427      -0.076426       0.036408       0.040018             10.753337      10.371275       3.266336      -4.381340       8.596392      -4.577855      13.292344           0.039915
           69              O       1.957493       9.831371       5.037481      -0.166541      23.675033 0.31187827E+03  0.65237938E+04                                 6.532687                            5.408779       0.598477       2.328116                    0.999586      21.962616      53.333575       0.832427       0.351759      -1.148202      -0.058889      -0.046695       0.205750       0.219047       0.137987       0.006671      -0.017909       0.170893      -0.227786      -0.130839      -0.069456       0.200295              7.188216      10.387336       3.165475       0.854902       5.507554      -0.140530       5.669759          -0.000312
           70              O       1.946189       7.537651      11.132044      -0.594474      40.111012 0.65956896E+03  0.16724425E+05                                 9.343768                            8.015887      -0.068425       2.020869                    0.993207      28.844995      78.441853       0.661212       0.365321      -1.131498      -0.004583      -0.060124      -0.008053       0.060834       0.052602       0.001857      -0.000461      -0.011346       0.200761      -0.086386       0.019430       0.066956             10.298506       9.509486       0.920872       1.062179       8.892603       3.530307      12.493429           0.069888
           71              O       0.592134       7.503479       9.411385      -0.520756      29.630965 0.45066389E+03  0.10346636E+05                                 7.468358                            6.480392       0.806899       2.333919                    0.998113      26.296456      67.134608       0.763447       0.349447      -1.148867       0.005483      -0.023767      -0.008566       0.025851       0.000130       0.001355      -0.054110       0.055068      -0.132457      -0.082280       0.032633       0.049647              8.084085      10.769100      -2.801587       0.690954       6.726200      -0.157846       6.756956           0.043288
           72              O       1.505174       4.179288       5.690291      -0.576714      35.970622 0.50434570E+03  0.11902157E+05                                 8.525770                            6.839221       0.547304       2.224413                    0.998370      27.369818      70.700321       0.746264       0.347789      -1.150943       0.032627      -0.015107       0.036389       0.051155       0.019765       0.030073      -0.033358      -0.020607      -0.200670      -0.086924       0.029219       0.057704              9.714920      13.409326       1.892410       4.420831       6.516053       2.329189       9.219382           0.045576
           73              O       3.660863       3.666478       5.388527      -0.588292      40.275920 0.57490069E+03  0.14067679E+05                                 9.331491                            7.426323       0.244626       2.119318                    0.996463      28.303280      75.301705       0.695810       0.359738      -1.137288      -0.024725      -0.025544       0.053501       0.064235      -0.019623      -0.052645      -0.020599      -0.046379      -0.056427      -0.076426       0.036408       0.040018             10.753334      10.371272      -3.266335      -4.381339       8.596390       4.577853      13.292340           0.039915
           74              O       5.479507       4.192371      10.126519      -0.166542      23.675029 0.31187822E+03  0.65237924E+04                                 6.532687                            5.408779       0.598475       2.328116                    0.999586      21.962612      53.333566       0.832427       0.351759      -1.148202       0.058889      -0.046695      -0.205750       0.219047      -0.137986       0.006671       0.017909       0.170893      -0.227785      -0.130839      -0.069456       0.200295              7.188216      10.387336      -3.165475       0.854902       5.507554       0.140530       5.669759          -0.000312
           75              O       1.772311       1.898651       3.550044      -0.594474      40.111002 0.65956877E+03  0.16724419E+05                                 9.343767                            8.015886      -0.068425       2.020869                    0.993207      28.844991      78.441839       0.661212       0.365321      -1.131498       0.004583      -0.060124      -0.008053       0.060834      -0.052602      -0.001857      -0.000461      -0.011346       0.200761      -0.086386       0.019430       0.066956             10.298505       9.509485      -0.920872      -1.062179       8.892602       3.530307      12.493427           0.069888
           76              O       3.126366       1.864479       1.829385      -0.520757      29.630965 0.45066389E+03  0.10346636E+05                                 7.468358                            6.480392       0.806899       2.333919                    0.998113      26.296456      67.134607       0.763447       0.349447      -1.148867      -0.005483      -0.023767      -0.008566       0.025852      -0.000131      -0.001354      -0.054110       0.055068      -0.132457      -0.082280       0.032633       0.049648              8.084085      10.769099       2.801587      -0.690954       6.726200      -0.157846       6.756956           0.043288
           77              O       2.213326       9.818288      13.272291      -0.576713      35.970637 0.50434594E+03  0.11902164E+05                                 8.525771                            6.839222       0.547305       2.224413                    0.998370      27.369827      70.700346       0.746264       0.347789      -1.150943      -0.032627      -0.015107       0.036389       0.051155      -0.019765      -0.030073      -0.033358      -0.020606      -0.200670      -0.086924       0.029219       0.057704              9.714922      13.409328      -1.892410      -4.420832       6.516054       2.329190       9.219383           0.045577
           78              O       0.057637       9.305478      12.970527      -0.588293      40.275941 0.57490100E+03  0.14067689E+05                                 9.331496                            7.426326       0.244623       2.119316                    0.996463      28.303283      75.301729       0.695809       0.359738      -1.137288       0.024725      -0.025544       0.053501       0.064235       0.019623       0.052645      -0.020598      -0.046379      -0.056427      -0.076426       0.036408       0.040018             10.753340      10.371278       3.266337       4.381342       8.596395       4.577857      13.292348           0.039915
           79              O       5.675993       9.831371       2.544519      -0.166542      23.675027 0.31187820E+03  0.65237917E+04                                 6.532687                            5.408779       0.598476       2.328116                    0.999586      21.962612      53.333564       0.832427       0.351759      -1.148202      -0.058889      -0.046695      -0.205750       0.219047       0.137986      -0.006671       0.017909       0.170892      -0.227786      -0.130839      -0.069456       0.200295              7.188216      10.387335       3.165474      -0.854902       5.507554       0.140530       5.669758          -0.000312
           80              O       5.664689       7.537651      11.613956      -0.594474      40.110995 0.65956859E+03  0.16724413E+05                                 9.343765                            8.015885      -0.068424       2.020869                    0.993207      28.844988      78.441826       0.661212       0.365321      -1.131498      -0.004583      -0.060124       0.008053       0.060833       0.052602      -0.001857       0.000461      -0.011347       0.200762      -0.086386       0.019430       0.066956             10.298503       9.509483       0.920872      -1.062179       8.892600      -3.530306      12.493425           0.069887
           81              O       4.310634       7.503479      13.334615      -0.520757      29.630974 0.45066405E+03  0.10346641E+05                                 7.468361                            6.480394       0.806896       2.333918                    0.998113      26.296456      67.134616       0.763446       0.349447      -1.148867       0.005483      -0.023767       0.008566       0.025851       0.000131      -0.001355       0.054110       0.055068      -0.132457      -0.082280       0.032633       0.049647              8.084088      10.769104      -2.801589      -0.690954       6.726202       0.157846       6.756958           0.043287
           82              O       5.223674       4.179288       1.891709      -0.576713      35.970629 0.50434580E+03  0.11902160E+05                                 8.525770                            6.839221       0.547305       2.224413                    0.998370      27.369823      70.700332       0.746264       0.347789      -1.150943       0.032627      -0.015107      -0.036389       0.051155       0.019765      -0.030073       0.033358      -0.020606      -0.200670      -0.086924       0.029219       0.057704              9.714920      13.409326       1.892410      -4.420831       6.516053      -2.329189       9.219381           0.045576
           83              O       7.379363       3.666478       2.193473      -0.588293      40.275953 0.57490120E+03  0.14067695E+05                                 9.331499                            7.426328       0.244623       2.119316                    0.996463      28.303286      75.301743       0.695809       0.359738      -1.137287      -0.024725      -0.025544      -0.053501       0.064236      -0.019623       0.052645       0.020599      -0.046378      -0.056427      -0.076426       0.036408       0.040018             10.753343      10.371280      -3.266338       4.381343       8.596397      -4.577859      13.292353           0.039915
           84              O       1.761007       4.192371      12.619481      -0.166542      23.675040 0.31187839E+03  0.65237969E+04                                 6.532689                            5.408781       0.598475       2.328116                    0.999586      21.962617      53.333584       0.832427       0.351759      -1.148202       0.058889      -0.046695       0.205750       0.219047      -0.137986      -0.006671      -0.017909       0.170892      -0.227785      -0.130839      -0.069456       0.200295              7.188219      10.387340      -3.165476      -0.854903       5.507556      -0.140530       5.669760          -0.000312

******************************************************
Auxiliary information for the entire system
The total spin magnetic moment of the unit cell is   20.000003
The total net atomic charge of the unit cell is   -0.000001
Accuracy of reproducing the electrostatic potential in the unit cell:
  The inner radius (bohr) =    5.0000
  The outer radius (bohr) =   12.0000
  Valid grid points have density less than (e/(bohr^3)) =    0.0001
  The number of valid grid points were=        23508
  The rms potential error without charges in kcal/mol is=      4.85952
  The rms potential error with partial charges in kcal/mol is=      1.73235
  The RRMSE value at monopole order=      0.35649
  The rms potential error with partial charges and cloud penetration in kcal/mol is=      1.71665
  The RRMSE value at monopole order with cloud penetration is=      0.35326
  The rms potential error with partial charges and atomic dipoles in kcal/mol is=      0.51101
  The RRMSE value at dipole order=      0.10516
  The rms potential error with partial charges, atomic dipoles and cloud penetration in kcal/mol is=      0.49424
  The RRMSE value at dipole order with cloud penetration=      0.10171

******************************************************
The electron densities and ab initio electrostatic potential were computed in VASP using the PBE functional and
projector augmented wave method. See the main text of the journal article for a description of computational details.
The atomic charges, dipoles, and quadrupoles were computed with the DDEC6 method as described in
(a) T. A. Manz and N. Gabaldon Limas, RSC Adv. 6 (2016) 47771-47801 DOI: 10.1039/c6ra04656h
(b) N. Gabaldon Limas and T. A. Manz, RSC Adv. 8 (2018) 2678-2707 DOI: 10.1039/c7ra11829e.
For each atom in the material, the electron cloud parameters were fit to the spherically averaged atom-in-material
electron density using radial positions for which this density was between 10^-4 and 10^-2 electrons per cubic bohr.
The polarizabilities, dispersion coefficients, and quantum Drude oscillator (QDO) parameters were fit using the MCLF method.
The magnetic structure of the system was optimized in VASP from the default ferromagnetic initial guess using spin polarization.
The atomic spin moments (ASMs) were computed on this optimized magnetic structure using the DDEC6 partition as inputs
to the method of T. A. Manz and D. S. Sholl, J. Chem. Theory Comput. 7 (2011) 4146-4164 DOI: 10.1021/ct200539n.
The RMSE and RRMSE were computed using a uniform grid with Ewald summation.
