# Supplementary material for: A collection of forcefield precursors for metal–organic frameworks
Source: RSC Adv. 2019 Nov 13;9(63):36492–507. doi: 10.1039/c9ra07327b (PMC9075174; doi:10.1039/c9ra07327b)
Supplement: RA-009-C9RA07327B-s5528 [file RA-009-C9RA07327B-s5528.xyz]

  272
jmolscript: load "" {1 1 1} spacegroup "x,y,z" unitcell [{     13.118700     0.000000     0.000000 }, {     -6.559367    11.672420     0.000000 }, {      0.000000     0.000000    22.955400 }]
Cd     0.135636     7.699595    21.468349     0.969069
Cd    -0.135659     7.699595    12.964751     0.969057
Cd     6.423697     3.972825     9.990649     0.969071
Cd     6.694992     3.972825     1.487051     0.969059
H      3.706023     6.440841     1.868570     0.102074
H      5.738105     9.548040    19.482248     0.119842
H      0.060336     6.933417     3.312464     0.111272
H      3.047465     6.107010     5.757214     0.125584
H      4.531190     6.160703     3.994240     0.120171
H      3.004167    10.572878    18.467619     0.124035
H     10.710103     2.644970    19.300900     0.110643
H     -3.657506     8.632922    18.412526     0.134658
H      8.510100     0.487907    21.993569     0.118393
H     -4.520717     9.039122    22.259851     0.115018
H     11.709751     0.179755    15.141382     0.109245
H      9.848205     2.411522    21.458708     0.114941
H      6.350749     9.424312    21.724991     0.109498
H     -1.146580     4.062002    15.933343     0.122417
H      0.167915     2.729012    12.510693     0.103720
H     -0.379131     0.618638    13.093760     0.100180
H      9.412658     6.440841     9.609130     0.102079
H      7.380567     9.548040    14.950852     0.119841
H     -0.060356     6.933417     8.165236     0.111272
H     -3.047483     6.107010     5.720486     0.125582
H      8.587492     6.160703     7.483460     0.120179
H     -3.004198    10.572878    15.965481     0.124035
H      2.408589     2.644970    15.132200     0.110642
H      3.657481     8.632922    16.020574     0.134660
H      4.608599     0.487907    12.439531     0.118394
H      4.520691     9.039122    12.173249     0.115018
H      1.408948     0.179755    19.291718     0.109247
H      3.270488     2.411522    12.974392     0.114942
H      6.767924     9.424312    12.708109     0.109498
H      1.146568     4.062002    18.499757     0.122416
H     -0.167923     2.729012    21.922407     0.103721
H      0.379130     0.618638    21.339340     0.100180
H      2.853310     5.231579    13.346270     0.102074
H      0.821228     2.124380     8.004548     0.119843
H      6.498997     4.739003    14.790164     0.111272
H      3.511868     5.565410    17.234914     0.125585
H      2.028143     5.511717    15.471940     0.120171
H      3.555166     1.099542     6.989919     0.124035
H     -4.150770     9.027450     7.823200     0.110643
H     10.216839     3.039498     6.934826     0.134658
H     -1.950767    11.184513    10.515869     0.118394
H     11.080050     2.633298    10.782151     0.115017
H     -5.150418    11.492665     3.663682     0.109245
H     -3.288872     9.260898     9.981008     0.114941
H      0.208584     2.248108    10.247291     0.109498
H      7.705913     7.610418     4.455643     0.122416
H      6.391418     8.943408     1.032993     0.103720
H     -6.180236    11.053782     1.616060     0.100180
H     -2.853325     5.231579    21.086830     0.102078
H     -0.821234     2.124380     3.473152     0.119841
H      6.619689     4.739003    19.642936     0.111272
H      9.606816     5.565410    17.198186     0.125582
H     -2.028159     5.511717    18.961160     0.120179
H      9.563531     1.099542     4.487781     0.124034
H      4.150744     9.027450     3.654500     0.110642
H      2.901852     3.039498     4.542874     0.134660
H      1.950734    11.184513     0.961831     0.118393
H      2.038642     2.633298     0.695549     0.115018
H      5.150385    11.492665     7.814018     0.109246
H      3.288845     9.260898     1.496692     0.114942
H     -0.208591     2.248108     1.230409     0.109498
H      5.412765     7.610418     7.022057     0.122416
H      6.727256     8.943408    10.444707     0.103721
H      6.180203    11.053782     9.861640     0.100180
H      3.517115     6.001958    22.360855     0.292372
H      4.863094     5.465027    22.252965     0.295631
H      4.899823     7.561394    21.672193     0.146736
H      5.242223     6.664952    20.432602     0.140654
H      3.803101     7.264914    20.590994     0.157654
H      3.471202     3.970957    21.520687     0.160168
H      2.896602     5.023810    20.508354     0.144782
H      4.358026     4.484544    20.333893     0.146552
H      3.042218     5.670462    10.883155     0.292372
H      1.696239     6.207393    10.775265     0.295631
H      1.659510     4.111026    10.194493     0.146737
H      1.317110     5.007468     8.954902     0.140654
H      2.756232     4.407506     9.113294     0.157654
H      3.088131     7.701463    10.042987     0.160167
H      3.662731     6.648610     9.030654     0.144782
H      2.201307     7.187876     8.856193     0.146552
H      9.601568     6.001958    12.072245     0.292370
H      8.255590     5.465027    12.180135     0.295629
H      8.218855     7.561394    12.760907     0.146738
H      7.876458     6.664952    14.000498     0.140656
H     -3.803122     7.264914    13.842106     0.157651
H      9.647486     3.970957    12.912413     0.160168
H     10.222084     5.023810    13.924746     0.144783
H      8.760661     4.484544    14.099207     0.146549
H     -3.042235     5.670462     0.594545     0.292370
H     -1.696257     6.207393     0.702435     0.295629
H     -1.659522     4.111026     1.283207     0.146739
H     -1.317125     5.007468     2.522798     0.140656
H     10.362455     4.407506     2.364406     0.157651
H     -3.088153     7.701463     1.434712     0.160169
H     -3.662751     6.648610     2.447046     0.144782
H     -2.201328     7.187876     2.621507     0.146549
C      1.279063     7.029131     0.987082     0.573547
C      1.788069     6.781676     2.343746    -0.006187
C      3.122241     6.494534     2.589369    -0.091502
C      6.607876     9.316926    19.716393    -0.153809
C      0.966838     6.755997     3.422650    -0.176735
C      2.740487     6.265755     4.891796    -0.136961
C      7.502571     9.022781    18.763744     0.174767
C      1.452231     6.471190     4.680606     0.177560
C     -2.492565     8.434491    20.728726     0.597079
C      1.586036     9.940233    20.671338     0.583460
C      3.619440     6.284431     3.851916    -0.058558
C      3.000230    11.270889    19.078233    -0.166503
C     -3.883148     8.735639    20.370622    -0.002936
C     10.205036     0.770380    18.736197     0.154323
C     10.292929     1.858249    19.571774    -0.154624
C      2.341672    11.081796    20.299460    -0.013390
C     -4.279333     8.772991    19.089711    -0.165024
C      8.962695     0.520590    21.180948    -0.093878
C     -4.798834     9.020446    21.373773    -0.092841
C     11.745169     2.066018    15.786429     0.171897
C     11.960317     1.048183    14.918714    -0.153017
C      9.736697     1.734522    20.832025    -0.075311
C      6.979135     9.279574    21.054693    -0.082510
C     -1.007521     3.347650    15.354867    -0.192102
C     -0.473590     3.592771    14.170368    -0.007442
C     -0.215154     5.040151    13.798491     0.586209
C     -0.229581     2.565598    13.334792    -0.091074
C     -0.554923     1.316649    13.679123    -0.070194
C     -1.279083     7.029131    10.490618     0.573555
C     -1.788089     6.781676     9.133954    -0.006173
C     -3.122260     6.494534     8.888331    -0.091512
C      6.510797     9.316926    14.716707    -0.153806
C     -0.966858     6.755997     8.055050    -0.176739
C     -2.740506     6.265755     6.585904    -0.136955
C      5.616102     9.022781    15.669356     0.174765
C     -1.452250     6.471190     6.797094     0.177560
C      2.492541     8.434491    13.704374     0.597083
C     -1.586065     9.940233    13.761762     0.583440
C      9.499242     6.284431     7.625784    -0.058573
C     -3.000263    11.270889    15.354867    -0.166504
C      3.883122     8.735639    14.062478    -0.002933
C      2.913662     0.770380    15.696903     0.154326
C      2.825765     1.858249    14.861326    -0.154623
C     -2.341704    11.081796    14.133640    -0.013378
C      4.279307     8.772991    15.343389    -0.165034
C      4.156003     0.520590    13.252152    -0.093877
C      4.798807     9.020446    13.059327    -0.092840
C      1.373525     2.066018    18.646671     0.171927
C      1.158380     1.048183    19.514386    -0.153042
C      3.381998     1.734522    13.601075    -0.075314
C      6.139538     9.279574    13.378407    -0.082510
C      1.007511     3.347650    19.078233    -0.192110
C      0.473580     3.592771    20.262732    -0.007437
C      0.215139     5.040151    20.634609     0.586165
C      0.229574     2.565598    21.098308    -0.091079
C      0.554919     1.316649    20.753977    -0.070191
C      5.280270     4.643289    12.464782     0.573548
C      4.771264     4.890744    13.821446    -0.006188
C      3.437092     5.177886    14.067069    -0.091503
C     -0.048543     2.355494     8.238693    -0.153809
C      5.592495     4.916423    14.900350    -0.176736
C      3.818846     5.406665    16.369496    -0.136960
C     -0.943238     2.649639     7.286044     0.174768
C      5.107102     5.201230    16.158306     0.177560
C      9.051898     3.237929     9.251026     0.597101
C      4.973297     1.732187     9.193638     0.583475
C      2.939893     5.387989    15.329616    -0.058557
C      3.559103     0.401531     7.600533    -0.166504
C     10.442481     2.936781     8.892922    -0.002941
C     -3.645703    10.902040     7.258497     0.154322
C     -3.733596     9.814171     8.094074    -0.154625
C      4.217661     0.590624     8.821760    -0.013394
C     10.838666     2.899429     7.612011    -0.165026
C     -2.403362    11.151830     9.703248    -0.093879
C     11.358167     2.651974     9.896073    -0.092843
C     -5.185836     9.606402     4.308729     0.171897
C     -5.400984    10.624237     3.441014    -0.153017
C     -3.177364     9.937898     9.354325    -0.075311
C     -0.419802     2.392846     9.576993    -0.082510
C      7.566854     8.324770     3.877167    -0.192102
C      7.032923     8.079649     2.692668    -0.007442
C      6.774487     6.632269     2.320791     0.586209
C      6.788914     9.106822     1.857092    -0.091073
C      7.114256    10.355771     2.201423    -0.070195
C      7.838416     4.643289    21.968318     0.573556
C      8.347422     4.890744    20.611654    -0.006174
C      9.681593     5.177886    20.366031    -0.091511
C      0.048536     2.355494     3.239007    -0.153807
C      7.526191     4.916423    19.532750    -0.176739
C      9.299839     5.406665    18.063604    -0.136954
C      0.943231     2.649639     4.191656     0.174765
C      8.011583     5.201230    18.274794     0.177559
C      4.066792     3.237929     2.226674     0.597090
C      8.145398     1.732187     2.284062     0.583447
C     -2.939909     5.387989    19.103484    -0.058572
C      9.559596     0.401531     3.877167    -0.166504
C      2.676211     2.936781     2.584778    -0.002934
C      3.645671    10.902040     4.219203     0.154325
C      3.733568     9.814171     3.383626    -0.154623
C      8.901037     0.590624     2.655940    -0.013382
C      2.280026     2.899429     3.865689    -0.165035
C      2.403330    11.151830     1.774452    -0.093877
C      1.760526     2.651974     1.581627    -0.092839
C      5.185808     9.606402     7.168971     0.171927
C      5.400953    10.624237     8.036686    -0.153043
C      3.177335     9.937898     2.123374    -0.075314
C      0.419795     2.392846     1.900707    -0.082510
C      5.551822     8.324770     7.600533    -0.192110
C      6.085753     8.079649     8.785032    -0.007440
C      6.344194     6.632269     9.156909     0.586168
C      6.329759     9.106822     9.620608    -0.091079
C      6.004414    10.355771     9.276277    -0.070191
C      4.557426     6.903069    21.061579    -0.290624
C      3.683724     4.729665    20.972053    -0.296354
C      2.001907     4.769351     9.583879    -0.290625
C      2.875609     6.942755     9.494353    -0.296354
C      8.561254     6.903069    13.371520    -0.290627
C      9.434962     4.729665    13.461047    -0.296354
C     -2.001921     4.769351     1.893821    -0.290627
C     -2.875629     6.942755     1.983347    -0.296354
N      0.621817     6.447845     5.819194    -0.095198
N     11.190248     1.949294    17.074227    -0.082352
N     10.786194     0.814735    17.351987    -0.084959
N      7.182475     8.976091    17.374942    -0.107364
N     -0.621836     6.447845     5.658506    -0.095153
N      1.928446     1.949294    17.358873    -0.082349
N      2.332504     0.814735    17.081113    -0.084957
N      5.936199     8.976091    17.058158    -0.107329
N      5.937516     5.224575    17.296894    -0.095190
N     -4.630915     9.723126     5.596527    -0.082360
N     -4.226861    10.857685     5.874287    -0.084965
N     -0.623142     2.696329     5.897242    -0.107378
N      7.181169     5.224575    17.136206    -0.095145
N      4.630887     9.723126     5.881173    -0.082371
N      4.226829    10.857685     5.603413    -0.084979
N      0.623134     2.696329     5.580458    -0.107342
N      4.161243     5.766175    21.777788    -0.116932
N      2.398090     5.906245    10.300088    -0.116932
N      8.957440     5.766175    12.655312    -0.116927
N     -2.398107     5.906245     1.177612    -0.116927
O      0.098379     7.442335     0.860827    -0.538434
O      2.058314     6.940421    -0.020660    -0.581069
O      0.821216     9.986923    21.697444    -0.499084
O      1.734279     8.922398    20.097453    -0.479871
O     -1.643785     8.357453    19.900036    -0.495461
O     -2.185587     8.273411    21.906338    -0.539576
O      0.419791     5.152206    12.692041    -0.615762
O     -0.619211     5.941262    14.383854    -0.506475
O     -0.098401     7.442335    10.616872    -0.538436
O     -2.058334     6.940421    11.498360    -0.581070
O     -0.821245     9.986923    12.735656    -0.499025
O     -1.734305     8.922398    14.335647    -0.479830
O      1.643761     8.357453    14.533064    -0.495422
O      2.185563     8.273411    12.526762    -0.539550
O     -0.419806     5.152206    21.741059    -0.615732
O      0.619194     5.941262    20.049246    -0.506477
O      6.460954     4.230085    12.338527    -0.538443
O      4.501019     4.731999    11.457040    -0.581071
O      5.738117     1.685497    10.219744    -0.499170
O      4.825054     2.750022     8.619753    -0.479923
O      8.203118     3.314967     8.422336    -0.495572
O      8.744920     3.399009    10.428638    -0.539685
O      6.139542     6.520214     1.214341    -0.615769
O      7.178544     5.731158     2.906154    -0.506478
O      6.657734     4.230085    22.094573    -0.538438
O      8.617667     4.731999     0.020660    -0.581071
O      7.380578     1.685497     1.257956    -0.499074
O      8.293638     2.750022     2.857947    -0.479865
O      4.915572     3.314967     3.055364    -0.495456
O      4.373770     3.399009     1.049062    -0.539581
O      6.979139     6.520214    10.263359    -0.615763
O      5.940139     5.731158     8.571546    -0.506483

The following XYZ coordinates are in angstroms. Other properties are in atomic units.
The sperically averaged electron density of each atom fit to a function of the form exp(a - br)
eigen_1, eigen_2 and eigen_3 are the three eigenvalues of traceless quadrupole moment tensor
  atom number  atomic symbol              X              Y              Z     net charge C6 coefficient C8 coefficient C10 coefficient fluctuating dipole atomic polarizability isotropic forcefield polarizability              a              b squared Pearson coefficient          <r^3>          <r^4>         wp_QDO          m_QDO          q_QDO       dipole_x       dipole_y       dipole_z         dipole            Qxy            Qxz            Qyz     Q(x^2-y^2)  Q(3z^2 - R^2)        eigen_1        eigen_2        eigen_3 static polarizability      alpha(xx)      alpha(xy)      alpha(xz)      alpha(yy)      alpha(yz)      alpha(zz) atomic spin moment
            1             Cd       0.135636       7.699595      21.468349       0.969069     176.825445 0.48556400E+04  0.18896568E+06                                23.894038                           21.512553       0.883293       1.988405                    0.999016      77.197585     206.452250       0.440353       0.357412      -1.221044      -0.000619       0.011352      -0.011459       0.016142      -0.016940       0.006547       0.024432      -0.014987       0.060341      -0.035748      -0.000233       0.035981             27.426400      30.263654       3.573072       6.768880      31.460033      -1.822557      20.555513           0.033021
            2             Cd      -0.135659       7.699595      12.964751       0.969057     176.829581 0.48557863E+04  0.18897303E+06                                23.894547                           21.513001       0.883243       1.988386                    0.999015      77.198472     206.456349       0.440344       0.357416      -1.221039       0.000618       0.011362       0.011459       0.016149       0.016911       0.006548      -0.024418      -0.014973       0.060322      -0.035715      -0.000245       0.035960             27.426997      30.264431      -3.573138       6.769086      31.460577       1.822561      20.555982           0.033032
            3             Cd       6.423697       3.972825       9.990649       0.969071     176.822224 0.48555234E+04  0.18895984E+06                                23.893655                           21.512213       0.883348       1.988426                    0.999016      77.196894     206.449108       0.440359       0.357409      -1.221047       0.000619      -0.011356      -0.011459       0.016144      -0.016942      -0.006546      -0.024432      -0.014988       0.060343      -0.035749      -0.000233       0.035982             27.425963      30.263219       3.572999      -6.768779      31.459534       1.822534      20.555136           0.032997
            4             Cd       6.694992       3.972825       1.487051       0.969059     176.828085 0.48557321E+04  0.18897032E+06                                23.894367                           21.512840       0.883268       1.988395                    0.999015      77.198147     206.454875       0.440347       0.357414      -1.221040      -0.000621      -0.011362       0.011460       0.016150       0.016912      -0.006547       0.024419      -0.014974       0.060324      -0.035716      -0.000245       0.035962             27.426792      30.264202      -3.573137      -6.769021      31.460366      -1.822552      20.555808           0.033023
            5              H       3.706023       6.440841       1.868570       0.102074       0.994421 0.72496546E+01  0.70731725E+02                                 1.746122                            1.648994      -1.298151       2.249006                    0.994486       3.959131      11.734780       0.446331       1.406541      -0.679740       0.023486      -0.003577      -0.025664       0.034972      -0.002899      -0.005006       0.001349       0.005970       0.020983      -0.007693      -0.002195       0.009888              1.806455       1.957750      -0.029321      -0.470656       1.426704       0.055332       2.034910          -0.000073
            6              H       5.738105       9.548040      19.482248       0.119842       0.991724 0.73216560E+01  0.71260031E+02                                 1.719371                            1.641236      -1.215970       2.302838                    0.995882       3.720909      10.839913       0.456147       1.379635      -0.686393      -0.031307       0.012751      -0.002409       0.033890      -0.006033      -0.008593      -0.004371       0.018404      -0.013776      -0.014283      -0.001624       0.015907              1.740114       2.113017      -0.229860       0.208841       1.519360      -0.085896       1.587965           0.000438
            7              H       0.060336       6.933417       3.312464       0.111272       1.242313 0.95535406E+01  0.98325059E+02                                 1.902959                            1.799042      -1.586576       2.112536                    0.992431       3.954303      11.441131       0.468443       1.270426      -0.708194      -0.025064       0.013760      -0.008556       0.029845      -0.008337       0.009489       0.005237      -0.001050      -0.022217      -0.016761       0.004178       0.012583              1.932776       2.554928      -0.073650       0.124668       1.451036      -0.034795       1.792363           0.000806
            8              H       3.047465       6.107010       5.757214       0.125584       0.992037 0.69675134E+01  0.66098942E+02                                 1.649474                            1.549496      -0.814186       2.502085                    0.999537       3.315165       9.132334       0.499638       1.292213      -0.706997       0.018335      -0.008871       0.029538       0.035880      -0.005354       0.009073      -0.004801       0.013628       0.022986      -0.012668      -0.003871       0.016539              1.685350       1.519382       0.006519       0.256273       1.328112      -0.111755       2.208555           0.000388
            9              H       4.531190       6.160703       3.994240       0.120171       1.012214 0.70948273E+01  0.67760490E+02                                 1.686432                            1.574162      -0.825160       2.497220                    0.999224       3.369775       9.380938       0.489647       1.309750      -0.703075       0.040315      -0.008068       0.008614       0.042007      -0.003948       0.004809      -0.005541       0.029341       0.022312      -0.019811       0.004269       0.015542              1.749996       2.436964      -0.036319       0.032527       1.392125       0.008918       1.420898          -0.000058
           10              H       3.004167      10.572878      18.467619       0.124035       1.166308 0.88331512E+01  0.89129799E+02                                 1.843432                            1.748110      -1.307627       2.269909                    0.993798       3.655959      10.467460       0.467892       1.297338      -0.704623      -0.005621      -0.030041      -0.025318       0.039687       0.004131       0.002263       0.011775      -0.008377       0.014731      -0.009711      -0.006357       0.016069              1.860408       1.526144       0.052317      -0.109803       2.126289       0.372138       1.928791           0.000615
           11              H      10.710103       2.644970      19.300900       0.110643       1.064538 0.80957580E+01  0.81279842E+02                                 1.822023                            1.738015      -1.618886       2.097547                    0.991751       4.185863      12.627648       0.436014       1.399202      -0.679935       0.013028       0.028042      -0.001588       0.030962       0.007560       0.002737       0.006253      -0.007277      -0.030079      -0.011943      -0.003269       0.015213              1.854138       1.670011       0.277802      -0.163945       2.243980      -0.188665       1.648422           0.000627
           12              H      -3.657506       8.632922      18.412526       0.134658       1.094572 0.84436278E+01  0.84754360E+02                                 1.811900                            1.746609      -1.302665       2.279874                    0.994178       3.647201      10.622540       0.450380       1.354858      -0.692826       0.029390      -0.002520      -0.025527       0.039009      -0.000521      -0.015236       0.002792       0.009846       0.022261      -0.011847      -0.008235       0.020082              1.810809       1.901653      -0.122344      -0.260222       1.548057       0.034765       1.982717           0.000794
           13              H       8.510100       0.487907      21.993569       0.118393       1.046335 0.75670911E+01  0.73768489E+02                                 1.729727                            1.626300      -1.324578       2.251932                    0.993985       3.707007      10.577006       0.479359       1.310700      -0.699863      -0.027091       0.001244       0.033762       0.043306       0.001916      -0.005721       0.001358      -0.004494       0.012981      -0.007914       0.000737       0.007177              1.765836       1.519794       0.064698      -0.377009       1.534165      -0.057325       2.243550           0.000785
           14              H      -4.520717       9.039122      22.259851       0.115018       1.095227 0.80458770E+01  0.79094945E+02                                 1.747744                            1.652361      -1.107125       2.352446                    0.996938       3.550100       9.942756       0.489624       1.272530      -0.709985       0.012563       0.002463       0.034541       0.036838       0.001882       0.001798       0.002471       0.005336       0.033268      -0.008981      -0.002703       0.011683              1.786951       1.590783      -0.081907       0.231525       1.395473      -0.019217       2.374598           0.000519
           15              H      11.709751       0.179755      15.141382       0.109245       1.193561 0.89063013E+01  0.90687820E+02                                 1.903354                            1.775059      -1.546564       2.136955                    0.991570       4.000467      11.772859       0.453414       1.326659      -0.695795      -0.010802      -0.030950       0.001995       0.032842       0.004297       0.006468       0.003845      -0.012890      -0.020133      -0.011628      -0.001185       0.012813              1.961368       1.491841       0.240600      -0.130256       2.729788      -0.216369       1.662474           0.000450
           16              H       9.848205       2.411522      21.458708       0.114941       0.983031 0.70771086E+01  0.67843462E+02                                 1.673227                            1.587162      -0.971928       2.423502                    0.997740       3.503775       9.911980       0.478670       1.334805      -0.696716       0.005588       0.030105       0.027669       0.041269       0.011483      -0.004917       0.005627      -0.006555       0.020850      -0.017603       0.007299       0.010305              1.709063       1.382524       0.025002       0.002146       1.976291       0.423369       1.768375           0.000401
           17              H       6.350749       9.424312      21.724991       0.109498       1.012192 0.70859746E+01  0.67244997E+02                                 1.643151                            1.539425      -0.749163       2.518602                    0.999776       3.337741       9.080116       0.514632       1.254147      -0.715073      -0.026621       0.004653       0.026524       0.037866      -0.006510      -0.003522       0.002549       0.028062       0.025000      -0.019743       0.005641       0.014102              1.689379       1.692204      -0.038569      -0.403185       1.392646       0.063868       1.983286           0.000321
           18              H      -1.146580       4.062002      15.933343       0.122417       1.051435 0.78833855E+01  0.77560710E+02                                 1.739508                            1.666134      -1.153639       2.333102                    0.996558       3.621832      10.345758       0.471453       1.320500      -0.699299      -0.001282       0.028351       0.021530       0.035622       0.000242      -0.001801       0.014518      -0.009444       0.009421      -0.011757      -0.005958       0.017715              1.756698       1.496389      -0.106090      -0.147157       1.907066       0.244989       1.866640           0.000276
           19              H       0.167915       2.729012      12.510693       0.103720       1.036775 0.73900614E+01  0.71663476E+02                                 1.731979                            1.617607      -1.047440       2.373514                    0.997043       3.668075      10.460200       0.475693       1.327790      -0.697153       0.015035       0.005677      -0.028860       0.033033      -0.001144      -0.008148       0.004623      -0.003290       0.027217      -0.009820      -0.004100       0.013920              1.791492       1.517721       0.098965      -0.300148       1.529723      -0.190749       2.327032           0.000256
           20              H      -0.379131       0.618638      13.093760       0.100180       1.045664 0.74290800E+01  0.71339866E+02                                 1.674549                            1.572616      -0.828642       2.474494                    0.999372       3.432632       9.393864       0.510937       1.248365      -0.715895       0.009064      -0.024760      -0.023712       0.035461       0.000854      -0.010849       0.004368      -0.012455       0.024719      -0.015728       0.001408       0.014320              1.717281       1.302111      -0.093042      -0.102507       2.092616       0.425386       1.757117           0.000257
           21              H       9.412658       6.440841       9.609130       0.102079       0.994402 0.72494832E+01  0.70729768E+02                                 1.746116                            1.648987      -1.298078       2.249043                    0.994487       3.959103      11.734745       0.446326       1.406561      -0.679736      -0.023484      -0.003577       0.025664       0.034970       0.002899      -0.005006      -0.001347       0.005973       0.020979      -0.007694      -0.002193       0.009887              1.806449       1.957745       0.029321      -0.470659       1.426697      -0.055332       2.034905          -0.000073
           22              H       7.380567       9.548040      14.950852       0.119841       0.991721 0.73216216E+01  0.71259563E+02                                 1.719363                            1.641228      -1.215946       2.302848                    0.995882       3.720897      10.839843       0.456150       1.379628      -0.686394       0.031306       0.012751       0.002409       0.033889       0.006033      -0.008593       0.004370       0.018404      -0.013776      -0.014283      -0.001624       0.015907              1.740106       2.113008       0.229859       0.208841       1.519353       0.085895       1.587958           0.000439
           23              H      -0.060356       6.933417       8.165236       0.111272       1.242316 0.95535594E+01  0.98325264E+02                                 1.902958                            1.799041      -1.586635       2.112509                    0.992429       3.954306      11.441126       0.468445       1.270422      -0.708195       0.025067       0.013760       0.008553       0.029847       0.008334       0.009488      -0.005239      -0.001052      -0.022219      -0.016761       0.004181       0.012581              1.932775       2.554926       0.073650       0.124666       1.451035       0.034795       1.792363           0.000807
           24              H      -3.047483       6.107010       5.720486       0.125582       0.992045 0.69675744E+01  0.66099655E+02                                 1.649481                            1.549501      -0.814112       2.502120                    0.999539       3.315182       9.132386       0.499638       1.292211      -0.706997      -0.018335      -0.008869      -0.029538       0.035880       0.005353       0.009073       0.004802       0.013629       0.022988      -0.012668      -0.003871       0.016539              1.685357       1.519387      -0.006519       0.256276       1.328116       0.111757       2.208569           0.000388
           25              H       8.587492       6.160703       7.483460       0.120179       1.012171 0.70944630E+01  0.67756056E+02                                 1.686377                            1.574116      -0.825190       2.497207                    0.999223       3.369689       9.380594       0.489657       1.309740      -0.703078      -0.040316      -0.008073      -0.008614       0.042009       0.003950       0.004809       0.005540       0.029333       0.022303      -0.019806       0.004266       0.015540              1.749936       2.436863       0.036316       0.032524       1.392086      -0.008918       1.420859          -0.000059
           26              H      -3.004198      10.572878      15.965481       0.124035       1.166320 0.88332737E+01  0.89131401E+02                                 1.843451                            1.748126      -1.307640       2.269908                    0.993795       3.655975      10.467549       0.467888       1.297344      -0.704621       0.005622      -0.030042       0.025318       0.039688      -0.004131       0.002263      -0.011774      -0.008377       0.014729      -0.009711      -0.006357       0.016067              1.860428       1.526157      -0.052319      -0.109803       2.126313      -0.372146       1.928812           0.000615
           27              H       2.408589       2.644970      15.132200       0.110642       1.064548 0.80958363E+01  0.81280642E+02                                 1.822017                            1.738009      -1.618874       2.097549                    0.991751       4.185850      12.627517       0.436021       1.399180      -0.679939      -0.013027       0.028042       0.001589       0.030961      -0.007559       0.002736      -0.006252      -0.007278      -0.030078      -0.011943      -0.003269       0.015211              1.854132       1.670007      -0.277802      -0.163945       2.243972       0.188664       1.648416           0.000627
           28              H       3.657481       8.632922      16.020574       0.134660       1.094569 0.84436024E+01  0.84754117E+02                                 1.811903                            1.746613      -1.302536       2.279918                    0.994177       3.647203      10.622578       0.450377       1.354867      -0.692824      -0.029390      -0.002522       0.025529       0.039011       0.000519      -0.015235      -0.002794       0.009840       0.022251      -0.011850      -0.008229       0.020079              1.810812       1.901654       0.122344      -0.260222       1.548060      -0.034765       1.982721           0.000794
           29              H       4.608599       0.487907      12.439531       0.118394       1.046323 0.75669872E+01  0.73767178E+02                                 1.729710                            1.626285      -1.324566       2.251938                    0.993985       3.706982      10.576892       0.479363       1.310695      -0.699864       0.027091       0.001243      -0.033763       0.043306      -0.001916      -0.005721      -0.001358      -0.004494       0.012980      -0.007914       0.000737       0.007177              1.765818       1.519781      -0.064696      -0.377003       1.534151       0.057324       2.243523           0.000785
           30              H       4.520691       9.039122      12.173249       0.115018       1.095223 0.80458568E+01  0.79094803E+02                                 1.747751                            1.652368      -1.107112       2.352452                    0.996938       3.550104       9.942814       0.489619       1.272543      -0.709982      -0.012563       0.002463      -0.034541       0.036838      -0.001881       0.001798      -0.002470       0.005335       0.033268      -0.008980      -0.002703       0.011683              1.786959       1.590789       0.081907       0.231525       1.395478       0.019217       2.374609           0.000519
           31              H       1.408948       0.179755      19.291718       0.109247       1.193533 0.89060640E+01  0.90684834E+02                                 1.903330                            1.775040      -1.546568       2.136960                    0.991570       4.000422      11.772704       0.453415       1.326666      -0.695794       0.010804      -0.030949      -0.001994       0.032841      -0.004297       0.006467      -0.003846      -0.012888      -0.020130      -0.011627      -0.001185       0.012812              1.961340       1.491827      -0.240594      -0.130253       2.729737       0.216362       1.662457           0.000449
           32              H       3.270488       2.411522      12.974392       0.114942       0.983024 0.70770443E+01  0.67842701E+02                                 1.673219                            1.587155      -0.971928       2.423501                    0.997740       3.503766       9.911948       0.478671       1.334806      -0.696716      -0.005589       0.030106      -0.027670       0.041270      -0.011482      -0.004917      -0.005628      -0.006554       0.020851      -0.017603       0.007298       0.010304              1.709055       1.382519      -0.025002       0.002147       1.976280      -0.423365       1.768366           0.000401
           33              H       6.767924       9.424312      12.708109       0.109498       1.012208 0.70861098E+01  0.67246565E+02                                 1.643163                            1.539435      -0.749166       2.518601                    0.999776       3.337769       9.080196       0.514633       1.254140      -0.715075       0.026621       0.004652      -0.026524       0.037866       0.006511      -0.003522      -0.002549       0.028062       0.025000      -0.019743       0.005642       0.014102              1.689391       1.692218       0.038570      -0.403190       1.392654      -0.063869       1.983302           0.000321
           34              H       1.146568       4.062002      18.499757       0.122416       1.051442 0.78834470E+01  0.77561431E+02                                 1.739512                            1.666137      -1.153635       2.333102                    0.996558       3.621844      10.345785       0.471455       1.320494      -0.699300       0.001281       0.028351      -0.021530       0.035622      -0.000241      -0.001801      -0.014518      -0.009444       0.009423      -0.011757      -0.005958       0.017715              1.756702       1.496391       0.106090      -0.147157       1.907069      -0.244991       1.866645           0.000276
           35              H      -0.167923       2.729012      21.922407       0.103721       1.036765 0.73899836E+01  0.71662625E+02                                 1.731979                            1.617608      -1.047459       2.373504                    0.997043       3.668061      10.460197       0.475689       1.327804      -0.697150      -0.015035       0.005677       0.028860       0.033033       0.001145      -0.008148      -0.004623      -0.003290       0.027217      -0.009820      -0.004101       0.013920              1.791492       1.517722      -0.098965      -0.300147       1.529724       0.190747       2.327029           0.000256
           36              H       0.379130       0.618638      21.339340       0.100180       1.045666 0.74290914E+01  0.71339955E+02                                 1.674547                            1.572614      -0.828682       2.474479                    0.999371       3.432626       9.393825       0.510939       1.248359      -0.715896      -0.009062      -0.024760       0.023712       0.035460      -0.000853      -0.010849      -0.004367      -0.012455       0.024719      -0.015728       0.001409       0.014319              1.717279       1.302108       0.093040      -0.102505       2.092613      -0.425386       1.757115           0.000257
           37              H       2.853310       5.231579      13.346270       0.102074       0.994423 0.72496739E+01  0.70731964E+02                                 1.746125                            1.648997      -1.298154       2.249005                    0.994486       3.959137      11.734804       0.446330       1.406541      -0.679740      -0.023486       0.003577      -0.025664       0.034972      -0.002899       0.005006      -0.001349       0.005971       0.020983      -0.007693      -0.002195       0.009888              1.806457       1.957753      -0.029321       0.470657       1.426705      -0.055332       2.034914          -0.000072
           38              H       0.821228       2.124380       8.004548       0.119843       0.991723 0.73216457E+01  0.71259902E+02                                 1.719369                            1.641235      -1.215968       2.302839                    0.995882       3.720906      10.839900       0.456148       1.379634      -0.686393       0.031306      -0.012751      -0.002409       0.033889      -0.006033       0.008593       0.004371       0.018404      -0.013777      -0.014283      -0.001624       0.015907              1.740112       2.113014      -0.229859      -0.208841       1.519358       0.085895       1.587963           0.000438
           39              H       6.498997       4.739003      14.790164       0.111272       1.242315 0.95535522E+01  0.98325193E+02                                 1.902959                            1.799042      -1.586575       2.112536                    0.992431       3.954304      11.441129       0.468444       1.270424      -0.708194       0.025064      -0.013760      -0.008556       0.029845      -0.008337      -0.009488      -0.005237      -0.001050      -0.022217      -0.016761       0.004178       0.012583              1.932776       2.554928      -0.073650      -0.124668       1.451036       0.034795       1.792363           0.000806
           40              H       3.511868       5.565410      17.234914       0.125585       0.992036 0.69675024E+01  0.66098804E+02                                 1.649472                            1.549494      -0.814184       2.502086                    0.999537       3.315161       9.132317       0.499639       1.292212      -0.706997      -0.018335       0.008871       0.029538       0.035880      -0.005354      -0.009073       0.004801       0.013628       0.022986      -0.012668      -0.003871       0.016539              1.685348       1.519380       0.006519      -0.256273       1.328111       0.111755       2.208552           0.000387
           41              H       2.028143       5.511717      15.471940       0.120171       1.012216 0.70948466E+01  0.67760724E+02                                 1.686434                            1.574164      -0.825162       2.497218                    0.999224       3.369779       9.380954       0.489647       1.309750      -0.703075      -0.040315       0.008068       0.008615       0.042008      -0.003948      -0.004809       0.005541       0.029341       0.022312      -0.019811       0.004269       0.015542              1.749998       2.436968      -0.036319      -0.032527       1.392126      -0.008918       1.420900          -0.000059
           42              H       3.555166       1.099542       6.989919       0.124035       1.166306 0.88331350E+01  0.89129564E+02                                 1.843427                            1.748106      -1.307630       2.269908                    0.993798       3.655956      10.467436       0.467894       1.297335      -0.704623       0.005621       0.030041      -0.025318       0.039687       0.004131      -0.002263      -0.011775      -0.008376       0.014731      -0.009711      -0.006358       0.016069              1.860404       1.526141       0.052317       0.109802       2.126284      -0.372136       1.928786           0.000614
           43              H      -4.150770       9.027450       7.823200       0.110643       1.064540 0.80957808E+01  0.81280121E+02                                 1.822025                            1.738016      -1.618888       2.097546                    0.991751       4.185868      12.627663       0.436014       1.399201      -0.679935      -0.013028      -0.028042      -0.001589       0.030961       0.007560      -0.002737      -0.006253      -0.007277      -0.030079      -0.011944      -0.003269       0.015213              1.854140       1.670013       0.277802       0.163946       2.243982       0.188665       1.648424           0.000627
           44              H      10.216839       3.039498       6.934826       0.134658       1.094568 0.84435819E+01  0.84753728E+02                                 1.811890                            1.746600      -1.302663       2.279874                    0.994178       3.647194      10.622486       0.450384       1.354851      -0.692827      -0.029389       0.002520      -0.025527       0.039009      -0.000521       0.015236      -0.002792       0.009845       0.022261      -0.011848      -0.008234       0.020082              1.810799       1.901642      -0.122343       0.260219       1.548049      -0.034764       1.982704           0.000793
           45              H      -1.950767      11.184513      10.515869       0.118394       1.046335 0.75670926E+01  0.73768493E+02                                 1.729726                            1.626298      -1.324586       2.251928                    0.993985       3.707006      10.576996       0.479360       1.310698      -0.699863       0.027091      -0.001244       0.033763       0.043306       0.001916       0.005721      -0.001357      -0.004494       0.012982      -0.007913       0.000737       0.007177              1.765835       1.519793       0.064698       0.377009       1.534164       0.057326       2.243547           0.000784
           46              H      11.080050       2.633298      10.782151       0.115017       1.095223 0.80458364E+01  0.79094411E+02                                 1.747736                            1.652354      -1.107122       2.352446                    0.996938       3.550094       9.942716       0.489627       1.272525      -0.709986      -0.012563      -0.002463       0.034542       0.036838       0.001882      -0.001798      -0.002471       0.005335       0.033269      -0.008981      -0.002703       0.011683              1.786943       1.590777      -0.081906      -0.231524       1.395468       0.019217       2.374585           0.000518
           47              H      -5.150418      11.492665       3.663682       0.109245       1.193560 0.89062871E+01  0.90687621E+02                                 1.903351                            1.775056      -1.546566       2.136955                    0.991570       4.000462      11.772833       0.453415       1.326657      -0.695795       0.010802       0.030950       0.001995       0.032842       0.004297      -0.006468      -0.003845      -0.012890      -0.020133      -0.011628      -0.001185       0.012813              1.961364       1.491839       0.240599       0.130255       2.729783       0.216369       1.662471           0.000450
           48              H      -3.288872       9.260898       9.981008       0.114941       0.983031 0.70771086E+01  0.67843463E+02                                 1.673227                            1.587162      -0.971927       2.423503                    0.997740       3.503775       9.911980       0.478670       1.334805      -0.696716      -0.005588      -0.030105       0.027669       0.041269       0.011483       0.004917      -0.005627      -0.006555       0.020850      -0.017603       0.007299       0.010305              1.709063       1.382524       0.025001      -0.002146       1.976291      -0.423369       1.768375           0.000401
           49              H       0.208584       2.248108      10.247291       0.109498       1.012193 0.70859830E+01  0.67245100E+02                                 1.643152                            1.539426      -0.749163       2.518601                    0.999776       3.337743       9.080124       0.514632       1.254147      -0.715073       0.026621      -0.004653       0.026524       0.037866      -0.006510       0.003522      -0.002549       0.028062       0.025000      -0.019743       0.005641       0.014102              1.689380       1.692205      -0.038569       0.403185       1.392647      -0.063868       1.983288           0.000320
           50              H       7.705913       7.610418       4.455643       0.122416       1.051438 0.78834194E+01  0.77561113E+02                                 1.739511                            1.666136      -1.153642       2.333100                    0.996558       3.621838      10.345774       0.471454       1.320498      -0.699299       0.001282      -0.028351       0.021529       0.035622       0.000242       0.001801      -0.014518      -0.009444       0.009421      -0.011757      -0.005958       0.017715              1.756701       1.496391      -0.106091       0.147157       1.907069      -0.244990       1.866642           0.000275
           51              H       6.391418       8.943408       1.032993       0.103720       1.036774 0.73900531E+01  0.71663369E+02                                 1.731977                            1.617606      -1.047438       2.373514                    0.997043       3.668072      10.460186       0.475694       1.327789      -0.697153      -0.015035      -0.005677      -0.028860       0.033033      -0.001144       0.008148      -0.004623      -0.003290       0.027217      -0.009820      -0.004100       0.013920              1.791490       1.517720       0.098965       0.300147       1.529722       0.190748       2.327029           0.000256
           52              H      -6.180236      11.053782       1.616060       0.100180       1.045663 0.74290717E+01  0.71339768E+02                                 1.674548                            1.572615      -0.828643       2.474494                    0.999372       3.432630       9.393858       0.510937       1.248366      -0.715895      -0.009064       0.024760      -0.023712       0.035461       0.000854       0.010849      -0.004368      -0.012455       0.024719      -0.015728       0.001408       0.014320              1.717280       1.302111      -0.093042       0.102507       2.092615      -0.425386       1.757116           0.000257
           53              H      -2.853325       5.231579      21.086830       0.102078       0.994410 0.72495575E+01  0.70730694E+02                                 1.746127                            1.648996      -1.298092       2.249035                    0.994486       3.959127      11.734844       0.446324       1.406563      -0.679736       0.023483       0.003577       0.025664       0.034970       0.002899       0.005006       0.001347       0.005973       0.020979      -0.007693      -0.002193       0.009887              1.806460       1.957757       0.029321       0.470664       1.426704       0.055333       2.034919          -0.000072
           54              H      -0.821234       2.124380       3.473152       0.119841       0.991723 0.73216374E+01  0.71259748E+02                                 1.719364                            1.641229      -1.215945       2.302848                    0.995882       3.720901      10.839854       0.456151       1.379627      -0.686395      -0.031306      -0.012751       0.002409       0.033889       0.006033       0.008593      -0.004370       0.018404      -0.013776      -0.014283      -0.001624       0.015907              1.740107       2.113009       0.229859      -0.208841       1.519353      -0.085895       1.587959           0.000438
           55              H       6.619689       4.739003      19.642936       0.111272       1.242315 0.95535508E+01  0.98325155E+02                                 1.902957                            1.799040      -1.586633       2.112509                    0.992429       3.954303      11.441117       0.468444       1.270422      -0.708195      -0.025067      -0.013760       0.008553       0.029847       0.008334      -0.009488       0.005239      -0.001052      -0.022219      -0.016761       0.004181       0.012580              1.932775       2.554926       0.073650      -0.124666       1.451035      -0.034795       1.792363           0.000807
           56              H       9.606816       5.565410      17.198186       0.125582       0.992046 0.69675777E+01  0.66099696E+02                                 1.649482                            1.549501      -0.814111       2.502121                    0.999539       3.315182       9.132387       0.499638       1.292211      -0.706997       0.018335       0.008869      -0.029538       0.035880       0.005353      -0.009073      -0.004802       0.013630       0.022988      -0.012668      -0.003871       0.016539              1.685358       1.519387      -0.006519      -0.256277       1.328117      -0.111757       2.208571           0.000388
           57              H      -2.028159       5.511717      18.961160       0.120179       1.012177 0.70945148E+01  0.67756703E+02                                 1.686386                            1.574124      -0.825200       2.497202                    0.999223       3.369701       9.380651       0.489655       1.309744      -0.703077       0.040316       0.008073      -0.008614       0.042009       0.003950      -0.004809      -0.005540       0.029334       0.022303      -0.019806       0.004266       0.015540              1.749946       2.436878       0.036316      -0.032525       1.392093       0.008918       1.420866          -0.000058
           58              H       9.563531       1.099542       4.487781       0.124034       1.166321 0.88332787E+01  0.89131429E+02                                 1.843448                            1.748124      -1.307643       2.269906                    0.993795       3.655978      10.467543       0.467889       1.297340      -0.704622      -0.005622       0.030042       0.025318       0.039687      -0.004131      -0.002263       0.011774      -0.008377       0.014729      -0.009710      -0.006357       0.016068              1.860425       1.526156      -0.052319       0.109803       2.126310       0.372145       1.928809           0.000614
           59              H       4.150744       9.027450       3.654500       0.110642       1.064547 0.80958263E+01  0.81280511E+02                                 1.822015                            1.738007      -1.618875       2.097549                    0.991751       4.185848      12.627506       0.436021       1.399179      -0.679939       0.013027      -0.028042       0.001589       0.030961      -0.007559      -0.002736       0.006252      -0.007278      -0.030079      -0.011943      -0.003268       0.015211              1.854130       1.670005      -0.277801       0.163945       2.243969      -0.188664       1.648415           0.000627
           60              H       2.901852       3.039498       4.542874       0.134660       1.094569 0.84436029E+01  0.84754110E+02                                 1.811902                            1.746611      -1.302541       2.279915                    0.994177       3.647205      10.622577       0.450378       1.354865      -0.692825       0.029390       0.002522       0.025529       0.039011       0.000519       0.015235       0.002794       0.009840       0.022251      -0.011850      -0.008229       0.020079              1.810810       1.901653       0.122344       0.260221       1.548059       0.034764       1.982718           0.000794
           61              H       1.950734      11.184513       0.961831       0.118393       1.046331 0.75670586E+01  0.73768042E+02                                 1.729718                            1.626292      -1.324577       2.251932                    0.993985       3.706997      10.576944       0.479362       1.310694      -0.699864      -0.027091      -0.001244      -0.033763       0.043306      -0.001916       0.005721       0.001358      -0.004494       0.012981      -0.007913       0.000737       0.007177              1.765826       1.519787      -0.064697       0.377005       1.534158      -0.057324       2.243535           0.000785
           62              H       2.038642       2.633298       0.695549       0.115018       1.095222 0.80458427E+01  0.79094620E+02                                 1.747749                            1.652366      -1.107113       2.352451                    0.996938       3.550101       9.942799       0.489619       1.272542      -0.709983       0.012563      -0.002463      -0.034541       0.036838      -0.001881      -0.001798       0.002471       0.005335       0.033268      -0.008980      -0.002703       0.011683              1.786956       1.590787       0.081907      -0.231525       1.395476      -0.019217       2.374605           0.000518
           63              H       5.150385      11.492665       7.814018       0.109246       1.193533 0.89060619E+01  0.90684778E+02                                 1.903327                            1.775037      -1.546569       2.136959                    0.991570       4.000421      11.772687       0.453416       1.326663      -0.695794      -0.010804       0.030949      -0.001995       0.032841      -0.004297      -0.006468       0.003846      -0.012888      -0.020130      -0.011627      -0.001185       0.012812              1.961337       1.491825      -0.240593       0.130253       2.729731      -0.216362       1.662455           0.000449
           64              H       3.288845       9.260898       1.496692       0.114942       0.983023 0.70770377E+01  0.67842627E+02                                 1.673219                            1.587155      -0.971929       2.423501                    0.997740       3.503766       9.911950       0.478670       1.334807      -0.696715       0.005589      -0.030106      -0.027670       0.041270      -0.011482       0.004917       0.005628      -0.006554       0.020852      -0.017603       0.007298       0.010305              1.709055       1.382519      -0.025002      -0.002147       1.976280       0.423365       1.768365           0.000401
           65              H      -0.208591       2.248108       1.230409       0.109498       1.012209 0.70861211E+01  0.67246701E+02                                 1.643164                            1.539436      -0.749166       2.518600                    0.999776       3.337772       9.080207       0.514633       1.254140      -0.715075      -0.026620      -0.004652      -0.026524       0.037865       0.006511       0.003521       0.002549       0.028062       0.025000      -0.019743       0.005642       0.014102              1.689393       1.692219       0.038570       0.403191       1.392656       0.063869       1.983304           0.000321
           66              H       5.412765       7.610418       7.022057       0.122416       1.051444 0.78834668E+01  0.77561668E+02                                 1.739513                            1.666138      -1.153638       2.333100                    0.996558       3.621847      10.345793       0.471455       1.320493      -0.699300      -0.001281      -0.028351      -0.021530       0.035622      -0.000241       0.001801       0.014518      -0.009443       0.009423      -0.011757      -0.005958       0.017715              1.756703       1.496392       0.106090       0.147157       1.907070       0.244991       1.866646           0.000275
           67              H       6.727256       8.943408      10.444707       0.103721       1.036763 0.73899652E+01  0.71662401E+02                                 1.731977                            1.617606      -1.047457       2.373506                    0.997043       3.668056      10.460179       0.475689       1.327805      -0.697150       0.015035      -0.005677       0.028860       0.033033       0.001145       0.008148       0.004623      -0.003290       0.027217      -0.009820      -0.004101       0.013920              1.791490       1.517720      -0.098965       0.300146       1.529722      -0.190747       2.327026           0.000256
           68              H       6.180203      11.053782       9.861640       0.100180       1.045667 0.74291004E+01  0.71340062E+02                                 1.674548                            1.572614      -0.828682       2.474479                    0.999371       3.432628       9.393832       0.510939       1.248359      -0.715896       0.009062       0.024760       0.023712       0.035460      -0.000853       0.010849       0.004367      -0.012455       0.024718      -0.015728       0.001409       0.014319              1.717280       1.302109       0.093040       0.102505       2.092614       0.425386       1.757117           0.000257
           69              H       3.517115       6.001958      22.360855       0.292372       0.534755 0.32537586E+01  0.26295665E+02                                 1.233278                            1.165224      -0.997761       2.507515                    0.999848       2.752764       7.721138       0.484331       1.564822      -0.654003      -0.017187       0.004005       0.009800       0.020186       0.007884       0.004461      -0.003862      -0.007776       0.005700      -0.012163       0.004120       0.008043              1.278438       1.429463      -0.136745      -0.358492       1.074482       0.140315       1.331370           0.000004
           70              H       4.863094       5.465027      22.252965       0.295631       0.509858 0.31808861E+01  0.25727527E+02                                 1.224226                            1.176973      -1.186031       2.425334                    0.999141       2.819261       8.079848       0.463703       1.633112      -0.642882       0.022135      -0.009114       0.012585       0.027044       0.004727       0.003942      -0.001400      -0.007681      -0.002239      -0.008082       0.001587       0.006495              1.250986       1.455269      -0.142009       0.218428       1.090829      -0.079024       1.206860          -0.000105
           71              H       4.899823       7.561394      21.672193       0.146736       0.924300 0.66861063E+01  0.63137713E+02                                 1.614958                            1.545552      -0.840238       2.494251                    0.999135       3.342254       9.358367       0.484133       1.339755      -0.696658       0.005603       0.013995       0.016995       0.022718       0.003717       0.001192       0.001249      -0.021289       0.007522      -0.012590       0.002305       0.010285              1.645182       1.485774       0.341813       0.163081       1.822607       0.342006       1.627164          -0.000025
           72              H       5.242223       6.664952      20.432602       0.140654       0.945742 0.69614431E+01  0.66855840E+02                                 1.675583                            1.604387      -1.049424       2.391455                    0.996323       3.563222      10.286769       0.459956       1.386597      -0.686034       0.015139      -0.005738      -0.011375       0.019786      -0.003363      -0.009635      -0.006157       0.000773      -0.010567      -0.013897       0.004370       0.009527              1.710639       1.904780      -0.098612      -0.539443       1.448938       0.108578       1.778199           0.000085
           73              H       3.803101       7.264914      20.590994       0.157654       0.879731 0.63975057E+01  0.59805511E+02                                 1.569386                            1.519303      -0.848900       2.501540                    0.999342       3.264387       9.122096       0.484246       1.353036      -0.694294      -0.021488       0.007408      -0.010565       0.025064       0.004866       0.004585      -0.007685       0.002143      -0.010443      -0.012266       0.005058       0.007208              1.579066       1.805019      -0.241431       0.257327       1.490471      -0.184902       1.441707          -0.000020
           74              H       3.471202       3.970957      21.520687       0.160168       0.944919 0.68624875E+01  0.64765947E+02                                 1.603286                            1.539747      -0.743844       2.549992                    0.999960       3.160210       8.643683       0.500948       1.295532      -0.707524      -0.001634      -0.020112       0.013064       0.024038       0.003474      -0.000291       0.002301      -0.020596      -0.007121      -0.009742      -0.002648       0.012390              1.623038       1.406226       0.267336      -0.118172       1.856988      -0.373339       1.605900           0.000269
           75              H       2.896602       5.023810      20.508354       0.144782       0.897122 0.64438781E+01  0.60748141E+02                                 1.622728                            1.546766      -1.052852       2.391837                    0.997051       3.506317      10.054252       0.466646       1.392301      -0.684804      -0.018403       0.008690      -0.008379       0.022009      -0.002531       0.006531       0.005392      -0.005754      -0.001711      -0.010424       0.002942       0.007482              1.656517       2.125954      -0.049699       0.415583       1.342261      -0.007419       1.501337          -0.000059
           76              H       4.358026       4.484544      20.333893       0.146552       1.056485 0.78325516E+01  0.76330025E+02                                 1.717316                            1.636330      -0.868177       2.480624                    0.998955       3.321801       9.202811       0.490280       1.281946      -0.710092       0.015364      -0.009883      -0.010592       0.021117       0.000469      -0.004688       0.013935      -0.005669      -0.018504      -0.016372       0.000982       0.015390              1.746639       1.977868      -0.115384      -0.490438       1.426775       0.204061       1.835274           0.000190
           77              H       3.042218       5.670462      10.883155       0.292372       0.534756 0.32537610E+01  0.26295690E+02                                 1.233278                            1.165225      -0.997762       2.507514                    0.999848       2.752765       7.721142       0.484331       1.564822      -0.654003       0.017187      -0.004005       0.009800       0.020186       0.007884      -0.004461       0.003862      -0.007775       0.005700      -0.012163       0.004120       0.008042              1.278439       1.429464      -0.136745       0.358492       1.074482      -0.140315       1.331371           0.000004
           78              H       1.696239       6.207393      10.775265       0.295631       0.509858 0.31808869E+01  0.25727539E+02                                 1.224227                            1.176973      -1.186034       2.425333                    0.999141       2.819263       8.079859       0.463703       1.633113      -0.642882      -0.022135       0.009114       0.012585       0.027044       0.004727      -0.003942       0.001400      -0.007681      -0.002239      -0.008082       0.001587       0.006495              1.250987       1.455270      -0.142009      -0.218429       1.090829       0.079024       1.206861          -0.000105
           79              H       1.659510       4.111026      10.194493       0.146737       0.924300 0.66861063E+01  0.63137715E+02                                 1.614958                            1.545552      -0.840240       2.494250                    0.999135       3.342254       9.358368       0.484133       1.339755      -0.696658      -0.005603      -0.013995       0.016995       0.022718       0.003717      -0.001192      -0.001249      -0.021289       0.007522      -0.012590       0.002305       0.010285              1.645182       1.485774       0.341813      -0.163081       1.822607      -0.342006       1.627164          -0.000025
           80              H       1.317110       5.007468       8.954902       0.140654       0.945740 0.69614316E+01  0.66855713E+02                                 1.675582                            1.604386      -1.049427       2.391454                    0.996323       3.563221      10.286770       0.459955       1.386598      -0.686033      -0.015139       0.005738      -0.011375       0.019786      -0.003363       0.009635       0.006157       0.000773      -0.010567      -0.013898       0.004370       0.009528              1.710639       1.904779      -0.098612       0.539442       1.448938      -0.108577       1.778199           0.000085
           81              H       2.756232       4.407506       9.113294       0.157654       0.879726 0.63974603E+01  0.59804976E+02                                 1.569380                            1.519297      -0.848893       2.501544                    0.999342       3.264377       9.122057       0.484247       1.353036      -0.694294       0.021488      -0.007408      -0.010565       0.025064       0.004866      -0.004585       0.007686       0.002143      -0.010444      -0.012267       0.005058       0.007208              1.579060       1.805012      -0.241429      -0.257325       1.490465       0.184901       1.441702          -0.000020
           82              H       3.088131       7.701463      10.042987       0.160167       0.944920 0.68625018E+01  0.64766121E+02                                 1.603289                            1.539749      -0.743843       2.549992                    0.999960       3.160213       8.643696       0.500947       1.295533      -0.707524       0.001634       0.020112       0.013064       0.024038       0.003474       0.000291      -0.002301      -0.020596      -0.007121      -0.009742      -0.002648       0.012390              1.623041       1.406228       0.267336       0.118172       1.856991       0.373340       1.605902           0.000271
           83              H       3.662731       6.648610       9.030654       0.144782       0.897124 0.64438887E+01  0.60748261E+02                                 1.622729                            1.546767      -1.052853       2.391837                    0.997051       3.506319      10.054257       0.466646       1.392300      -0.684804       0.018403      -0.008690      -0.008379       0.022009      -0.002531      -0.006531      -0.005392      -0.005754      -0.001711      -0.010424       0.002942       0.007482              1.656518       2.125955      -0.049699      -0.415583       1.342262       0.007419       1.501337          -0.000059
           84              H       2.201307       7.187876       8.856193       0.146552       1.056483 0.78325355E+01  0.76329844E+02                                 1.717316                            1.636330      -0.868179       2.480624                    0.998955       3.321799       9.202810       0.490279       1.281948      -0.710091      -0.015365       0.009884      -0.010592       0.021117       0.000469       0.004688      -0.013935      -0.005669      -0.018504      -0.016372       0.000982       0.015390              1.746639       1.977868      -0.115384       0.490438       1.426775      -0.204061       1.835273           0.000190
           85              H       9.601568       6.001958      12.072245       0.292370       0.534766 0.32538314E+01  0.26296339E+02                                 1.233281                            1.165227      -0.997750       2.507519                    0.999848       2.752775       7.721122       0.484338       1.564794      -0.654007       0.017188       0.004005      -0.009800       0.020187      -0.007885       0.004461       0.003862      -0.007775       0.005701      -0.012164       0.004121       0.008043              1.278441       1.429467       0.136746      -0.358493       1.074484      -0.140316       1.331373           0.000004
           86              H       8.255590       5.465027      12.180135       0.295629       0.509866 0.31809451E+01  0.25728082E+02                                 1.224230                            1.176976      -1.186022       2.425337                    0.999141       2.819274       8.079855       0.463708       1.633091      -0.642885      -0.022134      -0.009114      -0.012585       0.027044      -0.004726       0.003942       0.001401      -0.007681      -0.002240      -0.008082       0.001587       0.006495              1.250990       1.455275       0.142010       0.218430       1.090833       0.079025       1.206864          -0.000105
           87              H       8.218855       7.561394      12.760907       0.146738       0.924301 0.66861040E+01  0.63137698E+02                                 1.614961                            1.545553      -0.840246       2.494248                    0.999135       3.342252       9.358368       0.484133       1.339757      -0.696658      -0.005603       0.013995      -0.016995       0.022717      -0.003716       0.001191      -0.001249      -0.021288       0.007523      -0.012590       0.002305       0.010285              1.645185       1.485779      -0.341818       0.163087       1.822607      -0.342010       1.627169          -0.000025
           88              H       7.876458       6.664952      14.000498       0.140656       0.945747 0.69614806E+01  0.66856244E+02                                 1.675584                            1.604386      -1.049424       2.391455                    0.996323       3.563228      10.286766       0.459958       1.386588      -0.686035      -0.015139      -0.005739       0.011375       0.019787       0.003365      -0.009635       0.006157       0.000770      -0.010572      -0.013899       0.004373       0.009526              1.710641       1.904788       0.098618      -0.539447       1.448937      -0.108581       1.778198           0.000085
           89              H      -3.803122       7.264914      13.842106       0.157651       0.879787 0.63980539E+01  0.59812247E+02                                 1.569485                            1.519393      -0.848960       2.501511                    0.999342       3.264562       9.122872       0.484217       1.353080      -0.694284       0.021487       0.007407       0.010565       0.025063      -0.004866       0.004586       0.007685       0.002143      -0.010443      -0.012266       0.005058       0.007208              1.579167       1.805144       0.241458       0.257354       1.490563       0.184923       1.441794          -0.000020
           90              H       9.647486       3.970957      12.912413       0.160168       0.944915 0.68624508E+01  0.64765470E+02                                 1.603278                            1.539739      -0.743842       2.549992                    0.999960       3.160200       8.643628       0.500951       1.295526      -0.707526       0.001635      -0.020112      -0.013064       0.024038      -0.003473      -0.000291      -0.002301      -0.020596      -0.007123      -0.009742      -0.002649       0.012390              1.623030       1.406220      -0.267335      -0.118172       1.856976       0.373336       1.605892           0.000270
           91              H      10.222084       5.023810      13.924746       0.144783       0.897124 0.64438924E+01  0.60748279E+02                                 1.622726                            1.546764      -1.052849       2.391839                    0.997052       3.506319      10.054241       0.466648       1.392295      -0.684805       0.018403       0.008690       0.008379       0.022009       0.002532       0.006529      -0.005392      -0.005755      -0.001712      -0.010424       0.002942       0.007482              1.656515       2.125953       0.049700       0.415582       1.342260       0.007419       1.501334          -0.000059
           92              H       8.760661       4.484544      14.099207       0.146549       1.056510 0.78327801E+01  0.76332746E+02                                 1.717336                            1.636347      -0.868196       2.480614                    0.998955       3.321841       9.202927       0.490281       1.281936      -0.710094      -0.015366      -0.009883       0.010591       0.021118      -0.000469      -0.004689      -0.013935      -0.005672      -0.018503      -0.016373       0.000981       0.015392              1.746659       1.977893       0.115386      -0.490446       1.426790      -0.204065       1.835295           0.000190
           93              H      -3.042235       5.670462       0.594545       0.292370       0.534766 0.32538318E+01  0.26296350E+02                                 1.233282                            1.165228      -0.997753       2.507517                    0.999848       2.752777       7.721135       0.484337       1.564797      -0.654007      -0.017188      -0.004005      -0.009800       0.020187      -0.007885      -0.004460      -0.003862      -0.007775       0.005701      -0.012164       0.004121       0.008043              1.278443       1.429469       0.136746       0.358494       1.074485       0.140316       1.331374           0.000004
           94              H      -1.696257       6.207393       0.702435       0.295629       0.509869 0.31809711E+01  0.25728354E+02                                 1.224236                            1.176982      -1.186031       2.425332                    0.999141       2.819289       8.079917       0.463706       1.633094      -0.642885       0.022134       0.009114      -0.012585       0.027044      -0.004726      -0.003942      -0.001400      -0.007681      -0.002240      -0.008082       0.001587       0.006495              1.250997       1.455284       0.142011      -0.218431       1.090838      -0.079026       1.206870          -0.000104
           95              H      -1.659522       4.111026       1.283207       0.146739       0.924302 0.66861210E+01  0.63137903E+02                                 1.614963                            1.545555      -0.840251       2.494246                    0.999135       3.342256       9.358384       0.484132       1.339757      -0.696658       0.005603      -0.013995      -0.016995       0.022717      -0.003716      -0.001191       0.001249      -0.021288       0.007523      -0.012590       0.002305       0.010285              1.645187       1.485781      -0.341818      -0.163087       1.822609       0.342010       1.627171          -0.000025
           96              H      -1.317125       5.007468       2.522798       0.140656       0.945747 0.69614781E+01  0.66856216E+02                                 1.675584                            1.604386      -1.049424       2.391455                    0.996323       3.563229      10.286770       0.459958       1.386588      -0.686035       0.015139       0.005739       0.011375       0.019787       0.003365       0.009635      -0.006157       0.000770      -0.010572      -0.013899       0.004373       0.009526              1.710641       1.904788       0.098618       0.539447       1.448937       0.108581       1.778197           0.000085
           97              H      10.362455       4.407506       2.364406       0.157651       0.879784 0.63980240E+01  0.59811883E+02                                 1.569480                            1.519388      -0.848951       2.501515                    0.999342       3.264555       9.122839       0.484219       1.353078      -0.694284      -0.021487      -0.007407       0.010565       0.025064      -0.004866      -0.004586      -0.007685       0.002143      -0.010443      -0.012266       0.005059       0.007208              1.579162       1.805138       0.241457      -0.257352       1.490558      -0.184922       1.441789          -0.000020
           98              H      -3.088153       7.701463       1.434712       0.160169       0.944919 0.68624858E+01  0.64765908E+02                                 1.603284                            1.539745      -0.743845       2.549991                    0.999960       3.160204       8.643657       0.500949       1.295530      -0.707525      -0.001635       0.020112      -0.013064       0.024038      -0.003473       0.000291       0.002301      -0.020596      -0.007123      -0.009742      -0.002649       0.012390              1.623036       1.406226      -0.267336       0.118173       1.856984      -0.373339       1.605899           0.000270
           99              H      -3.662751       6.648610       2.447046       0.144782       0.897125 0.64438975E+01  0.60748336E+02                                 1.622727                            1.546765      -1.052848       2.391839                    0.997052       3.506320      10.054243       0.466648       1.392294      -0.684805      -0.018403      -0.008690       0.008379       0.022009       0.002532      -0.006529       0.005392      -0.005755      -0.001712      -0.010424       0.002942       0.007482              1.656516       2.125954       0.049700      -0.415582       1.342260      -0.007419       1.501334          -0.000059
          100              H      -2.201328       7.187876       2.621507       0.146549       1.056510 0.78327827E+01  0.76332795E+02                                 1.717337                            1.636349      -0.868197       2.480614                    0.998955       3.321843       9.202941       0.490280       1.281938      -0.710093       0.015366       0.009884       0.010591       0.021118      -0.000469       0.004689       0.013935      -0.005672      -0.018503      -0.016373       0.000981       0.015392              1.746661       1.977895       0.115387       0.490447       1.426792       0.204066       1.835297           0.000190
          101              C       1.279063       7.029131       0.987082       0.573547      23.504875 0.26295278E+03  0.55109846E+04                                 7.530270                            5.726823      -0.058569       2.026115                    0.999543      22.809462      64.135587       0.624847       0.467715      -1.022636      -0.019619       0.017476      -0.053817       0.059889       0.036054      -0.009666       0.017505      -0.115502      -0.157400      -0.063110      -0.032573       0.095682              8.652490       9.033923      -0.910155       1.091832       4.521890      -0.868729      12.401657           0.000440
          102              C       1.788069       6.781676       2.343746      -0.006187      34.311055 0.42389969E+03  0.98683803E+04                                 9.171907                            6.878897      -0.014325       2.008672                    0.999363      26.965708      76.262394       0.628518       0.418606      -1.066547       0.010879       0.006533       0.037059       0.039172      -0.002252      -0.007380       0.009246      -0.017280      -0.073993      -0.027946       0.004475       0.023470             10.744723      10.985945      -0.464847       0.617044       5.251059      -1.738036      15.997167           0.003480
          103              C       3.122241       6.494534       2.589369      -0.091502      30.367415 0.45121725E+03  0.10811396E+05                                 8.762081                            7.337129      -0.287049       1.893944                    0.997827      29.812780      89.306561       0.571363       0.447402      -1.035200      -0.015950       0.003701       0.026516       0.031164       0.012018      -0.017325       0.005605      -0.061586      -0.074988      -0.041009      -0.004625       0.045634              9.485578      11.766821      -0.789075       0.230155       5.596688      -0.626860      11.093224           0.001166
          104              C       6.607876       9.316926      19.716393      -0.153809      30.708580 0.44017252E+03  0.10449670E+05                                 8.677861                            7.125917      -0.042225       1.969532                    0.998607      29.757764      87.850121       0.596399       0.432603      -1.047133       0.004563       0.009270       0.029753       0.031496       0.011157       0.003270      -0.011855      -0.031855      -0.120952      -0.042643       0.001709       0.040935              9.503709       9.075402      -1.303409       0.778832       5.802776       0.010520      13.632950           0.003700
          105              C       0.966838       6.755997       3.422650      -0.176735      34.018468 0.45514381E+03  0.10925524E+05                                 9.350239                            7.290452      -0.193254       1.906149                    0.999104      30.889074      92.515987       0.582668       0.437917      -1.041103       0.021314       0.018266      -0.008878       0.029440      -0.004607       0.010930       0.022606      -0.099241      -0.160677      -0.060887      -0.019406       0.080293             10.719988      10.588873       0.011210      -2.050314       5.190875      -1.621008      16.380215           0.004884
          106              C       2.740487       6.265755       4.891796      -0.136961      31.576577 0.41247904E+03  0.96285777E+04                                 8.814075                            6.887917       0.026746       1.992787                    0.999457      29.155426      85.180275       0.608332       0.431326      -1.048545       0.032252      -0.008982      -0.025035       0.041805      -0.007845       0.028641      -0.005958      -0.076917      -0.038772      -0.052733       0.005484       0.047249              9.916519      13.369026       0.046486      -2.192613       5.068417      -0.675162      11.312114           0.001605
          107              C       7.502571       9.022781      18.763744       0.174767      34.875398 0.38980158E+03  0.89821930E+04                                 9.688869                            6.856381      -0.383800       1.895657                    0.999314      26.558726      77.394218       0.587746       0.452249      -1.034966      -0.004436       0.001940      -0.027056       0.027486      -0.003541       0.023725      -0.006439      -0.009449       0.039272      -0.025764      -0.003547       0.029311             12.124489      12.838181      -1.691168       4.963018       6.013544       0.009444      17.521743           0.009772
          108              C       1.452231       6.471190       4.680606       0.177560      33.943331 0.36373252E+03  0.82172828E+04                                 9.394632                            6.558689      -0.295838       1.922132                    0.999112      25.909397      74.155469       0.611332       0.443489      -1.042622      -0.024802       0.007602       0.011557       0.028399      -0.002069      -0.029462       0.001493      -0.016886      -0.035232      -0.036975       0.013602       0.023373             11.697789      14.971191      -0.049766      -4.674546       5.084553      -1.204618      15.037623           0.011551
          109              C      -2.492565       8.434491      20.728726       0.597079      20.828511 0.22595012E+03  0.45729217E+04                                 7.055227                            5.362748      -0.191971       2.002174                    0.999349      21.868429      61.016883       0.634062       0.477302      -1.014429       0.050192       0.003698       0.018562       0.053642       0.027318       0.004303       0.017669      -0.152485      -0.120742      -0.060944      -0.042460       0.103405              8.286481      12.626283      -1.956924       2.218134       4.600023      -0.906847       7.633137          -0.003207
          110              C       1.586036       9.940233      20.671338       0.583460      22.231456 0.22843492E+03  0.46215410E+04                                 7.296018                            5.345614      -0.063096       2.041874                    0.999631      21.756457      60.082895       0.645383       0.469098      -1.021995      -0.036113      -0.029707       0.007021       0.047286      -0.035210       0.074381      -0.018642       0.086459       0.077538      -0.069908      -0.041363       0.111271              8.765394       7.343574       3.811858      -2.496333      12.402711      -1.212389       6.549898          -0.004844
          111              C       3.619440       6.284431       3.851916      -0.058558      28.836906 0.39574217E+03  0.91404018E+04                                 8.344699                            6.776061       0.057553       2.023221                    0.998063      28.029593      81.390509       0.609508       0.435084      -1.046538      -0.021853      -0.006267       0.004991       0.023275      -0.009562       0.009257      -0.011928      -0.010702      -0.010547      -0.013148      -0.008514       0.021662              9.241629      11.823619       0.033094      -1.543799       5.223847      -0.584149      10.677422          -0.000017
          112              C       3.000230      11.270889      19.078233      -0.166503      37.347098 0.46046067E+03  0.11041605E+05                                 9.836398                            7.260253      -0.115540       1.928464                    0.999336      30.611244      90.461557       0.595010       0.429282      -1.050440      -0.031931      -0.001313       0.022423       0.039040      -0.023898       0.046864       0.025188       0.029595      -0.031195      -0.065668       0.011210       0.054458             11.692917       9.091845       4.452364      -4.793678      13.594006      -3.180228      12.392899           0.000215
          113              C      -3.883148       8.735639      20.370622      -0.002936      34.474391 0.40681508E+03  0.93679625E+04                                 9.239781                            6.741315      -0.020333       2.010875                    0.999331      26.592544      74.647491       0.634943       0.418913      -1.067010      -0.037232       0.011651      -0.013514       0.041287       0.019241      -0.008745      -0.000381      -0.026970       0.007697      -0.026765       0.003567       0.023197             11.243611      16.050878      -3.209094       3.567512       5.917987      -0.695354      11.761967           0.001745
          114              C      10.205036       0.770380      18.736197       0.154323      36.072153 0.41077159E+03  0.95245486E+04                                 9.709647                            6.913256      -0.259414       1.924966                    0.999462      26.600118      76.030933       0.605433       0.436311      -1.051490       0.004113       0.007543      -0.025481       0.026891       0.002715      -0.020995      -0.008533       0.024323       0.067048      -0.024945      -0.011544       0.036489             11.937164       8.324196       3.752114      -4.838481      13.050059      -2.288501      14.437237           0.011822
          115              C      10.292929       1.858249      19.571774      -0.154624      32.228843 0.47518901E+03  0.11527421E+05                                 9.016547                            7.450360      -0.338493       1.860387                    0.998358      31.043180      93.392846       0.576396       0.438046      -1.041284      -0.016575       0.004900       0.014011       0.022249      -0.013638       0.030141      -0.003325       0.056381      -0.090554      -0.041050      -0.015803       0.056853              9.742037       6.788087       1.391955      -2.919606      10.644095       0.735451      11.793929           0.003439
          116              C       2.341672      11.081796      20.299460      -0.013390      37.598080 0.41300080E+03  0.94998927E+04                                 9.620827                            6.687831       0.083163       2.035773                    0.999292      26.561672      73.341488       0.655673       0.406117      -1.080576       0.014641       0.024841      -0.034449       0.044924      -0.019231      -0.003635       0.012332      -0.008600       0.021182      -0.024095      -0.000425       0.024520             12.042628       9.312485       5.899239      -4.068995      15.987720      -2.595041      10.827679           0.003804
          117              C      -4.279333       8.772991      19.089711      -0.165024      35.210399 0.46169929E+03  0.11127323E+05                                 9.615981                            7.366486      -0.313185       1.873066                    0.998387      30.800831      92.565290       0.576610       0.440751      -1.038983       0.007815       0.007476       0.018981       0.021846       0.027055      -0.036701       0.006658      -0.066745      -0.103542      -0.067346       0.006677       0.060669             11.306737      14.143485      -2.361447       5.040870       6.269042      -1.161456      13.507685           0.002228
          118              C       8.962695       0.520590      21.180948      -0.093878      34.006905 0.47937519E+03  0.11559298E+05                                 9.249078                            7.411017      -0.072049       1.949699                    0.999262      29.764600      86.917435       0.591206       0.429647      -1.054954      -0.010882       0.025326      -0.026673       0.038358      -0.018789      -0.003175      -0.009019       0.034063       0.011740      -0.029996       0.006561       0.023435             10.223523       7.041191       3.176765      -2.329803      13.438192       0.162744      10.191187           0.004136
          119              C      -4.798834       9.020446      21.373773      -0.092841      29.911793 0.42722296E+03  0.10027678E+05                                 8.451011                            6.976061       0.112038       2.015535                    0.999726      29.021638      84.114533       0.610890       0.427167      -1.054549      -0.005121       0.003513      -0.024581       0.025353       0.021310       0.009284      -0.008291      -0.060449      -0.005537      -0.039512       0.000937       0.038576              9.110724      11.488425      -2.083950       0.326566       5.361226       0.187174      10.482520           0.003303
          120              C      11.745169       2.066018      15.786429       0.171897      34.469704 0.37587640E+03  0.85371337E+04                                 9.440108                            6.622977      -0.227767       1.943415                    0.999424      25.912904      73.670958       0.616235       0.437615      -1.049106      -0.012421      -0.002154       0.028572       0.031230       0.005630      -0.004844      -0.021711       0.024601       0.026677      -0.029312       0.005024       0.024287             11.741498       7.212455       1.972775      -5.075979      11.736415      -3.428126      16.275625           0.009630
          121              C      11.960317       1.048183      14.918714      -0.153017      31.639274 0.44730770E+03  0.10663718E+05                                 8.865527                            7.183894      -0.114762       1.939346                    0.998817      30.175968      89.323419       0.593826       0.432658      -1.046915       0.011440      -0.000578      -0.033003       0.034934       0.002092       0.035977      -0.017958       0.055637      -0.080980      -0.050744      -0.006413       0.057158              9.701913       5.898839       0.872493      -2.971385      11.429600      -0.267588      11.777300           0.002596
          122              C       9.736697       1.734522      20.832025      -0.075311      31.264095 0.44742916E+03  0.10604603E+05                                 8.682514                            7.109952       0.153487       2.031513                    0.999398      28.982009      83.907190       0.609952       0.423682      -1.058642      -0.015909      -0.016498      -0.018093       0.029200       0.011370      -0.007219       0.015955       0.002760       0.002387      -0.023666       0.007557       0.016109              9.487717       6.756806       2.166751      -2.613857      11.069102       0.030054      10.637242           0.000998
          123              C       6.979135       9.279574      21.054693      -0.082510      30.125578 0.42043255E+03  0.97965486E+04                                 8.408790                            6.855963       0.342858       2.096602                    0.999726      28.346072      80.981929       0.626985       0.419249      -1.062986       0.012377      -0.005013      -0.029888       0.032736      -0.006932      -0.005447      -0.000700       0.016934       0.010400      -0.013078       0.001002       0.012076              9.222449      10.059864      -1.186045       0.630631       5.423670      -0.353363      12.183811           0.001412
          124              C      -1.007521       3.347650      15.354867      -0.192102      36.365072 0.46123704E+03  0.11082527E+05                                 9.698490                            7.285510      -0.107328       1.930087                    0.999446      30.820576      91.647773       0.590697       0.431546      -1.047389       0.010036      -0.008550      -0.016945       0.021470      -0.016393       0.036915       0.042685       0.053668      -0.069485      -0.075193       0.019284       0.055909             11.513705       7.260851       2.238783      -3.829529      13.437821      -4.585824      13.842443           0.000473
          125              C      -0.473590       3.592771      14.170368      -0.007442      34.651396 0.41150310E+03  0.95217602E+04                                 9.300867                            6.811937       0.011331       2.020578                    0.999465      26.815920      75.941487       0.625983       0.422863      -1.062423       0.001367      -0.045115       0.006268       0.045569      -0.002695       0.000468      -0.000017       0.041814       0.003907      -0.021731       0.001291       0.020440             11.190753       6.558258       1.587728      -2.795274      15.693052      -2.797829      11.320948           0.004362
          126              C      -0.215154       5.040151      13.798491       0.586209      20.782487 0.23418583E+03  0.47875670E+04                                 7.042047                            5.470429      -0.143918       2.014065                    0.999271      22.295289      62.750870       0.625228       0.479196      -1.012292       0.018245       0.049380      -0.018500       0.055800       0.008702       0.064780       0.003717       0.120948       0.017752      -0.064079      -0.037887       0.101966              8.105992       5.894708       0.421113      -1.653193      11.727149      -1.574849       6.696119          -0.000350
          127              C      -0.229581       2.565598      13.334792      -0.091074      30.149002 0.40496135E+03  0.94226675E+04                                 8.587143                            6.856379      -0.039985       1.973792                    0.999372      28.915308      84.722332       0.604698       0.435319      -1.044695      -0.003735       0.001531       0.027904       0.028195      -0.005325       0.011761      -0.002924       0.067200       0.040697      -0.040878       0.006693       0.034185              9.490732       5.677273       0.944987      -1.837944      12.869863      -0.652046       9.925060          -0.000024
          128              C      -0.554923       1.316649      13.679123      -0.070194      29.379153 0.39182984E+03  0.89935233E+04                                 8.291321                            6.623506       0.186670       2.046014                    0.999815      28.185548      80.586067       0.635571       0.419865      -1.059895      -0.006961       0.012203       0.029503       0.032677      -0.003945      -0.006045       0.013862       0.010531       0.032759      -0.017540      -0.002662       0.020202              9.162389       5.423244       1.140116      -2.211741      11.956684      -0.938919      10.107238           0.000550
          129              C      -1.279083       7.029131      10.490618       0.573555      23.504678 0.26295005E+03  0.55109146E+04                                 7.530235                            5.726798      -0.058551       2.026121                    0.999544      22.809360      64.135278       0.624847       0.467715      -1.022635       0.019627       0.017468       0.053816       0.059888      -0.036066      -0.009667      -0.017503      -0.115496      -0.157411      -0.063114      -0.032573       0.095687              8.652446       9.033881       0.910152       1.091805       4.521870       0.868722      12.401588           0.000434
          130              C      -1.788089       6.781676       9.133954      -0.006173      34.310892 0.42389713E+03  0.98683114E+04                                 9.171912                            6.878902      -0.014329       2.008672                    0.999363      26.965601      76.262200       0.628514       0.418609      -1.066544      -0.010888       0.006538      -0.037065       0.039181       0.002256      -0.007375      -0.009249      -0.017270      -0.074005      -0.027948       0.004477       0.023470             10.744730      10.985948       0.464847       0.617038       5.251059       1.738039      15.997182           0.003488
          131              C      -3.122260       6.494534       8.888331      -0.091512      30.366650 0.45120255E+03  0.10810938E+05                                 8.761882                            7.336965      -0.286871       1.894004                    0.997830      29.812186      89.303855       0.571376       0.447397      -1.035205       0.015935       0.003697      -0.026525       0.031163      -0.012036      -0.017328      -0.005603      -0.061591      -0.074957      -0.041013      -0.004624       0.045637              9.485359      11.766544       0.789053       0.230109       5.596559       0.626840      11.092974           0.001162
          132              C       6.510797       9.316926      14.716707      -0.153806      30.708474 0.44017064E+03  0.10449610E+05                                 8.677824                            7.125889      -0.042205       1.969539                    0.998607      29.757702      87.849753       0.596402       0.432602      -1.047135      -0.004560       0.009267      -0.029752       0.031494      -0.011151       0.003273       0.011855      -0.031848      -0.120956      -0.042645       0.001716       0.040929              9.503669       9.075384       1.303406       0.778843       5.802747      -0.010516      13.632876           0.003702
          133              C      -0.966858       6.755997       8.055050      -0.176739      34.018680 0.45514736E+03  0.10925629E+05                                 9.350263                            7.290470      -0.193242       1.906150                    0.999104      30.889230      92.516499       0.582668       0.437915      -1.041104      -0.021316       0.018263       0.008881       0.029441       0.004610       0.010936      -0.022606      -0.099242      -0.160686      -0.060893      -0.019401       0.080294             10.720018      10.588912      -0.011211      -2.050335       5.190887       1.621012      16.380256           0.004879
          134              C      -2.740506       6.265755       6.585904      -0.136955      31.576310 0.41247513E+03  0.96284667E+04                                 8.814030                            6.887890       0.026749       1.992789                    0.999457      29.155327      85.179985       0.608332       0.431326      -1.048545      -0.032253      -0.008980       0.025036       0.041806       0.007854       0.028644       0.005962      -0.076918      -0.038768      -0.052737       0.005484       0.047253              9.916455      13.368907      -0.046483      -2.192547       5.068394       0.675164      11.312064           0.001600
          135              C       5.616102       9.022781      15.669356       0.174765      34.875629 0.38980422E+03  0.89822767E+04                                 9.688952                            6.856433      -0.383824       1.895648                    0.999314      26.558818      77.394793       0.587740       0.452253      -1.034963       0.004436       0.001941       0.027057       0.027487       0.003540       0.023727       0.006442      -0.009452       0.039263      -0.025766      -0.003545       0.029311             12.124609      12.838331       1.691189       4.963120       6.013593      -0.009427      17.521902           0.009760
          136              C      -1.452250       6.471190       6.797094       0.177560      33.943613 0.36373622E+03  0.82173916E+04                                 9.394713                            6.558746      -0.295890       1.922114                    0.999112      25.909487      74.155972       0.611325       0.443493      -1.042620       0.024814       0.007601      -0.011555       0.028408       0.002071      -0.029460      -0.001490      -0.016872      -0.035262      -0.036974       0.013600       0.023374             11.697897      14.971367       0.049765      -4.674604       5.084591       1.204627      15.037733           0.011556
          137              C       2.492541       8.434491      13.704374       0.597083      20.828660 0.22595143E+03  0.45729615E+04                                 7.055306                            5.362795      -0.191983       2.002169                    0.999349      21.868508      61.017483       0.634052       0.477308      -1.014425      -0.050206       0.003701      -0.018578       0.053661      -0.027324       0.004323      -0.017675      -0.152467      -0.120730      -0.060942      -0.042457       0.103399              8.286588      12.626475       1.956966       2.218185       4.600074       0.906864       7.633216          -0.003205
          138              C      -1.586065       9.940233      13.761762       0.583440      22.232124 0.22844292E+03  0.46217437E+04                                 7.296159                            5.345706      -0.063150       2.041852                    0.999631      21.756847      60.084257       0.645378       0.469098      -1.021995       0.036110      -0.029707      -0.007025       0.047284       0.035208       0.074379       0.018640       0.086465       0.077549      -0.069910      -0.041360       0.111270              8.765575       7.343738      -3.811973      -2.496387      12.402976       1.212422       6.550012          -0.004845
          139              C       9.499242       6.284431       7.625784      -0.058573      28.837530 0.39575405E+03  0.91407378E+04                                 8.344795                            6.776151       0.057548       2.023216                    0.998064      28.029955      81.391625       0.609506       0.435083      -1.046540       0.021862      -0.006263      -0.004990       0.023282       0.009544       0.009262       0.011923      -0.010715      -0.010505      -0.013151      -0.008499       0.021650              9.241730      11.823701      -0.033105      -1.543840       5.223914       0.584158      10.677573          -0.000014
          140              C      -3.000263      11.270889      15.354867      -0.166504      37.346802 0.46045767E+03  0.11041505E+05                                 9.836298                            7.260192      -0.115535       1.928465                    0.999336      30.611165      90.460934       0.595018       0.429277      -1.050444       0.031931      -0.001313      -0.022423       0.039040       0.023901       0.046865      -0.025187       0.029590      -0.031190      -0.065670       0.011212       0.054458             11.692778       9.091750      -4.452298      -4.793603      13.593839       3.180136      12.392746           0.000217
          141              C       3.883122       8.735639      14.062478      -0.002933      34.474537 0.40681602E+03  0.93679978E+04                                 9.239833                            6.741339      -0.020367       2.010865                    0.999331      26.592608      74.647938       0.634939       0.418915      -1.067008       0.037232       0.011650       0.013515       0.041286      -0.019234      -0.008746       0.000379      -0.026968       0.007695      -0.026760       0.003569       0.023191             11.243686      16.051003       3.209129       3.567552       5.918022       0.695368      11.762033           0.001741
          142              C       2.913662       0.770380      15.696903       0.154326      36.072012 0.41077093E+03  0.95245277E+04                                 9.709626                            6.913256      -0.259404       1.924971                    0.999462      26.600056      76.030689       0.605432       0.436312      -1.051490      -0.004113       0.007545       0.025484       0.026894      -0.002714      -0.021002       0.008534       0.024310       0.067060      -0.024941      -0.011555       0.036496             11.937121       8.324179      -3.752109      -4.838446      13.050028       2.288471      14.437155           0.011821
          143              C       2.825765       1.858249      14.861326      -0.154623      32.228678 0.47518605E+03  0.11527326E+05                                 9.016507                            7.450332      -0.338434       1.860407                    0.998358      31.043064      93.392282       0.576398       0.438045      -1.041285       0.016572       0.004902      -0.014011       0.022248       0.013637       0.030143       0.003324       0.056381      -0.090559      -0.041053      -0.015801       0.056855              9.741990       6.788063      -1.391961      -2.919585      10.644050      -0.735441      11.793856           0.003439
          144              C      -2.341704      11.081796      14.133640      -0.013378      37.597859 0.41299802E+03  0.94998193E+04                                 9.620823                            6.687832       0.083162       2.035773                    0.999292      26.561558      73.341303       0.655669       0.406120      -1.080574      -0.014629       0.024835       0.034447       0.044915       0.019228      -0.003637      -0.012332      -0.008576       0.021164      -0.024088      -0.000429       0.024517             12.042616       9.312495      -5.899244      -4.068980      15.987697       2.595016      10.827654           0.003804
          145              C       4.279307       8.772991      15.343389      -0.165034      35.210861 0.46170690E+03  0.11127553E+05                                 9.616050                            7.366535      -0.313164       1.873069                    0.998386      30.801158      92.566511       0.576609       0.440749      -1.038984      -0.007819       0.007476      -0.018988       0.021853      -0.027063      -0.036704      -0.006660      -0.066745      -0.103544      -0.067351       0.006677       0.060675             11.306819      14.143587       2.361470       5.040916       6.269092       1.161473      13.507779           0.002236
          146              C       4.156003       0.520590      13.252152      -0.093877      34.007084 0.47937859E+03  0.11559403E+05                                 9.249126                            7.411057      -0.072071       1.949693                    0.999262      29.764652      86.917737       0.591203       0.429648      -1.054953       0.010882       0.025328       0.026673       0.038359       0.018789      -0.003177       0.009017       0.034071       0.011737      -0.029998       0.006560       0.023438             10.223576       7.041233      -3.176797      -2.329800      13.438280      -0.162758      10.191216           0.004139
          147              C       4.798807       9.020446      13.059327      -0.092840      29.911801 0.42722302E+03  0.10027688E+05                                 8.451044                            6.976084       0.112030       2.015534                    0.999726      29.021630      84.114765       0.610886       0.427169      -1.054547       0.005121       0.003515       0.024583       0.025356      -0.021302       0.009283       0.008292      -0.060449      -0.005527      -0.039509       0.000939       0.038570              9.110762      11.488477       2.083963       0.326554       5.361246      -0.187177      10.482563           0.003308
          148              C       1.373525       2.066018      18.646671       0.171927      34.468740 0.37586505E+03  0.85368123E+04                                 9.439952                            6.622889      -0.227802       1.943408                    0.999423      25.912466      73.669464       0.616237       0.437617      -1.049105       0.012427      -0.002169      -0.028572       0.031233      -0.005636      -0.004847       0.021704       0.024568       0.026634      -0.029291       0.005010       0.024281             11.741278       7.212337      -1.972732      -5.075867      11.736200       3.428013      16.275296           0.009630
          149              C       1.158380       1.048183      19.514386      -0.153042      31.640304 0.44732699E+03  0.10664302E+05                                 8.865750                            7.184078      -0.114818       1.939322                    0.998817      30.176591      89.326051       0.593814       0.432662      -1.046912      -0.011453      -0.000585       0.033030       0.034965      -0.002092       0.035997       0.017963       0.055621      -0.081047      -0.050771      -0.006400       0.057171              9.702157       5.898986      -0.872521      -2.971470      11.429860       0.267596      11.777626           0.002599
          150              C       3.381998       1.734522      13.601075      -0.075314      31.264193 0.44743150E+03  0.10604672E+05                                 8.682532                            7.109971       0.153533       2.031525                    0.999398      28.982064      83.907388       0.609951       0.423682      -1.058642       0.015908      -0.016497       0.018094       0.029200      -0.011369      -0.007223      -0.015956       0.002755       0.002388      -0.023668       0.007557       0.016110              9.487735       6.756828      -2.166764      -2.613860      11.069127      -0.030050      10.637250           0.000999
          151              C       6.139538       9.279574      13.378407      -0.082510      30.125696 0.42043456E+03  0.97966006E+04                                 8.408779                            6.855953       0.342852       2.096601                    0.999726      28.346171      80.982061       0.626990       0.419246      -1.062989      -0.012377      -0.005016       0.029889       0.032737       0.006937      -0.005445       0.000700       0.016938       0.010405      -0.013083       0.001006       0.012077              9.222437      10.059864       1.186048       0.630616       5.423657       0.353359      12.183790           0.001409
          152              C       1.007511       3.347650      19.078233      -0.192110      36.365161 0.46123957E+03  0.11082595E+05                                 9.698473                            7.285507      -0.107250       1.930108                    0.999446      30.820635      91.647754       0.590700       0.431543      -1.047391      -0.010040      -0.008545       0.016945       0.021470       0.016394       0.036921      -0.042689       0.053677      -0.069501      -0.075203       0.019285       0.055919             11.513670       7.260841      -2.238779      -3.829519      13.437771       4.585776      13.842398           0.000476
          153              C       0.473580       3.592771      20.262732      -0.007437      34.651279 0.41150185E+03  0.95217278E+04                                 9.300858                            6.811934       0.011371       2.020590                    0.999465      26.815894      75.941502       0.625982       0.422864      -1.062422      -0.001366      -0.045114      -0.006266       0.045567       0.002703       0.000466       0.000018       0.041812       0.003894      -0.021729       0.001287       0.020443             11.190736       6.558256      -1.587749      -2.795269      15.693028       2.797815      11.320924           0.004361
          154              C       0.215139       5.040151      20.634609       0.586165      20.782663 0.23418813E+03  0.47876292E+04                                 7.042111                            5.470474      -0.143936       2.014057                    0.999271      22.295450      62.751567       0.625222       0.479199      -1.012290      -0.018225       0.049380       0.018483       0.055787      -0.008697       0.064794      -0.003718       0.120940       0.017748      -0.064074      -0.037902       0.101976              8.106067       5.894756      -0.421141      -1.653211      11.727273       1.574865       6.696173          -0.000350
          155              C       0.229574       2.565598      21.098308      -0.091079      30.148909 0.40496004E+03  0.94226480E+04                                 8.587210                            6.856432      -0.039992       1.973790                    0.999372      28.915274      84.722828       0.604686       0.435327      -1.044688       0.003738       0.001530      -0.027902       0.028193       0.005329       0.011758       0.002925       0.067204       0.040700      -0.040881       0.006697       0.034184              9.490807       5.677317      -0.945018      -1.837953      12.869979       0.652059       9.925126          -0.000025
          156              C       0.554919       1.316649      20.753977      -0.070191      29.379050 0.39182810E+03  0.89934774E+04                                 8.291313                            6.623498       0.186710       2.046028                    0.999815      28.185492      80.585991       0.635570       0.419866      -1.059894       0.006959       0.012207      -0.029501       0.032676       0.003944      -0.006040      -0.013866       0.010543       0.032746      -0.017546      -0.002652       0.020198              9.162380       5.423240      -1.140132      -2.211733      11.956678       0.938920      10.107221           0.000552
          157              C       5.280270       4.643289      12.464782       0.573548      23.504834 0.26295227E+03  0.55109699E+04                                 7.530258                            5.726815      -0.058561       2.026117                    0.999543      22.809420      64.135395       0.624848       0.467714      -1.022636       0.019620      -0.017476      -0.053818       0.059889       0.036054       0.009666      -0.017505      -0.115502      -0.157403      -0.063110      -0.032573       0.095683              8.652475       9.033908      -0.910155      -1.091834       4.521884       0.868729      12.401632           0.000436
          158              C       4.771264       4.890744      13.821446      -0.006188      34.311071 0.42390003E+03  0.98683898E+04                                 9.171908                            6.878899      -0.014325       2.008672                    0.999363      26.965720      76.262424       0.628518       0.418606      -1.066547      -0.010880      -0.006532       0.037060       0.039172      -0.002252       0.007381      -0.009245      -0.017280      -0.073993      -0.027946       0.004475       0.023470             10.744723      10.985946      -0.464848      -0.617046       5.251060       1.738036      15.997164           0.003482
          159              C       3.437092       5.177886      14.067069      -0.091503      30.367448 0.45121785E+03  0.10811415E+05                                 8.762087                            7.337134      -0.287050       1.893943                    0.997827      29.812809      89.306676       0.571363       0.447402      -1.035200       0.015950      -0.003701       0.026516       0.031164       0.012019       0.017325      -0.005605      -0.061585      -0.074987      -0.041009      -0.004624       0.045634              9.485585      11.766827      -0.789075      -0.230156       5.596692       0.626861      11.093235           0.001163
          160              C      -0.048543       2.355494       8.238693      -0.153809      30.708558 0.44017197E+03  0.10449653E+05                                 8.677856                            7.125912      -0.042223       1.969533                    0.998607      29.757735      87.850000       0.596399       0.432603      -1.047133      -0.004563      -0.009270       0.029753       0.031496       0.011158      -0.003270       0.011855      -0.031857      -0.120951      -0.042643       0.001708       0.040936              9.503707       9.075391      -1.303406      -0.778834       5.802771      -0.010520      13.632957           0.003702
          161              C       5.592495       4.916423      14.900350      -0.176736      34.018484 0.45514417E+03  0.10925535E+05                                 9.350241                            7.290456      -0.193253       1.906149                    0.999104      30.889093      92.516060       0.582667       0.437917      -1.041103      -0.021314      -0.018265      -0.008878       0.029440      -0.004606      -0.010930      -0.022607      -0.099240      -0.160678      -0.060887      -0.019405       0.080293             10.719989      10.588877       0.011208       2.050308       5.190877       1.621008      16.380215           0.004881
          162              C       3.818846       5.406665      16.369496      -0.136960      31.576547 0.41247867E+03  0.96285673E+04                                 8.814071                            6.887915       0.026746       1.992787                    0.999457      29.155411      85.180225       0.608332       0.431326      -1.048545      -0.032252       0.008982      -0.025035       0.041805      -0.007844      -0.028641       0.005958      -0.076917      -0.038771      -0.052733       0.005484       0.047249              9.916512      13.369006       0.046485       2.192605       5.068415       0.675163      11.312116           0.001602
          163              C      -0.943238       2.649639       7.286044       0.174768      34.875323 0.38980007E+03  0.89821496E+04                                 9.688856                            6.856366      -0.383799       1.895657                    0.999313      26.558683      77.394054       0.587747       0.452249      -1.034966       0.004436      -0.001940      -0.027057       0.027486      -0.003541      -0.023725       0.006439      -0.009451       0.039268      -0.025764      -0.003546       0.029310             12.124477      12.838169      -1.691163      -4.963026       6.013534      -0.009442      17.521728           0.009761
          164              C       5.107102       5.201230      16.158306       0.177560      33.943349 0.36373305E+03  0.82172978E+04                                 9.394636                            6.558695      -0.295838       1.922131                    0.999112      25.909410      74.155525       0.611331       0.443490      -1.042622       0.024802      -0.007602       0.011557       0.028399      -0.002069       0.029462      -0.001493      -0.016885      -0.035229      -0.036975       0.013601       0.023373             11.697792      14.971184      -0.049767       4.674540       5.084556       1.204620      15.037636           0.011558
          165              C       9.051898       3.237929       9.251026       0.597101      20.827652 0.22593944E+03  0.45726492E+04                                 7.055014                            5.362604      -0.191908       2.002202                    0.999349      21.867955      61.015074       0.634073       0.477299      -1.014432      -0.050194      -0.003697       0.018563       0.053644       0.027321      -0.004302      -0.017670      -0.152492      -0.120747      -0.060948      -0.042462       0.103410              8.286211      12.625824      -1.956838      -2.218023       4.599894       0.906811       7.632916          -0.003212
          166              C       4.973297       1.732187       9.193638       0.583475      22.230857 0.22842810E+03  0.46213660E+04                                 7.295872                            5.345522      -0.063053       2.041893                    0.999631      21.756147      60.081697       0.645392       0.469096      -1.021996       0.036114       0.029708       0.007022       0.047287      -0.035211      -0.074383       0.018641       0.086463       0.077536      -0.069910      -0.041364       0.111273              8.765203       7.343419       3.811745       2.496272      12.402418       1.212341       6.549772          -0.004846
          167              C       2.939893       5.387989      15.329616      -0.058557      28.836905 0.39574216E+03  0.91404017E+04                                 8.344698                            6.776061       0.057554       2.023221                    0.998063      28.029598      81.390529       0.609508       0.435084      -1.046538       0.021853       0.006267       0.004992       0.023275      -0.009561      -0.009257       0.011928      -0.010702      -0.010547      -0.013148      -0.008513       0.021662              9.241628      11.823614       0.033094       1.543794       5.223845       0.584150      10.677425          -0.000014
          168              C       3.559103       0.401531       7.600533      -0.166504      37.347100 0.46046069E+03  0.11041604E+05                                 9.836395                            7.260252      -0.115542       1.928463                    0.999336      30.611241      90.461504       0.595010       0.429281      -1.050440       0.031931       0.001313       0.022423       0.039040      -0.023899      -0.046864      -0.025188       0.029596      -0.031193      -0.065669       0.011210       0.054458             11.692913       9.091846       4.452367       4.793677      13.594006       3.180230      12.392886           0.000216
          169              C      10.442481       2.936781       8.892922      -0.002941      34.474364 0.40681488E+03  0.93679498E+04                                 9.239754                            6.741298      -0.020316       2.010880                    0.999331      26.592514      74.647193       0.634946       0.418911      -1.067012       0.037235      -0.011652      -0.013515       0.041290       0.019240       0.008744       0.000381      -0.026970       0.007693      -0.026764       0.003566       0.023198             11.243579      16.050842      -3.209083      -3.567504       5.917967       0.695353      11.761928           0.001741
          170              C      -3.645703      10.902040       7.258497       0.154322      36.072120 0.41077097E+03  0.95245303E+04                                 9.709640                            6.913250      -0.259415       1.924966                    0.999462      26.600102      76.030864       0.605433       0.436311      -1.051491      -0.004113      -0.007543      -0.025481       0.026891       0.002715       0.020995       0.008533       0.024323       0.067047      -0.024945      -0.011544       0.036489             11.937155       8.324193       3.752112       4.838482      13.050048       2.288503      14.437225           0.011820
          171              C      -3.733596       9.814171       8.094074      -0.154625      32.228880 0.47518960E+03  0.11527438E+05                                 9.016552                            7.450363      -0.338492       1.860387                    0.998358      31.043206      93.392933       0.576396       0.438046      -1.041284       0.016575      -0.004900       0.014010       0.022249      -0.013638      -0.030140       0.003325       0.056381      -0.090552      -0.041049      -0.015803       0.056853              9.742043       6.788093       1.391955       2.919613      10.644097      -0.735450      11.793938           0.003441
          172              C       4.217661       0.590624       8.821760      -0.013394      37.598017 0.41300035E+03  0.94998749E+04                                 9.620801                            6.687817       0.083174       2.035777                    0.999292      26.561647      73.341274       0.655675       0.406116      -1.080578      -0.014642      -0.024842      -0.034449       0.044925      -0.019231       0.003635      -0.012331      -0.008599       0.021182      -0.024095      -0.000424       0.024519             12.042594       9.312465       5.899224       4.068986      15.987671       2.595035      10.827646           0.003800
          173              C      10.838666       2.899429       7.612011      -0.165026      35.210491 0.46170041E+03  0.11127354E+05                                 9.615993                            7.366494      -0.313184       1.873065                    0.998387      30.800852      92.565304       0.576610       0.440750      -1.038983      -0.007814      -0.007475       0.018981       0.021845       0.027056       0.036702      -0.006658      -0.066747      -0.103536      -0.067346       0.006677       0.060669             11.306758      14.143529      -2.361452      -5.040899       6.269049       1.161461      13.507697           0.002230
          174              C      -2.403362      11.151830       9.703248      -0.093879      34.006929 0.47937561E+03  0.11559310E+05                                 9.249081                            7.411020      -0.072054       1.949698                    0.999262      29.764613      86.917470       0.591206       0.429647      -1.054954       0.010882      -0.025327      -0.026673       0.038358      -0.018790       0.003175       0.009018       0.034063       0.011740      -0.029996       0.006561       0.023435             10.223527       7.041200       3.176774       2.329808      13.438197      -0.162732      10.191184           0.004138
          175              C      11.358167       2.651974       9.896073      -0.092843      29.911806 0.42722316E+03  0.10027682E+05                                 8.451009                            6.976060       0.112041       2.015536                    0.999726      29.021638      84.114476       0.610890       0.427166      -1.054549       0.005122      -0.003514      -0.024582       0.025354       0.021311      -0.009283       0.008291      -0.060450      -0.005533      -0.039513       0.000938       0.038576              9.110722      11.488429      -2.083950      -0.326575       5.361225      -0.187171      10.482511           0.003304
          176              C      -5.185836       9.606402       4.308729       0.171897      34.469633 0.37587541E+03  0.85371049E+04                                 9.440092                            6.622966      -0.227762       1.943417                    0.999424      25.912870      73.670811       0.616236       0.437615      -1.049106       0.012421       0.002154       0.028572       0.031230       0.005630       0.004844       0.021711       0.024603       0.026676      -0.029312       0.005025       0.024287             11.741477       7.212445       1.972774       5.075970      11.736397       3.428125      16.275589           0.009632
          177              C      -5.400984      10.624237       3.441014      -0.153017      31.639222 0.44730683E+03  0.10663691E+05                                 8.865514                            7.183886      -0.114758       1.939347                    0.998817      30.175931      89.323248       0.593826       0.432658      -1.046915      -0.011440       0.000578      -0.033003       0.034934       0.002092      -0.035978       0.017958       0.055637      -0.080979      -0.050745      -0.006413       0.057158              9.701898       5.898832       0.872490       2.971381      11.429580       0.267588      11.777281           0.002593
          178              C      -3.177364       9.937898       9.354325      -0.075311      31.264110 0.44742932E+03  0.10604609E+05                                 8.682519                            7.109955       0.153485       2.031512                    0.999398      28.982016      83.907235       0.609952       0.423683      -1.058642       0.015910       0.016498      -0.018093       0.029200       0.011370       0.007219      -0.015955       0.002760       0.002388      -0.023665       0.007557       0.016109              9.487723       6.756813       2.166754       2.613862      11.069108      -0.030050      10.637247           0.000996
          179              C      -0.419802       2.392846       9.576993      -0.082510      30.125573 0.42043234E+03  0.97965428E+04                                 8.408791                            6.855963       0.342856       2.096602                    0.999726      28.346064      80.981912       0.626985       0.419249      -1.062986      -0.012378       0.005013      -0.029888       0.032736      -0.006932       0.005447       0.000700       0.016934       0.010400      -0.013077       0.001002       0.012076              9.222451      10.059865      -1.186044      -0.630632       5.423671       0.353364      12.183818           0.001409
          180              C       7.566854       8.324770       3.877167      -0.192102      36.365080 0.46123705E+03  0.11082528E+05                                 9.698491                            7.285510      -0.107328       1.930087                    0.999446      30.820579      91.647778       0.590697       0.431546      -1.047389      -0.010036       0.008550      -0.016945       0.021470      -0.016393      -0.036915      -0.042685       0.053668      -0.069487      -0.075193       0.019284       0.055909             11.513706       7.260853       2.238786       3.829530      13.437826       4.585830      13.842441           0.000472
          181              C       7.032923       8.079649       2.692668      -0.007442      34.651387 0.41150300E+03  0.95217567E+04                                 9.300864                            6.811935       0.011333       2.020579                    0.999465      26.815913      75.941451       0.625983       0.422863      -1.062423      -0.001366       0.045115       0.006267       0.045569      -0.002695      -0.000469       0.000017       0.041814       0.003908      -0.021731       0.001291       0.020440             11.190748       6.558257       1.587728       2.795273      15.693045       2.797830      11.320944           0.004364
          182              C       6.774487       6.632269       2.320791       0.586209      20.782476 0.23418568E+03  0.47875629E+04                                 7.042043                            5.470426      -0.143915       2.014066                    0.999271      22.295278      62.750813       0.625228       0.479196      -1.012292      -0.018245      -0.049381      -0.018501       0.055800       0.008702      -0.064780      -0.003717       0.120948       0.017753      -0.064079      -0.037887       0.101966              8.105986       5.894704       0.421112       1.653191      11.727141       1.574847       6.696113          -0.000350
          183              C       6.788914       9.106822       1.857092      -0.091073      30.148966 0.40496078E+03  0.94226506E+04                                 8.587136                            6.856375      -0.039985       1.973792                    0.999372      28.915281      84.722227       0.604698       0.435319      -1.044695       0.003735      -0.001531       0.027904       0.028195      -0.005325      -0.011762       0.002925       0.067201       0.040696      -0.040878       0.006692       0.034186              9.490723       5.677268       0.944985       1.837942      12.869852       0.652046       9.925051          -0.000027
          184              C       7.114256      10.355771       2.201423      -0.070195      29.379144 0.39182975E+03  0.89935203E+04                                 8.291318                            6.623504       0.186671       2.046014                    0.999815      28.185541      80.586025       0.635571       0.419865      -1.059895       0.006962      -0.012203       0.029502       0.032677      -0.003945       0.006045      -0.013862       0.010531       0.032760      -0.017540      -0.002662       0.020202              9.162384       5.423241       1.140114       2.211739      11.956679       0.938919      10.107232           0.000552
          185              C       7.838416       4.643289      21.968318       0.573556      23.504664 0.26294988E+03  0.55109092E+04                                 7.530229                            5.726794      -0.058546       2.026123                    0.999544      22.809339      64.135178       0.624848       0.467715      -1.022636      -0.019627      -0.017468       0.053816       0.059888      -0.036066       0.009667       0.017503      -0.115496      -0.157412      -0.063114      -0.032573       0.095687              8.652440       9.033874       0.910152      -1.091810       4.521867      -0.868723      12.401580           0.000439
          186              C       8.347422       4.890744      20.611654      -0.006174      34.310890 0.42389713E+03  0.98683117E+04                                 9.171912                            6.878903      -0.014329       2.008672                    0.999363      26.965600      76.262201       0.628513       0.418610      -1.066544       0.010888      -0.006537      -0.037065       0.039181       0.002257       0.007376       0.009249      -0.017271      -0.074005      -0.027948       0.004477       0.023471             10.744729      10.985949       0.464847      -0.617040       5.251059      -1.738039      15.997181           0.003486
          187              C       9.681593       5.177886      20.366031      -0.091511      30.366649 0.45120241E+03  0.10810937E+05                                 8.761889                            7.336969      -0.286886       1.894000                    0.997830      29.812208      89.304011       0.571375       0.447397      -1.035204      -0.015935      -0.003696      -0.026524       0.031163      -0.012036       0.017327       0.005603      -0.061592      -0.074960      -0.041013      -0.004626       0.045638              9.485368      11.766549       0.789051      -0.230109       5.596561      -0.626840      11.092994           0.001164
          188              C       0.048536       2.355494       3.239007      -0.153807      30.708480 0.44017054E+03  0.10449606E+05                                 8.677825                            7.125888      -0.042203       1.969539                    0.998607      29.757698      87.849727       0.596402       0.432602      -1.047135       0.004560      -0.009267      -0.029752       0.031493      -0.011152      -0.003273      -0.011855      -0.031849      -0.120956      -0.042645       0.001715       0.040930              9.503672       9.075378       1.303405      -0.778846       5.802746       0.010518      13.632891           0.003703
          189              C       7.526191       4.916423      19.532750      -0.176739      34.018661 0.45514714E+03  0.10925623E+05                                 9.350259                            7.290468      -0.193242       1.906151                    0.999104      30.889222      92.516471       0.582668       0.437915      -1.041104       0.021316      -0.018263       0.008881       0.029441       0.004610      -0.010937       0.022606      -0.099242      -0.160686      -0.060894      -0.019401       0.080294             10.720013      10.588909      -0.011209       2.050327       5.190886      -1.621010      16.380243           0.004881
          190              C       9.299839       5.406665      18.063604      -0.136954      31.576285 0.41247482E+03  0.96284581E+04                                 8.814027                            6.887889       0.026749       1.992789                    0.999457      29.155318      85.179967       0.608332       0.431326      -1.048544       0.032253       0.008981       0.025036       0.041806       0.007854      -0.028644      -0.005962      -0.076918      -0.038769      -0.052737       0.005484       0.047253              9.916451      13.368889      -0.046484       2.192541       5.068392      -0.675165      11.312070           0.001602
          191              C       0.943231       2.649639       4.191656       0.174765      34.875593 0.38980325E+03  0.89822484E+04                                 9.688943                            6.856422      -0.383823       1.895649                    0.999314      26.558796      77.394696       0.587741       0.452252      -1.034963      -0.004436      -0.001941       0.027057       0.027487       0.003540      -0.023727      -0.006442      -0.009453       0.039262      -0.025766      -0.003544       0.029311             12.124602      12.838327       1.691186      -4.963128       6.013585       0.009427      17.521894           0.009761
          192              C       8.011583       5.201230      18.274794       0.177559      33.943638 0.36373683E+03  0.82174088E+04                                 9.394718                            6.558752      -0.295889       1.922114                    0.999112      25.909502      74.156026       0.611325       0.443493      -1.042620      -0.024814      -0.007601      -0.011555       0.028408       0.002071       0.029460       0.001490      -0.016871      -0.035260      -0.036974       0.013600       0.023374             11.697900      14.971362       0.049766       4.674598       5.084594      -1.204628      15.037745           0.011554
          193              C       4.066792       3.237929       2.226674       0.597090      20.828385 0.22594801E+03  0.45728740E+04                                 7.055238                            5.362750      -0.191967       2.002177                    0.999349      21.868343      61.016852       0.634056       0.477307      -1.014426       0.050207      -0.003702      -0.018579       0.053662      -0.027325      -0.004322       0.017676      -0.152469      -0.120731      -0.060943      -0.042457       0.103400              8.286503      12.626331       1.956938      -2.218151       4.600032      -0.906853       7.633147          -0.003206
          194              C       8.145398       1.732187       2.284062       0.583447      22.231757 0.22843866E+03  0.46216352E+04                                 7.296072                            5.345650      -0.063123       2.041864                    0.999631      21.756662      60.083561       0.645383       0.469097      -1.021995      -0.036110       0.029708      -0.007025       0.047285       0.035208      -0.074380      -0.018640       0.086467       0.077548      -0.069911      -0.041360       0.111271              8.765464       7.343647      -3.811907       2.496353      12.402805      -1.212396       6.549939          -0.004846
          195              C      -2.939909       5.387989      19.103484      -0.058572      28.837540 0.39575411E+03  0.91407417E+04                                 8.344802                            6.776155       0.057535       2.023212                    0.998064      28.029973      81.391751       0.609505       0.435083      -1.046539      -0.021862       0.006264      -0.004989       0.023282       0.009543      -0.009262      -0.011923      -0.010716      -0.010504      -0.013151      -0.008498       0.021649              9.241739      11.823710      -0.033106       1.543835       5.223916      -0.584159      10.677590          -0.000016
          196              C       9.559596       0.401531       3.877167      -0.166504      37.346842 0.46045758E+03  0.11041501E+05                                 9.836302                            7.260189      -0.115535       1.928464                    0.999336      30.611163      90.460881       0.595018       0.429277      -1.050444      -0.031930       0.001312      -0.022423       0.039039       0.023902      -0.046864       0.025187       0.029591      -0.031187      -0.065669       0.011212       0.054457             11.692795       9.091766      -4.452313       4.793623      13.593853      -3.180163      12.392768           0.000217
          197              C       2.676211       2.936781       2.584778      -0.002934      34.474492 0.40681546E+03  0.93679797E+04                                 9.239820                            6.741331      -0.020364       2.010866                    0.999331      26.592577      74.647779       0.634940       0.418914      -1.067008      -0.037232      -0.011650       0.013515       0.041286      -0.019234       0.008746      -0.000379      -0.026969       0.007696      -0.026761       0.003569       0.023192             11.243671      16.050982       3.209122      -3.567549       5.918013      -0.695366      11.762018           0.001743
          198              C       3.645671      10.902040       4.219203       0.154325      36.071976 0.41076940E+03  0.95244836E+04                                 9.709620                            6.913241      -0.259408       1.924970                    0.999462      26.600022      76.030562       0.605433       0.436311      -1.051490       0.004113      -0.007545       0.025484       0.026894      -0.002714       0.021001      -0.008534       0.024311       0.067057      -0.024941      -0.011554       0.036495             11.937130       8.324188      -3.752116       4.838470      13.050015      -2.288498      14.437186           0.011819
          199              C       3.733568       9.814171       3.383626      -0.154623      32.228680 0.47518593E+03  0.11527322E+05                                 9.016508                            7.450331      -0.338435       1.860407                    0.998358      31.043042      93.392191       0.576398       0.438045      -1.041285      -0.016572      -0.004902      -0.014011       0.022248       0.013638      -0.030143      -0.003324       0.056382      -0.090557      -0.041053      -0.015802       0.056855              9.741996       6.788066      -1.391955       2.919596      10.644037       0.735443      11.793884           0.003440
          200              C       8.901037       0.590624       2.655940      -0.013382      37.597894 0.41299834E+03  0.94998260E+04                                 9.620821                            6.687829       0.083168       2.035775                    0.999292      26.561565      73.341259       0.655670       0.406119      -1.080574       0.014629      -0.024836       0.034447       0.044916       0.019227       0.003637       0.012332      -0.008576       0.021162      -0.024087      -0.000429       0.024516             12.042620       9.312500      -5.899249       4.068988      15.987698      -2.595024      10.827662           0.003801
          201              C       2.280026       2.899429       3.865689      -0.165035      35.210910 0.46170733E+03  0.11127566E+05                                 9.616058                            7.366538      -0.313165       1.873068                    0.998386      30.801168      92.566532       0.576609       0.440749      -1.038984       0.007819      -0.007476      -0.018988       0.021854      -0.027063       0.036704       0.006660      -0.066744      -0.103545      -0.067351       0.006676       0.060675             11.306835      14.143616       2.361473      -5.040937       6.269096      -1.161475      13.507792           0.002233
          202              C       2.403330      11.151830       1.774452      -0.093877      34.007137 0.47937922E+03  0.11559423E+05                                 9.249137                            7.411062      -0.072078       1.949690                    0.999262      29.764687      86.917887       0.591202       0.429648      -1.054952      -0.010881      -0.025328       0.026673       0.038358       0.018790       0.003176      -0.009017       0.034071       0.011738      -0.029999       0.006560       0.023438             10.223591       7.041245      -3.176806       2.329809      13.438296       0.162749      10.191233           0.004139
          203              C       1.760526       2.651974       1.581627      -0.092839      29.911754 0.42722217E+03  0.10027663E+05                                 8.451036                            6.976078       0.112027       2.015533                    0.999726      29.021592      84.114625       0.610886       0.427169      -1.054546      -0.005121      -0.003515       0.024583       0.025355      -0.021302      -0.009283      -0.008292      -0.060449      -0.005529      -0.039509       0.000938       0.038571              9.110754      11.488465       2.083960      -0.326559       5.361241       0.187176      10.482554           0.003307
          204              C       5.185808       9.606402       7.168971       0.171927      34.468672 0.37586314E+03  0.85367583E+04                                 9.439941                            6.622870      -0.227804       1.943408                    0.999423      25.912414      73.669275       0.616238       0.437617      -1.049105      -0.012427       0.002169      -0.028572       0.031233      -0.005636       0.004846      -0.021705       0.024569       0.026630      -0.029292       0.005012       0.024280             11.741279       7.212340      -1.972742       5.075882      11.736188      -3.428034      16.275309           0.009629
          205              C       5.400953      10.624237       8.036686      -0.153043      31.640298 0.44732657E+03  0.10664288E+05                                 8.865747                            7.184073      -0.114814       1.939323                    0.998817      30.176572      89.325945       0.593815       0.432661      -1.046912       0.011454       0.000585       0.033030       0.034964      -0.002092      -0.035996      -0.017963       0.055621      -0.081044      -0.050771      -0.006401       0.057171              9.702158       5.898989      -0.872518       2.971481      11.429840      -0.267596      11.777646           0.002593
          206              C       3.177335       9.937898       2.123374      -0.075314      31.264210 0.44743164E+03  0.10604677E+05                                 8.682539                            7.109975       0.153529       2.031524                    0.999398      28.982068      83.907429       0.609951       0.423683      -1.058642      -0.015909       0.016496       0.018094       0.029199      -0.011369       0.007223       0.015956       0.002756       0.002387      -0.023667       0.007558       0.016110              9.487746       6.756835      -2.166769       2.613864      11.069141       0.030047      10.637261           0.000997
          207              C       0.419795       2.392846       1.900707      -0.082510      30.125694 0.42043442E+03  0.97965968E+04                                 8.408779                            6.855952       0.342853       2.096601                    0.999726      28.346166      80.982045       0.626990       0.419246      -1.062989       0.012377       0.005016       0.029889       0.032737       0.006937       0.005445      -0.000700       0.016937       0.010406      -0.013082       0.001006       0.012076              9.222438      10.059861       1.186047      -0.630618       5.423657      -0.353359      12.183796           0.001408
          208              C       5.551822       8.324770       7.600533      -0.192110      36.365199 0.46123942E+03  0.11082590E+05                                 9.698481                            7.285505      -0.107251       1.930108                    0.999446      30.820629      91.647726       0.590700       0.431543      -1.047391       0.010040       0.008545       0.016945       0.021470       0.016394      -0.036921       0.042689       0.053678      -0.069501      -0.075203       0.019284       0.055919             11.513692       7.260854      -2.238795       3.829537      13.437791      -4.585805      13.842430           0.000472
          209              C       6.085753       8.079649       8.785032      -0.007440      34.651331 0.41150235E+03  0.95217412E+04                                 9.300864                            6.811935       0.011375       2.020591                    0.999465      26.815908      75.941520       0.625982       0.422863      -1.062423       0.001366       0.045115      -0.006266       0.045568       0.002704      -0.000466      -0.000018       0.041813       0.003895      -0.021730       0.001287       0.020443             11.190748       6.558265      -1.587759       2.795279      15.693038      -2.797832      11.320942           0.004360
          210              C       6.344194       6.632269       9.156909       0.586168      20.782586 0.23418708E+03  0.47876017E+04                                 7.042089                            5.470458      -0.143928       2.014060                    0.999271      22.295397      62.751348       0.625223       0.479199      -1.012290       0.018225      -0.049380       0.018483       0.055787      -0.008697      -0.064794       0.003718       0.120942       0.017750      -0.064075      -0.037902       0.101977              8.106043       5.894739      -0.421141       1.653206      11.727238      -1.574859       6.696152          -0.000349
          211              C       6.329759       9.106822       9.620608      -0.091079      30.148894 0.40495974E+03  0.94226385E+04                                 8.587205                            6.856428      -0.039988       1.973791                    0.999372      28.915258      84.722748       0.604686       0.435327      -1.044688      -0.003738      -0.001530      -0.027903       0.028193       0.005329      -0.011758      -0.002925       0.067204       0.040700      -0.040881       0.006697       0.034184              9.490803       5.677315      -0.945019       1.837954      12.869972      -0.652064       9.925122          -0.000028
          212              C       6.004414      10.355771       9.276277      -0.070191      29.379072 0.39182831E+03  0.89934830E+04                                 8.291317                            6.623499       0.186711       2.046028                    0.999815      28.185501      80.586016       0.635570       0.419866      -1.059894      -0.006959      -0.012207      -0.029501       0.032676       0.003944       0.006040       0.013866       0.010543       0.032745      -0.017546      -0.002652       0.020198              9.162386       5.423244      -1.140133       2.211738      11.956680      -0.938922      10.107233           0.000554
          213              C       4.557426       6.903069      21.061579      -0.290624      22.191912 0.34617705E+03  0.77299443E+04                                 6.812124                            6.087590       0.114164       2.052929                    0.994626      28.300103      80.710401       0.683289       0.401443      -1.068166      -0.039093      -0.094490       0.065010       0.121173       0.032374      -0.017168      -0.062709      -0.097434      -0.056676      -0.054081      -0.048608       0.102689              7.159872       7.118149       1.162975      -0.994827       7.817796      -0.872950       6.543670           0.000304
          214              C       3.683724       4.729665      20.972053      -0.296354      21.681053 0.33377523E+03  0.73874270E+04                                 6.703132                            5.970207       0.125480       2.057393                    0.994786      28.204389      80.156235       0.691053       0.400457      -1.068523       0.041638       0.081259       0.068823       0.114339       0.024865       0.030102       0.072491      -0.104152      -0.044867      -0.069017      -0.043507       0.112525              7.030646       7.381874       1.297334       0.446960       7.119351       1.072343       6.590713           0.000649
          215              C       2.001907       4.769351       9.583879      -0.290625      22.191922 0.34617732E+03  0.77299516E+04                                 6.812126                            6.087592       0.114165       2.052929                    0.994626      28.300104      80.710396       0.683289       0.401443      -1.068166       0.039093       0.094490       0.065010       0.121173       0.032374       0.017168       0.062709      -0.097434      -0.056676      -0.054081      -0.048608       0.102689              7.159873       7.118149       1.162976       0.994828       7.817799       0.872950       6.543670           0.000303
          216              C       2.875609       6.942755       9.494353      -0.296354      21.681059 0.33377536E+03  0.73874307E+04                                 6.703134                            5.970208       0.125478       2.057392                    0.994786      28.204397      80.156275       0.691052       0.400457      -1.068523      -0.041638      -0.081259       0.068823       0.114339       0.024865      -0.030102      -0.072492      -0.104152      -0.044867      -0.069018      -0.043507       0.112525              7.030648       7.381876       1.297336      -0.446961       7.119355      -1.072343       6.590713           0.000647
          217              C       8.561254       6.903069      13.371520      -0.290627      22.191831 0.34617424E+03  0.77298486E+04                                 6.812002                            6.087469       0.114220       2.052949                    0.994626      28.300054      80.709503       0.683313       0.401430      -1.068177       0.039097      -0.094486      -0.065012       0.121173      -0.032380      -0.017163       0.062716      -0.097429      -0.056668      -0.054088      -0.048606       0.102694              7.159743       7.118056      -1.162910      -0.994762       7.817618       0.872921       6.543554           0.000302
          218              C       9.434962       4.729665      13.461047      -0.296354      21.681088 0.33377558E+03  0.73874343E+04                                 6.703128                            5.970203       0.125477       2.057392                    0.994786      28.204447      80.156325       0.691054       0.400456      -1.068524      -0.041642       0.081260      -0.068820       0.114339      -0.024866       0.030103      -0.072489      -0.104164      -0.044859      -0.069018      -0.043509       0.112527              7.030642       7.381880      -1.297327       0.446953       7.119331      -1.072343       6.590715           0.000647
          219              C      -2.001921       4.769351       1.893821      -0.290627      22.191823 0.34617422E+03  0.77298480E+04                                 6.812000                            6.087469       0.114222       2.052949                    0.994626      28.300051      80.709485       0.683313       0.401430      -1.068177      -0.039097       0.094486      -0.065012       0.121173      -0.032380       0.017163      -0.062716      -0.097428      -0.056669      -0.054089      -0.048605       0.102694              7.159740       7.118054      -1.162907       0.994763       7.817615      -0.872920       6.543551           0.000303
          220              C      -2.875629       6.942755       1.983347      -0.296354      21.681103 0.33377593E+03  0.73874449E+04                                 6.703132                            5.970207       0.125473       2.057391                    0.994785      28.204466      80.156418       0.691054       0.400456      -1.068523       0.041643      -0.081260      -0.068820       0.114339      -0.024865      -0.030103       0.072489      -0.104164      -0.044860      -0.069018      -0.043509       0.112527              7.030646       7.381885      -1.297330      -0.446951       7.119336       1.072343       6.590718           0.000649
          221              N       0.621817       6.447845       5.819194      -0.095198      37.490794 0.40029673E+03  0.89913934E+04                                 9.271926                            6.347980       0.641955       2.237549                    0.999773      25.640671      66.408482       0.722339       0.377503      -1.118198      -0.102591       0.015146      -0.190842       0.217197      -0.007964      -0.141079       0.010539      -0.094416      -0.414772      -0.220473       0.096576       0.123897             11.967679      16.894478       0.315545      -8.902821       5.105394      -0.298765      13.903164           0.094817
          222              N      11.190248       1.949294      17.074227      -0.082352      34.545693 0.39225906E+03  0.87754482E+04                                 8.837684                            6.319315       0.579967       2.229232                    0.999807      25.285150      65.579362       0.717152       0.381767      -1.113899       0.009469      -0.168336      -0.116625       0.205008      -0.001164       0.006594      -0.137060       0.226418       0.059383      -0.206241       0.096875       0.109366             11.176444       7.984239       2.698333      -5.877820       8.646743      -5.133438      16.898348           0.062461
          223              N      10.786194       0.814735      17.351987      -0.084959      32.498595 0.39628555E+03  0.88723947E+04                                 8.453034                            6.325905       0.628557       2.238914                    0.999831      25.482442      65.733602       0.722446       0.378676      -1.118151      -0.000182       0.182154       0.110978       0.213299      -0.001293      -0.004768      -0.139696       0.246002       0.057383      -0.215715       0.101272       0.114443             10.392020       7.583926       2.614210      -5.317289       8.658564      -4.523809      14.933569           0.061144
          224              N       7.182475       8.976091      17.374942      -0.107364      40.055807 0.45448988E+03  0.10559388E+05                                 9.817129                            6.838646       0.514528       2.190402                    0.999794      26.447463      70.129482       0.683194       0.385876      -1.109821      -0.165444       0.013778       0.142202       0.218593      -0.001754       0.159087      -0.018661      -0.181754      -0.057661      -0.212681       0.089884       0.122796             12.763894      11.613486      -0.051862       8.755411       6.055909      -0.138804      20.622287           0.080730
          225              N      -0.621836       6.447845       5.658506      -0.095153      37.488321 0.40026952E+03  0.89906080E+04                                 9.271425                            6.347688       0.642182       2.237631                    0.999773      25.640046      66.405705       0.722370       0.377494      -1.118208       0.102591       0.015148       0.190836       0.217193       0.007971      -0.141086      -0.010534      -0.094408      -0.414780      -0.220479       0.096579       0.123900             11.966972      16.893491      -0.315521      -8.902189       5.105149       0.298741      13.902277           0.094813
          226              N       1.928446       1.949294      17.358873      -0.082349      34.545685 0.39225994E+03  0.87754709E+04                                 8.837681                            6.319322       0.579905       2.229215                    0.999806      25.285147      65.579314       0.717152       0.381767      -1.113899      -0.009471      -0.168342       0.116620       0.205010       0.001163       0.006593       0.137056       0.226411       0.059388      -0.206234       0.096873       0.109361             11.176427       7.984242      -2.698324      -5.877817       8.646723       5.133406      16.898316           0.062466
          227              N       2.332504       0.814735      17.081113      -0.084957      32.497980 0.39627837E+03  0.88721872E+04                                 8.452906                            6.325831       0.628553       2.238918                    0.999831      25.482260      65.732801       0.722453       0.378674      -1.118154       0.000183       0.182148      -0.110973       0.213291       0.001298      -0.004773       0.139697       0.245997       0.057399      -0.215715       0.101275       0.114440             10.391834       7.583810      -2.614156      -5.317175       8.658425       4.523700      14.933267           0.061149
          228              N       5.936199       8.976091      17.058158      -0.107329      40.053745 0.45446462E+03  0.10558638E+05                                 9.816735                            6.838406       0.514619       2.190439                    0.999794      26.446880      70.127045       0.683215       0.385870      -1.109827       0.165439       0.013782      -0.142212       0.218596       0.001756       0.159100       0.018659      -0.181747      -0.057634      -0.212690       0.089885       0.122805             12.763343      11.613019       0.051862       8.754990       6.055685       0.138805      20.621324           0.080740
          229              N       5.937516       5.224575      17.296894      -0.095190      37.490458 0.40029292E+03  0.89912843E+04                                 9.271869                            6.347947       0.641960       2.237552                    0.999773      25.640550      66.408037       0.722341       0.377503      -1.118199       0.102588      -0.015146      -0.190838       0.217193      -0.007965       0.141077      -0.010539      -0.094413      -0.414763      -0.220468       0.096574       0.123894             11.967600      16.894359       0.315542       8.902750       5.105366       0.298762      13.903074           0.094818
          230              N      -4.630915       9.723126       5.596527      -0.082360      34.545960 0.39226245E+03  0.87755449E+04                                 8.837733                            6.319346       0.579960       2.229228                    0.999807      25.285257      65.579762       0.717150       0.381767      -1.113898      -0.009469       0.168339      -0.116627       0.205011      -0.001164      -0.006595       0.137062       0.226423       0.059384      -0.206245       0.096877       0.109368             11.176507       7.984287       2.698352       5.877861       8.646791       5.133474      16.898444           0.062455
          231              N      -4.226861      10.857685       5.874287      -0.084965      32.498794 0.39628833E+03  0.88724740E+04                                 8.453071                            6.325930       0.628551       2.238911                    0.999831      25.482525      65.733919       0.722444       0.378677      -1.118151       0.000182      -0.182156       0.110980       0.213301      -0.001293       0.004768       0.139698       0.246005       0.057381      -0.215718       0.101273       0.114445             10.392067       7.583963       2.614224       5.317319       8.658603       4.523834      14.933635           0.061138
          232              N      -0.623142       2.696329       5.897242      -0.107378      40.056411 0.45449718E+03  0.10559605E+05                                 9.817237                            6.838710       0.514514       2.190395                    0.999794      26.447661      70.130277       0.683190       0.385877      -1.109820       0.165449      -0.013777       0.142205       0.218599      -0.001755      -0.159091       0.018661      -0.181762      -0.057662      -0.212687       0.089888       0.122799             12.764046      11.613622      -0.051863      -8.755535       6.055972       0.138808      20.622544           0.080724
          233              N       7.181169       5.224575      17.136206      -0.095145      37.487967 0.40026551E+03  0.89904932E+04                                 9.271364                            6.347653       0.642190       2.237636                    0.999773      25.639922      66.405240       0.722373       0.377493      -1.118208      -0.102589      -0.015148       0.190833       0.217189       0.007971       0.141083       0.010535      -0.094405      -0.414773      -0.220474       0.096576       0.123898             11.966887      16.893365      -0.315518       8.902114       5.105119      -0.298739      13.902178           0.094825
          234              N       4.630887       9.723126       5.881173      -0.082371      34.546545 0.39227032E+03  0.87757683E+04                                 8.837844                            6.319419       0.579877       2.229201                    0.999806      25.285467      65.580563       0.717144       0.381768      -1.113897       0.009471       0.168351       0.116625       0.205020       0.001164      -0.006594      -0.137062       0.226422       0.059387      -0.206244       0.096877       0.109367             11.176656       7.984399      -2.698389       5.877963       8.646881      -5.133533      16.898687           0.062446
          235              N       4.226829      10.857685       5.603413      -0.084979      32.498830 0.39628964E+03  0.88725093E+04                                 8.453069                            6.325934       0.628523       2.238904                    0.999831      25.482583      65.734056       0.722445       0.378676      -1.118152      -0.000183      -0.182157      -0.110978       0.213301       0.001299       0.004772      -0.139704       0.246009       0.057398      -0.215725       0.101280       0.114445             10.392057       7.583967      -2.614222       5.317316       8.658591      -4.523817      14.933612           0.061136
          236              N       0.623134       2.696329       5.580458      -0.107342      40.054339 0.45447178E+03  0.10558852E+05                                 9.816843                            6.838469       0.514600       2.190430                    0.999794      26.447075      70.127834       0.683210       0.385871      -1.109826      -0.165445      -0.013781      -0.142215       0.218602       0.001756      -0.159104      -0.018659      -0.181755      -0.057639      -0.212696       0.089889       0.122808             12.763493      11.613153       0.051863      -8.755111       6.055747      -0.138807      20.621579           0.080727
          237              N       4.161243       5.766175      21.777788      -0.116932      21.180832 0.31408539E+03  0.68667019E+04                                 6.920270                            6.063250      -0.820932       1.823620                    0.993777      25.215175      71.901629       0.638280       0.438929      -1.041265      -0.013674       0.009700      -0.156686       0.157580       0.049174       0.012853      -0.001016      -0.094401      -0.049435      -0.063132      -0.013451       0.076584              7.440514       7.135020       1.280358      -0.316913       8.113204       0.243649       7.073317           0.000098
          238              N       2.398090       5.906245      10.300088      -0.116932      21.180833 0.31408543E+03  0.68667032E+04                                 6.920270                            6.063250      -0.820933       1.823620                    0.993777      25.215180      71.901651       0.638280       0.438929      -1.041265       0.013673      -0.009700      -0.156686       0.157580       0.049174      -0.012853       0.001015      -0.094401      -0.049435      -0.063132      -0.013452       0.076584              7.440514       7.135022       1.280359       0.316912       8.113204      -0.243651       7.073315           0.000099
          239              N       8.957440       5.766175      12.655312      -0.116927      21.181392 0.31409549E+03  0.68669548E+04                                 6.920272                            6.063253      -0.820932       1.823621                    0.993778      25.215460      71.901819       0.638297       0.438916      -1.041276       0.013674       0.009700       0.156686       0.157580      -0.049167       0.012854       0.001015      -0.094401      -0.049434      -0.063128      -0.013450       0.076578              7.440515       7.135022      -1.280346      -0.316908       8.113200      -0.243639       7.073323           0.000098
          240              N      -2.398107       5.906245       1.177612      -0.116927      21.181393 0.31409559E+03  0.68669581E+04                                 6.920273                            6.063254      -0.820936       1.823619                    0.993778      25.215475      71.901889       0.638297       0.438916      -1.041276      -0.013674      -0.009700       0.156686       0.157580      -0.049167      -0.012854      -0.001015      -0.094401      -0.049436      -0.063128      -0.013451       0.076579              7.440515       7.135027      -1.280344       0.316907       8.113197       0.243642       7.073322           0.000098
          241              O       0.098379       7.442335       0.860827      -0.538434      32.533829 0.50775679E+03  0.12039607E+05                                 8.111087                            7.003182       0.414652       2.199952                    0.994693      27.111486      70.903597       0.713154       0.362215      -1.135832       0.020024       0.017376      -0.002826       0.026662      -0.003869       0.025338      -0.006036       0.007135      -0.221858      -0.079541       0.031841       0.047700              8.828974      12.826188      -0.912057       2.307604       5.665648      -0.833409       7.995086           0.013835
          242              O       2.058314       6.940421      -0.020660      -0.581069      36.617242 0.57886447E+03  0.14095210E+05                                 8.662415                            7.385516       0.649854       2.268979                    0.995894      27.388902      71.131927       0.711861       0.353359      -1.149989      -0.013496       0.007468       0.012431       0.019810       0.002556      -0.068976       0.028551      -0.028110       0.030759      -0.079637       0.006665       0.072972              9.521507      10.325285      -0.968704      -3.499428       5.911472       0.689590      12.327764           0.006581
          243              O       0.821216       9.986923      21.697444      -0.499084      28.404134 0.45062306E+03  0.10340143E+05                                 7.317327                            6.506368       0.874555       2.345832                    0.998361      26.436283      67.360156       0.757701       0.352286      -1.147135       0.015022       0.015796      -0.010738       0.024300       0.006390      -0.040686       0.001949       0.023469       0.102258      -0.036339      -0.023288       0.059627              7.833428       7.996732       2.069651      -2.564200       7.426908      -0.808522       8.076645           0.161979
          244              O       1.734279       8.922398      20.097453      -0.479871      27.403426 0.39791877E+03  0.88698107E+04                                 7.136166                            6.116736       0.752948       2.318902                    0.998224      25.642364      64.839809       0.779309       0.352595      -1.144479      -0.020318       0.030546       0.003141       0.036821      -0.012469       0.047140       0.004784      -0.013724      -0.020865      -0.054607       0.011574       0.043033              7.829106       5.846313       1.220834      -0.587441      12.096137       1.058450       5.544869           0.092669
          245              O      -1.643785       8.357453      19.900036      -0.495461      26.186227 0.40781193E+03  0.91565218E+04                                 6.910502                            6.201758       0.613481       2.265162                    0.997614      26.079625      66.426641       0.771320       0.353672      -1.142332      -0.010813       0.012729       0.018598       0.024997       0.002758      -0.028657       0.015371      -0.029067      -0.065693      -0.045627       0.014177       0.031451              7.283213      10.577818      -0.518558      -1.095013       5.049503      -0.074722       6.222318           0.101916
          246              O      -2.185587       8.273411      21.906338      -0.539576      31.124368 0.47985728E+03  0.11213197E+05                                 7.838515                            6.766730       0.646075       2.267616                    0.996179      26.992044      69.970831       0.732507       0.357830      -1.139829       0.007883       0.028502      -0.026976       0.040028       0.006720       0.031926      -0.016449      -0.039275       0.087339      -0.050418       0.003998       0.046419              8.649928       9.307965      -1.219531       3.420117       5.684269      -1.700620      10.957551           0.107445
          247              O       0.419791       5.152206      12.692041      -0.615762      37.018615 0.62656368E+03  0.15561568E+05                                 8.679718                            7.675809       0.803602       2.293746                    0.996379      28.410671      74.517171       0.699365       0.352626      -1.150596      -0.018447      -0.005892       0.024327       0.031094       0.007724      -0.019538      -0.015699       0.092760       0.139037      -0.071923       0.012083       0.059841              9.426367       8.792944       0.944975      -2.619624       8.404359      -2.327682      11.081797           0.063675
          248              O      -0.619211       5.941262      14.383854      -0.506475      28.108815 0.42164774E+03  0.95714810E+04                                 7.303220                            6.360361       0.441543       2.211423                    0.997344      26.227316      67.746343       0.749949       0.359787      -1.134475       0.024248       0.000153      -0.015373       0.028711      -0.016696       0.051336       0.025117       0.019339      -0.063001      -0.068790       0.013894       0.054896              7.872223       6.525912      -1.416030      -0.630313      11.214618       0.639362       5.876138           0.006125
          249              O      -0.098401       7.442335      10.616872      -0.538436      32.534113 0.50776219E+03  0.12039771E+05                                 8.111139                            7.003224       0.414629       2.199945                    0.994693      27.111590      70.904032       0.713151       0.362215      -1.135831      -0.020019       0.017388       0.002831       0.026667       0.003860       0.025334       0.006029       0.007151      -0.221830      -0.079530       0.031836       0.047693              8.829031      12.826270       0.912074       2.307618       5.665675       0.833415       7.995147           0.013840
          250              O      -2.058334       6.940421      11.498360      -0.581070      36.617407 0.57886687E+03  0.14095284E+05                                 8.662441                            7.385531       0.649863       2.268982                    0.995894      27.388924      71.132027       0.711860       0.353359      -1.149989       0.013497       0.007470      -0.012429       0.019811      -0.002555      -0.068974      -0.028552      -0.028115       0.030755      -0.079637       0.006667       0.072971              9.521541      10.325340       0.968714      -3.499455       5.911485      -0.689596      12.327797           0.006581
          251              O      -0.821245       9.986923      12.735656      -0.499025      28.403182 0.45060418E+03  0.10339597E+05                                 7.317148                            6.506218       0.874567       2.345840                    0.998360      26.435861      67.358631       0.757712       0.352284      -1.147137      -0.015026       0.015798       0.010740       0.024304      -0.006390      -0.040687      -0.001958       0.023440       0.102228      -0.036341      -0.023277       0.059617              7.833226       7.996541      -2.069566      -2.564134       7.426680       0.808488       8.076456           0.162030
          252              O      -1.734305       8.922398      14.335647      -0.479830      27.402943 0.39790995E+03  0.88695649E+04                                 7.136081                            6.116666       0.752966       2.318912                    0.998224      25.642116      64.838997       0.779314       0.352595      -1.144479       0.020317       0.030551      -0.003140       0.036824       0.012470       0.047130      -0.004781      -0.013719      -0.020862      -0.054595       0.011569       0.043026              7.829008       5.846250      -1.220814      -0.587418      12.095974      -1.058446       5.544801           0.092696
          253              O       1.643761       8.357453      14.533064      -0.495422      26.185957 0.40780635E+03  0.91563663E+04                                 6.910459                            6.201718       0.613412       2.265142                    0.997613      26.079417      66.426030       0.771322       0.353673      -1.142332       0.010818       0.012730      -0.018596       0.024998      -0.002754      -0.028650      -0.015368      -0.029059      -0.065677      -0.045615       0.014171       0.031444              7.283171      10.577761       0.518562      -1.095011       5.049476       0.074721       6.222276           0.101952
          254              O       2.185563       8.273411      12.526762      -0.539550      31.124141 0.47985260E+03  0.11213061E+05                                 7.838480                            6.766697       0.646122       2.267631                    0.996179      26.991892      69.970372       0.732509       0.357830      -1.139829      -0.007874       0.028494       0.026963       0.040011      -0.006713       0.031928       0.016442      -0.039257       0.087319      -0.050406       0.003993       0.046413              8.649895       9.307933       1.219533       3.420117       5.684246       1.700616      10.957507           0.107473
          255              O      -0.419806       5.152206      21.741059      -0.615732      37.018939 0.62657053E+03  0.15561801E+05                                 8.679825                            7.675898       0.803523       2.293722                    0.996378      28.410657      74.517607       0.699353       0.352630      -1.150591       0.018470      -0.005900      -0.024384       0.031153      -0.007736      -0.019575       0.015710       0.092764       0.139189      -0.071953       0.012045       0.059907              9.426487       8.793053      -0.944996      -2.619657       8.404482       2.327724      11.081927           0.063670
          256              O       0.619194       5.941262      20.049246      -0.506477      28.108376 0.42163950E+03  0.95712388E+04                                 7.303106                            6.360266       0.441541       2.211420                    0.997345      26.227242      67.745765       0.749961       0.359783      -1.134479      -0.024252       0.000140       0.015366       0.028711       0.016700       0.051332      -0.025128       0.019338      -0.063017      -0.068797       0.013905       0.054892              7.872094       6.525797       1.415996      -0.630307      11.214427      -0.639378       5.876056           0.006123
          257              O       6.460954       4.230085      12.338527      -0.538443      32.533695 0.50775403E+03  0.12039521E+05                                 8.111054                            7.003154       0.414674       2.199960                    0.994693      27.111453      70.903367       0.713157       0.362214      -1.135833      -0.020024      -0.017377      -0.002826       0.026662      -0.003869      -0.025338       0.006037       0.007134      -0.221868      -0.079544       0.031843       0.047701              8.828939      12.826131      -0.912057      -2.307601       5.665629       0.833409       7.995055           0.013832
          258              O       4.501019       4.731999      11.457040      -0.581071      36.617164 0.57886319E+03  0.14095169E+05                                 8.662397                            7.385503       0.649867       2.268984                    0.995894      27.388889      71.131827       0.711863       0.353358      -1.149990       0.013495      -0.007467       0.012432       0.019810       0.002556       0.068976      -0.028551      -0.028110       0.030756      -0.079637       0.006666       0.072972              9.521485      10.325259      -0.968703       3.499413       5.911462      -0.689587      12.327733           0.006579
          259              O       5.738117       1.685497      10.219744      -0.499170      28.405302 0.45064649E+03  0.10340817E+05                                 7.317535                            6.506545       0.874520       2.345813                    0.998361      26.436856      67.362110       0.757689       0.352287      -1.147135      -0.015016      -0.015792      -0.010734       0.024292       0.006388       0.040684      -0.001939       0.023511       0.102292      -0.036334      -0.023304       0.059638              7.833659       7.996962       2.069743       2.564275       7.427158       0.808547       8.076856           0.161916
          260              O       4.825054       2.750022       8.619753      -0.479923      27.404149 0.39793195E+03  0.88701788E+04                                 7.136295                            6.116841       0.752930       2.318891                    0.998224      25.642720      64.841000       0.779302       0.352596      -1.144479       0.020320      -0.030542       0.003142       0.036818      -0.012474      -0.047153      -0.004789      -0.013728      -0.020875      -0.054624       0.011580       0.043044              7.829252       5.846427       1.220870       0.587465      12.096364      -1.058464       5.544966           0.092625
          261              O       8.203118       3.314967       8.422336      -0.495572      26.187768 0.40784245E+03  0.91573849E+04                                 6.910800                            6.202015       0.613407       2.265128                    0.997614      26.080376      66.429353       0.771299       0.353675      -1.142329       0.010801      -0.012729       0.018598       0.024991       0.002765       0.028680      -0.015380      -0.029088      -0.065755      -0.045664       0.014193       0.031471              7.283540      10.578337      -0.518590       1.095025       5.049702       0.074736       6.222582           0.101836
          262              O       8.744920       3.399009      10.428638      -0.539685      31.125983 0.47988867E+03  0.11214119E+05                                 7.838797                            6.766964       0.645999       2.267581                    0.996179      26.992802      69.973478       0.732492       0.357831      -1.139827      -0.007892      -0.028503      -0.026970       0.040026       0.006728      -0.031948       0.016449      -0.039322       0.087337      -0.050453       0.004024       0.046429              8.650250       9.308353      -1.219589      -3.420251       5.684455       1.700689      10.957942           0.107358
          263              O       6.139542       6.520214       1.214341      -0.615769      37.018741 0.62656641E+03  0.15561653E+05                                 8.679737                            7.675826       0.803600       2.293744                    0.996379      28.410728      74.517364       0.699364       0.352626      -1.150596       0.018447       0.005894       0.024326       0.031093       0.007724       0.019538       0.015699       0.092764       0.139042      -0.071926       0.012084       0.059842              9.426388       8.792963       0.944977       2.619628       8.404382       2.327688      11.081819           0.063668
          264              O       7.178544       5.731158       2.906154      -0.506478      28.108765 0.42164673E+03  0.95714510E+04                                 7.303208                            6.360351       0.441551       2.211426                    0.997344      26.227292      67.746225       0.749950       0.359786      -1.134476      -0.024248      -0.000152      -0.015373       0.028710      -0.016696      -0.051337      -0.025118       0.019339      -0.063003      -0.068791       0.013895       0.054896              7.872210       6.525902      -1.416028       0.630311      11.214602      -0.639362       5.876126           0.006124
          265              O       6.657734       4.230085      22.094573      -0.538438      32.534020 0.50776033E+03  0.12039713E+05                                 8.111118                            7.003207       0.414642       2.199949                    0.994693      27.111563      70.903880       0.713152       0.362215      -1.135832       0.020018      -0.017388       0.002831       0.026666       0.003860      -0.025335      -0.006029       0.007152      -0.221835      -0.079531       0.031837       0.047694              8.829008      12.826233       0.912072      -2.307615       5.665663      -0.833416       7.995128           0.013838
          266              O       8.617667       4.731999       0.020660      -0.581071      36.617327 0.57886548E+03  0.14095240E+05                                 8.662425                            7.385521       0.649870       2.268985                    0.995894      27.388900      71.131917       0.711861       0.353359      -1.149990      -0.013497      -0.007469      -0.012429       0.019810      -0.002555       0.068974       0.028552      -0.028115       0.030754      -0.079637       0.006667       0.072971              9.521522      10.325317       0.968713       3.499446       5.911476       0.689593      12.327773           0.006577
          267              O       7.380578       1.685497       1.257956      -0.499074      28.403920 0.45061887E+03  0.10340022E+05                                 7.317288                            6.506336       0.874524       2.345822                    0.998360      26.436188      67.359826       0.757703       0.352286      -1.147136       0.015022      -0.015794       0.010738       0.024298      -0.006388       0.040685       0.001951       0.023467       0.102246      -0.036336      -0.023287       0.059623              7.833383       7.996697      -2.069629       2.564187       7.426849      -0.808507       8.076602           0.161993
          268              O       8.293638       2.750022       2.857947      -0.479865      27.403469 0.39791944E+03  0.88698313E+04                                 7.136181                            6.116747       0.752939       2.318900                    0.998224      25.642346      64.839823       0.779307       0.352596      -1.144478      -0.020318      -0.030547      -0.003140       0.036822       0.012474      -0.047139       0.004784      -0.013723      -0.020871      -0.054607       0.011574       0.043033              7.829123       5.846336      -1.220844       0.587436      12.096157       1.058455       5.544876           0.092668
          269              O       4.915572       3.314967       3.055364      -0.495456      26.186380 0.40781474E+03  0.91566025E+04                                 6.910538                            6.201786       0.613402       2.265136                    0.997613      26.079634      66.426777       0.771317       0.353673      -1.142331      -0.010814      -0.012730      -0.018596       0.024997      -0.002756       0.028658       0.015370      -0.029064      -0.065692      -0.045627       0.014177       0.031450              7.283257      10.577900       0.518570       1.095012       5.049528      -0.074724       6.222343           0.101920
          270              O       4.373770       3.399009       1.049062      -0.539581      31.124513 0.47985986E+03  0.11213273E+05                                 7.838539                            6.766747       0.646113       2.267626                    0.996179      26.992087      69.970997       0.732506       0.357830      -1.139829       0.007876      -0.028495       0.026962       0.040012      -0.006715      -0.031934      -0.016441      -0.039270       0.087320      -0.050416       0.004000       0.046416              8.649962       9.308015       1.219544      -3.420143       5.684284      -1.700629      10.957588           0.107449
          271              O       6.979139       6.520214      10.263359      -0.615763      37.019497 0.62658273E+03  0.15562181E+05                                 8.679913                            7.675975       0.803502       2.293712                    0.996378      28.410903      74.518458       0.699349       0.352631      -1.150591      -0.018469       0.005901      -0.024381       0.031151      -0.007738       0.019574      -0.015711       0.092781       0.139203      -0.071964       0.012052       0.059911              9.426587       8.793139      -0.945011       2.619682       8.404588      -2.327758      11.082034           0.063644
          272              O       5.940139       5.731158       8.571546      -0.506483      28.108296 0.42163791E+03  0.95711904E+04                                 7.303082                            6.360246       0.441564       2.211428                    0.997345      26.227224      67.745599       0.749964       0.359782      -1.134480       0.024251      -0.000139       0.015366       0.028710       0.016700      -0.051333       0.025129       0.019338      -0.063021      -0.068799       0.013906       0.054893              7.872067       6.525775       1.415986       0.630306      11.214392       0.639378       5.876035           0.006122

******************************************************
Auxiliary information for the entire system
The total spin magnetic moment of the unit cell is   3.893606
The total net atomic charge of the unit cell is   -0.000011
Accuracy of reproducing the electrostatic potential in the unit cell:
  The inner radius (bohr) =    5.0000
  The outer radius (bohr) =   12.0000
  Valid grid points have density less than (e/(bohr^3)) =    0.0001
  The number of valid grid points were=        65968
  The rms potential error without charges in kcal/mol is=      6.98711
  The rms potential error with partial charges in kcal/mol is=      1.12995
  The RRMSE value at monopole order=      0.16172
  The rms potential error with partial charges and cloud penetration in kcal/mol is=      1.11560
  The RRMSE value at monopole order with cloud penetration is=      0.15966
  The rms potential error with partial charges and atomic dipoles in kcal/mol is=      0.74448
  The RRMSE value at dipole order=      0.10655
  The rms potential error with partial charges, atomic dipoles and cloud penetration in kcal/mol is=      0.72780
  The RRMSE value at dipole order with cloud penetration=      0.10416

******************************************************
The electron densities and ab initio electrostatic potential were computed in VASP using the PBE functional and
projector augmented wave method. See the main text of the journal article for a description of computational details.
The atomic charges, dipoles, and quadrupoles were computed with the DDEC6 method as described in
(a) T. A. Manz and N. Gabaldon Limas, RSC Adv. 6 (2016) 47771-47801 DOI: 10.1039/c6ra04656h
(b) N. Gabaldon Limas and T. A. Manz, RSC Adv. 8 (2018) 2678-2707 DOI: 10.1039/c7ra11829e.
For each atom in the material, the electron cloud parameters were fit to the spherically averaged atom-in-material
electron density using radial positions for which this density was between 10^-4 and 10^-2 electrons per cubic bohr.
The polarizabilities, dispersion coefficients, and quantum Drude oscillator (QDO) parameters were fit using the MCLF method.
The magnetic structure of the system was optimized in VASP from the default ferromagnetic initial guess using spin polarization.
The atomic spin moments (ASMs) were computed on this optimized magnetic structure using the DDEC6 partition as inputs
to the method of T. A. Manz and D. S. Sholl, J. Chem. Theory Comput. 7 (2011) 4146-4164 DOI: 10.1021/ct200539n.
The RMSE and RRMSE were computed using a uniform grid with Ewald summation.
