# Supplementary material for: A collection of forcefield precursors for metal–organic frameworks
Source: RSC Adv. 2019 Nov 13;9(63):36492–507. doi: 10.1039/c9ra07327b (PMC9075174; doi:10.1039/c9ra07327b)
Supplement: RA-009-C9RA07327B-s5529 [file RA-009-C9RA07327B-s5529.xyz]

  136
jmolscript: load "" {1 1 1} spacegroup "x,y,z" unitcell [{     11.933900     0.000000     0.000000 }, {      0.000000    12.436900     0.000000 }, {     -4.361083     0.000000    17.425256 }]
Zn    -2.800412     9.223951    13.387127     1.065816
Zn    -0.336298    11.653997    13.569744     1.010354
Zn     2.225738     3.005501    12.750757     1.065816
Zn    -0.238377     5.435547    12.568140     1.010354
Zn    10.373229     3.212949     4.038129     1.065816
Zn     7.909115     0.782903     3.855512     1.010354
Zn     5.347079     9.431399     4.674499     1.065816
Zn     7.811194     7.001353     4.857116     1.010354
C      0.060388     8.605091    16.576646    -0.211335
C      3.696744     8.321530     0.306685     0.178176
C      4.315362     7.870070     1.444554     0.165886
C      5.674035     7.621332     1.489859    -0.210560
C      6.369363     7.837734     0.332822     0.149769
C      1.438362     8.355109    16.630664     0.171833
C     -0.561830     9.235642    15.367333     0.695409
C      6.433651     7.261906     2.746220     0.646819
C      1.638253     1.170312    14.740024     0.671828
C      1.614404     0.559660    16.132302    -0.224232
C      2.541426    12.035188    16.505202     0.172791
C      6.883139    11.500401     0.358960     0.168011
C     -3.019852    11.755358    14.898594     0.682479
C     -3.706580    12.121003    16.207231    -0.215499
C      6.908141     0.147999    16.247309     0.168794
C     10.651236     0.461409    -0.010455     0.168893
C     -0.635063     2.386641     9.561238    -0.211334
C      0.089664     2.103080     8.405943     0.178176
C     -0.528953     1.651620     7.268074     0.165886
C     10.046274     1.402882     7.222769    -0.210560
C      9.350945     1.619284     8.379806     0.149769
C     -2.013036     2.136659     9.507220     0.171833
C     -0.012845     3.017192    10.770551     0.695409
C      9.286657     1.043456     5.966408     0.646819
C     -2.212927     7.388762    11.397860     0.671828
C     -2.189079     6.778110    10.005582    -0.224232
C      8.817800     5.816738     9.632682     0.172791
C      8.837169     5.281951     8.353668     0.168011
C      2.445178     5.536908    11.239290     0.682479
C      3.131906     5.902553     9.930653    -0.215499
C      4.451085     6.366449     9.890575     0.168794
C      5.069073     6.679859     8.723083     0.168893
C      7.512429     3.831809     0.848610    -0.211334
C      3.876073     4.115370    17.118571     0.178176
C      3.257455     4.566830    15.980702     0.165886
C      1.898782     4.815568    15.935397    -0.210560
C      1.203454     4.599166    17.092434     0.149769
C      6.134455     4.081791     0.794592     0.171833
C      8.134647     3.201258     2.057923     0.695409
C      1.139166     5.174994    14.679036     0.646819
C      5.934564    11.266588     2.685232     0.671827
C      5.958413    11.877239     1.292954    -0.224225
C      5.031391     0.401712     0.920054     0.172790
C      0.689678     0.936499    17.066296     0.168018
C     10.592669     0.681542     2.526662     0.682479
C     11.279397     0.315897     1.218025    -0.215499
C      0.664676    12.288901     1.177947     0.168794
C      1.282664    11.975491     0.010455     0.168893
C      8.207880    10.050259     7.864018    -0.211334
C      7.483153    10.333820     9.019313     0.178176
C      8.101770    10.785280    10.157182     0.165886
C     -2.473457    11.034018    10.202487    -0.210560
C     -1.778128    10.817616     9.045450     0.149769
C      9.585853    10.300241     7.918036     0.171833
C      7.585662     9.419708     6.654705     0.695409
C     -1.713840    11.393444    11.458848     0.646819
C      9.785744     5.048138     6.027396     0.671827
C      9.761896     5.658789     7.419674    -0.224225
C     -1.244983     6.620162     7.792574     0.172790
C     -1.264352     7.154949     9.071588     0.168018
C      5.127639     6.899992     6.185966     0.682479
C      4.440911     6.534347     7.494603    -0.215499
C      3.121732     6.070451     7.534681     0.168794
C      2.503744     5.757041     8.702173     0.168893
O      0.074469    10.230594    14.922989    -0.568606
O     -1.624367     8.740653    14.916019    -0.559837
O      6.934159     6.146316     2.887365    -0.476807
O      6.598699     8.203379     3.598315    -0.604888
O      0.749436     0.858146    13.914067    -0.541377
O      2.546960     1.983686    14.480388    -0.511586
O     -1.928513    12.308800    14.691233    -0.544886
O      8.316229    10.898455    14.225979    -0.579147
O     -0.649144     4.012144    11.214895    -0.568606
O      1.049692     2.522203    11.221865    -0.559837
O      8.786150    12.364766     5.825263    -0.476807
O      9.121609     1.984929     5.114313    -0.604888
O     -1.324111     7.076596    12.223817    -0.541377
O      8.812266     8.202136    11.657496    -0.511586
O      1.353838     6.090350    11.446651    -0.544886
O      3.042996     4.680005    11.911905    -0.579147
O      7.498348     2.206306     2.502267    -0.568606
O      9.197184     3.696247     2.509237    -0.559837
O      0.638658     6.290584    14.537891    -0.476807
O      0.974118     4.233521    13.826941    -0.604888
O      6.823381    11.578754     3.511189    -0.541377
O      5.025857    10.453214     2.944868    -0.511586
O      9.501330     0.128100     2.734023    -0.544886
O     -0.743412     1.538445     3.199277    -0.579147
O      8.221961     8.424756     6.210361    -0.568606
O      6.523125     9.914697     6.203391    -0.559837
O     -1.213333     0.072134    11.599993    -0.476807
O     -1.548792    10.451971    12.310943    -0.604888
O      8.896928     5.360304     5.201439    -0.541377
O     -1.239449     4.234764     5.767760    -0.511586
O      6.218979     6.346550     5.978605    -0.544886
O      4.529821     7.756895     5.513351    -0.579147
F      2.367054     8.541663     0.336307    -0.106626
F      3.571925     7.714609     2.569703    -0.111232
F      7.708921     7.595215     0.306685    -0.118843
F      2.203776     8.601360    15.560754    -0.093134
F      3.454960    11.599897    15.620696    -0.102834
F      7.806330    10.560172     0.670872    -0.105327
F      6.249086     0.351964    15.085044    -0.111217
F      5.033009     0.957641    17.383435    -0.118892
F      1.419354     2.323213     8.376321    -0.106626
F      0.214484     1.496159     6.142925    -0.111231
F      8.011387     1.376765     8.405943    -0.118843
F      9.155450     2.382910    10.577130    -0.093134
F      7.904265     5.381447    10.517188    -0.102834
F      7.913978     4.341722     8.041756    -0.105327
F      5.110139     6.570414    11.052840    -0.111216
F      6.326216     7.176091     8.754449    -0.118892
F      5.205763     3.895237    17.088949    -0.106626
F      4.000892     4.722291    14.855553    -0.111231
F     -0.136104     4.841685    17.118571    -0.118843
F      5.369041     3.835540     1.864502    -0.093134
F      4.117857     0.837003     1.804560    -0.102834
F     -0.233513     1.876728    16.754384    -0.105327
F      1.323731    12.084936     2.340212    -0.111217
F      2.539808    11.479259     0.041821    -0.118892
F      6.153463    10.113687     9.048935    -0.106626
F      7.358333    10.940741    11.282331    -0.111231
F     -0.438570    11.060135     9.019313    -0.118843
F     -1.582633    10.053990     6.848126    -0.093134
F     -0.331448     7.055453     6.908068    -0.102834
F     -0.341161     8.095178     9.383500    -0.105327
F      2.462678     5.866486     6.372416    -0.111216
F      1.246601     5.260809     8.670807    -0.118892

The following XYZ coordinates are in angstroms. Other properties are in atomic units.
The sperically averaged electron density of each atom fit to a function of the form exp(a - br)
eigen_1, eigen_2 and eigen_3 are the three eigenvalues of traceless quadrupole moment tensor
  atom number  atomic symbol              X              Y              Z     net charge C6 coefficient C8 coefficient C10 coefficient fluctuating dipole atomic polarizability isotropic forcefield polarizability              a              b squared Pearson coefficient          <r^3>          <r^4>         wp_QDO          m_QDO          q_QDO       dipole_x       dipole_y       dipole_z         dipole            Qxy            Qxz            Qyz     Q(x^2-y^2)  Q(3z^2 - R^2)        eigen_1        eigen_2        eigen_3 static polarizability      alpha(xx)      alpha(xy)      alpha(xz)      alpha(yy)      alpha(yz)      alpha(zz) atomic spin moment
            1             Zn      -2.800412       9.223951      13.387127       1.065816      72.896184 0.13603006E+04  0.40041599E+05                                14.690288                           12.334934       0.218713       1.976630                    0.998198      41.642969     109.978539       0.496089       0.419440      -1.128400      -0.060413      -0.022058       0.019229       0.067127       0.034335      -0.052802      -0.075256       0.150231      -0.112307      -0.123207      -0.008674       0.131881             17.488414      10.938462      -1.054567       1.042207      18.559070       6.641219      22.967710          -0.000003
            2             Zn      -0.336298      11.653997      13.569744       1.010354      75.496646 0.14763381E+04  0.44350039E+05                                14.948934                           12.783288       0.343593       1.998880                    0.998469      43.010821     114.703484       0.491210       0.415079      -1.131498       0.061062       0.024687      -0.004846       0.066042      -0.061824      -0.045124       0.032074       0.036365       0.017716      -0.067432      -0.028200       0.095632             17.324453      14.979631       3.682886       4.748703      16.485549       0.334737      20.508178           0.000001
            3             Zn       2.225738       3.005501      12.750757       1.065816      72.896195 0.13603007E+04  0.40041603E+05                                14.690290                           12.334935       0.218712       1.976630                    0.998198      41.642969     109.978540       0.496089       0.419440      -1.128400       0.060413      -0.022058      -0.019229       0.067127      -0.034335      -0.052802       0.075256       0.150231      -0.112307      -0.123207      -0.008674       0.131881             17.488416      10.938464       1.054568       1.042204      18.559075      -6.641223      22.967710          -0.000003
            4             Zn      -0.238377       5.435547      12.568140       1.010354      75.496653 0.14763384E+04  0.44350047E+05                                14.948935                           12.783289       0.343593       1.998880                    0.998469      43.010822     114.703489       0.491210       0.415079      -1.131498      -0.061062       0.024687       0.004846       0.066042       0.061824      -0.045124      -0.032074       0.036365       0.017716      -0.067432      -0.028200       0.095632             17.324454      14.979633      -3.682886       4.748705      16.485551      -0.334735      20.508178           0.000001
            5             Zn      10.373229       3.212949       4.038129       1.065816      72.896190 0.13603007E+04  0.40041603E+05                                14.690289                           12.334935       0.218713       1.976630                    0.998198      41.642969     109.978542       0.496089       0.419440      -1.128400       0.060413       0.022058      -0.019228       0.067127       0.034335      -0.052802      -0.075256       0.150231      -0.112307      -0.123207      -0.008674       0.131881             17.488416      10.938463      -1.054568       1.042207      18.559071       6.641221      22.967713          -0.000003
            6             Zn       7.909115       0.782903       3.855512       1.010354      75.496659 0.14763384E+04  0.44350050E+05                                14.948936                           12.783289       0.343593       1.998879                    0.998469      43.010825     114.703498       0.491210       0.415079      -1.131498      -0.061062      -0.024687       0.004846       0.066042      -0.061824      -0.045124       0.032074       0.036365       0.017716      -0.067432      -0.028200       0.095632             17.324455      14.979632       3.682887       4.748703      16.485553       0.334737      20.508178           0.000001
            7             Zn       5.347079       9.431399       4.674499       1.065816      72.896196 0.13603007E+04  0.40041602E+05                                14.690290                           12.334935       0.218713       1.976630                    0.998198      41.642967     109.978536       0.496089       0.419440      -1.128400      -0.060413       0.022058       0.019229       0.067127      -0.034335      -0.052802       0.075256       0.150231      -0.112307      -0.123207      -0.008674       0.131881             17.488417      10.938464       1.054568       1.042204      18.559075      -6.641224      22.967712          -0.000003
            8             Zn       7.811194       7.001353       4.857116       1.010354      75.496662 0.14763385E+04  0.44350053E+05                                14.948937                           12.783290       0.343592       1.998879                    0.998469      43.010824     114.703497       0.491210       0.415079      -1.131498       0.061062      -0.024687      -0.004846       0.066042       0.061824      -0.045124      -0.032074       0.036365       0.017716      -0.067432      -0.028200       0.095632             17.324456      14.979634      -3.682886       4.748704      16.485554      -0.334735      20.508178           0.000001
            9              C       0.060388       8.605091      16.576646      -0.211335      44.801580 0.57945385E+03  0.14664039E+05                                11.159599                            8.150301      -0.413452       1.843185                    0.997606      31.441284      94.336615       0.563004       0.429892      -1.053849      -0.008615      -0.007890      -0.017571       0.021100       0.029655       0.004922       0.024489      -0.051099      -0.051548      -0.033984      -0.021884       0.055868             13.784283      13.023128      -3.701963       4.561260       9.503970      -5.508373      18.825750          -0.000000
           10              C       3.696744       8.321530       0.306685       0.178176      32.283996 0.41932415E+03  0.97988159E+04                                 9.043267                            7.083595      -0.159995       1.952539                    0.999174      27.042814      78.267233       0.584109       0.448734      -1.041393      -0.109083       0.030782      -0.043106       0.121263       0.002663      -0.010272       0.017715       0.056925      -0.095668      -0.043577      -0.002191       0.045768             10.290784      10.998681      -2.015691       1.877627       6.438364      -2.925339      13.435305          -0.000002
           11              C       4.315362       7.870070       1.444554       0.165886      32.101497 0.42314463E+03  0.99091546E+04                                 8.986276                            7.099560      -0.071853       1.976077                    0.999611      27.205169      78.784955       0.585535       0.446689      -1.042729      -0.024438      -0.027469       0.115354       0.121071       0.011424      -0.046247      -0.008228       0.026511       0.029865      -0.037470      -0.020432       0.057902             10.161103      10.890278      -1.823601       2.063004       6.268891      -2.518347      13.324142          -0.000001
           12              C       5.674035       7.621332       1.489859      -0.210560      42.625111 0.56612388E+03  0.14277135E+05                                10.861240                            8.107655      -0.458050       1.830885                    0.997276      31.506750      95.097332       0.557784       0.435422      -1.048019       0.008081      -0.010047       0.019784       0.023614       0.011360       0.004006       0.011843      -0.083622      -0.070825      -0.032346      -0.024653       0.057000             13.284956      12.105480      -2.451700       4.624903       7.722462      -3.378052      20.026926          -0.000000
           13              C       6.369363       7.837734       0.332822       0.149769      31.483137 0.43750246E+03  0.10359246E+05                                 8.944945                            7.253350      -0.249785       1.914896                    0.999094      27.877591      81.901445       0.573628       0.450950      -1.037442       0.104070      -0.036007       0.047740       0.120026      -0.015044      -0.009435       0.012067       0.092612      -0.079554      -0.042706      -0.020656       0.063362             10.067650       9.206259      -1.824296       1.472084       7.067115      -2.664394      13.929576           0.000000
           14              C       1.438362       8.355109      16.630664       0.171833      31.510992 0.43735320E+03  0.10351983E+05                                 8.970983                            7.270947      -0.292363       1.902896                    0.999021      27.666632      81.194122       0.570866       0.453295      -1.036382       0.020654       0.027502      -0.118718       0.123600       0.011034      -0.039230      -0.003535       0.022999       0.033546      -0.032956      -0.016456       0.049413             10.088654      10.289977      -2.099905       2.126625       7.313326      -2.709904      12.662660           0.000000
           15              C      -0.561830       9.235642      15.367333       0.695409      22.017241 0.24002937E+03  0.49699602E+04                                 7.614333                            5.727077      -0.445391       1.934671                    0.997859      21.999445      63.668141       0.577277       0.512428      -0.988935      -0.007255       0.003563      -0.032520       0.033509      -0.042894      -0.057779       0.056989      -0.004825       0.003779      -0.062140      -0.043341       0.105481              8.982603       8.066200       0.014602       3.749317       8.547189      -2.714671      10.334419           0.000000
           16              C       6.433651       7.261906       2.746220       0.646819      24.174805 0.24614957E+03  0.51123577E+04                                 7.945015                            5.699122      -0.314278       1.964406                    0.998787      22.325581      64.033434       0.595986       0.494821      -1.000838       0.008527       0.018144       0.023649       0.031003       0.056758      -0.069094      -0.020282       0.089041      -0.085971      -0.071284      -0.049173       0.120458              9.762023       6.138580      -1.936171       3.592480       9.898960      -0.039038      13.248529           0.000000
           17              C       1.638253       1.170312      14.740024       0.671828      23.369858 0.24334234E+03  0.50344619E+04                                 7.764537                            5.681157      -0.303353       1.971539                    0.998920      21.979417      62.709722       0.595228       0.497379      -1.000566      -0.002098       0.025481      -0.020200       0.032584      -0.082411      -0.021317       0.041098      -0.018605      -0.129328      -0.069979      -0.047123       0.117102              9.237041       7.750771       2.837086       1.607919       8.722061      -2.586712      11.238292           0.000001
           18              C       1.614404       0.559660      16.132302      -0.224232      41.967473 0.57238814E+03  0.14454754E+05                                10.641504                            8.113024      -0.373753       1.856570                    0.997443      31.515730      94.757472       0.562445       0.431227      -1.052021       0.001380       0.010625      -0.012611       0.016548       0.044527       0.016849       0.009381      -0.001133      -0.063271      -0.036486      -0.022867       0.059353             12.514443       9.646932      -2.970932       0.496656      10.718510      -4.890481      17.177886           0.000001
           19              C       2.541426      12.035188      16.505202       0.172791      31.822486 0.43625715E+03  0.10313084E+05                                 8.989365                            7.252644      -0.217067       1.929056                    0.999250      27.535359      80.592619       0.573032       0.452149      -1.037690       0.056223      -0.004305      -0.102741       0.117197      -0.018369      -0.034200       0.020903       0.024091      -0.027191      -0.035260      -0.017273       0.052533              9.997421       9.293182      -2.984033       0.122517       8.940838      -2.920855      11.758244           0.000000
           20              C       6.883139      11.500401       0.358960       0.168011      29.927348 0.42871710E+03  0.10102514E+05                                 8.655717                            7.206216      -0.193299       1.939857                    0.998940      27.499364      80.664979       0.572232       0.454229      -1.035294       0.057845      -0.071805       0.071995       0.116984      -0.040933       0.015049      -0.003218       0.009758      -0.105537      -0.040415      -0.020281       0.060696              9.390783       8.156971      -2.221218      -0.646591       8.309605      -2.254632      11.705774           0.000000
           21              C      -3.019852      11.755358      14.898594       0.682479      22.083952 0.23719195E+03  0.48765126E+04                                 7.497650                            5.613029      -0.334896       1.966295                    0.998530      21.795416      62.014833       0.598096       0.498111      -1.000074      -0.006327       0.008370      -0.038325       0.039736      -0.055394       0.047421      -0.068603      -0.039088      -0.005709      -0.060234      -0.057559       0.117794              8.936248       9.450338       0.447683      -3.169853       6.714537       3.050133      10.643867          -0.000000
           22              C      -3.706580      12.121003      16.207231      -0.215499      49.279423 0.55684823E+03  0.13871370E+05                                11.641226                            7.867049      -0.232903       1.896343                    0.998633      30.756410      89.829661       0.589937       0.416791      -1.068244       0.006143      -0.001015      -0.014098       0.015412       0.035570       0.003487      -0.007873      -0.067083      -0.109742      -0.040811      -0.026700       0.067511             15.349953      18.935671      -5.426106      -6.289379       8.106999       4.055510      19.007188          -0.000002
           23              C       6.908141       0.147999      16.247309       0.168794      35.757177 0.40160097E+03  0.92373618E+04                                 9.516597                            6.811115      -0.008803       1.997089                    0.999762      26.570648      75.053055       0.614724       0.433185      -1.055907      -0.015655      -0.000204      -0.121304       0.122311       0.006636       0.041070      -0.009463       0.004469       0.035239      -0.041469      -0.004545       0.046014             11.802610      16.180723      -4.465212      -3.819488       6.503946       2.157490      12.723160          -0.000002
           24              C      10.651236       0.461409      -0.010455       0.168893      34.500828 0.39814842E+03  0.91737411E+04                                 9.366806                            6.832480      -0.035685       1.988587                    0.999693      26.854361      76.888526       0.604591       0.439686      -1.047906      -0.108383       0.044233       0.045179       0.125478      -0.015808       0.015056      -0.008303       0.057679      -0.124035      -0.044734      -0.011668       0.056403             11.454980      15.258565      -4.025737      -2.589449       6.297529       1.866686      12.808846          -0.000002
           25              C      -0.635063       2.386641       9.561238      -0.211334      44.801568 0.57945348E+03  0.14664027E+05                                11.159596                            8.150298      -0.413452       1.843185                    0.997606      31.441284      94.336613       0.563004       0.429892      -1.053849       0.008615      -0.007890       0.017571       0.021100      -0.029655       0.004922      -0.024489      -0.051099      -0.051548      -0.033984      -0.021884       0.055868             13.784279      13.023126       3.701962       4.561256       9.503967       5.508371      18.825744          -0.000000
           26              C       0.089664       2.103080       8.405943       0.178176      32.283994 0.41932402E+03  0.97988122E+04                                 9.043266                            7.083593      -0.159995       1.952539                    0.999174      27.042813      78.267225       0.584109       0.448734      -1.041393       0.109083       0.030782       0.043106       0.121263      -0.002663      -0.010272      -0.017715       0.056925      -0.095668      -0.043577      -0.002191       0.045768             10.290783      10.998676       2.015690       1.877623       6.438364       2.925340      13.435309          -0.000002
           27              C      -0.528953       1.651620       7.268074       0.165886      32.101492 0.42314451E+03  0.99091509E+04                                 8.986274                            7.099559      -0.071853       1.976077                    0.999611      27.205169      78.784951       0.585535       0.446689      -1.042729       0.024438      -0.027469      -0.115354       0.121071      -0.011424      -0.046247       0.008228       0.026511       0.029865      -0.037470      -0.020432       0.057902             10.161101      10.890271       1.823599       2.063000       6.268890       2.518348      13.324142          -0.000001
           28              C      10.046274       1.402882       7.222769      -0.210560      42.625107 0.56612423E+03  0.14277145E+05                                10.861239                            8.107658      -0.458050       1.830885                    0.997276      31.506750      95.097332       0.557784       0.435422      -1.048019      -0.008081      -0.010047      -0.019784       0.023614      -0.011360       0.004006      -0.011843      -0.083622      -0.070825      -0.032346      -0.024653       0.057000             13.284953      12.105485       2.451701       4.624903       7.722463       3.378050      20.026913          -0.000000
           29              C       9.350945       1.619284       8.379806       0.149769      31.483140 0.43750276E+03  0.10359255E+05                                 8.944946                            7.253353      -0.249785       1.914896                    0.999094      27.877591      81.901446       0.573628       0.450950      -1.037442      -0.104070      -0.036007      -0.047740       0.120026       0.015044      -0.009435      -0.012067       0.092612      -0.079554      -0.042706      -0.020656       0.063362             10.067650       9.206265       1.824298       1.472087       7.067117       2.664392      13.929568           0.000000
           30              C      -2.013036       2.136659       9.507220       0.171833      31.510984 0.43735307E+03  0.10351980E+05                                 8.970981                            7.270945      -0.292363       1.902896                    0.999021      27.666633      81.194122       0.570866       0.453295      -1.036382      -0.020654       0.027502       0.118718       0.123600      -0.011034      -0.039230       0.003535       0.022999       0.033546      -0.032956      -0.016456       0.049413             10.088652      10.289980       2.099907       2.126627       7.313324       2.709902      12.662651           0.000000
           31              C      -0.012845       3.017192      10.770551       0.695409      22.017243 0.24002937E+03  0.49699603E+04                                 7.614334                            5.727077      -0.445391       1.934671                    0.997859      21.999445      63.668141       0.577277       0.512428      -0.988935       0.007255       0.003563       0.032520       0.033509       0.042894      -0.057779      -0.056989      -0.004825       0.003779      -0.062140      -0.043341       0.105481              8.982603       8.066201      -0.014601       3.749317       8.547190       2.714672      10.334419           0.000000
           32              C       9.286657       1.043456       5.966408       0.646819      24.174798 0.24614954E+03  0.51123569E+04                                 7.945013                            5.699121      -0.314278       1.964406                    0.998787      22.325581      64.033431       0.595986       0.494821      -1.000838      -0.008527       0.018144      -0.023649       0.031003      -0.056758      -0.069094       0.020282       0.089041      -0.085971      -0.071284      -0.049173       0.120458              9.762020       6.138577       1.936168       3.592477       9.898962       0.039035      13.248520           0.000000
           33              C      -2.212927       7.388762      11.397860       0.671828      23.369850 0.24334219E+03  0.50344580E+04                                 7.764535                            5.681155      -0.303353       1.971539                    0.998920      21.979417      62.709723       0.595228       0.497379      -1.000566       0.002098       0.025481       0.020200       0.032584       0.082411      -0.021317      -0.041098      -0.018605      -0.129328      -0.069979      -0.047123       0.117102              9.237039       7.750768      -2.837083       1.607923       8.722058       2.586710      11.238292           0.000001
           34              C      -2.189079       6.778110      10.005582      -0.224232      41.967481 0.57238815E+03  0.14454754E+05                                10.641505                            8.113024      -0.373753       1.856570                    0.997443      31.515730      94.757474       0.562445       0.431227      -1.052021      -0.001380       0.010625       0.012611       0.016548      -0.044527       0.016849      -0.009381      -0.001133      -0.063271      -0.036486      -0.022867       0.059353             12.514446       9.646934       2.970936       0.496664      10.718516       4.890487      17.177889           0.000001
           35              C       8.817800       5.816738       9.632682       0.172791      31.822488 0.43625708E+03  0.10313082E+05                                 8.989365                            7.252643      -0.217067       1.929056                    0.999250      27.535359      80.592619       0.573032       0.452149      -1.037690      -0.056223      -0.004305       0.102741       0.117197       0.018369      -0.034200      -0.020903       0.024091      -0.027191      -0.035260      -0.017273       0.052533              9.997422       9.293182       2.984036       0.122523       8.940842       2.920859      11.758244           0.000000
           36              C       8.837169       5.281951       8.353668       0.168011      29.927355 0.42871729E+03  0.10102520E+05                                 8.655719                            7.206218      -0.193298       1.939857                    0.998940      27.499363      80.664978       0.572232       0.454229      -1.035294      -0.057845      -0.071805      -0.071995       0.116984       0.040933       0.015049       0.003218       0.009758      -0.105537      -0.040415      -0.020281       0.060696              9.390786       8.156975       2.221221      -0.646587       8.309608       2.254634      11.705774           0.000000
           37              C       2.445178       5.536908      11.239290       0.682479      22.083957 0.23719200E+03  0.48765141E+04                                 7.497652                            5.613031      -0.334896       1.966295                    0.998530      21.795415      62.014833       0.598096       0.498111      -1.000074       0.006327       0.008370       0.038325       0.039736       0.055394       0.047421       0.068603      -0.039088      -0.005709      -0.060234      -0.057559       0.117794              8.936251       9.450338      -0.447680      -3.169855       6.714541      -3.050138      10.643874          -0.000000
           38              C       3.131906       5.902553       9.930653      -0.215499      49.279442 0.55684848E+03  0.13871378E+05                                11.641229                            7.867051      -0.232903       1.896343                    0.998633      30.756412      89.829671       0.589937       0.416791      -1.068244      -0.006143      -0.001015       0.014098       0.015412      -0.035571       0.003487       0.007873      -0.067083      -0.109742      -0.040811      -0.026700       0.067511             15.349958      18.935682       5.426110      -6.289377       8.107003      -4.055512      19.007189          -0.000002
           39              C       4.451085       6.366449       9.890575       0.168794      35.757174 0.40160090E+03  0.92373599E+04                                 9.516597                            6.811114      -0.008803       1.997089                    0.999762      26.570649      75.053060       0.614724       0.433185      -1.055907       0.015655      -0.000204       0.121304       0.122311      -0.006636       0.041070       0.009463       0.004469       0.035239      -0.041469      -0.004545       0.046014             11.802610      16.180721       4.465212      -3.819490       6.503946      -2.157490      12.723162          -0.000002
           40              C       5.069073       6.679859       8.723083       0.168893      34.500828 0.39814835E+03  0.91737392E+04                                 9.366806                            6.832480      -0.035685       1.988587                    0.999693      26.854362      76.888532       0.604591       0.439686      -1.047906       0.108383       0.044233      -0.045179       0.125478       0.015808       0.015056       0.008303       0.057679      -0.124035      -0.044734      -0.011668       0.056403             11.454981      15.258570       4.025739      -2.589448       6.297530      -1.866687      12.808842          -0.000002
           41              C       7.512429       3.831809       0.848610      -0.211334      44.801574 0.57945376E+03  0.14664035E+05                                11.159597                            8.150300      -0.413451       1.843185                    0.997606      31.441280      94.336597       0.563004       0.429892      -1.053849       0.008615       0.007890       0.017571       0.021100       0.029655       0.004922       0.024489      -0.051099      -0.051548      -0.033984      -0.021884       0.055868             13.784281      13.023126      -3.701963       4.561259       9.503969      -5.508373      18.825747          -0.000000
           42              C       3.876073       4.115370      17.118571       0.178176      32.283989 0.41932406E+03  0.97988131E+04                                 9.043265                            7.083594      -0.159994       1.952539                    0.999174      27.042810      78.267213       0.584109       0.448734      -1.041393       0.109083      -0.030782       0.043106       0.121263       0.002663      -0.010272       0.017715       0.056925      -0.095668      -0.043577      -0.002191       0.045768             10.290781      10.998678      -2.015691       1.877626       6.438363      -2.925338      13.435302          -0.000002
           43              C       3.257455       4.566830      15.980702       0.165886      32.101494 0.42314459E+03  0.99091534E+04                                 8.986275                            7.099560      -0.071853       1.976077                    0.999611      27.205167      78.784945       0.585535       0.446689      -1.042729       0.024438       0.027469      -0.115354       0.121071       0.011424      -0.046247      -0.008228       0.026511       0.029865      -0.037470      -0.020432       0.057902             10.161102      10.890277      -1.823601       2.063003       6.268890      -2.518347      13.324140          -0.000001
           44              C       1.898782       4.815568      15.935397      -0.210560      42.625109 0.56612387E+03  0.14277134E+05                                10.861239                            8.107655      -0.458050       1.830885                    0.997276      31.506749      95.097325       0.557784       0.435422      -1.048019      -0.008081       0.010047      -0.019784       0.023614       0.011360       0.004006       0.011843      -0.083622      -0.070825      -0.032346      -0.024653       0.057000             13.284955      12.105479      -2.451699       4.624902       7.722461      -3.378052      20.026925          -0.000000
           45              C       1.203454       4.599166      17.092434       0.149769      31.483137 0.43750247E+03  0.10359246E+05                                 8.944945                            7.253350      -0.249784       1.914896                    0.999094      27.877591      81.901441       0.573628       0.450950      -1.037442      -0.104070       0.036007      -0.047740       0.120026      -0.015044      -0.009435       0.012067       0.092612      -0.079554      -0.042706      -0.020656       0.063362             10.067650       9.206258      -1.824296       1.472084       7.067115      -2.664394      13.929576           0.000000
           46              C       6.134455       4.081791       0.794592       0.171833      31.510993 0.43735322E+03  0.10351984E+05                                 8.970983                            7.270947      -0.292362       1.902896                    0.999021      27.666632      81.194120       0.570866       0.453295      -1.036382      -0.020654      -0.027502       0.118718       0.123600       0.011034      -0.039230      -0.003535       0.022999       0.033546      -0.032956      -0.016456       0.049413             10.088654      10.289977      -2.099905       2.126626       7.313326      -2.709904      12.662660           0.000000
           47              C       8.134647       3.201258       2.057923       0.695409      22.017241 0.24002936E+03  0.49699601E+04                                 7.614333                            5.727077      -0.445391       1.934671                    0.997859      21.999445      63.668141       0.577277       0.512428      -0.988935       0.007255      -0.003563       0.032520       0.033509      -0.042894      -0.057779       0.056989      -0.004825       0.003779      -0.062140      -0.043341       0.105481              8.982602       8.066200       0.014602       3.749317       8.547189      -2.714671      10.334418           0.000000
           48              C       1.139166       5.174994      14.679036       0.646819      24.174805 0.24614957E+03  0.51123577E+04                                 7.945015                            5.699122      -0.314278       1.964406                    0.998787      22.325581      64.033435       0.595986       0.494821      -1.000838      -0.008527      -0.018144      -0.023649       0.031003       0.056758      -0.069094      -0.020282       0.089041      -0.085971      -0.071284      -0.049173       0.120458              9.762023       6.138580      -1.936171       3.592480       9.898960      -0.039038      13.248529           0.000000
           49              C       5.934564      11.266588       2.685232       0.671827      23.369878 0.24334257E+03  0.50344678E+04                                 7.764541                            5.681159      -0.303352       1.971539                    0.998920      21.979429      62.709763       0.595228       0.497379      -1.000566       0.002098      -0.025481       0.020200       0.032584      -0.082411      -0.021317       0.041098      -0.018605      -0.129328      -0.069979      -0.047123       0.117102              9.237046       7.750774       2.837087       1.607919       8.722063      -2.586713      11.238302           0.000001
           50              C       5.958413      11.877239       1.292954      -0.224225      41.967259 0.57238463E+03  0.14454640E+05                                10.641461                            8.112993      -0.373744       1.856574                    0.997443      31.515611      94.756959       0.562447       0.431227      -1.052021      -0.001380      -0.010625       0.012611       0.016548       0.044526       0.016849       0.009381      -0.001133      -0.063271      -0.036486      -0.022867       0.059352             12.514391       9.646891      -2.970915       0.496645      10.718462      -4.890456      17.177818           0.000001
           51              C       5.031391       0.401712       0.920054       0.172790      31.822542 0.43625831E+03  0.10313118E+05                                 8.989373                            7.252652      -0.217065       1.929057                    0.999250      27.535383      80.592690       0.573032       0.452149      -1.037690      -0.056223       0.004305       0.102741       0.117197      -0.018369      -0.034200       0.020903       0.024091      -0.027191      -0.035260      -0.017273       0.052533              9.997430       9.293188      -2.984034       0.122515       8.940846      -2.920856      11.758255           0.000000
           52              C       0.689678       0.936499      17.066296       0.168018      29.927257 0.42871563E+03  0.10102471E+05                                 8.655699                            7.206203      -0.193298       1.939858                    0.998940      27.499312      80.664790       0.572233       0.454229      -1.035294      -0.057845       0.071805      -0.071995       0.116984      -0.040933       0.015049      -0.003218       0.009759      -0.105537      -0.040415      -0.020281       0.060696              9.390762       8.156956      -2.221215      -0.646591       8.309589      -2.254622      11.705742           0.000000
           53              C      10.592669       0.681542       2.526662       0.682479      22.083948 0.23719190E+03  0.48765116E+04                                 7.497650                            5.613029      -0.334896       1.966295                    0.998530      21.795414      62.014828       0.598096       0.498111      -1.000074       0.006327      -0.008370       0.038325       0.039736      -0.055394       0.047421      -0.068603      -0.039088      -0.005709      -0.060234      -0.057559       0.117794              8.936247       9.450338       0.447683      -3.169853       6.714537       3.050133      10.643867          -0.000001
           54              C      11.279397       0.315897       1.218025      -0.215499      49.279436 0.55684840E+03  0.13871375E+05                                11.641228                            7.867050      -0.232903       1.896343                    0.998633      30.756415      89.829681       0.589937       0.416791      -1.068244      -0.006143       0.001015       0.014098       0.015412       0.035570       0.003487      -0.007873      -0.067083      -0.109742      -0.040811      -0.026700       0.067511             15.349956      18.935675      -5.426107      -6.289381       8.107000       4.055511      19.007193          -0.000002
           55              C       0.664676      12.288901       1.177947       0.168794      35.757170 0.40160089E+03  0.92373593E+04                                 9.516596                            6.811114      -0.008802       1.997089                    0.999762      26.570645      75.053043       0.614724       0.433185      -1.055907       0.015655       0.000204       0.121304       0.122311       0.006636       0.041070      -0.009463       0.004469       0.035239      -0.041469      -0.004545       0.046014             11.802608      16.180720      -4.465211      -3.819488       6.503945       2.157489      12.723158          -0.000002
           56              C       1.282664      11.975491       0.010455       0.168893      34.500830 0.39814845E+03  0.91737419E+04                                 9.366807                            6.832481      -0.035685       1.988587                    0.999693      26.854362      76.888530       0.604591       0.439686      -1.047906       0.108383      -0.044233      -0.045179       0.125478      -0.015808       0.015056      -0.008303       0.057679      -0.124035      -0.044734      -0.011668       0.056403             11.454981      15.258566      -4.025737      -2.589449       6.297530       1.866687      12.808846          -0.000002
           57              C       8.207880      10.050259       7.864018      -0.211334      44.801563 0.57945340E+03  0.14664024E+05                                11.159595                            8.150297      -0.413451       1.843185                    0.997606      31.441281      94.336601       0.563004       0.429892      -1.053849      -0.008615       0.007890      -0.017571       0.021100      -0.029655       0.004922      -0.024489      -0.051099      -0.051548      -0.033984      -0.021884       0.055868             13.784278      13.023126       3.701962       4.561256       9.503967       5.508371      18.825742          -0.000000
           58              C       7.483153      10.333820       9.019313       0.178176      32.283991 0.41932396E+03  0.97988103E+04                                 9.043265                            7.083593      -0.159994       1.952539                    0.999174      27.042811      78.267218       0.584109       0.448734      -1.041393      -0.109083      -0.030782      -0.043106       0.121263      -0.002663      -0.010272      -0.017715       0.056925      -0.095668      -0.043577      -0.002191       0.045768             10.290782      10.998676       2.015690       1.877623       6.438363       2.925339      13.435308          -0.000002
           59              C       8.101770      10.785280      10.157182       0.165886      32.101489 0.42314446E+03  0.99091496E+04                                 8.986274                            7.099558      -0.071853       1.976077                    0.999611      27.205167      78.784943       0.585535       0.446689      -1.042729      -0.024438       0.027469       0.115354       0.121071      -0.011424      -0.046247       0.008228       0.026511       0.029865      -0.037470      -0.020432       0.057902             10.161101      10.890271       1.823599       2.063000       6.268889       2.518348      13.324141          -0.000001
           60              C      -2.473457      11.034018      10.202487      -0.210560      42.625107 0.56612422E+03  0.14277145E+05                                10.861239                            8.107658      -0.458050       1.830885                    0.997276      31.506749      95.097326       0.557784       0.435422      -1.048019       0.008081       0.010047       0.019784       0.023614      -0.011360       0.004006      -0.011843      -0.083622      -0.070825      -0.032346      -0.024653       0.057000             13.284953      12.105484       2.451701       4.624903       7.722462       3.378050      20.026912          -0.000000
           61              C      -1.778128      10.817616       9.045450       0.149769      31.483141 0.43750277E+03  0.10359255E+05                                 8.944946                            7.253353      -0.249784       1.914896                    0.999094      27.877591      81.901442       0.573628       0.450950      -1.037442       0.104070       0.036007       0.047740       0.120026       0.015044      -0.009435      -0.012067       0.092612      -0.079554      -0.042706      -0.020656       0.063362             10.067650       9.206265       1.824298       1.472087       7.067116       2.664392      13.929567           0.000000
           62              C       9.585853      10.300241       7.918036       0.171833      31.510983 0.43735303E+03  0.10351979E+05                                 8.970981                            7.270945      -0.292362       1.902896                    0.999021      27.666632      81.194120       0.570866       0.453295      -1.036382       0.020654      -0.027502      -0.118718       0.123600      -0.011034      -0.039230       0.003535       0.022999       0.033546      -0.032956      -0.016456       0.049413             10.088652      10.289981       2.099907       2.126627       7.313324       2.709902      12.662651           0.000000
           63              C       7.585662       9.419708       6.654705       0.695409      22.017244 0.24002938E+03  0.49699605E+04                                 7.614333                            5.727077      -0.445391       1.934671                    0.997859      21.999446      63.668144       0.577277       0.512428      -0.988935      -0.007255      -0.003563      -0.032520       0.033509       0.042894      -0.057779      -0.056989      -0.004825       0.003779      -0.062140      -0.043341       0.105481              8.982603       8.066201      -0.014601       3.749317       8.547190       2.714672      10.334419           0.000000
           64              C      -1.713840      11.393444      11.458848       0.646819      24.174798 0.24614953E+03  0.51123568E+04                                 7.945013                            5.699121      -0.314278       1.964406                    0.998787      22.325581      64.033432       0.595986       0.494821      -1.000838       0.008527      -0.018144       0.023649       0.031003      -0.056758      -0.069094       0.020282       0.089041      -0.085971      -0.071284      -0.049173       0.120458              9.762020       6.138577       1.936168       3.592477       9.898962       0.039035      13.248520           0.000000
           65              C       9.785744       5.048138       6.027396       0.671827      23.369870 0.24334241E+03  0.50344638E+04                                 7.764540                            5.681157      -0.303353       1.971539                    0.998920      21.979429      62.709764       0.595228       0.497379      -1.000566      -0.002098      -0.025481      -0.020200       0.032584       0.082411      -0.021317      -0.041098      -0.018605      -0.129328      -0.069979      -0.047123       0.117102              9.237045       7.750771      -2.837085       1.607923       8.722060       2.586711      11.238302           0.000001
           66              C       9.761896       5.658789       7.419674      -0.224225      41.967266 0.57238462E+03  0.14454639E+05                                10.641462                            8.112993      -0.373744       1.856574                    0.997443      31.515610      94.756954       0.562447       0.431227      -1.052021       0.001380      -0.010625      -0.012611       0.016548      -0.044526       0.016849      -0.009381      -0.001133      -0.063271      -0.036486      -0.022867       0.059352             12.514393       9.646893       2.970919       0.496653      10.718468       4.890462      17.177820           0.000001
           67              C      -1.244983       6.620162       7.792574       0.172790      31.822544 0.43625825E+03  0.10313116E+05                                 8.989373                            7.252652      -0.217065       1.929057                    0.999250      27.535383      80.592691       0.573032       0.452149      -1.037690       0.056223       0.004305      -0.102741       0.117197       0.018369      -0.034200      -0.020903       0.024091      -0.027191      -0.035260      -0.017273       0.052533              9.997431       9.293189       2.984037       0.122521       8.940850       2.920860      11.758254           0.000000
           68              C      -1.264352       7.154949       9.071588       0.168018      29.927265 0.42871583E+03  0.10102477E+05                                 8.655701                            7.206205      -0.193298       1.939858                    0.998940      27.499312      80.664792       0.572233       0.454229      -1.035294       0.057845       0.071805       0.071995       0.116984       0.040933       0.015049       0.003218       0.009759      -0.105537      -0.040415      -0.020281       0.060696              9.390765       8.156960       2.221218      -0.646586       8.309592       2.254625      11.705742           0.000000
           69              C       5.127639       6.899992       6.185966       0.682479      22.083956 0.23719199E+03  0.48765137E+04                                 7.497652                            5.613030      -0.334896       1.966295                    0.998530      21.795414      62.014827       0.598096       0.498111      -1.000074      -0.006327      -0.008370      -0.038325       0.039736       0.055394       0.047421       0.068603      -0.039088      -0.005709      -0.060234      -0.057559       0.117793              8.936250       9.450337      -0.447680      -3.169854       6.714540      -3.050138      10.643873          -0.000000
           70              C       4.440911       6.534347       7.494603      -0.215499      49.279453 0.55684862E+03  0.13871383E+05                                11.641231                            7.867052      -0.232903       1.896343                    0.998633      30.756416      89.829689       0.589937       0.416791      -1.068244       0.006143       0.001015      -0.014098       0.015412      -0.035571       0.003487       0.007873      -0.067083      -0.109742      -0.040811      -0.026700       0.067511             15.349961      18.935685       5.426111      -6.289379       8.107005      -4.055513      19.007193          -0.000002
           71              C       3.121732       6.070451       7.534681       0.168794      35.757168 0.40160082E+03  0.92373575E+04                                 9.516596                            6.811114      -0.008803       1.997089                    0.999762      26.570646      75.053050       0.614724       0.433185      -1.055907      -0.015655       0.000204      -0.121304       0.122311      -0.006636       0.041070       0.009463       0.004469       0.035239      -0.041469      -0.004545       0.046014             11.802609      16.180719       4.465211      -3.819490       6.503946      -2.157490      12.723161          -0.000002
           72              C       2.503744       5.757041       8.702173       0.168893      34.500832 0.39814840E+03  0.91737405E+04                                 9.366807                            6.832481      -0.035685       1.988587                    0.999693      26.854364      76.888540       0.604591       0.439686      -1.047906      -0.108383      -0.044233       0.045179       0.125478       0.015808       0.015056       0.008303       0.057679      -0.124035      -0.044734      -0.011668       0.056403             11.454982      15.258572       4.025739      -2.589448       6.297531      -1.866687      12.808843          -0.000002
           73              O       0.074469      10.230594      14.922989      -0.568606      35.829567 0.56877675E+03  0.13890374E+05                                 8.687979                            7.418939       0.189389       2.113268                    0.995228      27.930070      74.406071       0.691132       0.362888      -1.134014       0.003989      -0.018478       0.008325       0.020656       0.006319      -0.057706       0.010384      -0.073056      -0.044985      -0.081222       0.034875       0.046347              9.602702       6.552327       0.705386       0.674719      13.237514      -4.377532       9.018266           0.000002
           74              O      -1.624367       8.740653      14.916019      -0.559837      33.292546 0.50004771E+03  0.11822377E+05                                 8.237355                            6.901070       0.370979       2.178221                    0.996196      27.372733      71.697006       0.725371       0.357152      -1.138792       0.024479      -0.008588       0.015774       0.030361      -0.005954       0.001044       0.045339       0.066483      -0.062597      -0.067411       0.022956       0.044455              9.225065      10.178281       0.515890       5.010995       6.686263       0.577752      10.810651          -0.000001
           75              O       6.934159       6.146316       2.887365      -0.476807      33.347850 0.48389842E+03  0.11315826E+05                                 8.250161                            6.825051       0.471874       2.235429                    0.994339      26.133592      67.467003       0.725580       0.360985      -1.138892      -0.008567      -0.041378      -0.013107       0.044242      -0.009102      -0.049074      -0.045706      -0.002966      -0.172186      -0.096247       0.037858       0.058389              9.388554       6.206127      -3.233544       1.442853      13.418494       0.230972       8.541041           0.000001
           76              O       6.598699       8.203379       3.598315      -0.604888      40.376928 0.62086219E+03  0.15518578E+05                                 9.453919                            7.748734      -0.024792       2.027330                    0.995817      28.927365      78.298510       0.675697       0.362658      -1.132703       0.006826       0.008745      -0.047658       0.048932       0.051541      -0.013534       0.033229       0.001428      -0.015315      -0.067167       0.009492       0.057674             11.025528       6.168480      -0.318955       2.016464      11.761096       3.695838      15.147008           0.000001
           77              O       0.749436       0.858146      13.914067      -0.541377      37.906874 0.51674073E+03  0.12288877E+05                                 8.959288                            7.005725       0.434860       2.207193                    0.995435      26.968703      70.305116       0.723106       0.356176      -1.142249      -0.028196       0.031932       0.015260       0.045249      -0.039338       0.036014       0.051911       0.042245      -0.115651      -0.095405       0.031169       0.064236             10.466278      11.016594       4.645921       4.648980       9.834589       1.720590      10.547651           0.000002
           78              O       2.546960       1.983686      14.480388      -0.511586      33.182342 0.48311347E+03  0.11319528E+05                                 8.271994                            6.810190       0.433818       2.211354                    0.995933      26.700031      69.529719       0.726150       0.359998      -1.136989       0.006399      -0.011880       0.029236       0.032200      -0.003138      -0.039003      -0.000457      -0.006280      -0.150591      -0.067280       0.027631       0.039648              9.478436       8.025280       3.284905      -0.541860      11.802502      -3.545329       8.607525          -0.000001
           79              O      -1.928513      12.308800      14.691233      -0.544886      32.280290 0.50996700E+03  0.12132283E+05                                 8.090178                            7.037464       0.182041       2.119069                    0.995531      27.361018      72.201314       0.706942       0.364185      -1.131756      -0.016214       0.022754      -0.001362       0.027973      -0.003181       0.011480      -0.065024       0.032534      -0.125114      -0.088037       0.032786       0.055252              8.798007      12.663826       1.794671      -3.067566       6.135723      -0.010858       7.594471           0.000001
           80              O       8.316229      10.898455      14.225979      -0.579147      33.106967 0.49726981E+03  0.11733177E+05                                 8.173118                            6.857718       0.415696       2.181585                    0.997821      27.610536      72.103641       0.731955       0.354649      -1.141493      -0.019130       0.049587      -0.004800       0.053365       0.003349       0.051041       0.000972      -0.080729      -0.051607      -0.076070       0.026691       0.049379              9.252804       6.735403      -0.063814      -0.231425      10.022357       5.272595      11.000652          -0.000002
           81              O      -0.649144       4.012144      11.214895      -0.568606      35.829569 0.56877676E+03  0.13890375E+05                                 8.687980                            7.418939       0.189389       2.113268                    0.995228      27.930070      74.406072       0.691132       0.362888      -1.134014      -0.003989      -0.018478      -0.008325       0.020656      -0.006319      -0.057706      -0.010384      -0.073056      -0.044985      -0.081222       0.034875       0.046347              9.602703       6.552327      -0.705386       0.674718      13.237516       4.377533       9.018266           0.000002
           82              O       1.049692       2.522203      11.221865      -0.559837      33.292547 0.50004773E+03  0.11822378E+05                                 8.237355                            6.901071       0.370978       2.178221                    0.996196      27.372733      71.697006       0.725371       0.357152      -1.138792      -0.024479      -0.008588      -0.015773       0.030361       0.005954       0.001044      -0.045339       0.066483      -0.062597      -0.067411       0.022956       0.044455              9.225065      10.178282      -0.515890       5.010995       6.686264      -0.577752      10.810649          -0.000001
           83              O       8.786150      12.364766       5.825263      -0.476807      33.347840 0.48389819E+03  0.11315820E+05                                 8.250159                            6.825049       0.471874       2.235429                    0.994339      26.133591      67.466998       0.725580       0.360985      -1.138892       0.008567      -0.041378       0.013107       0.044242       0.009102      -0.049074       0.045706      -0.002966      -0.172186      -0.096247       0.037858       0.058389              9.388552       6.206123       3.233541       1.442851      13.418495      -0.230974       8.541038           0.000001
           84              O       9.121609       1.984929       5.114313      -0.604888      40.376924 0.62086210E+03  0.15518575E+05                                 9.453918                            7.748733      -0.024792       2.027330                    0.995817      28.927364      78.298505       0.675697       0.362658      -1.132703      -0.006826       0.008745       0.047658       0.048932      -0.051541      -0.013534      -0.033229       0.001428      -0.015315      -0.067167       0.009492       0.057674             11.025527       6.168479       0.318955       2.016463      11.761098      -3.695837      15.147003           0.000001
           85              O      -1.324111       7.076596      12.223817      -0.541377      37.906867 0.51674045E+03  0.12288869E+05                                 8.959287                            7.005723       0.434860       2.207193                    0.995435      26.968703      70.305117       0.723106       0.356176      -1.142249       0.028196       0.031932      -0.015260       0.045249       0.039338       0.036014      -0.051911       0.042245      -0.115651      -0.095405       0.031169       0.064236             10.466277      11.016591      -4.645920       4.648981       9.834587      -1.720590      10.547653           0.000002
           86              O       8.812266       8.202136      11.657496      -0.511586      33.182342 0.48311346E+03  0.11319528E+05                                 8.271994                            6.810190       0.433818       2.211354                    0.995933      26.700031      69.529718       0.726150       0.359998      -1.136989      -0.006399      -0.011880      -0.029236       0.032200       0.003138      -0.039003       0.000457      -0.006280      -0.150592      -0.067280       0.027631       0.039648              9.478436       8.025279      -3.284905      -0.541858      11.802504       3.545329       8.607525          -0.000001
           87              O       1.353838       6.090350      11.446651      -0.544886      32.280303 0.50996745E+03  0.12132296E+05                                 8.090181                            7.037467       0.182041       2.119069                    0.995531      27.361019      72.201319       0.706942       0.364185      -1.131756       0.016214       0.022754       0.001362       0.027973       0.003181       0.011480       0.065024       0.032534      -0.125114      -0.088037       0.032786       0.055252              8.798009      12.663830      -1.794671      -3.067564       6.135725       0.010857       7.594472           0.000001
           88              O       3.042996       4.680005      11.911905      -0.579147      33.106966 0.49726958E+03  0.11733171E+05                                 8.173118                            6.857716       0.415696       2.181585                    0.997821      27.610535      72.103640       0.731955       0.354649      -1.141493       0.019130       0.049587       0.004800       0.053365      -0.003349       0.051041      -0.000972      -0.080729      -0.051607      -0.076070       0.026691       0.049379              9.252806       6.735400       0.063816      -0.231428      10.022361      -5.272599      11.000657          -0.000002
           89              O       7.498348       2.206306       2.502267      -0.568606      35.829577 0.56877695E+03  0.13890381E+05                                 8.687981                            7.418940       0.189389       2.113268                    0.995228      27.930074      74.406088       0.691132       0.362888      -1.134014      -0.003989       0.018478      -0.008325       0.020656       0.006319      -0.057706       0.010384      -0.073056      -0.044985      -0.081222       0.034875       0.046347              9.602705       6.552329       0.705385       0.674719      13.237517      -4.377534       9.018268           0.000002
           90              O       9.197184       3.696247       2.509237      -0.559837      33.292543 0.50004767E+03  0.11822376E+05                                 8.237354                            6.901070       0.370978       2.178221                    0.996196      27.372733      71.697004       0.725371       0.357152      -1.138793      -0.024479       0.008588      -0.015773       0.030361      -0.005954       0.001044       0.045339       0.066483      -0.062597      -0.067411       0.022956       0.044455              9.225064      10.178280       0.515890       5.010994       6.686263       0.577752      10.810650          -0.000001
           91              O       0.638658       6.290584      14.537891      -0.476807      33.347848 0.48389840E+03  0.11315826E+05                                 8.250161                            6.825051       0.471874       2.235429                    0.994339      26.133591      67.467001       0.725580       0.360985      -1.138892       0.008567       0.041378       0.013107       0.044242      -0.009102      -0.049074      -0.045706      -0.002966      -0.172186      -0.096247       0.037858       0.058389              9.388554       6.206127      -3.233544       1.442853      13.418494       0.230973       8.541041           0.000001
           92              O       0.974118       4.233521      13.826941      -0.604888      40.376929 0.62086220E+03  0.15518578E+05                                 9.453919                            7.748734      -0.024792       2.027330                    0.995817      28.927366      78.298511       0.675697       0.362658      -1.132703      -0.006826      -0.008745       0.047658       0.048932       0.051541      -0.013534       0.033229       0.001428      -0.015315      -0.067167       0.009492       0.057674             11.025528       6.168480      -0.318955       2.016463      11.761096       3.695838      15.147008           0.000001
           93              O       6.823381      11.578754       3.511189      -0.541377      37.906886 0.51674091E+03  0.12288883E+05                                 8.959290                            7.005727       0.434859       2.207193                    0.995435      26.968707      70.305133       0.723106       0.356176      -1.142249       0.028196      -0.031932      -0.015260       0.045249      -0.039338       0.036014       0.051911       0.042245      -0.115651      -0.095405       0.031169       0.064236             10.466281      11.016596       4.645924       4.648980       9.834593       1.720592      10.547652           0.000002
           94              O       5.025857      10.453214       2.944868      -0.511586      33.182359 0.48311377E+03  0.11319537E+05                                 8.271997                            6.810192       0.433817       2.211354                    0.995933      26.700038      69.529747       0.726150       0.359998      -1.136989      -0.006399       0.011880      -0.029236       0.032200      -0.003138      -0.039003      -0.000457      -0.006280      -0.150592      -0.067280       0.027631       0.039648              9.478439       8.025283       3.284906      -0.541860      11.802506      -3.545331       8.607528          -0.000001
           95              O       9.501330       0.128100       2.734023      -0.544886      32.280294 0.50996707E+03  0.12132286E+05                                 8.090179                            7.037465       0.182041       2.119069                    0.995531      27.361018      72.201318       0.706942       0.364185      -1.131756       0.016214      -0.022754       0.001362       0.027973      -0.003181       0.011480      -0.065024       0.032534      -0.125114      -0.088037       0.032786       0.055252              8.798008      12.663828       1.794671      -3.067567       6.135724      -0.010858       7.594472           0.000001
           96              O      -0.743412       1.538445       3.199277      -0.579147      33.106964 0.49726975E+03  0.11733175E+05                                 8.173118                            6.857718       0.415696       2.181585                    0.997821      27.610534      72.103635       0.731955       0.354649      -1.141493       0.019130      -0.049587       0.004800       0.053365       0.003349       0.051041       0.000972      -0.080729      -0.051607      -0.076070       0.026691       0.049379              9.252804       6.735403      -0.063814      -0.231425      10.022357       5.272595      11.000652          -0.000002
           97              O       8.221961       8.424756       6.210361      -0.568606      35.829581 0.56877699E+03  0.13890382E+05                                 8.687982                            7.418940       0.189389       2.113268                    0.995228      27.930075      74.406092       0.691132       0.362888      -1.134014       0.003989       0.018478       0.008325       0.020656      -0.006319      -0.057706      -0.010384      -0.073056      -0.044985      -0.081222       0.034875       0.046347              9.602706       6.552329      -0.705386       0.674719      13.237520       4.377535       9.018269           0.000002
           98              O       6.523125       9.914697       6.203391      -0.559837      33.292552 0.50004784E+03  0.11822381E+05                                 8.237356                            6.901071       0.370978       2.178221                    0.996196      27.372735      71.697014       0.725371       0.357152      -1.138792       0.024479       0.008588       0.015773       0.030361       0.005954       0.001044      -0.045340       0.066483      -0.062597      -0.067411       0.022956       0.044455              9.225066      10.178284      -0.515890       5.010996       6.686264      -0.577752      10.810651          -0.000001
           99              O      -1.213333       0.072134      11.599993      -0.476807      33.347842 0.48389824E+03  0.11315821E+05                                 8.250159                            6.825049       0.471874       2.235429                    0.994339      26.133592      67.467002       0.725580       0.360985      -1.138892      -0.008567       0.041378      -0.013107       0.044242       0.009102      -0.049074       0.045706      -0.002966      -0.172186      -0.096247       0.037858       0.058389              9.388552       6.206123       3.233541       1.442851      13.418495      -0.230974       8.541039           0.000001
          100              O      -1.548792      10.451971      12.310943      -0.604888      40.376926 0.62086213E+03  0.15518576E+05                                 9.453918                            7.748733      -0.024792       2.027330                    0.995817      28.927365      78.298507       0.675697       0.362658      -1.132703       0.006826      -0.008745      -0.047658       0.048932      -0.051541      -0.013534      -0.033229       0.001428      -0.015315      -0.067167       0.009492       0.057674             11.025527       6.168479       0.318955       2.016463      11.761098      -3.695837      15.147003           0.000001
          101              O       8.896928       5.360304       5.201439      -0.541377      37.906881 0.51674066E+03  0.12288875E+05                                 8.959289                            7.005725       0.434859       2.207193                    0.995435      26.968708      70.305136       0.723106       0.356176      -1.142249      -0.028196      -0.031932       0.015260       0.045249       0.039338       0.036014      -0.051911       0.042245      -0.115651      -0.095405       0.031169       0.064236             10.466280      11.016594      -4.645923       4.648981       9.834591      -1.720592      10.547654           0.000002
          102              O      -1.239449       4.234764       5.767760      -0.511586      33.182361 0.48311379E+03  0.11319538E+05                                 8.271998                            6.810193       0.433817       2.211354                    0.995933      26.700038      69.529748       0.726150       0.359998      -1.136989       0.006399       0.011880       0.029236       0.032200       0.003138      -0.039003       0.000457      -0.006280      -0.150592      -0.067280       0.027631       0.039648              9.478440       8.025283      -3.284907      -0.541859      11.802509       3.545331       8.607529          -0.000001
          103              O       6.218979       6.346550       5.978605      -0.544886      32.280302 0.50996743E+03  0.12132296E+05                                 8.090181                            7.037467       0.182041       2.119069                    0.995531      27.361018      72.201317       0.706942       0.364185      -1.131756      -0.016214      -0.022754      -0.001362       0.027973       0.003181       0.011480       0.065024       0.032534      -0.125114      -0.088037       0.032786       0.055252              8.798009      12.663830      -1.794671      -3.067564       6.135725       0.010857       7.594472           0.000001
          104              O       4.529821       7.756895       5.513351      -0.579147      33.106962 0.49726952E+03  0.11733169E+05                                 8.173118                            6.857716       0.415697       2.181585                    0.997821      27.610533      72.103633       0.731955       0.354649      -1.141493      -0.019130      -0.049587      -0.004800       0.053365      -0.003349       0.051041      -0.000972      -0.080729      -0.051607      -0.076070       0.026691       0.049379              9.252805       6.735400       0.063816      -0.231428      10.022360      -5.272599      11.000656          -0.000002
          105              F       2.367054       8.541663       0.336307      -0.106626      12.269538 0.15968351E+03  0.28022218E+04                                 4.043067                            3.769749       0.985339       2.567316                    0.998878      18.119178      39.227224       1.045846       0.333731      -1.173064       0.097373      -0.015324      -0.011409       0.099229      -0.037210      -0.000023       0.005815       0.178106      -0.211324      -0.073179      -0.058563       0.131742              4.160737       5.975303      -0.785714       0.082823       3.357705      -0.112845       3.149202          -0.000003
          106              F       3.571925       7.714609       2.569703      -0.111232      12.610921 0.16298942E+03  0.28725742E+04                                 4.124636                            3.811153       1.035994       2.594714                    0.999294      18.085609      39.134151       1.039943       0.334183      -1.173627       0.053247       0.009259      -0.077635       0.094595       0.011628      -0.087926      -0.016112       0.038510       0.220536      -0.071183      -0.057946       0.129129              4.257178       3.942443       0.261714      -1.138179       3.181953      -0.456848       5.647139          -0.000003
          107              F       7.708921       7.595215       0.306685      -0.118843      12.247767 0.16938525E+03  0.30181849E+04                                 4.034737                            3.901749       0.805723       2.506337                    0.998878      18.337445      40.071284       1.019909       0.337034      -1.169576      -0.092023       0.016303       0.004549       0.093566      -0.036482      -0.002861       0.004878       0.188634      -0.201777      -0.071683      -0.063142       0.134825              4.038283       5.195941      -0.630447       0.050786       3.765900       0.041519       3.153006          -0.000001
          108              F       2.203776       8.601360      15.560754      -0.093134      12.201872 0.16556978E+03  0.29338000E+04                                 4.031698                            3.862454       0.829669       2.519574                    0.998330      18.070925      39.394629       1.023010       0.337891      -1.168691      -0.064703      -0.015157       0.068155       0.095191       0.020147      -0.086023      -0.025060       0.043132       0.187896      -0.067787      -0.057729       0.125516              4.054214       3.677357       0.184257      -0.954808       3.706870      -0.224180       4.778414           0.000001
          109              F       3.454960      11.599897      15.620696      -0.102834      12.815457 0.17254730E+03  0.30896459E+04                                 4.183202                            3.952406       0.801405       2.504802                    0.998015      18.255760      40.027504       1.007533       0.339505      -1.167114      -0.061646       0.032513       0.063171       0.094064      -0.043001      -0.083848       0.044855       0.072628       0.053897      -0.068563      -0.060199       0.128763              4.236017       5.015758      -0.492544      -1.147403       3.550644       0.491537       4.141648           0.000001
          110              F       7.806330      10.560172       0.670872      -0.105327      13.289030 0.18430190E+03  0.33508606E+04                                 4.302394                            4.101926       0.861386       2.536042                    0.997032      18.218436      40.091601       0.984017       0.342355      -1.166098      -0.060995       0.067927      -0.016405       0.092756      -0.086161       0.033109      -0.031388      -0.008267      -0.165511      -0.067256      -0.058092       0.125348              4.392308       4.591080      -0.992271       0.535860       5.183938      -0.533135       3.401907           0.000001
          111              F       6.249086       0.351964      15.085044      -0.111217      12.119095 0.15772103E+03  0.27555673E+04                                 3.979873                            3.732471       0.965357       2.563270                    0.999125      18.066036      38.856354       1.058401       0.331234      -1.176835       0.054056      -0.025055       0.084219       0.103163      -0.011942       0.080444      -0.021276       0.037745       0.229831      -0.065101      -0.060433       0.125534              4.010718       4.264853      -0.441933       0.863728       2.921498      -0.211798       4.845802          -0.000002
          112              F       5.033009       0.957641      17.383435      -0.118892      18.672274 0.24899887E+03  0.48619497E+04                                 5.524393                            4.815322       0.743449       2.489911                    0.995217      18.628690      41.949725       0.898273       0.349208      -1.164832       0.087984      -0.038990       0.008156       0.096581      -0.063718       0.004097       0.002311       0.129317      -0.200429      -0.068123      -0.056106       0.124228              6.278822       9.991893      -2.189402      -0.188152       4.789199       0.265289       4.055376          -0.000000
          113              F       1.419354       2.323213       8.376321      -0.106626      12.269530 0.15968337E+03  0.28022187E+04                                 4.043064                            3.769746       0.985341       2.567317                    0.998878      18.119176      39.227212       1.045846       0.333730      -1.173065      -0.097373      -0.015324       0.011409       0.099229       0.037210      -0.000023      -0.005815       0.178106      -0.211324      -0.073179      -0.058563       0.131742              4.160734       5.975299       0.785714       0.082824       3.357703       0.112845       3.149201          -0.000004
          114              F       0.214484       1.496159       6.142925      -0.111231      12.610918 0.16298936E+03  0.28725728E+04                                 4.124635                            3.811152       1.035994       2.594714                    0.999294      18.085608      39.134146       1.039944       0.334183      -1.173627      -0.053247       0.009259       0.077635       0.094595      -0.011628      -0.087926       0.016112       0.038510       0.220536      -0.071183      -0.057946       0.129129              4.257178       3.942442      -0.261714      -1.138180       3.181952       0.456849       5.647139          -0.000003
          115              F       8.011387       1.376765       8.405943      -0.118843      12.247767 0.16938525E+03  0.30181847E+04                                 4.034738                            3.901749       0.805723       2.506337                    0.998878      18.337445      40.071284       1.019909       0.337034      -1.169576       0.092023       0.016303      -0.004549       0.093566       0.036482      -0.002861      -0.004878       0.188634      -0.201777      -0.071683      -0.063142       0.134825              4.038283       5.195942       0.630447       0.050786       3.765900      -0.041519       3.153007          -0.000001
          116              F       9.155450       2.382910      10.577130      -0.093134      12.201870 0.16556975E+03  0.29337993E+04                                 4.031697                            3.862454       0.829669       2.519574                    0.998330      18.070925      39.394627       1.023010       0.337891      -1.168691       0.064703      -0.015157      -0.068155       0.095191      -0.020147      -0.086023       0.025060       0.043132       0.187896      -0.067787      -0.057729       0.125516              4.054213       3.677357      -0.184257      -0.954808       3.706870       0.224180       4.778413           0.000001
          117              F       7.904265       5.381447      10.517188      -0.102834      12.815459 0.17254737E+03  0.30896473E+04                                 4.183203                            3.952407       0.801405       2.504802                    0.998015      18.255760      40.027505       1.007533       0.339505      -1.167114       0.061646       0.032513      -0.063171       0.094064       0.043001      -0.083848      -0.044855       0.072628       0.053897      -0.068563      -0.060199       0.128763              4.236017       5.015760       0.492544      -1.147402       3.550645      -0.491536       4.141647           0.000001
          118              F       7.913978       4.341722       8.041756      -0.105327      13.289031 0.18430190E+03  0.33508605E+04                                 4.302394                            4.101926       0.861386       2.536042                    0.997032      18.218436      40.091601       0.984017       0.342355      -1.166098       0.060995       0.067927       0.016405       0.092756       0.086161       0.033109       0.031388      -0.008267      -0.165511      -0.067256      -0.058092       0.125348              4.392309       4.591080       0.992271       0.535860       5.183938       0.533135       3.401908           0.000001
          119              F       5.110139       6.570414      11.052840      -0.111216      12.119092 0.15772099E+03  0.27555662E+04                                 3.979873                            3.732470       0.965357       2.563270                    0.999125      18.066036      38.856353       1.058401       0.331234      -1.176835      -0.054056      -0.025055      -0.084219       0.103163       0.011942       0.080444       0.021276       0.037745       0.229831      -0.065101      -0.060433       0.125534              4.010717       4.264850       0.441933       0.863727       2.921498       0.211798       4.845803          -0.000002
          120              F       6.326216       7.176091       8.754449      -0.118892      18.672274 0.24899876E+03  0.48619471E+04                                 5.524393                            4.815320       0.743449       2.489911                    0.995217      18.628690      41.949725       0.898273       0.349208      -1.164832      -0.087984      -0.038990      -0.008156       0.096581       0.063718       0.004097      -0.002311       0.129317      -0.200429      -0.068123      -0.056106       0.124228              6.278823       9.991894       2.189404      -0.188153       4.789199      -0.265289       4.055375          -0.000000
          121              F       5.205763       3.895237      17.088949      -0.106626      12.269534 0.15968345E+03  0.28022204E+04                                 4.043065                            3.769747       0.985340       2.567316                    0.998878      18.119178      39.227220       1.045846       0.333730      -1.173065      -0.097373       0.015324       0.011409       0.099229      -0.037210      -0.000023       0.005815       0.178106      -0.211324      -0.073179      -0.058563       0.131742              4.160735       5.975301      -0.785714       0.082823       3.357704      -0.112845       3.149201          -0.000004
          122              F       4.000892       4.722291      14.855553      -0.111231      12.610918 0.16298938E+03  0.28725733E+04                                 4.124635                            3.811152       1.035994       2.594714                    0.999294      18.085609      39.134149       1.039943       0.334183      -1.173627      -0.053247      -0.009259       0.077635       0.094595       0.011628      -0.087926      -0.016112       0.038510       0.220536      -0.071183      -0.057946       0.129129              4.257177       3.942442       0.261714      -1.138179       3.181952      -0.456848       5.647138          -0.000003
          123              F      -0.136104       4.841685      17.118571      -0.118843      12.247768 0.16938528E+03  0.30181855E+04                                 4.034738                            3.901749       0.805723       2.506337                    0.998878      18.337445      40.071286       1.019909       0.337034      -1.169576       0.092023      -0.016303      -0.004549       0.093566      -0.036482      -0.002861       0.004878       0.188634      -0.201777      -0.071683      -0.063142       0.134825              4.038283       5.195942      -0.630447       0.050786       3.765901       0.041519       3.153007          -0.000001
          124              F       5.369041       3.835540       1.864502      -0.093134      12.201871 0.16556976E+03  0.29337996E+04                                 4.031697                            3.862454       0.829669       2.519574                    0.998330      18.070925      39.394628       1.023010       0.337891      -1.168691       0.064703       0.015157      -0.068155       0.095191       0.020147      -0.086023      -0.025060       0.043132       0.187896      -0.067787      -0.057729       0.125516              4.054214       3.677357       0.184257      -0.954808       3.706870      -0.224180       4.778414           0.000001
          125              F       4.117857       0.837003       1.804560      -0.102834      12.815458 0.17254733E+03  0.30896466E+04                                 4.183203                            3.952407       0.801404       2.504802                    0.998015      18.255761      40.027509       1.007533       0.339505      -1.167114       0.061646      -0.032513      -0.063171       0.094064      -0.043001      -0.083848       0.044855       0.072628       0.053897      -0.068563      -0.060199       0.128763              4.236017       5.015757      -0.492543      -1.147402       3.550645       0.491537       4.141649           0.000001
          126              F      -0.233513       1.876728      16.754384      -0.105327      13.289035 0.18430199E+03  0.33508627E+04                                 4.302395                            4.101927       0.861386       2.536042                    0.997032      18.218440      40.091612       0.984017       0.342355      -1.166098       0.060995      -0.067927       0.016405       0.092756      -0.086161       0.033109      -0.031388      -0.008267      -0.165511      -0.067256      -0.058092       0.125348              4.392310       4.591081      -0.992272       0.535860       5.183940      -0.533135       3.401908           0.000001
          127              F       1.323731      12.084936       2.340212      -0.111217      12.119094 0.15772102E+03  0.27555670E+04                                 3.979873                            3.732471       0.965357       2.563270                    0.999125      18.066036      38.856353       1.058401       0.331234      -1.176835      -0.054056       0.025055      -0.084219       0.103163      -0.011942       0.080444      -0.021276       0.037745       0.229831      -0.065101      -0.060433       0.125534              4.010717       4.264852      -0.441933       0.863728       2.921498      -0.211798       4.845802          -0.000002
          128              F       2.539808      11.479259       0.041821      -0.118892      18.672278 0.24899894E+03  0.48619515E+04                                 5.524394                            4.815323       0.743448       2.489911                    0.995217      18.628691      41.949731       0.898273       0.349208      -1.164832      -0.087984       0.038990      -0.008156       0.096581      -0.063718       0.004097       0.002311       0.129317      -0.200429      -0.068123      -0.056106       0.124228              6.278824       9.991895      -2.189403      -0.188152       4.789200       0.265289       4.055376          -0.000000
          129              F       6.153463      10.113687       9.048935      -0.106626      12.269536 0.15968348E+03  0.28022211E+04                                 4.043066                            3.769748       0.985340       2.567316                    0.998878      18.119178      39.227222       1.045846       0.333731      -1.173064       0.097373       0.015324      -0.011409       0.099229       0.037210      -0.000023      -0.005815       0.178106      -0.211324      -0.073179      -0.058563       0.131742              4.160736       5.975302       0.785714       0.082824       3.357704       0.112846       3.149202          -0.000003
          130              F       7.358333      10.940741      11.282331      -0.111231      12.610916 0.16298934E+03  0.28725724E+04                                 4.124635                            3.811152       1.035994       2.594714                    0.999294      18.085608      39.134145       1.039944       0.334183      -1.173627       0.053247      -0.009259      -0.077635       0.094595      -0.011628      -0.087926       0.016112       0.038510       0.220536      -0.071183      -0.057946       0.129129              4.257177       3.942442      -0.261714      -1.138179       3.181952       0.456848       5.647138          -0.000003
          131              F      -0.438570      11.060135       9.019313      -0.118843      12.247770 0.16938530E+03  0.30181859E+04                                 4.034739                            3.901749       0.805723       2.506337                    0.998878      18.337445      40.071287       1.019909       0.337034      -1.169576      -0.092023      -0.016303       0.004549       0.093566       0.036482      -0.002861      -0.004878       0.188634      -0.201777      -0.071683      -0.063142       0.134825              4.038284       5.195943       0.630447       0.050786       3.765901      -0.041519       3.153007          -0.000001
          132              F      -1.582633      10.053990       6.848126      -0.093134      12.201872 0.16556978E+03  0.29338001E+04                                 4.031698                            3.862454       0.829669       2.519574                    0.998330      18.070925      39.394629       1.023010       0.337891      -1.168691      -0.064703       0.015157       0.068155       0.095191      -0.020147      -0.086023       0.025060       0.043132       0.187896      -0.067787      -0.057729       0.125516              4.054214       3.677358      -0.184257      -0.954808       3.706870       0.224180       4.778413           0.000001
          133              F      -0.331448       7.055453       6.908068      -0.102834      12.815460 0.17254741E+03  0.30896483E+04                                 4.183203                            3.952408       0.801404       2.504802                    0.998015      18.255762      40.027512       1.007533       0.339505      -1.167114      -0.061646      -0.032513       0.063171       0.094064       0.043001      -0.083848      -0.044855       0.072628       0.053897      -0.068563      -0.060199       0.128763              4.236018       5.015760       0.492543      -1.147402       3.550645      -0.491536       4.141648           0.000001
          134              F      -0.341161       8.095178       9.383500      -0.105327      13.289039 0.18430204E+03  0.33508638E+04                                 4.302396                            4.101928       0.861386       2.536042                    0.997032      18.218440      40.091615       0.984016       0.342355      -1.166098      -0.060995      -0.067927      -0.016405       0.092756       0.086161       0.033109       0.031388      -0.008267      -0.165511      -0.067256      -0.058092       0.125348              4.392311       4.591083       0.992272       0.535861       5.183941       0.533135       3.401909           0.000001
          135              F       2.462678       5.866486       6.372416      -0.111216      12.119091 0.15772096E+03  0.27555657E+04                                 3.979872                            3.732470       0.965357       2.563270                    0.999125      18.066035      38.856350       1.058401       0.331234      -1.176835       0.054056       0.025055       0.084219       0.103163       0.011942       0.080444       0.021276       0.037745       0.229831      -0.065101      -0.060433       0.125534              4.010717       4.264850       0.441933       0.863727       2.921497       0.211798       4.845802          -0.000002
          136              F       1.246601       5.260809       8.670807      -0.118892      18.672280 0.24899884E+03  0.48619493E+04                                 5.524395                            4.815322       0.743448       2.489911                    0.995217      18.628691      41.949733       0.898273       0.349208      -1.164832       0.087984       0.038990       0.008156       0.096581       0.063718       0.004097      -0.002311       0.129317      -0.200429      -0.068123      -0.056106       0.124228              6.278825       9.991898       2.189405      -0.188153       4.789201      -0.265289       4.055377          -0.000000

******************************************************
Auxiliary information for the entire system
The total spin magnetic moment of the unit cell is   -0.000052
The total net atomic charge of the unit cell is   0.000004
Accuracy of reproducing the electrostatic potential in the unit cell:
  The inner radius (bohr) =    5.0000
  The outer radius (bohr) =   12.0000
  Valid grid points have density less than (e/(bohr^3)) =    0.0001
  The number of valid grid points were=       112950
  The rms potential error without charges in kcal/mol is=      4.52987
  The rms potential error with partial charges in kcal/mol is=      1.17167
  The RRMSE value at monopole order=      0.25865
  The rms potential error with partial charges and cloud penetration in kcal/mol is=      1.15963
  The RRMSE value at monopole order with cloud penetration is=      0.25600
  The rms potential error with partial charges and atomic dipoles in kcal/mol is=      0.45509
  The RRMSE value at dipole order=      0.10046
  The rms potential error with partial charges, atomic dipoles and cloud penetration in kcal/mol is=      0.45315
  The RRMSE value at dipole order with cloud penetration=      0.10004

******************************************************
The electron densities and ab initio electrostatic potential were computed in VASP using the PBE functional and
projector augmented wave method. See the main text of the journal article for a description of computational details.
The atomic charges, dipoles, and quadrupoles were computed with the DDEC6 method as described in
(a) T. A. Manz and N. Gabaldon Limas, RSC Adv. 6 (2016) 47771-47801 DOI: 10.1039/c6ra04656h
(b) N. Gabaldon Limas and T. A. Manz, RSC Adv. 8 (2018) 2678-2707 DOI: 10.1039/c7ra11829e.
For each atom in the material, the electron cloud parameters were fit to the spherically averaged atom-in-material
electron density using radial positions for which this density was between 10^-4 and 10^-2 electrons per cubic bohr.
The polarizabilities, dispersion coefficients, and quantum Drude oscillator (QDO) parameters were fit using the MCLF method.
The magnetic structure of the system was optimized in VASP from the default ferromagnetic initial guess using spin polarization.
The atomic spin moments (ASMs) were computed on this optimized magnetic structure using the DDEC6 partition as inputs
to the method of T. A. Manz and D. S. Sholl, J. Chem. Theory Comput. 7 (2011) 4146-4164 DOI: 10.1021/ct200539n.
The RMSE and RRMSE were computed using a uniform grid with Ewald summation.
