# Supplementary material for: A collection of forcefield precursors for metal–organic frameworks
Source: RSC Adv. 2019 Nov 13;9(63):36492–507. doi: 10.1039/c9ra07327b (PMC9075174; doi:10.1039/c9ra07327b)
Supplement: RA-009-C9RA07327B-s5530 [file RA-009-C9RA07327B-s5530.xyz]

  174
jmolscript: load "" {1 1 1} spacegroup "x,y,z" unitcell [{     11.477000     0.000000     0.000000 }, {     -5.738500     9.939374     0.000000 }, {      0.000000     0.000000    22.585000 }]
Cd     1.693718     7.604118    20.702992     1.008001
Cd    -0.000000     4.670512    13.174508     1.008001
Cd    -1.693718     7.604118     5.646250     1.008065
Cd     4.044782     2.335256     9.410492     1.008001
Cd     5.738500     5.268862     1.882008     1.008001
Cd     7.432218     2.335256    16.938750     1.008065
B      3.716826     6.437733     0.000000     0.826494
B     -2.021674     3.501641    15.056742     0.826481
B      4.043347     0.000000     7.528258     0.826481
B      2.021674     3.501641    11.292500     0.826494
B     -3.716826     6.437733     3.764242     0.826481
B      7.433653     0.000000    18.820758     0.826481
H      5.170389     8.096614    20.100650     0.088140
H      5.675950     6.549054    20.780459     0.072352
H      5.715546     8.005172    21.774199     0.071607
H      0.488346     5.787697     0.792734     0.095074
H      1.749669     6.223042     1.946827     0.084842
H      1.842632     4.694366     1.070529     0.093990
H     10.165179     1.413379    12.572392     0.088013
H      8.572171     1.749330    13.252200     0.072391
H      9.813409     0.986980    14.245940     0.071681
H     -0.970380     6.622605    15.849475     0.095050
H     -1.224022     5.312595    17.003569     0.084811
H     -2.594376     5.996424    16.127271     0.093938
H      1.879933     0.429381     5.043908     0.088091
H      2.967378     1.640991     5.723717     0.072350
H      1.686545     0.947222     6.717457     0.071633
H      0.482034     7.468446     8.320992     0.095099
H     -0.525647     8.343111     9.475085     0.084917
H      0.751743     9.187957     8.598787     0.094010
H      0.568111     1.842760     8.808150     0.088139
H      0.062550     3.390320     9.487958     0.072352
H      0.022954     1.934202    10.481699     0.071607
H      5.250154     4.151677    12.085234     0.095074
H      3.988831     3.716332    13.239327     0.084842
H      3.895868     5.245008    12.363029     0.093990
H     -4.426679     8.525995     1.279892     0.088012
H     -2.833671     8.190044     1.959700     0.072391
H     -4.074909     8.952394     2.953440     0.071680
H      6.708880     3.316769     4.556975     0.095050
H      6.962522     4.626779     5.711069     0.084811
H      8.332876     3.942950     4.834771     0.093938
H      3.858567     9.509993    16.336408     0.088090
H      2.771122     8.298383    17.016217     0.072349
H      4.051955     8.992152    18.009957     0.071632
H      5.256466     2.470928    19.613492     0.095099
H      6.264147     1.596263    20.767585     0.084917
H      4.986757     0.751417    19.891287     0.094010
H     -0.568111     1.842760    17.541092     0.088090
H     -0.062550     3.390320    16.861283     0.072349
H     -0.022954     1.934202    15.867543     0.071632
H      6.226846     4.151677    14.264008     0.095099
H      7.488169     3.716332    13.109915     0.084916
H      7.581132     5.245008    13.986213     0.094010
H      4.426679     8.525995     2.484350     0.088140
H      2.833671     8.190044     1.804542     0.072351
H      4.074909     8.952394     0.810802     0.071607
H      4.768120     3.316769    21.792267     0.095073
H      4.514478     4.626779    20.638173     0.084841
H      3.144124     3.942950    21.514471     0.093990
H     -3.858567     9.509993    10.012608     0.088012
H     -2.771122     8.298383     9.332800     0.072391
H     -4.051955     8.992152     8.339060     0.071680
H      6.220534     2.470928     6.735525     0.095050
H      5.212853     1.596263     5.581431     0.084811
H      6.490243     0.751417     6.457729     0.093939
H      6.306612     8.096614     6.248592     0.088089
H      5.801050     6.549054     5.568783     0.072349
H      5.761454     8.005172     4.575043     0.071631
H     -0.488346     5.787697     2.971508     0.095099
H     -1.749669     6.223042     1.817415     0.084916
H     -1.842632     4.694366     2.693713     0.094010
H      1.311821     1.413379    13.776850     0.088139
H      2.904829     1.749330    13.097042     0.072351
H      1.663591     0.986980    12.103302     0.071606
H      0.970380     6.622605    10.499767     0.095073
H      1.224022     5.312595     9.345673     0.084842
H      2.594376     5.996424    10.221971     0.093990
H      9.597067     0.429381    21.305108     0.088011
H      8.509622     1.640991    20.625300     0.072391
H      9.790455     0.947222    19.631560     0.071680
H     -0.482034     7.468446    18.028025     0.095050
H      0.525647     8.343111    16.873931     0.084811
H     -0.751744     9.187957    17.750229     0.093939
C      8.100467     5.090947    21.866797     0.313731
C      5.182439     7.487330    20.992757    -0.108200
C      1.545378     5.730049     1.007291    -0.119074
C      6.097156     0.378690    14.338539     0.313972
C      9.631498     1.707584    13.464499    -0.108169
C     -1.548821     5.736013    16.064033    -0.118892
C      3.017877     4.469736     6.810055     0.313777
C      2.401562     0.744459     5.936016    -0.108231
C      0.003443     8.412686     8.535549    -0.119255
C     -2.361967     4.848427    10.574297     0.313731
C      0.556061     2.452044     9.700258    -0.108199
C      4.193122     4.209325    12.299791    -0.119074
C     -0.358656     9.560684     3.046039     0.313972
C     -3.892998     8.231790     2.171999    -0.108169
C      7.287321     4.203361     4.771533    -0.118892
C      2.720623     5.469638    18.102555     0.313777
C      3.336938     9.194915    17.228516    -0.108230
C      5.735057     1.526688    19.828049    -0.119255
C      2.361967     4.848427    15.774945     0.313777
C     -0.556061     2.452044    16.648984    -0.108231
C      7.283878     4.209325    14.049451    -0.119255
C      0.358656     9.560684     0.718203     0.313731
C      3.892998     8.231790     1.592243    -0.108199
C      4.189679     4.203361    21.577709    -0.119073
C     -2.720623     5.469638     8.246461     0.313972
C     -3.336938     9.194915     9.120501    -0.108169
C      5.741943     1.526688     6.520967    -0.118892
C      3.376533     5.090947     4.482445     0.313777
C      6.294561     7.487330     5.356484    -0.108230
C     -1.545378     5.730049     2.756951    -0.119255
C      5.379844     0.378690    12.010703     0.313731
C      1.845502     1.707584    12.884743    -0.108199
C      1.548821     5.736013    10.285209    -0.119074
C      8.459123     4.469736    19.538961     0.313972
C      9.075438     0.744459    20.413001    -0.108169
C     -0.003443     8.412686    17.813467    -0.118892
C     -2.580890     5.136172    20.702992    -0.247863
C     -1.363755     5.838885    20.702992     0.318926
C      0.000000     9.606405    13.174508    -0.247863
C      0.000000     8.200977    13.174508     0.318926
C      2.580890     5.136172     5.646250    -0.247905
C      1.363755     5.838885     5.646250     0.319043
C      8.319390     4.803202     9.410492    -0.247863
C      7.102255     4.100489     9.410492     0.318926
C      5.738500     0.332969     1.882008    -0.247863
C      5.738500     1.738397     1.882008     0.318926
C      3.157610     4.803202    16.938750    -0.247905
C      4.374745     4.100489    16.938750     0.319043
N      7.422750     5.056160     0.189714    -0.409023
N      6.405888     0.983004    15.246456    -0.409135
N      3.386863     3.900210     7.717972    -0.409024
N     -1.684250     4.883214    11.482214    -0.409023
N     -0.667388     8.956370     3.953956    -0.409135
N      2.351637     6.039164    19.010472    -0.409024
N      1.684250     4.883214    14.867028    -0.409024
N      0.667388     8.956370    22.395286    -0.409023
N     -2.351637     6.039164     7.338544    -0.409135
N      4.054250     5.056160     3.574528    -0.409024
N      5.071112     0.983004    11.102786    -0.409023
N      8.090137     3.900210    18.631044    -0.409135
N     -0.385053     6.403939    20.702992    -0.415841
N      0.000000     7.070871    13.174508    -0.415841
N      0.385053     6.403939     5.646250    -0.415941
N      6.123553     3.535435     9.410492    -0.415841
N      5.738500     2.868503     1.882008    -0.415841
N      5.353447     3.535435    16.938750    -0.415941
O      3.919969     7.248785    21.390254    -0.455260
O      2.273020     6.366169    -0.029360    -0.473079
O     -1.420853     2.920188    13.861995    -0.455213
O     -1.361746     4.787796    15.027381    -0.473171
O     -2.499117     9.709774     6.333512    -0.455252
O     -0.911274     8.724782     7.498898    -0.473068
O      1.818531     2.690589    10.097754    -0.455260
O      3.465480     3.573205    11.263140    -0.473079
O      7.159353     7.019186     2.569495    -0.455213
O      7.100246     5.151578     3.734881    -0.473171
O      8.237617     0.229600    17.626012    -0.455252
O      6.649774     1.214592    18.791398    -0.473068
O      9.658469     2.690589    16.251488    -0.455254
O      8.011520     3.573205    15.086102    -0.473066
O      4.317647     7.019186     1.194747    -0.455260
O      4.376754     5.151578     0.029361    -0.473079
O      3.239383     0.229600     8.723005    -0.455212
O      4.827226     1.214592     7.557619    -0.473171
O     -3.919969     7.248785     4.958988    -0.455254
O     -2.273020     6.366169     3.793602    -0.473066
O      1.420853     2.920188    12.487247    -0.455260
O      1.361746     4.787796    11.321860    -0.473079
O      2.499117     9.709774    20.015505    -0.455213
O      0.911274     8.724782    18.850119    -0.473171

The following XYZ coordinates are in angstroms. Other properties are in atomic units.
The sperically averaged electron density of each atom fit to a function of the form exp(a - br)
eigen_1, eigen_2 and eigen_3 are the three eigenvalues of traceless quadrupole moment tensor
  atom number  atomic symbol              X              Y              Z     net charge C6 coefficient C8 coefficient C10 coefficient fluctuating dipole atomic polarizability isotropic forcefield polarizability              a              b squared Pearson coefficient          <r^3>          <r^4>         wp_QDO          m_QDO          q_QDO       dipole_x       dipole_y       dipole_z         dipole            Qxy            Qxz            Qyz     Q(x^2-y^2)  Q(3z^2 - R^2)        eigen_1        eigen_2        eigen_3 static polarizability      alpha(xx)      alpha(xy)      alpha(xz)      alpha(yy)      alpha(yz)      alpha(zz) atomic spin moment
            1             Cd       1.693718       7.604118      20.702992       1.008001     192.307033 0.42449071E+04  0.16015780E+06                                25.563474                           20.758924       1.140854       2.062844                    0.999560      76.234729     202.468656       0.426436       0.380691      -1.198788      -0.000472      -0.000316       0.000000       0.000569       0.005633      -0.014718       0.025498       0.006571       0.007067      -0.032539       0.005343       0.027196             30.201793      26.232031      -3.032906       2.507954      29.732333      -4.344830      34.641014           0.000002
            2             Cd      -0.000000       4.670512      13.174508       1.008001     192.306981 0.42449072E+04  0.16015781E+06                                25.563473                           20.758927       1.140854       2.062844                    0.999560      76.234728     202.468656       0.426435       0.380691      -1.198787       0.000038       0.000567      -0.000000       0.000568      -0.000029       0.029441       0.000003      -0.013041       0.007067      -0.032539       0.005343       0.027196             30.201786      31.483836      -0.000783      -5.016711      24.480517      -0.000465      34.641005           0.000002
            3             Cd      -1.693718       7.604118       5.646250       1.008065     192.281327 0.42440956E+04  0.16012209E+06                                25.564912                           20.759910       1.139663       2.062528                    0.999562      76.235243     202.477370       0.426327       0.380800      -1.198683       0.000500      -0.000289      -0.000000       0.000578      -0.005692      -0.014648      -0.025373       0.006575       0.007167      -0.032424       0.005379       0.027045             30.203534      26.233157       3.033473       2.508533      29.735908       4.344903      34.641537           0.000002
            4             Cd       4.044782       2.335256       9.410492       1.008001     192.307031 0.42449069E+04  0.16015779E+06                                25.563474                           20.758924       1.140854       2.062844                    0.999560      76.234727     202.468650       0.426436       0.380691      -1.198788       0.000472       0.000316       0.000000       0.000568       0.005633       0.014718      -0.025498       0.006571       0.007067      -0.032539       0.005343       0.027196             30.201793      26.232031      -3.032906      -2.507954      29.732333       4.344830      34.641013           0.000002
            5             Cd       5.738500       5.268862       1.882008       1.008001     192.307005 0.42449072E+04  0.16015781E+06                                25.563475                           20.758926       1.140854       2.062844                    0.999560      76.234730     202.468663       0.426435       0.380691      -1.198787      -0.000038      -0.000567      -0.000000       0.000568      -0.000029      -0.029441      -0.000003      -0.013041       0.007067      -0.032539       0.005343       0.027196             30.201790      31.483842      -0.000784       5.016717      24.480517       0.000465      34.641010           0.000002
            6             Cd       7.432218       2.335256      16.938750       1.008065     192.281330 0.42440957E+04  0.16012210E+06                                25.564912                           20.759910       1.139663       2.062528                    0.999562      76.235244     202.477373       0.426327       0.380800      -1.198683      -0.000500       0.000289      -0.000000       0.000578      -0.005692       0.014648       0.025373       0.006575       0.007168      -0.032424       0.005379       0.027045             30.203534      26.233157       3.033473      -2.508533      29.735908      -4.344903      34.641537           0.000002
            7              B       3.716826       6.437733       0.000000       0.826494      14.279003 0.17228514E+03  0.33882764E+04                                 6.932188                            5.796985      -0.697977       1.843369                    0.998259      21.120684      66.010952       0.425782       0.731455      -0.876763      -0.000804      -0.001393       0.000000       0.001608       0.005659      -0.019589       0.011310      -0.006534      -0.001520      -0.026197       0.006788       0.019409              7.753974       8.060486      -0.499089       0.036591       7.484176      -0.021132       7.717261           0.000002
            8              B      -2.021674       3.501641      15.056742       0.826481      14.278352 0.17227567E+03  0.33880620E+04                                 6.932220                            5.797014      -0.697961       1.843387                    0.998243      21.120901      66.012516       0.425758       0.731503      -0.876744      -0.000837       0.001384       0.000056       0.001619      -0.005662       0.019633       0.011350      -0.006516      -0.001517      -0.026253       0.006786       0.019467              7.753998       8.060349       0.498999      -0.036609       7.484210      -0.021124       7.717436           0.000002
            9              B       4.043347       0.000000       7.528258       0.826481      14.278357 0.17227583E+03  0.33880659E+04                                 6.932224                            5.797018      -0.697952       1.843389                    0.998243      21.120906      66.012541       0.425757       0.731503      -0.876744       0.001617      -0.000032      -0.000056       0.001619      -0.000010      -0.000013      -0.022678       0.013067      -0.001517      -0.026254       0.006786       0.019467              7.754003       7.196102       0.000028      -0.000012       8.348469       0.042269       7.717437           0.000002
           10              B       2.021674       3.501641      11.292500       0.826494      14.279006 0.17228516E+03  0.33882769E+04                                 6.932189                            5.796985      -0.697977       1.843369                    0.998259      21.120684      66.010949       0.425782       0.731455      -0.876763       0.000804       0.001393      -0.000000       0.001608       0.005659       0.019589      -0.011310      -0.006534      -0.001520      -0.026197       0.006788       0.019409              7.753975       8.060486      -0.499089      -0.036589       7.484177       0.021129       7.717261           0.000002
           11              B      -3.716826       6.437733       3.764242       0.826481      14.278352 0.17227568E+03  0.33880622E+04                                 6.932220                            5.797014      -0.697961       1.843387                    0.998243      21.120901      66.012516       0.425758       0.731503      -0.876744       0.000837      -0.001384       0.000056       0.001618      -0.005662      -0.019633      -0.011350      -0.006516      -0.001517      -0.026253       0.006786       0.019467              7.753998       8.060349       0.498999       0.036609       7.484210       0.021124       7.717436           0.000002
           12              B       7.433653       0.000000      18.820758       0.826481      14.278357 0.17227583E+03  0.33880660E+04                                 6.932224                            5.797018      -0.697952       1.843389                    0.998243      21.120906      66.012540       0.425758       0.731503      -0.876744      -0.001617       0.000032      -0.000056       0.001619      -0.000010       0.000013       0.022677       0.013067      -0.001517      -0.026254       0.006786       0.019467              7.754003       7.196102       0.000028       0.000012       8.348469      -0.042269       7.717437           0.000002
           13              H       5.170389       8.096614      20.100650       0.088140       1.771373 0.14249824E+02  0.15901010E+03                                 2.290325                            2.097099      -1.206204       2.258789                    0.997127       4.022157      11.384584       0.474276       1.157336      -0.738874      -0.012964       0.020113      -0.027450       0.036416       0.000192      -0.002494      -0.007996       0.019913      -0.014653      -0.014384       0.001532       0.012853              2.394744       1.832691      -0.131403       0.103585       2.402109      -0.916233       2.949432           0.000002
           14              H       5.675950       6.549054      20.780459       0.072352       1.683623 0.14724485E+02  0.16742126E+03                                 2.269856                            2.176698      -1.422050       2.142087                    0.996622       4.476822      13.241092       0.446425       1.206667      -0.723504       0.002719      -0.037302      -0.000375       0.037403       0.001340      -0.002695       0.000901      -0.004606      -0.037150      -0.012875       0.004017       0.008858              2.303754       2.279940      -0.624676      -0.171007       2.819203       0.183149       1.812120           0.000003
           15              H       5.715546       8.005172      21.774199       0.071607       1.813241 0.16115229E+02  0.18591482E+03                                 2.324812                            2.231791      -1.345677       2.174628                    0.997460       4.360692      12.654825       0.458065       1.159049      -0.736723       0.004094       0.011876       0.032691       0.035022       0.001661      -0.004578       0.006217       0.020932       0.012731      -0.015034       0.003532       0.011503              2.354327       2.370810       0.320814       0.579584       2.041108       0.381732       2.651064           0.000002
           16              H       0.488346       5.787697       0.792734       0.095074       1.600020 0.12739098E+02  0.14003788E+03                                 2.227624                            2.047359      -1.434886       2.159575                    0.995296       4.224172      12.383169       0.451563       1.233902      -0.717721      -0.036250       0.003999      -0.015145       0.039490       0.006058      -0.000966      -0.008654       0.011843      -0.011967      -0.013264       0.001380       0.011883              2.342705       3.520432      -0.036408       0.050937       1.651211      -0.006411       1.856472           0.000002
           17              H       1.749669       6.223042       1.946827       0.084842       1.432922 0.12447210E+02  0.13675052E+03                                 2.099028                            2.051945      -1.374672       2.177600                    0.995893       4.372050      13.033310       0.439500       1.268500      -0.709066       0.017701       0.023492       0.025652       0.039029       0.009879       0.000301       0.003218      -0.004879       0.023253      -0.014192       0.004272       0.009920              2.107690       1.908004       0.127622       0.072086       1.835890       0.338570       2.579175           0.000002
           18              H       1.842632       4.694366       1.070529       0.093990       1.680573 0.14898291E+02  0.16750573E+03                                 2.183852                            2.133167      -1.162466       2.279710                    0.998035       3.929590      11.034920       0.475629       1.145367      -0.743452       0.020017      -0.033224      -0.007662       0.039538      -0.005766      -0.009878      -0.002151      -0.010133      -0.003948      -0.014527       0.005228       0.009299              2.181067       1.963601      -0.325979      -0.058675       2.782518      -0.099471       1.797081          -0.000001
           19              H      10.165179       1.413379      12.572392       0.088013       1.771660 0.14252432E+02  0.15904251E+03                                 2.290301                            2.097076      -1.204886       2.259259                    0.997128       4.022638      11.385137       0.474363       1.157099      -0.738931       0.023944       0.001156      -0.027493       0.036476       0.008532      -0.005684       0.006173      -0.010310      -0.014624      -0.014401       0.001539       0.012863              2.394721       2.373519      -0.180850      -0.845269       1.861221       0.368393       2.949421           0.000002
           20              H       8.572171       1.749330      13.252200       0.072391       1.683428 0.14722467E+02  0.16739326E+03                                 2.269721                            2.176583      -1.421787       2.142203                    0.996631       4.476574      13.240331       0.446424       1.206705      -0.723495      -0.033647       0.016280      -0.000395       0.037380      -0.002667       0.002108       0.001909      -0.000017      -0.037183      -0.012887       0.004022       0.008865              2.303608       3.225128       0.078802       0.244089       1.873667       0.056516       1.812028           0.000003
           21              H       9.813409       0.986980      14.245940       0.071681       1.813147 0.16114335E+02  0.18590547E+03                                 2.324926                            2.231885      -1.346343       2.174392                    0.997459       4.360596      12.655367       0.457998       1.159211      -0.736684       0.008244      -0.009455       0.032677       0.035002       0.008228       0.007657       0.000865      -0.013323       0.012742      -0.015015       0.003519       0.011495              2.354451       1.845766      -0.017631       0.040779       2.566360      -0.692881       2.651228           0.000002
           22              H      -0.970380       6.622605      15.849475       0.095050       1.600122 0.12739873E+02  0.14004864E+03                                 2.227731                            2.047431      -1.434604       2.159663                    0.995299       4.224276      12.383600       0.451552       1.233913      -0.717719       0.021602       0.029383      -0.015171       0.039499       0.002113      -0.006998       0.005176      -0.016438      -0.011916      -0.013262       0.001366       0.011895              2.342842       2.150180       0.827726      -0.031005       3.021821      -0.040879       1.856523           0.000002
           23              H      -1.224022       5.312595      17.003569       0.084811       1.433216 0.12450298E+02  0.13679135E+03                                 2.099192                            2.052095      -1.374153       2.177758                    0.995894       4.372471      13.034404       0.439522       1.268372      -0.709092       0.011550      -0.027077       0.025625       0.039029      -0.007040       0.002633      -0.001887      -0.014707       0.023336      -0.014209       0.004262       0.009947              2.107857       1.743526      -0.032581       0.257205       2.000665      -0.231765       2.579380           0.000002
           24              H      -2.594376       5.996424      16.127271       0.093938       1.681017 0.14903313E+02  0.16757645E+03                                 2.184236                            2.133525      -1.162305       2.279746                    0.998037       3.930158      11.037015       0.475589       1.145365      -0.743452      -0.038799      -0.000737      -0.007655       0.039553      -0.001503       0.003089       0.009634       0.015072      -0.003947      -0.014538       0.005222       0.009317              2.181454       2.860685      -0.191656      -0.056820       1.886328       0.100573       1.797350          -0.000001
           25              H       1.879933       0.429381       5.043908       0.088091       1.771441 0.14250565E+02  0.15902024E+03                                 2.290361                            2.097136      -1.206208       2.258766                    0.997119       4.022365      11.385197       0.474279       1.157317      -0.738878      -0.010928      -0.021277      -0.027485       0.036436      -0.008716       0.008172       0.001841      -0.009595      -0.014704      -0.014381       0.001529       0.012853              2.394777       2.145979       0.312256       0.741690       2.088881       0.547824       2.949470           0.000002
           26              H       2.967378       1.640991       5.723717       0.072350       1.683352 0.14721379E+02  0.16737526E+03                                 2.269512                            2.176390      -1.421483       2.142346                    0.996617       4.476358      13.238813       0.446485       1.206581      -0.723525       0.030954       0.021029      -0.000372       0.037423       0.001307       0.000561      -0.002787       0.004636      -0.037102      -0.012860       0.004014       0.008846              2.303397       2.143093       0.545714      -0.073083       2.955233      -0.239599       1.811863           0.000003
           27              H       1.686545       0.947222       6.717457       0.071633       1.812979 0.16112389E+02  0.18587436E+03                                 2.324609                            2.231611      -1.345474       2.174728                    0.997456       4.360455      12.653986       0.458077       1.159066      -0.736719      -0.012326      -0.002387       0.032710       0.035036      -0.009879      -0.003088      -0.007083      -0.007581       0.012696      -0.015016       0.003511       0.011505              2.354116       2.401137      -0.303135      -0.620285       2.010410       0.311030       2.650800           0.000002
           28              H       0.482034       7.468446       8.320992       0.095099       1.599904 0.12738072E+02  0.14002438E+03                                 2.227556                            2.047309      -1.435258       2.159423                    0.995297       4.224054      12.382894       0.451556       1.233941      -0.717713       0.014654      -0.033381      -0.015134       0.039472      -0.008151       0.007979       0.003486       0.004571      -0.011935      -0.013257       0.001380       0.011877              2.342625       2.086917      -0.791140      -0.019919       3.084530       0.047318       1.856426           0.000002
           29              H      -0.525647       8.343111       9.475085       0.084917       1.432888 0.12447074E+02  0.13675080E+03                                 2.099118                            2.052031      -1.375372       2.177323                    0.995891       4.372180      13.034450       0.439452       1.268621      -0.709038      -0.029168       0.003587       0.025619       0.038987      -0.002822      -0.002950      -0.001338       0.019544       0.023262      -0.014188       0.004255       0.009934              2.107782       1.964522      -0.095040      -0.329272       1.779528      -0.106869       2.579296           0.000002
           30              H       0.751743       9.187957       8.598787       0.094010       1.680628 0.14899208E+02  0.16752099E+03                                 2.184039                            2.133347      -1.162717       2.279621                    0.998035       3.929689      11.035873       0.475564       1.145490      -0.743422       0.018734       0.033958      -0.007670       0.039534       0.007283       0.006805      -0.007467      -0.004892      -0.003964      -0.014528       0.005239       0.009289              2.181253       2.295686       0.517645       0.115500       2.450843      -0.001076       1.797230          -0.000001
           31              H       0.568111       1.842760       8.808150       0.088139       1.771376 0.14249853E+02  0.15901049E+03                                 2.290328                            2.097102      -1.206205       2.258788                    0.997127       4.022159      11.384593       0.474276       1.157337      -0.738874       0.012964      -0.020113      -0.027450       0.036416       0.000192       0.002494       0.007996       0.019913      -0.014653      -0.014384       0.001532       0.012853              2.394747       1.832693      -0.131404      -0.103585       2.402111       0.916235       2.949436           0.000002
           32              H       0.062550       3.390320       9.487958       0.072352       1.683623 0.14724491E+02  0.16742135E+03                                 2.269857                            2.176699      -1.422050       2.142088                    0.996622       4.476822      13.241093       0.446424       1.206667      -0.723504      -0.002719       0.037302      -0.000375       0.037403       0.001340       0.002695      -0.000901      -0.004606      -0.037151      -0.012875       0.004018       0.008858              2.303755       2.279940      -0.624676       0.171008       2.819203      -0.183150       1.812121           0.000003
           33              H       0.022954       1.934202      10.481699       0.071607       1.813242 0.16115241E+02  0.18591501E+03                                 2.324814                            2.231793      -1.345678       2.174627                    0.997460       4.360694      12.654836       0.458064       1.159050      -0.736723      -0.004094      -0.011876       0.032691       0.035022       0.001661       0.004578      -0.006217       0.020932       0.012731      -0.015034       0.003532       0.011503              2.354329       2.370812       0.320815      -0.579585       2.041110      -0.381733       2.651066           0.000002
           34              H       5.250154       4.151677      12.085234       0.095074       1.600020 0.12739099E+02  0.14003790E+03                                 2.227624                            2.047360      -1.434886       2.159575                    0.995296       4.224172      12.383170       0.451563       1.233903      -0.717721       0.036250      -0.003999      -0.015145       0.039490       0.006057       0.000966       0.008654       0.011843      -0.011967      -0.013264       0.001380       0.011883              2.342705       3.520433      -0.036408      -0.050937       1.651211       0.006411       1.856472           0.000002
           35              H       3.988831       3.716332      13.239327       0.084842       1.432921 0.12447205E+02  0.13675046E+03                                 2.099028                            2.051945      -1.374672       2.177600                    0.995893       4.372049      13.033308       0.439500       1.268501      -0.709066      -0.017701      -0.023492       0.025652       0.039029       0.009879      -0.000301      -0.003218      -0.004879       0.023253      -0.014192       0.004272       0.009920              2.107690       1.908004       0.127622      -0.072086       1.835890      -0.338570       2.579175           0.000002
           36              H       3.895868       5.245008      12.363029       0.093990       1.680573 0.14898295E+02  0.16750579E+03                                 2.183853                            2.133168      -1.162466       2.279710                    0.998035       3.929590      11.034922       0.475629       1.145367      -0.743452      -0.020017       0.033224      -0.007662       0.039538      -0.005766       0.009878       0.002151      -0.010133      -0.003948      -0.014527       0.005228       0.009299              2.181067       1.963602      -0.325979       0.058675       2.782519       0.099471       1.797081          -0.000001
           37              H      -4.426679       8.525995       1.279892       0.088012       1.771662 0.14252445E+02  0.15904269E+03                                 2.290302                            2.097077      -1.204886       2.259259                    0.997128       4.022639      11.385140       0.474363       1.157099      -0.738931      -0.023944      -0.001156      -0.027493       0.036476       0.008532       0.005684      -0.006173      -0.010310      -0.014624      -0.014401       0.001539       0.012863              2.394722       2.373521      -0.180850       0.845269       1.861222      -0.368394       2.949423           0.000002
           38              H      -2.833671       8.190044       1.959700       0.072391       1.683428 0.14722470E+02  0.16739330E+03                                 2.269721                            2.176583      -1.421786       2.142203                    0.996631       4.476574      13.240330       0.446424       1.206704      -0.723496       0.033647      -0.016280      -0.000395       0.037380      -0.002667      -0.002108      -0.001909      -0.000017      -0.037183      -0.012887       0.004022       0.008865              2.303608       3.225128       0.078802      -0.244089       1.873667      -0.056516       1.812028           0.000003
           39              H      -4.074909       8.952394       2.953440       0.071680       1.813149 0.16114354E+02  0.18590575E+03                                 2.324927                            2.231886      -1.346343       2.174391                    0.997459       4.360598      12.655373       0.457998       1.159211      -0.736684      -0.008244       0.009455       0.032677       0.035002       0.008228      -0.007657      -0.000865      -0.013323       0.012742      -0.015015       0.003519       0.011495              2.354453       1.845767      -0.017631      -0.040779       2.566361       0.692882       2.651230           0.000002
           40              H       6.708880       3.316769       4.556975       0.095050       1.600123 0.12739875E+02  0.14004866E+03                                 2.227731                            2.047431      -1.434604       2.159663                    0.995299       4.224276      12.383600       0.451552       1.233913      -0.717719      -0.021602      -0.029383      -0.015171       0.039499       0.002113       0.006998      -0.005176      -0.016438      -0.011916      -0.013262       0.001366       0.011895              2.342842       2.150180       0.827726       0.031005       3.021822       0.040879       1.856523           0.000002
           41              H       6.962522       4.626779       5.711069       0.084811       1.433216 0.12450304E+02  0.13679143E+03                                 2.099192                            2.052096      -1.374153       2.177758                    0.995894       4.372472      13.034407       0.439522       1.268372      -0.709092      -0.011550       0.027077       0.025625       0.039029      -0.007040      -0.002633       0.001887      -0.014707       0.023336      -0.014209       0.004262       0.009947              2.107857       1.743526      -0.032581      -0.257206       2.000666       0.231765       2.579380           0.000002
           42              H       8.332876       3.942950       4.834771       0.093938       1.681016 0.14903310E+02  0.16757642E+03                                 2.184237                            2.133525      -1.162305       2.279746                    0.998037       3.930157      11.037014       0.475589       1.145366      -0.743452       0.038799       0.000737      -0.007655       0.039553      -0.001503      -0.003089      -0.009634       0.015072      -0.003947      -0.014538       0.005222       0.009317              2.181455       2.860685      -0.191656       0.056820       1.886328      -0.100573       1.797351          -0.000001
           43              H       3.858567       9.509993      16.336408       0.088090       1.771444 0.14250591E+02  0.15902060E+03                                 2.290364                            2.097138      -1.206209       2.258766                    0.997119       4.022368      11.385209       0.474278       1.157317      -0.738878       0.010928       0.021277      -0.027485       0.036436      -0.008716      -0.008172      -0.001841      -0.009595      -0.014704      -0.014381       0.001529       0.012853              2.394780       2.145982       0.312256      -0.741692       2.088884      -0.547825       2.949475           0.000002
           44              H       2.771122       8.298383      17.016217       0.072349       1.683351 0.14721378E+02  0.16737525E+03                                 2.269512                            2.176391      -1.421483       2.142346                    0.996617       4.476358      13.238814       0.446485       1.206581      -0.723525      -0.030954      -0.021029      -0.000372       0.037423       0.001307      -0.000561       0.002787       0.004636      -0.037102      -0.012860       0.004014       0.008846              2.303397       2.143094       0.545714       0.073083       2.955234       0.239599       1.811864           0.000003
           45              H       4.051955       8.992152      18.009957       0.071632       1.812981 0.16112407E+02  0.18587462E+03                                 2.324610                            2.231612      -1.345475       2.174728                    0.997456       4.360457      12.653993       0.458077       1.159067      -0.736719       0.012326       0.002387       0.032710       0.035036      -0.009879       0.003088       0.007083      -0.007581       0.012696      -0.015016       0.003511       0.011505              2.354117       2.401139      -0.303136       0.620286       2.010411      -0.311031       2.650802           0.000002
           46              H       5.256466       2.470928      19.613492       0.095099       1.599903 0.12738067E+02  0.14002430E+03                                 2.227555                            2.047309      -1.435258       2.159423                    0.995297       4.224053      12.382891       0.451556       1.233941      -0.717713      -0.014654       0.033381      -0.015134       0.039472      -0.008151      -0.007979      -0.003486       0.004571      -0.011935      -0.013257       0.001380       0.011877              2.342624       2.086917      -0.791140       0.019919       3.084530      -0.047318       1.856426           0.000002
           47              H       6.264147       1.596263      20.767585       0.084917       1.432888 0.12447073E+02  0.13675079E+03                                 2.099119                            2.052032      -1.375372       2.177323                    0.995891       4.372180      13.034453       0.439452       1.268622      -0.709038       0.029168      -0.003587       0.025619       0.038987      -0.002822       0.002950       0.001338       0.019544       0.023262      -0.014188       0.004255       0.009934              2.107783       1.964522      -0.095040       0.329272       1.779529       0.106869       2.579297           0.000002
           48              H       4.986757       0.751417      19.891287       0.094010       1.680627 0.14899199E+02  0.16752086E+03                                 2.184038                            2.133346      -1.162717       2.279621                    0.998035       3.929688      11.035868       0.475564       1.145489      -0.743422      -0.018734      -0.033958      -0.007670       0.039534       0.007283      -0.006805       0.007467      -0.004892      -0.003964      -0.014528       0.005239       0.009289              2.181252       2.295685       0.517644      -0.115500       2.450842       0.001076       1.797229          -0.000001
           49              H      -0.568111       1.842760      17.541092       0.088090       1.771443 0.14250581E+02  0.15902047E+03                                 2.290363                            2.097137      -1.206208       2.258766                    0.997119       4.022366      11.385201       0.474278       1.157317      -0.738878      -0.012962      -0.020103       0.027486       0.036436      -0.000203       0.002492      -0.007998       0.019894      -0.014704      -0.014382       0.001529       0.012853              2.394779       1.832736       0.131403      -0.103584       2.402129      -0.916236       2.949472           0.000002
           50              H      -0.062550       3.390320      16.861283       0.072349       1.683351 0.14721371E+02  0.16737514E+03                                 2.269511                            2.176390      -1.421484       2.142346                    0.996617       4.476358      13.238812       0.446485       1.206581      -0.723525       0.002735       0.037321       0.000372       0.037423      -0.001354       0.002694       0.000908      -0.004581      -0.037103      -0.012860       0.004014       0.008846              2.303396       2.279595       0.624523       0.170957       2.818730       0.183091       1.811863           0.000003
           51              H      -0.022954       1.934202      15.867543       0.071632       1.812978 0.16112377E+02  0.18587420E+03                                 2.324609                            2.231611      -1.345480       2.174726                    0.997456       4.360452      12.653979       0.458076       1.159068      -0.736718       0.004096      -0.011867      -0.032710       0.035037      -0.001657       0.004590       0.006215       0.020901       0.012697      -0.015016       0.003511       0.011505              2.354116       2.370615      -0.320758      -0.579503       2.040933       0.381668       2.650800           0.000002
           52              H       6.226846       4.151677      14.264008       0.095099       1.599904 0.12738078E+02  0.14002447E+03                                 2.227557                            2.047310      -1.435258       2.159422                    0.995297       4.224054      12.382896       0.451556       1.233941      -0.717713      -0.036236      -0.004000       0.015134       0.039472      -0.006055       0.000970      -0.008653       0.011833      -0.011935      -0.013257       0.001380       0.011877              2.342625       3.520276       0.036409      -0.050938       1.651173      -0.006409       1.856427           0.000002
           53              H       7.488169       3.716332      13.109915       0.084916       1.432889 0.12447087E+02  0.13675099E+03                                 2.099120                            2.052033      -1.375373       2.177323                    0.995891       4.372183      13.034465       0.439452       1.268622      -0.709038       0.017690      -0.023467      -0.025619       0.038987      -0.009874      -0.000316       0.003224      -0.004884       0.023262      -0.014188       0.004255       0.009934              2.107784       1.908086      -0.127624      -0.072084       1.835968       0.338592       2.579299           0.000002
           54              H       7.581132       5.245008      13.986213       0.094010       1.680627 0.14899203E+02  0.16752091E+03                                 2.184038                            2.133346      -1.162717       2.279621                    0.998035       3.929688      11.035868       0.475564       1.145489      -0.743422       0.020041       0.033203       0.007670       0.039534       0.005760       0.009869      -0.002160      -0.010169      -0.003964      -0.014528       0.005239       0.009289              2.181252       1.963759       0.326006       0.058682       2.782767      -0.099488       1.797229          -0.000001
           55              H       4.426679       8.525995       2.484350       0.088140       1.771374 0.14249839E+02  0.15901030E+03                                 2.290326                            2.097100      -1.206204       2.258789                    0.997127       4.022159      11.384591       0.474276       1.157336      -0.738874       0.023900      -0.001170       0.027450       0.036416      -0.008527       0.005678       0.006158      -0.010289      -0.014653      -0.014384       0.001532       0.012853              2.394745       2.373555       0.180863       0.845275       1.861247       0.368409       2.949434           0.000002
           56              H       2.833671       8.190044       1.804542       0.072351       1.683625 0.14724508E+02  0.16742159E+03                                 2.269858                            2.176699      -1.422051       2.142087                    0.996622       4.476824      13.241097       0.446425       1.206667      -0.723504      -0.033664      -0.016296       0.000375       0.037403       0.002665      -0.002128       0.001883      -0.000018      -0.037151      -0.012875       0.004017       0.008858              2.303756       3.225375      -0.078829      -0.244116       1.873772       0.056522       1.812121           0.000003
           57              H       4.074909       8.952394       0.810802       0.071607       1.813242 0.16115238E+02  0.18591495E+03                                 2.324813                            2.231792      -1.345678       2.174627                    0.997460       4.360695      12.654837       0.458064       1.159049      -0.736723       0.008238       0.009484      -0.032691       0.035022      -0.008233      -0.007673       0.000856      -0.013343       0.012731      -0.015034       0.003532       0.011503              2.354329       1.845701       0.017642      -0.040798       2.566219      -0.692802       2.651066           0.000002
           58              H       4.768120       3.316769      21.792267       0.095073       1.600021 0.12739105E+02  0.14003798E+03                                 2.227624                            2.047360      -1.434886       2.159575                    0.995296       4.224173      12.383172       0.451563       1.233902      -0.717721       0.021589      -0.029394       0.015145       0.039490      -0.002099       0.007012       0.005164      -0.016413      -0.011967      -0.013264       0.001380       0.011883              2.342705       2.150047      -0.827601       0.031021       3.021596      -0.040909       1.856473           0.000002
           59              H       4.514478       4.626779      20.638173       0.084841       1.432922 0.12447216E+02  0.13675060E+03                                 2.099029                            2.051946      -1.374673       2.177599                    0.995893       4.372051      13.033315       0.439499       1.268501      -0.709066       0.011494       0.027076      -0.025652       0.039029       0.007052      -0.002636      -0.001870      -0.014671       0.023253      -0.014192       0.004272       0.009920              2.107691       1.743396       0.032585      -0.257168       2.000501      -0.231714       2.579176           0.000002
           60              H       3.144124       3.942950      21.514471       0.093990       1.680574 0.14898311E+02  0.16750599E+03                                 2.183853                            2.133168      -1.162460       2.279713                    0.998035       3.929593      11.034928       0.475629       1.145366      -0.743452      -0.038782       0.000723       0.007661       0.039538       0.001504      -0.003076       0.009630       0.015053      -0.003947      -0.014527       0.005228       0.009299              2.181067       2.860097       0.191611       0.056807       1.886024       0.100550       1.797081          -0.000001
           61              H      -3.858567       9.509993      10.012608       0.088012       1.771661 0.14252437E+02  0.15904257E+03                                 2.290302                            2.097076      -1.204886       2.259259                    0.997128       4.022639      11.385140       0.474363       1.157099      -0.738931      -0.010970       0.021314       0.027493       0.036476       0.008730      -0.008188       0.001836      -0.009624      -0.014624      -0.014401       0.001539       0.012863              2.394721       2.145916      -0.312257      -0.741673       2.088824       0.547827       2.949423           0.000002
           62              H      -2.771122       8.298383       9.332800       0.072391       1.683429 0.14722482E+02  0.16739347E+03                                 2.269723                            2.176584      -1.421786       2.142203                    0.996631       4.476575      13.240335       0.446424       1.206705      -0.723495       0.030922      -0.020999       0.000395       0.037380      -0.001326      -0.000599      -0.002780       0.004628      -0.037183      -0.012887       0.004022       0.008865              2.303609       2.143288      -0.545799       0.073100       2.955511      -0.239645       1.812029           0.000003
           63              H      -4.051955       8.992152       8.339060       0.071680       1.813148 0.16114351E+02  0.18590571E+03                                 2.324928                            2.231887      -1.346343       2.174391                    0.997459       4.360597      12.655372       0.457998       1.159212      -0.736683      -0.012310       0.002412      -0.032677       0.035002       0.009883       0.003080      -0.007064      -0.007589       0.012742      -0.015015       0.003519       0.011495              2.354453       2.401482       0.303211       0.620443       2.010647       0.311125       2.651231           0.000002
           64              H       6.220534       2.470928       6.735525       0.095050       1.600122 0.12739873E+02  0.14004863E+03                                 2.227732                            2.047431      -1.434605       2.159663                    0.995299       4.224276      12.383602       0.451552       1.233914      -0.717719       0.014646       0.033399       0.015171       0.039499       0.008174      -0.007982       0.003473       0.004560      -0.011916      -0.013262       0.001366       0.011895              2.342842       2.087080       0.791295       0.019900       3.084923       0.047290       1.856523           0.000002
           65              H       5.212853       1.596263       5.581431       0.084811       1.433217 0.12450308E+02  0.13679150E+03                                 2.099193                            2.052096      -1.374154       2.177758                    0.995894       4.372473      13.034411       0.439522       1.268372      -0.709092      -0.029225      -0.003536      -0.025625       0.039029       0.002848       0.002951      -0.001337       0.019547       0.023336      -0.014209       0.004262       0.009947              2.107858       1.964597       0.095054       0.329318       1.779596      -0.106864       2.579382           0.000002
           66              H       6.490243       0.751417       6.457729       0.093939       1.681014 0.14903281E+02  0.16757599E+03                                 2.184234                            2.133522      -1.162304       2.279747                    0.998037       3.930155      11.037004       0.475590       1.145365      -0.743452       0.018761      -0.033969       0.007655       0.039553      -0.007278      -0.006799      -0.007492      -0.004934      -0.003947      -0.014538       0.005222       0.009317              2.181452       2.295893      -0.517736      -0.115509       2.451114      -0.001079       1.797348          -0.000001
           67              H       6.306612       8.096614       6.248592       0.088089       1.771445 0.14250601E+02  0.15902075E+03                                 2.290365                            2.097139      -1.206208       2.258766                    0.997119       4.022368      11.385210       0.474278       1.157318      -0.738878       0.012962       0.020103       0.027486       0.036436      -0.000203      -0.002492       0.007998       0.019894      -0.014704      -0.014382       0.001529       0.012853              2.394782       1.832738       0.131404       0.103585       2.402132       0.916238       2.949476           0.000002
           68              H       5.801050       6.549054       5.568783       0.072349       1.683352 0.14721378E+02  0.16737523E+03                                 2.269512                            2.176390      -1.421483       2.142346                    0.996617       4.476359      13.238813       0.446485       1.206580      -0.723525      -0.002735      -0.037321       0.000372       0.037423      -0.001354      -0.002694      -0.000908      -0.004581      -0.037102      -0.012860       0.004014       0.008846              2.303396       2.279595       0.624524      -0.170957       2.818730      -0.183091       1.811863           0.000003
           69              H       5.761454       8.005172       4.575043       0.071631       1.812980 0.16112400E+02  0.18587453E+03                                 2.324612                            2.231614      -1.345481       2.174726                    0.997456       4.360454      12.653989       0.458076       1.159068      -0.736718      -0.004096       0.011867      -0.032710       0.035037      -0.001657      -0.004590      -0.006215       0.020901       0.012697      -0.015016       0.003511       0.011505              2.354119       2.370618      -0.320758       0.579504       2.040935      -0.381668       2.650803           0.000002
           70              H      -0.488346       5.787697       2.971508       0.095099       1.599905 0.12738085E+02  0.14002455E+03                                 2.227557                            2.047310      -1.435259       2.159422                    0.995297       4.224055      12.382897       0.451556       1.233941      -0.717713       0.036236       0.004000       0.015134       0.039472      -0.006055      -0.000970       0.008653       0.011833      -0.011935      -0.013257       0.001380       0.011877              2.342625       3.520276       0.036409       0.050938       1.651173       0.006409       1.856427           0.000002
           71              H      -1.749669       6.223042       1.817415       0.084916       1.432889 0.12447088E+02  0.13675099E+03                                 2.099120                            2.052033      -1.375373       2.177323                    0.995891       4.372183      13.034464       0.439452       1.268622      -0.709038      -0.017690       0.023467      -0.025619       0.038987      -0.009874       0.000316      -0.003224      -0.004884       0.023262      -0.014188       0.004255       0.009934              2.107784       1.908085      -0.127624       0.072084       1.835968      -0.338592       2.579298           0.000002
           72              H      -1.842632       4.694366       2.693713       0.094010       1.680627 0.14899206E+02  0.16752095E+03                                 2.184039                            2.133347      -1.162717       2.279621                    0.998035       3.929688      11.035869       0.475564       1.145489      -0.743422      -0.020041      -0.033203       0.007670       0.039534       0.005760      -0.009869       0.002160      -0.010169      -0.003964      -0.014528       0.005239       0.009289              2.181252       1.963760       0.326006      -0.058682       2.782768       0.099488       1.797229          -0.000001
           73              H       1.311821       1.413379      13.776850       0.088139       1.771377 0.14249861E+02  0.15901062E+03                                 2.290329                            2.097102      -1.206205       2.258788                    0.997127       4.022161      11.384601       0.474276       1.157337      -0.738874      -0.023900       0.001170       0.027450       0.036416      -0.008527      -0.005678      -0.006158      -0.010289      -0.014653      -0.014384       0.001532       0.012853              2.394748       2.373558       0.180863      -0.845277       1.861249      -0.368410       2.949439           0.000002
           74              H       2.904829       1.749330      13.097042       0.072351       1.683625 0.14724504E+02  0.16742153E+03                                 2.269858                            2.176699      -1.422050       2.142087                    0.996622       4.476823      13.241095       0.446424       1.206667      -0.723504       0.033664       0.016296       0.000375       0.037403       0.002665       0.002128      -0.001883      -0.000018      -0.037150      -0.012875       0.004017       0.008858              2.303756       3.225375      -0.078829       0.244116       1.873772      -0.056522       1.812121           0.000003
           75              H       1.663591       0.986980      12.103302       0.071606       1.813244 0.16115256E+02  0.18591522E+03                                 2.324815                            2.231793      -1.345678       2.174627                    0.997460       4.360697      12.654845       0.458064       1.159050      -0.736723      -0.008238      -0.009484      -0.032691       0.035022      -0.008233       0.007673      -0.000856      -0.013343       0.012731      -0.015034       0.003532       0.011503              2.354331       1.845702       0.017642       0.040798       2.566221       0.692802       2.651068           0.000002
           76              H       0.970380       6.622605      10.499767       0.095073       1.600020 0.12739098E+02  0.14003789E+03                                 2.227624                            2.047360      -1.434886       2.159575                    0.995296       4.224172      12.383172       0.451563       1.233903      -0.717721      -0.021589       0.029394       0.015145       0.039490      -0.002099      -0.007012      -0.005164      -0.016413      -0.011967      -0.013264       0.001380       0.011883              2.342706       2.150048      -0.827601      -0.031021       3.021597       0.040909       1.856473           0.000002
           77              H       1.224022       5.312595       9.345673       0.084842       1.432923 0.12447217E+02  0.13675062E+03                                 2.099029                            2.051945      -1.374673       2.177599                    0.995893       4.372051      13.033315       0.439500       1.268500      -0.709066      -0.011494      -0.027076      -0.025652       0.039029       0.007052       0.002636       0.001870      -0.014671       0.023253      -0.014192       0.004272       0.009920              2.107691       1.743395       0.032585       0.257168       2.000501       0.231713       2.579176           0.000002
           78              H       2.594376       5.996424      10.221971       0.093990       1.680574 0.14898309E+02  0.16750597E+03                                 2.183853                            2.133168      -1.162460       2.279713                    0.998035       3.929593      11.034928       0.475629       1.145366      -0.743452       0.038782      -0.000723       0.007661       0.039538       0.001504       0.003076      -0.009630       0.015053      -0.003947      -0.014527       0.005228       0.009299              2.181067       2.860097       0.191611      -0.056807       1.886024      -0.100550       1.797081          -0.000001
           79              H       9.597067       0.429381      21.305108       0.088011       1.771664 0.14252464E+02  0.15904295E+03                                 2.290304                            2.097079      -1.204887       2.259259                    0.997128       4.022642      11.385151       0.474363       1.157100      -0.738931       0.010970      -0.021314       0.027493       0.036476       0.008730       0.008188      -0.001836      -0.009624      -0.014624      -0.014401       0.001539       0.012863              2.394724       2.145919      -0.312257       0.741674       2.088827      -0.547828       2.949427           0.000002
           80              H       8.509622       1.640991      20.625300       0.072391       1.683430 0.14722489E+02  0.16739356E+03                                 2.269723                            2.176584      -1.421786       2.142203                    0.996631       4.476576      13.240338       0.446424       1.206704      -0.723496      -0.030922       0.020999       0.000395       0.037380      -0.001326       0.000599       0.002780       0.004628      -0.037183      -0.012887       0.004022       0.008865              2.303610       2.143288      -0.545799      -0.073100       2.955511       0.239645       1.812029           0.000003
           81              H       9.790455       0.947222      19.631560       0.071680       1.813151 0.16114377E+02  0.18590607E+03                                 2.324929                            2.231888      -1.346344       2.174391                    0.997459       4.360600      12.655382       0.457998       1.159211      -0.736683       0.012310      -0.002412      -0.032677       0.035002       0.009883      -0.003080       0.007064      -0.007589       0.012742      -0.015015       0.003519       0.011495              2.354455       2.401484       0.303211      -0.620444       2.010649      -0.311126       2.651233           0.000002
           82              H      -0.482034       7.468446      18.028025       0.095050       1.600123 0.12739878E+02  0.14004870E+03                                 2.227731                            2.047431      -1.434604       2.159663                    0.995299       4.224277      12.383602       0.451552       1.233913      -0.717719      -0.014646      -0.033399       0.015171       0.039499       0.008174       0.007982      -0.003473       0.004560      -0.011916      -0.013262       0.001366       0.011895              2.342842       2.087080       0.791295      -0.019899       3.084922      -0.047290       1.856523           0.000002
           83              H       0.525647       8.343111      16.873931       0.084811       1.433217 0.12450308E+02  0.13679149E+03                                 2.099193                            2.052096      -1.374154       2.177758                    0.995894       4.372473      13.034411       0.439522       1.268372      -0.709092       0.029225       0.003536      -0.025625       0.039029       0.002848      -0.002951       0.001337       0.019547       0.023336      -0.014209       0.004262       0.009947              2.107858       1.964597       0.095054      -0.329318       1.779596       0.106863       2.579381           0.000002
           84              H      -0.751744       9.187957      17.750229       0.093939       1.681014 0.14903280E+02  0.16757598E+03                                 2.184234                            2.133522      -1.162304       2.279747                    0.998037       3.930154      11.037000       0.475590       1.145365      -0.743452      -0.018761       0.033969       0.007655       0.039553      -0.007278       0.006799       0.007492      -0.004933      -0.003947      -0.014538       0.005222       0.009316              2.181452       2.295893      -0.517736       0.115509       2.451113       0.001079       1.797348          -0.000001
           85              C       8.100467       5.090947      21.866797       0.313731      37.624374 0.32434297E+03  0.71077339E+04                                 9.884085                            6.309135       0.346967       2.132017                    0.999843      24.727699      69.299213       0.607314       0.460221      -1.034859       0.031269       0.003513      -0.041538       0.052110       0.052899       0.089275       0.044699      -0.016022      -0.150403      -0.112293      -0.016368       0.128661             12.420524      13.139578       0.171716      -9.313686       5.571996       0.372836      18.549999           0.000003
           86              C       5.182439       7.487330      20.992757      -0.108200      24.505094 0.37659266E+03  0.85851787E+04                                 7.123893                            6.222848       0.259421       2.057565                    0.999445      29.596289      85.193815       0.696772       0.385601      -1.079330      -0.132266      -0.023383       0.037539       0.139464       0.007946      -0.011554      -0.006990       0.076202      -0.053208      -0.032608      -0.017395       0.050003              7.456622       7.903642      -0.059919      -0.401507       6.978851      -0.987599       7.487372          -0.000002
           87              C       1.545378       5.730049       1.007291      -0.119074      26.801158 0.41499846E+03  0.96667485E+04                                 7.596880                            6.562442       0.206143       2.040952                    0.999082      29.818911      85.992947       0.675704       0.389149      -1.079809       0.076269       0.064315      -0.111061       0.149291       0.023540      -0.026525      -0.030277       0.006358       0.052310      -0.033978      -0.022338       0.056317              8.123752      10.013571       0.468920      -1.528254       6.558095      -0.587513       7.799591          -0.000005
           88              C       6.097156       0.378690      14.338539       0.313972      37.623911 0.32437776E+03  0.71086859E+04                                 9.884375                            6.309638       0.346947       2.131999                    0.999841      24.727310      69.299013       0.607266       0.460245      -1.034846      -0.012638      -0.028860      -0.041498       0.052103      -0.033379      -0.005880      -0.099511      -0.083684      -0.150213      -0.112103      -0.016454       0.128557             12.420749       7.315438       3.190677       4.979964      11.395341       7.878931      18.551467           0.000003
           89              C       9.631498       1.707584      13.464499      -0.108169      24.504761 0.37658731E+03  0.85850246E+04                                 7.123826                            6.222815       0.259470       2.057581                    0.999444      29.595963      85.192666       0.696772       0.385602      -1.079329       0.045997       0.126293       0.037330       0.139496       0.029017      -0.000434       0.013619      -0.051931      -0.052953      -0.032785      -0.017214       0.049999              7.456538       7.261735       0.430346      -0.654603       7.620472       0.841392       7.487405          -0.000003
           90              C      -1.548821       5.736013      16.064033      -0.118892      26.796733 0.41490513E+03  0.96640746E+04                                 7.596194                            6.561794       0.206036       2.040968                    0.999081      29.815754      85.982879       0.675720       0.389159      -1.079797       0.017530      -0.098243      -0.111083       0.149327      -0.009095      -0.013082       0.038141      -0.044024       0.052426      -0.034086      -0.022336       0.056423              8.123044       7.015507       1.261796       0.255397       9.554929       1.616908       7.798697          -0.000005
           91              C       3.017877       4.469736       6.810055       0.313777      37.622796 0.32433019E+03  0.71073703E+04                                 9.883859                            6.309039       0.346605       2.131908                    0.999843      24.726883      69.296091       0.607315       0.460225      -1.034859      -0.018646       0.025318      -0.041531       0.052091      -0.019531      -0.083317       0.054913       0.099568      -0.150584      -0.112261      -0.016360       0.128621             12.420182       7.612105      -3.362301       4.333478      11.098551      -8.252123      18.549891           0.000003
           92              C       2.401562       0.744459       5.936016      -0.108231      24.506452 0.37662483E+03  0.85861274E+04                                 7.124322                            6.223285       0.259272       2.057514                    0.999444      29.597548      85.199546       0.696716       0.385622      -1.079311       0.086310      -0.102846       0.037426       0.139382      -0.036890       0.011920      -0.006484      -0.024319      -0.053261      -0.032608      -0.017338       0.049946              7.457044       7.158585      -0.370671       1.056215       7.724785       0.146101       7.487761          -0.000003
           93              C       0.003443       8.412686       8.535549      -0.119255      26.803826 0.41505471E+03  0.96684095E+04                                 7.597373                            6.562867       0.206107       2.040921                    0.999080      29.821284      86.002018       0.675683       0.389146      -1.079808      -0.093764       0.033865      -0.111107       0.149276      -0.014530       0.039536      -0.007788       0.037751       0.052067      -0.034018      -0.022350       0.056368              8.124268       7.828534      -1.730776       1.273092       8.744041      -1.029835       7.800228          -0.000005
           94              C      -2.361967       4.848427      10.574297       0.313731      37.624371 0.32434295E+03  0.71077332E+04                                 9.884084                            6.309134       0.346967       2.132017                    0.999843      24.727698      69.299208       0.607314       0.460221      -1.034859      -0.031269      -0.003513      -0.041538       0.052110       0.052899      -0.089275      -0.044699      -0.016022      -0.150403      -0.112293      -0.016368       0.128661             12.420523      13.139577       0.171717       9.313685       5.571996      -0.372835      18.549998           0.000003
           95              C       0.556061       2.452044       9.700258      -0.108199      24.505082 0.37659244E+03  0.85851724E+04                                 7.123890                            6.222846       0.259421       2.057565                    0.999445      29.596280      85.193781       0.696772       0.385601      -1.079330       0.132266       0.023383       0.037539       0.139464       0.007946       0.011554       0.006990       0.076202      -0.053209      -0.032608      -0.017395       0.050003              7.456619       7.903641      -0.059916       0.401507       6.978846       0.987593       7.487369          -0.000003
           96              C       4.193122       4.209325      12.299791      -0.119074      26.801156 0.41499843E+03  0.96667477E+04                                 7.596879                            6.562442       0.206143       2.040952                    0.999082      29.818910      85.992944       0.675704       0.389149      -1.079809      -0.076269      -0.064315      -0.111061       0.149291       0.023540       0.026525       0.030278       0.006358       0.052310      -0.033978      -0.022338       0.056317              8.123752      10.013571       0.468920       1.528254       6.558095       0.587513       7.799591          -0.000005
           97              C      -0.358656       9.560684       3.046039       0.313972      37.623913 0.32437778E+03  0.71086865E+04                                 9.884376                            6.309638       0.346947       2.131999                    0.999841      24.727311      69.299016       0.607266       0.460245      -1.034846       0.012638       0.028860      -0.041498       0.052103      -0.033379       0.005880       0.099511      -0.083684      -0.150213      -0.112103      -0.016454       0.128557             12.420749       7.315438       3.190677      -4.979964      11.395341      -7.878931      18.551467           0.000003
           98              C      -3.892998       8.231790       2.171999      -0.108169      24.504749 0.37658704E+03  0.85850168E+04                                 7.123823                            6.222812       0.259471       2.057581                    0.999444      29.595953      85.192625       0.696773       0.385602      -1.079329      -0.045997      -0.126293       0.037330       0.139496       0.029017       0.000434      -0.013619      -0.051931      -0.052953      -0.032785      -0.017214       0.049999              7.456535       7.261732       0.430345       0.654603       7.620469      -0.841391       7.487403          -0.000003
           99              C       7.287321       4.203361       4.771533      -0.118892      26.796734 0.41490514E+03  0.96640749E+04                                 7.596194                            6.561794       0.206036       2.040968                    0.999081      29.815755      85.982884       0.675720       0.389159      -1.079797      -0.017530       0.098243      -0.111083       0.149327      -0.009095       0.013082      -0.038141      -0.044024       0.052426      -0.034086      -0.022336       0.056423              8.123045       7.015507       1.261796      -0.255397       9.554929      -1.616908       7.798697          -0.000005
          100              C       2.720623       5.469638      18.102555       0.313777      37.622796 0.32433019E+03  0.71073704E+04                                 9.883860                            6.309039       0.346605       2.131908                    0.999843      24.726883      69.296092       0.607315       0.460225      -1.034859       0.018646      -0.025318      -0.041531       0.052091      -0.019531       0.083317      -0.054913       0.099568      -0.150584      -0.112261      -0.016360       0.128621             12.420183       7.612105      -3.362301      -4.333479      11.098551       8.252123      18.549891           0.000003
          101              C       3.336938       9.194915      17.228516      -0.108230      24.506441 0.37662457E+03  0.85861199E+04                                 7.124319                            6.223281       0.259273       2.057515                    0.999444      29.597539      85.199510       0.696717       0.385622      -1.079311      -0.086309       0.102846       0.037426       0.139382      -0.036890      -0.011920       0.006483      -0.024319      -0.053261      -0.032608      -0.017338       0.049946              7.457041       7.158582      -0.370670      -1.056214       7.724781      -0.146102       7.487760          -0.000003
          102              C       5.735057       1.526688      19.828049      -0.119255      26.803826 0.41505474E+03  0.96684103E+04                                 7.597373                            6.562867       0.206107       2.040921                    0.999080      29.821284      86.002019       0.675683       0.389146      -1.079808       0.093764      -0.033865      -0.111107       0.149276      -0.014530      -0.039536       0.007788       0.037751       0.052067      -0.034018      -0.022350       0.056368              8.124268       7.828534      -1.730777      -1.273092       8.744041       1.029835       7.800229          -0.000005
          103              C       2.361967       4.848427      15.774945       0.313777      37.622791 0.32433007E+03  0.71073673E+04                                 9.883859                            6.309038       0.346605       2.131908                    0.999843      24.726883      69.296095       0.607315       0.460225      -1.034858       0.031249      -0.003489       0.041531       0.052091      -0.052880      -0.089214       0.044699      -0.015955      -0.150584      -0.112261      -0.016360       0.128621             12.420181      13.138772      -0.171474       9.313285       5.571879       0.373162      18.549892           0.000003
          104              C      -0.556061       2.452044      16.648984      -0.108231      24.506444 0.37662459E+03  0.85861205E+04                                 7.124320                            6.223282       0.259273       2.057515                    0.999444      29.597541      85.199518       0.696717       0.385622      -1.079311      -0.132222       0.023323      -0.037426       0.139382      -0.007915       0.011575      -0.007082       0.076055      -0.053262      -0.032608      -0.017338       0.049946              7.457042       7.904243       0.059833       0.401584       6.979126      -0.987760       7.487756          -0.000002
          105              C       7.283878       4.209325      14.049451      -0.119255      26.803856 0.41505529E+03  0.96684257E+04                                 7.597377                            6.562870       0.206110       2.040922                    0.999080      29.821291      86.002036       0.675683       0.389146      -1.079808       0.076210      -0.064269       0.111106       0.149275      -0.023612       0.026513      -0.030345       0.006293       0.052066      -0.034018      -0.022349       0.056368              8.124274      10.014070      -0.468966       1.528414       6.558518      -0.587612       7.800233          -0.000005
          106              C       0.358656       9.560684       0.718203       0.313731      37.624378 0.32434300E+03  0.71077346E+04                                 9.884085                            6.309135       0.346967       2.132017                    0.999843      24.727699      69.299213       0.607314       0.460221      -1.034859      -0.012592       0.028836       0.041538       0.052110       0.033387       0.005927      -0.099664      -0.083612      -0.150403      -0.112293      -0.016368       0.128661             12.420525       7.315182      -3.191000      -4.979730      11.396387       7.879468      18.550005           0.000003
          107              C       3.892998       8.231790       1.592243      -0.108199      24.505067 0.37659223E+03  0.85851665E+04                                 7.123887                            6.222844       0.259421       2.057565                    0.999445      29.596281      85.193785       0.696772       0.385601      -1.079330       0.045882      -0.126237      -0.037539       0.139464      -0.029023       0.000277       0.013501      -0.051863      -0.053208      -0.032608      -0.017395       0.050003              7.456615       7.261936      -0.430403       0.654532       7.620544       0.841505       7.487366          -0.000002
          108              C       4.189679       4.203361      21.577709      -0.119073      26.801153 0.41499863E+03  0.96667535E+04                                 7.596879                            6.562444       0.206143       2.040952                    0.999082      29.818909      85.992944       0.675704       0.389149      -1.079809       0.017564       0.098209       0.111061       0.149291       0.009017       0.012959       0.038110      -0.043951       0.052310      -0.033978      -0.022339       0.056317              8.123750       7.015872      -1.261808      -0.255324       9.555789       1.617256       7.799590          -0.000005
          109              C      -2.720623       5.469638       8.246461       0.313972      37.623917 0.32437790E+03  0.71086897E+04                                 9.884377                            6.309639       0.346947       2.131998                    0.999841      24.727312      69.299020       0.607266       0.460245      -1.034846      -0.018675      -0.025375       0.041498       0.052103       0.019547       0.083240       0.054848       0.099657      -0.150213      -0.112103      -0.016454       0.128557             12.420751       7.612165       3.361995      -4.333380      11.098628      -8.252243      18.551462           0.000003
          110              C      -3.336938       9.194915       9.120501      -0.108169      24.504749 0.37658699E+03  0.85850155E+04                                 7.123823                            6.222812       0.259472       2.057581                    0.999444      29.595952      85.192621       0.696773       0.385602      -1.079329       0.086374       0.102980      -0.037330       0.139496       0.036995      -0.012011      -0.006434      -0.024293      -0.052953      -0.032785      -0.017214       0.049999              7.456535       7.158091       0.370513      -1.055967       7.724109       0.146207       7.487405          -0.000003
          111              C       5.741943       1.526688       6.520967      -0.118892      26.796715 0.41490471E+03  0.96640627E+04                                 7.596190                            6.561790       0.206036       2.040968                    0.999081      29.815753      85.982876       0.675721       0.389159      -1.079797      -0.093846      -0.033940       0.111083       0.149327       0.014515      -0.039572      -0.007741       0.037766       0.052426      -0.034086      -0.022336       0.056423              8.123041       7.827324       1.730499      -1.272585       8.743101      -1.029632       7.798697          -0.000005
          112              C       3.376533       5.090947       4.482445       0.313777      37.622793 0.32433009E+03  0.71073678E+04                                 9.883859                            6.309038       0.346605       2.131908                    0.999843      24.726884      69.296097       0.607315       0.460225      -1.034858      -0.031249       0.003489       0.041531       0.052091      -0.052880       0.089214      -0.044699      -0.015955      -0.150584      -0.112261      -0.016360       0.128621             12.420181      13.138772      -0.171474      -9.313286       5.571879      -0.373162      18.549893           0.000003
          113              C       6.294561       7.487330       5.356484      -0.108230      24.506432 0.37662432E+03  0.85861129E+04                                 7.124317                            6.223279       0.259273       2.057515                    0.999444      29.597532      85.199482       0.696717       0.385622      -1.079311       0.132222      -0.023323      -0.037426       0.139382      -0.007915      -0.011575       0.007082       0.076055      -0.053261      -0.032608      -0.017338       0.049946              7.457039       7.904239       0.059834      -0.401581       6.979124       0.987760       7.487754          -0.000003
          114              C      -1.545378       5.730049       2.756951      -0.119255      26.803857 0.41505529E+03  0.96684258E+04                                 7.597377                            6.562871       0.206110       2.040922                    0.999080      29.821292      86.002039       0.675683       0.389146      -1.079808      -0.076210       0.064269       0.111106       0.149275      -0.023612      -0.026513       0.030345       0.006293       0.052067      -0.034018      -0.022349       0.056368              8.124274      10.014070      -0.468965      -1.528414       6.558518       0.587612       7.800233          -0.000005
          115              C       5.379844       0.378690      12.010703       0.313731      37.624377 0.32434300E+03  0.71077346E+04                                 9.884085                            6.309135       0.346967       2.132017                    0.999843      24.727699      69.299212       0.607314       0.460221      -1.034859       0.012592      -0.028836       0.041538       0.052110       0.033387      -0.005927       0.099664      -0.083612      -0.150403      -0.112293      -0.016368       0.128661             12.420524       7.315182      -3.191000       4.979730      11.396387      -7.879467      18.550004           0.000003
          116              C       1.845502       1.707584      12.884743      -0.108199      24.505054 0.37659193E+03  0.85851580E+04                                 7.123884                            6.222841       0.259421       2.057566                    0.999445      29.596270      85.193744       0.696773       0.385601      -1.079330      -0.045882       0.126237      -0.037539       0.139464      -0.029023      -0.000277      -0.013501      -0.051863      -0.053208      -0.032608      -0.017395       0.050003              7.456612       7.261933      -0.430402      -0.654532       7.620540      -0.841504       7.487364          -0.000002
          117              C       1.548821       5.736013      10.285209      -0.119074      26.801152 0.41499849E+03  0.96667497E+04                                 7.596879                            6.562443       0.206143       2.040952                    0.999082      29.818911      85.992951       0.675704       0.389149      -1.079809      -0.017564      -0.098209       0.111061       0.149291       0.009017      -0.012959      -0.038110      -0.043951       0.052310      -0.033978      -0.022339       0.056317              8.123751       7.015871      -1.261808       0.255324       9.555792      -1.617257       7.799589          -0.000005
          118              C       8.459123       4.469736      19.538961       0.313972      37.623916 0.32437788E+03  0.71086893E+04                                 9.884377                            6.309639       0.346947       2.131998                    0.999841      24.727311      69.299019       0.607266       0.460245      -1.034846       0.018675       0.025375       0.041498       0.052103       0.019547      -0.083240      -0.054848       0.099657      -0.150213      -0.112103      -0.016454       0.128557             12.420752       7.612165       3.361995       4.333380      11.098628       8.252243      18.551462           0.000003
          119              C       9.075438       0.744459      20.413001      -0.108169      24.504740 0.37658677E+03  0.85850093E+04                                 7.123821                            6.222809       0.259472       2.057582                    0.999444      29.595946      85.192600       0.696773       0.385602      -1.079329      -0.086374      -0.102980      -0.037331       0.139496       0.036995       0.012011       0.006434      -0.024293      -0.052953      -0.032785      -0.017214       0.049999              7.456533       7.158089       0.370513       1.055967       7.724106      -0.146207       7.487404          -0.000003
          120              C      -0.003443       8.412686      17.813467      -0.118892      26.796724 0.41490489E+03  0.96640676E+04                                 7.596192                            6.561792       0.206036       2.040968                    0.999081      29.815752      85.982871       0.675720       0.389159      -1.079797       0.093846       0.033940       0.111083       0.149327       0.014515       0.039572       0.007741       0.037766       0.052426      -0.034086      -0.022336       0.056423              8.123043       7.827328       1.730500       1.272586       8.743100       1.029633       7.798699          -0.000005
          121              C      -2.580890       5.136172      20.702992      -0.247863      60.237837 0.50473483E+03  0.12155338E+05                                12.372565                            7.218652       0.148960       2.024585                    0.998687      29.645324      82.604027       0.656935       0.387151      -1.098222      -0.000351      -0.000191       0.000147       0.000426       0.112264      -0.042259       0.073177       0.129605       0.212051      -0.192136       0.094283       0.097853             16.270928      18.775878       6.391198      -2.279670      11.394195       3.945447      18.642712          -0.000002
          122              C      -1.363755       5.838885      20.702992       0.318926      39.466176 0.31138646E+03  0.67406704E+04                                10.095486                            6.120181       0.334529       2.126103                    0.999737      24.424536      67.573877       0.627253       0.451087      -1.042209      -0.045113      -0.026041      -0.000119       0.052090      -0.054706      -0.019069       0.032904      -0.063158       0.341087      -0.120014      -0.005787       0.125801             13.218877      22.350670       9.816392      -0.096911      11.015040       0.167336       6.290921           0.000001
          123              C       0.000000       9.606405      13.174508      -0.247863      60.237843 0.50473508E+03  0.12155345E+05                                12.372566                            7.218654       0.148960       2.024586                    0.998687      29.645323      82.604023       0.656935       0.387151      -1.098222      -0.000010       0.000400      -0.000147       0.000426       0.000011       0.084502      -0.000009      -0.259249       0.212051      -0.192135       0.094283       0.097853             16.270928       7.704679      -0.000765       4.556698      22.465373      -0.001527      18.642733          -0.000002
          124              C       0.000000       8.200977      13.174508       0.318926      39.466101 0.31138613E+03  0.67406615E+04                                10.095475                            6.120178       0.334529       2.126103                    0.999737      24.424536      67.573876       0.627253       0.451087      -1.042209      -0.000005       0.052090       0.000119       0.052090      -0.000005       0.038030      -0.000062       0.126333       0.341087      -0.120014      -0.005786       0.125801             13.218857       5.347697      -0.000276       0.193372      28.017959      -0.000257       6.290914           0.000001
          125              C       2.580890       5.136172       5.646250      -0.247905      60.239906 0.50473094E+03  0.12155245E+05                                12.372595                            7.218528       0.149017       2.024593                    0.998682      29.646763      82.608564       0.656952       0.387141      -1.098228       0.000375      -0.000217      -0.000000       0.000434      -0.112170      -0.042234      -0.073151       0.129523       0.211811      -0.191995       0.094221       0.097774             16.270965      18.776009      -6.392033      -2.278310      11.395127      -3.946144      18.641758          -0.000002
          126              C       1.363755       5.838885       5.646250       0.319043      39.462011 0.31134008E+03  0.67393968E+04                                10.094749                            6.119687       0.334455       2.126093                    0.999737      24.422654      67.566712       0.627286       0.451081      -1.042215       0.045061      -0.026016      -0.000000       0.052031       0.054698      -0.019011      -0.032929      -0.063160       0.341189      -0.120025      -0.005800       0.125825             13.218021      22.349129      -9.815984      -0.096660      11.014608      -0.167416       6.290327           0.000001
          127              C       8.319390       4.803202       9.410492      -0.247863      60.237833 0.50473480E+03  0.12155337E+05                                12.372564                            7.218651       0.148960       2.024586                    0.998687      29.645323      82.604023       0.656935       0.387151      -1.098222       0.000351       0.000191       0.000147       0.000426       0.112264       0.042259      -0.073177       0.129605       0.212051      -0.192136       0.094283       0.097853             16.270928      18.775877       6.391197       2.279670      11.394195      -3.945446      18.642712          -0.000002
          128              C       7.102255       4.100489       9.410492       0.318926      39.466176 0.31138647E+03  0.67406704E+04                                10.095486                            6.120181       0.334529       2.126103                    0.999737      24.424536      67.573877       0.627253       0.451087      -1.042209       0.045113       0.026041      -0.000119       0.052090      -0.054706       0.019069      -0.032904      -0.063158       0.341087      -0.120014      -0.005787       0.125801             13.218877      22.350670       9.816392       0.096911      11.015040      -0.167336       6.290921           0.000001
          129              C       5.738500       0.332969       1.882008      -0.247863      60.237847 0.50473512E+03  0.12155346E+05                                12.372567                            7.218654       0.148960       2.024585                    0.998687      29.645324      82.604028       0.656934       0.387151      -1.098222       0.000010      -0.000400      -0.000147       0.000426       0.000011      -0.084502       0.000009      -0.259249       0.212051      -0.192135       0.094283       0.097853             16.270929       7.704679      -0.000765      -4.556698      22.465375       0.001527      18.642734          -0.000002
          130              C       5.738500       1.738397       1.882008       0.318926      39.466105 0.31138615E+03  0.67406622E+04                                10.095476                            6.120179       0.334529       2.126103                    0.999737      24.424537      67.573880       0.627253       0.451087      -1.042209       0.000005      -0.052090       0.000119       0.052090      -0.000005      -0.038030       0.000062       0.126333       0.341087      -0.120014      -0.005786       0.125801             13.218858       5.347698      -0.000276      -0.193372      28.017962       0.000257       6.290914           0.000001
          131              C       3.157610       4.803202      16.938750      -0.247905      60.239905 0.50473094E+03  0.12155244E+05                                12.372594                            7.218528       0.149017       2.024593                    0.998682      29.646763      82.608562       0.656952       0.387140      -1.098228      -0.000375       0.000217       0.000000       0.000434      -0.112170       0.042234       0.073151       0.129523       0.211811      -0.191995       0.094221       0.097774             16.270964      18.776008      -6.392032       2.278310      11.395127       3.946144      18.641757          -0.000002
          132              C       4.374745       4.100489      16.938750       0.319043      39.462011 0.31134008E+03  0.67393969E+04                                10.094749                            6.119688       0.334455       2.126093                    0.999737      24.422654      67.566712       0.627286       0.451081      -1.042215      -0.045061       0.026016       0.000000       0.052031       0.054698       0.019011       0.032929      -0.063160       0.341189      -0.120025      -0.005800       0.125825             13.218021      22.349129      -9.815984       0.096660      11.014608       0.167416       6.290327           0.000001
          133              N       7.422750       5.056160       0.189714      -0.409023      47.616145 0.59202812E+03  0.14691605E+05                                10.688296                            7.900550       0.613241       2.192690                    0.998198      29.975926      82.090784       0.624274       0.395370      -1.103332      -0.017970       0.005732       0.013094       0.022961       0.044042       0.111603       0.045413      -0.040356      -0.172223      -0.141389       0.004792       0.136596             12.694104      13.581276       0.020268      -7.791511       6.600306       0.462804      17.900730          -0.000001
          134              N       6.405888       0.983004      15.246456      -0.409135      47.608432 0.59195932E+03  0.14689352E+05                                10.686794                            7.899756       0.613683       2.192844                    0.998202      29.975154      82.084976       0.624351       0.395336      -1.103364       0.014038       0.012833       0.013259       0.023185      -0.039552      -0.016573      -0.119444      -0.056006      -0.172280      -0.141538       0.004901       0.136637             12.692019       8.326882       3.011914       4.295785      11.851154       6.514424      17.898021          -0.000001
          135              N       3.386863       3.900210       7.717972      -0.409024      47.605484 0.59188236E+03  0.14686888E+05                                10.686160                            7.899131       0.614334       2.193040                    0.998206      29.973518      82.077557       0.624392       0.395325      -1.103377       0.003979      -0.018395       0.013051       0.022903      -0.004617      -0.095078       0.073950       0.096501      -0.172358      -0.141365       0.004763       0.136602             12.691417       8.361251      -3.031974       3.493897      11.815834      -6.977280      17.897168          -0.000001
          136              N      -1.684250       4.883214      11.482214      -0.409023      47.616139 0.59202806E+03  0.14691603E+05                                10.688295                            7.900550       0.613241       2.192690                    0.998198      29.975925      82.090778       0.624275       0.395370      -1.103332       0.017970      -0.005732       0.013094       0.022961       0.044042      -0.111603      -0.045413      -0.040356      -0.172224      -0.141389       0.004792       0.136596             12.694102      13.581274       0.020268       7.791510       6.600305      -0.462804      17.900729          -0.000001
          137              N      -0.667388       8.956370       3.953956      -0.409135      47.608432 0.59195931E+03  0.14689352E+05                                10.686794                            7.899756       0.613682       2.192844                    0.998202      29.975154      82.084975       0.624351       0.395336      -1.103364      -0.014038      -0.012833       0.013259       0.023185      -0.039552       0.016573       0.119444      -0.056006      -0.172280      -0.141538       0.004901       0.136637             12.692019       8.326882       3.011914      -4.295785      11.851154      -6.514424      17.898021          -0.000001
          138              N       2.351637       6.039164      19.010472      -0.409024      47.605485 0.59188237E+03  0.14686889E+05                                10.686160                            7.899131       0.614334       2.193040                    0.998206      29.973519      82.077558       0.624392       0.395325      -1.103377      -0.003979       0.018395       0.013051       0.022903      -0.004617       0.095078      -0.073950       0.096501      -0.172358      -0.141365       0.004763       0.136602             12.691417       8.361251      -3.031974      -3.493897      11.815833       6.977280      17.897167          -0.000001
          139              N       1.684250       4.883214      14.867028      -0.409024      47.605491 0.59188238E+03  0.14686889E+05                                10.686161                            7.899131       0.614334       2.193040                    0.998206      29.973519      82.077560       0.624392       0.395325      -1.103377      -0.017921      -0.005751      -0.013051       0.022903      -0.044094      -0.111582       0.045365      -0.040253      -0.172358      -0.141365       0.004763       0.136602             12.691419      13.577954      -0.020104       7.789451       6.599130       0.462844      17.897172          -0.000001
          140              N       0.667388       8.956370      22.395286      -0.409023      47.616151 0.59202819E+03  0.14691607E+05                                10.688297                            7.900551       0.613241       2.192690                    0.998198      29.975925      82.090780       0.624274       0.395370      -1.103332       0.013949      -0.012696      -0.013094       0.022961       0.039496       0.016473      -0.119358      -0.056105      -0.172224      -0.141389       0.004793       0.136596             12.694105       8.327995      -3.012714      -4.296555      11.853586       6.516246      17.900734          -0.000001
          141              N      -2.351637       6.039164       7.338544      -0.409135      47.608422 0.59195928E+03  0.14689351E+05                                10.686793                            7.899756       0.613683       2.192844                    0.998202      29.975155      82.084983       0.624351       0.395336      -1.103364       0.004095       0.018574      -0.013259       0.023185       0.004475       0.095155       0.074074       0.096510      -0.172280      -0.141538       0.004900       0.136638             12.692017       8.361696       3.032014      -3.493769      11.816342      -6.977467      17.898014          -0.000001
          142              N       4.054250       5.056160       3.574528      -0.409024      47.605492 0.59188238E+03  0.14686889E+05                                10.686161                            7.899131       0.614334       2.193040                    0.998206      29.973519      82.077560       0.624392       0.395325      -1.103377       0.017921       0.005751      -0.013051       0.022903      -0.044094       0.111582      -0.045365      -0.040253      -0.172358      -0.141365       0.004763       0.136602             12.691419      13.577954      -0.020104      -7.789451       6.599130      -0.462844      17.897173          -0.000001
          143              N       5.071112       0.983004      11.102786      -0.409023      47.616153 0.59202822E+03  0.14691608E+05                                10.688297                            7.900551       0.613241       2.192690                    0.998198      29.975926      82.090782       0.624275       0.395370      -1.103332      -0.013949       0.012696      -0.013094       0.022961       0.039496      -0.016472       0.119358      -0.056105      -0.172224      -0.141389       0.004793       0.136596             12.694105       8.327995      -3.012714       4.296555      11.853586      -6.516246      17.900735          -0.000001
          144              N       8.090137       3.900210      18.631044      -0.409135      47.608421 0.59195928E+03  0.14689351E+05                                10.686792                            7.899756       0.613683       2.192844                    0.998202      29.975156      82.084983       0.624351       0.395336      -1.103364      -0.004095      -0.018574      -0.013259       0.023185       0.004476      -0.095155      -0.074074       0.096510      -0.172280      -0.141538       0.004900       0.136638             12.692017       8.361696       3.032014       3.493768      11.816341       6.977467      17.898013          -0.000001
          145              N      -0.385053       6.403939      20.702992      -0.415841      52.011972 0.59219699E+03  0.14690001E+05                                11.321165                            7.894963       0.565741       2.175553                    0.998335      30.021249      82.073748       0.625583       0.394698      -1.104315       0.020266       0.011704       0.000097       0.023403      -0.071410      -0.007477       0.012700      -0.082456       0.341895      -0.139440       0.023085       0.116355             14.054658      22.447503       9.130563       0.014079      11.904191      -0.024082       7.812280          -0.000001
          146              N       0.000000       7.070871      13.174508      -0.415841      52.011862 0.59219576E+03  0.14689963E+05                                11.321150                            7.894955       0.565741       2.175553                    0.998335      30.021249      82.073748       0.625584       0.394698      -1.104315      -0.000003      -0.023403      -0.000097       0.023403      -0.000000       0.014737      -0.000125       0.164915       0.341895      -0.139440       0.023085       0.116355             14.054633       6.632711      -0.000107      -0.027895      27.718918       0.000153       7.812270          -0.000001
          147              N       0.385053       6.403939       5.646250      -0.415941      52.015888 0.59224832E+03  0.14691567E+05                                11.321638                            7.895248       0.566496       2.175769                    0.998336      30.022457      82.077414       0.625580       0.394693      -1.104321      -0.020293       0.011716      -0.000000       0.023432       0.071436      -0.007369      -0.012763      -0.082486       0.341928      -0.139475       0.023109       0.116366             14.055349      22.448692      -9.131214       0.013973      11.904875       0.024205       7.812479          -0.000001
          148              N       6.123553       3.535435       9.410492      -0.415841      52.011973 0.59219700E+03  0.14690001E+05                                11.321165                            7.894963       0.565741       2.175553                    0.998335      30.021249      82.073749       0.625583       0.394698      -1.104315      -0.020266      -0.011704       0.000097       0.023403      -0.071410       0.007477      -0.012700      -0.082456       0.341895      -0.139440       0.023085       0.116355             14.054658      22.447503       9.130563      -0.014079      11.904191       0.024082       7.812280          -0.000001
          149              N       5.738500       2.868503       1.882008      -0.415841      52.011866 0.59219577E+03  0.14689964E+05                                11.321150                            7.894955       0.565741       2.175553                    0.998335      30.021249      82.073749       0.625584       0.394698      -1.104315       0.000003       0.023403      -0.000097       0.023403      -0.000000      -0.014737       0.000125       0.164915       0.341895      -0.139440       0.023085       0.116355             14.054634       6.632711      -0.000108       0.027895      27.718921      -0.000154       7.812270          -0.000001
          150              N       5.353447       3.535435      16.938750      -0.415941      52.015885 0.59224830E+03  0.14691567E+05                                11.321638                            7.895247       0.566496       2.175769                    0.998336      30.022457      82.077412       0.625580       0.394693      -1.104321       0.020293      -0.011716       0.000000       0.023432       0.071436       0.007369       0.012763      -0.082486       0.341928      -0.139475       0.023109       0.116366             14.055348      22.448691      -9.131214      -0.013973      11.904874      -0.024205       7.812479          -0.000001
          151              O       3.919969       7.248785      21.390254      -0.455260      37.935703 0.60453989E+03  0.15113320E+05                                 9.228426                            7.774429      -0.419236       1.917922                    0.996341      27.717876      76.726877       0.653473       0.374924      -1.115665       0.158177       0.021100      -0.039759       0.164457       0.033543      -0.056413      -0.037604       0.108669      -0.043258      -0.071880      -0.034449       0.106330             10.139293      12.010541       0.914044      -1.868404       7.644440      -3.366313      10.762899           0.000001
          152              O       2.273020       6.366169      -0.029360      -0.473079      41.554590 0.62372211E+03  0.15688486E+05                                 9.810108                            7.857611      -0.422415       1.910777                    0.996614      27.997214      77.307920       0.655987       0.371211      -1.120343      -0.068444      -0.076339       0.125821       0.162305       0.044656      -0.065371      -0.066162       0.068629       0.049368      -0.085535      -0.038093       0.123627             11.212846      15.834600       1.302087      -3.038432       7.244964      -2.624417      10.558973           0.000001
          153              O      -1.420853       2.920188      13.861995      -0.455213      37.934257 0.60451467E+03  0.15112540E+05                                 9.228260                            7.774319      -0.419710       1.917771                    0.996340      27.717153      76.724634       0.653471       0.374929      -1.115661      -0.060840      -0.147463      -0.039670       0.164379       0.030287      -0.004384       0.067697      -0.112405      -0.043133      -0.071918      -0.034426       0.106344             10.139106       7.944096       1.433281      -1.981337      11.710197       3.301011      10.763024           0.000001
          154              O      -1.361746       4.787796      15.027381      -0.473171      41.558024 0.62379602E+03  0.15690790E+05                                 9.810601                            7.858040      -0.422701       1.910659                    0.996615      27.998705      77.312816       0.655974       0.371208      -1.120347      -0.031932       0.097385       0.125764       0.162234       0.007371      -0.024616       0.089690      -0.111581       0.049227      -0.085506      -0.038091       0.123596             11.213381       8.264897       3.068546      -0.753481      14.815637       3.943827      10.559609           0.000001
          155              O      -2.499117       9.709774       6.333512      -0.455252      37.938127 0.60459234E+03  0.15115011E+05                                 9.228864                            7.774792      -0.419364       1.917866                    0.996327      27.719193      76.732368       0.653453       0.374927      -1.115659      -0.097423       0.126484      -0.039827       0.164546      -0.063887       0.060768      -0.030101       0.003712      -0.043433      -0.071898      -0.034506       0.106404             10.139783       9.528064      -2.347597       3.849662      10.127791       0.065271      10.763494           0.000001
          156              O      -0.911274       8.724782       7.498898      -0.473068      41.554075 0.62371460E+03  0.15688226E+05                                 9.809938                            7.857483      -0.421799       1.910970                    0.996612      27.997108      77.307074       0.656003       0.371204      -1.120350       0.100409      -0.021100       0.125888       0.162404      -0.052022       0.090045      -0.023595       0.043137       0.049325      -0.085519      -0.038197       0.123716             11.212605      10.519830      -4.370246       3.792094      12.558907      -1.319119      10.559080           0.000001
          157              O       1.818531       2.690589      10.097754      -0.455260      37.935695 0.60453969E+03  0.15113313E+05                                 9.228425                            7.774428      -0.419236       1.917922                    0.996341      27.717874      76.726870       0.653473       0.374924      -1.115665      -0.158177      -0.021100      -0.039759       0.164457       0.033543       0.056413       0.037604       0.108669      -0.043258      -0.071880      -0.034449       0.106330             10.139292      12.010542       0.914045       1.868402       7.644439       3.366312      10.762894           0.000001
          158              O       3.465480       3.573205      11.263140      -0.473079      41.554588 0.62372207E+03  0.15688485E+05                                 9.810108                            7.857611      -0.422416       1.910777                    0.996614      27.997213      77.307918       0.655987       0.371211      -1.120343       0.068444       0.076339       0.125821       0.162305       0.044656       0.065371       0.066162       0.068629       0.049368      -0.085535      -0.038093       0.123627             11.212846      15.834601       1.302088       3.038434       7.244964       2.624417      10.558973           0.000001
          159              O       7.159353       7.019186       2.569495      -0.455213      37.934257 0.60451466E+03  0.15112539E+05                                 9.228260                            7.774319      -0.419710       1.917771                    0.996340      27.717152      76.724628       0.653471       0.374929      -1.115661       0.060840       0.147463      -0.039670       0.164379       0.030287       0.004384      -0.067697      -0.112405      -0.043133      -0.071918      -0.034426       0.106343             10.139105       7.944095       1.433281       1.981337      11.710197      -3.301011      10.763023           0.000001
          160              O       7.100246       5.151578       3.734881      -0.473171      41.558025 0.62379603E+03  0.15690790E+05                                 9.810601                            7.858041      -0.422701       1.910659                    0.996615      27.998705      77.312817       0.655974       0.371208      -1.120347       0.031932      -0.097385       0.125764       0.162234       0.007371       0.024616      -0.089690      -0.111581       0.049227      -0.085506      -0.038091       0.123596             11.213381       8.264897       3.068546       0.753481      14.815637      -3.943827      10.559609           0.000001
          161              O       8.237617       0.229600      17.626012      -0.455252      37.938131 0.60459240E+03  0.15115013E+05                                 9.228865                            7.774792      -0.419363       1.917866                    0.996327      27.719194      76.732369       0.653453       0.374927      -1.115659       0.097423      -0.126484      -0.039827       0.164546      -0.063887      -0.060768       0.030101       0.003712      -0.043433      -0.071898      -0.034506       0.106404             10.139784       9.528065      -2.347598      -3.849662      10.127791      -0.065270      10.763495           0.000001
          162              O       6.649774       1.214592      18.791398      -0.473068      41.554077 0.62371464E+03  0.15688227E+05                                 9.809938                            7.857483      -0.421800       1.910970                    0.996612      27.997109      77.307075       0.656003       0.371204      -1.120350      -0.100409       0.021100       0.125888       0.162404      -0.052022      -0.090045       0.023595       0.043137       0.049325      -0.085519      -0.038197       0.123716             11.212605      10.519830      -4.370246      -3.792094      12.558906       1.319118      10.559079           0.000001
          163              O       9.658469       2.690589      16.251488      -0.455254      37.938182 0.60459314E+03  0.15115036E+05                                 9.228870                            7.774794      -0.419369       1.917865                    0.996327      27.719220      76.732443       0.653453       0.374926      -1.115659       0.158253      -0.021129       0.039829       0.164550      -0.033551       0.056447      -0.037576       0.108792      -0.043433      -0.071896      -0.034503       0.106399             10.139790      12.010945      -0.914112       1.868311       7.644920      -3.366544      10.763504           0.000001
          164              O       8.011520       3.573205      15.086102      -0.473066      41.554034 0.62371353E+03  0.15688194E+05                                 9.809935                            7.857479      -0.421799       1.910970                    0.996612      27.997086      77.307017       0.656003       0.371204      -1.120350      -0.068477       0.076405      -0.125887       0.162402      -0.044691       0.065457      -0.066184       0.068534       0.049322      -0.085519      -0.038198       0.123717             11.212603      15.833884      -1.302181       3.038440       7.244851      -2.624487      10.559073           0.000001
          165              O       4.317647       7.019186       1.194747      -0.455260      37.935702 0.60454030E+03  0.15113332E+05                                 9.228427                            7.774432      -0.419236       1.917922                    0.996341      27.717876      76.726879       0.653473       0.374924      -1.115665      -0.060815       0.147535       0.039759       0.164457      -0.030284       0.004360       0.067657      -0.112432      -0.043258      -0.071880      -0.034449       0.106330             10.139292       7.944382      -1.433557       1.981112      11.710602       3.301234      10.762892           0.000001
          166              O       4.376754       5.151578       0.029361      -0.473079      41.554590 0.62372267E+03  0.15688503E+05                                 9.810109                            7.857615      -0.422415       1.910778                    0.996614      27.997212      77.307914       0.655986       0.371211      -1.120343      -0.031889      -0.097443      -0.125821       0.162306      -0.007389       0.024613       0.089694      -0.111661       0.049368      -0.085535      -0.038093       0.123627             11.212845       8.264740      -3.068380       0.753601      14.814820       3.943559      10.558974           0.000001
          167              O       3.239383       0.229600       8.723005      -0.455212      37.934288 0.60451529E+03  0.15112559E+05                                 9.228266                            7.774324      -0.419723       1.917767                    0.996340      27.717166      76.724692       0.653471       0.374929      -1.115660      -0.097286      -0.126420       0.039670       0.164379       0.063816      -0.060819      -0.030052       0.003745      -0.043133      -0.071918      -0.034426       0.106344             10.139113       9.527419       2.347413      -3.849428      10.126890       0.065385      10.763030           0.000001
          168              O       4.827226       1.214592       7.557619      -0.473171      41.558013 0.62379572E+03  0.15690781E+05                                 9.810600                            7.858039      -0.422700       1.910659                    0.996615      27.998701      77.312805       0.655974       0.371208      -1.120347       0.100304       0.021038      -0.125764       0.162234       0.052002      -0.089981      -0.023527       0.043024       0.049227      -0.085506      -0.038091       0.123596             11.213380      10.520512       4.370825      -3.792197      12.560015      -1.319380      10.559612           0.000001
          169              O      -3.919969       7.248785       4.958988      -0.455254      37.938183 0.60459316E+03  0.15115036E+05                                 9.228869                            7.774794      -0.419369       1.917865                    0.996327      27.719220      76.732440       0.653453       0.374926      -1.115659      -0.158253       0.021129       0.039829       0.164550      -0.033551      -0.056447       0.037576       0.108792      -0.043433      -0.071896      -0.034503       0.106399             10.139790      12.010944      -0.914113      -1.868312       7.644920       3.366544      10.763504           0.000001
          170              O      -2.273020       6.366169       3.793602      -0.473066      41.554036 0.62371357E+03  0.15688195E+05                                 9.809935                            7.857479      -0.421799       1.910970                    0.996612      27.997087      77.307018       0.656003       0.371204      -1.120350       0.068477      -0.076405      -0.125887       0.162402      -0.044691      -0.065457       0.066185       0.068535       0.049322      -0.085519      -0.038198       0.123717             11.212603      15.833884      -1.302181      -3.038440       7.244852       2.624487      10.559073           0.000001
          171              O       1.420853       2.920188      12.487247      -0.455260      37.935701 0.60454030E+03  0.15113332E+05                                 9.228427                            7.774432      -0.419235       1.917922                    0.996341      27.717875      76.726874       0.653473       0.374924      -1.115665       0.060815      -0.147535       0.039759       0.164457      -0.030284      -0.004360      -0.067657      -0.112432      -0.043258      -0.071880      -0.034449       0.106330             10.139292       7.944382      -1.433556      -1.981112      11.710602      -3.301235      10.762893           0.000001
          172              O       1.361746       4.787796      11.321860      -0.473079      41.554584 0.62372238E+03  0.15688494E+05                                 9.810108                            7.857614      -0.422415       1.910778                    0.996614      27.997211      77.307910       0.655986       0.371211      -1.120343       0.031889       0.097443      -0.125821       0.162306      -0.007389      -0.024613      -0.089694      -0.111661       0.049368      -0.085535      -0.038093       0.123627             11.212844       8.264736      -3.068379      -0.753596      14.814824      -3.943565      10.558971           0.000001
          173              O       2.499117       9.709774      20.015505      -0.455213      37.934292 0.60451534E+03  0.15112561E+05                                 9.228267                            7.774324      -0.419723       1.917767                    0.996340      27.717167      76.724695       0.653471       0.374929      -1.115660       0.097286       0.126420       0.039669       0.164379       0.063816       0.060819       0.030052       0.003745      -0.043133      -0.071918      -0.034426       0.106344             10.139114       9.527420       2.347414       3.849429      10.126891      -0.065384      10.763031           0.000001
          174              O       0.911274       8.724782      18.850119      -0.473171      41.558016 0.62379575E+03  0.15690782E+05                                 9.810600                            7.858039      -0.422701       1.910659                    0.996615      27.998702      77.312807       0.655974       0.371208      -1.120347      -0.100304      -0.021038      -0.125764       0.162234       0.052002       0.089981       0.023527       0.043024       0.049227      -0.085506      -0.038091       0.123596             11.213380      10.520513       4.370825       3.792197      12.560016       1.319380      10.559612           0.000001

******************************************************
Auxiliary information for the entire system
The total spin magnetic moment of the unit cell is   0.000095
The total net atomic charge of the unit cell is   0.000001
Accuracy of reproducing the electrostatic potential in the unit cell:
  The inner radius (bohr) =    5.0000
  The outer radius (bohr) =   12.0000
  Valid grid points have density less than (e/(bohr^3)) =    0.0001
  The number of valid grid points were=        62138
  The rms potential error without charges in kcal/mol is=      1.39304
  The rms potential error with partial charges in kcal/mol is=      0.42591
  The RRMSE value at monopole order=      0.30574
  The rms potential error with partial charges and cloud penetration in kcal/mol is=      0.42507
  The RRMSE value at monopole order with cloud penetration is=      0.30514
  The rms potential error with partial charges and atomic dipoles in kcal/mol is=      0.25743
  The RRMSE value at dipole order=      0.18480
  The rms potential error with partial charges, atomic dipoles and cloud penetration in kcal/mol is=      0.26629
  The RRMSE value at dipole order with cloud penetration=      0.19116

******************************************************
The electron densities and ab initio electrostatic potential were computed in VASP using the PBE functional and
projector augmented wave method. See the main text of the journal article for a description of computational details.
The atomic charges, dipoles, and quadrupoles were computed with the DDEC6 method as described in
(a) T. A. Manz and N. Gabaldon Limas, RSC Adv. 6 (2016) 47771-47801 DOI: 10.1039/c6ra04656h
(b) N. Gabaldon Limas and T. A. Manz, RSC Adv. 8 (2018) 2678-2707 DOI: 10.1039/c7ra11829e.
For each atom in the material, the electron cloud parameters were fit to the spherically averaged atom-in-material
electron density using radial positions for which this density was between 10^-4 and 10^-2 electrons per cubic bohr.
The polarizabilities, dispersion coefficients, and quantum Drude oscillator (QDO) parameters were fit using the MCLF method.
The magnetic structure of the system was optimized in VASP from the default ferromagnetic initial guess using spin polarization.
The atomic spin moments (ASMs) were computed on this optimized magnetic structure using the DDEC6 partition as inputs
to the method of T. A. Manz and D. S. Sholl, J. Chem. Theory Comput. 7 (2011) 4146-4164 DOI: 10.1021/ct200539n.
The RMSE and RRMSE were computed using a uniform grid with Ewald summation.
