# Supplementary material for: A collection of forcefield precursors for metal–organic frameworks
Source: RSC Adv. 2019 Nov 13;9(63):36492–507. doi: 10.1039/c9ra07327b (PMC9075174; doi:10.1039/c9ra07327b)
Supplement: RA-009-C9RA07327B-s5531 [file RA-009-C9RA07327B-s5531.xyz]

  372
jmolscript: load "" {1 1 1} spacegroup "x,y,z" unitcell [{     14.002400     0.000000     0.000000 }, {      0.000000    16.703900     0.000000 }, {      0.000000    -0.545345    26.816856 }]
Cd     6.267894     9.212497     6.835885     1.001383
Cd     9.668377     3.908689    13.373566     0.959983
Cd     6.290018    15.332480    20.191484     0.974345
Cd     2.776116     3.651660    26.751959     0.993673
Cd    13.269094     6.946058    19.980971     1.001381
Cd     2.667177    12.249866    13.443290     0.959985
Cd    13.291218     0.826075     6.625372     0.974344
Cd     9.777316    12.506895     0.064897     0.993674
H     12.607761     4.482804     8.814701     0.285520
H      1.925330     9.163351     8.562622     0.124735
H     13.797965     8.538082     9.246452     0.125580
H      0.316454     4.888302     7.602579     0.123032
H      2.538635     5.459915     7.093058     0.123376
H     10.041121     5.502792     8.927331     0.102335
H     10.343573     3.618117     7.554308     0.163066
H      9.363405     3.211275     8.750340     0.175707
H     10.899468     2.764518     8.787884     0.146900
H     13.940789     3.075138    22.180222     0.283057
H     10.055123     2.096366    20.533667     0.129141
H     12.246499     2.688634    21.061959     0.124075
H     13.032034    15.577101    22.142678     0.126259
H     10.858861    14.957909    21.541980     0.120052
H      2.562439     2.208349    22.255309     0.101575
H      2.006544     4.192148    21.053914     0.178418
H      3.130937     4.468680    22.158768     0.166746
H      1.614477     4.900760    22.432300     0.148703
H     13.779762     4.637747     4.481097     0.287782
H     10.735640     9.524383     5.183698     0.120788
H     12.847202     8.855754     4.467688     0.130692
H     11.994456     5.036237     5.502819     0.116055
H      9.856289     5.689525     6.151787     0.121286
H      2.374807     5.568590     4.459643     0.099267
H      1.846917     3.534536     5.585951     0.172575
H      3.011916     3.327616     4.507913     0.171298
H      1.520661     2.855031     4.172703     0.153994
H      6.281477    12.278870    11.343530     0.286640
H     10.508801    16.216710    11.882549     0.121252
H     10.242756    13.978911    11.281851     0.128050
H      6.301080    14.218645    12.142672     0.106989
H      6.543322    -0.237794    12.679010     0.127160
H      7.737726     9.937603    11.230899     0.106405
H      5.747985    10.010614    12.569060     0.156868
H      5.729782     8.811100    11.509795     0.174127
H      4.885437    10.139775    11.228218     0.149351
H      6.256272    12.201930    15.537686     0.286161
H     10.510201     8.342133    14.692955     0.122654
H     10.237155    10.532105    15.427737     0.130462
H      6.232468    10.159744    15.092527     0.112930
H      6.498514     7.933057    14.438195     0.129158
H      7.725124    14.491647    15.803173     0.098447
H      5.712979    14.455057    14.481102     0.152738
H      5.726982    15.652846    15.543050     0.167617
H      4.863034    14.337425    15.829990     0.151046
H      6.152655    12.624842     2.298205     0.286589
H      5.962222     0.222295     1.225530     0.128798
H      6.222667    14.705050     1.941540     0.113970
H      2.189975    14.332076     2.129258     0.129239
H      1.943533    16.498174     1.327434     0.123326
H      4.624993    10.375074     2.614643     0.105140
H      6.543322    10.425439     1.123626     0.161519
H      6.497114     9.151290     2.091715     0.169919
H      7.477282    10.372319     2.421562     0.149642
H      6.124650    11.950773    24.438201     0.279788
H      5.864205     7.739773    25.996260     0.130474
H      6.156855    10.016799    25.489422     0.120522
H      2.195576    10.328710    24.690279     0.128865
H      1.916929     8.067644    25.151529     0.122917
H      4.647397    14.293785    24.465018     0.106685
H      6.471909    14.321110    25.996260     0.161192
H      6.595130    15.494040    24.912859     0.166824
H      7.489884    14.173982    24.770730     0.148592
H      5.606561    11.675751    18.002155     0.285521
H      8.926530     6.995204    18.254234     0.124735
H      6.796765     7.620473    17.570404     0.125579
H      7.317654    11.270253    19.214277     0.123031
H      9.539835    10.698640    19.723798     0.123376
H      3.039921    10.655763    17.889525     0.102336
H      3.342373    12.540438    19.262548     0.163066
H      2.362205    12.947280    18.066516     0.175706
H      3.898268    13.394037    18.028972     0.146900
H      6.939589    13.083417     4.636634     0.283055
H      3.053923    14.062189     6.283189     0.129142
H      5.245299    13.469921     5.754897     0.124075
H      6.030834     0.581454     4.674178     0.126261
H      3.857661     1.200646     5.274876     0.120052
H      9.563639    13.950206     4.561547     0.101576
H      9.007744    11.966407     5.762942     0.178417
H     10.132137    11.689875     4.658088     0.166746
H      8.615677    11.257795     4.384556     0.148702
H      6.778562    11.520808    22.335759     0.287782
H      3.734440     6.634172    21.633158     0.120788
H      5.846002     7.302801    22.349168     0.130692
H      4.993256    11.122318    21.314037     0.116055
H      2.855089    10.469030    20.665069     0.121287
H      9.376007    10.589965    22.357213     0.099267
H      8.848117    12.624019    21.230905     0.172576
H     10.013116    12.830939    22.308943     0.171299
H      8.521861    13.303524    22.644153     0.153994
H     13.282677     3.879685    15.473326     0.286640
H      3.507601    -0.058155    14.934307     0.121252
H      3.241556     2.179644    15.535005     0.128048
H     13.302280     1.939910    14.674184     0.106989
H     13.544522    -0.307551    14.137846     0.127160
H      0.736526     6.220952    15.585957     0.106404
H     12.749185     6.147941    14.247796     0.156868
H     12.730982     7.347455    15.307061     0.174127
H     11.886637     6.018780    15.588638     0.149351
H     13.257472     3.956625    11.279170     0.286160
H      3.509001     7.816422    12.123901     0.122653
H      3.235955     5.626450    11.389119     0.130465
H     13.233668     5.998811    11.724329     0.112930
H     13.499714     8.225498    12.378661     0.129158
H      0.723924     1.666908    11.013683     0.098450
H     12.714179     1.703498    12.335754     0.152738
H     12.728182     0.505709    11.273806     0.167617
H     11.864234     1.821130    10.986866     0.151045
H     13.153855     3.533713    24.518651     0.286589
H     12.963422    15.936260    25.591326     0.128797
H     13.223867     1.453505    24.875316     0.113971
H      9.191175     1.826479    24.687598     0.129240
H      8.944733    -0.339619    25.489422     0.123325
H     11.626193     5.783481    24.202213     0.105140
H     13.544522     5.733116    25.693230     0.161519
H     13.498314     7.007265    24.725141     0.169919
H      0.476082     5.786236    24.395294     0.149642
H     13.125850     4.207782     2.378655     0.279788
H     12.865405     8.418782     0.820596     0.130475
H     13.158055     6.141756     1.327434     0.120522
H      9.196776     5.829845     2.126577     0.128865
H      8.918129     8.090911     1.665327     0.122916
H     11.648597     1.864770     2.351838     0.106685
H     13.473109     1.837445     0.820596     0.161192
H     13.596330     0.664515     1.903997     0.166823
H      0.488684     1.984573     2.046126     0.148591
C      3.831057     7.804204     7.385630     0.539095
C      2.436418     7.385680     7.759725     0.008713
C      1.613076     8.283260     8.388313    -0.094366
C      0.336058     7.919723     8.769112    -0.089598
C     13.837172     6.664795     8.463400    -0.006552
C      0.649711     5.750784     7.821404    -0.119993
C      1.964537     6.099829     7.496116    -0.080577
C     12.417328     6.384145     8.875307     0.452076
C     10.639024     4.772805     9.257179     0.084706
C     10.277762     3.473183     8.520788    -0.477193
C     10.370177     4.560406    10.748464     0.565809
C      8.808910    -0.272669    20.718703     0.546165
C     10.230153     0.114043    21.005375    -0.002463
C     10.657227     1.436667    20.857078    -0.079600
C     11.959450     1.790894    21.180489    -0.113310
C     12.844402     0.845425    21.674724    -0.016069
C     12.428530    -0.473629    21.811758    -0.096513
C     11.130508    15.864842    21.464212    -0.094105
C      0.229639     1.171717    22.139728     0.461358
C      1.916929     2.872168    22.632890     0.097184
C      2.191376     4.227732    22.014762    -0.481439
C      2.167572     3.008651    24.135439     0.559782
C      8.719294     8.135916     6.187721     0.538631
C     10.085929     7.677069     5.751947     0.004693
C     10.984883     8.609535     5.240014    -0.093494
C     12.238098     8.212301     4.813626    -0.092223
C     12.610561     6.879538     4.885495    -0.011565
C     11.729810     5.944999     5.417273    -0.121655
C     10.468194     6.337652     5.822476    -0.093872
C      0.007001     6.546696     4.414054     0.456085
C      1.761502     4.895530     4.043714     0.086792
C      2.062554     3.532274     4.629394    -0.483352
C      2.051352     4.820671     2.550015     0.561841
C      8.758501     1.311962    12.696977     0.557417
C      8.561067    -0.137496    12.346749    -0.002468
C      9.650454    15.813154    11.931356    -0.100824
C      9.495027    14.480520    11.586223    -0.089014
C      8.244613    13.872172    11.684372    -0.013729
C      7.158027    14.625662    12.087966    -0.129482
C      7.300851    15.958722    12.412182    -0.089586
C      8.187203    12.426748    11.300087     0.470857
C      6.910184    10.393602    10.903197     0.089127
C      5.711579     9.784443    11.616258    -0.487182
C      6.772961    10.125180     9.399576     0.558202
C      8.737498     6.483479    14.093867     0.551107
C      8.530262     7.921829    14.497461    -0.001182
C      9.636452     8.702623    14.790569    -0.097498
C      9.472624    10.005088    15.222856    -0.087375
C      8.201206    10.553530    15.359891    -0.012330
C      7.103418     9.785062    15.035675    -0.124049
C      7.261645     8.463726    14.627790    -0.089189
C      8.132594    11.955849    15.892473     0.455275
C      6.896182    14.042187    16.137848     0.085150
C      5.690575    14.679553    15.434173    -0.485187
C      6.771561    14.330714    17.638519     0.575115
C      3.719037     1.630539     0.727541     0.535204
C      3.927673     0.221247     1.194959    -0.003908
C      5.194890    16.391581     1.394208    -0.089224
C      5.351717    15.072877     1.842586    -0.115924
C      4.235726    14.306802     2.139985    -0.013866
C      2.961508    14.853774     1.938591    -0.078578
C      2.814482    16.142891     1.466614    -0.092318
C      4.287535    12.911164     2.675250     0.456979
C      5.494542    10.792332     2.877717     0.084659
C      6.603532    10.125880     2.054708    -0.482517
C      5.740984    10.471718     4.351303     0.561916
C      3.611219     6.257194    26.042653     0.535851
C      3.847860     7.696424    25.663731     0.000746
C      5.117877     8.269445    25.742036    -0.081104
C      5.291507     9.626768    25.448124    -0.121379
C      4.199320    10.400659    25.094946    -0.005057
C      2.939104     9.806893    24.968906    -0.085540
C      2.773875     8.466596    25.246997    -0.093870
C      4.263731    11.880543    24.852521     0.458002
C      5.514145    13.866346    24.209721     0.084297
C      6.617534    14.522466    25.048016    -0.476447
C      5.746585    14.147193    22.720313     0.572120
C     10.832257     8.354351    19.431226     0.539095
C      9.437618     8.772875    19.057131     0.008712
C      8.614276     7.875295    18.428543    -0.094364
C      7.337258     8.238832    18.047744    -0.089599
C      6.835972     9.493760    18.353456    -0.006553
C      7.650911    10.407771    18.995452    -0.119991
C      8.965737    10.058726    19.320740    -0.080579
C      5.416128     9.774410    17.941549     0.452076
C      3.637824    11.385750    17.559677     0.084706
C      3.276562    12.685372    18.296068    -0.477192
C      3.368977    11.598149    16.068392     0.565811
C      1.807710    16.431224     6.098153     0.546166
C      3.228953    16.044512     5.811481    -0.002464
C      3.656027    14.721888     5.959778    -0.079599
C      4.958250    14.367661     5.636367    -0.113314
C      5.843202    15.313130     5.142132    -0.016066
C      5.427330    -0.071716     5.005098    -0.096514
C      4.129308     0.293713     5.352644    -0.094106
C      7.230839    14.986838     4.677128     0.461353
C      8.918129    13.286387     4.183966     0.097183
C      9.192576    11.930823     4.802094    -0.481441
C      9.168772    13.149904     2.681417     0.559784
C      1.718094     8.022639    20.629135     0.538627
C      3.084729     8.481486    21.064909     0.004693
C      3.983683     7.549020    21.576842    -0.093495
C      5.236898     7.946254    22.003230    -0.092224
C      5.609361     9.279017    21.931361    -0.011563
C      4.728610    10.213556    21.399583    -0.121656
C      3.466994     9.820903    20.994380    -0.093872
C      7.008201     9.611859    22.402802     0.456082
C      8.762702    11.263025    22.773142     0.086792
C      9.063754    12.626281    22.187462    -0.483353
C      9.052552    11.337884    24.266841     0.561840
C      1.757301    14.846593    14.119879     0.557419
C      1.559867    16.296051    14.470107    -0.002468
C      2.649254     0.345401    14.885500    -0.100824
C      2.493827     1.678035    15.230633    -0.089012
C      1.243413     2.286383    15.132484    -0.013731
C      0.156827     1.532893    14.728890    -0.129481
C      0.299651     0.199833    14.404674    -0.089586
C      1.186003     3.731807    15.516769     0.470859
C     13.911384     5.764953    15.913659     0.089127
C     12.712779     6.374112    15.200598    -0.487182
C     13.774161     6.033375    17.417280     0.558199
C      1.736298     9.675076    12.722989     0.551105
C      1.529062     8.236726    12.319395    -0.001182
C      2.635252     7.455932    12.026287    -0.097497
C      2.471424     6.153467    11.594000    -0.087377
C      1.200006     5.605025    11.456965    -0.012329
C      0.102218     6.373493    11.781181    -0.124050
C      0.260445     7.694829    12.189066    -0.089188
C      1.131394     4.202706    10.924383     0.455271
C     13.897382     2.116368    10.679008     0.085149
C     12.691775     1.479002    11.382683    -0.485187
C     13.772761     1.827841     9.178337     0.575115
C     10.720237    14.528016    26.089315     0.535202
C     10.928873    15.937308    25.621897    -0.003907
C     12.196090    -0.233026    25.422648    -0.089223
C     12.352917     1.085678    24.974270    -0.115924
C     11.236926     1.851753    24.676871    -0.013866
C      9.962708     1.304781    24.878265    -0.078578
C      9.815682     0.015664    25.350242    -0.092318
C     11.288735     3.247391    24.141606     0.456980
C     12.495742     5.366223    23.939139     0.084660
C     13.604732     6.032675    24.762148    -0.482517
C     12.742184     5.686837    22.465553     0.561915
C     10.612419     9.901361     0.774203     0.535852
C     10.849060     8.462131     1.153125     0.000746
C     12.119077     7.889110     1.074820    -0.081106
C     12.292707     6.531787     1.368732    -0.121377
C     11.200520     5.757896     1.721910    -0.005058
C      9.940304     6.351662     1.847950    -0.085540
C      9.775075     7.691959     1.569859    -0.093869
C     11.264931     4.278012     1.964335     0.458004
C     12.515345     2.292209     2.607135     0.084297
C     13.618734     1.636089     1.768840    -0.476446
C     12.747785     2.011362     4.096543     0.572120
N     12.021060     5.125116     8.952003    -0.370045
N      0.558696     2.459519    22.290975    -0.358452
N      0.375264     5.268584     4.344867    -0.380113
N      7.018003    11.814840    11.211859    -0.375729
N      6.981597    12.625471    15.803978    -0.389035
N      5.423130    12.211803     2.566909    -0.368229
N      5.403526    12.450803    24.499880    -0.366447
N      5.019860    11.033439    17.864853    -0.370047
N      7.559896    13.699036     4.525881    -0.358448
N      7.376464    10.889971    22.471989    -0.380113
N      0.016803     4.343715    15.604997    -0.375728
N     -0.019603     3.533084    11.012878    -0.389036
N     12.424330     3.946752    24.249947    -0.368229
N     12.404726     3.707752     2.316976    -0.366446
O      4.035772     9.035828     7.219098    -0.446071
O      4.733931     6.942527     7.266832    -0.397507
O     11.659798     7.343170     9.143743    -0.406041
O      9.152249     4.464097    11.114514    -0.473714
O     11.300357     4.428229    11.572278    -0.540129
O      7.913596     0.616619    20.654342    -0.449802
O      8.553366    15.211157    20.563702    -0.480286
O      1.033797     0.265255    22.407897    -0.426179
O      3.378919     3.126263    24.512484    -0.452890
O      1.211348     3.104051    24.939408    -0.528130
O      7.777353     7.298500     6.280508    -0.441811
O      8.564568     9.345908     6.436045    -0.441589
O      0.780494     7.461948     4.091448    -0.412131
O      3.273901     4.800021     2.201932    -0.446619
O      1.128453     4.671324     1.721106    -0.524828
O      9.926301     1.679882    12.995985    -0.532335
O      7.781134     2.095331    12.699122    -0.468001
O      9.220580    11.812312    11.040500    -0.421585
O      6.589950    11.024788     8.573081    -0.489177
O      6.788364     8.900133     9.061952    -0.440375
O      9.892696     6.139406    13.739348    -0.508094
O      7.774132     5.681005    14.127656    -0.477900
O      9.150988    12.484343    16.386172    -0.405463
O      6.498514    13.436486    18.455092    -0.547109
O      6.884140    15.549575    17.976411    -0.528284
O      2.566220     1.975770     0.376240    -0.459354
O      4.697105     2.431766     0.705820    -0.411511
O      3.265360    12.398585     3.189597    -0.396021
O      5.680774     9.234010     4.652725    -0.459126
O      6.015431    11.341470     5.190134    -0.513899
O      4.573464     5.451901    26.075370    -0.419633
O      2.436978     5.913792    26.336834    -0.461784
O      3.219152    12.564842    25.011545    -0.406058
O      5.844602    15.370950    22.398511    -0.520418
O      5.864485    13.240364    21.881214    -0.549743
O     11.036972     7.122727    19.597758    -0.446071
O     11.735131     9.216028    19.550024    -0.397499
O      4.658598     8.815385    17.673113    -0.406040
O      2.151049    11.694458    15.702342    -0.473719
O      4.299157    11.730326    15.244578    -0.540129
O      0.912396    15.541936     6.162514    -0.449801
O      1.552166     0.947398     6.253154    -0.480287
O      8.034997    15.893300     4.408959    -0.426171
O     10.380119    13.032292     2.304372    -0.452890
O      8.212548    13.054504     1.877448    -0.528132
O      0.776153     8.860055    20.536348    -0.441808
O      1.563368     6.812647    20.380811    -0.441586
O      7.781694     8.696607    22.725408    -0.412123
O     10.275101    11.358534    24.614924    -0.446618
O      8.129653    11.487231    25.095750    -0.524828
O      2.925101    14.478673    13.820871    -0.532336
O      0.779934    14.063224    14.117734    -0.468004
O      2.219380     4.346243    15.776356    -0.421586
O     13.591150     5.133767    18.243775    -0.489174
O     13.789564     7.258422    17.754904    -0.440376
O      2.891496    10.019149    13.077508    -0.508094
O      0.772932    10.477550    12.689200    -0.477897
O      2.149788     3.674212    10.430684    -0.405456
O     13.499714     2.722069     8.361764    -0.547109
O     13.885340     0.608980     8.840445    -0.528284
O      9.567420    14.182785    26.440616    -0.459353
O     11.698305    13.726789    26.111036    -0.411510
O     10.266560     3.759970    23.627259    -0.396025
O     12.681974     6.924545    22.164131    -0.459128
O     13.016631     4.817085    21.626722    -0.513898
O     11.574664    10.706654     0.741486    -0.419633
O      9.438178    10.244763     0.480022    -0.461784
O     10.220352     3.593713     1.805311    -0.406059
O     12.845802     0.787605     4.418345    -0.520416
O     12.865685     2.918191     4.935642    -0.549742

The following XYZ coordinates are in angstroms. Other properties are in atomic units.
The sperically averaged electron density of each atom fit to a function of the form exp(a - br)
eigen_1, eigen_2 and eigen_3 are the three eigenvalues of traceless quadrupole moment tensor
  atom number  atomic symbol              X              Y              Z     net charge C6 coefficient C8 coefficient C10 coefficient fluctuating dipole atomic polarizability isotropic forcefield polarizability              a              b squared Pearson coefficient          <r^3>          <r^4>         wp_QDO          m_QDO          q_QDO       dipole_x       dipole_y       dipole_z         dipole            Qxy            Qxz            Qyz     Q(x^2-y^2)  Q(3z^2 - R^2)        eigen_1        eigen_2        eigen_3 static polarizability      alpha(xx)      alpha(xy)      alpha(xz)      alpha(yy)      alpha(yz)      alpha(zz) atomic spin moment
            1             Cd       6.267894       9.212497       6.835885       1.001383     178.631688 0.47281957E+04  0.18299054E+06                                24.088434                           21.276188       0.716175       1.944313                    0.998885      76.961377     206.001171       0.440808       0.359024      -1.218311      -0.013660      -0.000719      -0.003196       0.014047      -0.010938       0.012415       0.007276      -0.035940      -0.057246      -0.029855      -0.001017       0.030872             28.302493      33.213387       0.694811      -2.350986      16.381909      -2.769203      35.312183           0.161582
            2             Cd       9.668377       3.908689      13.373566       0.959983     142.938638 0.36263103E+04  0.13232584E+06                                21.096331                           18.819486       0.847375       1.978462                    0.999562      77.090732     205.329695       0.458294       0.366254      -1.203204      -0.011893      -0.000942      -0.006442       0.013559      -0.014608       0.055100      -0.038913       0.132549       0.098382      -0.094599      -0.009717       0.104316             24.101264      15.069631       0.481918      -2.907115      35.593385       5.021156      21.640775           0.012974
            3             Cd       6.290018      15.332480      20.191484       0.974345     132.605306 0.35090626E+04  0.12699756E+06                                20.020398                           18.487633       0.820190       1.974998                    0.999478      76.489000     202.879468       0.463339       0.365261      -1.204040      -0.012018       0.040730       0.001436       0.042490      -0.095066       0.022045      -0.012662       0.016627      -0.240698      -0.084107      -0.054255       0.138363             21.779001      18.146846       2.928875      -0.411594      15.547451       1.610792      31.642707           0.018661
            4             Cd       2.776116       3.651660      26.751959       0.993673     176.600594 0.46908252E+04  0.18118296E+06                                23.881067                           21.168807       0.793468       1.965703                    0.998873      76.911624     205.657605       0.442653       0.358241      -1.218986       0.006928      -0.001888      -0.000068       0.007181       0.003267       0.000976       0.002368       0.089894      -0.097792      -0.033709      -0.027667       0.061376             27.497867      15.096326      -0.509691      -0.317545      34.115943      -2.841798      33.281334           0.122736
            5             Cd      13.269094       6.946058      19.980971       1.001381     178.631669 0.47281953E+04  0.18299053E+06                                24.088437                           21.276191       0.716160       1.944310                    0.998885      76.961357     206.001152       0.440808       0.359024      -1.218311      -0.013660       0.000721       0.003196       0.014047       0.010938      -0.012416       0.007277      -0.035941      -0.057248      -0.029856      -0.001017       0.030873             28.302494      33.213367      -0.694807       2.350972      16.381911      -2.769213      35.312204           0.161563
            6             Cd       2.667177      12.249866      13.443290       0.959985     142.938285 0.36262998E+04  0.13232535E+06                                21.096280                           18.819444       0.847381       1.978463                    0.999562      77.090757     205.329611       0.458296       0.366253      -1.203205      -0.011894       0.000943       0.006445       0.013560       0.014609      -0.055099      -0.038913       0.132550       0.098370      -0.094597      -0.009717       0.104314             24.101201      15.069593      -0.481924       2.907106      35.593278       5.021139      21.640734           0.012995
            7             Cd      13.291218       0.826075       6.625372       0.974344     132.604603 0.35090422E+04  0.12699663E+06                                20.020321                           18.487574       0.820193       1.975000                    0.999478      76.488886     202.878963       0.463340       0.365260      -1.204041      -0.012020      -0.040731      -0.001436       0.042492       0.095067      -0.022045      -0.012662       0.016629      -0.240703      -0.084109      -0.054256       0.138364             21.778902      18.146773      -2.928854       0.411584      15.547400       1.610770      31.642533           0.018702
            8             Cd       9.777316      12.506895       0.064897       0.993674     176.600259 0.46908166E+04  0.18118255E+06                                23.881039                           21.168790       0.793457       1.965701                    0.998873      76.911553     205.657358       0.442653       0.358241      -1.218986       0.006929       0.001888       0.000068       0.007182      -0.003265      -0.000976       0.002370       0.089893      -0.097787      -0.033709      -0.027666       0.061375             27.497825      15.096315       0.509687       0.317553      34.115916      -2.841815      33.281245           0.122738
            9              H      12.607761       4.482804       8.814701       0.285520       0.549084 0.35950982E+01  0.29999333E+02                                 1.273203                            1.241754      -1.240071       2.364979                    0.998505       3.077324       8.975668       0.456366       1.608391      -0.644952       0.013843      -0.018889      -0.006487       0.024300       0.006999      -0.007722      -0.000463       0.008810      -0.029334      -0.012827      -0.002336       0.015162              1.285787       1.349623      -0.178616      -0.063379       1.402571       0.015738       1.105166           0.000393
           10              H       1.925330       9.163351       8.562622       0.124735       1.134191 0.83176030E+01  0.80960326E+02                                 1.686023                            1.603247      -0.895049       2.458481                    0.998976       3.197610       8.396755       0.542998       1.158867      -0.740142       0.008696       0.040115       0.005405       0.041401      -0.000151      -0.003465       0.009175      -0.016475      -0.036942      -0.015933      -0.001381       0.017314              1.710952       1.617515       0.380115       0.012872       2.074119       0.140374       1.441222           0.000575
           11              H      13.797965       8.538082       9.246452       0.125580       1.212041 0.94183306E+01  0.95215221E+02                                 1.808607                            1.744272      -1.060730       2.381424                    0.997369       3.392876       9.284670       0.500136       1.211395      -0.727006      -0.020991       0.032406       0.020713       0.043815      -0.003465      -0.009281       0.010516      -0.022680      -0.026805      -0.018279      -0.002968       0.021248              1.811395       1.835974      -0.237945      -0.250097       1.808691       0.292008       1.789518           0.000455
           12              H       0.316454       4.888302       7.602579       0.123032       0.939932 0.68091776E+01  0.65233084E+02                                 1.675867                            1.596098      -1.173543       2.329097                    0.994665       3.681632      10.722637       0.455698       1.402994      -0.681922      -0.011701      -0.038082      -0.010922       0.041309       0.002782      -0.001352       0.012364       0.000150      -0.032049      -0.017697       0.005221       0.012476              1.714169       1.561035       0.310330      -0.018017       2.017728       0.142364       1.563744           0.000025
           13              H       2.538635       5.459915       7.093058       0.123376       1.116102 0.83815355E+01  0.82935172E+02                                 1.759812                            1.681548      -0.871590       2.471342                    0.998790       3.406137       9.456475       0.489288       1.265104      -0.713645       0.026200      -0.030838      -0.014206       0.042886      -0.006944      -0.009292       0.006669      -0.009071      -0.028076      -0.015254      -0.001901       0.017155              1.780390       1.770979      -0.224725      -0.223856       1.810038       0.362184       1.760153           0.000665
           14              H      10.041121       5.502792       8.927331       0.102335       1.264176 0.10394731E+02  0.10869118E+03                                 1.924875                            1.875679      -0.976818       2.402768                    0.996198       3.735608      10.709027       0.461520       1.269214      -0.712093      -0.037275       0.031779      -0.021180       0.053366      -0.010027       0.004443      -0.003698       0.016865      -0.028800      -0.011376      -0.007620       0.018996              1.946693       1.977261      -0.351331       0.187950       2.025983      -0.308986       1.836834           0.000845
           15              H      10.343573       3.618117       7.554308       0.163066       0.997519 0.71970237E+01  0.68083943E+02                                 1.600020                            1.528033      -0.756205       2.536360                    0.999759       3.099984       8.228647       0.532194       1.216589      -0.725619       0.000617       0.006321      -0.017627       0.018736       0.003612       0.000337      -0.002859      -0.003805       0.021267      -0.007845      -0.000139       0.007983              1.637482       1.299030       0.035963      -0.011626       1.360982      -0.170756       2.252435           0.000031
           16              H       9.363405       3.211275       8.750340       0.175707       0.955866 0.68043531E+01  0.62663362E+02                                 1.481099                            1.427810      -0.898678       2.476090                    0.999585       2.886170       7.248583       0.591962       1.123531      -0.749759      -0.020708      -0.002058       0.005097       0.021425       0.002245      -0.000560       0.001572       0.005208      -0.018643      -0.006655       0.000109       0.006546              1.501172       1.900456       0.255504      -0.141467       1.299322      -0.049508       1.303738           0.000372
           17              H      10.899468       2.764518       8.787884       0.146900       1.085640 0.84215785E+01  0.83737858E+02                                 1.750408                            1.697583      -1.044815       2.382792                    0.998012       3.500789       9.860570       0.480041       1.283216      -0.708506       0.011620      -0.008458       0.007504       0.016214      -0.000348       0.007804      -0.000118      -0.006962      -0.008898      -0.010303       0.004769       0.005534              1.757636       1.812792      -0.369392       0.194497       1.908325      -0.211821       1.551792           0.000117
           18              H      13.940789       3.075138      22.180222       0.283057       0.581601 0.38057466E+01  0.32035857E+02                                 1.291975                            1.251988      -1.315780       2.325282                    0.997797       3.073480       8.843533       0.471105       1.544514      -0.655109      -0.013785       0.018316      -0.006393       0.023799       0.007126       0.007389       0.003171       0.004975      -0.025613      -0.011531      -0.002984       0.014516              1.312134       1.395787      -0.150362       0.063776       1.458209      -0.024418       1.082407           0.000947
           19              H      10.055123       2.096366      20.533667       0.129141       1.144970 0.85455504E+01  0.83930943E+02                                 1.715216                            1.641830      -0.857690       2.482853                    0.999140       3.203888       8.513225       0.527201       1.182899      -0.734707      -0.025824       0.034111      -0.012912       0.044689      -0.004118       0.007046      -0.008881      -0.015938      -0.039055      -0.017693      -0.001218       0.018911              1.717880       1.778293      -0.249762       0.239196       1.856076      -0.225271       1.519272           0.000592
           20              H      12.246499       2.688634      21.061959       0.124075       1.058607 0.74512510E+01  0.72277649E+02                                 1.746666                            1.617228      -1.088444       2.365040                    0.996374       3.581994      10.157177       0.479719       1.316269      -0.699914       0.007490       0.038676      -0.012097       0.041211      -0.000591       0.003030      -0.012543       0.002633      -0.030208      -0.017711       0.005792       0.011919              1.828763       1.639984       0.446686       0.060399       2.395557      -0.055836       1.450748           0.000070
           21              H      13.032034      15.577101      22.142678       0.126259       1.175227 0.89072103E+01  0.88341012E+02                                 1.735603                            1.667825      -0.996591       2.411366                    0.998268       3.280942       8.743381       0.527345       1.171091      -0.736996       0.024181      -0.033360       0.014332       0.043624      -0.005637       0.006586      -0.007125      -0.024709      -0.033972      -0.016216      -0.005215       0.021431              1.734587       1.852253      -0.277718       0.175077       1.871636      -0.141280       1.479873           0.000354
           22              H      10.858861      14.957909      21.541980       0.120052       1.061004 0.73884873E+01  0.70442310E+02                                 1.654706                            1.537813      -0.966283       2.419998                    0.998305       3.327174       8.901994       0.535236       1.200281      -0.727174      -0.007364      -0.038855       0.001021       0.039560      -0.002685       0.003440      -0.002591      -0.012268      -0.038554      -0.013834       0.000305       0.013529              1.732051       1.593201       0.476183       0.006263       2.294366      -0.051094       1.308586           0.000241
           23              H       2.562439       2.208349      22.255309       0.101575       1.306726 0.10490540E+02  0.10811021E+03                                 1.854402                            1.795642      -0.889192       2.445488                    0.997661       3.465046       9.334029       0.515661       1.152585      -0.741841       0.039148      -0.026012      -0.027975       0.054697      -0.006359      -0.005305       0.004930       0.023236      -0.000800      -0.014082      -0.001858       0.015940              1.879979       1.972653      -0.339426      -0.208138       2.017196       0.229897       1.650088           0.001639
           24              H       2.006544       4.192148      21.053914       0.178418       0.981267 0.72090187E+01  0.68112410E+02                                 1.577359                            1.527230      -0.835561       2.513319                    0.999512       3.013539       7.950877       0.534308       1.213289      -0.727321      -0.005502      -0.001827      -0.022655       0.023385       0.000173       0.002202       0.002288      -0.003531       0.020871      -0.005643      -0.002242       0.007885              1.597197       1.315852       0.051041       0.075192       1.395775      -0.067502       2.079965           0.000842
           25              H       3.130937       4.468680      22.158768       0.166746       0.989482 0.71430225E+01  0.67073244E+02                                 1.557908                            1.494848      -0.859558       2.488956                    0.999383       3.035511       7.883644       0.556026       1.173123      -0.736318       0.020923       0.001330       0.001679       0.021033       0.002665      -0.000711      -0.000165       0.009307      -0.022068      -0.007389      -0.001684       0.009073              1.594572       1.994400       0.323842       0.040238       1.496434      -0.035625       1.292884           0.000497
           26              H       1.614477       4.900760      22.432300       0.148703       0.952411 0.73284293E+01  0.71455606E+02                                 1.693343                            1.653532      -1.232802       2.302159                    0.994786       3.685627      10.802664       0.448988       1.399090      -0.682911      -0.011737       0.010221       0.006751       0.016964      -0.002235      -0.005407       0.003092      -0.005930      -0.009067      -0.007771       0.000126       0.007645              1.706845       1.698302      -0.234565      -0.230255       1.870667       0.169328       1.551565           0.000189
           27              H      13.779762       4.637747       4.481097       0.287782       0.538562 0.35256776E+01  0.29297918E+02                                 1.260071                            1.232442      -1.213516       2.378915                    0.998317       3.071692       8.961519       0.456237       1.615553      -0.643775      -0.013190      -0.017900       0.006241       0.023094      -0.007833      -0.007584       0.001268       0.005962      -0.027498      -0.012329      -0.002688       0.015017              1.270370       1.325215       0.141287      -0.046872       1.384252       0.002326       1.101642           0.000821
           28              H      10.735640       9.524383       5.183698       0.120788       1.034687 0.71861436E+01  0.68251659E+02                                 1.646451                            1.530714      -0.988340       2.410442                    0.998083       3.352961       9.045515       0.527431       1.222709      -0.721563      -0.006526       0.037603      -0.000420       0.038167       0.002593      -0.003979      -0.002896      -0.008803      -0.033418      -0.012506       0.001145       0.011360              1.717891       1.564651      -0.464981       0.003392       2.272509      -0.106086       1.316513           0.000440
           29              H      12.847202       8.855754       4.467688       0.130692       1.145477 0.87457816E+01  0.86574191E+02                                 1.726348                            1.669197      -0.970921       2.427053                    0.998469       3.266765       8.773156       0.517927       1.194670      -0.731385       0.024446       0.033750      -0.013003       0.043655       0.007386      -0.005980      -0.006527      -0.023629      -0.032723      -0.015087      -0.006277       0.021364              1.721306       1.833075       0.242451      -0.198796       1.803161      -0.198840       1.527682           0.000541
           30              H      11.994456       5.036237       5.502819       0.116055       1.020508 0.74319597E+01  0.72669518E+02                                 1.757913                            1.656723      -1.202265       2.305813                    0.994500       3.786678      11.089477       0.452303       1.384929      -0.685123       0.008630      -0.038591       0.007637       0.040275      -0.001044      -0.002731      -0.008939       0.002219      -0.035268      -0.016037       0.007344       0.008693              1.813192       1.646474      -0.395199      -0.080941       2.242967       0.001697       1.550135           0.000135
           31              H       9.856289       5.689525       6.151787       0.121286       1.128345 0.85243889E+01  0.84344308E+02                                 1.743081                            1.673069      -0.944075       2.435217                    0.998250       3.373019       9.234364       0.502710       1.231391      -0.721560      -0.027086      -0.028520       0.011825       0.041072       0.007317      -0.008221      -0.002639      -0.007437      -0.030251      -0.014441      -0.000639       0.015080              1.750390       1.817852       0.228947      -0.203761       1.788624      -0.284003       1.644693           0.000520
           32              H       2.374807       5.568590       4.459643       0.099267       1.300148 0.10697808E+02  0.11264527E+03                                 1.959917                            1.901242      -1.096554       2.347449                    0.994451       3.776171      10.856423       0.459068       1.267101      -0.712527       0.038462       0.027948       0.024757       0.053603       0.008476       0.005301       0.004791       0.017302      -0.030021      -0.012603      -0.006098       0.018700              1.992504       1.971490       0.318499       0.241750       2.051107       0.353786       1.954915           0.001501
           33              H       1.846917       3.534536       5.585951       0.172575       0.950564 0.69665439E+01  0.66645416E+02                                 1.666960                            1.596093      -1.008106       2.432389                    0.996951       3.325963       9.456688       0.466899       1.371293      -0.690744      -0.005289      -0.000164       0.021882       0.022512      -0.000982      -0.003046       0.000362       0.002673       0.031166      -0.006878      -0.004152       0.011030              1.705951       1.354130      -0.073324      -0.138022       1.495885       0.052641       2.267838           0.000786
           34              H       3.011916       3.327616       4.507913       0.171298       0.977254 0.71222554E+01  0.67203979E+02                                 1.583757                            1.524713      -0.832352       2.507677                    0.999535       3.049155       8.084536       0.530321       1.224024      -0.724482       0.021081      -0.000573      -0.001570       0.021148      -0.001594       0.001229      -0.000424       0.009976      -0.022171      -0.007499      -0.001533       0.009032              1.617682       2.031612      -0.324779      -0.064403       1.491899       0.002654       1.329537           0.000358
           35              H       1.520661       2.855031       4.172703       0.153994       0.933244 0.71205888E+01  0.68915758E+02                                 1.673499                            1.632922      -1.129065       2.357296                    0.995477       3.604203      10.517049       0.450669       1.404256      -0.682438      -0.011401      -0.011150      -0.007954       0.017821       0.002204       0.005518       0.003320      -0.004467      -0.008736      -0.007599       0.000009       0.007590              1.688805       1.614478       0.213732       0.243082       1.846993       0.261750       1.604942           0.000173
           36              H       6.281477      12.278870      11.343530       0.286640       0.654135 0.44548132E+01  0.38242927E+02                                 1.320148                            1.297851      -1.012224       2.499141                    0.999896       2.647598       7.212886       0.503191       1.417919      -0.682608      -0.033976       0.014697       0.002413       0.037097      -0.003571      -0.001009       0.005798       0.010658      -0.068365      -0.023912       0.005922       0.017991              1.321829       1.400711      -0.096924      -0.068928       1.416989       0.105333       1.147788           0.000577
           37              H      10.508801      16.216710      11.882549       0.121252       1.031813 0.70027144E+01  0.66198357E+02                                 1.655481                            1.518784      -0.994632       2.409976                    0.997838       3.359438       9.094338       0.524527       1.235256      -0.718447       0.036390       0.014143      -0.000223       0.039043      -0.000346      -0.003165       0.003532       0.009992      -0.040526      -0.014632       0.002431       0.012201              1.749271       2.179612       0.576135      -0.089411       1.780336      -0.034422       1.287864           0.000127
           38              H      10.242756      13.978911      11.281851       0.128050       1.179033 0.87432175E+01  0.86001088E+02                                 1.714797                            1.632286      -1.003790       2.407517                    0.998358       3.228049       8.466372       0.544905       1.142753      -0.744210       0.037110      -0.018628      -0.013071       0.043532      -0.002295      -0.007432       0.004279       0.027274      -0.031221      -0.014476      -0.006504       0.020980              1.719742       1.920738      -0.235621      -0.213790       1.790787       0.167592       1.447700           0.000616
           39              H       6.301080      14.218645      12.142672       0.106989       1.171108 0.86012140E+01  0.85283236E+02                                 1.782336                            1.674001      -0.830652       2.474744                    0.998845       3.451805       9.455516       0.505614       1.221751      -0.723084      -0.034711      -0.010470       0.001533       0.036289       0.002929      -0.002218       0.005589       0.007514      -0.050016      -0.018322       0.005219       0.013103              1.830968       2.111980       0.392351      -0.125512       1.841865       0.032509       1.539058           0.000004
           40              H       6.543322      -0.237794      12.679010       0.127160       1.163436 0.85643999E+01  0.84502638E+02                                 1.755993                            1.658653      -0.897000       2.460820                    0.998755       3.295574       8.893372       0.515332       1.204608      -0.728430      -0.034427       0.021808       0.008787       0.041690      -0.003810      -0.004707       0.006594       0.016072      -0.037368      -0.015846      -0.000607       0.016453              1.782173       2.029406      -0.309696      -0.263100       1.808571       0.089385       1.508540           0.000472
           41              H       7.737726       9.937603      11.230899       0.106405       1.261907 0.10503341E+02  0.10989026E+03                                 1.917391                            1.881955      -0.906673       2.439982                    0.997062       3.646424      10.387562       0.462969       1.264510      -0.714197       0.037187      -0.029530       0.022248       0.052439      -0.012395       0.004176       0.000127      -0.011215      -0.020162      -0.012515      -0.004648       0.017163              1.936784       2.138207      -0.240517       0.257796       1.841152      -0.125091       1.830991           0.001266
           42              H       5.747985      10.010614      12.569060       0.156868       0.940118 0.67585069E+01  0.64444486E+02                                 1.666575                            1.577586      -1.146857       2.346348                    0.995765       3.567848      10.271636       0.465162       1.380914      -0.686569      -0.000728       0.002502       0.018704       0.018884       0.003945      -0.005846       0.001340      -0.000111       0.022423      -0.009334      -0.000633       0.009967              1.731305       1.413602       0.054652       0.078262       1.354719       0.143796       2.425596           0.000337
           43              H       5.729782       8.811100      11.509795       0.174127       0.981307 0.73902494E+01  0.70741854E+02                                 1.619805                            1.579809      -0.855375       2.500084                    0.999368       3.127916       8.494411       0.505252       1.266430      -0.714662       0.003771      -0.022231      -0.003145       0.022767      -0.000116      -0.002713      -0.000515      -0.011625      -0.026776      -0.009810      -0.000479       0.010289              1.630557       1.429694       0.122333      -0.008542       2.038777       0.062913       1.423199           0.000852
           44              H       4.885437      10.139775      11.228218       0.149351       1.151308 0.90961457E+01  0.92003654E+02                                 1.818789                            1.764275      -1.001022       2.407375                    0.998526       3.456003       9.748272       0.471902       1.283236      -0.710049      -0.012015       0.004274      -0.010325       0.016408       0.000919       0.005921      -0.005687       0.001632      -0.000270      -0.008722       0.000919       0.007803              1.840437       2.296431      -0.074727       0.248223       1.529761      -0.090602       1.695121           0.000289
           45              H       6.256272      12.201930      15.537686       0.286161       0.578304 0.38185743E+01  0.32256204E+02                                 1.304657                            1.269016      -1.238519       2.367091                    0.998411       3.057841       8.890480       0.458490       1.581482      -0.649524      -0.020823      -0.008984      -0.010506       0.024994      -0.005668       0.006541       0.009009      -0.014041      -0.026621      -0.016971       0.001529       0.015442              1.320484       1.491452       0.121375       0.093491       1.338500       0.069498       1.131499           0.000498
           46              H      10.510201       8.342133      14.692955       0.122654       1.022004 0.69918513E+01  0.66035944E+02                                 1.644202                            1.518337      -0.963615       2.426000                    0.998325       3.319427       8.966842       0.524496       1.236447      -0.718645       0.037872      -0.011503      -0.006278       0.040075       0.001298      -0.001267       0.004317       0.013702      -0.037277      -0.013934       0.000717       0.013216              1.731221       2.234711      -0.513746      -0.109653       1.629841       0.100363       1.329112           0.000127
           47              H      10.237155      10.532105      15.427737       0.130462       1.114636 0.83687772E+01  0.81836850E+02                                 1.686056                            1.625102      -0.924191       2.447297                    0.998831       3.219555       8.560277       0.529284       1.183397      -0.733997       0.038579       0.020036       0.006674       0.043982       0.004966       0.001940       0.000881       0.024453      -0.043615      -0.014689      -0.005899       0.020588              1.682873       1.951061       0.247284       0.095803       1.681754       0.120735       1.415805           0.000538
           48              H       6.232468      10.159744      15.092527       0.112930       1.053111 0.77051433E+01  0.76073582E+02                                 1.798707                            1.689148      -1.262443       2.276614                    0.993467       3.852144      11.360248       0.446752       1.388629      -0.684217      -0.036792       0.009388       0.000503       0.037975       0.004704       0.003500       0.003551       0.004207      -0.044162      -0.015628       0.002267       0.013361              1.862882       2.236498      -0.438604      -0.086091       1.758159       0.125092       1.593990           0.000023
           49              H       6.498514       7.933057      14.438195       0.129158       1.078885 0.80056470E+01  0.77946803E+02                                 1.694192                            1.623995      -0.812824       2.502102                    0.999566       3.254718       8.827506       0.509214       1.235390      -0.721264      -0.036091      -0.022892      -0.006307       0.043202       0.004680       0.001772       0.005976       0.017480      -0.040581      -0.016064      -0.000959       0.017023              1.710560       1.946950       0.285340       0.186459       1.681493       0.131012       1.503236           0.000409
           50              H       7.725124      14.491647      15.803173       0.098447       1.439503 0.12301860E+02  0.13339617E+03                                 2.071901                            2.022124      -1.002767       2.397263                    0.996141       3.725531      10.673660       0.453166       1.246454      -0.719448       0.037246       0.027526      -0.021543       0.051079       0.009863      -0.006799       0.000933      -0.005853      -0.021435      -0.013155      -0.001260       0.014415              2.089363       2.273412       0.332007      -0.315631       2.029041      -0.230600       1.965637           0.000949
           51              H       5.712979      14.455057      14.481102       0.152738       0.949507 0.70122522E+01  0.67586345E+02                                 1.686106                            1.613916      -1.256711       2.294501                    0.993934       3.646190      10.606623       0.456214       1.392951      -0.684033      -0.000746      -0.004560      -0.016571       0.017203      -0.003361       0.004554       0.001058      -0.002018       0.019558      -0.008065      -0.000122       0.008187              1.729413       1.438198      -0.038696      -0.097894       1.408440       0.026340       2.341602           0.000040
           52              H       5.726982      15.652846      15.543050       0.167617       1.062621 0.79782828E+01  0.77828288E+02                                 1.707555                            1.640537      -0.896266       2.474338                    0.999039       3.207446       8.786383       0.496346       1.265010      -0.715030       0.003904       0.020213       0.003273       0.020845      -0.000436       0.002585      -0.000399      -0.011428      -0.027147      -0.009827      -0.000442       0.010268              1.742344       1.463179      -0.099546       0.027375       2.304985      -0.036870       1.458869           0.000255
           53              H       4.863034      14.337425      15.829990       0.151046       1.012984 0.77402520E+01  0.76208976E+02                                 1.744086                            1.683738      -1.123012       2.354272                    0.996217       3.617807      10.519392       0.452928       1.373490      -0.688779      -0.014864      -0.008210       0.007368       0.018511       0.000312      -0.004107      -0.005054       0.009728      -0.008912      -0.008719       0.000389       0.008330              1.770064       2.088181       0.186865      -0.253450       1.607851      -0.218022       1.614158           0.000084
           54              H       6.152655      12.624842       2.298205       0.286589       0.570379 0.37741812E+01  0.31745038E+02                                 1.287411                            1.257811      -1.226070       2.376773                    0.998731       3.004525       8.678242       0.463248       1.571953      -0.651390       0.021863       0.009090      -0.013012       0.027017      -0.005238      -0.006132      -0.008379      -0.013293      -0.022963      -0.015572       0.001345       0.014227              1.302488       1.459554       0.099832      -0.103186       1.330989      -0.065049       1.116921           0.000780
           55              H       5.962222       0.222295       1.225530       0.128798       1.090659 0.81508743E+01  0.79634066E+02                                 1.700266                            1.633952      -0.837968       2.490411                    0.999416       3.254347       8.811204       0.510394       1.228304      -0.723066       0.037242       0.023631      -0.005347       0.044429       0.004671      -0.000958      -0.005412       0.018764      -0.041752      -0.016087      -0.001508       0.017594              1.711199       1.950602       0.275686      -0.154993       1.729796      -0.100170       1.453199           0.000676
           56              H       6.222667      14.705050       1.941540       0.113970       1.075817 0.78879265E+01  0.78151759E+02                                 1.807888                            1.696563      -1.272013       2.272983                    0.993542       3.825032      11.213492       0.451775       1.368385      -0.688353       0.037542      -0.009137      -0.000291       0.038639       0.005181      -0.002626      -0.003725       0.004726      -0.042632      -0.015030       0.001580       0.013450              1.878460       2.258535      -0.475960       0.115301       1.823021      -0.123789       1.553825           0.000070
           57              H       2.189975      14.332076       2.129258       0.129239       1.127674 0.84855031E+01  0.83355846E+02                                 1.708408                            1.643993      -0.923710       2.448977                    0.998861       3.232489       8.644551       0.522028       1.194410      -0.731511      -0.039975      -0.020287       0.005932       0.045219       0.005165      -0.000961      -0.000860       0.024041      -0.045083      -0.015106      -0.005525       0.020631              1.708412       1.975696       0.258431      -0.089549       1.749080      -0.109750       1.400459           0.000545
           58              H       1.943533      16.498174       1.327434       0.123326       1.025265 0.70612969E+01  0.66810279E+02                                 1.642039                            1.521602      -0.973046       2.419564                    0.998197       3.324799       8.968898       0.526500       1.229559      -0.720151      -0.037762       0.011404      -0.007099       0.040080       0.001720       0.003016      -0.004304       0.014598      -0.035403      -0.013785       0.000126       0.013659              1.728512       2.190963      -0.521516       0.117635       1.686703      -0.085087       1.307871           0.000488
           59              H       4.624993      10.375074       2.614643       0.105140       1.279311 0.10587787E+02  0.11046596E+03                                 1.902513                            1.865418      -0.887823       2.452972                    0.997727       3.563179       9.979128       0.476326       1.232476      -0.722240      -0.041392      -0.028203      -0.021774       0.054615       0.011896       0.006862      -0.000893      -0.005407      -0.020161      -0.013977      -0.002181       0.016158              1.917890       2.197012       0.294390       0.210471       1.857241       0.107608       1.699418           0.001645
           60              H       6.543322      10.425439       1.123626       0.161519       0.883110 0.63663654E+01  0.59940047E+02                                 1.616707                            1.546718      -1.075720       2.387835                    0.996178       3.490087      10.058123       0.461656       1.409165      -0.681562       0.001278       0.007963      -0.017984       0.019709      -0.003913      -0.006336      -0.003892      -0.003548       0.015153      -0.010399       0.001768       0.008632              1.656484       1.357982      -0.036711       0.112247       1.364372      -0.127779       2.247098           0.000169
           61              H       6.497114       9.151290       2.091715       0.169919       1.001307 0.74926776E+01  0.71725001E+02                                 1.618286                            1.572013      -0.836526       2.502542                    0.999483       3.120917       8.381845       0.517328       1.236821      -0.721352      -0.004773      -0.020801       0.001679       0.021408       0.000776      -0.003853       0.001302      -0.010808      -0.028373      -0.011014       0.000768       0.010245              1.637882       1.397858       0.008910       0.003676       2.117647       0.034419       1.398140           0.000888
           62              H       7.477282      10.372319       2.421562       0.149642       0.973901 0.73860338E+01  0.72063084E+02                                 1.711215                            1.653594      -1.226379       2.303025                    0.995887       3.667956      10.707964       0.452196       1.388283      -0.685141       0.014360       0.005155       0.006331       0.016519      -0.000914       0.004867       0.003362       0.007843      -0.004899      -0.007144      -0.000291       0.007435              1.743764       2.161910       0.098995       0.276155       1.489625       0.124429       1.579758           0.000254
           63              H       6.124650      11.950773      24.438201       0.279788       0.562409 0.37083207E+01  0.31133881E+02                                 1.283993                            1.253175      -1.328701       2.320352                    0.997645       3.104264       9.033491       0.459381       1.588099      -0.648063       0.021565      -0.010814      -0.000219       0.024126       0.004309      -0.006152      -0.006842      -0.014099      -0.034085      -0.015040      -0.001429       0.016469              1.297640       1.457728      -0.156708      -0.078371       1.315544       0.013068       1.119648           0.000088
           64              H       5.864205       7.739773      25.996260       0.130474       1.094685 0.81854367E+01  0.80110852E+02                                 1.709610                            1.641688      -0.851219       2.487640                    0.999300       3.256789       8.845111       0.506858       1.234726      -0.721633       0.036199      -0.022712       0.009114       0.043695      -0.004365       0.004410      -0.006308       0.016378      -0.040500      -0.016382      -0.000795       0.017178              1.720401       1.939940      -0.255937       0.235157       1.718298      -0.132220       1.502965           0.000729
           65              H       6.156855      10.016799      25.489422       0.120522       1.003283 0.72186489E+01  0.70015813E+02                                 1.734630                            1.630274      -1.172010       2.323599                    0.994986       3.712672      10.800700       0.457372       1.380691      -0.686196       0.038115       0.010931       0.002758       0.039747      -0.003046       0.006039      -0.000788       0.001403      -0.043836      -0.016124       0.004594       0.011530              1.800373       2.168769       0.448777       0.031880       1.708541      -0.065366       1.523809           0.000083
           66              H       2.195576      10.328710      24.690279       0.128865       1.131577 0.84955028E+01  0.83231195E+02                                 1.690883                            1.628020      -0.905049       2.456556                    0.998995       3.213314       8.498972       0.534376       1.169935      -0.737493      -0.038812       0.020499      -0.012362       0.045600      -0.002669       0.007719      -0.006847       0.024339      -0.036669      -0.017416      -0.003386       0.020802              1.690313       1.926470      -0.248473       0.168271       1.724681      -0.117376       1.419788           0.000441
           67              H       1.916929       8.067644      25.151529       0.122917       1.004161 0.69228509E+01  0.65242132E+02                                 1.626606                            1.512469      -0.946592       2.433685                    0.998355       3.311900       8.945641       0.524498       1.239136      -0.718037      -0.037799      -0.012732      -0.003665       0.040054      -0.000109       0.005456      -0.002152       0.011969      -0.039037      -0.014422       0.000791       0.013631              1.708229       2.135466       0.533613       0.069328       1.690030       0.007851       1.299190           0.000378
           68              H       4.647397      14.293785      24.465018       0.106685       1.273126 0.10475302E+02  0.10928718E+03                                 1.910175                            1.864985      -0.872669       2.452111                    0.997583       3.623131      10.234091       0.471507       1.245132      -0.718511      -0.037831       0.028261       0.019179       0.050967      -0.013125       0.001660       0.002699      -0.013898      -0.021533      -0.012711      -0.005812       0.018523              1.932678       2.220652      -0.297964      -0.252350       1.877563       0.121954       1.699820           0.001081
           69              H       6.471909      14.321110      25.996260       0.161192       0.868422 0.62386366E+01  0.58176607E+02                                 1.573194                            1.511472      -0.918375       2.460203                    0.998484       3.376963       9.543344       0.478306       1.373225      -0.689091      -0.000842      -0.006805       0.016879       0.018219       0.004445       0.005204      -0.003715       0.001854       0.012344      -0.009451       0.002040       0.007411              1.604172       1.339447       0.032936      -0.186724       1.302012      -0.038635       2.171055           0.000121
           70              H       6.595130      15.494040      24.912859       0.166824       1.015900 0.76178789E+01  0.73298310E+02                                 1.639368                            1.589107      -0.871508       2.483152                    0.999415       3.158831       8.532812       0.512086       1.243093      -0.719732      -0.003168       0.020189      -0.004781       0.020988       0.000798       0.003690      -0.000211      -0.011021      -0.024599      -0.009833       0.000165       0.009668              1.663993       1.415816       0.070682      -0.004909       2.174625      -0.010644       1.401537           0.000172
           71              H       7.489884      14.173982      24.770730       0.148592       0.971664 0.73791804E+01  0.71994485E+02                                 1.706771                            1.651457      -1.234998       2.295212                    0.995824       3.698119      10.803228       0.452957       1.385982      -0.685283       0.014198      -0.007876      -0.004047       0.016733      -0.000206      -0.003417       0.003589       0.006937      -0.002823      -0.006101      -0.000012       0.006113              1.733768       2.151644      -0.171903      -0.206272       1.542597       0.158115       1.507063           0.000281
           72              H       5.606561      11.675751      18.002155       0.285521       0.549083 0.35950929E+01  0.29999280E+02                                 1.273202                            1.241753      -1.240072       2.364978                    0.998505       3.077322       8.975662       0.456366       1.608391      -0.644952       0.013843       0.018889       0.006487       0.024300      -0.007000       0.007722      -0.000463       0.008810      -0.029334      -0.012827      -0.002336       0.015163              1.285786       1.349623       0.178616       0.063379       1.402570       0.015738       1.105165           0.000392
           73              H       8.926530       6.995204      18.254234       0.124735       1.134194 0.83176349E+01  0.80960775E+02                                 1.686032                            1.603254      -0.895046       2.458483                    0.998976       3.197615       8.396796       0.542994       1.158874      -0.740141       0.008697      -0.040115      -0.005405       0.041401       0.000151       0.003465       0.009175      -0.016474      -0.036942      -0.015933      -0.001381       0.017314              1.710961       1.617523      -0.380119      -0.012872       2.074131       0.140375       1.441228           0.000562
           74              H       6.796765       7.620473      17.570404       0.125579       1.212054 0.94184765E+01  0.95217203E+02                                 1.808633                            1.744295      -1.060735       2.381421                    0.997369       3.392898       9.284799       0.500127       1.211409      -0.727003      -0.020991      -0.032406      -0.020713       0.043815       0.003465       0.009281       0.010516      -0.022680      -0.026804      -0.018279      -0.002968       0.021247              1.811420       1.836000       0.237950       0.250102       1.808717       0.292014       1.789543           0.000443
           75              H       7.317654      11.270253      19.214277       0.123031       0.939933 0.68091849E+01  0.65233167E+02                                 1.675868                            1.596099      -1.173544       2.329096                    0.994665       3.681634      10.722642       0.455698       1.402993      -0.681922      -0.011701       0.038082       0.010922       0.041309      -0.002782       0.001352       0.012364       0.000150      -0.032049      -0.017697       0.005221       0.012476              1.714170       1.561036      -0.310330       0.018017       2.017730       0.142364       1.563745           0.000022
           76              H       9.539835      10.698640      19.723798       0.123376       1.116094 0.83814598E+01  0.82934243E+02                                 1.759804                            1.681541      -0.871578       2.471348                    0.998790       3.406123       9.456428       0.489289       1.265105      -0.713645       0.026200       0.030838       0.014205       0.042886       0.006944       0.009292       0.006669      -0.009070      -0.028078      -0.015254      -0.001901       0.017155              1.780383       1.770972       0.224724       0.223855       1.810031       0.362182       1.760146           0.000657
           77              H       3.039921      10.655763      17.889525       0.102336       1.264183 0.10394815E+02  0.10869230E+03                                 1.924883                            1.875686      -0.976830       2.402762                    0.996198       3.735624      10.709090       0.461519       1.269214      -0.712093      -0.037275      -0.031778       0.021180       0.053366       0.010027      -0.004443      -0.003698       0.016865      -0.028800      -0.011376      -0.007620       0.018997              1.946701       1.977270       0.351333      -0.187951       2.025991      -0.308988       1.836842           0.000838
           78              H       3.342373      12.540438      19.262548       0.163066       0.997520 0.71970325E+01  0.68084056E+02                                 1.600022                            1.528035      -0.756206       2.536360                    0.999759       3.099986       8.228658       0.532194       1.216591      -0.725619       0.000617      -0.006321       0.017627       0.018736      -0.003612      -0.000337      -0.002859      -0.003805       0.021267      -0.007845      -0.000139       0.007983              1.637484       1.299032      -0.035963       0.011626       1.360984      -0.170756       2.252438           0.000021
           79              H       2.362205      12.947280      18.066516       0.175706       0.955874 0.68044303E+01  0.62664288E+02                                 1.481112                            1.427821      -0.898684       2.476088                    0.999585       2.886183       7.248642       0.591958       1.123536      -0.749758      -0.020708       0.002058      -0.005097       0.021425      -0.002245       0.000560       0.001572       0.005208      -0.018643      -0.006654       0.000109       0.006546              1.501185       1.900474      -0.255508       0.141468       1.299332      -0.049508       1.303748           0.000357
           80              H       3.898268      13.394037      18.028972       0.146900       1.085639 0.84215719E+01  0.83737802E+02                                 1.750410                            1.697584      -1.044812       2.382793                    0.998012       3.500791       9.860586       0.480040       1.283219      -0.708505       0.011620       0.008458      -0.007505       0.016214       0.000348      -0.007804      -0.000118      -0.006962      -0.008898      -0.010303       0.004769       0.005534              1.757638       1.812794       0.369393      -0.194497       1.908326      -0.211821       1.551793           0.000112
           81              H       6.939589      13.083417       4.636634       0.283055       0.581604 0.38057688E+01  0.32036075E+02                                 1.291977                            1.251990      -1.315776       2.325283                    0.997797       3.073484       8.843535       0.471106       1.544509      -0.655110      -0.013785      -0.018317       0.006394       0.023799      -0.007126      -0.007389       0.003171       0.004975      -0.025613      -0.011531      -0.002984       0.014515              1.312136       1.395789       0.150364      -0.063777       1.458211      -0.024418       1.082408           0.000950
           82              H       3.053923      14.062189       6.283189       0.129142       1.144960 0.85454555E+01  0.83929688E+02                                 1.715198                            1.641814      -0.857687       2.482855                    0.999140       3.203872       8.513136       0.527208       1.182889      -0.734710      -0.025824      -0.034111       0.012913       0.044689       0.004118      -0.007046      -0.008881      -0.015938      -0.039054      -0.017693      -0.001218       0.018911              1.717862       1.778274       0.249758      -0.239192       1.856056      -0.225267       1.519257           0.000610
           83              H       5.245299      13.469921       5.754897       0.124075       1.058608 0.74512632E+01  0.72277784E+02                                 1.746666                            1.617228      -1.088445       2.365039                    0.996374       3.581995      10.157175       0.479719       1.316267      -0.699914       0.007490      -0.038676       0.012097       0.041210       0.000591      -0.003030      -0.012543       0.002633      -0.030208      -0.017711       0.005793       0.011919              1.828764       1.639984      -0.446686      -0.060399       2.395559      -0.055837       1.450748           0.000077
           84              H       6.030834       0.581454       4.674178       0.126261       1.175201 0.89069673E+01  0.88338030E+02                                 1.735583                            1.667807      -0.996542       2.411393                    0.998268       3.280897       8.743243       0.527346       1.171097      -0.736995       0.024183       0.033358      -0.014331       0.043623       0.005637      -0.006587      -0.007125      -0.024704      -0.033974      -0.016216      -0.005213       0.021429              1.734567       1.852231       0.277714      -0.175075       1.871613      -0.141278       1.479858           0.000370
           85              H       3.857661       1.200646       5.274876       0.120052       1.061009 0.73885239E+01  0.70442748E+02                                 1.654711                            1.537817      -0.966289       2.419995                    0.998305       3.327181       8.902019       0.535235       1.200281      -0.727174      -0.007364       0.038855      -0.001021       0.039560       0.002684      -0.003440      -0.002591      -0.012269      -0.038554      -0.013834       0.000305       0.013529              1.732055       1.593204      -0.476184      -0.006263       2.294374      -0.051094       1.308588           0.000251
           86              H       9.563639      13.950206       4.561547       0.101576       1.306695 0.10490217E+02  0.10810605E+03                                 1.854375                            1.795617      -0.889148       2.445512                    0.997661       3.464995       9.333855       0.515664       1.152588      -0.741840       0.039147       0.026013       0.027974       0.054696       0.006358       0.005305       0.004928       0.023233      -0.000802      -0.014079      -0.001859       0.015938              1.879951       1.972621       0.339419       0.208134       2.017166       0.229891       1.650064           0.001653
           87              H       9.007744      11.966407       5.762942       0.178417       0.981269 0.72090334E+01  0.68112560E+02                                 1.577359                            1.527230      -0.835565       2.513316                    0.999512       3.013541       7.950874       0.534310       1.213285      -0.727322      -0.005502       0.001827       0.022655       0.023385      -0.000173      -0.002202       0.002288      -0.003530       0.020871      -0.005643      -0.002243       0.007886              1.597197       1.315851      -0.051041      -0.075192       1.395775      -0.067502       2.079964           0.000857
           88              H      10.132137      11.689875       4.658088       0.166746       0.989480 0.71430033E+01  0.67073011E+02                                 1.557906                            1.494846      -0.859558       2.488956                    0.999383       3.035506       7.883625       0.556027       1.173122      -0.736319       0.020923      -0.001330      -0.001679       0.021033      -0.002665       0.000711      -0.000165       0.009307      -0.022068      -0.007389      -0.001684       0.009073              1.594569       1.994396      -0.323841      -0.040238       1.496431      -0.035624       1.292882           0.000508
           89              H       8.615677      11.257795       4.384556       0.148702       0.952412 0.73284417E+01  0.71455757E+02                                 1.693345                            1.653534      -1.232805       2.302157                    0.994786       3.685631      10.802678       0.448988       1.399090      -0.682911      -0.011737      -0.010221      -0.006751       0.016964       0.002235       0.005407       0.003092      -0.005929      -0.009068      -0.007771       0.000126       0.007645              1.706846       1.698304       0.234565       0.230255       1.870668       0.169328       1.551567           0.000193
           90              H       6.778562      11.520808      22.335759       0.287782       0.538562 0.35256781E+01  0.29297921E+02                                 1.260070                            1.232441      -1.213512       2.378917                    0.998317       3.071691       8.961513       0.456237       1.615552      -0.643776      -0.013190       0.017900      -0.006241       0.023094       0.007833       0.007584       0.001268       0.005962      -0.027498      -0.012329      -0.002688       0.015017              1.270369       1.325215      -0.141287       0.046872       1.384252       0.002326       1.101642           0.000819
           91              H       3.734440       6.634172      21.633158       0.120788       1.034689 0.71861559E+01  0.68251824E+02                                 1.646455                            1.530716      -0.988337       2.410443                    0.998083       3.352966       9.045540       0.527429       1.222712      -0.721562      -0.006526      -0.037603       0.000420       0.038167      -0.002593       0.003979      -0.002896      -0.008803      -0.033418      -0.012506       0.001146       0.011360              1.717894       1.564654       0.464983      -0.003392       2.272514      -0.106087       1.316516           0.000431
           92              H       5.846002       7.302801      22.349168       0.130692       1.145468 0.87456973E+01  0.86573178E+02                                 1.726343                            1.669192      -0.970902       2.427064                    0.998469       3.266750       8.773116       0.517926       1.194674      -0.731384       0.024447      -0.033749       0.013003       0.043655      -0.007386       0.005980      -0.006527      -0.023627      -0.032725      -0.015088      -0.006276       0.021363              1.721301       1.833069      -0.242450       0.198795       1.803155      -0.198839       1.527677           0.000525
           93              H       4.993256      11.122318      21.314037       0.116055       1.020509 0.74319711E+01  0.72669655E+02                                 1.757914                            1.656723      -1.202266       2.305812                    0.994500       3.786681      11.089487       0.452303       1.384928      -0.685123       0.008630       0.038591      -0.007637       0.040275       0.001044       0.002731      -0.008939       0.002219      -0.035269      -0.016037       0.007344       0.008693              1.813194       1.646475       0.395200       0.080941       2.242970       0.001697       1.550136           0.000131
           94              H       2.855089      10.469030      20.665069       0.121287       1.128337 0.85243083E+01  0.84343285E+02                                 1.743071                            1.673060      -0.944064       2.435223                    0.998250       3.373004       9.234301       0.502712       1.231388      -0.721561      -0.027086       0.028520      -0.011825       0.041072      -0.007317       0.008221      -0.002639      -0.007437      -0.030251      -0.014441      -0.000639       0.015080              1.750379       1.817840      -0.228945       0.203759       1.788613      -0.284000       1.644684           0.000508
           95              H       9.376007      10.589965      22.357213       0.099267       1.300133 0.10697651E+02  0.11264318E+03                                 1.959902                            1.901228      -1.096532       2.347461                    0.994452       3.776144      10.856319       0.459069       1.267101      -0.712527       0.038461      -0.027948      -0.024756       0.053603      -0.008476      -0.005301       0.004791       0.017301      -0.030022      -0.012602      -0.006097       0.018699              1.992488       1.971474      -0.318496      -0.241748       2.051092       0.353782       1.954899           0.001493
           96              H       8.848117      12.624019      21.230905       0.172576       0.950565 0.69665546E+01  0.66645538E+02                                 1.666961                            1.596094      -1.008106       2.432389                    0.996951       3.325965       9.456693       0.466899       1.371292      -0.690744      -0.005289       0.000164      -0.021882       0.022512       0.000982       0.003046       0.000362       0.002673       0.031166      -0.006878      -0.004152       0.011030              1.705951       1.354130       0.073324       0.138022       1.495885       0.052642       2.267838           0.000780
           97              H      10.013116      12.830939      22.308943       0.171299       0.977251 0.71222270E+01  0.67203616E+02                                 1.583751                            1.524707      -0.832351       2.507677                    0.999535       3.049150       8.084506       0.530323       1.224020      -0.724483       0.021081       0.000573       0.001570       0.021148       0.001594      -0.001229      -0.000424       0.009977      -0.022171      -0.007499      -0.001533       0.009032              1.617676       2.031603       0.324777       0.064402       1.491893       0.002654       1.329532           0.000348
           98              H       8.521861      13.303524      22.644153       0.153994       0.933246 0.71206051E+01  0.68915958E+02                                 1.673501                            1.632924      -1.129070       2.357294                    0.995477       3.604208      10.517068       0.450668       1.404256      -0.682438      -0.011401       0.011150       0.007954       0.017821      -0.002204      -0.005518       0.003320      -0.004466      -0.008736      -0.007599       0.000009       0.007590              1.688806       1.614479      -0.213732      -0.243082       1.846996       0.261750       1.604944           0.000171
           99              H      13.282677       3.879685      15.473326       0.286640       0.654134 0.44548027E+01  0.38242817E+02                                 1.320147                            1.297850      -1.012224       2.499142                    0.999896       2.647596       7.212880       0.503191       1.417920      -0.682608      -0.033976      -0.014697      -0.002413       0.037097       0.003571       0.001009       0.005798       0.010658      -0.068365      -0.023912       0.005922       0.017991              1.321828       1.400710       0.096924       0.068928       1.416987       0.105332       1.147787           0.000572
          100              H       3.507601      -0.058155      14.934307       0.121252       1.031813 0.70027188E+01  0.66198416E+02                                 1.655482                            1.518785      -0.994633       2.409975                    0.997838       3.359440       9.094348       0.524527       1.235257      -0.718447       0.036391      -0.014143       0.000223       0.039043       0.000346       0.003165       0.003532       0.009992      -0.040525      -0.014632       0.002431       0.012201              1.749272       2.179613      -0.576136       0.089411       1.780338      -0.034422       1.287864           0.000125
          101              H       3.241556       2.179644      15.535005       0.128048       1.179054 0.87434232E+01  0.86003740E+02                                 1.714829                            1.632314      -1.003800       2.407511                    0.998358       3.228078       8.466518       0.544895       1.142766      -0.744207       0.037110       0.018627       0.013071       0.043532       0.002295       0.007432       0.004279       0.027275      -0.031220      -0.014476      -0.006504       0.020980              1.719774       1.920776       0.235628       0.213797       1.790822       0.167597       1.447724           0.000604
          102              H      13.302280       1.939910      14.674184       0.106989       1.171108 0.86012198E+01  0.85283350E+02                                 1.782340                            1.674005      -0.830650       2.474745                    0.998845       3.451808       9.455543       0.505612       1.221756      -0.723083      -0.034711       0.010470      -0.001532       0.036289      -0.002929       0.002218       0.005589       0.007514      -0.050016      -0.018322       0.005219       0.013103              1.830972       2.111985      -0.392353       0.125513       1.841870       0.032509       1.539061          -0.000001
          103              H      13.544522      -0.307551      14.137846       0.127160       1.163441 0.85644534E+01  0.84503359E+02                                 1.756003                            1.658663      -0.897001       2.460819                    0.998755       3.295585       8.893433       0.515328       1.204614      -0.728428      -0.034428      -0.021808      -0.008787       0.041690       0.003810       0.004707       0.006594       0.016072      -0.037368      -0.015846      -0.000607       0.016453              1.782184       2.029420       0.309699       0.263103       1.808583       0.089386       1.508549           0.000468
          104              H       0.736526       6.220952      15.585957       0.106404       1.261914 0.10503414E+02  0.10989122E+03                                 1.917398                            1.881961      -0.906679       2.439978                    0.997062       3.646436      10.387605       0.462969       1.264510      -0.714197       0.037187       0.029530      -0.022248       0.052439       0.012395      -0.004176       0.000127      -0.011216      -0.020161      -0.012516      -0.004648       0.017163              1.936790       2.138215       0.240519      -0.257797       1.841159      -0.125092       1.830998           0.001262
          105              H      12.749185       6.147941      14.247796       0.156868       0.940118 0.67585152E+01  0.64444587E+02                                 1.666576                            1.577587      -1.146860       2.346346                    0.995765       3.567850      10.271644       0.465162       1.380914      -0.686569      -0.000728      -0.002502      -0.018704       0.018884      -0.003945       0.005846       0.001340      -0.000111       0.022423      -0.009334      -0.000633       0.009967              1.731306       1.413603      -0.054652      -0.078262       1.354719       0.143796       2.425598           0.000337
          106              H      12.730982       7.347455      15.307061       0.174127       0.981306 0.73902427E+01  0.70741776E+02                                 1.619804                            1.579808      -0.855374       2.500084                    0.999368       3.127915       8.494408       0.505252       1.266430      -0.714662       0.003771       0.022231       0.003145       0.022767       0.000116       0.002713      -0.000515      -0.011625      -0.026776      -0.009810      -0.000479       0.010289              1.630556       1.429693      -0.122333       0.008542       2.038776       0.062913       1.423198           0.000847
          107              H      11.886637       6.018780      15.588638       0.149351       1.151307 0.90961339E+01  0.92003504E+02                                 1.818788                            1.764274      -1.001022       2.407375                    0.998526       3.456002       9.748267       0.471902       1.283236      -0.710049      -0.012015      -0.004274       0.010325       0.016408      -0.000919      -0.005921      -0.005687       0.001632      -0.000270      -0.008722       0.000919       0.007803              1.840436       2.296429       0.074727      -0.248223       1.529760      -0.090602       1.695120           0.000283
          108              H      13.257472       3.956625      11.279170       0.286160       0.578304 0.38185820E+01  0.32256289E+02                                 1.304659                            1.269018      -1.238526       2.367088                    0.998411       3.057845       8.890497       0.458489       1.581483      -0.649524      -0.020824       0.008983       0.010506       0.024994       0.005668      -0.006541       0.009009      -0.014041      -0.026621      -0.016971       0.001529       0.015442              1.320486       1.491455      -0.121376      -0.093491       1.338502       0.069498       1.131500           0.000498
          109              H       3.509001       7.816422      12.123901       0.122653       1.022005 0.69918647E+01  0.66036102E+02                                 1.644204                            1.518339      -0.963617       2.425998                    0.998325       3.319430       8.966852       0.524496       1.236448      -0.718645       0.037872       0.011503       0.006278       0.040075      -0.001298       0.001268       0.004318       0.013702      -0.037277      -0.013934       0.000718       0.013216              1.731223       2.234715       0.513746       0.109653       1.629842       0.100363       1.329113           0.000129
          110              H       3.235955       5.626450      11.389119       0.130465       1.114612 0.83685441E+01  0.81833982E+02                                 1.686031                            1.625079      -0.924154       2.447318                    0.998832       3.219513       8.560128       0.529288       1.183396      -0.733997       0.038579      -0.020037      -0.006675       0.043981      -0.004966      -0.001940       0.000883       0.024450      -0.043616      -0.014689      -0.005898       0.020587              1.682848       1.951029      -0.247279      -0.095801       1.681729       0.120732       1.415787           0.000546
          111              H      13.233668       5.998811      11.724329       0.112930       1.053113 0.77051656E+01  0.76073854E+02                                 1.798709                            1.689150      -1.262447       2.276612                    0.993467       3.852149      11.360265       0.446752       1.388628      -0.684217      -0.036793      -0.009388      -0.000503       0.037975      -0.004704      -0.003500       0.003552       0.004207      -0.044162      -0.015628       0.002267       0.013361              1.862885       2.236501       0.438605       0.086091       1.758161       0.125092       1.593992           0.000024
          112              H      13.499714       8.225498      12.378661       0.129158       1.078883 0.80056325E+01  0.77946628E+02                                 1.694190                            1.623994      -0.812821       2.502103                    0.999566       3.254714       8.827494       0.509214       1.235391      -0.721264      -0.036091       0.022892       0.006307       0.043202      -0.004680      -0.001772       0.005976       0.017480      -0.040582      -0.016064      -0.000959       0.017023              1.710558       1.946949      -0.285339      -0.186459       1.681491       0.131012       1.503235           0.000411
          113              H       0.723924       1.666908      11.013683       0.098450       1.439469 0.12301478E+02  0.13339089E+03                                 2.071863                            2.022089      -1.002729       2.397283                    0.996141       3.725477      10.673435       0.453172       1.246449      -0.719449       0.037247      -0.027526       0.021542       0.051079      -0.009862       0.006798       0.000932      -0.005851      -0.021436      -0.013154      -0.001260       0.014414              2.089324       2.273370      -0.331999       0.315622       2.029003      -0.230594       1.965600           0.000956
          114              H      12.714179       1.703498      12.335754       0.152738       0.949509 0.70122672E+01  0.67586525E+02                                 1.686108                            1.613918      -1.256712       2.294500                    0.993934       3.646194      10.606637       0.456214       1.392951      -0.684033      -0.000746       0.004560       0.016571       0.017203       0.003361      -0.004554       0.001058      -0.002018       0.019558      -0.008065      -0.000122       0.008187              1.729415       1.438200       0.038696       0.097895       1.408441       0.026340       2.341605           0.000041
          115              H      12.728182       0.505709      11.273806       0.167617       1.062623 0.79783020E+01  0.77828506E+02                                 1.707556                            1.640538      -0.896268       2.474337                    0.999039       3.207446       8.786379       0.496346       1.265008      -0.715030       0.003903      -0.020213      -0.003273       0.020845       0.000436      -0.002585      -0.000399      -0.011428      -0.027147      -0.009827      -0.000442       0.010268              1.742345       1.463180       0.099545      -0.027375       2.304986      -0.036870       1.458870           0.000260
          116              H      11.864234       1.821130      10.986866       0.151045       1.012986 0.77402710E+01  0.76209207E+02                                 1.744088                            1.683740      -1.123014       2.354271                    0.996217       3.617811      10.519405       0.452928       1.373489      -0.688779      -0.014864       0.008210      -0.007368       0.018511      -0.000312       0.004107      -0.005054       0.009728      -0.008912      -0.008719       0.000389       0.008330              1.770066       2.088183      -0.186866       0.253450       1.607853      -0.218023       1.614161           0.000086
          117              H      13.153855       3.533713      24.518651       0.286589       0.570380 0.37741822E+01  0.31745050E+02                                 1.287412                            1.257812      -1.226071       2.376773                    0.998731       3.004526       8.678247       0.463248       1.571953      -0.651390       0.021863      -0.009090       0.013012       0.027017       0.005238       0.006131      -0.008379      -0.013293      -0.022963      -0.015572       0.001345       0.014227              1.302489       1.459555      -0.099832       0.103186       1.330990      -0.065049       1.116922           0.000779
          118              H      12.963422      15.936260      25.591326       0.128797       1.090654 0.81508230E+01  0.79633423E+02                                 1.700259                            1.633947      -0.837960       2.490415                    0.999416       3.254337       8.811163       0.510395       1.228303      -0.723067       0.037242      -0.023631       0.005347       0.044429      -0.004671       0.000958      -0.005412       0.018763      -0.041753      -0.016087      -0.001507       0.017594              1.711192       1.950594      -0.275684       0.154992       1.729789      -0.100169       1.453194           0.000673
          119              H      13.223867       1.453505      24.875316       0.113971       1.075816 0.78879247E+01  0.78151767E+02                                 1.807890                            1.696565      -1.272008       2.272985                    0.993542       3.825035      11.213517       0.451773       1.368389      -0.688352       0.037542       0.009137       0.000291       0.038639      -0.005181       0.002625      -0.003725       0.004726      -0.042631      -0.015030       0.001579       0.013450              1.878463       2.258538       0.475960      -0.115302       1.823023      -0.123789       1.553827           0.000068
          120              H       9.191175       1.826479      24.687598       0.129240       1.127675 0.84855134E+01  0.83355958E+02                                 1.708407                            1.643992      -0.923718       2.448973                    0.998861       3.232492       8.644555       0.522029       1.194408      -0.731511      -0.039975       0.020287      -0.005932       0.045219      -0.005165       0.000961      -0.000860       0.024041      -0.045083      -0.015106      -0.005526       0.020632              1.708411       1.975696      -0.258431       0.089549       1.749079      -0.109750       1.400459           0.000537
          121              H       8.944733      -0.339619      25.489422       0.123325       1.025265 0.70612911E+01  0.66810212E+02                                 1.642039                            1.521602      -0.973043       2.419566                    0.998197       3.324798       8.968895       0.526499       1.229559      -0.720150      -0.037762      -0.011404       0.007099       0.040080      -0.001720      -0.003016      -0.004304       0.014598      -0.035403      -0.013785       0.000126       0.013659              1.728512       2.190962       0.521516      -0.117635       1.686702      -0.085087       1.307870           0.000487
          122              H      11.626193       5.783481      24.202213       0.105140       1.279315 0.10587831E+02  0.11046653E+03                                 1.902516                            1.865421      -0.887827       2.452969                    0.997727       3.563186       9.979149       0.476326       1.232475      -0.722240      -0.041392       0.028203       0.021774       0.054615      -0.011897      -0.006862      -0.000893      -0.005408      -0.020161      -0.013977      -0.002181       0.016158              1.917893       2.197015      -0.294391      -0.210471       1.857244       0.107609       1.699421           0.001637
          123              H      13.544522       5.733116      25.693230       0.161519       0.883111 0.63663734E+01  0.59940134E+02                                 1.616707                            1.546718      -1.075718       2.387836                    0.996178       3.490088      10.058123       0.461657       1.409164      -0.681562       0.001278      -0.007963       0.017984       0.019709       0.003913       0.006336      -0.003892      -0.003547       0.015153      -0.010399       0.001768       0.008631              1.656484       1.357983       0.036711      -0.112247       1.364372      -0.127779       2.247099           0.000168
          124              H      13.498314       7.007265      24.725141       0.169919       1.001307 0.74926793E+01  0.71725025E+02                                 1.618287                            1.572014      -0.836525       2.502542                    0.999483       3.120917       8.381847       0.517328       1.236821      -0.721352      -0.004773       0.020801      -0.001679       0.021408      -0.000776       0.003853       0.001302      -0.010808      -0.028372      -0.011014       0.000768       0.010245              1.637882       1.397859      -0.008910      -0.003676       2.117648       0.034419       1.398140           0.000881
          125              H       0.476082       5.786236      24.395294       0.149642       0.973901 0.73860384E+01  0.72063139E+02                                 1.711215                            1.653595      -1.226379       2.303025                    0.995887       3.667957      10.707967       0.452196       1.388282      -0.685141       0.014360      -0.005155      -0.006331       0.016519       0.000914      -0.004867       0.003362       0.007843      -0.004900      -0.007144      -0.000291       0.007435              1.743765       2.161910      -0.098995      -0.276155       1.489626       0.124430       1.579759           0.000251
          126              H      13.125850       4.207782       2.378655       0.279788       0.562409 0.37083218E+01  0.31133896E+02                                 1.283994                            1.253176      -1.328704       2.320350                    0.997645       3.104266       9.033502       0.459380       1.588100      -0.648063       0.021565       0.010815       0.000219       0.024126      -0.004309       0.006152      -0.006842      -0.014099      -0.034085      -0.015040      -0.001429       0.016469              1.297641       1.457729       0.156709       0.078371       1.315545       0.013068       1.119649           0.000090
          127              H      12.865405       8.418782       0.820596       0.130475       1.094686 0.81854537E+01  0.80111056E+02                                 1.709611                            1.641689      -0.851225       2.487637                    0.999300       3.256792       8.845120       0.506858       1.234725      -0.721634       0.036199       0.022712      -0.009113       0.043695       0.004365      -0.004410      -0.006308       0.016378      -0.040500      -0.016382      -0.000796       0.017178              1.720402       1.939942       0.255937      -0.235157       1.718299      -0.132220       1.502966           0.000731
          128              H      13.158055       6.141756       1.327434       0.120522       1.003283 0.72186449E+01  0.70015762E+02                                 1.734629                            1.630273      -1.172009       2.323599                    0.994986       3.712671      10.800695       0.457372       1.380691      -0.686196       0.038115      -0.010931      -0.002758       0.039747       0.003047      -0.006039      -0.000788       0.001403      -0.043836      -0.016123       0.004594       0.011530              1.800372       2.168768      -0.448777      -0.031880       1.708540      -0.065366       1.523808           0.000084
          129              H       9.196776       5.829845       2.126577       0.128865       1.131585 0.84955895E+01  0.83232292E+02                                 1.690895                            1.628031      -0.905060       2.456550                    0.998994       3.213329       8.499036       0.534373       1.169938      -0.737492      -0.038812      -0.020499       0.012362       0.045600       0.002669      -0.007719      -0.006848       0.024340      -0.036669      -0.017416      -0.003386       0.020802              1.690324       1.926484       0.248475      -0.168273       1.724693      -0.117377       1.419796           0.000453
          130              H       8.918129       8.090911       1.665327       0.122916       1.004160 0.69228412E+01  0.65242019E+02                                 1.626605                            1.512468      -0.946593       2.433685                    0.998355       3.311898       8.945635       0.524498       1.239137      -0.718036      -0.037799       0.012732       0.003665       0.040054       0.000109      -0.005456      -0.002152       0.011969      -0.039037      -0.014422       0.000791       0.013631              1.708228       2.135465      -0.533613      -0.069328       1.690029       0.007851       1.299190           0.000382
          131              H      11.648597       1.864770       2.351838       0.106685       1.273139 0.10475439E+02  0.10928895E+03                                 1.910187                            1.864996      -0.872684       2.452103                    0.997583       3.623152      10.234164       0.471506       1.245130      -0.718511      -0.037830      -0.028261      -0.019179       0.050968       0.013126      -0.001660       0.002699      -0.013900      -0.021532      -0.012712      -0.005812       0.018524              1.932690       2.220666       0.297966       0.252353       1.877574       0.121955       1.699829           0.001086
          132              H      13.473109       1.837445       0.820596       0.161192       0.868423 0.62386467E+01  0.58176726E+02                                 1.573195                            1.511473      -0.918377       2.460202                    0.998484       3.376966       9.543355       0.478306       1.373225      -0.689091      -0.000842       0.006805      -0.016879       0.018219      -0.004445      -0.005204      -0.003715       0.001854       0.012344      -0.009451       0.002040       0.007411              1.604173       1.339448      -0.032937       0.186724       1.302013      -0.038635       2.171057           0.000121
          133              H      13.596330       0.664515       1.903997       0.166823       1.015902 0.76178966E+01  0.73298526E+02                                 1.639370                            1.589109      -0.871510       2.483152                    0.999415       3.158834       8.532824       0.512085       1.243094      -0.719732      -0.003168      -0.020189       0.004781       0.020988      -0.000798      -0.003690      -0.000211      -0.011021      -0.024599      -0.009833       0.000165       0.009668              1.663995       1.415818      -0.070682       0.004909       2.174629      -0.010644       1.401539           0.000176
          134              H       0.488684       1.984573       2.046126       0.148591       0.971665 0.73791868E+01  0.71994559E+02                                 1.706772                            1.651457      -1.234997       2.295212                    0.995824       3.698120      10.803229       0.452958       1.385982      -0.685283       0.014198       0.007876       0.004047       0.016733       0.000206       0.003417       0.003589       0.006937      -0.002823      -0.006101      -0.000012       0.006113              1.733769       2.151645       0.171903       0.206272       1.542598       0.158115       1.507063           0.000283
          135              C       3.831057       7.804204       7.385630       0.539095      24.456370 0.27417631E+03  0.57820248E+04                                 7.784375                            5.854960      -0.027082       2.043278                    0.999577      22.625680      62.939959       0.619451       0.468867      -1.026345       0.038798       0.027784      -0.019984       0.051736      -0.005049       0.031857       0.021671      -0.016495       0.312598      -0.069698      -0.043111       0.112809              9.412610      14.382980       3.408541      -2.520652       8.704252      -1.109246       5.150598          -0.006879
          136              C       2.436418       7.385680       7.759725       0.008713      35.244690 0.43234084E+03  0.10087383E+05                                 9.396712                            6.951311       0.016164       2.019053                    0.999315      26.806966      75.232413       0.626348       0.419120      -1.069099      -0.035025      -0.007739       0.006255       0.036411      -0.007362       0.011281      -0.019955      -0.005975       0.004209      -0.018892      -0.008509       0.027401             11.506055      17.169092       4.827356      -3.315059      10.362188       0.665239       6.986886           0.040989
          137              C       1.613076       8.283260       8.388313      -0.094366      29.341188 0.40626801E+03  0.94023218E+04                                 8.295684                            6.763507       0.116130       2.021017                    0.999724      28.570491      81.816333       0.626789       0.422243      -1.059225      -0.021081      -0.011812      -0.012068       0.027010      -0.003309       0.011498      -0.006416      -0.045576       0.014758      -0.029155       0.005398       0.023757              9.118403      12.552422       2.305962      -2.856860       8.223655       0.757922       6.579133           0.008107
          138              C       0.336058       7.919723       8.769112      -0.089598      29.946054 0.42444713E+03  0.99629860E+04                                 8.487834                            6.967788      -0.083063       1.953691                    0.999375      29.200622      85.099847       0.608335       0.428941      -1.051693       0.020166      -0.004041      -0.021656       0.029866      -0.025771       0.010604      -0.006296      -0.042847       0.028616      -0.039297       0.006036       0.033261              9.319989      12.256348       3.031594      -1.977210       8.976736       0.959730       6.726884           0.014232
          139              C      13.837172       6.664795       8.463400      -0.006552      33.493425 0.46399071E+03  0.11070397E+05                                 9.147747                            7.273200      -0.169245       1.950877                    0.998943      27.876679      80.330967       0.600453       0.427536      -1.058835       0.031642       0.015101      -0.017911       0.039371      -0.007198       0.004442      -0.010526      -0.000988      -0.031318      -0.015666      -0.001124       0.016791             10.492024      14.704529       2.995953      -2.833006       9.349569       1.007074       7.421972           0.038816
          140              C       0.649711       5.750784       7.821404      -0.119993      31.719435 0.47174053E+03  0.11389284E+05                                 8.914306                            7.424503      -0.142367       1.936656                    0.997592      30.006516      89.194878       0.578962       0.438190      -1.044276       0.028099       0.017028       0.003876       0.033084       0.001259       0.013544      -0.004724      -0.044177      -0.017625      -0.027839       0.002092       0.025747              9.822309      12.626932       1.904342      -2.800866       8.918819       1.232176       7.921178           0.002597
          141              C       1.964537       6.099829       7.496116      -0.080577      30.951848 0.43263921E+03  0.10200212E+05                                 8.719283                            7.061340       0.041575       2.002373                    0.998700      28.956824      84.475277       0.601095       0.432195      -1.050090      -0.022251       0.007235       0.022357       0.032362      -0.024097       0.001312      -0.003855      -0.020789       0.029811      -0.031237       0.008725       0.022512              9.749361      12.551742       3.255184      -1.849458       9.788743       1.406624       6.907599           0.023519
          142              C      12.417328       6.384145       8.875307       0.452076      24.727633 0.30593010E+03  0.66466022E+04                                 7.809803                            6.193489      -0.113129       2.007574                    0.999296      23.726455      67.512442       0.599582       0.470197      -1.023190      -0.053374      -0.001763       0.014844       0.055427       0.018658       0.016337      -0.001740      -0.005542       0.136880      -0.043769      -0.005507       0.049276              8.799877      11.498679       2.201136      -1.941481       9.499787      -0.890272       5.401166          -0.003330
          143              C      10.639024       4.772805       9.257179       0.084706      25.170513 0.36778785E+03  0.82751366E+04                                 7.517887                            6.377775      -0.192235       1.982994                    0.998046      25.379362      70.888227       0.656381       0.414736      -1.067522       0.075190      -0.046090      -0.071926       0.113803       0.024062       0.003913       0.020334       0.069798      -0.193993      -0.070805      -0.004619       0.075425              8.382571       8.497544       1.669581      -1.288472       7.289941      -0.864232       9.360226           0.007792
          144              C      10.277762       3.473183       8.520788      -0.477193      25.751213 0.43432136E+03  0.10180676E+05                                 7.318030                            6.696869       0.400846       2.088028                    0.998949      31.504600      89.638159       0.674803       0.387225      -1.086663       0.016540       0.070662       0.032361       0.079460       0.017479       0.022949       0.028830      -0.039502      -0.067837      -0.042558      -0.011562       0.054120              7.566879       7.098066       0.974572       0.458898       7.687446       0.468241       7.915127           0.001780
          145              C      10.370177       4.560406      10.748464       0.565809      21.739942 0.26520763E+03  0.55614783E+04                                 7.223790                            5.809561       0.044095       2.078894                    0.999526      22.322802      62.467868       0.612026       0.477235      -1.019078      -0.008291      -0.003314       0.055717       0.056427      -0.002856       0.009207       0.045613      -0.158060      -0.180798      -0.075278      -0.045386       0.120664              8.191854       9.198856       0.433602      -1.545915       4.264485      -1.293848      11.112221           0.001995
          146              C       8.808910      -0.272669      20.718703       0.546165      24.502523 0.27134964E+03  0.57130361E+04                                 7.767643                            5.821046      -0.037499       2.038058                    0.999567      22.689151      63.260921       0.621247       0.468278      -1.025692      -0.045626      -0.018304      -0.013477       0.050974      -0.004844      -0.025410      -0.020688      -0.033288       0.314399      -0.074321      -0.036790       0.111111              9.267400      12.663530       3.528575       2.182859      10.234517       1.222347       4.904154          -0.006346
          147              C      10.230153       0.114043      21.005375      -0.002463      35.408370 0.43263364E+03  0.10079429E+05                                 9.365876                            6.915453       0.015221       2.014477                    0.999244      26.912359      75.070819       0.634218       0.414526      -1.073803       0.036181       0.009265       0.006230       0.037864      -0.005352      -0.004805       0.014229      -0.006729       0.017180      -0.011645      -0.007904       0.019549             11.411758      16.049355       5.247159       3.059794      12.233387       0.315953       5.952533           0.022418
          148              C      10.657227       1.436667      20.857078      -0.079600      31.756216 0.41343500E+03  0.96124730E+04                                 8.785959                            6.840308       0.063842       2.005480                    0.999555      28.612527      82.192081       0.620730       0.424400      -1.057617       0.019720      -0.003304       0.016648       0.026019      -0.019746      -0.004857      -0.004644      -0.027086       0.013318      -0.027475       0.005546       0.021929             10.102551      12.748675       4.119741       2.425822      11.678495      -0.038367       5.880482           0.014848
          149              C      11.959450       1.790894      21.180489      -0.113310      32.840244 0.44971211E+03  0.10714267E+05                                 9.086812                            7.221266      -0.133210       1.938186                    0.998524      29.659671      87.203882       0.591228       0.434834      -1.047667      -0.024359      -0.020261      -0.008782       0.032879      -0.004264      -0.017872      -0.010528      -0.042679       0.002334      -0.033068       0.007360       0.025708             10.221418      13.148590       3.027922       2.793181      11.118819      -0.213573       6.396845           0.004269
          150              C      12.844402       0.845425      21.674724      -0.016069      34.601818 0.44428837E+03  0.10443937E+05                                 9.228914                            7.024700      -0.103280       1.968429                    0.999246      27.537288      77.739323       0.625583       0.416507      -1.070064      -0.032342      -0.016800      -0.020097       0.041619      -0.002065      -0.006392       0.001120       0.010441      -0.020600      -0.009178      -0.002180       0.011358             10.942666      14.785366       3.970284       3.227958      11.726641       0.352252       6.315992           0.028197
          151              C      12.428530      -0.473629      21.811758      -0.096513      31.811332 0.42630815E+03  0.99928952E+04                                 8.792620                            6.949043      -0.026137       1.967998                    0.999607      29.164792      84.254052       0.615150       0.424774      -1.056871      -0.020143       0.006646      -0.013866       0.025341      -0.022764      -0.005127      -0.003821      -0.036536       0.026945      -0.034583       0.009787       0.024797             10.013254      12.902685       3.776602       2.176190      11.461530       0.345140       5.675547           0.008858
          152              C      11.130508      15.864842      21.464212      -0.094105      31.080055 0.42177507E+03  0.98408328E+04                                 8.620822                            6.889674       0.147431       2.027337                    0.999740      28.757703      82.353378       0.622024       0.422034      -1.060671       0.016684       0.017942      -0.005646       0.025142      -0.001638      -0.007852       0.004569      -0.040660       0.011354      -0.024412       0.004313       0.020099              9.661712      12.958889       3.140238       2.521100      10.369914       0.056740       5.656332           0.006159
          153              C       0.229639       1.171717      22.139728       0.461358      26.245676 0.29132781E+03  0.62231005E+04                                 8.025391                            5.964381       0.020007       2.054071                    0.999566      23.080981      64.129384       0.626183       0.457910      -1.034842       0.052502       0.004315       0.010372       0.053691       0.022275      -0.032545      -0.008424      -0.008962       0.170638      -0.055211      -0.014663       0.069874              9.571182      11.941065       2.925495       2.300049      11.587274       1.364222       5.185207          -0.003548
          154              C       1.916929       2.872168      22.632890       0.097184      25.346445 0.35309818E+03  0.78335780E+04                                 7.471299                            6.176567      -0.097189       2.012329                    0.998374      24.858683      68.077311       0.681414       0.405163      -1.077953      -0.077004       0.046109      -0.072000       0.115063       0.027259      -0.002037      -0.007078       0.061551      -0.143230      -0.049008      -0.016149       0.065157              8.484916       8.442722       2.184467       0.963403       8.786879       0.141388       8.225146           0.025619
          155              C       2.191376       4.227732      22.014762      -0.481439      28.021975 0.45469721E+03  0.10796557E+05                                 7.836508                            6.887002       0.162673       2.011802                    0.998611      31.903752      91.787581       0.659438       0.391173      -1.082364      -0.013629      -0.069748       0.018754       0.073500       0.008531      -0.016786      -0.014132      -0.033461      -0.071473      -0.034689      -0.001559       0.036248              8.589685       7.495801       1.970968      -0.703356      10.556793      -1.955586       7.716462           0.004649
          156              C       2.167572       3.008651      24.135439       0.559782      21.505877 0.27192003E+03  0.57374798E+04                                 7.167119                            5.885737      -0.016806       2.052682                    0.999461      22.554661      63.293313       0.607623       0.477740      -1.018898       0.008511       0.003902       0.053602       0.054413      -0.004929      -0.008481      -0.040683      -0.158481      -0.182981      -0.073707      -0.045280       0.118987              7.869925       8.797911       0.478713       1.196427       4.262373       0.707313      10.549490           0.009180
          157              C       8.719294       8.135916       6.187721       0.538631      24.042567 0.27002767E+03  0.56801764E+04                                 7.687298                            5.801106       0.006245       2.051689                    0.999526      22.724851      63.402065       0.623029       0.467352      -1.025854      -0.037004       0.016545       0.024273       0.047246       0.007576       0.039808      -0.034069      -0.024764       0.291308      -0.076959      -0.036259       0.113218              9.278145      13.822027      -3.204621      -2.644915       8.833657       1.080376       5.178751          -0.004592
          158              C      10.085929       7.677069       5.751947       0.004693      35.897339 0.44597732E+03  0.10481379E+05                                 9.508692                            7.055969      -0.021951       2.003719                    0.999253      27.028180      76.004252       0.622542       0.418631      -1.069949       0.036705      -0.010434      -0.000757       0.038167       0.006523       0.005669       0.012504       0.002276       0.009349      -0.012886      -0.004285       0.017171             11.718326      17.015523      -5.254737      -3.601311      11.437214       0.070683       6.702240           0.033259
          159              C      10.984883       8.609535       5.240014      -0.093494      30.704745 0.42153795E+03  0.98390839E+04                                 8.571896                            6.896314       0.159109       2.033395                    0.999755      28.696573      82.335250       0.620239       0.423086      -1.059454       0.020892      -0.017091       0.011541       0.029357       0.004971       0.012253       0.004574      -0.037796       0.019733      -0.026928       0.007018       0.019909              9.642930      12.907216      -3.120811      -2.723516       9.876776      -0.384047       6.144798           0.010491
          160              C      12.238098       8.212301       4.813626      -0.092223      30.387247 0.42077932E+03  0.98407659E+04                                 8.550143                            6.915534       0.031157       1.991557                    0.999561      28.972353      83.869580       0.614474       0.426215      -1.054946      -0.019289      -0.005491       0.019380       0.027889       0.023950       0.011930      -0.001693      -0.029046       0.037673      -0.036855       0.013020       0.023835              9.608366      12.478820      -3.623226      -2.238576      10.370801      -0.047307       5.975476           0.003311
          161              C      12.610561       6.879538       4.885495      -0.011565      34.401392 0.47111493E+03  0.11274482E+05                                 9.315647                            7.321351      -0.137779       1.959910                    0.999172      27.945928      80.447491       0.599859       0.426665      -1.060202      -0.037402       0.016286       0.017429       0.044361       0.004359      -0.003024       0.001736       0.002588      -0.023823      -0.009232       0.000590       0.008641             10.937618      14.938610      -3.904911      -3.464930      10.748409       0.138604       7.125834           0.026129
          162              C      11.729810       5.944999       5.417273      -0.121655      32.200083 0.46721359E+03  0.11261990E+05                                 9.008542                            7.384333      -0.141570       1.933213                    0.997911      30.174200      89.860249       0.580588       0.437662      -1.043741      -0.021321       0.021713       0.005389       0.030904       0.000432       0.014142       0.003211      -0.045192      -0.016442      -0.028564       0.002807       0.025757             10.071684      13.079032      -2.745411      -3.169884       9.737340      -0.194493       7.398682           0.007130
          163              C      10.468194       6.337652       5.822476      -0.093872      31.435010 0.43033443E+03  0.10132542E+05                                 8.791047                            7.023582       0.020146       1.989626                    0.999085      29.176743      85.066631       0.605134       0.429875      -1.051482       0.021318       0.011523      -0.011569       0.026852       0.025539       0.004619       0.002513      -0.008624       0.016787      -0.028805       0.004420       0.024386              9.996660      12.921379      -3.773570      -2.432675      10.477870      -0.415607       6.590731           0.008490
          164              C       0.007001       6.546696       4.414054       0.456085      25.310238 0.30651117E+03  0.66627491E+04                                 7.952978                            6.201602      -0.137870       1.998776                    0.999170      23.761131      67.641026       0.598834       0.470536      -1.022950       0.052597      -0.004311      -0.014834       0.054819      -0.016982       0.024178       0.008815      -0.011725       0.117215      -0.044922      -0.002367       0.047290              9.248972      11.666934      -3.062258      -2.434013      10.375505       1.051170       5.704479          -0.003212
          165              C       1.761502       4.895530       4.043714       0.086792      25.738197 0.36651742E+03  0.82473093E+04                                 7.637927                            6.355738      -0.206982       1.972726                    0.998257      25.543052      71.572063       0.658597       0.413303      -1.067424      -0.077725      -0.053044       0.063709       0.113639      -0.021844       0.000046      -0.011849       0.068978      -0.193978      -0.066950      -0.006287       0.073237              8.680891       8.351407      -2.095205      -1.149132       8.278134       0.703557       9.413133           0.022895
          166              C       2.062554       3.532274       4.629394      -0.483352      28.006914 0.46791830E+03  0.11201438E+05                                 7.823250                            6.976550       0.167821       2.014058                    0.998256      32.097716      93.022382       0.655933       0.390070      -1.082060      -0.012885       0.065641      -0.021922       0.070394      -0.009973       0.012897      -0.021809      -0.028576      -0.073009      -0.034896      -0.004380       0.039276              8.405564       7.207797      -1.937609       0.456023      10.027080      -0.932764       7.981814           0.003155
          167              C       2.051352       4.820671       2.550015       0.561841      21.780638 0.26900419E+03  0.56660879E+04                                 7.255278                            5.861080      -0.058002       2.039556                    0.999486      22.553212      63.431808       0.607232       0.478881      -1.017318       0.009863       0.000500      -0.052627       0.053546      -0.006680       0.011680      -0.035949      -0.158467      -0.188589      -0.074010      -0.044278       0.118288              8.146445       8.796592      -0.241673      -1.442984       4.209365       0.816264      11.433377           0.006727
          168              C       8.758501       1.311962      12.696977       0.557417      24.842103 0.26971631E+03  0.56703051E+04                                 7.827244                            5.798235      -0.074046       2.023093                    0.999564      22.721957      63.313933       0.623292       0.467429      -1.026117       0.024663       0.044107       0.005823       0.050869       0.002914      -0.035820      -0.042715       0.036995       0.280273      -0.076825      -0.036273       0.113097              9.389171       9.010507       2.143245       0.573049      14.593270       1.440168       4.563735          -0.002992
          169              C       8.561067      -0.137496      12.346749      -0.002468      36.336041 0.42855831E+03  0.99427708E+04                                 9.468627                            6.843769       0.027415       2.016917                    0.999241      26.764621      74.060929       0.644164       0.409838      -1.078823      -0.006172      -0.034545      -0.011344       0.036880      -0.002168       0.012907      -0.004478       0.002219       0.000111      -0.012634      -0.002219       0.014853             11.670179      10.867676       3.916596      -0.807849      18.585752       2.004343       5.557108           0.010422
          170              C       9.650454      15.813154      11.931356      -0.100824      32.928399 0.41854083E+03  0.97316934E+04                                 8.918024                            6.823943       0.151489       2.026764                    0.999786      28.644404      81.479044       0.631381       0.417219      -1.065347      -0.014466      -0.018058       0.006237       0.023964       0.006586       0.003757      -0.007555       0.036539      -0.006918      -0.021670       0.000828       0.020842             10.313745      10.028652       2.548838      -0.826169      15.491779       1.974336       5.420805           0.003536
          171              C       9.495027      14.480520      11.586223      -0.089014      32.539823 0.40702599E+03  0.94033890E+04                                 8.853065                            6.725343       0.054333       1.995693                    0.999614      28.564832      81.138989       0.636218       0.416714      -1.065080      -0.011206       0.017123       0.013170       0.024336      -0.017764      -0.000164      -0.003594       0.046644       0.030512      -0.034669       0.010366       0.024302             10.330992      10.066659       3.512444      -0.552468      15.499614       1.942813       5.426704           0.001780
          172              C       8.244613      13.872172      11.684372      -0.013729      36.706060 0.43222607E+03  0.10059717E+05                                 9.549843                            6.880295       0.036853       2.015232                    0.999193      27.042344      75.203414       0.640762       0.410709      -1.077129       0.010074       0.041266       0.009347       0.043494      -0.004235       0.006604       0.004658      -0.009690       0.013726      -0.012383       0.003468       0.008915             11.787803      10.103010       2.800178      -0.698564      18.934950       3.461307       6.325450           0.015209
          173              C       7.158027      14.625662      12.087966      -0.129482      32.594983 0.42947498E+03  0.10074353E+05                                 8.848878                            6.919151       0.187383       2.029235                    0.999782      29.426454      84.726389       0.624637       0.418022      -1.062316       0.020842       0.029185      -0.001074       0.035879       0.010785       0.006290      -0.007459       0.058721      -0.015750      -0.031418      -0.003104       0.034522              9.987716       9.088592       1.073092      -1.273646      14.736970       2.273106       6.137588           0.001415
          174              C       7.300851      15.958722      12.412182      -0.089586      32.597729 0.41259137E+03  0.95772106E+04                                 8.893774                            6.802364       0.121515       2.020923                    0.999679      28.630700      81.876588       0.627417       0.420563      -1.061211       0.018060      -0.021065      -0.014368       0.031246      -0.021145       0.000748      -0.002426       0.025464       0.021221      -0.028306       0.006921       0.021385             10.301063      10.432309       2.939539      -1.107404      14.889533       1.244891       5.581349           0.003356
          175              C       8.187203      12.426748      11.300087       0.470857      26.137396 0.28437441E+03  0.60389870E+04                                 8.044793                            5.901098      -0.021707       2.042811                    0.999677      22.901778      63.479003       0.628096       0.459205      -1.033941       0.005813      -0.050625      -0.022424       0.055674       0.019675       0.011849      -0.026061      -0.014450       0.168465      -0.054739      -0.009734       0.064473              9.709995       9.059094       3.033234       0.453900      14.718439       2.925329       5.352451          -0.002010
          176              C       6.910184      10.393602      10.903197       0.089127      26.656037 0.36202306E+03  0.80964079E+04                                 7.782960                            6.279320      -0.145425       1.997382                    0.998251      25.133352      69.514017       0.670548       0.408432      -1.073856      -0.058476       0.068293       0.069808       0.113827       0.014591      -0.011709      -0.004104      -0.085013      -0.184999      -0.064278      -0.011758       0.076036              9.124585       7.383458       2.227507       0.092892       9.372414       1.446629      10.617884           0.016480
          177              C       5.711579       9.784443      11.616258      -0.487182      28.844945 0.47483875E+03  0.11412520E+05                                 7.985519                            7.022296       0.142500       2.001241                    0.998075      32.414519      94.225449       0.654376       0.389443      -1.082153       0.058937       0.019868      -0.033484       0.070636       0.022563      -0.028865      -0.022404       0.020878      -0.052391      -0.036808      -0.015740       0.052548              8.676611       9.318777       2.094945      -1.239965       7.374948      -0.724312       9.336108           0.002702
          178              C       6.772961      10.125180       9.399576       0.558202      22.238980 0.26603728E+03  0.55742924E+04                                 7.334579                            5.804853      -0.075843       2.039165                    0.998961      22.261298      61.944982       0.615443       0.474976      -1.021925       0.003524      -0.017625      -0.046443       0.049799       0.013187      -0.037718      -0.008578       0.162366      -0.200721      -0.075697      -0.047713       0.123410              8.502162       4.144027       0.149210       0.873241       7.924989       1.524682      13.437470           0.002097
          179              C       8.737498       6.483479      14.093867       0.551107      24.741517 0.26843629E+03  0.56315623E+04                                 7.773164                            5.761494      -0.022073       2.038181                    0.999588      22.681622      62.947937       0.629590       0.463725      -1.029096       0.015974      -0.038643      -0.033473       0.053562       0.000675       0.034460      -0.030004       0.047204       0.303074      -0.079966      -0.034205       0.114171              9.270039       9.212588      -2.238104      -1.832001      12.845069       3.216786       5.752462          -0.003707
          180              C       8.530262       7.921829      14.497461      -0.001182      34.652853 0.42926032E+03  0.99728090E+04                                 9.203080                            6.868855       0.080611       2.036198                    0.999271      26.730044      74.251338       0.639632       0.412173      -1.076247      -0.005146       0.035215       0.007024       0.036275       0.005766      -0.011660      -0.003494       0.001090       0.022043      -0.012020      -0.004660       0.016680             11.036200      10.914826      -3.665941      -0.941369      15.622448       4.067655       6.571327           0.011590
          181              C       9.636452       8.702623      14.790569      -0.097498      30.757901 0.41871937E+03  0.97417920E+04                                 8.526983                            6.833041       0.162496       2.031700                    0.999719      28.601313      81.515423       0.629584       0.418154      -1.064214      -0.012799       0.018656      -0.005770       0.023349      -0.004179      -0.005021      -0.007048       0.035334       0.019178      -0.023316       0.006425       0.016892              9.505042      10.086026      -2.267973      -0.477448      12.435052       3.013149       5.994047           0.004756
          182              C       9.472624      10.005088      15.222856      -0.087375      30.734397 0.41658470E+03  0.97022242E+04                                 8.588585                            6.861306       0.065193       2.003159                    0.999663      28.698927      82.458483       0.620578       0.423781      -1.058207      -0.013139      -0.018578      -0.008583       0.024320       0.015627       0.002632      -0.012768       0.045579       0.039282      -0.037508       0.016118       0.021390              9.636047      10.424181      -3.063504      -0.932388      12.490927       2.785080       5.993032           0.005640
          183              C       8.201206      10.553530      15.359891      -0.012330      34.187900 0.45370292E+03  0.10740684E+05                                 9.224610                            7.148274      -0.052219       1.987134                    0.999307      27.611478      78.686807       0.612609       0.422340      -1.064426       0.008964      -0.038540      -0.004085       0.039779       0.000125       0.005744      -0.000367      -0.005680       0.004092      -0.007331       0.002149       0.005182             10.761222      10.424825      -2.647018      -0.695285      14.996841       3.845744       6.862001           0.020359
          184              C       7.103418       9.785062      15.035675      -0.124049      32.008951 0.46627479E+03  0.11222380E+05                                 8.937653                            7.349869      -0.121046       1.938784                    0.998383      30.079872      89.217092       0.585753       0.434459      -1.046715       0.017580      -0.029777      -0.004621       0.034887      -0.003919      -0.007121      -0.011836       0.042650      -0.014584      -0.026603       0.001142       0.025460              9.846685       9.828527      -1.565964      -0.040682      12.529080       3.117196       7.182450           0.004994
          185              C       7.261645       8.463726      14.627790      -0.089189      31.230580 0.42456645E+03  0.99350109E+04                                 8.678987                            6.928214       0.126501       2.026189                    0.999574      28.673924      82.578089       0.617384       0.423963      -1.058108       0.011401       0.020795       0.016016       0.028617       0.020176      -0.002552      -0.006013       0.020047       0.023936      -0.026932       0.006120       0.020812              9.783481      10.422794      -2.775590      -0.417938      12.364494       2.910907       6.563157           0.009067
          186              C       8.132594      11.955849      15.892473       0.455275      25.478818 0.30362124E+03  0.65711808E+04                                 7.947272                            6.142596      -0.060745       2.024170                    0.999508      23.529789      66.401820       0.607284       0.466018      -1.027470       0.005343       0.049512       0.019368       0.053433      -0.006275      -0.036001      -0.030082      -0.005613       0.086620      -0.049323      -0.007726       0.057049              9.124061       9.087256      -3.031039       0.152467      12.521492       2.487892       5.763435          -0.002715
          187              C       6.896182      14.042187      16.137848       0.085150      25.605446 0.36435480E+03  0.81914831E+04                                 7.618698                            6.338439      -0.197747       1.977760                    0.998052      25.577308      71.778528       0.658865       0.413496      -1.066654      -0.061388      -0.066817      -0.073138       0.116543      -0.010707       0.014622      -0.001894      -0.075834      -0.191203      -0.067232      -0.004148       0.071381              8.627014       6.933227      -1.660381       0.122011       9.487680       0.418009       9.460136           0.002904
          188              C       5.690575      14.679553      15.434173      -0.485187      29.520252 0.49199247E+03  0.11956996E+05                                 8.187126                            7.208668      -0.035333       1.943476                    0.997490      32.927536      96.958835       0.636297       0.396080      -1.075173       0.059169      -0.034871       0.030700       0.075229      -0.023991       0.032573      -0.016909       0.017013      -0.072638      -0.041755      -0.012692       0.054447              8.901226       9.008562      -1.863528       1.286335       8.731009      -1.812878       8.964106           0.000477
          189              C       6.771561      14.330714      17.638519       0.575115      22.217335 0.26441937E+03  0.55489468E+04                                 7.334663                            5.809809      -0.078600       2.032937                    0.999429      22.519838      63.344373       0.609715       0.478698      -1.016808       0.013478       0.017797       0.054731       0.059109      -0.016586       0.049299      -0.018085       0.145930      -0.195849      -0.082790      -0.038681       0.121472              8.330008       4.100891       0.764004      -0.399156       9.182850       0.926582      11.706284           0.001427
          190              C       3.719037       1.630539       0.727541       0.535204      24.531268 0.27182118E+03  0.57175619E+04                                 7.736405                            5.796364      -0.000174       2.047014                    0.999599      22.699696      62.976245       0.628231       0.463510      -1.029738      -0.019156       0.040699      -0.023380       0.050695      -0.002474      -0.032805       0.044617       0.028342       0.264123      -0.071900      -0.036230       0.108130              9.384750       8.943912      -2.750101       1.392260      13.874935      -2.898827       5.335404          -0.005245
          191              C       3.927673       0.221247       1.194959      -0.003908      35.280564 0.42967465E+03  0.99826245E+04                                 9.302341                            6.864251       0.090784       2.037328                    0.999305      26.771133      74.312234       0.641096       0.411223      -1.077107       0.006378      -0.034321       0.007735       0.035755       0.003754       0.007831       0.005529      -0.002733       0.019100      -0.008764      -0.004598       0.013362             11.517131      11.089029      -4.276880       0.978405      17.265106      -3.847021       6.197259           0.030084
          192              C       5.194890      16.391581       1.394208      -0.089224      32.007086 0.42929172E+03  0.10064879E+05                                 8.802481                            6.950386       0.133307       2.025372                    0.999664      28.754077      82.659109       0.619089       0.421985      -1.060245      -0.012598      -0.022950       0.014038       0.029707       0.019352       0.001225       0.008451       0.027483       0.010186      -0.027044       0.003706       0.023338             10.172455      10.651313      -3.307446       0.587019      13.695483      -2.837313       6.170570           0.010721
          193              C       5.351717      15.072877       1.842586      -0.115924      32.251309 0.46421269E+03  0.11145617E+05                                 8.953715                            7.311858      -0.079724       1.953441                    0.998604      29.847573      88.039158       0.590676       0.431887      -1.049658      -0.016537       0.028307      -0.008701       0.033919      -0.004201       0.002893       0.015768       0.041987      -0.030648      -0.029535       0.002961       0.026574             10.045500       9.921270      -1.917527       0.245902      13.551928      -3.053312       6.663303           0.005916
          194              C       4.235726      14.306802       2.139985      -0.013866      35.133000 0.46028948E+03  0.10929116E+05                                 9.386245                            7.194219      -0.071524       1.980755                    0.999224      27.666075      78.798984       0.611765       0.421665      -1.065516      -0.009928       0.037022      -0.007074       0.038977      -0.000899      -0.007666       0.002299      -0.008186       0.007041      -0.010035       0.001820       0.008215             11.294831      10.595419      -3.017594       0.815729      16.609899      -3.960380       6.679174           0.022545
          195              C       2.961508      14.853774       1.938591      -0.078578      31.351638 0.41736763E+03  0.97254214E+04                                 8.713583                            6.875097       0.073831       2.008101                    0.999619      28.614530      82.247988       0.618937       0.424688      -1.057598       0.013387       0.015905      -0.011254       0.023639       0.015728      -0.002438       0.013421       0.047455       0.028531      -0.037162       0.013239       0.023923             10.036497      10.468526      -3.335226       0.967208      13.805334      -2.843093       5.835632           0.008780
          196              C       2.814482      16.142891       1.466614      -0.092318      30.778438 0.41431173E+03  0.96118758E+04                                 8.529888                            6.796349       0.171806       2.037343                    0.999772      28.423528      80.841380       0.631495       0.418076      -1.064475       0.015953      -0.019169      -0.004143       0.025281      -0.001983       0.003665       0.011011       0.036338       0.026101      -0.026238       0.010089       0.016149              9.690540       9.820254      -2.424195       0.483114      13.618563      -2.841964       5.632802           0.005331
          197              C       4.287535      12.911164       2.675250       0.456979      26.208676 0.30344058E+03  0.65594268E+04                                 8.082190                            6.127268      -0.035227       2.033159                    0.999508      23.415021      65.813153       0.610692       0.463971      -1.029678      -0.006650      -0.051069       0.014462       0.053493      -0.004484       0.035172       0.031951      -0.001887       0.087788      -0.048302      -0.010074       0.058376              9.656174       9.371269      -3.463058      -0.258845      13.903009      -2.552540       5.694245          -0.004181
          198              C       5.494542      10.792332       2.877717       0.084659      25.482382 0.36214729E+03  0.81085310E+04                                 7.551773                            6.296872      -0.132717       2.000408                    0.998260      25.261902      70.154021       0.666275       0.410578      -1.071306       0.055347       0.064620      -0.078502       0.115766      -0.006392      -0.016762       0.005736      -0.081992      -0.164866      -0.060970      -0.008405       0.069375              8.622014       6.951523      -1.848834       0.136574      10.019658      -1.061751       8.894863           0.018648
          199              C       6.603532      10.125880       2.054708      -0.482517      28.705766 0.48794340E+03  0.11804019E+05                                 7.973226                            7.145826       0.079763       1.983430                    0.997686      32.428146      94.479191       0.645177       0.392434      -1.080410      -0.054894       0.034828       0.033298       0.073042      -0.024278      -0.040070       0.018214       0.009400      -0.053785      -0.045253      -0.012786       0.058039              8.544327       8.601190      -1.547491      -0.919184       8.080994       1.238154       8.950797           0.002914
          200              C       5.740984      10.471718       4.351303       0.561916      21.711281 0.26514032E+03  0.55596556E+04                                 7.205511                            5.801284       0.029271       2.069961                    0.999553      22.409675      62.706502       0.613663       0.475997      -1.019751      -0.002043      -0.023235       0.049688       0.054891      -0.011509      -0.049460       0.015221       0.145029      -0.158247      -0.072544      -0.042523       0.115067              8.132524       4.293589       0.220822       1.081990       9.527480      -1.887357      10.576502           0.006147
          201              C       3.611219       6.257194      26.042653       0.535851      24.355022 0.27168971E+03  0.57158384E+04                                 7.707470                            5.799280      -0.001554       2.046918                    0.999589      22.718153      63.095666       0.627181       0.464201      -1.029042      -0.017570      -0.042573       0.019822       0.050141       0.000790       0.032532       0.038909       0.029755       0.289702      -0.073383      -0.039133       0.112516              9.299666       8.937583       2.762317      -1.254222      13.833220      -2.620838       5.128196          -0.004805
          202              C       3.847860       7.696424      25.663731       0.000746      35.206942 0.43202097E+03  0.10049703E+05                                 9.292342                            6.886849       0.029431       2.017336                    0.999291      26.796178      74.401513       0.639573       0.411687      -1.076922       0.005203       0.033755      -0.004605       0.034463      -0.003737      -0.012696       0.006942      -0.002884       0.014147      -0.013039      -0.004186       0.017225             11.420722      11.045978       4.478137       0.039410      17.176659      -3.164371       6.039530           0.038994
          203              C       5.117877       8.269445      25.742036      -0.081104      31.304682 0.42236295E+03  0.98598036E+04                                 8.665865                            6.890581       0.160392       2.037734                    0.999674      28.516732      81.734415       0.622396       0.421558      -1.060774      -0.010207       0.023659      -0.014273       0.029456      -0.018152      -0.007026       0.001233       0.028770       0.021898      -0.026925       0.004321       0.022603              9.921926      10.584350       3.466103       0.543031      13.412066      -1.788284       5.769363           0.016852
          204              C       5.291507       9.626768      25.448124      -0.121379      31.990125 0.46456542E+03  0.11144086E+05                                 8.881171                            7.306266      -0.029033       1.971025                    0.998633      29.702889      87.262773       0.592561       0.430899      -1.051402      -0.015861      -0.028323       0.000955       0.032476       0.003835      -0.006047       0.013703       0.039586      -0.018748      -0.026993       0.002837       0.024156              9.847882       9.923822       1.991408       0.601178      13.282832      -2.157755       6.336990           0.003304
          205              C       4.199320      10.400659      25.094946      -0.005057      34.230644 0.44950260E+03  0.10595728E+05                                 9.178492                            7.083789      -0.021540       1.996975                    0.999355      27.371687      77.339278       0.620694       0.418630      -1.068871      -0.011007      -0.032645       0.018200       0.038963       0.000458      -0.007346       0.005208      -0.007629      -0.007056      -0.010886       0.002106       0.008779             10.838931      10.400429       3.023256       0.443402      16.414132      -1.987292       5.702233           0.031535
          206              C       2.939104       9.806893      24.968906      -0.085540      30.957963 0.41506268E+03  0.96535724E+04                                 8.615068                            6.843566       0.050669       1.999009                    0.999608      28.656007      82.157579       0.622371       0.423139      -1.059087       0.008100      -0.017421       0.014593       0.024126      -0.016169       0.000890       0.005138       0.056110       0.044186      -0.040236       0.015197       0.025038              9.818231      10.318090       3.439978       0.342396      13.811925      -1.522944       5.324678           0.011686
          207              C       2.773875       8.466596      25.246997      -0.093870      30.536044 0.41540047E+03  0.96448885E+04                                 8.481104                            6.806009       0.167200       2.034449                    0.999731      28.502743      81.138563       0.630851       0.418167      -1.064259       0.012239       0.019935       0.008060       0.024741       0.002657      -0.002058       0.006377       0.042558       0.020956      -0.026209       0.007989       0.018220              9.545681       9.577879       2.561643       0.558096      13.603096      -2.037061       5.456069           0.005663
          208              C       4.263731      11.880543      24.852521       0.458002      25.850075 0.29413341E+03  0.62977937E+04                                 7.947571                            6.002723       0.165078       2.104328                    0.999754      23.009275      63.994906       0.622700       0.459392      -1.034057      -0.008124       0.053141      -0.006344       0.054131       0.020672       0.037338       0.001265       0.005244       0.157058      -0.053386      -0.015116       0.068501              9.344402       9.682336       2.546894      -2.035520      13.156720      -1.647213       5.194152          -0.002825
          209              C       5.514145      13.866346      24.209721       0.084297      24.935304 0.35745898E+03  0.79775081E+04                                 7.444160                            6.266767      -0.109429       2.014334                    0.998135      25.061246      69.482832       0.666151       0.411995      -1.070387       0.054482      -0.065032       0.083459       0.119007       0.009506       0.014719       0.001118      -0.084372      -0.170616      -0.061440      -0.010299       0.071740              8.320046       6.915276       1.761518      -0.365225       9.184144      -0.449500       8.860719           0.003895
          210              C       6.617534      14.522466      25.048016      -0.476447      28.123485 0.47982524E+03  0.11550750E+05                                 7.843758                            7.076124       0.179622       2.017963                    0.997894      32.119737      93.132429       0.650190       0.391326      -1.081950      -0.057966      -0.033832      -0.035212       0.075793       0.023741       0.043455       0.011966       0.014838      -0.040300      -0.045746      -0.011999       0.057745              8.358010       8.448898       1.542628       0.735884       8.148904       1.479775       8.476229           0.001956
          211              C       5.746585      14.147193      22.720313       0.572120      21.694724 0.25863853E+03  0.53840599E+04                                 7.146561                            5.704530       0.089933       2.090061                    0.999714      22.200043      61.680955       0.623608       0.471822      -1.023082       0.010866       0.024224      -0.050266       0.056847      -0.000582       0.034096       0.013012       0.159082      -0.211519      -0.081111      -0.039776       0.120887              7.984279       4.182404       0.333160      -1.293941       9.220641      -0.318908      10.549791          -0.000140
          212              C      10.832257       8.354351      19.431226       0.539095      24.456232 0.27417458E+03  0.57819781E+04                                 7.784342                            5.854939      -0.027084       2.043279                    0.999577      22.625592      62.939620       0.619453       0.468866      -1.026346       0.038796      -0.027786       0.019983       0.051735       0.005048      -0.031854       0.021670      -0.016497       0.312583      -0.069694      -0.043109       0.112803              9.412567      14.382907      -3.408517       2.520639       8.704217      -1.109241       5.150578          -0.006888
          213              C       9.437618       8.772875      19.057131       0.008712      35.244649 0.43234042E+03  0.10087371E+05                                 9.396706                            6.951309       0.016168       2.019054                    0.999315      26.806947      75.232347       0.626348       0.419120      -1.069099      -0.035024       0.007739      -0.006256       0.036410       0.007362      -0.011281      -0.019955      -0.005973       0.004201      -0.018893      -0.008507       0.027400             11.506047      17.169078      -4.827347       3.315059      10.362181       0.665239       6.986882           0.040979
          214              C       8.614276       7.875295      18.428543      -0.094364      29.341154 0.40626732E+03  0.94023029E+04                                 8.295681                            6.763502       0.116135       2.021020                    0.999724      28.570465      81.816277       0.626789       0.422243      -1.059225      -0.021081       0.011812       0.012069       0.027011       0.003308      -0.011498      -0.006416      -0.045576       0.014760      -0.029155       0.005398       0.023756              9.118402      12.552423      -2.305965       2.856861       8.223656       0.757920       6.579127           0.008088
          215              C       7.337258       8.238832      18.047744      -0.089599      29.946093 0.42444767E+03  0.99630056E+04                                 8.487850                            6.967796      -0.083066       1.953690                    0.999375      29.200661      85.100099       0.608334       0.428941      -1.051692       0.020166       0.004041       0.021656       0.029866       0.025770      -0.010604      -0.006296      -0.042847       0.028618      -0.039296       0.006037       0.033259              9.320009      12.256373      -3.031596       1.977219       8.976758       0.959736       6.726896           0.014212
          216              C       6.835972       9.493760      18.353456      -0.006553      33.493449 0.46399103E+03  0.11070407E+05                                 9.147752                            7.273203      -0.169249       1.950876                    0.998943      27.876695      80.331037       0.600453       0.427536      -1.058835       0.031644      -0.015101       0.017910       0.039372       0.007198      -0.004442      -0.010526      -0.000990      -0.031312      -0.015665      -0.001126       0.016791             10.492030      14.704532      -2.995960       2.833003       9.349587       1.007077       7.421973           0.038808
          217              C       7.650911      10.407771      18.995452      -0.119991      31.719365 0.47173925E+03  0.11389244E+05                                 8.914291                            7.424491      -0.142364       1.936658                    0.997592      30.006470      89.194688       0.578963       0.438190      -1.044276       0.028099      -0.017028      -0.003876       0.033084      -0.001259      -0.013544      -0.004725      -0.044178      -0.017624      -0.027839       0.002092       0.025747              9.822292      12.626902      -1.904338       2.800857       8.918812       1.232175       7.921161           0.002590
          218              C       8.965737      10.058726      19.320740      -0.080579      30.951844 0.43263931E+03  0.10200214E+05                                 8.719284                            7.061343       0.041577       2.002374                    0.998700      28.956811      84.475234       0.601095       0.432195      -1.050090      -0.022250      -0.007235      -0.022357       0.032362       0.024097      -0.001313      -0.003855      -0.020787       0.029807      -0.031237       0.008724       0.022513              9.749362      12.551741      -3.255185       1.849457       9.788745       1.406622       6.907598           0.023505
          219              C       5.416128       9.774410      17.941549       0.452076      24.727744 0.30593173E+03  0.66466461E+04                                 7.809822                            6.193503      -0.113123       2.007574                    0.999296      23.726527      67.512678       0.599582       0.470197      -1.023191      -0.053375       0.001761      -0.014845       0.055429      -0.018658      -0.016339      -0.001740      -0.005541       0.136885      -0.043769      -0.005509       0.049278              8.799900      11.498711      -2.201152       1.941485       9.499813      -0.890277       5.401176          -0.003333
          220              C       3.637824      11.385750      17.559677       0.084706      25.170578 0.36778890E+03  0.82751676E+04                                 7.517901                            6.377784      -0.192244       1.982991                    0.998046      25.379422      70.888467       0.656380       0.414737      -1.067522       0.075191       0.046090       0.071927       0.113805      -0.024062      -0.003913       0.020334       0.069798      -0.193995      -0.070806      -0.004619       0.075425              8.382588       8.497564      -1.669588       1.288476       7.289958      -0.864235       9.360242           0.007788
          221              C       3.276562      12.685372      18.296068      -0.477192      25.751225 0.43432158E+03  0.10180685E+05                                 7.318036                            6.696873       0.400841       2.088027                    0.998949      31.504618      89.638287       0.674802       0.387225      -1.086662       0.016540      -0.070662      -0.032361       0.079460      -0.017479      -0.022950       0.028829      -0.039503      -0.067835      -0.042558      -0.011562       0.054120              7.566887       7.098079      -0.974576      -0.458896       7.687453       0.468243       7.915128           0.001751
          222              C       3.368977      11.598149      16.068392       0.565811      21.739992 0.26520830E+03  0.55614969E+04                                 7.223804                            5.809571       0.044092       2.078892                    0.999526      22.322847      62.468058       0.612025       0.477235      -1.019078      -0.008292       0.003314      -0.055718       0.056429       0.002856      -0.009207       0.045614      -0.158063      -0.180803      -0.075280      -0.045387       0.120667              8.191871       9.198874      -0.433604       1.545920       4.264492      -1.293852      11.112245           0.001993
          223              C       1.807710      16.431224       6.098153       0.546166      24.502514 0.27134973E+03  0.57130367E+04                                 7.767634                            5.821043      -0.037494       2.038060                    0.999567      22.689131      63.260787       0.621248       0.468278      -1.025692      -0.045627       0.018303       0.013477       0.050975       0.004844       0.025410      -0.020688      -0.033289       0.314400      -0.074322      -0.036790       0.111111              9.267384      12.663500      -3.528564      -2.182851      10.234504       1.222342       4.904148          -0.006338
          224              C       3.228953      16.044512       5.811481      -0.002464      35.408296 0.43263310E+03  0.10079411E+05                                 9.365852                            6.915442       0.015222       2.014477                    0.999244      26.912347      75.070702       0.634219       0.414526      -1.073804       0.036181      -0.009266      -0.006231       0.037865       0.005352       0.004806       0.014229      -0.006729       0.017183      -0.011644      -0.007905       0.019549             11.411720      16.049281      -5.247136      -3.059775      12.233361       0.315947       5.952518           0.022430
          225              C       3.656027      14.721888       5.959778      -0.079599      31.756187 0.41343475E+03  0.96124660E+04                                 8.785962                            6.840315       0.063826       2.005475                    0.999555      28.612494      82.191989       0.620729       0.424401      -1.057616       0.019721       0.003304      -0.016650       0.026020       0.019745       0.004855      -0.004643      -0.027087       0.013331      -0.027476       0.005549       0.021927             10.102552      12.748665      -4.119752      -2.425814      11.678507      -0.038365       5.880484           0.014874
          226              C       4.958250      14.367661       5.636367      -0.113314      32.840201 0.44971173E+03  0.10714255E+05                                 9.086798                            7.221259      -0.133208       1.938187                    0.998523      29.659655      87.203775       0.591229       0.434833      -1.047667      -0.024361       0.020260       0.008783       0.032880       0.004263       0.017874      -0.010528      -0.042678       0.002330      -0.033068       0.007360       0.025708             10.221398      13.148544      -3.027918      -2.793165      11.118815      -0.213575       6.396834           0.004288
          227              C       5.843202      15.313130       5.142132      -0.016066      34.601437 0.44428360E+03  0.10443801E+05                                 9.228880                            7.024687      -0.103274       1.968432                    0.999246      27.537072      77.738721       0.625580       0.416510      -1.070062      -0.032330       0.016799       0.020099       0.041611       0.002065       0.006394       0.001120       0.010452      -0.020619      -0.009184      -0.002182       0.011365             10.942610      14.785277      -3.970237      -3.227934      11.726583       0.352239       6.315970           0.028207
          228              C       5.427330      -0.071716       5.005098      -0.096514      31.811014 0.42630370E+03  0.99927616E+04                                 8.792561                            6.949007      -0.026123       1.968005                    0.999607      29.164577      84.253218       0.615151       0.424774      -1.056872      -0.020141      -0.006645       0.013868       0.025340       0.022766       0.005127      -0.003819      -0.036523       0.026946      -0.034580       0.009787       0.024793             10.013176      12.902576      -3.776562      -2.176167      11.461441       0.345132       5.675511           0.008886
          229              C       4.129308       0.293713       5.352644      -0.094106      31.080020 0.42177503E+03  0.98408296E+04                                 8.620807                            6.889667       0.147429       2.027335                    0.999740      28.757709      82.353330       0.622026       0.422034      -1.060672       0.016684      -0.017942       0.005646       0.025143       0.001637       0.007853       0.004570      -0.040659       0.011351      -0.024412       0.004312       0.020100              9.661688      12.958838      -3.140226      -2.521085      10.369905       0.056736       5.656322           0.006184
          230              C       7.230839      14.986838       4.677128       0.461353      26.244883 0.29131783E+03  0.62228362E+04                                 8.025268                            5.964303       0.019962       2.054067                    0.999566      23.080491      64.127826       0.626183       0.457914      -1.034839       0.052493      -0.004323      -0.010369       0.053681      -0.022278       0.032529      -0.008419      -0.008965       0.170599      -0.055205      -0.014648       0.069853              9.571019      11.940838      -2.925397      -2.299996      11.587091       1.364184       5.185129          -0.003539
          231              C       8.918129      13.286387       4.183966       0.097183      25.346235 0.35309513E+03  0.78334894E+04                                 7.471255                            6.176541      -0.097156       2.012343                    0.998374      24.858503      68.076610       0.681416       0.405163      -1.077954      -0.077002      -0.046106       0.071997       0.115060      -0.027260       0.002037      -0.007082       0.061542      -0.143233      -0.049011      -0.016144       0.065154              8.484857       8.442657      -2.184443      -0.963391       8.786820       0.141377       8.225094           0.025628
          232              C       9.192576      11.930823       4.802094      -0.481441      28.021997 0.45469800E+03  0.10796579E+05                                 7.836509                            6.887006       0.162672       2.011801                    0.998611      31.903780      91.787645       0.659438       0.391173      -1.082365      -0.013629       0.069748      -0.018753       0.073500      -0.008530       0.016786      -0.014132      -0.033460      -0.071475      -0.034690      -0.001559       0.036249              8.589681       7.495800      -1.970960       0.703355      10.556777      -1.955582       7.716468           0.004677
          233              C       9.168772      13.149904       2.681417       0.559784      21.505686 0.27191728E+03  0.57374044E+04                                 7.167066                            5.885699      -0.016773       2.052694                    0.999461      22.554520      63.292715       0.607627       0.477739      -1.018899       0.008510      -0.003899      -0.053600       0.054411       0.004929       0.008481      -0.040681      -0.158481      -0.182978      -0.073705      -0.045281       0.118986              7.869860       8.797848      -0.478706      -1.196405       4.262344       0.707297      10.549387           0.009184
          234              C       1.718094       8.022639      20.629135       0.538627      24.042510 0.27002699E+03  0.56801585E+04                                 7.687286                            5.801099       0.006238       2.051688                    0.999526      22.724816      63.401943       0.623029       0.467353      -1.025854      -0.037003      -0.016546      -0.024273       0.047246      -0.007575      -0.039806      -0.034068      -0.024765       0.291300      -0.076957      -0.036257       0.113214              9.278129      13.822000       3.204611       2.644908       8.833645       1.080372       5.178743          -0.004605
          235              C       3.084729       8.481486      21.064909       0.004693      35.897278 0.44597653E+03  0.10481356E+05                                 9.508686                            7.055966      -0.021951       2.003720                    0.999253      27.028152      76.004177       0.622542       0.418632      -1.069948       0.036705       0.010435       0.000757       0.038167      -0.006524      -0.005669       0.012505       0.002277       0.009345      -0.012887      -0.004285       0.017171             11.718317      17.015507       5.254733       3.601305      11.437209       0.070681       6.702235           0.033250
          236              C       3.983683       7.549020      21.576842      -0.093495      30.704792 0.42153889E+03  0.98391126E+04                                 8.571909                            6.896325       0.159107       2.033394                    0.999755      28.696602      82.335399       0.620238       0.423086      -1.059454       0.020892       0.017092      -0.011542       0.029357      -0.004970      -0.012253       0.004574      -0.037796       0.019732      -0.026927       0.007018       0.019909              9.642946      12.907234       3.120820       2.723518       9.876797      -0.384049       6.144807           0.010472
          237              C       5.236898       7.946254      22.003230      -0.092224      30.387183 0.42077839E+03  0.98407384E+04                                 8.550133                            6.915528       0.031163       1.991560                    0.999561      28.972300      83.869395       0.614474       0.426215      -1.054946      -0.019288       0.005490      -0.019381       0.027889      -0.023950      -0.011929      -0.001692      -0.029041       0.037671      -0.036854       0.013019       0.023835              9.608354      12.478802       3.623222       2.238571      10.370790      -0.047308       5.975469           0.003292
          238              C       5.609361       9.279017      21.931361      -0.011563      34.401237 0.47111270E+03  0.11274419E+05                                 9.315637                            7.321347      -0.137777       1.959910                    0.999172      27.945849      80.447300       0.599858       0.426666      -1.060201      -0.037398      -0.016285      -0.017429       0.044357      -0.004358       0.003024       0.001736       0.002592      -0.023827      -0.009233       0.000591       0.008642             10.937602      14.938583       3.904902       3.464921      10.748399       0.138600       7.125825           0.026125
          239              C       4.728610      10.213556      21.399583      -0.121656      32.200080 0.46721370E+03  0.11261993E+05                                 9.008541                            7.384334      -0.141570       1.933213                    0.997911      30.174201      89.860255       0.580588       0.437662      -1.043741      -0.021322      -0.021712      -0.005389       0.030904      -0.000431      -0.014142       0.003211      -0.045192      -0.016443      -0.028564       0.002807       0.025757             10.071683      13.079020       2.745414       3.169877       9.737349      -0.194494       7.398679           0.007123
          240              C       3.466994       9.820903      20.994380      -0.093872      31.434976 0.43033401E+03  0.10132529E+05                                 8.791043                            7.023581       0.020148       1.989627                    0.999085      29.176711      85.066511       0.605133       0.429876      -1.051482       0.021317      -0.011523       0.011570       0.026853      -0.025539      -0.004619       0.002513      -0.008622       0.016787      -0.028805       0.004420       0.024385              9.996655      12.921369       3.773575       2.432668      10.477871      -0.415606       6.590726           0.008476
          241              C       7.008201       9.611859      22.402802       0.456082      25.309966 0.30650733E+03  0.66626461E+04                                 7.952937                            6.201573      -0.137890       1.998774                    0.999170      23.760957      67.640477       0.598833       0.470537      -1.022949       0.052593       0.004314       0.014833       0.054815       0.016984      -0.024172       0.008816      -0.011725       0.117197      -0.044919      -0.002362       0.047282              9.248920      11.666858       3.062227       2.433994      10.375454       1.051158       5.704448          -0.003219
          242              C       8.762702      11.263025      22.773142       0.086792      25.738093 0.36651581E+03  0.82472628E+04                                 7.637909                            6.355727      -0.206970       1.972731                    0.998257      25.542963      71.571735       0.658597       0.413303      -1.067424      -0.077724       0.053043      -0.063708       0.113637       0.021844      -0.000046      -0.011851       0.068975      -0.193979      -0.066951      -0.006285       0.073235              8.680867       8.351382       2.095197       1.149128       8.278115       0.703549       9.413105           0.022889
          243              C       9.063754      12.626281      22.187462      -0.483353      28.006946 0.46791908E+03  0.11201461E+05                                 7.823256                            6.976557       0.167821       2.014058                    0.998256      32.097741      93.022461       0.655933       0.390070      -1.082060      -0.012885      -0.065641       0.021922       0.070394       0.009973      -0.012897      -0.021810      -0.028575      -0.073010      -0.034897      -0.004379       0.039276              8.405570       7.207799       1.937609      -0.456024      10.027089      -0.932766       7.981821           0.003141
          244              C       9.052552      11.337884      24.266841       0.561840      21.780544 0.26900291E+03  0.56660533E+04                                 7.255255                            5.861064      -0.057991       2.039561                    0.999487      22.553141      63.431530       0.607233       0.478881      -1.017319       0.009862      -0.000501       0.052626       0.053544       0.006680      -0.011680      -0.035947      -0.158465      -0.188585      -0.074008      -0.044278       0.118286              8.146415       8.796567       0.241670       1.442975       4.209353       0.816255      11.433326           0.006720
          245              C       1.757301      14.846593      14.119879       0.557419      24.842089 0.26971610E+03  0.56702992E+04                                 7.827239                            5.798231      -0.074043       2.023094                    0.999564      22.721949      63.313891       0.623292       0.467429      -1.026117       0.024663      -0.044108      -0.005822       0.050869      -0.002914       0.035820      -0.042715       0.036994       0.280276      -0.076825      -0.036273       0.113098              9.389166       9.010502      -2.143243      -0.573049      14.593263       1.440168       4.563733          -0.002989
          246              C       1.559867      16.296051      14.470107      -0.002468      36.336092 0.42855887E+03  0.99427875E+04                                 9.468636                            6.843773       0.027415       2.016916                    0.999241      26.764642      74.061009       0.644164       0.409838      -1.078823      -0.006172       0.034545       0.011344       0.036880       0.002168      -0.012907      -0.004478       0.002219       0.000111      -0.012634      -0.002219       0.014853             11.670191      10.867689      -3.916596       0.807851      18.585772       2.004347       5.557112           0.010419
          247              C       2.649254       0.345401      14.885500      -0.100824      32.928416 0.41854088E+03  0.97316954E+04                                 8.918030                            6.823945       0.151490       2.026765                    0.999786      28.644405      81.479069       0.631380       0.417219      -1.065347      -0.014466       0.018058      -0.006237       0.023964      -0.006586      -0.003757      -0.007555       0.036539      -0.006918      -0.021670       0.000828       0.020842             10.313754      10.028654      -2.548832       0.826170      15.491800       1.974342       5.420807           0.003531
          248              C       2.493827       1.678035      15.230633      -0.089012      32.539868 0.40702637E+03  0.94034036E+04                                 8.853077                            6.725348       0.054330       1.995692                    0.999614      28.564869      81.139216       0.636217       0.416714      -1.065079      -0.011207      -0.017123      -0.013170       0.024336       0.017763       0.000164      -0.003594       0.046646       0.030514      -0.034670       0.010367       0.024303             10.331008      10.066680      -3.512432       0.552475      15.499634       1.942820       5.426710           0.001766
          249              C       1.243413       2.286383      15.132484      -0.013731      36.706142 0.43222695E+03  0.10059742E+05                                 9.549853                            6.880300       0.036852       2.015231                    0.999193      27.042381      75.203535       0.640762       0.410709      -1.077129       0.010074      -0.041268      -0.009347       0.043496       0.004235      -0.006604       0.004658      -0.009688       0.013730      -0.012383       0.003468       0.008915             11.787819      10.103032      -2.800181       0.698567      18.934970       3.461310       6.325454           0.015207
          250              C       0.156827       1.532893      14.728890      -0.129481      32.595001 0.42947502E+03  0.10074356E+05                                 8.848887                            6.919154       0.187384       2.029236                    0.999782      29.426454      84.726442       0.624637       0.418022      -1.062316       0.020843      -0.029185       0.001075       0.035879      -0.010785      -0.006290      -0.007459       0.058721      -0.015750      -0.031418      -0.003104       0.034522              9.987728       9.088604      -1.073091       1.273650      14.736989       2.273111       6.137591           0.001402
          251              C       0.299651       0.199833      14.404674      -0.089586      32.597814 0.41259250E+03  0.95772462E+04                                 8.893797                            6.802379       0.121513       2.020922                    0.999679      28.630742      81.876828       0.627415       0.420563      -1.061210       0.018060       0.021065       0.014368       0.031246       0.021145      -0.000747      -0.002426       0.025465       0.021220      -0.028305       0.006921       0.021384             10.301092      10.432339      -2.939543       1.107409      14.889577       1.244897       5.581361           0.003344
          252              C       1.186003       3.731807      15.516769       0.470859      26.137504 0.28437572E+03  0.60390214E+04                                 8.044808                            5.901107      -0.021695       2.042814                    0.999677      22.901849      63.479222       0.628096       0.459204      -1.033941       0.005814       0.050627       0.022425       0.055676      -0.019675      -0.011849      -0.026063      -0.014449       0.168475      -0.054740      -0.009737       0.064477              9.710016       9.059110      -3.033247      -0.453903      14.718478       2.925336       5.352459          -0.002015
          253              C      13.911384       5.764953      15.913659       0.089127      26.656052 0.36202324E+03  0.80964133E+04                                 7.782962                            6.279321      -0.145427       1.997381                    0.998251      25.133368      69.514077       0.670548       0.408432      -1.073856      -0.058477      -0.068293      -0.069808       0.113827      -0.014591       0.011709      -0.004104      -0.085016      -0.184999      -0.064278      -0.011759       0.076037              9.124589       7.383462      -2.227509      -0.092894       9.372419       1.446629      10.617885           0.016477
          254              C      12.712779       6.374112      15.200598      -0.487182      28.844946 0.47483870E+03  0.11412518E+05                                 7.985518                            7.022295       0.142500       2.001241                    0.998075      32.414516      94.225430       0.654376       0.389442      -1.082153       0.058937      -0.019868       0.033484       0.070636      -0.022563       0.028865      -0.022404       0.020878      -0.052391      -0.036808      -0.015740       0.052548              8.676611       9.318778      -2.094947       1.239967       7.374949      -0.724312       9.336107           0.002695
          255              C      13.774161       6.033375      17.417280       0.558199      22.239004 0.26603761E+03  0.55743016E+04                                 7.334587                            5.804858      -0.075852       2.039161                    0.998961      22.261318      61.945070       0.615442       0.474976      -1.021924       0.003524       0.017625       0.046442       0.049799      -0.013187       0.037718      -0.008578       0.162364      -0.200720      -0.075696      -0.047712       0.123409              8.502171       4.144031      -0.149211      -0.873244       7.924996       1.524683      13.437485           0.002086
          256              C       1.736298       9.675076      12.722989       0.551105      24.741499 0.26843616E+03  0.56315587E+04                                 7.773157                            5.761491      -0.022078       2.038180                    0.999588      22.681613      62.947891       0.629591       0.463725      -1.029096       0.015974       0.038642       0.033473       0.053562      -0.000675      -0.034460      -0.030002       0.047204       0.303068      -0.079964      -0.034204       0.114168              9.270030       9.212582       2.238101       1.831999      12.845051       3.216781       5.752457          -0.003705
          257              C       1.529062       8.236726      12.319395      -0.001182      34.652816 0.42925990E+03  0.99727977E+04                                 9.203079                            6.868856       0.080609       2.036198                    0.999271      26.730024      74.251300       0.639631       0.412173      -1.076246      -0.005146      -0.035214      -0.007024       0.036275      -0.005766       0.011661      -0.003495       0.001090       0.022044      -0.012020      -0.004661       0.016681             11.036197      10.914830       3.665944       0.941369      15.622435       4.067651       6.571326           0.011590
          258              C       2.635252       7.455932      12.026287      -0.097497      30.757864 0.41871904E+03  0.97417816E+04                                 8.526974                            6.833036       0.162496       2.031700                    0.999719      28.601301      81.515357       0.629585       0.418154      -1.064215      -0.012800      -0.018656       0.005770       0.023349       0.004180       0.005021      -0.007047       0.035333       0.019175      -0.023315       0.006424       0.016891              9.505028      10.086023       2.267972       0.477447      12.435020       3.013138       5.994040           0.004759
          259              C       2.471424       6.153467      11.594000      -0.087377      30.734263 0.41658299E+03  0.97021719E+04                                 8.588560                            6.861293       0.065206       2.003165                    0.999663      28.698820      82.458049       0.620579       0.423781      -1.058207      -0.013139       0.018578       0.008582       0.024319      -0.015629      -0.002634      -0.012765       0.045575       0.039286      -0.037507       0.016119       0.021387              9.636014      10.424144       3.063498       0.932387      12.490880       2.785066       5.993018           0.005645
          260              C       1.200006       5.605025      11.456965      -0.012329      34.187724 0.45370078E+03  0.10740623E+05                                 9.224595                            7.148270      -0.052215       1.987136                    0.999307      27.611387      78.686566       0.612608       0.422341      -1.064424       0.008963       0.038536       0.004079       0.039774      -0.000124      -0.005744      -0.000361      -0.005682       0.004092      -0.007332       0.002151       0.005181             10.761197      10.424803       2.647004       0.695280      14.996796       3.845730       6.861992           0.020359
          261              C       0.102218       6.373493      11.781181      -0.124050      32.008938 0.46627475E+03  0.11222378E+05                                 8.937649                            7.349866      -0.121046       1.938784                    0.998383      30.079868      89.217061       0.585753       0.434458      -1.046716       0.017580       0.029777       0.004623       0.034887       0.003919       0.007121      -0.011835       0.042651      -0.014585      -0.026603       0.001141       0.025461              9.846679       9.828526       1.565969       0.040683      12.529065       3.117191       7.182447           0.004996
          262              C       0.260445       7.694829      12.189066      -0.089188      31.230534 0.42456574E+03  0.99349908E+04                                 8.678983                            6.928212       0.126499       2.026188                    0.999574      28.673893      82.578005       0.617383       0.423964      -1.058108       0.011401      -0.020795      -0.016015       0.028617      -0.020176       0.002552      -0.006015       0.020045       0.023935      -0.026931       0.006119       0.020812              9.783477      10.422793       2.775592       0.417939      12.364484       2.910904       6.563153           0.009069
          263              C       1.131394       4.202706      10.924383       0.455271      25.478387 0.30361539E+03  0.65710223E+04                                 7.947198                            6.142546      -0.060767       2.024169                    0.999508      23.529500      66.400837       0.607285       0.466020      -1.027470       0.005337      -0.049508      -0.019366       0.053428       0.006278       0.035998      -0.030074      -0.005618       0.086583      -0.049318      -0.007716       0.057034              9.123967       9.087179       3.030989      -0.152476      12.521337       2.487856       5.763384          -0.002715
          264              C      13.897382       2.116368      10.679008       0.085149      25.605346 0.36435341E+03  0.81914400E+04                                 7.618677                            6.338428      -0.197727       1.977769                    0.998052      25.577194      71.778046       0.658866       0.413496      -1.066654      -0.061387       0.066817       0.073137       0.116541       0.010708      -0.014625      -0.001895      -0.075828      -0.191207      -0.067235      -0.004144       0.071379              8.626984       6.933202       1.660377      -0.122020       9.487644       0.418000       9.460106           0.002908
          265              C      12.691775       1.479002      11.382683      -0.485187      29.520263 0.49199282E+03  0.11957007E+05                                 8.187128                            7.208671      -0.035336       1.943475                    0.997490      32.927555      96.958906       0.636296       0.396080      -1.075173       0.059168       0.034871      -0.030700       0.075229       0.023991      -0.032573      -0.016909       0.017012      -0.072638      -0.041756      -0.012692       0.054447              8.901226       9.008553       1.863521      -1.286328       8.731014      -1.812880       8.964113           0.000481
          266              C      13.772761       1.827841       9.178337       0.575115      22.217238 0.26441815E+03  0.55489123E+04                                 7.334636                            5.809793      -0.078576       2.032947                    0.999429      22.519743      63.343965       0.609717       0.478698      -1.016808       0.013479      -0.017796      -0.054731       0.059109       0.016588      -0.049298      -0.018085       0.145933      -0.195852      -0.082791      -0.038683       0.121473              8.329973       4.100877      -0.764003       0.399148       9.182817       0.926568      11.706226           0.001433
          267              C      10.720237      14.528016      26.089315       0.535202      24.531176 0.27182006E+03  0.57175320E+04                                 7.736386                            5.796351      -0.000179       2.047014                    0.999599      22.699635      62.976021       0.628232       0.463510      -1.029738      -0.019156      -0.040698       0.023379       0.050694       0.002473       0.032804       0.044615       0.028342       0.264115      -0.071898      -0.036228       0.108127              9.384724       8.943889       2.750087      -1.392254      13.874892      -2.898817       5.335390          -0.005246
          268              C      10.928873      15.937308      25.621897      -0.003907      35.280501 0.42967398E+03  0.99826048E+04                                 9.302331                            6.864246       0.090788       2.037330                    0.999305      26.771105      74.312127       0.641096       0.411224      -1.077107       0.006378       0.034320      -0.007735       0.035754      -0.003754      -0.007831       0.005528      -0.002733       0.019097      -0.008764      -0.004597       0.013362             11.517115      11.089013       4.276870      -0.978402      17.265080      -3.847015       6.197252           0.030084
          269              C      12.196090      -0.233026      25.422648      -0.089223      32.007021 0.42929090E+03  0.10064853E+05                                 8.802461                            6.950374       0.133320       2.025377                    0.999664      28.754038      82.658894       0.619091       0.421984      -1.060246      -0.012598       0.022950      -0.014039       0.029707      -0.019353      -0.001225       0.008450       0.027481       0.010184      -0.027044       0.003706       0.023338             10.172429      10.651285       3.307436      -0.587018      13.695445      -2.837304       6.170557           0.010718
          270              C      12.352917       1.085678      24.974270      -0.115924      32.251307 0.46421297E+03  0.11145625E+05                                 8.953712                            7.311857      -0.079716       1.953443                    0.998604      29.847581      88.039169       0.590676       0.431886      -1.049659      -0.016537      -0.028307       0.008701       0.033918       0.004201      -0.002894       0.015768       0.041987      -0.030648      -0.029535       0.002961       0.026575             10.045494       9.921268       1.917526      -0.245903      13.551914      -3.053308       6.663301           0.005913
          271              C      11.236926       1.851753      24.676871      -0.013866      35.133042 0.46029024E+03  0.10929137E+05                                 9.386245                            7.194220      -0.071525       1.980754                    0.999224      27.666106      78.799056       0.611766       0.421664      -1.065517      -0.009928      -0.037023       0.007075       0.038979       0.000899       0.007666       0.002301      -0.008186       0.007039      -0.010034       0.001819       0.008215             11.294830      10.595424       3.017598      -0.815731      16.609893      -3.960378       6.679173           0.022544
          272              C       9.962708       1.304781      24.878265      -0.078578      31.351699 0.41736865E+03  0.97254507E+04                                 8.713592                            6.875104       0.073830       2.008100                    0.999619      28.614573      82.248126       0.618937       0.424688      -1.057599       0.013387      -0.015905       0.011254       0.023640      -0.015728       0.002437       0.013422       0.047457       0.028529      -0.037162       0.013238       0.023925             10.036508      10.468540       3.335234      -0.967210      13.805346      -2.843095       5.835637           0.008774
          273              C       9.815682       0.015664      25.350242      -0.092318      30.778418 0.41431144E+03  0.96118676E+04                                 8.529886                            6.796348       0.171808       2.037343                    0.999772      28.423515      80.841341       0.631495       0.418076      -1.064475       0.015952       0.019169       0.004143       0.025280       0.001983      -0.003665       0.011011       0.036338       0.026101      -0.026237       0.010088       0.016149              9.690537       9.820252       2.424197      -0.483114      13.618557      -2.841962       5.632801           0.005327
          274              C      11.288735       3.247391      24.141606       0.456980      26.208777 0.30344204E+03  0.65594658E+04                                 8.082205                            6.127279      -0.035219       2.033160                    0.999508      23.415085      65.813353       0.610692       0.463971      -1.029679      -0.006652       0.051071      -0.014463       0.053494       0.004483      -0.035173       0.031953      -0.001885       0.087798      -0.048304      -0.010077       0.058380              9.656192       9.371285       3.463068       0.258843      13.903038      -2.552545       5.694255          -0.004187
          275              C      12.495742       5.366223      23.939139       0.084660      25.482393 0.36214746E+03  0.81085360E+04                                 7.551776                            6.296873      -0.132721       2.000406                    0.998260      25.261915      70.154072       0.666275       0.410578      -1.071306       0.055348      -0.064619       0.078502       0.115765       0.006392       0.016761       0.005735      -0.081995      -0.164866      -0.060970      -0.008406       0.069376              8.622018       6.951524       1.848834      -0.136575      10.019663      -1.061754       8.894866           0.018644
          276              C      13.604732       6.032675      24.762148      -0.482517      28.705751 0.48794306E+03  0.11804008E+05                                 7.973222                            7.145823       0.079766       1.983431                    0.997686      32.428137      94.479152       0.645177       0.392434      -1.080410      -0.054895      -0.034827      -0.033298       0.073042       0.024278       0.040070       0.018214       0.009400      -0.053784      -0.045253      -0.012785       0.058038              8.544323       8.601185       1.547490       0.919183       8.080990       1.238153       8.950793           0.002906
          277              C      12.742184       5.686837      22.465553       0.561915      21.711316 0.26514080E+03  0.55596683E+04                                 7.205516                            5.801288       0.029265       2.069959                    0.999553      22.409707      62.706607       0.613663       0.475996      -1.019751      -0.002043       0.023235      -0.049688       0.054890       0.011509       0.049459       0.015221       0.145026      -0.158243      -0.072543      -0.042522       0.115065              8.132530       4.293591      -0.220822      -1.081991       9.527488      -1.887361      10.576510           0.006137
          278              C      10.612419       9.901361       0.774203       0.535852      24.355073 0.27169031E+03  0.57158545E+04                                 7.707482                            5.799288      -0.001555       2.046917                    0.999589      22.718179      63.095771       0.627181       0.464201      -1.029042      -0.017569       0.042574      -0.019822       0.050141      -0.000789      -0.032533       0.038910       0.029755       0.289706      -0.073384      -0.039134       0.112518              9.299683       8.937596      -2.762325       1.254225      13.833249      -2.620845       5.128204          -0.004804
          279              C      10.849060       8.462131       1.153125       0.000746      35.206981 0.43202147E+03  0.10049717E+05                                 9.292344                            6.886850       0.029435       2.017337                    0.999291      26.796200      74.401564       0.639573       0.411687      -1.076922       0.005203      -0.033756       0.004603       0.034463       0.003736       0.012696       0.006942      -0.002884       0.014146      -0.013039      -0.004185       0.017224             11.420726      11.045980      -4.478138      -0.039410      17.176666      -3.164373       6.039532           0.038994
          280              C      12.119077       7.889110       1.074820      -0.081106      31.304755 0.42236415E+03  0.98598380E+04                                 8.665873                            6.890586       0.160396       2.037735                    0.999674      28.516784      81.734566       0.622396       0.421557      -1.060775      -0.010207      -0.023660       0.014272       0.029456       0.018152       0.007025       0.001234       0.028770       0.021893      -0.026924       0.004320       0.022604              9.921935      10.584357      -3.466105      -0.543031      13.412079      -1.788286       5.769369           0.016853
          281              C      12.292707       6.531787       1.368732      -0.121377      31.990124 0.46456536E+03  0.11144084E+05                                 8.881168                            7.306263      -0.029028       1.971026                    0.998633      29.702890      87.262758       0.592562       0.430899      -1.051402      -0.015861       0.028322      -0.000956       0.032475      -0.003835       0.006048       0.013702       0.039586      -0.018748      -0.026993       0.002837       0.024156              9.847878       9.923818      -1.991405      -0.601178      13.282828      -2.157755       6.336989           0.003306
          282              C      11.200520       5.757896       1.721910      -0.005058      34.230742 0.44950401E+03  0.10595767E+05                                 9.178497                            7.083791      -0.021538       1.996975                    0.999355      27.371746      77.339418       0.620695       0.418629      -1.068872      -0.011007       0.032647      -0.018199       0.038964      -0.000458       0.007346       0.005206      -0.007626      -0.007052      -0.010884       0.002107       0.008776             10.838938      10.400437      -3.023262      -0.443402      16.414140      -1.987293       5.702236           0.031537
          283              C       9.940304       6.351662       1.847950      -0.085540      30.958036 0.41506377E+03  0.96536045E+04                                 8.615078                            6.843572       0.050668       1.999008                    0.999608      28.656068      82.157792       0.622371       0.423138      -1.059087       0.008101       0.017421      -0.014592       0.024125       0.016167      -0.000891       0.005138       0.056112       0.044185      -0.040236       0.015197       0.025039              9.818243      10.318106      -3.439979      -0.342399      13.811940      -1.522947       5.324683           0.011695
          284              C       9.775075       7.691959       1.569859      -0.093869      30.536023 0.41540004E+03  0.96448759E+04                                 8.481099                            6.806005       0.167203       2.034450                    0.999731      28.502729      81.138502       0.630851       0.418166      -1.064259       0.012239      -0.019935      -0.008060       0.024741      -0.002657       0.002058       0.006377       0.042558       0.020957      -0.026209       0.007990       0.018220              9.545676       9.577871      -2.561639      -0.558096      13.603091      -2.037061       5.456066           0.005668
          285              C      11.264931       4.278012       1.964335       0.458004      25.850277 0.29413609E+03  0.62978654E+04                                 7.947606                            6.002746       0.165091       2.104329                    0.999754      23.009400      63.995323       0.622699       0.459391      -1.034057      -0.008127      -0.053143       0.006344       0.054134      -0.020671      -0.037340       0.001268       0.005246       0.157072      -0.053387      -0.015120       0.068507              9.344445       9.682375      -2.546916       2.035530      13.156788      -1.647224       5.194172          -0.002822
          286              C      12.515345       2.292209       2.607135       0.084297      24.935356 0.35745984E+03  0.79775329E+04                                 7.444169                            6.266773      -0.109438       2.014330                    0.998135      25.061298      69.483022       0.666151       0.411995      -1.070387       0.054482       0.065032      -0.083459       0.119007      -0.009506      -0.014719       0.001118      -0.084374      -0.170616      -0.061440      -0.010300       0.071740              8.320057       6.915287      -1.761520       0.365226       9.184158      -0.449498       8.860726           0.003897
          287              C      13.618734       1.636089       1.768840      -0.476446      28.123482 0.47982513E+03  0.11550747E+05                                 7.843758                            7.076123       0.179619       2.017962                    0.997894      32.119742      93.132461       0.650190       0.391326      -1.081950      -0.057967       0.033832       0.035213       0.075793      -0.023741      -0.043455       0.011966       0.014838      -0.040301      -0.045745      -0.011999       0.057745              8.358011       8.448901      -1.542631      -0.735885       8.148906       1.479775       8.476227           0.001959
          288              C      12.747785       2.011362       4.096543       0.572120      21.694757 0.25863900E+03  0.53840720E+04                                 7.146570                            5.704537       0.089936       2.090062                    0.999714      22.200055      61.681000       0.623607       0.471822      -1.023082       0.010866      -0.024224       0.050267       0.056847       0.000582      -0.034097       0.013012       0.159085      -0.211522      -0.081112      -0.039777       0.120889              7.984289       4.182409      -0.333160       1.293945       9.220650      -0.318907      10.549808          -0.000134
          289              N      12.021060       5.125116       8.952003      -0.370045      35.172040 0.50353930E+03  0.12248999E+05                                 9.343983                            7.511676      -0.627347       1.824962                    0.997170      29.422584      85.310353       0.599194       0.420215      -1.064563      -0.109633      -0.008446       0.022560       0.112248       0.026119      -0.037221       0.010211       0.019159      -0.210854      -0.084065       0.016179       0.067886             10.584446      13.229955       4.198113      -2.365322      11.879772      -1.766971       6.643611           0.046139
          290              N       0.558696       2.459519      22.290975      -0.358452      37.560424 0.48741100E+03  0.11725548E+05                                 9.725375                            7.344031      -0.546776       1.852639                    0.997761      28.894807      82.508042       0.613569       0.414959      -1.071107       0.109521       0.007591       0.013945       0.110666       0.026377       0.033230       0.002670       0.005798      -0.152079      -0.063356       0.004616       0.058740             11.813510      13.919756       5.815491       2.470318      15.194073       2.023615       6.326701           0.074010
          291              N       0.375264       5.268584       4.344867      -0.380113      36.528988 0.51837927E+03  0.12697584E+05                                 9.602172                            7.623144      -0.638598       1.818422                    0.997060      29.667761      86.223895       0.594813       0.420389      -1.064814       0.110462      -0.005444      -0.023138       0.112991      -0.029148      -0.036974      -0.007021       0.010656      -0.221545      -0.086581       0.015680       0.070901             11.278462      13.472115      -5.203610      -2.422118      13.389607       2.120114       6.973662           0.061460
          292              N       7.018003      11.814840      11.211859      -0.375729      34.996111 0.45762226E+03  0.10807498E+05                                 9.173298                            7.018569      -0.212276       1.961349                    0.998474      28.399862      79.643798       0.642491       0.403665      -1.081438       0.019839      -0.106780      -0.042184       0.116512       0.005032      -0.006938       0.031872      -0.007683      -0.301932      -0.107343       0.045987       0.061356             10.931685      10.209888       5.197633       1.132261      15.920937       3.352232       6.664230           0.046394
          293              N       6.981597      12.625471      15.803978      -0.389035      36.618382 0.51033419E+03  0.12442161E+05                                 9.575671                            7.530776      -0.537892       1.848027                    0.997863      29.641958      85.731854       0.602850       0.416731      -1.067964       0.015320       0.109277       0.040164       0.117428      -0.024285       0.025719       0.033020      -0.042266      -0.228996      -0.092597       0.019327       0.073270             11.094789      10.922684      -4.630736      -0.268483      15.932067       2.008503       6.429615           0.025644
          294              N       5.423130      12.211803       2.566909      -0.368229      36.730620 0.49482612E+03  0.11957099E+05                                 9.581188                            7.399019      -0.506577       1.864244                    0.997745      29.103338      83.474545       0.610950       0.414884      -1.070426      -0.018568      -0.108093       0.028442       0.113304      -0.020520      -0.026064      -0.028323      -0.038759      -0.193805      -0.080883       0.018043       0.062840             11.590828      11.073761      -5.350557       0.200357      17.406544      -2.118286       6.292181           0.056573
          295              N       5.403526      12.450803      24.499880      -0.366447      35.794019 0.48704714E+03  0.11728805E+05                                 9.399606                            7.349658      -0.514854       1.863412                    0.997741      28.992564      83.157950       0.611546       0.415905      -1.069202      -0.012648       0.120188      -0.000588       0.120853       0.009992      -0.010453      -0.028584      -0.031964      -0.203353      -0.075048       0.015088       0.059961             11.035423      11.325201       4.459820      -2.579699      15.056791      -2.615818       6.724277           0.022890
          296              N       5.019860      11.033439      17.864853      -0.370047      35.172144 0.50354089E+03  0.12249046E+05                                 9.343993                            7.511681      -0.627346       1.824962                    0.997170      29.422638      85.310504       0.599194       0.420214      -1.064564      -0.109634       0.008447      -0.022560       0.112249      -0.026119       0.037221       0.010210       0.019160      -0.210862      -0.084067       0.016180       0.067887             10.584461      13.229981      -4.198124       2.365326      11.879787      -1.766974       6.643616           0.046130
          297              N       7.559896      13.699036       4.525881      -0.358448      37.559918 0.48740428E+03  0.11725344E+05                                 9.725296                            7.343986      -0.546758       1.852647                    0.997761      28.894551      82.507111       0.613570       0.414959      -1.071107       0.109517      -0.007583      -0.013950       0.110662      -0.026377      -0.033232       0.002664       0.005789      -0.152081      -0.063359       0.004621       0.058738             11.813397      13.919598      -5.815395      -2.470280      15.193945       2.023584       6.326647           0.074027
          298              N       7.376464      10.889971      22.471989      -0.380113      36.528862 0.51837742E+03  0.12697530E+05                                 9.602163                            7.623139      -0.638593       1.818424                    0.997060      29.667691      86.223703       0.594812       0.420391      -1.064813       0.110461       0.005442       0.023140       0.112990       0.029148       0.036975      -0.007023       0.010652      -0.221540      -0.086581       0.015682       0.070899             11.278448      13.472088       5.203599       2.422110      13.389602       2.120108       6.973654           0.061456
          299              N       0.016803       4.343715      15.604997      -0.375728      34.996118 0.45762221E+03  0.10807495E+05                                 9.173296                            7.018566      -0.212275       1.961349                    0.998474      28.399863      79.643781       0.642491       0.403665      -1.081439       0.019838       0.106780       0.042183       0.116512      -0.005032       0.006937       0.031872      -0.007683      -0.301930      -0.107342       0.045986       0.061356             10.931685      10.209887      -5.197636      -1.132261      15.920942       3.352231       6.664227           0.046387
          300              N      -0.019603       3.533084      11.012878      -0.389036      36.618224 0.51033228E+03  0.12442099E+05                                 9.575638                            7.530757      -0.537878       1.848032                    0.997863      29.641869      85.731468       0.602851       0.416731      -1.067965       0.015323      -0.109276      -0.040167       0.117428       0.024286      -0.025724       0.033021      -0.042263      -0.229007      -0.092603       0.019332       0.073271             11.094742      10.922653       4.630709       0.268476      15.931977       2.008485       6.429595           0.025650
          301              N      12.424330       3.946752      24.249947      -0.368229      36.730648 0.49482661E+03  0.11957114E+05                                 9.581193                            7.399023      -0.506580       1.864243                    0.997745      29.103360      83.474631       0.610950       0.414884      -1.070426      -0.018567       0.108093      -0.028441       0.113304       0.020520       0.026062      -0.028323      -0.038760      -0.193803      -0.080881       0.018042       0.062839             11.590834      11.073762       5.350558      -0.200359      17.406555      -2.118289       6.292184           0.056568
          302              N      12.404726       3.707752       2.316976      -0.366446      35.794059 0.48704765E+03  0.11728819E+05                                 9.399605                            7.349656      -0.514858       1.863411                    0.997741      28.992593      83.158023       0.611546       0.415905      -1.069202      -0.012646      -0.120189       0.000588       0.120854      -0.009992       0.010454      -0.028583      -0.031966      -0.203354      -0.075048       0.015087       0.059962             11.035423      11.325199      -4.459820       2.579697      15.056797      -2.615817       6.724274           0.022894
          303              O       4.035772       9.035828       7.219098      -0.446071      27.641040 0.41263930E+03  0.92725120E+04                                 7.223490                            6.215809       0.624367       2.273968                    0.998498      25.744210      65.146146       0.776289       0.351120      -1.146833      -0.021772      -0.024779      -0.009924       0.034445       0.015559      -0.000351      -0.015002      -0.052450      -0.048761      -0.024866      -0.017390       0.042256              8.142344       9.093507       3.889233      -1.419808       9.714068      -1.604333       5.619456           0.180306
          304              O       4.733931       6.942527       7.266832      -0.397507      22.743921 0.34911191E+03  0.75165569E+04                                 6.213163                            5.672591       0.878591       2.360598                    0.999292      24.961173      61.632888       0.823043       0.345644      -1.152465      -0.008397       0.002396      -0.000786       0.008768      -0.035494      -0.004066      -0.010132       0.005581      -0.007044      -0.037414       0.000238       0.037176              6.477519       9.232171      -0.945135      -0.751920       5.700826       0.200694       4.499559           0.243698
          305              O      11.659798       7.343170       9.143743      -0.406041      22.307926 0.35371901E+03  0.76369647E+04                                 6.086591                            5.708223       1.003558       2.404694                    0.999550      24.921535      61.520948       0.821238       0.345442      -1.153206       0.024287      -0.032049      -0.003863       0.040397      -0.042264       0.007570       0.007619      -0.031362       0.063523      -0.057093       0.022300       0.034793              6.188763       7.000030      -2.051816      -0.429809       6.690181       0.409152       4.876078           0.164458
          306              O       9.152249       4.464097      11.114514      -0.473714      26.452045 0.40987289E+03  0.91955344E+04                                 6.954305                            6.185546       0.696049       2.291034                    0.998441      26.078629      65.954842       0.779902       0.350056      -1.147620       0.002383       0.009839      -0.002476       0.010422       0.006548      -0.038730       0.000223       0.042170      -0.045264      -0.038204      -0.013511       0.051714              7.518660      10.267982       0.479590      -2.667676       4.966199      -0.491168       7.321799           0.134225
          307              O      11.300357       4.428229      11.572278      -0.540129      32.507596 0.54358600E+03  0.13046565E+05                                 7.978825                            7.188741       0.602424       2.265400                    0.994483      26.831483      69.475520       0.715829       0.356508      -1.145962      -0.011951       0.015689      -0.017207       0.026173      -0.023382       0.053653       0.016515      -0.017122      -0.100827      -0.077336       0.027140       0.050197              8.464317      10.653569      -0.299449       1.377692       5.496733      -0.628356       9.242649           0.038255
          308              O       7.913596       0.616619      20.654342      -0.449802      23.655743 0.36989336E+03  0.80842153E+04                                 6.352873                            5.825185       0.821094       2.324842                    0.999304      25.808582      64.315182       0.814649       0.344012      -1.153221       0.034517       0.000975       0.008320       0.035519      -0.031384      -0.004621       0.008302      -0.008712      -0.012183      -0.029813      -0.006069       0.035882              6.434996       7.831384      -1.264198       0.657947       6.976600      -0.020000       4.497003           0.192228
          309              O       8.553366      15.211157      20.563702      -0.480286      31.578321 0.47569813E+03  0.11088395E+05                                 7.984844                            6.771185       0.427541       2.211761                    0.995871      26.359205      68.176165       0.727009       0.361434      -1.137330       0.018483       0.019459      -0.001494       0.026880       0.017402       0.001484       0.007213      -0.064260       0.003446      -0.037117      -0.000339       0.037456              9.195784       8.735611       4.413664       1.391521      12.855027       1.269198       5.996715           0.105911
          310              O       1.033797       0.265255      22.407897      -0.426179      22.738318 0.33806670E+03  0.72133241E+04                                 6.147081                            5.533763       0.859073       2.347464                    0.999477      25.085743      61.462068       0.845090       0.339680      -1.158639      -0.033938       0.034258       0.001899       0.048260      -0.036451      -0.013215      -0.022674      -0.022683       0.102321      -0.061388       0.016830       0.044558              6.400728       7.361069      -2.276563       0.566223       7.540701      -0.227579       4.300413           0.139944
          311              O       3.378919       3.126263      24.512484      -0.452890      25.831018 0.40376879E+03  0.90261945E+04                                 6.829346                            6.133959       0.601882       2.260431                    0.998066      25.956207      65.563866       0.784068       0.349446      -1.147928      -0.001658      -0.005745      -0.008616       0.010488       0.007631       0.038257       0.003611       0.044397      -0.014408      -0.031257      -0.020596       0.051853              7.232261       9.529030       0.342052       2.109569       5.105061       0.321286       7.062690           0.179864
          312              O       1.211348       3.104051      24.939408      -0.528130      30.694687 0.51775766E+03  0.12269529E+05                                 7.632704                            6.986179       0.688277       2.299641                    0.993832      26.484000      68.017367       0.731174       0.353496      -1.149033       0.005194      -0.009909       0.000866       0.011222      -0.022636      -0.067082      -0.013608      -0.019915      -0.059234      -0.083818       0.024021       0.059798              7.985534       9.673286       0.099929      -1.177623       5.314492       0.434516       8.968824           0.040065
          313              O       7.777353       7.298500       6.280508      -0.441811      25.085042 0.39125591E+03  0.86721011E+04                                 6.672312                            6.027504       0.714528       2.295619                    0.999014      25.757543      64.643429       0.793592       0.348213      -1.149711       0.012786      -0.008255       0.004373       0.015835       0.041901       0.004128      -0.004279       0.020263      -0.009124      -0.042475      -0.002161       0.044636              7.058501      10.301649       0.940741      -1.055885       6.060214      -0.213380       4.813639           0.184512
          314              O       8.564568       9.345908       6.436045      -0.441589      28.622793 0.44330062E+03  0.10160066E+05                                 7.467509                            6.534882       0.476465       2.234230                    0.995931      25.880167      66.533524       0.739775       0.361250      -1.136639       0.025699      -0.023542       0.002869       0.034969      -0.009669       0.000412       0.006933      -0.049021      -0.008144      -0.025125      -0.004007       0.029132              8.270412       8.391475      -3.209839      -1.318863      10.547133       0.847452       5.872627           0.165575
          315              O       0.780494       7.461948       4.091448      -0.412131      22.169985 0.35085515E+03  0.75631191E+04                                 6.059364                            5.683660       0.901108       2.370440                    0.999360      24.956151      61.647106       0.822950       0.345271      -1.152835      -0.023981      -0.028565       0.005494       0.037699       0.038034       0.012709      -0.012700      -0.022912       0.090153      -0.058327       0.024017       0.034309              6.135560       6.844592       1.739306      -0.771198       6.737194      -0.640028       4.824893           0.139958
          316              O       3.273901       4.800021       2.201932      -0.446619      25.716097 0.40079534E+03  0.89436587E+04                                 6.817158                            6.115461       0.672252       2.285758                    0.998239      25.857279      65.266761       0.784416       0.349919      -1.147479      -0.005406       0.010960       0.012893       0.017765      -0.001299      -0.030758       0.001632       0.045580      -0.010230      -0.023428      -0.020949       0.044377              7.268662       9.614345      -0.070490      -2.334177       4.947475       0.261490       7.244166           0.193638
          317              O       1.128453       4.671324       1.721106      -0.524828      31.295872 0.52714071E+03  0.12552167E+05                                 7.757948                            7.066585       0.630874       2.281310                    0.993452      26.529041      68.369607       0.724086       0.355242      -1.147247       0.004183       0.011271      -0.000037       0.012022       0.017084       0.066489      -0.006359      -0.029112      -0.056197      -0.081292       0.024157       0.057135              8.179933       9.561207       0.025040       1.352927       5.343643       0.632833       9.634949           0.045432
          318              O       9.926301       1.679882      12.995985      -0.532335      32.058425 0.47496386E+03  0.11061720E+05                                 7.981600                            6.685176       0.543797       2.223505                    0.997946      27.179235      70.157220       0.745328       0.352855      -1.144728      -0.026321      -0.022670      -0.031681       0.047015       0.032785       0.005185       0.003347       0.042799      -0.025890      -0.034844      -0.009338       0.044183              9.080095      11.274964       3.969094       0.706738      10.505037       0.765619       5.460284           0.029644
          319              O       7.781134       2.095331      12.699122      -0.468001      25.663203 0.39073472E+03  0.86609553E+04                                 6.747813                            6.006477       0.693990       2.276094                    0.998997      26.207262      65.855357       0.798056       0.346249      -1.150900      -0.004135      -0.006213      -0.021581       0.022835      -0.048605      -0.006971      -0.026980       0.000992      -0.005296      -0.058318       0.004855       0.053464              7.064011       7.621778      -1.728604      -0.257788       9.098704       0.063833       4.471551           0.133207
          320              O       9.220580      11.812312      11.040500      -0.421585      21.438356 0.32677952E+03  0.69208584E+04                                 5.905700                            5.451999       0.844103       2.348406                    0.999420      24.893507      60.974960       0.847838       0.341105      -1.156205      -0.041054       0.019250      -0.001297       0.045362      -0.031441      -0.010516      -0.014457       0.039411       0.084886      -0.055033       0.022478       0.032555              5.993124       7.156853      -1.401863      -0.706440       6.303461       0.802031       4.519059           0.126341
          321              O       6.589950      11.024788       8.573081      -0.489177      26.230586 0.41328202E+03  0.92851787E+04                                 6.844109                            6.188306       0.874123       2.339954                    0.999259      26.253612      66.303032       0.784574       0.347479      -1.150493       0.018741      -0.001326       0.002046       0.018899      -0.001699       0.001112      -0.068942       0.055430      -0.032842      -0.085769       0.032993       0.052777              7.268311       4.444179      -0.241009       0.889567       6.988899      -1.878212      10.371856           0.092017
          322              O       6.788364       8.900133       9.061952      -0.440375      25.841903 0.41015111E+03  0.91966139E+04                                 6.838528                            6.191662       0.649515       2.283849                    0.998097      25.637104      64.665448       0.779328       0.350511      -1.148087       0.013343       0.013623       0.018532       0.026590      -0.001731       0.003295       0.023887      -0.057154       0.020190      -0.032541      -0.009044       0.041586              7.264636       4.950023      -0.054604       0.088834       8.436727       2.456548       8.407158           0.218753
          323              O       9.892696       6.139406      13.739348      -0.508094      34.333577 0.49487439E+03  0.11626829E+05                                 8.378963                            6.839198       0.469697       2.207462                    0.997774      26.836896      69.236017       0.735518       0.354443      -1.145168      -0.028914       0.033945      -0.021589       0.049541      -0.022958      -0.015127       0.012406       0.047336       0.004823      -0.034859      -0.006247       0.041106              9.833410      12.096729      -4.163399      -2.674163      10.102761       2.989661       7.300741           0.045659
          324              O       7.774132       5.681005      14.127656      -0.477900      24.903610 0.38279438E+03  0.84355544E+04                                 6.564113                            5.911053       0.783585       2.300070                    0.999399      26.274721      65.680761       0.812012       0.342291      -1.155029      -0.013681       0.029672      -0.022479       0.039660       0.052188       0.003355       0.003654       0.026869       0.046056      -0.061574       0.014604       0.046970              6.770321       7.392339       1.764940      -0.325882       8.161874       0.746657       4.756750           0.130634
          325              O       9.150988      12.484343      16.386172      -0.405463      21.304589 0.33665100E+03  0.71865719E+04                                 5.890698                            5.557547       0.841882       2.348812                    0.999390      24.934913      61.413354       0.833962       0.344047      -1.153180      -0.038048      -0.018077      -0.012220       0.043860       0.021931       0.016076       0.000277       0.053079       0.075822      -0.047452       0.008425       0.039027              5.885123       6.975209       1.028221       1.194763       5.587439       0.817146       5.092722           0.157035
          326              O       6.498514      13.436486      18.455092      -0.547109      34.150384 0.55602243E+03  0.13435148E+05                                 8.279878                            7.296849       0.564373       2.245483                    0.994528      27.167935      70.831717       0.705905       0.359095      -1.142665       0.030019      -0.007069      -0.011951       0.033074       0.025470       0.017881      -0.064636       0.029873      -0.095332      -0.089483       0.033729       0.055754              8.891128       5.473558       1.434921      -0.623757      10.773171      -2.051066      10.426654           0.013281
          327              O       6.884140      15.549575      17.976411      -0.528284      28.588464 0.43307145E+03  0.98501835E+04                                 7.291833                            6.320479       0.592135       2.237459                    0.998539      26.935862      68.581031       0.778484       0.345917      -1.151093       0.033796      -0.017039      -0.008972       0.038898      -0.001692       0.017853       0.046416      -0.035091      -0.058863      -0.053842      -0.003052       0.056894              7.916885       4.732571       1.039373       0.665200      10.422860       2.610795       8.595224           0.029046
          328              O       2.566220       1.975770       0.376240      -0.459354      31.396105 0.46793120E+03  0.10854229E+05                                 7.932753                            6.691627       0.459679       2.222860                    0.996843      26.100178      67.173217       0.735828       0.358850      -1.140246       0.021125      -0.022697      -0.000916       0.031020      -0.021761       0.013643      -0.003236       0.038582      -0.020475      -0.026104      -0.010741       0.036846              9.203186      10.881413      -4.224809       1.920858      10.327420      -2.118531       6.400725           0.143622
          329              O       4.697105       2.431766       0.705820      -0.411511      23.260119 0.36106983E+03  0.78350476E+04                                 6.282972                            5.757662       0.806137       2.328289                    0.999240      25.272654      62.523838       0.819829       0.344296      -1.154284      -0.001733      -0.014307       0.001534       0.014493       0.037971       0.006003       0.000374       0.001710      -0.032875      -0.033204      -0.010636       0.043840              6.485434       6.998411       1.306512      -0.099706       8.062878      -0.541005       4.395013           0.239205
          330              O       3.265360      12.398585       3.189597      -0.396021      21.251827 0.33016503E+03  0.70069666E+04                                 5.870114                            5.488579       0.871006       2.362038                    0.999360      24.721303      60.512910       0.843504       0.342153      -1.155918       0.033259       0.013932      -0.013144       0.038380       0.024946      -0.014648       0.004213       0.053342       0.096779      -0.053679       0.013222       0.040457              5.928264       7.090743       1.075878      -1.295030       5.842780      -0.862049       4.851270           0.170281
          331              O       5.680774       9.234010       4.652725      -0.459126      28.151893 0.42465063E+03  0.96077857E+04                                 7.286377                            6.304559       0.553117       2.249844                    0.997741      25.906700      65.707020       0.771269       0.351001      -1.147328      -0.013086       0.016456      -0.011944       0.024180      -0.001160      -0.002795      -0.032469      -0.052181       0.009105      -0.028664      -0.019355       0.048019              8.096411       5.192884       0.458469       0.078415      10.698642      -3.401946       8.397708           0.179388
          332              O       6.015431      11.341470       5.190134      -0.513899      30.229671 0.49779486E+03  0.11699035E+05                                 7.614224                            6.890702       0.639734       2.285039                    0.993910      26.374606      67.795541       0.728616       0.357691      -1.143890      -0.010811       0.003053       0.001872       0.011389       0.023792      -0.013289       0.074436       0.046686      -0.100764      -0.100352       0.039154       0.061198              7.991897       5.320916       0.646652       0.794421      10.220758       0.952576       8.434016           0.044084
          333              O       4.573464       5.451901      26.075370      -0.419633      23.467975 0.36567700E+03  0.79656275E+04                                 6.334609                            5.806787       0.769390       2.317565                    0.999148      25.352368      62.981620       0.813164       0.345784      -1.152256       0.000017       0.011031      -0.001828       0.011181      -0.040624      -0.002524       0.007011      -0.007161      -0.011125      -0.039165      -0.004472       0.043636              6.532231       6.895333      -1.255461       0.056018       8.248311      -0.598618       4.453049           0.211273
          334              O       2.436978       5.913792      26.336834      -0.461784      31.146177 0.47149220E+03  0.10952670E+05                                 7.875929                            6.712573       0.534562       2.244538                    0.996918      26.176167      67.318954       0.735742       0.358373      -1.141137       0.019679       0.022704       0.002472       0.030147       0.021869      -0.013300      -0.003866       0.051916      -0.018715      -0.030863      -0.010234       0.041097              9.058982      11.089969       4.029034      -1.727439       9.803837      -1.911789       6.283142           0.152979
          335              O       3.219152      12.564842      25.011545      -0.406058      21.765842 0.33104442E+03  0.70213126E+04                                 5.946052                            5.468856       0.995643       2.395819                    0.999746      24.811812      60.462540       0.852385       0.338796      -1.160255       0.040453      -0.020547      -0.008952       0.046247      -0.028111      -0.005043       0.011782       0.037668       0.003830      -0.036257       0.000115       0.036142              6.110119       7.554358      -1.836930      -0.901918       6.454192       0.573284       4.321807           0.188581
          336              O       5.844602      15.370950      22.398511      -0.520418      28.446819 0.43837877E+03  0.99873676E+04                                 7.238304                            6.351594       0.576753       2.236287                    0.998508      26.693790      67.711609       0.779036       0.345102      -1.153380       0.013482      -0.016913       0.020223       0.029610       0.013481      -0.004857      -0.045121      -0.038398      -0.056715      -0.046357      -0.012405       0.058762              7.734703       5.051244       0.484343      -0.813083      10.492419      -2.075281       7.660446           0.029564
          337              O       5.864485      13.240364      21.881214      -0.549743      32.780064 0.52216823E+03  0.12426810E+05                                 8.042559                            7.060536       0.661001       2.273360                    0.996130      27.112879      70.268939       0.718887       0.358011      -1.142951       0.007753      -0.000906       0.012193       0.014478      -0.022644       0.003700       0.073303       0.035312      -0.135864      -0.099536       0.031905       0.067632              8.653895       5.246359      -0.218686      -0.618729      10.857637       2.839159       9.857688           0.026274
          338              O      11.036972       7.122727      19.597758      -0.446071      27.641005 0.41263866E+03  0.92724953E+04                                 7.223492                            6.215811       0.624364       2.273968                    0.998498      25.744153      65.146020       0.776287       0.351121      -1.146832      -0.021775       0.024777       0.009924       0.034446      -0.015554       0.000352      -0.015002      -0.052453      -0.048777      -0.024863      -0.017395       0.042257              8.142347       9.093512      -3.889235       1.419810       9.714071      -1.604335       5.619458           0.180275
          339              O      11.735131       9.216028      19.550024      -0.397499      22.743735 0.34910833E+03  0.75164658E+04                                 6.213168                            5.672595       0.878562       2.360592                    0.999292      24.960868      61.632221       0.823034       0.345648      -1.152461      -0.008402      -0.002395       0.000786       0.008772       0.035472       0.004075      -0.010144       0.005567      -0.007088      -0.037395       0.000234       0.037161              6.477524       9.232179       0.945136       0.751922       5.700833       0.200693       4.499562           0.243683
          340              O       4.658598       8.815385      17.673113      -0.406040      22.307973 0.35371988E+03  0.76369843E+04                                 6.086573                            5.708208       1.003578       2.404700                    0.999550      24.921684      61.521211       0.821244       0.345439      -1.153209       0.024286       0.032047       0.003863       0.040395       0.042276      -0.007578       0.007626      -0.031365       0.063532      -0.057109       0.022305       0.034804              6.188744       7.000008       2.051807       0.429807       6.690162       0.409150       4.876062           0.164452
          341              O       2.151049      11.694458      15.702342      -0.473719      26.452283 0.40987750E+03  0.91956620E+04                                 6.954333                            6.185569       0.696053       2.291033                    0.998441      26.078810      65.955344       0.779903       0.350055      -1.147622       0.002384      -0.009838       0.002472       0.010420      -0.006550       0.038739       0.000226       0.042165      -0.045298      -0.038220      -0.013502       0.051722              7.518692      10.268026      -0.479594       2.667692       4.966217      -0.491172       7.321832           0.134190
          342              O       4.299157      11.730326      15.244578      -0.540129      32.507614 0.54358624E+03  0.13046571E+05                                 7.978822                            7.188737       0.602423       2.265401                    0.994482      26.831502      69.475543       0.715830       0.356507      -1.145963      -0.011951      -0.015689       0.017206       0.026173       0.023382      -0.053654       0.016515      -0.017128      -0.100825      -0.077338       0.027142       0.050196              8.464313      10.653567       0.299451      -1.377693       5.496729      -0.628355       9.242643           0.038251
          343              O       0.912396      15.541936       6.162514      -0.449801      23.655440 0.36988738E+03  0.80840485E+04                                 6.352802                            5.825123       0.821098       2.324844                    0.999304      25.808518      64.314795       0.814657       0.344011      -1.153223       0.034516      -0.000975      -0.008320       0.035518       0.031386       0.004620       0.008300      -0.008711      -0.012176      -0.029816      -0.006066       0.035882              6.434921       7.831284       1.264188      -0.657934       6.976520      -0.020003       4.496959           0.192277
          344              O       1.552166       0.947398       6.253154      -0.480287      31.578240 0.47569681E+03  0.11088355E+05                                 7.984825                            6.771172       0.427538       2.211760                    0.995871      26.359200      68.176097       0.727010       0.361434      -1.137331       0.018483      -0.019459       0.001494       0.026879      -0.017403      -0.001484       0.007213      -0.064262       0.003450      -0.037119      -0.000338       0.037457              9.195757       8.735584      -4.413646      -1.391513      12.854986       1.269190       5.996701           0.105923
          345              O       8.034997      15.893300       4.408959      -0.426171      22.737706 0.33805515E+03  0.72130382E+04                                 6.147134                            5.533808       0.858972       2.347445                    0.999477      25.084519      61.459513       0.845052       0.339697      -1.158621      -0.033947      -0.034270      -0.001897       0.048275       0.036365       0.013159      -0.022616      -0.022688       0.102221      -0.061257       0.016767       0.044490              6.400787       7.361139       2.276591      -0.566230       7.540773      -0.227581       4.300448           0.139942
          346              O      10.380119      13.032292       2.304372      -0.452890      25.830947 0.40376755E+03  0.90261616E+04                                 6.829345                            6.133960       0.601879       2.260431                    0.998066      25.956121      65.563670       0.784066       0.349447      -1.147926      -0.001657       0.005746       0.008617       0.010489      -0.007631      -0.038251       0.003613       0.044400      -0.014382      -0.031246      -0.020603       0.051849              7.232257       9.529026      -0.342048      -2.109561       5.105062       0.321283       7.062684           0.179877
          347              O       8.212548      13.054504       1.877448      -0.528132      30.694687 0.51775776E+03  0.12269533E+05                                 7.632710                            6.986185       0.688281       2.299642                    0.993832      26.483989      68.017363       0.731173       0.353496      -1.149032       0.005193       0.009910      -0.000866       0.011222       0.022636       0.067081      -0.013607      -0.019911      -0.059236      -0.083816       0.024019       0.059798              7.985540       9.673299      -0.099932       1.177623       5.314498       0.434513       8.968824           0.040065
          348              O       0.776153       8.860055      20.536348      -0.441808      25.084926 0.39125369E+03  0.86720435E+04                                 6.672317                            6.027509       0.714515       2.295616                    0.999015      25.757364      64.643051       0.793587       0.348216      -1.149709       0.012790       0.008258      -0.004372       0.015840      -0.041888      -0.004122      -0.004269       0.020247      -0.009149      -0.042454      -0.002173       0.044627              7.058506      10.301655      -0.940742       1.055885       6.060222      -0.213381       4.813642           0.184479
          349              O       1.563368       6.812647      20.380811      -0.441586      28.622771 0.44330022E+03  0.10160057E+05                                 7.467518                            6.534889       0.476459       2.234228                    0.995931      25.880107      66.533423       0.739772       0.361252      -1.136638       0.025702       0.023542      -0.002868       0.034972       0.009663      -0.000410       0.006933      -0.049014      -0.008163      -0.025117      -0.004014       0.029130              8.270422       8.391486       3.209843       1.318865      10.547147       0.847451       5.872633           0.165562
          350              O       7.781694       8.696607      22.725408      -0.412123      22.169722 0.35085003E+03  0.75629907E+04                                 6.059382                            5.683676       0.901073       2.370434                    0.999360      24.955664      61.646085       0.822935       0.345278      -1.152828      -0.023985       0.028570      -0.005495       0.037706      -0.037997      -0.012691      -0.012682      -0.022910       0.090097      -0.058274       0.023992       0.034282              6.135579       6.844613      -1.739314       0.771201       6.737216      -0.640031       4.824907           0.139932
          351              O      10.275101      11.358534      24.614924      -0.446618      25.715976 0.40079304E+03  0.89435959E+04                                 6.817146                            6.115452       0.672251       2.285758                    0.998239      25.857180      65.266498       0.784415       0.349920      -1.147478      -0.005405      -0.010961      -0.012896       0.017767       0.001298       0.030751       0.001635       0.045585      -0.010200      -0.023418      -0.020954       0.044371              7.268647       9.614328       0.070488       2.334168       4.947468       0.261487       7.244147           0.193620
          352              O       8.129653      11.487231      25.095750      -0.524828      31.295855 0.52714051E+03  0.12552163E+05                                 7.757953                            7.066591       0.630877       2.281311                    0.993452      26.529019      68.369585       0.724084       0.355242      -1.147246       0.004182      -0.011272       0.000035       0.012023      -0.017084      -0.066486      -0.006358      -0.029105      -0.056198      -0.081287       0.024153       0.057135              8.179937       9.561214      -0.025039      -1.352926       5.343646       0.632831       9.634952           0.045433
          353              O       2.925101      14.478673      13.820871      -0.532336      32.058340 0.47496236E+03  0.11061675E+05                                 7.981579                            6.685160       0.543797       2.223504                    0.997946      27.179233      70.157149       0.745330       0.352854      -1.144728      -0.026321       0.022670       0.031681       0.047015      -0.032785      -0.005185       0.003346       0.042799      -0.025886      -0.034845      -0.009337       0.044182              9.080070      11.274936      -3.969082      -0.706737      10.505004       0.765617       5.460271           0.029650
          354              O       0.779934      14.063224      14.117734      -0.468004      25.663319 0.39073692E+03  0.86610162E+04                                 6.747832                            6.006493       0.693988       2.276093                    0.998997      26.207328      65.855566       0.798055       0.346249      -1.150901      -0.004135       0.006212       0.021581       0.022835       0.048607       0.006973      -0.026981       0.000992      -0.005292      -0.058323       0.004857       0.053466              7.064032       7.621798       1.728608       0.257789       9.098737       0.063834       4.471562           0.133189
          355              O       2.219380       4.346243      15.776356      -0.421586      21.438540 0.32678304E+03  0.69209485E+04                                 5.905710                            5.452008       0.844128       2.348412                    0.999420      24.893734      60.975491       0.847843       0.341102      -1.156208      -0.041051      -0.019248       0.001298       0.045358       0.031459       0.010522      -0.014468       0.039425       0.084920      -0.055061       0.022491       0.032570              5.993134       7.156863       1.401864       0.706440       6.303476       0.802033       4.519064           0.126335
          356              O      13.591150       5.133767      18.243775      -0.489174      26.230570 0.41328169E+03  0.92851700E+04                                 6.844109                            6.188306       0.874120       2.339952                    0.999259      26.253588      66.302980       0.784574       0.347479      -1.150493       0.018741       0.001326      -0.002048       0.018899       0.001699      -0.001112      -0.068938       0.055423      -0.032842      -0.085764       0.032990       0.052774              7.268311       4.444179       0.241009      -0.889568       6.988899      -1.878214      10.371854           0.092002
          357              O      13.789564       7.258422      17.754904      -0.440376      25.841942 0.41015188E+03  0.91966373E+04                                 6.838543                            6.191675       0.649510       2.283848                    0.998097      25.637088      64.665466       0.779326       0.350512      -1.148086       0.013343      -0.013623      -0.018533       0.026591       0.001732      -0.003296       0.023884      -0.057156       0.020197      -0.032544      -0.009040       0.041584              7.264652       4.950032       0.054604      -0.088835       8.436745       2.456554       8.407178           0.218732
          358              O       2.891496      10.019149      13.077508      -0.508094      34.333614 0.49487506E+03  0.11626851E+05                                 8.378977                            6.839210       0.469694       2.207460                    0.997774      26.836888      69.236052       0.735516       0.354444      -1.145167      -0.028913      -0.033947       0.021589       0.049542       0.022955       0.015128       0.012406       0.047336       0.004813      -0.034855      -0.006249       0.041105              9.833427      12.096748       4.163406       2.674168      10.102779       2.989668       7.300754           0.045657
          359              O       0.772932      10.477550      12.689200      -0.477897      24.903487 0.38279206E+03  0.84354919E+04                                 6.564100                            5.911043       0.783575       2.300067                    0.999399      26.274625      65.680514       0.812011       0.342292      -1.155028      -0.013681      -0.029675       0.022479       0.039662      -0.052180      -0.003348       0.003660       0.026871       0.046048      -0.061566       0.014603       0.046963              6.770307       7.392326      -1.764937       0.325882       8.161853       0.746654       4.756741           0.130644
          360              O       2.149788       3.674212      10.430684      -0.405456      21.304013 0.33663961E+03  0.71862815E+04                                 5.890693                            5.557542       0.841815       2.348801                    0.999390      24.934022      61.411328       0.833941       0.344058      -1.153168      -0.038057       0.018079       0.012224       0.043870      -0.021871      -0.016064       0.000302       0.053014       0.075684      -0.047362       0.008381       0.038981              5.885120       6.975207      -1.028224      -1.194764       5.587432       0.817145       5.092720           0.157043
          361              O      13.499714       2.722069       8.361764      -0.547109      34.150294 0.55602072E+03  0.13435095E+05                                 8.279860                            7.296835       0.564383       2.245487                    0.994528      27.167907      70.831582       0.705906       0.359095      -1.142665       0.030019       0.007069       0.011951       0.033075      -0.025470      -0.017880      -0.064636       0.029874      -0.095333      -0.089483       0.033729       0.055754              8.891106       5.473547      -1.434914       0.623752      10.773139      -2.051062      10.426633           0.013287
          362              O      13.885340       0.608980       8.840445      -0.528284      28.588052 0.43306399E+03  0.98499665E+04                                 7.291741                            6.320406       0.592141       2.237461                    0.998539      26.935784      68.580552       0.778492       0.345915      -1.151095       0.033796       0.017039       0.008971       0.038897       0.001692      -0.017853       0.046416      -0.035093      -0.058867      -0.053843      -0.003052       0.056895              7.916779       4.732520      -1.039358      -0.665190      10.422723       2.610746       8.595094           0.029076
          363              O       9.567420      14.182785      26.440616      -0.459353      31.396021 0.46792969E+03  0.10854186E+05                                 7.932747                            6.691623       0.459674       2.222859                    0.996843      26.100115      67.173063       0.735827       0.358851      -1.140245       0.021124       0.022700       0.000915       0.031021       0.021755      -0.013643      -0.003237       0.038582      -0.020488      -0.026098      -0.010746       0.036844              9.203178      10.881403       4.224802      -1.920854      10.327411      -2.118528       6.400719           0.143624
          364              O      11.698305      13.726789      26.111036      -0.411510      23.259995 0.36106743E+03  0.78349855E+04                                 6.282970                            5.757661       0.806121       2.328285                    0.999240      25.272484      62.523454       0.819825       0.344298      -1.154281      -0.001732       0.014310      -0.001536       0.014496      -0.037960      -0.006011       0.000367       0.001713      -0.032894      -0.033194      -0.010638       0.043832              6.485432       6.998409      -1.306512       0.099706       8.062876      -0.541005       4.395012           0.239192
          365              O      10.266560       3.759970      23.627259      -0.396025      21.251888 0.33016619E+03  0.70069928E+04                                 5.870093                            5.488562       0.871024       2.362041                    0.999360      24.721507      60.513290       0.843512       0.342149      -1.155922       0.033256      -0.013931       0.013142       0.038377      -0.024963       0.014652       0.004220       0.053360       0.096812      -0.053704       0.013233       0.040470              5.928243       7.090717      -1.075873       1.295025       5.842758      -0.862045       4.851254           0.170266
          366              O      12.681974       6.924545      22.164131      -0.459128      28.151987 0.42465225E+03  0.96078342E+04                                 7.286404                            6.304581       0.553114       2.249842                    0.997741      25.906700      65.707120       0.771265       0.351003      -1.147326      -0.013087      -0.016456       0.011946       0.024182       0.001158       0.002792      -0.032466      -0.052181       0.009121      -0.028664      -0.019352       0.048016              8.096444       5.192901      -0.458471      -0.078416      10.698686      -3.401964       8.397745           0.179364
          367              O      13.016631       4.817085      21.626722      -0.513898      30.229711 0.49779566E+03  0.11699058E+05                                 7.614227                            6.890705       0.639744       2.285041                    0.993911      26.374636      67.795621       0.728616       0.357691      -1.143890      -0.010811      -0.003053      -0.001872       0.011388      -0.023791       0.013289       0.074436       0.046683      -0.100767      -0.100352       0.039154       0.061198              7.991900       5.320917      -0.646654      -0.794421      10.220766       0.952576       8.434016           0.044078
          368              O      11.574664      10.706654       0.741486      -0.419633      23.467978 0.36567702E+03  0.79656260E+04                                 6.334596                            5.806775       0.769396       2.317566                    0.999148      25.352437      62.981730       0.813168       0.345783      -1.152258       0.000017      -0.011029       0.001827       0.011180       0.040630       0.002520       0.007014      -0.007163      -0.011118      -0.039172      -0.004469       0.043641              6.532217       6.895317       1.255460      -0.056018       8.248293      -0.598617       4.453040           0.211282
          369              O       9.438178      10.244763       0.480022      -0.461784      31.146168 0.47149195E+03  0.10952662E+05                                 7.875924                            6.712568       0.534564       2.244539                    0.996918      26.176173      67.318947       0.735743       0.358372      -1.141137       0.019679      -0.022704      -0.002473       0.030147      -0.021872       0.013300      -0.003865       0.051916      -0.018708      -0.030866      -0.010232       0.041097              9.058976      11.089961      -4.029032       1.727438       9.803831      -1.911789       6.283137           0.152980
          370              O      10.220352       3.593713       1.805311      -0.406059      21.766001 0.33104746E+03  0.70213868E+04                                 5.946035                            5.468841       0.995685       2.395830                    0.999746      24.812152      60.463231       0.852397       0.338791      -1.160260       0.040449       0.020545       0.008951       0.046242       0.028133       0.005033       0.011801       0.037697       0.003871      -0.036297       0.000136       0.036161              6.110099       7.554333       1.836921       0.901914       6.454171       0.573281       4.321795           0.188607
          371              O      12.845802       0.787605       4.418345      -0.520416      28.446677 0.43837608E+03  0.99872888E+04                                 7.238270                            6.351566       0.576761       2.236291                    0.998508      26.693765      67.711433       0.779039       0.345101      -1.153381       0.013482       0.016913      -0.020221       0.029609      -0.013482       0.004855      -0.045125      -0.038396      -0.056725      -0.046363      -0.012402       0.058765              7.734665       5.051221      -0.484340       0.813075      10.492368      -2.075271       7.660405           0.029585
          372              O      12.865685       2.918191       4.935642      -0.549742      32.779976 0.52216645E+03  0.12426754E+05                                 8.042534                            7.060515       0.661006       2.273362                    0.996130      27.112866      70.268814       0.718890       0.358010      -1.142952       0.007753       0.000906      -0.012192       0.014477       0.022645      -0.003700       0.073306       0.035317      -0.135865      -0.099540       0.031907       0.067634              8.653868       5.246345       0.218688       0.618727      10.857597       2.839152       9.857661           0.026288

******************************************************
Auxiliary information for the entire system
The total spin magnetic moment of the unit cell is   11.721255
The total net atomic charge of the unit cell is   0.000008
Accuracy of reproducing the electrostatic potential in the unit cell:
  The inner radius (bohr) =    5.0000
  The outer radius (bohr) =   12.0000
  Valid grid points have density less than (e/(bohr^3)) =    0.0001
  The number of valid grid points were=       230778
  The rms potential error without charges in kcal/mol is=      8.74664
  The rms potential error with partial charges in kcal/mol is=      0.71404
  The RRMSE value at monopole order=      0.08164
  The rms potential error with partial charges and cloud penetration in kcal/mol is=      0.71714
  The RRMSE value at monopole order with cloud penetration is=      0.08199
  The rms potential error with partial charges and atomic dipoles in kcal/mol is=      0.26947
  The RRMSE value at dipole order=      0.03081
  The rms potential error with partial charges, atomic dipoles and cloud penetration in kcal/mol is=      0.26450
  The RRMSE value at dipole order with cloud penetration=      0.03024

******************************************************
The electron densities and ab initio electrostatic potential were computed in VASP using the PBE functional and
projector augmented wave method. See the main text of the journal article for a description of computational details.
The atomic charges, dipoles, and quadrupoles were computed with the DDEC6 method as described in
(a) T. A. Manz and N. Gabaldon Limas, RSC Adv. 6 (2016) 47771-47801 DOI: 10.1039/c6ra04656h
(b) N. Gabaldon Limas and T. A. Manz, RSC Adv. 8 (2018) 2678-2707 DOI: 10.1039/c7ra11829e.
For each atom in the material, the electron cloud parameters were fit to the spherically averaged atom-in-material
electron density using radial positions for which this density was between 10^-4 and 10^-2 electrons per cubic bohr.
The polarizabilities, dispersion coefficients, and quantum Drude oscillator (QDO) parameters were fit using the MCLF method.
The magnetic structure of the system was optimized in VASP from the default ferromagnetic initial guess using spin polarization.
The atomic spin moments (ASMs) were computed on this optimized magnetic structure using the DDEC6 partition as inputs
to the method of T. A. Manz and D. S. Sholl, J. Chem. Theory Comput. 7 (2011) 4146-4164 DOI: 10.1021/ct200539n.
The RMSE and RRMSE were computed using a uniform grid with Ewald summation.
