# Supplementary material for: A collection of forcefield precursors for metal–organic frameworks
Source: RSC Adv. 2019 Nov 13;9(63):36492–507. doi: 10.1039/c9ra07327b (PMC9075174; doi:10.1039/c9ra07327b)
Supplement: RA-009-C9RA07327B-s5532 [file RA-009-C9RA07327B-s5532.xyz]

   88
jmolscript: load "" {1 1 1} spacegroup "x,y,z" unitcell [{      7.493300     0.000000     0.000000 }, {     -2.764966    13.785957     0.000000 }, {     -2.764966    -2.479356    13.561173 }]
Ni     2.855009     4.209429     7.984412     0.726773
Ni    -0.891641     7.097172     5.576761     0.726814
Ni     3.746650     0.000000     0.000000     0.730030
Ni     0.000000     0.000000     0.000000     0.730017
H      3.335835     0.952093     4.994580     0.135106
H      3.677637    -0.299333     3.100084     0.089921
H      3.007054     4.191651     2.672907     0.134548
H      3.313369     2.838963     0.842149     0.096146
H      4.257266     1.730924     8.395722     0.104651
H      4.371341    -0.112413     9.882027     0.129033
H      2.374183     6.564690    11.726346     0.135101
H      2.032381     8.203231    13.298086     0.089918
H      2.702964     9.431130     8.957155     0.134544
H      2.396649    10.988761    10.617042     0.096142
H      1.452752     3.359074    10.348531     0.104651
H      1.338677     1.565487    11.894505     0.129035
H     -1.372467    10.354508     8.566593     0.135117
H     -1.714269    11.605934    10.461089     0.089924
H     -1.043686     7.114950    10.888266     0.134559
H     -1.350001     8.467638    12.719024     0.096150
H     -2.293898     9.575677     5.165451     0.104645
H     -2.407973    11.419014     3.679146     0.129038
H     -0.410815     4.741911     1.834827     0.135112
H     -0.069013     3.103370     0.263087     0.089921
H     -0.739596     1.875471     4.604018     0.134555
H     -0.433281     0.317840     2.944131     0.096146
H      0.510616     7.947527     3.212642     0.104645
H      0.624691     9.741114     1.666668     0.129039
C      3.336003     1.362244     4.159754    -0.154883
C      3.137220     2.732672     4.049095     0.045827
C      3.533483     0.615613     3.011258     0.071456
C      2.947107     3.601818     5.264176     0.563389
C      3.135746     3.276921     2.788448    -0.146296
C      3.326496     2.453962     1.687959     0.079607
C      3.707996     1.637869     9.139959     0.092502
C      3.749297     0.568512    10.006247    -0.144826
C      2.374015     7.459668    11.473024    -0.154885
C      2.572798     7.814989    10.144842     0.045825
C      2.176535     8.455158    12.414033     0.071454
C      2.762911     6.776033     9.071340     0.563389
C      2.574272     9.152962     9.836190    -0.146297
C      2.383522    10.087501    10.843650     0.079605
C      2.002022     2.610237    10.306220     0.092503
C      1.960721     1.565754    11.202343    -0.144827
C     -1.372635     9.944357     9.401419    -0.154882
C     -1.173852     8.573929     9.512078     0.045833
C     -1.570115    10.690988    10.549915     0.071463
C     -0.983739     7.704783     8.296997     0.563400
C     -1.172378     8.029680    10.772725    -0.146293
C     -1.363128     8.852639    11.873214     0.079613
C     -1.744628     9.668732     4.421214     0.092512
C     -1.785929    10.738089     3.554926    -0.144823
C     -0.410647     3.846933     2.088149    -0.154883
C     -0.609430     3.491612     3.416331     0.045830
C     -0.213167     2.851443     1.147140     0.071461
C     -0.799543     4.530568     4.489833     0.563400
C     -0.610904     2.153639     3.724983    -0.146294
C     -0.420154     1.219100     2.717523     0.079611
C     -0.038654     8.696364     3.254953     0.092512
C      0.002647     9.740847     2.358830    -0.144823
C      2.855009    -0.639098    12.026862     0.575368
C      2.855009     0.517691    11.062391     0.015429
C     -0.891641    11.945699     1.534311     0.575368
C     -0.891641    10.788910     2.498782     0.015431
N      3.529495     1.137744     1.782616    -0.191912
N      2.180523     9.757670    12.121383    -0.191915
N     -1.566127    10.168857    11.778557    -0.191908
N     -0.217155     1.548931     1.439790    -0.191911
N      2.855009     2.657555     9.278283    -0.203486
N     -0.891641     8.649046     4.282890    -0.203502
N     -0.891641    -1.723832    12.931257    -0.520444
N     -0.891641    -0.814764    12.173323     0.447071
N     -0.891641     0.062912    11.441562    -0.349553
N      2.855009    13.030433     0.629916    -0.520446
N      2.855009    12.121365     1.387850     0.447071
N      2.855009    11.243689     2.119611    -0.349552
O      1.803971    -0.811411    12.689596    -0.531541
O      2.826724     4.839869     5.106188    -0.537555
O      2.926468     3.011780     6.383922    -0.545812
O      3.906047    -1.322017    12.077174    -0.531533
O      2.883294     7.154104     7.881889    -0.537558
O      2.783550     5.568429     9.450375    -0.545812
O      0.159397    12.118012     0.871577    -0.531541
O     -0.863356     6.466732     8.454985    -0.537533
O     -0.963100     8.294821     7.177251    -0.545809
O     -1.942679    12.628618     1.483999    -0.531533
O     -0.919926     4.152497     5.679284    -0.537535
O     -0.820182     5.738172     4.110798    -0.545809

The following XYZ coordinates are in angstroms. Other properties are in atomic units.
The sperically averaged electron density of each atom fit to a function of the form exp(a - br)
eigen_1, eigen_2 and eigen_3 are the three eigenvalues of traceless quadrupole moment tensor
  atom number  atomic symbol              X              Y              Z     net charge C6 coefficient C8 coefficient C10 coefficient fluctuating dipole atomic polarizability isotropic forcefield polarizability              a              b squared Pearson coefficient          <r^3>          <r^4>         wp_QDO          m_QDO          q_QDO       dipole_x       dipole_y       dipole_z         dipole            Qxy            Qxz            Qyz     Q(x^2-y^2)  Q(3z^2 - R^2)        eigen_1        eigen_2        eigen_3 static polarizability      alpha(xx)      alpha(xy)      alpha(xz)      alpha(yy)      alpha(yz)      alpha(zz) atomic spin moment
            1             Ni       2.855009       4.209429       7.984412       0.726773     127.342136 0.25765529E+04  0.87763680E+05                                19.402346                           15.607975       0.435878       1.982773                    0.998875      48.419191     131.535210       0.507160       0.354556      -1.193056       0.000000       0.110649      -0.092254       0.144062      -0.031553      -0.037845       0.051294      -0.084362       0.121960      -0.077588      -0.020894       0.098482             23.791941      11.305007      -0.363762      -0.436294      28.824455       6.623575      31.246362           1.597872
            2             Ni      -0.891641       7.097172       5.576761       0.726814     127.329454 0.25762480E+04  0.87750889E+05                                19.401476                           15.607384       0.435688       1.982753                    0.998873      48.415620     131.524637       0.507152       0.354572      -1.193041       0.000000      -0.110647       0.092252       0.144059      -0.032690      -0.039221       0.051212      -0.083617       0.121028      -0.078152      -0.021069       0.099221             23.790754      11.304559      -0.363733      -0.436261      28.823002       6.622987      31.244703           1.597986
            3             Ni       3.746650       0.000000       0.000000       0.730030      84.444580 0.15936856E+04  0.48621413E+05                                16.035961                           13.227993       0.781983       2.109926                    0.992635      47.604790     126.421988       0.487601       0.411734      -1.137941      -0.000000       0.000000       0.000001       0.000001       0.009996       0.002670      -0.102531      -0.032619      -0.275762      -0.143379       0.029210       0.114169             19.611641      23.099614       0.621615      -0.928360      16.556765       2.825782      19.178546           1.545675
            4             Ni       0.000000       0.000000       0.000000       0.730017      84.444669 0.15936879E+04  0.48621538E+05                                16.036017                           13.228037       0.781982       2.109923                    0.992635      47.605014     126.422970       0.487598       0.411736      -1.137939       0.000000      -0.000000      -0.000000       0.000001       0.000833       0.010309      -0.123174       0.080307       0.063004      -0.143377       0.029213       0.114164             19.611714      23.099703      -1.025010       0.444514      18.093970       3.106844      17.641468           1.545676
            5              H       3.335835       0.952093       4.994580       0.135106       1.025485 0.74568546E+01  0.70792650E+02                                 1.584240                            1.526087      -0.954800       2.438690                    0.998876       3.124591       8.165582       0.550858       1.171208      -0.736455      -0.000281      -0.015665       0.035073       0.038413      -0.002902       0.000381      -0.009466      -0.019666       0.012353      -0.012389      -0.003421       0.015810              1.590252       1.282268      -0.003137      -0.020695       1.439550      -0.200693       2.048939           0.000303
            6              H       3.677637      -0.299333       3.100084       0.089921       1.243262 0.95245108E+01  0.97802970E+02                                 1.919941                            1.812651      -1.143514       2.331464                    0.995041       3.730743      10.728598       0.461084       1.293650      -0.706066       0.007213      -0.044253       0.008222       0.045585      -0.003373      -0.001808      -0.006873      -0.022117       0.025092      -0.016090       0.001528       0.014562              1.950067       1.599231      -0.121687      -0.004347       2.669481       0.105572       1.581489           0.000266
            7              H       3.007054       4.191651       2.672907       0.134548       1.084905 0.82223023E+01  0.80269836E+02                                 1.670879                            1.624089      -0.963635       2.432733                    0.998786       3.234072       8.668862       0.521543       1.202977      -0.728993      -0.004090       0.039963      -0.004424       0.040414      -0.002335      -0.000185      -0.011364      -0.024980       0.004278      -0.013571      -0.005625       0.019196              1.666411       1.436361      -0.122190       0.000523       2.109576       0.015243       1.453295           0.000263
            8              H       3.313369       2.838963       0.842149       0.096146       1.117128 0.83063784E+01  0.82642026E+02                                 1.804819                            1.704480      -1.040854       2.382656                    0.997019       3.637906      10.386161       0.469368       1.311607      -0.701796      -0.001393       0.022804      -0.041217       0.047126      -0.002426       0.003213      -0.008646      -0.031367       0.011879      -0.018178      -0.000954       0.019132              1.843228       1.521395      -0.003818      -0.068993       1.521415      -0.199513       2.486875           0.000233
            9              H       4.257266       1.730924       8.395722       0.104651       1.206111 0.84149933E+01  0.82447394E+02                                 1.781174                            1.628262      -0.902297       2.453581                    0.998842       3.289904       8.771458       0.529123       1.181480      -0.733892       0.027132       0.008438      -0.039200       0.048415      -0.007318      -0.015496      -0.003677       0.004791      -0.000488      -0.018155       0.000968       0.017187              1.861283       1.740375       0.064207      -0.504902       1.504446      -0.273021       2.339028           0.000306
           10              H       4.371341      -0.112413       9.882027       0.129033       1.161414 0.84899659E+01  0.83924263E+02                                 1.768358                            1.661411      -1.164011       2.334154                    0.996674       3.417971       9.355001       0.508212       1.219213      -0.723308       0.026432      -0.027832      -0.006774       0.038977      -0.009868      -0.014602       0.002169      -0.012400      -0.002265      -0.019675       0.001847       0.017828              1.807839       1.869159      -0.494886      -0.010453       2.031425      -0.098853       1.522933           0.000532
           11              H       2.374183       6.564690      11.726346       0.135101       1.025488 0.74568832E+01  0.70792987E+02                                 1.584244                            1.526091      -0.954807       2.438686                    0.998876       3.124596       8.165598       0.550857       1.171209      -0.736455       0.000281      -0.037318       0.009102       0.038413       0.000897      -0.002786      -0.009501      -0.019478       0.012920      -0.012390      -0.003421       0.015810              1.590257       1.282271      -0.019794      -0.006808       2.100246      -0.079901       1.388253           0.000303
           12              H       2.032381       8.203231      13.298086       0.089918       1.243265 0.95245383E+01  0.97803325E+02                                 1.919945                            1.812654      -1.143518       2.331462                    0.995041       3.730747      10.728614       0.461083       1.293651      -0.706066      -0.007213      -0.016047       0.042053       0.045585      -0.001172      -0.003643      -0.006165      -0.025988       0.013478      -0.016090       0.001528       0.014562              1.950071       1.599233       0.017608      -0.120486       1.579329      -0.093738       2.671652           0.000266
           13              H       2.702964       9.431130       8.957155       0.134544       1.084909 0.82223464E+01  0.80270394E+02                                 1.670886                            1.624095      -0.963641       2.432730                    0.998786       3.234079       8.668895       0.521540       1.202980      -0.728992       0.004090       0.011539      -0.038516       0.040415       0.000238      -0.002330      -0.012460      -0.018985       0.022264      -0.013571      -0.005625       0.019196              1.666418       1.436367       0.022490      -0.120105       1.469135      -0.101849       2.093752           0.000263
           14              H       2.396649      10.988761      10.617042       0.096142       1.117131 0.83064073E+01  0.82642411E+02                                 1.804825                            1.704486      -1.040862       2.382652                    0.997019       3.637918      10.386212       0.469366       1.311610      -0.701796       0.001393       0.044647      -0.015019       0.047126       0.003597      -0.001809      -0.009811      -0.024998       0.030988      -0.018178      -0.000954       0.019133              1.843234       1.521400      -0.067182      -0.016164       2.526249      -0.015803       1.482054           0.000233
           15              H       1.452752       3.359074      10.348531       0.104651       1.206107 0.84149559E+01  0.82446936E+02                                 1.781170                            1.628259      -0.902292       2.453584                    0.998842       3.289898       8.771437       0.529123       1.181480      -0.733892      -0.027132       0.040078      -0.001250       0.048415      -0.013928      -0.009985      -0.003058       0.001408      -0.010637      -0.018155       0.000968       0.017187              1.861278       1.740371      -0.508215      -0.027645       2.408629      -0.107709       1.434834           0.000306
           16              H       1.338677       1.565487      11.894505       0.129035       1.161409 0.84899206E+01  0.83923684E+02                                 1.768351                            1.661405      -1.164007       2.334156                    0.996674       3.417964       9.354968       0.508214       1.219210      -0.723309      -0.026432       0.001658       0.028597       0.038977      -0.012590      -0.012333       0.000731      -0.004537       0.021322      -0.019675       0.001847       0.017828              1.807831       1.869151       0.078720      -0.488693       1.574351      -0.182415       1.979992           0.000533
           17              H      -1.372467      10.354508       8.566593       0.135117       1.025488 0.74568835E+01  0.70792989E+02                                 1.584239                            1.526086      -0.954801       2.438689                    0.998876       3.124598       8.165602       0.550860       1.171203      -0.736456       0.000281       0.015664      -0.035072       0.038412      -0.002902       0.000381      -0.009466      -0.019667       0.012351      -0.012390      -0.003421       0.015810              1.590251       1.282268      -0.003137      -0.020695       1.439550      -0.200693       2.048936           0.000302
           18              H      -1.714269      11.605934      10.461089       0.089924       1.243261 0.95244968E+01  0.97802743E+02                                 1.919936                            1.812645      -1.143509       2.331466                    0.995041       3.730736      10.728556       0.461086       1.293645      -0.706067      -0.007213       0.044253      -0.008222       0.045585      -0.003373      -0.001808      -0.006873      -0.022116       0.025092      -0.016090       0.001528       0.014562              1.950062       1.599226      -0.121687      -0.004347       2.669474       0.105571       1.581485           0.000266
           19              H      -1.043686       7.114950      10.888266       0.134559       1.084895 0.82222070E+01  0.80268604E+02                                 1.670860                            1.624071      -0.963633       2.432733                    0.998786       3.234057       8.668781       0.521550       1.202965      -0.728995       0.004091      -0.039962       0.004424       0.040414      -0.002335      -0.000185      -0.011365      -0.024981       0.004278      -0.013572      -0.005625       0.019197              1.666392       1.436347      -0.122188       0.000523       2.109549       0.015243       1.453280           0.000261
           20              H      -1.350001       8.467638      12.719024       0.096150       1.117127 0.83063695E+01  0.82641895E+02                                 1.804815                            1.704477      -1.040850       2.382658                    0.997019       3.637903      10.386141       0.469369       1.311603      -0.701797       0.001393      -0.022804       0.041217       0.047126      -0.002426       0.003213      -0.008646      -0.031367       0.011879      -0.018178      -0.000955       0.019133              1.843224       1.521392      -0.003818      -0.068992       1.521412      -0.199512       2.486867           0.000233
           21              H      -2.293898       9.575677       5.165451       0.104645       1.206060 0.84145590E+01  0.82442099E+02                                 1.781131                            1.628226      -0.902134       2.453655                    0.998843       3.289835       8.771227       0.529126       1.181488      -0.733890      -0.027131      -0.008440       0.039197       0.048412      -0.007317      -0.015496      -0.003681       0.004777      -0.000502      -0.018159       0.000977       0.017181              1.861235       1.740333       0.064205      -0.504883       1.504411      -0.273010       2.338962           0.000307
           22              H      -2.407973      11.419014       3.679146       0.129038       1.161414 0.84899704E+01  0.83924346E+02                                 1.768358                            1.661412      -1.164011       2.334154                    0.996674       3.417977       9.355030       0.508212       1.219213      -0.723308      -0.026432       0.027832       0.006773       0.038977      -0.009868      -0.014602       0.002169      -0.012400      -0.002265      -0.019675       0.001846       0.017828              1.807839       1.869159      -0.494884      -0.010453       2.031424      -0.098852       1.522934           0.000530
           23              H      -0.410815       4.741911       1.834827       0.135112       1.025492 0.74569183E+01  0.70793405E+02                                 1.584245                            1.526091      -0.954809       2.438685                    0.998876       3.124604       8.165624       0.550858       1.171205      -0.736455      -0.000281       0.037317      -0.009102       0.038412       0.000897      -0.002786      -0.009501      -0.019477       0.012923      -0.012390      -0.003421       0.015811              1.590257       1.282272      -0.019794      -0.006808       2.100245      -0.079901       1.388254           0.000302
           24              H      -0.069013       3.103370       0.263087       0.089921       1.243264 0.95245221E+01  0.97803064E+02                                 1.919939                            1.812648      -1.143514       2.331463                    0.995041       3.730740      10.728570       0.461086       1.293645      -0.706067       0.007213       0.016047      -0.042053       0.045585      -0.001172      -0.003643      -0.006165      -0.025988       0.013478      -0.016090       0.001528       0.014562              1.950065       1.599229       0.017608      -0.120485       1.579324      -0.093739       2.671643           0.000266
           25              H      -0.739596       1.875471       4.604018       0.134555       1.084902 0.82222685E+01  0.80269367E+02                                 1.670868                            1.624079      -0.963640       2.432729                    0.998786       3.234068       8.668824       0.521548       1.202967      -0.728995      -0.004091      -0.011539       0.038515       0.040414       0.000238      -0.002330      -0.012461      -0.018985       0.022264      -0.013572      -0.005625       0.019197              1.666400       1.436353       0.022490      -0.120103       1.469120      -0.101847       2.093727           0.000261
           26              H      -0.433281       0.317840       2.944131       0.096146       1.117130 0.83063988E+01  0.82642289E+02                                 1.804821                            1.704483      -1.040859       2.382653                    0.997019       3.637915      10.386194       0.469367       1.311607      -0.701796      -0.001393      -0.044647       0.015019       0.047126       0.003597      -0.001809      -0.009811      -0.024998       0.030988      -0.018178      -0.000955       0.019133              1.843230       1.521397      -0.067181      -0.016164       2.526243      -0.015804       1.482051           0.000233
           27              H       0.510616       7.947527       3.212642       0.104645       1.206059 0.84145472E+01  0.82441947E+02                                 1.781128                            1.628224      -0.902135       2.453655                    0.998843       3.289834       8.771220       0.529127       1.181487      -0.733890       0.027131      -0.040076       0.001252       0.048412      -0.013927      -0.009985      -0.003065       0.001406      -0.010614      -0.018158       0.000977       0.017181              1.861233       1.740331      -0.508197      -0.027644       2.408563      -0.107704       1.434804           0.000308
           28              H       0.624691       9.741114       1.666668       0.129039       1.161409 0.84899290E+01  0.83923822E+02                                 1.768353                            1.661407      -1.164007       2.334156                    0.996674       3.417970       9.355000       0.508213       1.219212      -0.723308       0.026432      -0.001657      -0.028597       0.038976      -0.012589      -0.012333       0.000731      -0.004537       0.021323      -0.019674       0.001846       0.017828              1.807833       1.869153       0.078720      -0.488692       1.574353      -0.182415       1.979993           0.000530
           29              C       3.336003       1.362244       4.159754      -0.154883      29.659266 0.42694037E+03  0.99818301E+04                                 8.297799                            6.894469       0.198419       2.039848                    0.999744      29.061468      83.040045       0.627476       0.417509      -1.064586      -0.000138       0.012945       0.000148       0.012946       0.005884       0.007096      -0.016645       0.019333       0.006970      -0.024536       0.009434       0.015102              9.023403       4.996757      -0.974549      -0.860656      10.235160       3.065277      11.838291           0.002668
           30              C       3.137220       2.732672       4.049095       0.045827      32.868852 0.43335247E+03  0.10148402E+05                                 9.113214                            7.046860      -0.060312       2.000854                    0.999227      26.696351      75.826698       0.608651       0.429716      -1.059149       0.008545      -0.019432      -0.028492       0.035531       0.010642       0.006868      -0.020577       0.042820      -0.067951      -0.039830       0.004515       0.035316             10.819823       5.455598      -1.158942      -1.122819      10.944237       4.704146      16.059635          -0.003631
           31              C       3.533483       0.615613       3.011258       0.071456      24.824656 0.34319262E+03  0.76562685E+04                                 7.532848                            6.284636       0.143970       2.060175                    0.999454      26.647631      76.272585       0.636170       0.431572      -1.047708      -0.006185       0.032558      -0.033505       0.047126       0.001091       0.009791      -0.024298       0.013608      -0.092468      -0.043715       0.018252       0.025463              8.161041       4.696297      -0.690698      -0.557615       9.348936       2.219770      10.437890          -0.002337
           32              C       2.947107       3.601818       5.264176       0.563389      23.781651 0.26834449E+03  0.56747548E+04                                 7.777326                            5.889524      -0.103624       2.021043                    0.999207      23.066781      65.989225       0.597520       0.484729      -1.009584      -0.004998       0.012320       0.058807       0.060292       0.017592       0.007914      -0.010826       0.158283      -0.163809      -0.065954      -0.042696       0.108650              9.225160       4.717462      -0.710950      -0.768553       9.001645       2.601409      13.956374          -0.000808
           33              C       3.135746       3.276921       2.788448      -0.146296      29.432527 0.43426289E+03  0.10236581E+05                                 8.382195                            7.036661       0.044527       1.993483                    0.999483      29.400769      85.448286       0.607704       0.427574      -1.054099       0.004246      -0.001780       0.009167       0.010258       0.010467       0.003894      -0.009493      -0.002432      -0.075129      -0.028250       0.004738       0.023512              9.160635       5.426668      -0.901044      -0.782897       9.085235       2.795128      12.970003           0.002759
           34              C       3.326496       2.453962       1.687959       0.079607      25.034343 0.34756790E+03  0.77839804E+04                                 7.639689                            6.366686       0.063305       2.037324                    0.999301      26.620090      76.518243       0.625353       0.437339      -1.043498       0.007117      -0.043379       0.019303       0.048010       0.011079       0.003818      -0.030082       0.040016      -0.042535      -0.045167       0.014625       0.030542              8.375410       5.027815      -0.912504      -0.848726       8.749415       2.389484      11.349001          -0.002963
           35              C       3.707996       1.637869       9.139959       0.092502      27.651908 0.31468986E+03  0.68298947E+04                                 8.009823                            5.949389       0.243884       2.100674                    0.999808      25.467481      70.541410       0.669086       0.421787      -1.059899      -0.033161       0.024046       0.025058       0.048018       0.009366       0.002913       0.030814       0.063704       0.008435      -0.051476       0.016857       0.034620              9.459994       6.518982      -1.495336      -1.385977      11.266453      -4.884430      10.594547          -0.004197
           36              C       3.749297       0.568512      10.006247      -0.144826      34.729287 0.43075835E+03  0.10119293E+05                                 9.293596                            6.968845      -0.004302       1.972061                    0.999581      29.429824      84.998276       0.616695       0.422785      -1.058548      -0.002268       0.012715       0.012004       0.017632      -0.005655      -0.001285       0.021209       0.000302      -0.038213      -0.026613       0.004706       0.021907             10.954975       8.039753      -1.432634      -1.752150      12.728628      -5.926823      12.096545           0.003680
           37              C       2.374015       7.459668      11.473024      -0.154885      29.659265 0.42694000E+03  0.99818196E+04                                 8.297799                            6.894465       0.198417       2.039847                    0.999744      29.061468      83.040042       0.627477       0.417509      -1.064586       0.000137       0.002182      -0.012760       0.012946       0.005922       0.007064      -0.013242       0.000715      -0.048877      -0.024535       0.009433       0.015102              9.023405       4.996756      -0.671356      -1.113444      10.701867       3.150609      11.371592           0.002668
           38              C       2.572798       7.814989      10.144842       0.045825      32.868888 0.43335296E+03  0.10148415E+05                                 9.113219                            7.046862      -0.060308       2.000855                    0.999227      26.696360      75.826710       0.608651       0.429715      -1.059149      -0.008545       0.024533       0.024240       0.035531       0.004842       0.011703      -0.021469       0.047697      -0.053316      -0.039830       0.004515       0.035315             10.819830       5.455600      -0.896080      -1.341981      14.229731       5.304829      12.774161          -0.003631
           39              C       2.176535       8.455158      12.414033       0.071454      24.824662 0.34319244E+03  0.76562636E+04                                 7.532848                            6.284634       0.143968       2.060175                    0.999454      26.647636      76.272605       0.636170       0.431572      -1.047708       0.006185       0.038814      -0.026001       0.047126       0.009435       0.002834      -0.029702       0.043164      -0.003796      -0.043715       0.018252       0.025463              8.161043       4.696296      -0.424305      -0.779722       9.617257       2.268832      10.169578          -0.002336
           40              C       2.762911       6.776033       9.071340       0.563389      23.781668 0.26834469E+03  0.56747595E+04                                 7.777326                            5.889524      -0.103630       2.021041                    0.999207      23.066796      65.989262       0.597521       0.484729      -1.009584       0.004997      -0.055632      -0.022695       0.060291       0.004621       0.018729      -0.010616       0.157127      -0.167281      -0.065955      -0.042695       0.108650              9.225162       4.717462      -0.628161      -0.837579      12.875668       3.309688      10.082355          -0.000808
           41              C       2.574272       9.152962       9.836190      -0.146297      29.432501 0.43426241E+03  0.10236567E+05                                 8.382191                            7.036656       0.044528       1.993484                    0.999483      29.400763      85.448268       0.607704       0.427574      -1.054099      -0.004246      -0.009338       0.000102       0.010259       0.001948       0.010996      -0.015739       0.031734       0.027375      -0.028249       0.004737       0.023512              9.160630       5.426664      -0.608081      -1.027154      11.855346       3.301578      10.199881           0.002759
           42              C       2.383522      10.087501      10.843650       0.079605      25.034354 0.34756816E+03  0.77839874E+04                                 7.639690                            6.366687       0.063305       2.037324                    0.999301      26.620100      76.518279       0.625354       0.437339      -1.043498      -0.007117      -0.026790       0.039200       0.048010       0.001763       0.011585      -0.028359       0.030589      -0.070810      -0.045167       0.014625       0.030541              8.375412       5.027815      -0.670777      -1.050266      10.419453       2.694810       9.678968          -0.002962
           43              C       2.002022       2.610237      10.306220       0.092503      27.651854 0.31468940E+03  0.68298818E+04                                 8.009813                            5.949384       0.243887       2.100675                    0.999808      25.467454      70.541308       0.669086       0.421787      -1.059899       0.033162      -0.020324      -0.028160       0.048019       0.001181       0.009738       0.035202       0.039704      -0.063566      -0.051476       0.016856       0.034620              9.459978       6.518976      -1.094447      -1.720216      12.344501      -4.687314       9.516458          -0.004197
           44              C       1.960721       1.565754      11.202343      -0.144827      34.729286 0.43075880E+03  0.10119306E+05                                 9.293598                            6.968851      -0.004303       1.972060                    0.999581      29.429834      84.998316       0.616694       0.422785      -1.058548       0.002268      -0.009522      -0.014666       0.017632      -0.000247      -0.005794       0.016483       0.026148       0.039327      -0.026613       0.004706       0.021907             10.954974       8.039756      -1.465928      -1.724391      14.214063      -5.655239      10.611105           0.003680
           45              C      -1.372635       9.944357       9.401419      -0.154882      29.659458 0.42694434E+03  0.99819494E+04                                 8.297841                            6.894509       0.198404       2.039841                    0.999744      29.061617      83.040673       0.627473       0.417510      -1.064585       0.000139      -0.012945      -0.000148       0.012946       0.005883       0.007094      -0.016645       0.019332       0.006969      -0.024534       0.009434       0.015100              9.023438       4.996783      -0.974553      -0.860656      10.235220       3.065274      11.838310           0.002666
           46              C      -1.173852       8.573929       9.512078       0.045833      32.868902 0.43335432E+03  0.10148459E+05                                 9.113221                            7.046878      -0.060345       2.000842                    0.999227      26.696436      75.827059       0.608650       0.429716      -1.059148      -0.008541       0.019433       0.028493       0.035531       0.010639       0.006865      -0.020579       0.042821      -0.067952      -0.039831       0.004516       0.035315             10.819806       5.455605      -1.158945      -1.122813      10.944267       4.704134      16.059545          -0.003633
           47              C      -1.570115      10.690988      10.549915       0.071463      24.824588 0.34319151E+03  0.76562355E+04                                 7.532824                            6.284619       0.143982       2.060179                    0.999454      26.647584      76.272344       0.636172       0.431571      -1.047709       0.006185      -0.032559       0.033505       0.047127       0.001090       0.009790      -0.024298       0.013608      -0.092469      -0.043716       0.018252       0.025463              8.161010       4.696282      -0.690695      -0.557611       9.348910       2.219752      10.437837          -0.002339
           48              C      -0.983739       7.704783       8.296997       0.563400      23.781815 0.26834722E+03  0.56748172E+04                                 7.777308                            5.889520      -0.103604       2.021046                    0.999207      23.066808      65.988961       0.597527       0.484723      -1.009588       0.005014      -0.012318      -0.058806       0.060292       0.017597       0.007918      -0.010826       0.158285      -0.163809      -0.065955      -0.042697       0.108652              9.225124       4.717451      -0.710950      -0.768549       9.001638       2.601385      13.956282          -0.000821
           49              C      -1.172378       8.029680      10.772725      -0.146293      29.432663 0.43426600E+03  0.10236672E+05                                 8.382218                            7.036688       0.044524       1.993480                    0.999483      29.400871      85.448648       0.607703       0.427575      -1.054099      -0.004243       0.001781      -0.009167       0.010257       0.010465       0.003892      -0.009492      -0.002433      -0.075127      -0.028249       0.004738       0.023511              9.160651       5.426687      -0.901045      -0.782897       9.085254       2.795139      12.970013           0.002756
           50              C      -1.363128       8.852639      11.873214       0.079613      25.034321 0.34756762E+03  0.77839716E+04                                 7.639678                            6.366680       0.063309       2.037326                    0.999301      26.620078      76.518166       0.625354       0.437339      -1.043498      -0.007117       0.043379      -0.019303       0.048010       0.011079       0.003818      -0.030083       0.040017      -0.042534      -0.045167       0.014625       0.030542              8.375394       5.027809      -0.912502      -0.848723       8.749403       2.389477      11.348970          -0.002963
           51              C      -1.744628       9.668732       4.421214       0.092512      27.651682 0.31468766E+03  0.68298328E+04                                 8.009784                            5.949373       0.243974       2.100707                    0.999808      25.467316      70.540805       0.669086       0.421788      -1.059899       0.033162      -0.024050      -0.025058       0.048021       0.009366       0.002904       0.030801       0.063694       0.008432      -0.051461       0.016854       0.034607              9.459936       6.518948      -1.495330      -1.385959      11.266388      -4.884389      10.594471          -0.004202
           52              C      -1.785929      10.738089       3.554926      -0.144823      34.729476 0.43076202E+03  0.10119404E+05                                 9.293636                            6.968881      -0.004311       1.972056                    0.999581      29.429951      84.998829       0.616692       0.422785      -1.058547       0.002269      -0.012714      -0.012007       0.017634      -0.005657      -0.001285       0.021209       0.000300      -0.038219      -0.026614       0.004705       0.021909             10.955010       8.039795      -1.432638      -1.752165      12.728651      -5.926824      12.096585           0.003677
           53              C      -0.410647       3.846933       2.088149      -0.154883      29.659460 0.42694404E+03  0.99819413E+04                                 8.297842                            6.894506       0.198402       2.039841                    0.999744      29.061621      83.040692       0.627474       0.417510      -1.064585      -0.000139      -0.002182       0.012760       0.012946       0.005920       0.007063      -0.013242       0.000716      -0.048875      -0.024534       0.009433       0.015101              9.023441       4.996782      -0.671354      -1.113449      10.701891       3.150599      11.371649           0.002667
           54              C      -0.609430       3.491612       3.416331       0.045830      32.868956 0.43335514E+03  0.10148482E+05                                 9.113229                            7.046883      -0.060341       2.000843                    0.999227      26.696457      75.827113       0.608650       0.429716      -1.059148       0.008541      -0.024533      -0.024241       0.035531       0.004840       0.011700      -0.021470       0.047697      -0.053319      -0.039830       0.004516       0.035314             10.819816       5.455608      -0.896074      -1.341983      14.229656       5.304797      12.774184          -0.003634
           55              C      -0.213167       2.851443       1.147140       0.071461      24.824595 0.34319133E+03  0.76562309E+04                                 7.532825                            6.284617       0.143980       2.060179                    0.999454      26.647589      76.272367       0.636172       0.431571      -1.047709      -0.006185      -0.038814       0.026002       0.047126       0.009435       0.002833      -0.029702       0.043165      -0.003796      -0.043715       0.018252       0.025463              8.161013       4.696282      -0.424302      -0.779719       9.617213       2.268811      10.169545          -0.002338
           56              C      -0.799543       4.530568       4.489833       0.563400      23.781804 0.26834702E+03  0.56748122E+04                                 7.777308                            5.889519      -0.103604       2.021046                    0.999207      23.066801      65.988948       0.597527       0.484724      -1.009588      -0.005014       0.055632       0.022694       0.060292       0.004624       0.018733      -0.010614       0.157126      -0.167283      -0.065955      -0.042697       0.108652              9.225125       4.717450      -0.628156      -0.837578      12.875587       3.309650      10.082336          -0.000821
           57              C      -0.610904       2.153639       3.724983      -0.146294      29.432644 0.43426565E+03  0.10236662E+05                                 8.382215                            7.036684       0.044524       1.993480                    0.999483      29.400873      85.448667       0.607703       0.427575      -1.054099       0.004243       0.009338      -0.000103       0.010257       0.001947       0.010994      -0.015739       0.031733       0.027375      -0.028248       0.004738       0.023510              9.160649       5.426684      -0.608082      -1.027155      11.855355       3.301587      10.199907           0.002756
           58              C      -0.420154       1.219100       2.717523       0.079611      25.034330 0.34756782E+03  0.77839772E+04                                 7.639679                            6.366681       0.063309       2.037326                    0.999301      26.620086      76.518198       0.625354       0.437339      -1.043498       0.007117       0.026790      -0.039200       0.048010       0.001763       0.011585      -0.028359       0.030589      -0.070812      -0.045167       0.014626       0.030541              8.375395       5.027808      -0.670774      -1.050264      10.419425       2.694800       9.678952          -0.002962
           59              C      -0.038654       8.696364       3.254953       0.092512      27.651659 0.31468759E+03  0.68298305E+04                                 8.009777                            5.949370       0.243976       2.100707                    0.999808      25.467312      70.540772       0.669086       0.421787      -1.059899      -0.033162       0.020324       0.028165       0.048021       0.001172       0.009735       0.035189       0.039696      -0.063562      -0.051461       0.016854       0.034607              9.459925       6.518945      -1.094431      -1.720207      12.344419      -4.687281       9.516411          -0.004201
           60              C       0.002647       9.740847       2.358830      -0.144823      34.729457 0.43076214E+03  0.10119408E+05                                 9.293634                            6.968884      -0.004312       1.972056                    0.999581      29.429951      84.998832       0.616692       0.422786      -1.058547      -0.002269       0.009524       0.014666       0.017634      -0.000246      -0.005796       0.016482       0.026150       0.039332      -0.026614       0.004706       0.021908             10.955005       8.039794      -1.465941      -1.724397      14.214097      -5.655235      10.611124           0.003678
           61              C       2.855009      -0.639098      12.026862       0.575368      24.799666 0.25074522E+03  0.52269880E+04                                 7.935458                            5.683183      -0.089713       2.030294                    0.999217      22.865568      65.499728       0.608283       0.483039      -1.007841      -0.000000      -0.050186       0.041843       0.065342       0.018413       0.022085       0.066485      -0.032101       0.080721      -0.052835      -0.036464       0.089298              9.725202      11.113782      -0.930260      -1.115759       9.747344      -3.918618       8.314480           0.001441
           62              C       2.855009       0.517691      11.062391       0.015429      37.044161 0.43580141E+03  0.10194526E+05                                 9.723287                            6.981978      -0.010930       2.006613                    0.999290      26.945517      75.867898       0.624206       0.419469      -1.068236      -0.000000       0.031250      -0.026054       0.040686       0.010682       0.012812       0.018518       0.041107      -0.027564      -0.031399      -0.003472       0.034870             12.054679       8.432711      -1.552346      -1.861901      15.146711      -7.006884      12.584615           0.003135
           63              C      -0.891641      11.945699       1.534311       0.575368      24.799708 0.25074579E+03  0.52270028E+04                                 7.935464                            5.683188      -0.089710       2.030293                    0.999217      22.865607      65.499866       0.608283       0.483038      -1.007841       0.000000       0.050187      -0.041844       0.065342       0.018413       0.022085       0.066484      -0.032100       0.080720      -0.052835      -0.036463       0.089297              9.725205      11.113793      -0.930260      -1.115759       9.747342      -3.918613       8.314479           0.001443
           64              C      -0.891641      10.788910       2.498782       0.015431      37.044268 0.43580334E+03  0.10194584E+05                                 9.723298                            6.981990      -0.010929       2.006613                    0.999290      26.945601      75.868201       0.624206       0.419468      -1.068236       0.000000      -0.031251       0.026054       0.040687       0.010680       0.012809       0.018515       0.041107      -0.027566      -0.031396      -0.003470       0.034866             12.054679       8.432727      -1.552352      -1.861907      15.146701      -7.006866      12.584611           0.003132
           65              N       3.529495       1.137744       1.782616      -0.191912      32.617988 0.53666545E+03  0.13115718E+05                                 8.662436                            7.621868      -0.120614       1.988574                    0.998625      28.035134      78.530852       0.617401       0.405929      -1.085983      -0.022928       0.080522       0.110108       0.138323       0.010622       0.009659      -0.061720       0.004493      -0.082726      -0.074938       0.018003       0.056936              9.370973       5.912243      -0.747623      -0.508566      10.249278       1.533290      11.951396           0.034611
           66              N       2.180523       9.757670      12.121383      -0.191915      32.618050 0.53666665E+03  0.13115758E+05                                 8.662455                            7.621883      -0.120613       1.988573                    0.998625      28.035176      78.531064       0.617399       0.405930      -1.085983       0.022927      -0.093829      -0.099010       0.138321       0.007591       0.012186      -0.064646       0.020506      -0.034686      -0.074937       0.018003       0.056935              9.370996       5.912255      -0.365818      -0.826899      11.353852       1.735240      10.846879           0.034616
           67              N      -1.566127      10.168857      11.778557      -0.191908      32.617973 0.53666518E+03  0.13115707E+05                                 8.662427                            7.621862      -0.120609       1.988576                    0.998625      28.035118      78.530754       0.617402       0.405929      -1.085984       0.022928      -0.080523      -0.110108       0.138324       0.010621       0.009659      -0.061720       0.004492      -0.082725      -0.074938       0.018002       0.056936              9.370960       5.912237      -0.747622      -0.508564      10.249270       1.533288      11.951372           0.034609
           68              N      -0.217155       1.548931       1.439790      -0.191911      32.618031 0.53666631E+03  0.13115745E+05                                 8.662445                            7.621876      -0.120607       1.988575                    0.998625      28.035158      78.530957       0.617400       0.405930      -1.085983      -0.022928       0.093830       0.099011       0.138321       0.007591       0.012185      -0.064646       0.020505      -0.034686      -0.074937       0.018002       0.056935              9.370982       5.912249      -0.365817      -0.826898      11.353829       1.735235      10.846869           0.034614
           69              N       2.855009       2.657555       9.278283      -0.203486      35.471935 0.47966179E+03  0.11318043E+05                                 8.920830                            6.996225       0.133441       2.068822                    0.999260      27.159394      73.052653       0.678338       0.382669      -1.109915       0.000000      -0.108693       0.090624       0.141517      -0.008274      -0.009924       0.065337       0.054392      -0.006618      -0.080569       0.022661       0.057908             10.327710       7.826085      -1.839121      -2.205844      12.296267      -3.925785      10.860778           0.044918
           70              N      -0.891641       8.649046       4.282890      -0.203502      35.471769 0.47966044E+03  0.11317984E+05                                 8.920736                            6.996166       0.133621       2.068877                    0.999260      27.159414      73.052207       0.678349       0.382664      -1.109921       0.000000       0.108708      -0.090634       0.141534      -0.008296      -0.009950       0.065336       0.054406      -0.006622      -0.080573       0.022642       0.057931             10.327586       7.825999      -1.839092      -2.205808      12.296115      -3.925737      10.860644           0.044928
           71              N      -0.891641      -1.723832      12.931257      -0.520444      52.593789 0.84414324E+03  0.22963979E+05                                11.590498                            9.534947      -0.068216       1.941917                    0.997411      33.524994      97.133421       0.557472       0.403879      -1.093978      -0.000002       0.048226      -0.040208       0.062789       0.007745       0.009287      -0.027484       0.009058      -0.029159      -0.035865       0.012620       0.023245             13.285142      17.249526       0.224294       0.269015      11.820318      -2.829826      10.785581           0.029803
           72              N      -0.891641      -0.814764      12.173323       0.447071      20.306049 0.21993592E+03  0.43415557E+04                                 6.141920                            4.959071       0.008597       2.117176                    0.998723      20.895404      54.256617       0.739982       0.419310      -1.067061      -0.000000      -0.030597       0.025510       0.039836       0.000348       0.000418       0.077110       0.106737      -0.050346      -0.109268       0.047488       0.061780              6.511076       5.311761       0.013322       0.015978       7.673687      -3.079157       6.547781           0.000169
           73              N      -0.891641       0.062912      11.441562      -0.349553      34.671655 0.49849997E+03  0.11794287E+05                                 8.432033                            7.131572       1.057949       2.333164                    0.999275      28.791463      75.809845       0.676648       0.382593      -1.117696      -0.000000      -0.066598       0.055526       0.086709       0.012258       0.014703      -0.007453       0.207090      -0.212541      -0.078744      -0.061908       0.140651              8.882852       8.103663       0.120734       0.144810      10.003298      -3.997500       8.541596           0.030311
           74              N       2.855009      13.030433       0.629916      -0.520446      52.593851 0.84414460E+03  0.22964026E+05                                11.590508                            9.534956      -0.068217       1.941916                    0.997411      33.525021      97.133531       0.557472       0.403879      -1.093977       0.000002      -0.048226       0.040208       0.062789       0.007744       0.009287      -0.027484       0.009059      -0.029159      -0.035865       0.012620       0.023244             13.285154      17.249552       0.224290       0.269010      11.820323      -2.829824      10.785586           0.029801
           75              N       2.855009      12.121365       1.387850       0.447071      20.306026 0.21993573E+03  0.43415510E+04                                 6.141912                            4.959067       0.008601       2.117177                    0.998723      20.895401      54.256600       0.739983       0.419310      -1.067061       0.000000       0.030597      -0.025510       0.039836       0.000348       0.000417       0.077110       0.106737      -0.050346      -0.109268       0.047488       0.061780              6.511066       5.311757       0.013322       0.015977       7.673672      -3.079147       6.547770           0.000169
           76              N       2.855009      11.243689       2.119611      -0.349552      34.671786 0.49850263E+03  0.11794368E+05                                 8.432068                            7.131604       1.057943       2.333163                    0.999275      28.791456      75.809949       0.676645       0.382594      -1.117695       0.000000       0.066597      -0.055525       0.086708       0.012257       0.014702      -0.007453       0.207090      -0.212541      -0.078744      -0.061908       0.140652              8.882887       8.103706       0.120734       0.144809      10.003331      -3.997509       8.541625           0.030313
           77              O       1.803971      -0.811411      12.689596      -0.531541      46.112169 0.66221753E+03  0.16846252E+05                                10.482374                            8.170593      -0.259022       1.966352                    0.994324      28.474991      78.133366       0.636892       0.378040      -1.119338       0.022115      -0.017939       0.008352       0.029675       0.036960      -0.024974       0.026251       0.040158       0.003813      -0.062471       0.018735       0.043736             12.622142      17.505975       3.580283      -5.756659       9.274296      -2.433223      11.086157           0.037686
           78              O       2.826724       4.839869       5.106188      -0.537555      30.109602 0.51335221E+03  0.12214080E+05                                 7.639832                            7.027413       0.743555       2.272240                    0.998508      27.989662      73.490801       0.713599       0.360750      -1.136201       0.002404      -0.004061       0.003974       0.006169       0.003807       0.014870      -0.025470       0.027174      -0.375328      -0.129890       0.052508       0.077382              7.886231       5.906685      -0.760285      -0.001792      11.151984       1.015502       6.600025           0.018513
           79              O       2.926468       3.011780       6.383922      -0.545812      39.497874 0.54614597E+03  0.13217712E+05                                 9.335196                            7.248184       0.216481       2.106356                    0.997830      28.147841      74.920254       0.701581       0.360729      -1.134443      -0.003900       0.039014      -0.036057       0.053267       0.007677       0.007796      -0.012329       0.055361       0.139879      -0.053802       0.004598       0.049204             11.252593       5.640750      -0.098358      -0.454952       7.071822       0.053991      21.045207           0.038312
           80              O       3.906047      -1.322017      12.077174      -0.531533      46.111940 0.66221389E+03  0.16846132E+05                                10.482331                            8.170563      -0.259016       1.966355                    0.994324      28.474914      78.133031       0.636894       0.378039      -1.119339      -0.022114      -0.011441       0.016144       0.029674      -0.031214       0.031866       0.028443       0.028172      -0.032147      -0.062472       0.018736       0.043736             12.622086      17.505894      -6.306667       2.486569      11.888445      -1.955258       8.471919           0.037687
           81              O       2.883294       7.154104       7.881889      -0.537558      30.109708 0.51335459E+03  0.12214152E+05                                 7.639853                            7.027432       0.743547       2.272237                    0.998508      27.989702      73.490971       0.713597       0.360751      -1.136201      -0.002404      -0.004638       0.003280       0.006168       0.013943       0.006419      -0.054620       0.186610       0.102976      -0.129891       0.052508       0.077383              7.886254       5.906701       0.134971      -0.748213       6.387963       0.144508      11.364099           0.018513
           82              O       2.783550       5.568429       9.450375      -0.545812      39.497854 0.54614551E+03  0.13217699E+05                                 9.335192                            7.248180       0.216482       2.106356                    0.997830      28.147841      74.920246       0.701581       0.360729      -1.134443       0.003900       0.042485      -0.031891       0.053265       0.006288       0.008954       0.005738      -0.043466      -0.156604      -0.053805       0.004598       0.049207             11.252588       5.640747      -0.429846      -0.178576      20.574128       2.522584       7.542889           0.038312
           83              O       0.159397      12.118012       0.871577      -0.531541      46.112253 0.66221894E+03  0.16846297E+05                                10.482386                            8.170601      -0.259023       1.966351                    0.994324      28.475023      78.133485       0.636892       0.378040      -1.119338      -0.022115       0.017940      -0.008351       0.029676       0.036960      -0.024973       0.026251       0.040157       0.003811      -0.062470       0.018735       0.043736             12.622155      17.506002       3.580286      -5.756661       9.274302      -2.433219      11.086160           0.037686
           84              O      -0.863356       6.466732       8.454985      -0.537533      30.109731 0.51335465E+03  0.12214147E+05                                 7.639822                            7.027402       0.743585       2.272244                    0.998508      27.989885      73.491309       0.713604       0.360748      -1.136204      -0.002397       0.004062      -0.003970       0.006165       0.003824       0.014867      -0.025477       0.027157      -0.375358      -0.129901       0.052520       0.077381              7.886224       5.906687      -0.760287      -0.001795      11.151981       1.015524       6.600002           0.018514
           85              O      -0.963100       8.294821       7.177251      -0.545809      39.496146 0.54612105E+03  0.13216924E+05                                 9.334814                            7.247934       0.216786       2.106454                    0.997831      28.147557      74.918335       0.701607       0.360720      -1.134453       0.003912      -0.039009       0.036062       0.053268       0.007722       0.007869      -0.012326       0.055361       0.139872      -0.053816       0.004594       0.049222             11.252072       5.640547      -0.098350      -0.454922       7.071548       0.053909      21.044122           0.038294
           86              O      -1.942679      12.628618       1.483999      -0.531533      46.112021 0.66221525E+03  0.16846176E+05                                10.482342                            8.170571      -0.259017       1.966355                    0.994324      28.474945      78.133144       0.636894       0.378039      -1.119339       0.022114       0.011441      -0.016145       0.029675      -0.031213       0.031866       0.028443       0.028173      -0.032146      -0.062471       0.018735       0.043736             12.622097      17.505919      -6.306669       2.486572      11.888446      -1.955254       8.471926           0.037687
           87              O      -0.919926       4.152497       5.679284      -0.537535      30.109726 0.51335455E+03  0.12214144E+05                                 7.639821                            7.027402       0.743585       2.272244                    0.998508      27.989874      73.491275       0.713604       0.360748      -1.136204       0.002398       0.004636      -0.003282       0.006166       0.013937       0.006436      -0.054629       0.186610       0.103005      -0.129900       0.052519       0.077380              7.886224       5.906687       0.134969      -0.748213       6.387915       0.144523      11.364070           0.018514
           88              O      -0.820182       5.738172       4.110798      -0.545809      39.496137 0.54612077E+03  0.13216916E+05                                 9.334813                            7.247932       0.216782       2.106452                    0.997831      28.147554      74.918330       0.701607       0.360720      -1.134452      -0.003911      -0.042491       0.031888       0.053269       0.006353       0.009010       0.005742      -0.043459      -0.156583      -0.053814       0.004593       0.049221             11.252072       5.640546      -0.429818      -0.178563      20.573108       2.522368       7.542562           0.038294

******************************************************
Auxiliary information for the entire system
The total spin magnetic moment of the unit cell is   7.011471
The total net atomic charge of the unit cell is   -0.000001
Accuracy of reproducing the electrostatic potential in the unit cell:
  The inner radius (bohr) =    5.0000
  The outer radius (bohr) =   12.0000
  Valid grid points have density less than (e/(bohr^3)) =    0.0001
  The number of valid grid points were=        34996
  The rms potential error without charges in kcal/mol is=      6.77825
  The rms potential error with partial charges in kcal/mol is=      0.57783
  The RRMSE value at monopole order=      0.08525
  The rms potential error with partial charges and cloud penetration in kcal/mol is=      0.59116
  The RRMSE value at monopole order with cloud penetration is=      0.08721
  The rms potential error with partial charges and atomic dipoles in kcal/mol is=      0.23677
  The RRMSE value at dipole order=      0.03493
  The rms potential error with partial charges, atomic dipoles and cloud penetration in kcal/mol is=      0.23017
  The RRMSE value at dipole order with cloud penetration=      0.03396

******************************************************
The electron densities and ab initio electrostatic potential were computed in VASP using the PBE functional and
projector augmented wave method. See the main text of the journal article for a description of computational details.
The atomic charges, dipoles, and quadrupoles were computed with the DDEC6 method as described in
(a) T. A. Manz and N. Gabaldon Limas, RSC Adv. 6 (2016) 47771-47801 DOI: 10.1039/c6ra04656h
(b) N. Gabaldon Limas and T. A. Manz, RSC Adv. 8 (2018) 2678-2707 DOI: 10.1039/c7ra11829e.
For each atom in the material, the electron cloud parameters were fit to the spherically averaged atom-in-material
electron density using radial positions for which this density was between 10^-4 and 10^-2 electrons per cubic bohr.
The polarizabilities, dispersion coefficients, and quantum Drude oscillator (QDO) parameters were fit using the MCLF method.
The magnetic structure of the system was optimized in VASP from the default ferromagnetic initial guess using spin polarization.
The atomic spin moments (ASMs) were computed on this optimized magnetic structure using the DDEC6 partition as inputs
to the method of T. A. Manz and D. S. Sholl, J. Chem. Theory Comput. 7 (2011) 4146-4164 DOI: 10.1021/ct200539n.
The RMSE and RRMSE were computed using a uniform grid with Ewald summation.
