# Supplementary material for: A collection of forcefield precursors for metal–organic frameworks
Source: RSC Adv. 2019 Nov 13;9(63):36492–507. doi: 10.1039/c9ra07327b (PMC9075174; doi:10.1039/c9ra07327b)
Supplement: RA-009-C9RA07327B-s5533 [file RA-009-C9RA07327B-s5533.xyz]

  116
jmolscript: load "" {1 1 1} spacegroup "x,y,z" unitcell [{     11.077000     0.000000     0.000000 }, {      0.000000    14.815600     0.000000 }, {      0.000000    -2.112130    13.266519 }]
Ni    -0.015175    12.295466    11.783986     0.965389
Ni     1.641501    12.618386     1.226888     0.867731
Ni     5.523325    -0.648061     8.115793     0.965363
Ni     7.180001     1.141149     5.406372     0.867722
Ni     0.015175     0.408004     1.482533     0.965370
Ni     9.435499     0.085084    12.039631     0.867739
Ni     5.553675    13.351531     5.150726     0.965348
Ni     3.896999    11.562321     7.860147     0.867728
H      0.687882    -0.339502    12.769025     0.435756
H      4.054182    -1.260975    12.303370     0.112597
H      4.403108    13.838800     1.193987     0.101978
H      5.508592    11.083738    12.096412     0.117123
H      1.155331     9.970475     2.561765     0.100692
H      0.614774     7.830946     2.088150     0.126394
H      0.096370     6.771820    11.625451     0.125681
H      0.794221     8.863755    12.183971     0.088588
H      6.226382    11.986907     7.130754     0.435742
H      9.592682    12.908380     7.596409     0.112594
H      9.941607    -0.079265     5.439273     0.101973
H     -0.029908     0.563667     7.803366     0.117122
H      6.693831     3.789060     4.071495     0.100703
H      6.153274     5.928589     4.545109     0.126417
H      5.634870     4.875585     8.274328     0.125714
H      6.332721     2.783650     7.715807     0.088600
H     10.389118    13.042972     0.497494     0.435753
H      7.022818    13.964445     0.963149     0.112600
H      6.673893    -1.135330    12.072532     0.101979
H      5.568408     1.619732     1.170107     0.117119
H      9.921669     2.732995    10.704754     0.100697
H     10.462226     4.872524    11.178369     0.126394
H     10.980630     5.931650     1.641068     0.125688
H     10.282779     3.839715     1.082548     0.088590
H      4.850618     0.716563     6.135765     0.435741
H      1.484318    -0.204910     5.670110     0.112594
H      1.135393    12.782735     7.827246     0.101975
H      0.029908    12.139803     5.463153     0.117119
H      4.383169     8.914410     9.195024     0.100705
H      4.923727     6.774881     8.721410     0.126414
H      5.442130     7.827885     4.992191     0.125721
H      4.744279     9.919820     5.550712     0.088603
C      4.189321    12.636585    12.616460    -0.145606
C      4.362123    -0.047541     0.884877    -0.159358
C      5.444346    12.044576    11.914661    -0.139418
C      2.928759    11.807649    12.286123     0.640664
C      3.110422     0.588667     1.476564     0.630331
C      5.267114    12.281976    10.414217     0.662741
C      0.970345     9.748372     1.676888     0.105598
C      0.604804     8.463771     1.407578    -0.185365
C      0.227079     8.098470     0.156545     0.115355
C      0.320125     6.952650    12.509001    -0.185747
C      0.745482     8.223309    12.856584     0.121667
C      9.727821    -0.989180     7.283319    -0.145606
C      9.900623    13.807076     5.748383    -0.159358
C     10.982846    -0.397171     7.985118    -0.139418
C      8.467259    -0.160244     7.613655     0.640662
C      8.648922    13.170868     5.156696     0.630327
C     10.805614    -0.634571     9.485561     0.662745
C      6.508845     4.011163     4.956371     0.105615
C      6.143304     5.295764     5.225682    -0.185353
C      5.765579     5.661065     6.476715     0.115369
C      5.858625     4.694755     7.390778    -0.185734
C      6.283982     3.424096     7.043195     0.121681
C      6.887679     0.066885     0.650059    -0.145607
C      6.714877    12.751011    12.381642    -0.159358
C      5.632655     0.658894     1.351858    -0.139417
C      8.148241     0.895821     0.980396     0.640662
C      7.966578    12.114803    11.789955     0.630334
C      5.809887     0.421494     2.852302     0.662740
C     10.106655     2.955098    11.589631     0.105599
C     10.472196     4.239699    11.858941    -0.185364
C     10.849922     4.605000    13.109974     0.115359
C     10.756875     5.750820     0.757518    -0.185745
C     10.331518     4.480161     0.409935     0.121670
C      1.349179    13.692650     5.983200    -0.145606
C      1.176377    -1.103606     7.518136    -0.159359
C      0.094155    13.100641     5.281401    -0.139417
C      2.609741    12.863714     5.652864     0.640660
C      2.428078    -0.467398     8.109823     0.630329
C      0.271386    13.338041     3.780958     0.662743
C      4.568155     8.692307     8.310148     0.105611
C      4.933696     7.407706     8.040837    -0.185353
C      5.311422     7.042405     6.789804     0.115370
C      5.218375     8.008715     5.875741    -0.185734
C      4.793018     9.279374     6.223324     0.121681
N      1.076684    10.687173     0.777418    -0.206198
N      6.615184     3.072362     5.855841    -0.206187
N     10.000316     2.016297    12.489101    -0.206198
N      4.461816     9.631108     7.410678    -0.206186
O      2.056999    12.362367    11.584324    -0.545104
O      2.835712    10.640973    12.765045    -0.612327
O      2.065861    -0.142369     1.499117    -0.601133
O      3.123714     1.758595     1.870579    -0.559599
O      4.717694    11.379696     9.744258    -0.569478
O      5.642624    -1.432124     9.972442    -0.538520
O     -0.017723    -0.794720    12.901690    -0.870494
O      7.595499    -0.714962     8.315454    -0.545107
O      8.374212     1.006432     7.134734    -0.612333
O      7.604361    13.901904     5.134143    -0.601129
O      8.662214    12.000940     4.762680    -0.559596
O     10.256194     0.267709    10.155520    -0.569474
O      0.104124    13.079529     9.927336    -0.538516
O      5.520777    12.442125     6.998089    -0.870488
O      9.020001     0.341103     1.682195    -0.545095
O      8.241288     2.062497     0.501474    -0.612322
O      9.011140    12.845839    11.767402    -0.601135
O      7.953286    10.944875    11.395940    -0.559586
O      6.359306     1.323774     3.522261    -0.569483
O      5.434376    14.135594     3.294077    -0.538522
O      0.017723    13.498190     0.364829    -0.870499
O      3.481501    13.418432     4.951065    -0.545103
O      2.702788    11.697038     6.131785    -0.612330
O      3.472640    -1.198434     8.132376    -0.601126
O      2.414786     0.702530     8.503839    -0.559586
O      0.820806    12.435761     3.110999    -0.569478
O     10.972876    -0.376059     3.339183    -0.538515
O      5.556223     0.261345     6.268430    -0.870497

The following XYZ coordinates are in angstroms. Other properties are in atomic units.
The sperically averaged electron density of each atom fit to a function of the form exp(a - br)
eigen_1, eigen_2 and eigen_3 are the three eigenvalues of traceless quadrupole moment tensor
  atom number  atomic symbol              X              Y              Z     net charge C6 coefficient C8 coefficient C10 coefficient fluctuating dipole atomic polarizability isotropic forcefield polarizability              a              b squared Pearson coefficient          <r^3>          <r^4>         wp_QDO          m_QDO          q_QDO       dipole_x       dipole_y       dipole_z         dipole            Qxy            Qxz            Qyz     Q(x^2-y^2)  Q(3z^2 - R^2)        eigen_1        eigen_2        eigen_3 static polarizability      alpha(xx)      alpha(xy)      alpha(xz)      alpha(yy)      alpha(yz)      alpha(zz) atomic spin moment
            1             Ni      -0.015175      12.295466      11.783986       0.965389      91.291796 0.18557024E+04  0.58262595E+05                                15.520755                           13.141351       0.310037       2.009857                    0.995543      42.983379     112.306972       0.559013       0.348982      -1.197135       0.012551       0.002762      -0.000203       0.012853      -0.010534      -0.012736       0.071513      -0.062622       0.162685      -0.060180      -0.046441       0.106621             19.045383      23.927080      -3.094209       1.746478      11.925648      -4.566252      21.283420           1.803511
            2             Ni       1.641501      12.618386       1.226888       0.867731      93.096130 0.19427328E+04  0.61499859E+05                                15.442877                           13.270418       0.627676       2.091119                    0.995544      44.119298     114.541399       0.569190       0.339928      -1.208909       0.062190       0.080332       0.024467       0.104496      -0.077244       0.069030      -0.060810       0.136059       0.037484      -0.116988      -0.035899       0.152887             18.220151      15.335026       3.978517      -3.002014      21.372965      -0.403556      17.952463           1.752046
            3             Ni       5.523325      -0.648061       8.115793       0.965363      91.293397 0.18557433E+04  0.58264288E+05                                15.521048                           13.141592       0.309987       2.009837                    0.995543      42.983526     112.308296       0.559001       0.348987      -1.197129       0.012552      -0.002764       0.000203       0.012855       0.010533       0.012738       0.071514      -0.062617       0.162690      -0.060177      -0.046444       0.106622             19.045752      23.927555       3.094279      -1.746534      11.925826      -4.566343      21.283875           1.803517
            4             Ni       7.180001       1.141149       5.406372       0.867722      93.096847 0.19427559E+04  0.61500799E+05                                15.442976                           13.270520       0.627651       2.091109                    0.995544      44.119460     114.542175       0.569187       0.339930      -1.208908       0.062187      -0.080336      -0.024467       0.104498       0.077235      -0.069025      -0.060806       0.136049       0.037489      -0.116979      -0.035895       0.152874             18.220229      15.335129      -3.978477       3.002084      21.372914      -0.403619      17.952644           1.751963
            5             Ni       0.015175       0.408004       1.482533       0.965370      91.293090 0.18557365E+04  0.58264004E+05                                15.520990                           13.141548       0.310010       2.009845                    0.995543      42.983502     112.308053       0.559003       0.348986      -1.197130      -0.012549      -0.002763       0.000206       0.012851      -0.010531      -0.012738       0.071514      -0.062624       0.162698      -0.060182      -0.046442       0.106624             19.045676      23.927447      -3.094270       1.746527      11.925825      -4.566330      21.283755           1.803518
            6             Ni       9.435499       0.085084      12.039631       0.867739      93.095803 0.19427235E+04  0.61499478E+05                                15.442824                           13.270371       0.627685       2.091122                    0.995543      44.119249     114.541100       0.569193       0.339928      -1.208910      -0.062191      -0.080331      -0.024467       0.104496      -0.077242       0.069030      -0.060809       0.136056       0.037482      -0.116985      -0.035900       0.152885             18.220091      15.334972       3.978511      -3.002008      21.372895      -0.403562      17.952406           1.752023
            7             Ni       5.553675      13.351531       5.150726       0.965348      91.294453 0.18557710E+04  0.58265419E+05                                15.521217                           13.141733       0.309975       2.009830                    0.995543      42.983686     112.309235       0.558994       0.348989      -1.197126      -0.012551       0.002768      -0.000204       0.012854       0.010534       0.012738       0.071512      -0.062615       0.162704      -0.060179      -0.046443       0.106622             19.045963      23.927817       3.094324      -1.746563      11.925953      -4.566400      21.284120           1.803485
            8             Ni       3.896999      11.562321       7.860147       0.867728      93.096801 0.19427544E+04  0.61500701E+05                                15.442917                           13.270469       0.627678       2.091117                    0.995544      44.119586     114.542223       0.569191       0.339927      -1.208910      -0.062186       0.080336       0.024466       0.104497       0.077234      -0.069023      -0.060804       0.136044       0.037485      -0.116975      -0.035894       0.152869             18.220161      15.335070      -3.978468       3.002072      21.372846      -0.403625      17.952567           1.751962
            9              H       0.687882      -0.339502      12.769025       0.435756       0.444356 0.28794282E+01  0.22820821E+02                                 1.151507                            1.153864      -1.287391       2.483962                    0.999782       2.247219       6.471227       0.445704       1.733941      -0.630436       0.029310       0.018497      -0.007958       0.035560       0.010646      -0.004873      -0.003824       0.006749      -0.024220      -0.009633      -0.007115       0.016748              1.157076       1.270978       0.063037      -0.015755       1.141621      -0.027447       1.058630           0.002495
           10              H       4.054182      -1.260975      12.303370       0.112597       1.195499 0.10414603E+02  0.10881760E+03                                 1.861771                            1.886891      -0.939704       2.434032                    0.996414       3.583426      10.227913       0.457265       1.281982      -0.711184      -0.002248       0.039442      -0.011488       0.041143      -0.002139       0.003156      -0.002381      -0.008824      -0.012539      -0.006575      -0.001225       0.007799              1.873107       1.839200      -0.070483       0.013137       1.881127      -0.196942       1.898993           0.000143
           11              H       4.403108      13.838800       1.193987       0.101978       1.380400 0.12517788E+02  0.13823999E+03                                 2.091961                            2.094564      -1.489097       2.152231                    0.991249       4.212677      12.746584       0.421997       1.314289      -0.700167       0.009742      -0.034149       0.009815       0.036843      -0.005779      -0.006651      -0.004227      -0.008106      -0.014583      -0.012607       0.003072       0.009535              2.140925       2.125467       0.113562       0.093434       2.098056      -0.196476       2.199254           0.000359
           12              H       5.508592      11.083738      12.096412       0.117123       1.379276 0.12290647E+02  0.13412122E+03                                 2.062803                            2.060488      -1.228717       2.296381                    0.992939       3.803364      11.167990       0.433298       1.295378      -0.707897       0.003040      -0.038361       0.011853       0.040266       0.002272       0.004835      -0.002324      -0.020351       0.001047      -0.012600       0.001998       0.010602              2.084408       2.051959       0.031361      -0.011686       2.250091      -0.085269       1.951172           0.000587
           13              H       1.155331       9.970475       2.561765       0.100692       1.190428 0.82553012E+01  0.80353123E+02                                 1.748170                            1.597651      -0.964753       2.419414                    0.998480       3.302576       8.725481       0.542718       1.159477      -0.738663       0.004395       0.010446       0.047649       0.048978       0.005511       0.005250      -0.006298      -0.012031       0.053887      -0.018584      -0.001514       0.020098              1.824015       1.373433       0.098484       0.240652       1.725428       0.429958       2.373184           0.000457
           14              H       0.614774       7.830946       2.088150       0.126394       1.060668 0.74546964E+01  0.70312124E+02                                 1.580639                            1.492705      -0.850153       2.483082                    0.999378       3.084830       7.867927       0.579371       1.120854      -0.749408       0.002051      -0.022335       0.024885       0.033501       0.002625       0.005555      -0.003777      -0.020378       0.036380      -0.017799       0.003560       0.014239              1.602591       1.239803       0.089142       0.043113       1.930746      -0.289321       1.637223           0.000240
           15              H       0.096370       6.771820      11.625451       0.125681       1.057400 0.75074651E+01  0.70977630E+02                                 1.581298                            1.501771      -0.827946       2.491352                    0.999570       3.092399       7.912152       0.575086       1.126537      -0.748009      -0.007897      -0.005912      -0.032390       0.033859       0.004872       0.004854      -0.003398      -0.016899       0.037998      -0.017134       0.003055       0.014079              1.592482       1.282376       0.136141       0.170662       1.606773       0.195351       1.888296           0.000263
           16              H       0.794221       8.863755      12.183971       0.088588       1.408633 0.10212226E+02  0.10542548E+03                                 1.999918                            1.810610      -1.097283       2.347887                    0.996538       3.603676       9.988273       0.492856       1.203818      -0.727634       0.003328       0.029426      -0.035220       0.046015       0.002749       0.003360      -0.004556      -0.012656       0.057322      -0.016960      -0.003256       0.020216              2.111895       1.547844       0.190383      -0.088780       2.662444      -0.649482       2.125395           0.001036
           17              H       6.226382      11.986907       7.130754       0.435742       0.444376 0.28795989E+01  0.22822496E+02                                 1.151540                            1.153897      -1.287393       2.483954                    0.999782       2.247271       6.471408       0.445699       1.733936      -0.630437       0.029310      -0.018496       0.007958       0.035560      -0.010646       0.004873      -0.003824       0.006750      -0.024221      -0.009634      -0.007115       0.016749              1.157109       1.271018      -0.063042       0.015756       1.141652      -0.027448       1.058658           0.002494
           18              H       9.592682      12.908380       7.596409       0.112594       1.195510 0.10414727E+02  0.10881921E+03                                 1.861782                            1.886902      -0.939707       2.434029                    0.996414       3.583444      10.227978       0.457263       1.281982      -0.711184      -0.002248      -0.039442       0.011488       0.041142       0.002140      -0.003156      -0.002381      -0.008824      -0.012540      -0.006574      -0.001225       0.007799              1.873118       1.839211       0.070484      -0.013137       1.881137      -0.196944       1.899005           0.000141
           19              H       9.941607      -0.079265       5.439273       0.101973       1.380406 0.12517877E+02  0.13824139E+03                                 2.091980                            2.094582      -1.489095       2.152231                    0.991249       4.212698      12.746720       0.421991       1.314303      -0.700164       0.009742       0.034149      -0.009814       0.036843       0.005778       0.006651      -0.004226      -0.008105      -0.014582      -0.012606       0.003072       0.009534              2.140945       2.125487      -0.113564      -0.093435       2.098074      -0.196479       2.199275           0.000359
           20              H      -0.029908       0.563667       7.803366       0.117122       1.379273 0.12290614E+02  0.13412079E+03                                 2.062802                            2.060488      -1.228716       2.296383                    0.992939       3.803354      11.167963       0.433297       1.295382      -0.707896       0.003040       0.038361      -0.011854       0.040266      -0.002272      -0.004835      -0.002324      -0.020351       0.001047      -0.012600       0.001998       0.010602              2.084407       2.051959      -0.031361       0.011686       2.250091      -0.085269       1.951173           0.000589
           21              H       6.693831       3.789060       4.071495       0.100703       1.190416 0.82551924E+01  0.80351772E+02                                 1.748155                            1.597638      -0.964745       2.419420                    0.998480       3.302544       8.725371       0.542721       1.159474      -0.738663       0.004396      -0.010446      -0.047649       0.048978      -0.005511      -0.005250      -0.006299      -0.012030       0.053887      -0.018584      -0.001514       0.020098              1.823998       1.373422      -0.098481      -0.240649       1.725408       0.429950       2.373165           0.000457
           22              H       6.153274       5.928589       4.545109       0.126417       1.060596 0.74540290E+01  0.70303833E+02                                 1.580519                            1.492599      -0.850114       2.483100                    0.999378       3.084720       7.867380       0.579418       1.120796      -0.749422       0.002051       0.022334      -0.024886       0.033501      -0.002624      -0.005556      -0.003778      -0.020377       0.036382      -0.017799       0.003559       0.014241              1.602465       1.239724      -0.089128      -0.043107       1.930573      -0.289291       1.637099           0.000239
           23              H       5.634870       4.875585       8.274328       0.125714       1.057282 0.75063585E+01  0.70963922E+02                                 1.581108                            1.501602      -0.827893       2.491377                    0.999571       3.092230       7.911309       0.575157       1.126449      -0.748031      -0.007897       0.005911       0.032390       0.033859      -0.004871      -0.004854      -0.003399      -0.016898       0.038003      -0.017134       0.003053       0.014081              1.592287       1.282243      -0.136112      -0.170630       1.606567       0.195314       1.888052           0.000261
           24              H       6.332721       2.783650       7.715807       0.088600       1.408592 0.10211841E+02  0.10542013E+03                                 1.999848                            1.810552      -1.097282       2.347891                    0.996538       3.603593       9.987863       0.492875       1.203786      -0.727641       0.003329      -0.029427       0.035220       0.046016      -0.002749      -0.003361      -0.004556      -0.012656       0.057326      -0.016961      -0.003256       0.020217              2.111816       1.547796      -0.190369       0.088775       2.662327      -0.649451       2.125325           0.001034
           25              H      10.389118      13.042972       0.497494       0.435753       0.444361 0.28794715E+01  0.22821249E+02                                 1.151515                            1.153873      -1.287392       2.483960                    0.999782       2.247233       6.471278       0.445703       1.733941      -0.630436      -0.029309      -0.018497       0.007959       0.035560       0.010646      -0.004873      -0.003824       0.006749      -0.024219      -0.009633      -0.007115       0.016749              1.157085       1.270988       0.063038      -0.015755       1.141629      -0.027447       1.058637           0.002496
           26              H       7.022818      13.964445       0.963149       0.112600       1.195496 0.10414555E+02  0.10881692E+03                                 1.861763                            1.886882      -0.939704       2.434032                    0.996414       3.583416      10.227859       0.457267       1.281977      -0.711185       0.002247      -0.039442       0.011489       0.041143      -0.002139       0.003156      -0.002381      -0.008825      -0.012540      -0.006575      -0.001225       0.007800              1.873098       1.839192      -0.070483       0.013137       1.881119      -0.196940       1.898984           0.000143
           27              H       6.673893      -1.135330      12.072532       0.101979       1.380396 0.12517759E+02  0.13823971E+03                                 2.091965                            2.094568      -1.489092       2.152233                    0.991249       4.212678      12.746622       0.421994       1.314297      -0.700165      -0.009742       0.034149      -0.009815       0.036843      -0.005779      -0.006651      -0.004227      -0.008106      -0.014583      -0.012607       0.003072       0.009535              2.140930       2.125471       0.113563       0.093433       2.098060      -0.196476       2.199258           0.000358
           28              H       5.568408       1.619732       1.170107       0.117119       1.379290 0.12290822E+02  0.13412371E+03                                 2.062824                            2.060509      -1.228726       2.296377                    0.992939       3.803389      11.168114       0.433294       1.295386      -0.707895      -0.003041       0.038361      -0.011853       0.040266       0.002272       0.004835      -0.002323      -0.020350       0.001048      -0.012599       0.001998       0.010601              2.084429       2.051981       0.031361      -0.011686       2.250115      -0.085271       1.951192           0.000588
           29              H       9.921669       2.732995      10.704754       0.100697       1.190425 0.82552823E+01  0.80352923E+02                                 1.748169                            1.597651      -0.964743       2.419418                    0.998480       3.302576       8.725491       0.542717       1.159479      -0.738662      -0.004396      -0.010445      -0.047649       0.048978       0.005511       0.005250      -0.006299      -0.012031       0.053887      -0.018584      -0.001514       0.020098              1.824013       1.373432       0.098484       0.240651       1.725427       0.429958       2.373180           0.000457
           30              H      10.462226       4.872524      11.178369       0.126394       1.060678 0.74547955E+01  0.70313399E+02                                 1.580661                            1.492724      -0.850154       2.483082                    0.999378       3.084843       7.868018       0.579361       1.120868      -0.749404      -0.002050       0.022336      -0.024885       0.033502       0.002625       0.005555      -0.003777      -0.020378       0.036379      -0.017799       0.003560       0.014239              1.602613       1.239818       0.089145       0.043114       1.930777      -0.289326       1.637245           0.000241
           31              H      10.980630       5.931650       1.641068       0.125688       1.057375 0.75072339E+01  0.70974799E+02                                 1.581261                            1.501739      -0.827936       2.491358                    0.999570       3.092362       7.911985       0.575098       1.126523      -0.748013       0.007897       0.005912       0.032390       0.033859       0.004872       0.004854      -0.003398      -0.016899       0.037998      -0.017133       0.003054       0.014079              1.592444       1.282350       0.136135       0.170655       1.606734       0.195343       1.888249           0.000264
           32              H      10.282779       3.839715       1.082548       0.088590       1.408623 0.10212135E+02  0.10542430E+03                                 1.999909                            1.810602      -1.097274       2.347893                    0.996538       3.603658       9.988209       0.492857       1.203818      -0.727634      -0.003328      -0.029426       0.035220       0.046016       0.002749       0.003360      -0.004556      -0.012656       0.057322      -0.016960      -0.003256       0.020216              2.111884       1.547837       0.190381      -0.088779       2.662429      -0.649479       2.125387           0.001036
           33              H       4.850618       0.716563       6.135765       0.435741       0.444377 0.28796055E+01  0.22822550E+02                                 1.151539                            1.153896      -1.287385       2.483956                    0.999782       2.247272       6.471400       0.445701       1.733929      -0.630438      -0.029310       0.018496      -0.007959       0.035560      -0.010646       0.004873      -0.003825       0.006750      -0.024220      -0.009634      -0.007115       0.016749              1.157108       1.271017      -0.063042       0.015756       1.141651      -0.027448       1.058657           0.002495
           34              H       1.484318      -0.204910       5.670110       0.112594       1.195502 0.10414626E+02  0.10881789E+03                                 1.861774                            1.886893      -0.939708       2.434030                    0.996414       3.583427      10.227914       0.457264       1.281982      -0.711184       0.002248       0.039442      -0.011489       0.041143       0.002140      -0.003156      -0.002381      -0.008825      -0.012539      -0.006575      -0.001225       0.007800              1.873109       1.839202       0.070484      -0.013137       1.881129      -0.196943       1.898996           0.000144
           35              H       1.135393      12.782735       7.827246       0.101975       1.380408 0.12517905E+02  0.13824184E+03                                 2.091984                            2.094586      -1.489094       2.152232                    0.991249       4.212706      12.746764       0.421990       1.314305      -0.700163      -0.009742      -0.034149       0.009814       0.036843       0.005779       0.006651      -0.004227      -0.008105      -0.014581      -0.012606       0.003072       0.009534              2.140950       2.125492      -0.113565      -0.093435       2.098078      -0.196479       2.199280           0.000358
           36              H       0.029908      12.139803       5.463153       0.117119       1.379284 0.12290753E+02  0.13412272E+03                                 2.062817                            2.060501      -1.228721       2.296380                    0.992939       3.803372      11.168042       0.433295       1.295384      -0.707896      -0.003040      -0.038361       0.011853       0.040266      -0.002272      -0.004835      -0.002323      -0.020350       0.001047      -0.012599       0.001998       0.010601              2.084422       2.051973      -0.031361       0.011686       2.250107      -0.085270       1.951186           0.000587
           37              H       4.383169       8.914410       9.195024       0.100705       1.190407 0.82551244E+01  0.80350965E+02                                 1.748148                            1.597633      -0.964735       2.419425                    0.998480       3.302535       8.725347       0.542721       1.159476      -0.738663      -0.004397       0.010446       0.047649       0.048978      -0.005511      -0.005251      -0.006299      -0.012030       0.053888      -0.018584      -0.001514       0.020098              1.823990       1.373418      -0.098481      -0.240647       1.725402       0.429947       2.373151           0.000455
           38              H       4.923727       6.774881       8.721410       0.126414       1.060608 0.74541472E+01  0.70305354E+02                                 1.580546                            1.492623      -0.850116       2.483101                    0.999378       3.084735       7.867488       0.579405       1.120814      -0.749418      -0.002051      -0.022335       0.024886       0.033502      -0.002624      -0.005556      -0.003778      -0.020377       0.036382      -0.017799       0.003559       0.014241              1.602494       1.239742      -0.089132      -0.043108       1.930613      -0.289297       1.637126           0.000238
           39              H       5.442130       7.827885       4.992191       0.125721       1.057245 0.75060112E+01  0.70959614E+02                                 1.581048                            1.501548      -0.827882       2.491383                    0.999571       3.092181       7.911052       0.575179       1.126421      -0.748037       0.007896      -0.005911      -0.032390       0.033859      -0.004871      -0.004854      -0.003400      -0.016897       0.038004      -0.017134       0.003052       0.014082              1.592226       1.282201      -0.136103      -0.170620       1.606502       0.195301       1.887975           0.000260
           40              H       4.744279       9.919820       5.550712       0.088603       1.408570 0.10211640E+02  0.10541742E+03                                 1.999818                            1.810527      -1.097269       2.347898                    0.996538       3.603558       9.987697       0.492883       1.203776      -0.727644      -0.003329       0.029427      -0.035220       0.046016      -0.002749      -0.003361      -0.004556      -0.012656       0.057326      -0.016961      -0.003257       0.020217              2.111782       1.547776      -0.190363       0.088773       2.662277      -0.649436       2.125292           0.001034
           41              C       4.189321      12.636585      12.616460      -0.145606      33.390326 0.48403121E+03  0.11744140E+05                                 9.314995                            7.428119      -0.448381       1.862448                    0.995881      29.579637      87.722465       0.590531       0.427480      -1.052301       0.088773      -0.010234       0.042411       0.098914      -0.025760       0.006429      -0.005506      -0.000855       0.026871      -0.030256       0.004687       0.025569             11.916513      16.436168       1.325225      -1.266314       6.038756       0.562639      13.274615           0.007447
           42              C       4.362123      -0.047541       0.884877      -0.159358      34.383942 0.48138888E+03  0.11708827E+05                                 9.530500                            7.418549      -0.560408       1.816875                    0.997058      30.303013      91.111519       0.587375       0.428719      -1.047518       0.076257       0.032663      -0.060671       0.102777       0.012515       0.002679      -0.006174       0.001107       0.055473      -0.022744       0.002964       0.019780             12.428988      18.026822       1.309051       1.128047       6.150371       1.014152      13.109771           0.007069
           43              C       5.444346      12.044576      11.914661      -0.139418      34.744093 0.47104553E+03  0.11376724E+05                                 9.591270                            7.335903      -0.540905       1.832856                    0.995996      29.640313      88.335838       0.591938       0.428426      -1.049399       0.004457       0.053498       0.079567       0.095983       0.006469      -0.002429       0.015308       0.007298      -0.038775      -0.023172       0.007346       0.015826             12.613227      16.146318       1.299396       0.328636       6.408138       0.529723      15.285226           0.012137
           44              C       2.928759      11.807649      12.286123       0.640664      21.793596 0.25961622E+03  0.54609082E+04                                 7.408733                            5.857622      -0.441388       1.912761                    0.998867      22.754322      65.544157       0.587531       0.495612      -1.001066      -0.032392      -0.036733      -0.026062       0.055477      -0.036196      -0.057059       0.053165      -0.011839       0.165969      -0.066293      -0.047021       0.113314              8.838354      12.417644       1.119731       2.028157       7.052107      -1.634477       7.045310           0.007844
           45              C       3.110422       0.588667       1.476564       0.630331      21.704934 0.25150790E+03  0.52557295E+04                                 7.423031                            5.796284      -0.295084       1.971021                    0.998846      22.529732      64.973825       0.585121       0.500932      -0.997034      -0.054365      -0.005354       0.026606       0.060763       0.006343       0.038517      -0.061750       0.015308       0.311642      -0.088848      -0.042572       0.131420              8.790895      13.666603       1.341581      -1.332392       7.118268       1.312134       5.587814           0.000831
           46              C       5.267114      12.281976      10.414217       0.662741      21.148368 0.23702139E+03  0.48721332E+04                                 7.316227                            5.612634      -0.311828       1.976684                    0.998903      21.744409      61.864293       0.597857       0.498399      -0.999929      -0.004314       0.004954      -0.054205       0.054602      -0.051699      -0.035804       0.020150       0.111062      -0.172524      -0.068556      -0.045722       0.114277              8.862123       6.041601       1.794068       1.654373       6.573863      -0.140632      13.970905          -0.002869
           47              C       0.970345       9.748372       1.676888       0.105598      26.949430 0.29612415E+03  0.63246666E+04                                 7.835948                            5.745266       0.195509       2.085846                    0.999794      25.014952      68.545840       0.686064       0.418001      -1.063184      -0.022706       0.024940      -0.047606       0.058343      -0.026221      -0.007926       0.003126       0.075729       0.048443      -0.054137       0.013236       0.040901              9.503071       4.669338       2.373695       0.965314      14.818270       1.352518       9.021604          -0.002937
           48              C       0.604804       8.463771       1.407578      -0.185365      33.760195 0.39776250E+03  0.91198596E+04                                 9.018462                            6.609588       0.262126       2.061831                    0.999815      28.674730      80.656695       0.648613       0.411866      -1.070165      -0.002647       0.009897      -0.004001       0.010998      -0.008779      -0.010765      -0.023639      -0.010898       0.027802      -0.028916      -0.000332       0.029249             11.151171       5.681193       3.461630       1.739951      18.118874       3.048071       9.653445           0.002058
           49              C       0.227079       8.098470       0.156545       0.115355      37.055499 0.35990174E+03  0.80224187E+04                                 9.777216                            6.342406      -0.026042       2.016637                    0.999400      25.211256      69.198496       0.655586       0.419136      -1.068893      -0.001691       0.000961       0.003043       0.003611      -0.003222       0.000535       0.006075       0.000213      -0.013513      -0.008527       0.001390       0.007137             14.142387       6.745019       5.823672       1.628749      26.124898       3.150692       9.557244          -0.005421
           50              C       0.320125       6.952650      12.509001      -0.185747      34.142645 0.39650319E+03  0.90865584E+04                                 9.114705                            6.603606       0.279792       2.068746                    0.999837      28.622327      80.570067       0.648047       0.412427      -1.069475       0.001783       0.013163       0.006497       0.014787      -0.002766       0.009077       0.012748       0.024444       0.067689      -0.027690      -0.000603       0.028292             11.501118       5.758723       3.889219       0.795277      20.181465       0.587562       8.563164           0.002056
           51              C       0.745482       8.223309      12.856584       0.121667      26.257541 0.29274163E+03  0.62555329E+04                                 7.783352                            5.750082       0.155959       2.079678                    0.999770      25.007535      69.301126       0.676755       0.423540      -1.056126       0.008354      -0.013963       0.045877       0.048677      -0.023205      -0.019982      -0.020051       0.075145      -0.017713      -0.054353       0.003471       0.050882              9.475936       4.902559       2.832006       0.787127      15.139103       0.680583       8.386145          -0.004056
           52              C       9.727821      -0.989180       7.283319      -0.145606      33.390295 0.48403079E+03  0.11744128E+05                                 9.314987                            7.428114      -0.448379       1.862448                    0.995881      29.579638      87.722463       0.590531       0.427480      -1.052301       0.088772       0.010234      -0.042412       0.098914       0.025761      -0.006428      -0.005506      -0.000854       0.026868      -0.030257       0.004687       0.025570             11.916501      16.436139      -1.325221       1.266315       6.038750       0.562631      13.274613           0.007446
           53              C       9.900623      13.807076       5.748383      -0.159358      34.383863 0.48138783E+03  0.11708795E+05                                 9.530478                            7.418535      -0.560406       1.816877                    0.997058      30.302981      91.111391       0.587376       0.428719      -1.047519       0.076257      -0.032662       0.060672       0.102776      -0.012515      -0.002680      -0.006174       0.001107       0.055470      -0.022743       0.002965       0.019779             12.428953      18.026748      -1.309053      -1.128056       6.150357       1.014142      13.109755           0.007069
           54              C      10.982846      -0.397171       7.985118      -0.139418      34.744062 0.47104499E+03  0.11376708E+05                                 9.591263                            7.335898      -0.540904       1.832857                    0.995996      29.640288      88.335737       0.591938       0.428426      -1.049399       0.004457      -0.053496      -0.079567       0.095982      -0.006469       0.002428       0.015308       0.007297      -0.038769      -0.023171       0.007345       0.015825             12.613218      16.146284      -1.299398      -0.328641       6.408136       0.529726      15.285235           0.012138
           55              C       8.467259      -0.160244       7.613655       0.640662      21.793553 0.25961564E+03  0.54608938E+04                                 7.408728                            5.857619      -0.441395       1.912759                    0.998867      22.754311      65.544147       0.587531       0.495613      -1.001065      -0.032393       0.036733       0.026059       0.055477       0.036197       0.057060       0.053166      -0.011837       0.165964      -0.066293      -0.047022       0.113315              8.838345      12.417637      -1.119723      -2.028158       7.052088      -1.634472       7.045309           0.007842
           56              C       8.648922      13.170868       5.156696       0.630327      21.705054 0.25150972E+03  0.52557736E+04                                 7.423049                            5.796300      -0.295082       1.971021                    0.998846      22.529738      64.973751       0.585122       0.500931      -0.997035      -0.054365       0.005352      -0.026605       0.060762      -0.006343      -0.038518      -0.061749       0.015308       0.311643      -0.088848      -0.042572       0.131420              8.790915      13.666646      -1.341583       1.332395       7.118270       1.312139       5.587829           0.000829
           57              C      10.805614      -0.634571       9.485561       0.662745      21.148367 0.23702127E+03  0.48721303E+04                                 7.316226                            5.612631      -0.311829       1.976684                    0.998903      21.744409      61.864296       0.597857       0.498399      -0.999929      -0.004313      -0.004956       0.054204       0.054600       0.051698       0.035804       0.020150       0.111059      -0.172531      -0.068558      -0.045719       0.114277              8.862126       6.041599      -1.794070      -1.654374       6.573869      -0.140617      13.970910          -0.002866
           58              C       6.508845       4.011163       4.956371       0.105615      26.948965 0.29611942E+03  0.63245326E+04                                 7.835822                            5.745199       0.195541       2.085859                    0.999794      25.014734      68.544798       0.686072       0.417998      -1.063187      -0.022705      -0.024940       0.047606       0.058342       0.026220       0.007925       0.003126       0.075730       0.048433      -0.054135       0.013233       0.040902              9.502882       4.669269      -2.373627      -0.965298      14.817896       1.352484       9.021481          -0.002937
           59              C       6.143304       5.295764       5.225682      -0.185353      33.759649 0.39775766E+03  0.91196941E+04                                 9.018280                            6.609496       0.262178       2.061845                    0.999815      28.674535      80.655134       0.648627       0.411860      -1.070173      -0.002646      -0.009898       0.004001       0.010999       0.008780       0.010764      -0.023641      -0.010895       0.027805      -0.028917      -0.000333       0.029250             11.150901       5.681099      -3.461535      -1.739925      18.118346       3.048058       9.653259           0.002057
           60              C       5.765579       5.661065       6.476715       0.115369      37.055294 0.35990088E+03  0.80223814E+04                                 9.777122                            6.342363      -0.026044       2.016634                    0.999400      25.211244      69.198012       0.655594       0.419132      -1.068897      -0.001690      -0.000964      -0.003043       0.003612       0.003220      -0.000535       0.006074       0.000212      -0.013511      -0.008526       0.001391       0.007136             14.142197       6.744964      -5.823595      -1.628737      26.124510       3.150713       9.557116          -0.005424
           61              C       5.858625       4.694755       7.390778      -0.185734      34.142072 0.39649895E+03  0.90864031E+04                                 9.114502                            6.603515       0.279859       2.068765                    0.999838      28.622109      80.568210       0.648062       0.412420      -1.069483       0.001784      -0.013163      -0.006497       0.014788       0.002767      -0.009078       0.012747       0.024449       0.067695      -0.027692      -0.000601       0.028293             11.500803       5.758609      -3.889090      -0.795224      20.180900       0.587486       8.562901           0.002053
           62              C       6.283982       3.424096       7.043195       0.121681      26.257078 0.29273732E+03  0.62554031E+04                                 7.783196                            5.750004       0.155964       2.079681                    0.999770      25.007297      69.299735       0.676767       0.423535      -1.056132       0.008354       0.013963      -0.045876       0.048677       0.023205       0.019982      -0.020049       0.075143      -0.017721      -0.054351       0.003468       0.050882              9.475695       4.902463      -2.831900      -0.787099      15.138635       0.680532       8.385987          -0.004060
           63              C       6.887679       0.066885       0.650059      -0.145607      33.390406 0.48403243E+03  0.11744176E+05                                 9.315009                            7.428128      -0.448381       1.862447                    0.995881      29.579677      87.722595       0.590531       0.427480      -1.052301      -0.088773       0.010234      -0.042410       0.098914      -0.025759       0.006431      -0.005506      -0.000856       0.026877      -0.030256       0.004687       0.025569             11.916533      16.436192       1.325221      -1.266327       6.038761       0.562643      13.274646           0.007446
           64              C       6.714877      12.751011      12.381642      -0.159358      34.383972 0.48138906E+03  0.11708833E+05                                 9.530503                            7.418548      -0.560408       1.816875                    0.997058      30.303034      91.111606       0.587376       0.428719      -1.047519      -0.076258      -0.032662       0.060671       0.102777       0.012513       0.002678      -0.006174       0.001108       0.055468      -0.022742       0.002963       0.019778             12.428994      18.026833       1.309054       1.128050       6.150372       1.014154      13.109779           0.007069
           65              C       5.632655       0.658894       1.351858      -0.139417      34.744019 0.47104458E+03  0.11376697E+05                                 9.591256                            7.335894      -0.540906       1.832856                    0.995996      29.640307      88.335851       0.591938       0.428426      -1.049399      -0.004457      -0.053497      -0.079565       0.095982       0.006467      -0.002430       0.015310       0.007301      -0.038777      -0.023175       0.007349       0.015825             12.613206      16.146280       1.299384       0.328624       6.408133       0.529718      15.285204           0.012137
           66              C       8.148241       0.895821       0.980396       0.640662      21.793650 0.25961703E+03  0.54609288E+04                                 7.408742                            5.857629      -0.441384       1.912761                    0.998867      22.754348      65.544228       0.587531       0.495612      -1.001066       0.032391       0.036734       0.026062       0.055478      -0.036196      -0.057060       0.053166      -0.011840       0.165968      -0.066294      -0.047021       0.113315              8.838365      12.417666       1.119727       2.028161       7.052109      -1.634480       7.045321           0.007843
           67              C       7.966578      12.114803      11.789955       0.630334      21.705020 0.25150914E+03  0.52557614E+04                                 7.423048                            5.796296      -0.295094       1.971016                    0.998846      22.529771      64.973955       0.585121       0.500932      -0.997035       0.054366       0.005353      -0.026605       0.060763       0.006344       0.038518      -0.061750       0.015305       0.311641      -0.088849      -0.042571       0.131420              8.790917      13.666645       1.341578      -1.332398       7.118280       1.312137       5.587827           0.000830
           68              C       5.809887       0.421494       2.852302       0.662740      21.148351 0.23702114E+03  0.48721258E+04                                 7.316221                            5.612629      -0.311825       1.976686                    0.998903      21.744385      61.864178       0.597858       0.498399      -0.999930       0.004313      -0.004954       0.054206       0.054602      -0.051700      -0.035804       0.020149       0.111063      -0.172519      -0.068554      -0.045723       0.114277              8.862116       6.041592       1.794064       1.654366       6.573857      -0.140637      13.970900          -0.002868
           69              C      10.106655       2.955098      11.589631       0.105599      26.949551 0.29612557E+03  0.63247057E+04                                 7.835975                            5.745281       0.195522       2.085849                    0.999794      25.015017      68.546107       0.686063       0.418002      -1.063184       0.022705      -0.024940       0.047607       0.058343      -0.026220      -0.007925       0.003125       0.075728       0.048446      -0.054137       0.013237       0.040899              9.503111       4.669354       2.373710       0.965314      14.818360       1.352517       9.021618          -0.002939
           70              C      10.472196       4.239699      11.858941      -0.185364      33.760308 0.39776363E+03  0.91198975E+04                                 9.018501                            6.609609       0.262121       2.061830                    0.999815      28.674760      80.656993       0.648610       0.411868      -1.070164       0.002647      -0.009896       0.004001       0.010998      -0.008779      -0.010764      -0.023639      -0.010899       0.027799      -0.028915      -0.000333       0.029248             11.151229       5.681217       3.461655       1.739956      18.118997       3.048074       9.653472           0.002056
           71              C      10.849922       4.605000      13.109974       0.115359      37.055459 0.35990122E+03  0.80224053E+04                                 9.777216                            6.342405      -0.026046       2.016637                    0.999400      25.211229      69.198448       0.655585       0.419137      -1.068892       0.001692      -0.000961      -0.003043       0.003612      -0.003223       0.000535       0.006074       0.000216      -0.013511      -0.008527       0.001390       0.007137             14.142388       6.745022       5.823677       1.628749      26.124905       3.150693       9.557236          -0.005421
           72              C      10.756875       5.750820       0.757518      -0.185745      34.142573 0.39650270E+03  0.90865405E+04                                 9.114686                            6.603600       0.279801       2.068749                    0.999837      28.622275      80.569778       0.648048       0.412427      -1.069475      -0.001781      -0.013163      -0.006497       0.014787      -0.002767       0.009078       0.012749       0.024443       0.067685      -0.027689      -0.000602       0.028292             11.501087       5.758713       3.889206       0.795266      20.181417       0.587537       8.563131           0.002056
           73              C      10.331518       4.480161       0.409935       0.121670      26.257460 0.29274088E+03  0.62555119E+04                                 7.783332                            5.750073       0.155971       2.079683                    0.999770      25.007491      69.300942       0.676756       0.423540      -1.056127      -0.008352       0.013963      -0.045877       0.048677      -0.023206      -0.019981      -0.020051       0.075144      -0.017712      -0.054353       0.003472       0.050881              9.475904       4.902547       2.831991       0.787119      15.139043       0.680561       8.386123          -0.004057
           74              C       1.349179      13.692650       5.983200      -0.145606      33.390249 0.48402999E+03  0.11744101E+05                                 9.314975                            7.428106      -0.448376       1.862449                    0.995881      29.579592      87.722250       0.590532       0.427479      -1.052301      -0.088772      -0.010234       0.042410       0.098914       0.025760      -0.006430      -0.005506      -0.000856       0.026876      -0.030257       0.004688       0.025569             11.916483      16.436106      -1.325213       1.266312       6.038742       0.562633      13.274599           0.007446
           75              C       1.176377      -1.103606       7.518136      -0.159359      34.383910 0.48138833E+03  0.11708810E+05                                 9.530485                            7.418538      -0.560406       1.816876                    0.997058      30.303015      91.111523       0.587376       0.428719      -1.047519      -0.076258       0.032662      -0.060673       0.102778      -0.012514      -0.002679      -0.006174       0.001107       0.055464      -0.022742       0.002964       0.019777             12.428967      18.026774      -1.309054      -1.128065       6.150361       1.014145      13.109766           0.007069
           76              C       0.094155      13.100641       5.281401      -0.139417      34.743972 0.47104388E+03  0.11376674E+05                                 9.591243                            7.335887      -0.540904       1.832858                    0.995996      29.640256      88.335609       0.591939       0.428425      -1.049400      -0.004457       0.053496       0.079566       0.095981      -0.006468       0.002429       0.015310       0.007299      -0.038776      -0.023175       0.007349       0.015826             12.613185      16.146231      -1.299387      -0.328630       6.408126       0.529722      15.285199           0.012137
           77              C       2.609741      12.863714       5.652864       0.640660      21.793558 0.25961571E+03  0.54608949E+04                                 7.408725                            5.857617      -0.441390       1.912761                    0.998867      22.754300      65.544073       0.587531       0.495612      -1.001066       0.032391      -0.036736      -0.026060       0.055478       0.036197       0.057061       0.053166      -0.011840       0.165963      -0.066294      -0.047022       0.113316              8.838341      12.417634      -1.119717      -2.028162       7.052081      -1.634471       7.045308           0.007841
           78              C       2.428078      -0.467398       8.109823       0.630329      21.705083 0.25151014E+03  0.52557849E+04                                 7.423056                            5.796305      -0.295087       1.971019                    0.998846      22.529750      64.973807       0.585121       0.500931      -0.997035       0.054367      -0.005351       0.026603       0.060763      -0.006344      -0.038518      -0.061750       0.015308       0.311643      -0.088849      -0.042572       0.131421              8.790927      13.666671      -1.341580       1.332395       7.118276       1.312140       5.587833           0.000829
           79              C       0.271386      13.338041       3.780958       0.662743      21.148326 0.23702072E+03  0.48721149E+04                                 7.316216                            5.612624      -0.311820       1.976687                    0.998903      21.744356      61.864075       0.597858       0.498399      -0.999930       0.004312       0.004955      -0.054204       0.054600       0.051700       0.035804       0.020149       0.111060      -0.172529      -0.068556      -0.045721       0.114278              8.862113       6.041586      -1.794066      -1.654367       6.573861      -0.140624      13.970891          -0.002866
           80              C       4.568155       8.692307       8.310148       0.105611      26.949081 0.29612077E+03  0.63245709E+04                                 7.835857                            5.745222       0.195544       2.085860                    0.999794      25.014779      68.545051       0.686069       0.418000      -1.063186       0.022703       0.024939      -0.047606       0.058342       0.026221       0.007925       0.003125       0.075729       0.048438      -0.054136       0.013235       0.040901              9.502934       4.669291      -2.373649      -0.965297      14.818018       1.352482       9.021494          -0.002942
           81              C       4.933696       7.407706       8.040837      -0.185353      33.759682 0.39775767E+03  0.91197005E+04                                 9.018308                            6.609510       0.262171       2.061845                    0.999815      28.674520      80.655296       0.648624       0.411862      -1.070171       0.002645       0.009897      -0.004000       0.010998       0.008780       0.010763      -0.023640      -0.010896       0.027806      -0.028916      -0.000333       0.029249             11.150946       5.681116      -3.461557      -1.739923      18.118455       3.048049       9.653268           0.002051
           82              C       5.311422       7.042405       6.789804       0.115370      37.055265 0.35990051E+03  0.80223720E+04                                 9.777124                            6.342364      -0.026046       2.016634                    0.999400      25.211221      69.197974       0.655594       0.419132      -1.068897       0.001690       0.000964       0.003042       0.003611       0.003221      -0.000535       0.006074       0.000214      -0.013511      -0.008526       0.001390       0.007136             14.142203       6.744969      -5.823605      -1.628737      26.124534       3.150720       9.557105          -0.005424
           83              C       5.218375       8.008715       5.875741      -0.185734      34.141992 0.39649851E+03  0.90863845E+04                                 9.114480                            6.603510       0.279864       2.068766                    0.999838      28.622044      80.567823       0.648063       0.412420      -1.069484      -0.001785       0.013163       0.006497       0.014787       0.002768      -0.009078       0.012747       0.024450       0.067692      -0.027692      -0.000600       0.028293             11.500768       5.758598      -3.889076      -0.795207      20.180853       0.587455       8.562853           0.002048
           84              C       4.793018       9.279374       6.223324       0.121681      26.257036 0.29273720E+03  0.62553987E+04                                 7.783187                            5.750007       0.155969       2.079683                    0.999770      25.007267      69.299602       0.676767       0.423536      -1.056132      -0.008354      -0.013964       0.045877       0.048677       0.023206       0.019982      -0.020049       0.075145      -0.017719      -0.054352       0.003469       0.050883              9.475676       4.902459      -2.831889      -0.787092      15.138599       0.680516       8.385971          -0.004062
           85              N       1.076684      10.687173       0.777418      -0.206198      34.265622 0.44239469E+03  0.10240756E+05                                 8.742611                            6.740974       0.263722       2.116070                    0.999649      26.684795      71.342596       0.686938       0.385183      -1.106909      -0.052154      -0.138267      -0.034454       0.151739      -0.042978      -0.024873      -0.031932       0.104587       0.134114      -0.100313       0.037045       0.063268             10.412599       5.271459       2.475690       0.778955      15.728262       0.425600      10.238077           0.031165
           86              N       6.615184       3.072362       5.855841      -0.206187      34.265294 0.44239153E+03  0.10240661E+05                                 8.742545                            6.740951       0.263695       2.116063                    0.999649      26.684667      71.342086       0.686939       0.385183      -1.106909      -0.052154       0.138265       0.034454       0.151737       0.042979       0.024872      -0.031933       0.104586       0.134120      -0.100314       0.037046       0.063268             10.412479       5.271417      -2.475638      -0.778937      15.728027       0.425565      10.237993           0.031161
           87              N      10.000316       2.016297      12.489101      -0.206198      34.265748 0.44239651E+03  0.10240811E+05                                 8.742637                            6.740992       0.263718       2.116068                    0.999649      26.684850      71.342828       0.686936       0.385183      -1.106909       0.052154       0.138267       0.034454       0.151740      -0.042978      -0.024871      -0.031932       0.104585       0.134113      -0.100312       0.037045       0.063266             10.412636       5.271475       2.475703       0.778952      15.728341       0.425589      10.238093           0.031165
           88              N       4.461816       9.631108       7.410678      -0.206186      34.265357 0.44239245E+03  0.10240690E+05                                 8.742561                            6.740962       0.263694       2.116063                    0.999649      26.684692      71.342220       0.686937       0.385183      -1.106909       0.052153      -0.138266      -0.034455       0.151738       0.042979       0.024872      -0.031933       0.104584       0.134118      -0.100313       0.037046       0.063267             10.412504       5.271429      -2.475649      -0.778931      15.728098       0.425552      10.237985           0.031162
           89              O       2.056999      12.362367      11.584324      -0.545104      38.466839 0.54636027E+03  0.13178409E+05                                 9.055488                            7.219323       0.534516       2.222401                    0.997801      27.516553      72.292979       0.709867       0.357722      -1.140769       0.023337      -0.008685      -0.015296       0.029223      -0.061860      -0.009570       0.003553       0.038937       0.163045      -0.092079       0.033144       0.058935             10.988681      16.858611      -3.307518       4.236132       6.375418      -2.328787       9.732014           0.044088
           90              O       2.835712      10.640973      12.765045      -0.612327      34.136065 0.56688670E+03  0.13846740E+05                                 8.330774                            7.366633       0.238682       2.094939                    0.998194      29.133713      77.877274       0.698525       0.358982      -1.135933       0.010193       0.018624      -0.043026       0.047979      -0.008991      -0.072284      -0.002075      -0.088414       0.028602      -0.098238       0.039402       0.058836              9.180412       8.220560       2.633770      -2.111750      11.146140      -2.790563       8.174535           0.033838
           91              O       2.065861      -0.142369       1.499117      -0.601133      50.436703 0.72794378E+03  0.18956309E+05                                11.048416                            8.464467      -0.105226       1.985351                    0.997691      29.912703      82.967898       0.637261       0.369090      -1.126377       0.039588       0.015641       0.010110       0.043750       0.056949       0.035995      -0.014434       0.029994       0.085859      -0.083436       0.022608       0.060828             14.023561      24.510634       5.889494      -0.811883       9.648115      -0.124017       7.911935           0.059907
           92              O       3.123714       1.758595       1.870579      -0.559599      26.200547 0.43663404E+03  0.99700945E+04                                 6.797550                            6.352715       0.693672       2.250627                    0.999330      27.662841      70.999570       0.773913       0.346603      -1.148386       0.025345      -0.030341       0.011966       0.041305       0.025448       0.058866      -0.011675      -0.149668       0.224740      -0.133744       0.041521       0.092223              6.806592       6.239477       0.098786       0.285428       8.698608       1.788515       5.481691           0.014035
           93              O       4.717694      11.379696       9.744258      -0.569478      37.755996 0.55864073E+03  0.13536416E+05                                 8.917723                            7.278061       0.528289       2.217297                    0.997829      27.710919      72.736866       0.710894       0.355574      -1.143610       0.020735       0.025005       0.010091       0.034015      -0.006417       0.000927       0.039543       0.031662      -0.052435      -0.052484       0.021825       0.030659             10.419326       7.458911       2.218450       3.509641       8.978304       4.050540      14.820764           0.047184
           94              O       5.642624      -1.432124       9.972442      -0.538520      35.045026 0.52098762E+03  0.12451476E+05                                 8.599369                            7.100237       0.373806       2.179271                    0.997179      27.328514      72.102912       0.706257       0.362869      -1.133638       0.009486      -0.033539       0.004986       0.035209      -0.009777      -0.036032      -0.017701       0.055371      -0.100294      -0.056408      -0.002219       0.058627             10.103922       7.420765       1.877955      -0.710592       8.515898      -4.761006      14.375103           0.048318
           95              O      -0.017723      -0.794720      12.901690      -0.870494      41.475966 0.89084098E+03  0.24430461E+05                                 9.567126                            9.247762      -0.205322       1.904400                    0.997803      33.794377      96.590208       0.620398       0.360002      -1.131985      -0.034209      -0.020455      -0.016106       0.042989       0.055837      -0.023255      -0.025521       0.059247      -0.200718      -0.075406      -0.027720       0.103126             10.298545      11.011633      -0.969505       1.338804       9.656860      -1.686843      10.227141           0.134884
           96              O       7.595499      -0.714962       8.315454      -0.545107      38.466780 0.54635917E+03  0.13178376E+05                                 9.055480                            7.219316       0.534510       2.222399                    0.997801      27.516523      72.292889       0.709867       0.357722      -1.140769       0.023331       0.008683       0.015293       0.029216       0.061863       0.009568       0.003554       0.038937       0.163050      -0.092083       0.033148       0.058936             10.988671      16.858603       3.307515      -4.236130       6.375404      -2.328779       9.732008           0.044082
           97              O       8.374212       1.006432       7.134734      -0.612333      34.136260 0.56689108E+03  0.13846876E+05                                 8.330807                            7.366664       0.238676       2.094936                    0.998194      29.133818      77.877688       0.698523       0.358983      -1.135933       0.010193      -0.018631       0.043025       0.047981       0.008992       0.072284      -0.002076      -0.088406       0.028601      -0.098236       0.039398       0.058838              9.180439       8.220589      -2.633757       2.111764      11.146141      -2.790566       8.174587           0.033839
           98              O       7.604361      13.901904       5.134143      -0.601129      50.436209 0.72793592E+03  0.18956054E+05                                11.048350                            8.464427      -0.105241       1.985349                    0.997691      29.912539      82.967349       0.637262       0.369091      -1.126376       0.039584      -0.015641      -0.010106       0.043746      -0.056950      -0.035995      -0.014434       0.029993       0.085859      -0.083437       0.022609       0.060828             14.023465      24.510481      -5.889422       0.811887       9.648020      -0.124022       7.911895           0.059902
           99              O       8.662214      12.000940       4.762680      -0.559596      26.199766 0.43661711E+03  0.99695994E+04                                 6.797358                            6.352542       0.693685       2.250630                    0.999330      27.662713      70.998583       0.773933       0.346598      -1.148392       0.025347       0.030343      -0.011966       0.041308      -0.025451      -0.058865      -0.011672      -0.149671       0.224737      -0.133745       0.041524       0.092221              6.806396       6.239283      -0.098785      -0.285418       8.698353       1.788463       5.481553           0.014026
          100              O      10.256194       0.267709      10.155520      -0.569474      37.755860 0.55863782E+03  0.13536326E+05                                 8.917704                            7.278041       0.528295       2.217301                    0.997829      27.710843      72.736592       0.710895       0.355574      -1.143610       0.020733      -0.024998      -0.010093       0.034009       0.006418      -0.000928       0.039545       0.031661      -0.052440      -0.052486       0.021825       0.030661             10.419313       7.458887      -2.218448      -3.509627       8.978319       4.050568      14.820734           0.047185
          101              O       0.104124      13.079529       9.927336      -0.538516      35.045240 0.52099135E+03  0.12451591E+05                                 8.599415                            7.100272       0.373803       2.179269                    0.997179      27.328572      72.103189       0.706254       0.362870      -1.133637       0.009486       0.033541      -0.004992       0.035213       0.009776       0.036030      -0.017699       0.055373      -0.100278      -0.056402      -0.002222       0.058625             10.103983       7.420807      -1.877966       0.710589       8.515946      -4.761038      14.375194           0.048325
          102              O       5.520777      12.442125       6.998089      -0.870488      41.475424 0.89082590E+03  0.24429942E+05                                 9.567014                            9.247658      -0.205308       1.904406                    0.997803      33.794219      96.589517       0.620404       0.360000      -1.131987      -0.034206       0.020463       0.016108       0.042991      -0.055835       0.023255      -0.025528       0.059259      -0.200726      -0.075413      -0.027717       0.103129             10.298412      11.011525       0.969449      -1.338768       9.656693      -1.686818      10.227019           0.134883
          103              O       9.020001       0.341103       1.682195      -0.545095      38.466413 0.54635313E+03  0.13178190E+05                                 9.055412                            7.219268       0.534526       2.222407                    0.997801      27.516408      72.292405       0.709871       0.357721      -1.140770      -0.023335       0.008682       0.015300       0.029223      -0.061863      -0.009569       0.003553       0.038935       0.163048      -0.092082       0.033147       0.058935             10.988582      16.858446      -3.307488       4.236090       6.375369      -2.328764       9.731930           0.044084
          104              O       8.241288       2.062497       0.501474      -0.612322      34.136106 0.56688764E+03  0.13846769E+05                                 8.330782                            7.366640       0.238686       2.094941                    0.998194      29.133723      77.877330       0.698524       0.358982      -1.135933      -0.010194      -0.018627       0.043029       0.047983      -0.008990      -0.072285      -0.002076      -0.088409       0.028603      -0.098238       0.039400       0.058838              9.180421       8.220573       2.633776      -2.111756      11.146144      -2.790565       8.174545           0.033840
          105              O       9.011140      12.845839      11.767402      -0.601135      50.437093 0.72795078E+03  0.18956540E+05                                11.048478                            8.464514      -0.105237       1.985346                    0.997691      29.912831      82.968414       0.637259       0.369091      -1.126376      -0.039590      -0.015640      -0.010108       0.043751       0.056948       0.035995      -0.014435       0.029994       0.085860      -0.083436       0.022609       0.060827             14.023648      24.510806       5.889516      -0.811896       9.648154      -0.124021       7.911984           0.059909
          106              O       7.953286      10.944875      11.395940      -0.559586      26.200200 0.43662647E+03  0.99698741E+04                                 6.797471                            6.352643       0.693695       2.250636                    0.999330      27.662735      70.999030       0.773921       0.346601      -1.148388      -0.025346       0.030340      -0.011963       0.041304       0.025448       0.058867      -0.011677      -0.149672       0.224739      -0.133746       0.041522       0.092223              6.806512       6.239396       0.098783       0.285423       8.698510       1.788491       5.481629           0.014029
          107              O       6.359306       1.323774       3.522261      -0.569483      37.755987 0.55864052E+03  0.13536409E+05                                 8.917721                            7.278059       0.528299       2.217300                    0.997829      27.710919      72.736859       0.710894       0.355574      -1.143610      -0.020736      -0.025007      -0.010089       0.034016      -0.006417       0.000928       0.039543       0.031663      -0.052435      -0.052484       0.021825       0.030659             10.419325       7.458905       2.218444       3.509640       8.978293       4.050536      14.820776           0.047181
          108              O       5.434376      14.135594       3.294077      -0.538522      35.044881 0.52098507E+03  0.12451398E+05                                 8.599338                            7.100214       0.373813       2.179274                    0.997179      27.328469      72.102695       0.706260       0.362868      -1.133638      -0.009486       0.033540      -0.004983       0.035210      -0.009778      -0.036032      -0.017702       0.055372      -0.100296      -0.056409      -0.002218       0.058627             10.103882       7.420737       1.877948      -0.710591       8.515870      -4.760986      14.375040           0.048317
          109              O       0.017723      13.498190       0.364829      -0.870499      41.476025 0.89084276E+03  0.24430518E+05                                 9.567117                            9.247756      -0.205309       1.904403                    0.997803      33.794453      96.590382       0.620400       0.360000      -1.131986       0.034210       0.020456       0.016112       0.042992       0.055839      -0.023256      -0.025528       0.059251      -0.200708      -0.075407      -0.027722       0.103129             10.298532      11.011624      -0.969499       1.338795       9.656853      -1.686836      10.227119           0.134881
          110              O       3.481501      13.418432       4.951065      -0.545103      38.466482 0.54635407E+03  0.13178221E+05                                 9.055431                            7.219280       0.534515       2.222403                    0.997801      27.516411      72.292478       0.709870       0.357721      -1.140770      -0.023330      -0.008681      -0.015297       0.029217       0.061866       0.009568       0.003554       0.038935       0.163053      -0.092085       0.033149       0.058937             10.988608      16.858496       3.307497      -4.236106       6.375374      -2.328766       9.731955           0.044081
          111              O       2.702788      11.697038       6.131785      -0.612330      34.136310 0.56689223E+03  0.13846913E+05                                 8.330821                            7.366677       0.238674       2.094935                    0.998194      29.133820      77.877749       0.698521       0.358983      -1.135932      -0.010195       0.018631      -0.043030       0.047986       0.008992       0.072286      -0.002075      -0.088404       0.028600      -0.098237       0.039397       0.058840              9.180455       8.220607      -2.633762       2.111769      11.146156      -2.790571       8.174603           0.033841
          112              O       3.472640      -1.198434       8.132376      -0.601126      50.436411 0.72793957E+03  0.18956174E+05                                11.048382                            8.464450      -0.105248       1.985346                    0.997691      29.912600      82.967588       0.637261       0.369091      -1.126376      -0.039586       0.015643       0.010105       0.043747      -0.056950      -0.035995      -0.014434       0.029992       0.085860      -0.083437       0.022610       0.060827             14.023511      24.510573      -5.889433       0.811888       9.648040      -0.124023       7.911919           0.059909
          113              O       2.414786       0.702530       8.503839      -0.559586      26.199633 0.43661426E+03  0.99695179E+04                                 6.797337                            6.352523       0.693699       2.250637                    0.999330      27.662613      70.998263       0.773934       0.346598      -1.148392      -0.025345      -0.030342       0.011963       0.041305      -0.025451      -0.058864      -0.011674      -0.149671       0.224736      -0.133745       0.041524       0.092221              6.806375       6.239262      -0.098783      -0.285417       8.698327       1.788455       5.481535           0.014032
          114              O       0.820806      12.435761       3.110999      -0.569478      37.755724 0.55863550E+03  0.13536255E+05                                 8.917680                            7.278024       0.528312       2.217306                    0.997829      27.710797      72.736402       0.710897       0.355574      -1.143610      -0.020735       0.024999       0.010091       0.034011       0.006418      -0.000928       0.039544       0.031661      -0.052439      -0.052486       0.021825       0.030661             10.419283       7.458865      -2.218438      -3.509614       8.978288       4.050551      14.820696           0.047185
          115              O      10.972876      -0.376059       3.339183      -0.538515      35.044945 0.52098620E+03  0.12451433E+05                                 8.599356                            7.100228       0.373819       2.179276                    0.997179      27.328465      72.102735       0.706258       0.362869      -1.133638      -0.009485      -0.033540       0.004990       0.035211       0.009777       0.036031      -0.017702       0.055372      -0.100285      -0.056406      -0.002219       0.058625             10.103906       7.420752      -1.877950       0.710585       8.515893      -4.760999      14.375074           0.048324
          116              O       5.556223       0.261345       6.268430      -0.870497      41.475480 0.89082779E+03  0.24430007E+05                                 9.567023                            9.247669      -0.205298       1.904408                    0.997803      33.794264      96.589675       0.620403       0.360000      -1.131987       0.034209      -0.020462      -0.016114       0.042995      -0.055836       0.023255      -0.025532       0.059261      -0.200715      -0.075412      -0.027719       0.103130             10.298420      11.011533       0.969452      -1.338768       9.656702      -1.686815      10.227025           0.134875

******************************************************
Auxiliary information for the entire system
The total spin magnetic moment of the unit cell is   15.994556
The total net atomic charge of the unit cell is   0.000002
Accuracy of reproducing the electrostatic potential in the unit cell:
  The inner radius (bohr) =    5.0000
  The outer radius (bohr) =   12.0000
  Valid grid points have density less than (e/(bohr^3)) =    0.0001
  The number of valid grid points were=       135354
  The rms potential error without charges in kcal/mol is=      6.91513
  The rms potential error with partial charges in kcal/mol is=      0.48611
  The RRMSE value at monopole order=      0.07030
  The rms potential error with partial charges and cloud penetration in kcal/mol is=      0.48970
  The RRMSE value at monopole order with cloud penetration is=      0.07082
  The rms potential error with partial charges and atomic dipoles in kcal/mol is=      0.36670
  The RRMSE value at dipole order=      0.05303
  The rms potential error with partial charges, atomic dipoles and cloud penetration in kcal/mol is=      0.35790
  The RRMSE value at dipole order with cloud penetration=      0.05176

******************************************************
The electron densities and ab initio electrostatic potential were computed in VASP using the PBE functional and
projector augmented wave method. See the main text of the journal article for a description of computational details.
The atomic charges, dipoles, and quadrupoles were computed with the DDEC6 method as described in
(a) T. A. Manz and N. Gabaldon Limas, RSC Adv. 6 (2016) 47771-47801 DOI: 10.1039/c6ra04656h
(b) N. Gabaldon Limas and T. A. Manz, RSC Adv. 8 (2018) 2678-2707 DOI: 10.1039/c7ra11829e.
For each atom in the material, the electron cloud parameters were fit to the spherically averaged atom-in-material
electron density using radial positions for which this density was between 10^-4 and 10^-2 electrons per cubic bohr.
The polarizabilities, dispersion coefficients, and quantum Drude oscillator (QDO) parameters were fit using the MCLF method.
The magnetic structure of the system was optimized in VASP from the default ferromagnetic initial guess using spin polarization.
The atomic spin moments (ASMs) were computed on this optimized magnetic structure using the DDEC6 partition as inputs
to the method of T. A. Manz and D. S. Sholl, J. Chem. Theory Comput. 7 (2011) 4146-4164 DOI: 10.1021/ct200539n.
The RMSE and RRMSE were computed using a uniform grid with Ewald summation.
