# Supplementary material for: A collection of forcefield precursors for metal–organic frameworks
Source: RSC Adv. 2019 Nov 13;9(63):36492–507. doi: 10.1039/c9ra07327b (PMC9075174; doi:10.1039/c9ra07327b)
Supplement: RA-009-C9RA07327B-s5534 [file RA-009-C9RA07327B-s5534.xyz]

   44
jmolscript: load "" {1 1 1} spacegroup "x,y,z" unitcell [{      7.113000     0.000000     0.000000 }, {      0.000000     9.959000     0.000000 }, {      0.000000     0.000000     9.959000 }]
V      3.556500     6.066027     8.872473     1.610583
V      3.556500     3.892973     1.086527     1.610550
V      3.556500     1.086527     6.066027     1.610542
V      3.556500     8.872473     3.892973     1.610561
H      3.556500     3.548392     8.527892     0.468117
H      3.556500     6.410608     1.431108     0.468119
H      3.556500     1.431108     3.548392     0.468118
H      3.556500     8.527892     6.410608     0.468122
C      3.556500     4.403870     4.127010     0.201629
C      3.556500     5.555130     5.831990     0.201639
C      3.556500     5.831990     4.403870     0.201643
C      3.556500     4.127010     5.555130     0.201649
C      3.556500     0.575630     9.106510     0.201637
C      3.556500     9.383370     0.852490     0.201632
C      3.556500     9.106510     9.383370     0.201650
C      3.556500     0.852490     0.575630     0.201641
C      0.718413     5.493384     9.445116     0.205553
C      0.718413     4.465616     0.513884     0.205537
C      0.718413     0.513884     5.493384     0.205548
C      0.718413     9.445116     4.465616     0.205537
C      6.394587     9.445116     4.465616     0.205547
C      6.394587     0.513884     5.493384     0.205544
C      6.394587     4.465616     0.513884     0.205548
C      6.394587     5.493384     9.445116     0.205549
O      3.556500     6.273174     6.850796    -0.469030
O      3.556500     3.685826     3.108204    -0.469015
O      3.556500     3.108204     6.273174    -0.469025
O      3.556500     6.850796     3.685826    -0.469025
O      3.556500     8.665326     1.871296    -0.469023
O      3.556500     1.293674     8.087704    -0.469023
O      3.556500     1.871296     1.293674    -0.469018
O      3.556500     8.087704     8.665326    -0.469031
O      1.566994     6.149682     8.788817    -0.465250
O      1.566994     3.809317     1.170182    -0.465239
O      1.566994     1.170182     6.149682    -0.465239
O      1.566994     8.788817     3.809317    -0.465236
O      5.546006     8.788817     3.809317    -0.465236
O      5.546006     1.170182     6.149682    -0.465237
O      5.546006     3.809317     1.170182    -0.465239
O      5.546006     6.149682     8.788817    -0.465248
O      3.556500     5.837966     0.858466    -1.024523
O      3.556500     4.121034     9.100534    -1.024522
O      3.556500     9.100534     5.837966    -1.024519
O      3.556500     0.858466     4.121034    -1.024518

The following XYZ coordinates are in angstroms. Other properties are in atomic units.
The sperically averaged electron density of each atom fit to a function of the form exp(a - br)
eigen_1, eigen_2 and eigen_3 are the three eigenvalues of traceless quadrupole moment tensor
  atom number  atomic symbol              X              Y              Z     net charge C6 coefficient C8 coefficient C10 coefficient fluctuating dipole atomic polarizability isotropic forcefield polarizability              a              b squared Pearson coefficient          <r^3>          <r^4>         wp_QDO          m_QDO          q_QDO       dipole_x       dipole_y       dipole_z         dipole            Qxy            Qxz            Qyz     Q(x^2-y^2)  Q(3z^2 - R^2)        eigen_1        eigen_2        eigen_3 static polarizability      alpha(xx)      alpha(xy)      alpha(xz)      alpha(yy)      alpha(yz)      alpha(zz) atomic spin moment
            1              V       3.556500       6.066027       8.872473       1.610583      68.231226 0.11739935E+04  0.32697524E+05                                12.264220                           10.046112       1.629471       2.451301                    0.998885      38.688414      93.559365       0.682174       0.322375      -1.227652      -0.000000      -0.020001       0.020001       0.028285       0.000000      -0.000000      -0.105048       0.022089      -0.022081      -0.112411       0.014725       0.097686             14.223789      15.061897      -0.000000       0.000000      13.804736      -0.889377      13.804734           1.886992
            2              V       3.556500       3.892973       1.086527       1.610550      68.229704 0.11739555E+04  0.32696589E+05                                12.264807                           10.046568       1.628904       2.451124                    0.998884      38.686330      93.558146       0.682088       0.322415      -1.227599       0.000000       0.019996      -0.019996       0.028279      -0.000000       0.000000      -0.105151       0.022120      -0.022111      -0.112523       0.014745       0.097778             14.224496      15.062638      -0.000001       0.000001      13.805425      -0.889418      13.805426           1.886895
            3              V       3.556500       1.086527       6.066027       1.610542      68.232704 0.11740213E+04  0.32698644E+05                                12.264666                           10.046450       1.629210       2.451214                    0.998884      38.688282      93.560959       0.682137       0.322389      -1.227633      -0.000000      -0.019999      -0.020000       0.028284       0.000001       0.000001       0.105093       0.022121      -0.022119      -0.112467       0.014747       0.097719             14.224333      15.062483       0.000000      -0.000000      13.805259       0.889418      13.805259           1.886978
            4              V       3.556500       8.872473       3.892973       1.610561      68.230714 0.11739792E+04  0.32697244E+05                                12.264589                           10.046397       1.629143       2.451197                    0.998884      38.687352      93.559023       0.682125       0.322397      -1.227622       0.000000       0.020000       0.020000       0.028284      -0.000001      -0.000001       0.105109       0.022168      -0.022152      -0.112497       0.014776       0.097721             14.224236      15.062368      -0.000001      -0.000001      13.805170       0.889411      13.805170           1.886971
            5              H       3.556500       3.548392       8.527892       0.468117       0.287619 0.15506068E+01  0.10587767E+02                                 0.868972                            0.851580      -1.422968       2.419886                    0.999866       2.031529       5.532228       0.511473       1.753802      -0.625066      -0.000000      -0.012977      -0.012976       0.018352       0.000000      -0.000000      -0.002761       0.015143      -0.015144      -0.007809      -0.002287       0.010096              0.878506       0.775214      -0.000000      -0.000000       0.930152       0.108406       0.930152           0.000416
            6              H       3.556500       6.410608       1.431108       0.468119       0.287620 0.15506132E+01  0.10587815E+02                                 0.868972                            0.851579      -1.422963       2.419887                    0.999866       2.031528       5.532214       0.511476       1.753792      -0.625067      -0.000000       0.012976       0.012977       0.018351       0.000000      -0.000000      -0.002761       0.015144      -0.015143      -0.007809      -0.002287       0.010096              0.878505       0.775214       0.000000      -0.000000       0.930151       0.108406       0.930151           0.000413
            7              H       3.556500       1.431108       3.548392       0.468118       0.287618 0.15506046E+01  0.10587751E+02                                 0.868972                            0.851580      -1.422971       2.419885                    0.999866       2.031528       5.532229       0.511472       1.753805      -0.625066       0.000000       0.012976      -0.012976       0.018351       0.000000      -0.000000       0.002761       0.015144      -0.015144      -0.007809      -0.002287       0.010096              0.878506       0.775214       0.000000       0.000000       0.930152      -0.108406       0.930152           0.000415
            8              H       3.556500       8.527892       6.410608       0.468122       0.287617 0.15505978E+01  0.10587688E+02                                 0.868969                            0.851576      -1.422965       2.419889                    0.999866       2.031521       5.532198       0.511475       1.753797      -0.625067       0.000000      -0.012976       0.012977       0.018351      -0.000000       0.000000       0.002761       0.015144      -0.015144      -0.007809      -0.002287       0.010096              0.878502       0.775211      -0.000000       0.000000       0.930147      -0.108405       0.930147           0.000414
            9              C       3.556500       4.403870       4.127010       0.201629      37.178776 0.33885811E+03  0.74474313E+04                                 9.516075                            6.160648       0.465480       2.174382                    0.999621      24.931635      68.158775       0.663516       0.420016      -1.067327      -0.000000      -0.089151      -0.112863       0.143826      -0.000000      -0.000000      -0.042518       0.110920      -0.249276      -0.103313       0.006307       0.097006             11.975971       4.726013       0.000000       0.000000      12.821909       4.726171      18.379992           0.020700
           10              C       3.556500       5.555130       5.831990       0.201639      37.178606 0.33885584E+03  0.74473722E+04                                 9.516062                            6.160639       0.465444       2.174373                    0.999621      24.931550      68.158604       0.663514       0.420018      -1.067326      -0.000000       0.089151       0.112865       0.143827      -0.000000      -0.000000      -0.042516       0.110920      -0.249271      -0.103311       0.006306       0.097005             11.975953       4.726009      -0.000000       0.000000      12.821903       4.726164      18.379947           0.020700
           11              C       3.556500       5.831990       4.403870       0.201643      37.178560 0.33885562E+03  0.74473644E+04                                 9.516045                            6.160630       0.465462       2.174379                    0.999621      24.931542      68.158508       0.663516       0.420017      -1.067327      -0.000000       0.112864      -0.089152       0.143827      -0.000000       0.000000       0.042516       0.180095      -0.041739      -0.103311       0.006306       0.097004             11.975932       4.726001      -0.000000       0.000000      18.379923      -4.726160      12.821871           0.020697
           12              C       3.556500       4.127010       5.555130       0.201649      37.178457 0.33885434E+03  0.74473314E+04                                 9.516043                            6.160628       0.465444       2.174374                    0.999621      24.931480      68.158383       0.663514       0.420018      -1.067325       0.000000      -0.112863       0.089151       0.143826      -0.000000       0.000000       0.042517       0.180096      -0.041745      -0.103312       0.006306       0.097006             11.975931       4.726001       0.000000       0.000000      18.379936      -4.726157      12.821857           0.020704
           13              C       3.556500       0.575630       9.106510       0.201637      37.178630 0.33885612E+03  0.74473790E+04                                 9.516061                            6.160639       0.465454       2.174376                    0.999621      24.931557      68.158591       0.663515       0.420017      -1.067326      -0.000000       0.089152      -0.112863       0.143827      -0.000000       0.000000       0.042517       0.110918      -0.249275      -0.103312       0.006307       0.097005             11.975955       4.726008       0.000000      -0.000000      12.821891      -4.726171      18.379966           0.020702
           14              C       3.556500       9.383370       0.852490       0.201632      37.178765 0.33885756E+03  0.74474191E+04                                 9.516088                            6.160653       0.465454       2.174374                    0.999621      24.931615      68.158806       0.663514       0.420018      -1.067326      -0.000000      -0.089152       0.112864       0.143827       0.000000       0.000000       0.042516       0.110923      -0.249274      -0.103312       0.006305       0.097007             11.975991       4.726020       0.000000      -0.000000      12.821923      -4.726184      18.380029           0.020699
           15              C       3.556500       9.106510       9.383370       0.201650      37.178396 0.33885382E+03  0.74473167E+04                                 9.516028                            6.160621       0.465447       2.174376                    0.999621      24.931467      68.158318       0.663515       0.420018      -1.067326      -0.000000      -0.112864      -0.089152       0.143827       0.000000      -0.000000      -0.042516       0.180095      -0.041742      -0.103310       0.006306       0.097005             11.975907       4.725994       0.000000      -0.000000      18.379874       4.726143      12.821853           0.020698
           16              C       3.556500       0.852490       0.575630       0.201641      37.178617 0.33885647E+03  0.74473865E+04                                 9.516050                            6.160634       0.465475       2.174382                    0.999621      24.931570      68.158571       0.663516       0.420016      -1.067327      -0.000000       0.112863       0.089150       0.143825      -0.000000      -0.000000      -0.042518       0.180095      -0.041743      -0.103312       0.006307       0.097005             11.975938       4.726003      -0.000000      -0.000000      18.379935       4.726154      12.821876           0.020701
           17              C       0.718413       5.493384       9.445116       0.205553      34.542971 0.34079806E+03  0.74930636E+04                                 9.069550                            6.176692       0.325685       2.130341                    0.999549      24.805076      67.599144       0.663587       0.419804      -1.068560       0.080760       0.081313      -0.081311       0.140518      -0.038803       0.038803       0.070164      -0.110096       0.110097      -0.111826       0.004964       0.106863             11.041752      17.794733       3.300512      -3.300513       7.665261      -3.114525       7.665263           0.027495
           18              C       0.718413       4.465616       0.513884       0.205537      34.543407 0.34080303E+03  0.74932018E+04                                 9.069633                            6.176740       0.325681       2.130335                    0.999549      24.805263      67.599828       0.663584       0.419804      -1.068559       0.080757      -0.081308       0.081310       0.140513       0.038802      -0.038803       0.070171      -0.110095       0.110093      -0.111827       0.004959       0.106869             11.041863      17.794944      -3.300549       3.300547       7.665324      -3.114550       7.665323           0.027506
           19              C       0.718413       0.513884       5.493384       0.205548      34.543257 0.34080074E+03  0.74931395E+04                                 9.069606                            6.176720       0.325678       2.130336                    0.999549      24.805190      67.599596       0.663585       0.419804      -1.068559       0.080759       0.081309       0.081309       0.140515      -0.038802      -0.038802      -0.070168      -0.110094       0.110094      -0.111826       0.004960       0.106866             11.041834      17.794898       3.300540       3.300540       7.665302       3.114541       7.665302           0.027505
           20              C       0.718413       9.445116       4.465616       0.205537      34.543439 0.34080326E+03  0.74932084E+04                                 9.069636                            6.176742       0.325681       2.130336                    0.999549      24.805276      67.599880       0.663584       0.419804      -1.068559       0.080758      -0.081309      -0.081309       0.140514       0.038803       0.038802      -0.070168      -0.110094       0.110094      -0.111827       0.004960       0.106867             11.041869      17.794947      -3.300550      -3.300550       7.665330       3.114555       7.665330           0.027505
           21              C       6.394587       9.445116       4.465616       0.205547      34.543294 0.34080165E+03  0.74931639E+04                                 9.069611                            6.176727       0.325683       2.130338                    0.999549      24.805210      67.599651       0.663584       0.419804      -1.068559      -0.080758      -0.081309      -0.081309       0.140514      -0.038802      -0.038802      -0.070168      -0.110094       0.110094      -0.111826       0.004960       0.106866             11.041837      17.794892       3.300539       3.300539       7.665309       3.114546       7.665310           0.027505
           22              C       6.394587       0.513884       5.493384       0.205544      34.543334 0.34080157E+03  0.74931621E+04                                 9.069618                            6.176726       0.325679       2.130336                    0.999549      24.805222      67.599692       0.663584       0.419804      -1.068559      -0.080759       0.081309       0.081309       0.140515       0.038802       0.038802      -0.070168      -0.110094       0.110094      -0.111826       0.004960       0.106866             11.041849      17.794926      -3.300546      -3.300546       7.665310       3.114544       7.665310           0.027505
           23              C       6.394587       4.465616       0.513884       0.205548      34.543270 0.34080152E+03  0.74931601E+04                                 9.069609                            6.176726       0.325682       2.130337                    0.999549      24.805201      67.599614       0.663584       0.419804      -1.068559      -0.080757      -0.081308       0.081310       0.140513      -0.038802       0.038803       0.070170      -0.110094       0.110093      -0.111827       0.004959       0.106868             11.041833      17.794892       3.300539      -3.300537       7.665305      -3.114541       7.665303           0.027506
           24              C       6.394587       5.493384       9.445116       0.205549      34.543053 0.34079895E+03  0.74930878E+04                                 9.069563                            6.176699       0.325686       2.130340                    0.999549      24.805110      67.599250       0.663587       0.419803      -1.068560      -0.080760       0.081313      -0.081311       0.140519       0.038803      -0.038803       0.070164      -0.110096       0.110098      -0.111827       0.004964       0.106863             11.041769      17.794764      -3.300518       3.300520       7.665271      -3.114529       7.665273           0.027495
           25              O       3.556500       6.273174       6.850796      -0.469030      44.017139 0.51532115E+03  0.12251851E+05                                 9.956684                            7.102357       0.312767       2.170567                    0.997420      26.509397      69.193664       0.701817       0.367078      -1.133194      -0.000000      -0.030425      -0.122328       0.126055       0.000000       0.000000       0.053151       0.061745      -0.028298      -0.071599       0.035589       0.036010             12.207573       5.870387      -0.000000      -0.000000      10.501099       5.496507      20.251233           0.009978
           26              O       3.556500       3.685826       3.108204      -0.469015      44.015881 0.51530391E+03  0.12251343E+05                                 9.956534                            7.102259       0.312677       2.170551                    0.997419      26.508895      69.192147       0.701819       0.367080      -1.133192       0.000000       0.030418       0.122325       0.126050      -0.000000      -0.000000       0.053163       0.061737      -0.028261      -0.071607       0.035579       0.036029             12.207381       5.870304       0.000000       0.000000      10.500922       5.496407      20.250918           0.009980
           27              O       3.556500       3.108204       6.273174      -0.469025      44.016796 0.51531604E+03  0.12251703E+05                                 9.956655                            7.102334       0.312741       2.170563                    0.997420      26.509223      69.193202       0.701816       0.367079      -1.133193       0.000000       0.122325      -0.030423       0.126052       0.000000       0.000000      -0.053156       0.045011      -0.078470      -0.071602       0.035584       0.036018             12.207541       5.870369       0.000000      -0.000000      20.251201      -5.496484      10.501051           0.009983
           28              O       3.556500       6.850796       3.685826      -0.469025      44.016614 0.51531391E+03  0.12251637E+05                                 9.956621                            7.102314       0.312727       2.170560                    0.997420      26.509185      69.193016       0.701818       0.367079      -1.133194      -0.000000      -0.122329       0.030421       0.126055       0.000000      -0.000000      -0.053157       0.045013      -0.078474      -0.071604       0.035585       0.036019             12.207494       5.870352      -0.000000       0.000000      20.251108      -5.496466      10.501022           0.009985
           29              O       3.556500       8.665326       1.871296      -0.469023      44.016541 0.51531270E+03  0.12251602E+05                                 9.956614                            7.102308       0.312719       2.170559                    0.997420      26.509149      69.192916       0.701818       0.367079      -1.133194       0.000000       0.030423      -0.122328       0.126055      -0.000000       0.000000      -0.053158       0.061745      -0.028281      -0.071605       0.035586       0.036019             12.207487       5.870348       0.000000      -0.000000      10.501011      -5.496462      20.251101           0.009986
           30              O       3.556500       1.293674       8.087704      -0.469023      44.016693 0.51531454E+03  0.12251659E+05                                 9.956640                            7.102325       0.312736       2.170562                    0.997420      26.509187      69.193086       0.701817       0.367079      -1.133193      -0.000000      -0.030422       0.122327       0.126053       0.000000      -0.000000      -0.053156       0.061739      -0.028280      -0.071601       0.035583       0.036018             12.207521       5.870362      -0.000000       0.000000      10.501041      -5.496476      20.251159           0.009981
           31              O       3.556500       1.871296       1.293674      -0.469018      44.016057 0.51530637E+03  0.12251416E+05                                 9.956560                            7.102276       0.312680       2.170551                    0.997419      26.508953      69.192350       0.701818       0.367080      -1.133192      -0.000000      -0.122324      -0.030418       0.126049       0.000000       0.000000       0.053163       0.045000      -0.078472      -0.071607       0.035579       0.036029             12.207414       5.870318      -0.000000      -0.000000      20.250973       5.496421      10.500951           0.009981
           32              O       3.556500       8.087704       8.665326      -0.469031      44.017138 0.51532135E+03  0.12251856E+05                                 9.956682                            7.102356       0.312774       2.170569                    0.997420      26.509406      69.193672       0.701818       0.367078      -1.133195       0.000000       0.122328       0.030424       0.126055       0.000000      -0.000000       0.053150       0.045021      -0.078469      -0.071598       0.035589       0.036010             12.207570       5.870385       0.000000       0.000000      20.251231       5.496506      10.501094           0.009978
           33              O       1.566994       6.149682       8.788817      -0.465250      34.559917 0.45051566E+03  0.10347732E+05                                 8.365008                            6.541763       0.564215       2.237757                    0.999553      26.266770      67.186790       0.748617       0.356214      -1.142780      -0.123988      -0.041984       0.041985       0.137472       0.038172      -0.038173       0.023960      -0.004711       0.004713      -0.067600       0.025530       0.042070              9.658398      14.772665       3.575560      -3.575564       7.101263      -1.902214       7.101267          -0.008334
           34              O       1.566994       3.809317       1.170182      -0.465239      34.559258 0.45050520E+03  0.10347434E+05                                 8.364926                            6.541701       0.564099       2.237729                    0.999553      26.266405      67.185738       0.748618       0.356215      -1.142779      -0.123982       0.041987      -0.041986       0.137467      -0.038180       0.038179       0.023961      -0.004705       0.004704      -0.067611       0.025529       0.042081              9.658305      14.772529      -3.575522       3.575519       7.101195      -1.902186       7.101192          -0.008313
           35              O       1.566994       1.170182       6.149682      -0.465239      34.559726 0.45051197E+03  0.10347628E+05                                 8.364988                            6.541742       0.564164       2.237744                    0.999553      26.266635      67.186432       0.748617       0.356215      -1.142780      -0.123980      -0.041987      -0.041987       0.137466       0.038177       0.038176      -0.023961      -0.004706       0.004707      -0.067606       0.025530       0.042077              9.658384      14.772664       3.575557       3.575557       7.101244       1.902205       7.101244          -0.008314
           36              O       1.566994       8.788817       3.809317      -0.465236      34.559484 0.45050869E+03  0.10347534E+05                                 8.364956                            6.541723       0.564128       2.237735                    0.999553      26.266517      67.186074       0.748618       0.356215      -1.142779      -0.123981       0.041987       0.041987       0.137466      -0.038177      -0.038177      -0.023960      -0.004702       0.004702      -0.067606       0.025527       0.042079              9.658342      14.772580      -3.575538      -3.575539       7.101222       1.902199       7.101223          -0.008329
           37              O       5.546006       8.788817       3.809317      -0.465236      34.559490 0.45050886E+03  0.10347539E+05                                 8.364956                            6.541723       0.564131       2.237736                    0.999553      26.266526      67.186090       0.748618       0.356215      -1.142779       0.123980       0.041987       0.041987       0.137466       0.038177       0.038178      -0.023960      -0.004702       0.004703      -0.067606       0.025527       0.042079              9.658341      14.772581       3.575538       3.575538       7.101221       1.902198       7.101222          -0.008329
           38              O       5.546006       1.170182       6.149682      -0.465237      34.559674 0.45051110E+03  0.10347603E+05                                 8.364979                            6.541735       0.564165       2.237745                    0.999553      26.266616      67.186361       0.748618       0.356215      -1.142780       0.123981      -0.041987      -0.041987       0.137467      -0.038177      -0.038176      -0.023961      -0.004706       0.004706      -0.067606       0.025530       0.042077              9.658373      14.772647      -3.575553      -3.575552       7.101236       1.902202       7.101236          -0.008314
           39              O       5.546006       3.809317       1.170182      -0.465239      34.559265 0.45050539E+03  0.10347440E+05                                 8.364926                            6.541701       0.564102       2.237730                    0.999553      26.266415      67.185756       0.748619       0.356215      -1.142779       0.123982       0.041986      -0.041985       0.137467       0.038180      -0.038179       0.023961      -0.004705       0.004705      -0.067610       0.025529       0.042081              9.658305      14.772529       3.575522      -3.575518       7.101194      -1.902186       7.101191          -0.008313
           40              O       5.546006       6.149682       8.788817      -0.465248      34.559858 0.45051469E+03  0.10347704E+05                                 8.364997                            6.541755       0.564217       2.237758                    0.999553      26.266749      67.186710       0.748618       0.356214      -1.142780       0.123988      -0.041984       0.041985       0.137472      -0.038172       0.038173       0.023959      -0.004711       0.004713      -0.067600       0.025530       0.042070              9.658386      14.772645      -3.575555       3.575559       7.101255      -1.902211       7.101259          -0.008334
           41              O       3.556500       5.837966       0.858466      -1.024523      48.122573 0.98613132E+03  0.27658185E+05                                10.639322                            9.856693      -0.267516       1.873420                    0.998911      35.030794     100.287930       0.591096       0.369453      -1.127985      -0.000000       0.024467       0.024461       0.034597       0.000000      -0.000000       0.062967       0.091041      -0.091044      -0.093314       0.032620       0.060695             11.208569       8.275699       0.000000       0.000000      12.675030       1.702461      12.674976           0.013032
           42              O       3.556500       4.121034       9.100534      -1.024522      48.122571 0.98613146E+03  0.27658191E+05                                10.639324                            9.856695      -0.267523       1.873419                    0.998911      35.030781     100.287915       0.591096       0.369453      -1.127985      -0.000000      -0.024461      -0.024468       0.034599      -0.000000      -0.000000       0.062967       0.091040      -0.091035      -0.093313       0.032621       0.060692             11.208570       8.275702      -0.000000      -0.000000      12.674978       1.702462      12.675031           0.013042
           43              O       3.556500       9.100534       5.837966      -1.024519      48.122467 0.98612833E+03  0.27658075E+05                                10.639295                            9.856668      -0.267496       1.873427                    0.998911      35.030761     100.287733       0.591098       0.369452      -1.127986       0.000000      -0.024462       0.024469       0.034599      -0.000000       0.000000      -0.062968       0.091044      -0.091042      -0.093315       0.032620       0.060696             11.208540       8.275684      -0.000000       0.000000      12.674974      -1.702449      12.674963           0.013049
           44              O       3.556500       0.858466       4.121034      -1.024518      48.122552 0.98613064E+03  0.27658159E+05                                10.639310                            9.856681      -0.267509       1.873423                    0.998911      35.030798     100.287910       0.591097       0.369452      -1.127986       0.000000       0.024469      -0.024462       0.034600       0.000000      -0.000000      -0.062966       0.091044      -0.091044      -0.093314       0.032618       0.060696             11.208558       8.275695       0.000000      -0.000000      12.674983      -1.702450      12.674995           0.013053

******************************************************
Auxiliary information for the entire system
The total spin magnetic moment of the unit cell is   8.000564
The total net atomic charge of the unit cell is   -0.000001
Accuracy of reproducing the electrostatic potential in the unit cell:
  The inner radius (bohr) =    5.0000
  The outer radius (bohr) =   12.0000
  Valid grid points have density less than (e/(bohr^3)) =    0.0001
  The number of valid grid points were=        19254
  The rms potential error without charges in kcal/mol is=      2.06636
  The rms potential error with partial charges in kcal/mol is=      0.65784
  The RRMSE value at monopole order=      0.31836
  The rms potential error with partial charges and cloud penetration in kcal/mol is=      0.65716
  The RRMSE value at monopole order with cloud penetration is=      0.31803
  The rms potential error with partial charges and atomic dipoles in kcal/mol is=      0.39180
  The RRMSE value at dipole order=      0.18961
  The rms potential error with partial charges, atomic dipoles and cloud penetration in kcal/mol is=      0.39153
  The RRMSE value at dipole order with cloud penetration=      0.18948

******************************************************
The electron densities and ab initio electrostatic potential were computed in VASP using the PBE functional and
projector augmented wave method. See the main text of the journal article for a description of computational details.
The atomic charges, dipoles, and quadrupoles were computed with the DDEC6 method as described in
(a) T. A. Manz and N. Gabaldon Limas, RSC Adv. 6 (2016) 47771-47801 DOI: 10.1039/c6ra04656h
(b) N. Gabaldon Limas and T. A. Manz, RSC Adv. 8 (2018) 2678-2707 DOI: 10.1039/c7ra11829e.
For each atom in the material, the electron cloud parameters were fit to the spherically averaged atom-in-material
electron density using radial positions for which this density was between 10^-4 and 10^-2 electrons per cubic bohr.
The polarizabilities, dispersion coefficients, and quantum Drude oscillator (QDO) parameters were fit using the MCLF method.
The magnetic structure of the system was optimized in VASP from the default ferromagnetic initial guess using spin polarization.
The atomic spin moments (ASMs) were computed on this optimized magnetic structure using the DDEC6 partition as inputs
to the method of T. A. Manz and D. S. Sholl, J. Chem. Theory Comput. 7 (2011) 4146-4164 DOI: 10.1021/ct200539n.
The RMSE and RRMSE were computed using a uniform grid with Ewald summation.
