# Supplementary material for: A collection of forcefield precursors for metal–organic frameworks
Source: RSC Adv. 2019 Nov 13;9(63):36492–507. doi: 10.1039/c9ra07327b (PMC9075174; doi:10.1039/c9ra07327b)
Supplement: RA-009-C9RA07327B-s5535 [file RA-009-C9RA07327B-s5535.xyz]

   20
jmolscript: load "" {1 1 1} spacegroup "x,y,z" unitcell [{      9.042000     0.000000     0.000000 }, {      0.000000     9.042000     0.000000 }, {      0.000000     0.000000    12.027000 }]
Cd     6.240969     6.240969     0.000000     0.704346
Cd     2.801031     2.801031     6.013500     0.704342
Cd     7.322031     1.719969     9.020250     0.704346
Cd     1.719969     7.322031     3.006750     0.704340
C      6.627786     8.025679    10.750935    -0.050569
C      2.414214     1.016321     4.737435    -0.050573
C      5.537321     2.106786     7.744185    -0.050572
C      3.504679     6.935214     1.730685    -0.050569
C      6.935214     3.504679    10.296315    -0.050568
C      2.106786     5.537321     4.282815    -0.050571
C      8.025679     6.627786     1.276065    -0.050572
C      1.016321     2.414214     7.289565    -0.050568
N      4.424251     6.685655     1.131741    -0.301602
N      4.617749     2.356345     7.145241    -0.301601
N      6.877345     8.945251    10.151991    -0.301601
N      2.164655     0.096749     4.138491    -0.301601
N      0.096749     2.164655     7.888509    -0.301603
N      8.945251     6.877345     1.875009    -0.301600
N      6.685655     4.424251    10.895259    -0.301602
N      2.356345     4.617749     4.881759    -0.301602

The following XYZ coordinates are in angstroms. Other properties are in atomic units.
The sperically averaged electron density of each atom fit to a function of the form exp(a - br)
eigen_1, eigen_2 and eigen_3 are the three eigenvalues of traceless quadrupole moment tensor
  atom number  atomic symbol              X              Y              Z     net charge C6 coefficient C8 coefficient C10 coefficient fluctuating dipole atomic polarizability isotropic forcefield polarizability              a              b squared Pearson coefficient          <r^3>          <r^4>         wp_QDO          m_QDO          q_QDO       dipole_x       dipole_y       dipole_z         dipole            Qxy            Qxz            Qyz     Q(x^2-y^2)  Q(3z^2 - R^2)        eigen_1        eigen_2        eigen_3 static polarizability      alpha(xx)      alpha(xy)      alpha(xz)      alpha(yy)      alpha(yz)      alpha(zz) atomic spin moment
            1             Cd       6.240969       6.240969       0.000000       0.704346     215.263240 0.45207552E+04  0.17396049E+06                                26.438292                           20.552077       1.291159       2.059391                    0.998367      84.285273     229.017131       0.454292       0.350374      -1.219069      -0.118316      -0.118316       0.000002       0.167324       0.041553      -0.012516       0.012517      -0.000004      -0.047222      -0.044556      -0.004867       0.049423             31.367250      32.449616      -1.255055      -3.861489      32.449592       3.861504      29.202542           0.000009
            2             Cd       2.801031       2.801031       6.013500       0.704342     215.263947 0.45207714E+04  0.17396129E+06                                26.438362                           20.552124       1.291153       2.059389                    0.998367      84.285343     229.017519       0.454291       0.350374      -1.219069       0.118317       0.118315      -0.000002       0.167324       0.041553       0.012517      -0.012517       0.000003      -0.047227      -0.044557      -0.004868       0.049425             31.367342      32.449683      -1.255060       3.861525      32.449724      -3.861496      29.202618           0.000009
            3             Cd       7.322031       1.719969       9.020250       0.704346     215.263444 0.45207605E+04  0.17396075E+06                                26.438311                           20.552092       1.291157       2.059390                    0.998367      84.285299     229.017263       0.454291       0.350374      -1.219069       0.118315      -0.118317      -0.000002       0.167324      -0.041553      -0.012517      -0.012517      -0.000001      -0.047221      -0.044557      -0.004866       0.049423             31.367273      32.449644       1.255052      -3.861488      32.449611      -3.861503      29.202563           0.000009
            4             Cd       1.719969       7.322031       3.006750       0.704340     215.264176 0.45207776E+04  0.17396159E+06                                26.438385                           20.552141       1.291153       2.059388                    0.998367      84.285373     229.017670       0.454290       0.350374      -1.219069      -0.118316       0.118317       0.000001       0.167325      -0.041553       0.012517       0.012516       0.000002      -0.047229      -0.044556      -0.004869       0.049425             31.367369      32.449711       1.255069       3.861524      32.449751       3.861523      29.202644           0.000009
            5              C       6.627786       8.025679      10.750935      -0.050569      39.784569 0.50090928E+03  0.12072102E+05                                 9.871371                            7.480530       0.643938       2.141995                    0.999903      30.135676      84.728546       0.606660       0.418926      -1.073940       0.027523       0.072446      -0.032848       0.084172      -0.072755       0.034979       0.128367       0.187268       0.075539      -0.207129       0.095744       0.111384             11.507375       6.929880       1.928379      -1.211289      16.404211      -6.805152      11.188034          -0.000004
            6              C       2.414214       1.016321       4.737435      -0.050573      39.784861 0.50091335E+03  0.12072231E+05                                 9.871445                            7.480579       0.643931       2.141993                    0.999903      30.135732      84.728954       0.606655       0.418928      -1.073938      -0.027523      -0.072445      -0.032849       0.084171      -0.072755      -0.034978      -0.128368       0.187267       0.075534      -0.207128       0.095744       0.111384             11.507466       6.929927       1.928398       1.211301      16.404352       6.805216      11.188119          -0.000003
            7              C       5.537321       2.106786       7.744185      -0.050572      39.784778 0.50091223E+03  0.12072195E+05                                 9.871421                            7.480564       0.643934       2.141993                    0.999903      30.135723      84.728842       0.606657       0.418927      -1.073939      -0.072444       0.027523      -0.032850       0.084171       0.072755      -0.128368       0.034978      -0.187267       0.075538      -0.207128       0.095744       0.111384             11.507437      16.404307      -1.928392       6.805196       6.929912      -1.211297      11.188093          -0.000003
            8              C       3.504679       6.935214       1.730685      -0.050569      39.784591 0.50090953E+03  0.12072111E+05                                 9.871381                            7.480537       0.643936       2.141994                    0.999903      30.135666      84.728560       0.606659       0.418926      -1.073939       0.072447      -0.027523      -0.032847       0.084172       0.072755       0.128368      -0.034979      -0.187267       0.075538      -0.207128       0.095744       0.111384             11.507387      16.404231      -1.928383      -6.805160       6.929887       1.211291      11.188045          -0.000002
            9              C       6.935214       3.504679      10.296315      -0.050568      39.784566 0.50090921E+03  0.12072101E+05                                 9.871373                            7.480531       0.643939       2.141995                    0.999903      30.135669      84.728536       0.606660       0.418926      -1.073940      -0.027523       0.072445       0.032849       0.084172       0.072755       0.034979      -0.128368       0.187267       0.075539      -0.207129       0.095745       0.111384             11.507376       6.929880      -1.928379      -1.211289      16.404213       6.805153      11.188036          -0.000002
           10              C       2.106786       5.537321       4.282815      -0.050571      39.784707 0.50091115E+03  0.12072162E+05                                 9.871408                            7.480555       0.643935       2.141994                    0.999903      30.135694      84.728726       0.606657       0.418927      -1.073939       0.027523      -0.072445       0.032848       0.084172       0.072755      -0.034978       0.128368       0.187268       0.075534      -0.207128       0.095744       0.111384             11.507422       6.929904      -1.928390       1.211295      16.404287      -6.805184      11.188074          -0.000002
           11              C       8.025679       6.627786       1.276065      -0.050572      39.784736 0.50091164E+03  0.12072177E+05                                 9.871412                            7.480557       0.643936       2.141994                    0.999903      30.135713      84.728781       0.606658       0.418927      -1.073939       0.072444       0.027523       0.032850       0.084171      -0.072755      -0.128368      -0.034979      -0.187267       0.075536      -0.207128       0.095744       0.111384             11.507425      16.404289       1.928391       6.805188       6.929906       1.211296      11.188081          -0.000004
           12              C       1.016321       2.414214       7.289565      -0.050568      39.784556 0.50090902E+03  0.12072095E+05                                 9.871371                            7.480530       0.643935       2.141994                    0.999903      30.135663      84.728516       0.606660       0.418926      -1.073940      -0.072447      -0.027524       0.032847       0.084172      -0.072755       0.128368       0.034979      -0.187267       0.075538      -0.207129       0.095744       0.111384             11.507375      16.404213       1.928379      -6.805152       6.929879      -1.211288      11.188033          -0.000002
           13              N       4.424251       6.685655       1.131741      -0.301602      43.519139 0.54253943E+03  0.13270307E+05                                10.333704                            7.697047       0.012095       1.995491                    0.997600      29.702215      82.723033       0.611517       0.409495      -1.085661       0.018032      -0.000255      -0.007551       0.019551       0.031924       0.063064      -0.013334      -0.103505       0.025367      -0.102386       0.044584       0.057802             12.193898      17.943622      -2.154095      -7.370946       7.117337       1.337066      11.520734           0.000003
           14              N       4.617749       2.356345       7.145241      -0.301601      43.519124 0.54253906E+03  0.13270298E+05                                10.333707                            7.697048       0.012094       1.995491                    0.997600      29.702194      82.723008       0.611516       0.409495      -1.085661      -0.018030       0.000255      -0.007554       0.019550       0.031924      -0.063063       0.013333      -0.103506       0.025365      -0.102386       0.044583       0.057803             12.193903      17.943628      -2.154094       7.370951       7.117338      -1.337066      11.520741           0.000003
           15              N       6.877345       8.945251      10.151991      -0.301601      43.519118 0.54253917E+03  0.13270299E+05                                10.333699                            7.697044       0.012093       1.995490                    0.997600      29.702211      82.723008       0.611517       0.409495      -1.085661       0.000255       0.018031      -0.007552       0.019551      -0.031924       0.013334       0.063063       0.103507       0.025366      -0.102387       0.044583       0.057803             12.193891       7.117333       2.154091      -1.337065      17.943608      -7.370942      11.520731           0.000004
           16              N       2.164655       0.096749       4.138491      -0.301601      43.519193 0.54253994E+03  0.13270327E+05                                10.333725                            7.697059       0.012096       1.995492                    0.997600      29.702202      82.723096       0.611515       0.409496      -1.085660      -0.000255      -0.018031      -0.007552       0.019551      -0.031924      -0.013333      -0.063063       0.103505       0.025364      -0.102385       0.044582       0.057803             12.193926       7.117351       2.154100       1.337070      17.943668       7.370966      11.520759           0.000002
           17              N       0.096749       2.164655       7.888509      -0.301603      43.519174 0.54253997E+03  0.13270323E+05                                10.333708                            7.697050       0.012093       1.995490                    0.997600      29.702233      82.723086       0.611517       0.409495      -1.085661      -0.018032      -0.000256       0.007551       0.019551      -0.031924       0.063064       0.013333      -0.103505       0.025366      -0.102386       0.044584       0.057803             12.193902      17.943630       2.154094      -7.370949       7.117338      -1.337066      11.520738           0.000002
           18              N       8.945251       6.877345       1.875009      -0.301600      43.519102 0.54253875E+03  0.13270288E+05                                10.333704                            7.697046       0.012095       1.995491                    0.997600      29.702184      82.722972       0.611516       0.409495      -1.085661       0.018030       0.000255       0.007554       0.019550      -0.031924      -0.063063      -0.013334      -0.103506       0.025366      -0.102386       0.044584       0.057802             12.193898      17.943621       2.154095       7.370947       7.117337       1.337067      11.520736           0.000003
           19              N       6.685655       4.424251      10.895259      -0.301602      43.519149 0.54253962E+03  0.13270313E+05                                10.333705                            7.697048       0.012093       1.995490                    0.997600      29.702221      82.723051       0.611517       0.409495      -1.085661      -0.000255       0.018031       0.007553       0.019550       0.031924       0.013334      -0.063064       0.103506       0.025367      -0.102387       0.044584       0.057803             12.193898       7.117337      -2.154093      -1.337066      17.943620       7.370948      11.520738           0.000003
           20              N       2.356345       4.617749       4.881759      -0.301602      43.519163 0.54253964E+03  0.13270315E+05                                10.333713                            7.697052       0.012095       1.995491                    0.997600      29.702209      82.723058       0.611516       0.409495      -1.085661       0.000256      -0.018032       0.007551       0.019551       0.031924      -0.013333       0.063063       0.103505       0.025363      -0.102386       0.044582       0.057804             12.193910       7.117343      -2.154098       1.337067      17.943646      -7.370954      11.520743           0.000002

******************************************************
Auxiliary information for the entire system
The total spin magnetic moment of the unit cell is   0.000036
The total net atomic charge of the unit cell is   0.000000
Accuracy of reproducing the electrostatic potential in the unit cell:
  The inner radius (bohr) =    5.0000
  The outer radius (bohr) =   12.0000
  Valid grid points have density less than (e/(bohr^3)) =    0.0001
  The number of valid grid points were=       112576
  The rms potential error without charges in kcal/mol is=      1.62711
  The rms potential error with partial charges in kcal/mol is=      0.46234
  The RRMSE value at monopole order=      0.28415
  The rms potential error with partial charges and cloud penetration in kcal/mol is=      0.45712
  The RRMSE value at monopole order with cloud penetration is=      0.28094
  The rms potential error with partial charges and atomic dipoles in kcal/mol is=      0.26985
  The RRMSE value at dipole order=      0.16585
  The rms potential error with partial charges, atomic dipoles and cloud penetration in kcal/mol is=      0.26056
  The RRMSE value at dipole order with cloud penetration=      0.16014

******************************************************
The electron densities and ab initio electrostatic potential were computed in VASP using the PBE functional and
projector augmented wave method. See the main text of the journal article for a description of computational details.
The atomic charges, dipoles, and quadrupoles were computed with the DDEC6 method as described in
(a) T. A. Manz and N. Gabaldon Limas, RSC Adv. 6 (2016) 47771-47801 DOI: 10.1039/c6ra04656h
(b) N. Gabaldon Limas and T. A. Manz, RSC Adv. 8 (2018) 2678-2707 DOI: 10.1039/c7ra11829e.
For each atom in the material, the electron cloud parameters were fit to the spherically averaged atom-in-material
electron density using radial positions for which this density was between 10^-4 and 10^-2 electrons per cubic bohr.
The polarizabilities, dispersion coefficients, and quantum Drude oscillator (QDO) parameters were fit using the MCLF method.
The magnetic structure of the system was optimized in VASP from the default ferromagnetic initial guess using spin polarization.
The atomic spin moments (ASMs) were computed on this optimized magnetic structure using the DDEC6 partition as inputs
to the method of T. A. Manz and D. S. Sholl, J. Chem. Theory Comput. 7 (2011) 4146-4164 DOI: 10.1021/ct200539n.
The RMSE and RRMSE were computed using a uniform grid with Ewald summation.
