# Supplementary material for: A collection of forcefield precursors for metal–organic frameworks
Source: RSC Adv. 2019 Nov 13;9(63):36492–507. doi: 10.1039/c9ra07327b (PMC9075174; doi:10.1039/c9ra07327b)
Supplement: RA-009-C9RA07327B-s5536 [file RA-009-C9RA07327B-s5536.xyz]

   66
jmolscript: load "" {1 1 1} spacegroup "x,y,z" unitcell [{     11.088800     0.000000     0.000000 }, {     -4.113171    10.297733     0.000000 }, {     -3.630648    -5.052118     9.179106 }]
Cd    -0.939827    -3.119119     8.056685     0.825959
Cd     4.526069     0.689808     5.711974     0.825950
Ag    -2.746117     2.133167     8.127915     0.153353
Ag     0.692109    -0.741801     3.316595     0.153354
Ag    -1.015132     0.960609     5.640744     0.153353
Ag    -1.329698     8.139255     1.272958     0.153355
C     -3.375611     4.102895     7.891277    -0.032009
C     -2.178074     0.165405     8.463136    -0.030671
C      7.672900    -3.125915     6.004971     0.098453
C      2.473066     6.692558     5.281658    -0.132863
C      1.988821     5.398101     5.571717    -0.023915
C      2.623472     4.649704     6.572240    -0.120864
C      3.708285     5.194815     7.192747     0.095481
C      0.146092    -1.915244     4.946620    -0.032007
C      1.174128     0.514656     1.736687    -0.030655
C      5.139327     1.958470     0.961970     0.098436
C      6.292586     2.392618     1.606344    -0.132846
C      6.810905     3.663994     1.275896    -0.023918
C      6.145278     4.433374     0.312090    -0.120883
C      1.415879    -1.154413     8.887210     0.095443
C      1.047576     1.106653     5.877382    -0.032007
C     -3.053219     0.758226     5.305523    -0.030658
C      5.438207    -1.612147     7.763688     0.098442
C      5.396212    -2.799060     8.487001    -0.132869
C      4.373722    -3.728914     8.196942    -0.023923
C      3.443304    -3.417140     7.196419    -0.120837
C      3.547139    -2.207518     6.575912     0.095439
C     -5.847542     2.144808     8.822039    -0.032009
C      3.771498    -1.244790     2.852866    -0.030663
C      3.641499     2.973089     3.627583     0.098453
C      3.616897     4.205114     2.983209    -0.132840
C      4.605314     5.158048     3.313657    -0.023897
C      5.566707     4.825292     4.277463    -0.120915
C      5.476812     3.606228     4.881449     0.095456
N     -3.885844     5.136576     7.822434    -0.341893
N     -1.881435    -0.918888     8.468643    -0.345318
N      4.168828     6.442232     6.933897    -0.243086
N     -0.131996    -2.414922     5.949897    -0.341890
N      1.593018     1.114254     0.883030    -0.345325
N      4.531776     2.687007     0.031209    -0.243071
N      2.196776     1.016244     5.946225    -0.341891
N      6.918608     0.631506     5.300016    -0.345318
N      4.534736    -1.317125     6.834762    -0.243068
N      4.880379     1.701214     7.818762    -0.341892
N      4.172942    -0.633375     3.706523    -0.345319
N      4.543422     2.679116     4.558344    -0.243076
H      8.069069    -2.075035     5.809273     0.087563
H      1.994092     7.341059     4.475732     0.120826
H      1.097761     4.980588     4.996096     0.102691
H      2.229903     3.615615     6.846695     0.118220
H      4.278908     4.593749     7.975542     0.081040
H      4.684728     0.947245     1.226879     0.087553
H      6.797425     1.726597     2.381611     0.120827
H      7.753693     4.046467     1.790201     0.102696
H      6.526029     5.476221     0.052780     0.118235
H      0.880143    -0.577055     8.063110     0.081083
H      6.267167    -0.854437     7.959386     0.087560
H      9.806874     2.048801     0.113821     0.120847
H      4.316515    -4.711274     8.772563     0.102694
H     -1.484198     6.131526     6.921964     0.118218
H      2.777361    -1.900452     5.793117     0.081062
H      2.870969     2.175724     3.362674     0.087526
H      2.811019     4.426891     2.207942     0.120815
H      4.610793     6.175450     2.799352     0.102682
H     -4.694943     5.565601     4.536773     0.118254
H      6.211702     3.322871     5.705549     0.081080

The following XYZ coordinates are in angstroms. Other properties are in atomic units.
The sperically averaged electron density of each atom fit to a function of the form exp(a - br)
eigen_1, eigen_2 and eigen_3 are the three eigenvalues of traceless quadrupole moment tensor
  atom number  atomic symbol              X              Y              Z     net charge C6 coefficient C8 coefficient C10 coefficient fluctuating dipole atomic polarizability isotropic forcefield polarizability              a              b squared Pearson coefficient          <r^3>          <r^4>         wp_QDO          m_QDO          q_QDO       dipole_x       dipole_y       dipole_z         dipole            Qxy            Qxz            Qyz     Q(x^2-y^2)  Q(3z^2 - R^2)        eigen_1        eigen_2        eigen_3 static polarizability      alpha(xx)      alpha(xy)      alpha(xz)      alpha(yy)      alpha(yz)      alpha(zz) atomic spin moment
            1             Cd      -0.939827      -3.119119       8.056685       0.825959     212.981852 0.47633600E+04  0.18525384E+06                                27.589342                           22.229459       1.144496       2.035890                    0.997981      81.231157     220.129808       0.404834       0.389023      -1.190499      -0.000059       0.000038       0.000069       0.000098      -0.033352      -0.055417      -0.059429      -0.143652       0.008464      -0.120413       0.015422       0.104991             32.008322      34.762361       3.333969       4.386604      30.742246       0.848014      30.520360          -0.000000
            2             Cd       4.526069       0.689808       5.711974       0.825950     212.982460 0.47633771E+04  0.18525485E+06                                27.589538                           22.229611       1.144513       2.035891                    0.997982      81.231646     220.132051       0.404829       0.389027      -1.190494       0.000050      -0.000045      -0.000071       0.000098       0.025344       0.035009       0.074042       0.150196       0.008466      -0.120918       0.015404       0.105514             32.008576      28.998679       1.031556       0.839787      36.506335      -4.388169      30.520714           0.000000
            3             Ag      -2.746117       2.133167       8.127915       0.153353     299.658934 0.67352229E+04  0.28689072E+06                                35.539600                           27.424146       0.765198       1.860101                    0.999031      97.714180     281.111763       0.343397       0.418741      -1.163685      -0.080052      -0.027402      -0.055156       0.101002       0.055513       0.041573       0.079511       0.212412       0.069390      -0.158326       0.015817       0.142509             43.091669      34.905302     -21.510601      -4.301243      68.369449       5.277035      26.000256          -0.000025
            4             Ag       0.692109      -0.741801       3.316595       0.153354     299.653322 0.67350866E+04  0.28688317E+06                                35.539029                           27.423753       0.765294       1.860128                    0.999032      97.713709     281.108610       0.343402       0.418738      -1.163688       0.082763       0.025586       0.051942       0.101006       0.021658       0.060326       0.105578       0.169005      -0.070744      -0.158321       0.015808       0.142513             43.090955      32.137305       6.279873     -19.173827      31.988895     -15.366928      65.146667          -0.000025
            5             Ag      -1.015132       0.960609       5.640744       0.153353     299.652018 0.67350867E+04  0.28688413E+06                                35.539273                           27.424007       0.765124       1.860080                    0.999031      97.714891     281.115538       0.343394       0.418745      -1.163679       0.004240      -0.084527       0.055157       0.101020      -0.032926      -0.057977      -0.067407      -0.230302       0.069435      -0.157868       0.016014       0.141855             43.091242      78.583763      -4.063732      -6.496178      24.689856       2.036971      26.000107          -0.000025
            6             Ag      -1.329698       8.139255       1.272958       0.153355     299.657539 0.67351657E+04  0.28688837E+06                                35.539753                           27.424214       0.765217       1.860107                    0.999031      97.714651     281.115375       0.343392       0.418747      -1.163678      -0.006949       0.086349      -0.051946       0.101009      -0.042483      -0.075220      -0.094475      -0.152249      -0.070698      -0.157569       0.015706       0.141863             43.091971      27.683483       4.500604       7.158933      36.443767      23.506662      65.148662          -0.000025
            7              C      -3.375611       4.102895       7.891277      -0.032009      42.870510 0.59077616E+03  0.14937755E+05                                10.508979                            8.248154       0.503225       2.088001                    0.999976      31.709485      93.347733       0.560947       0.431839      -1.058671      -0.036069       0.033317      -0.000215       0.049102       0.115109      -0.006108       0.009374       0.119624       0.234506      -0.169311       0.078664       0.090647             11.930365       9.213325      -4.038740       0.146294      19.478531       0.030169       7.099240           0.000003
            8              C      -2.178074       0.165405       8.463136      -0.030671      41.393568 0.55878801E+03  0.13958978E+05                                10.294634                            8.050757       0.404389       2.058543                    0.999962      31.515755      92.765997       0.563692       0.434968      -1.054846       0.000767      -0.041480      -0.012366       0.043291       0.054662       0.008517      -0.018583       0.218585       0.250254      -0.165523       0.078157       0.087366             11.694879       9.203642      -4.706969       0.483030      18.770555      -0.578056       7.110440           0.000001
            9              C       7.672900      -3.125915       6.004971       0.098453      27.243285 0.41071827E+03  0.95626022E+04                                 8.015476                            6.879086       0.024270       2.011984                    0.998877      27.583288      80.081743       0.608871       0.432065      -1.049700       0.008072      -0.048373       0.033115       0.059175      -0.013381      -0.038490       0.005548      -0.019008       0.004545      -0.044153       0.004153       0.040000              8.431202       8.564205       1.037646       2.244200       9.832582      -0.956779       6.896821           0.000003
           10              C       2.473066       6.692558       5.281658      -0.132863      31.738740 0.54121364E+03  0.13425173E+05                                 8.702507                            7.779587      -0.045129       1.955053                    0.999207      30.708670      90.354007       0.588816       0.419349      -1.063519      -0.004530      -0.016026       0.018561       0.024938      -0.030559      -0.008794      -0.006580      -0.003995       0.025081      -0.037409       0.010875       0.026534              8.937497       8.788122       0.410063       2.310358      10.274333      -1.045985       7.750035           0.000003
           11              C       1.988821       5.398101       5.571717      -0.023915      29.025802 0.49620011E+03  0.12051925E+05                                 8.210119                            7.454838       0.050835       1.989002                    0.999493      29.524056      86.136913       0.600421       0.420001      -1.062430       0.028517       0.009116       0.016149       0.034016      -0.006625      -0.007960       0.024121       0.028394      -0.005506      -0.032349       0.005768       0.026582              8.311786       8.175267       0.578599       1.968509       9.615925      -0.762871       7.144168          -0.000002
           12              C       2.623472       4.649704       6.572240      -0.120864      31.463982 0.51214152E+03  0.12562808E+05                                 8.715711                            7.601701      -0.040327       1.960484                    0.998206      30.411764      89.748128       0.590128       0.423119      -1.058360       0.003363       0.013541      -0.023745       0.027541      -0.009831      -0.028686       0.006193      -0.031437      -0.000269      -0.037924       0.007724       0.030200              9.069467       8.863469       1.334520       2.169801      10.948986      -1.037243       7.395945           0.000004
           13              C       3.708285       5.194815       7.192747       0.095481      27.894531 0.41204218E+03  0.96053787E+04                                 8.156866                            6.892702      -0.016073       1.998570                    0.998717      27.667010      80.490584       0.607666       0.432383      -1.049044       0.001831       0.055288      -0.032767       0.064295      -0.028066      -0.028689      -0.001344      -0.013664       0.056392      -0.047140       0.007520       0.039620              8.650667       8.681008       0.984679       2.803002       9.720838      -0.991883       7.550156           0.000002
           14              C       0.146092      -1.915244       4.946620      -0.032007      42.871101 0.59078700E+03  0.14938107E+05                                10.509110                            8.248256       0.503089       2.087959                    0.999976      31.709790      93.349059       0.560941       0.431842      -1.058669      -0.004690      -0.005695       0.048546       0.049104      -0.014299       0.049820       0.085151       0.016534      -0.371893      -0.169285       0.078495       0.090790             11.930514       9.006081       2.591130      -3.566986      10.591925      -5.146666      16.193536           0.000004
           15              C       1.174128       0.514656       1.736687      -0.030655      41.391242 0.55875056E+03  0.13957772E+05                                10.294157                            8.050412       0.404646       2.058632                    0.999962      31.514672      92.761118       0.563714       0.434960      -1.054854       0.029625       0.020896      -0.023657       0.043289      -0.057776       0.084795       0.089531       0.018132      -0.153203      -0.165579       0.078342       0.087237             11.694327       8.354958       1.964325      -3.020156      10.120981      -5.431347      16.607043           0.000001
           16              C       5.139327       1.958470       0.961970       0.098436      27.242807 0.41071003E+03  0.95623822E+04                                 8.015411                            6.879063       0.024275       2.011981                    0.998875      27.583524      80.082856       0.608865       0.432070      -1.049694      -0.006974       0.047597      -0.034430       0.059157      -0.011976      -0.036904       0.008118      -0.026727       0.020910      -0.044182       0.004142       0.040040              8.431101       8.373062       1.841399       1.854626       8.831294      -1.491802       8.088948           0.000003
           17              C       6.292586       2.392618       1.606344      -0.132846      31.738239 0.54120117E+03  0.13424765E+05                                 8.702380                            7.779474      -0.045082       1.955071                    0.999208      30.708143      90.351645       0.588824       0.419346      -1.063523      -0.006426       0.023435      -0.005591       0.024935      -0.022435      -0.010636      -0.008793      -0.004175       0.070461      -0.037397       0.010763       0.026634              8.937366       8.860908       1.338424       1.753241       8.983005      -1.827489       8.968185           0.000003
           18              C       6.810905       3.663994       1.275896      -0.023918      29.026142 0.49620740E+03  0.12052137E+05                                 8.210154                            7.454877       0.050859       1.989004                    0.999493      29.524222      86.137313       0.600422       0.420000      -1.062432      -0.026286      -0.010629      -0.018813       0.034028       0.001324      -0.010619       0.020632       0.031646       0.035156      -0.032341       0.005726       0.026616              8.311814       8.341877       1.400947       1.437828       8.425431      -1.511902       8.168133          -0.000001
           19              C       6.145278       4.433374       0.312090      -0.120883      31.464523 0.51214610E+03  0.12562915E+05                                 8.715750                            7.601685      -0.040335       1.960492                    0.998206      30.411499      89.746540       0.590136       0.423114      -1.058366       0.012231      -0.024143       0.005287       0.027576      -0.005844      -0.032853       0.000171      -0.018430       0.007528      -0.037893       0.007713       0.030180              9.069548       8.976714       2.098295       1.691932       9.862682      -1.709946       8.369247           0.000003
           20              C       1.415879      -1.154413       8.887210       0.095443      27.895320 0.41206446E+03  0.96060354E+04                                 8.157009                            6.892891      -0.016058       1.998552                    0.998720      27.667979      80.494183       0.607657       0.432383      -1.049043       0.000429      -0.056807       0.030126       0.064303      -0.030660      -0.028480      -0.001210      -0.012144       0.040185      -0.047144       0.007536       0.039608              8.650772       9.043117       1.610373       2.313714       8.707560      -1.692038       8.201639           0.000003
           21              C       1.047576       1.106653       5.877382      -0.032007      42.870109 0.59077027E+03  0.14937546E+05                                10.508834                            8.248049       0.503177       2.087987                    0.999976      31.709408      93.346836       0.560958       0.431832      -1.058677       0.044320      -0.021134       0.000212       0.049101       0.042243      -0.010807       0.002431      -0.245275       0.234514      -0.169289       0.078634       0.090655             11.930204      20.848297       0.608739       0.026215       7.843156      -0.147042       7.099160           0.000003
           22              C      -3.053219       0.758226       5.305523      -0.030658      41.391002 0.55874587E+03  0.13957603E+05                                10.294033                            8.050319       0.404642       2.058632                    0.999962      31.514593      92.760229       0.563724       0.434954      -1.054859      -0.038807      -0.014675       0.012360       0.043291      -0.035662       0.020570      -0.000784      -0.233713       0.250284      -0.165535       0.078325       0.087210             11.694182      20.695742      -0.116185       0.715936       7.276747      -0.234139       7.110056           0.000001
           23              C       5.438207      -1.612147       7.763688       0.098442      27.243426 0.41072092E+03  0.95626856E+04                                 8.015485                            6.879094       0.024219       2.011962                    0.998877      27.583589      80.082881       0.608872       0.432063      -1.049700      -0.047914      -0.010445      -0.033115       0.059173      -0.003145      -0.019295       0.033906       0.032253       0.004494      -0.044349       0.004329       0.040019              8.431205       8.943275       1.189160       1.720937       9.453664      -1.729066       6.896675           0.000003
           24              C       5.396212      -2.799060       8.487001      -0.132869      31.740452 0.54126357E+03  0.13426681E+05                                 8.702848                            7.780020      -0.045115       1.955057                    0.999206      30.708921      90.354749       0.588793       0.419357      -1.063517      -0.013217      -0.010145      -0.018570       0.024949      -0.020764       0.003004       0.010855       0.045066       0.025072      -0.037556       0.011011       0.026545              8.937794       9.787760       0.809471       1.827995       9.275799      -1.757510       7.749824           0.000003
           25              C       4.373722      -3.728914       8.196942      -0.023923      29.025464 0.49618084E+03  0.12051329E+05                                 8.209915                            7.454556       0.050901       1.989019                    0.999494      29.524079      86.136282       0.600449       0.419986      -1.062441      -0.002117       0.029861      -0.016146       0.034013      -0.014574      -0.025216      -0.001347      -0.011429      -0.005505      -0.032140       0.005560       0.026580              8.311613       9.018484       0.915594       1.438361       8.772376      -1.545433       7.143978          -0.000001
           26              C       3.443304      -3.417140       7.196419      -0.120837      31.463568 0.51213559E+03  0.12562632E+05                                 8.715716                            7.601746      -0.040166       1.960543                    0.998207      30.411136      89.746292       0.590116       0.423129      -1.058353       0.011335       0.008160       0.023735       0.027539       0.003707      -0.016221       0.024592       0.036372      -0.000259      -0.038120       0.007991       0.030129              9.069443       9.742483       1.685562       1.767981      10.069905      -1.630383       7.395942           0.000004
           27              C       3.547139      -2.207518       6.575912       0.095439      27.894997 0.41205379E+03  0.96057457E+04                                 8.157095                            6.892944      -0.016187       1.998535                    0.998717      27.667386      80.492867       0.607634       0.432401      -1.049030       0.050671       0.022210       0.032768       0.064301      -0.015637      -0.009260       0.027362       0.048607       0.056426      -0.047317       0.007667       0.039650              8.650880       8.899211       1.071784       1.960617       9.503083      -2.235473       7.550347           0.000002
           28              C      -5.847542       2.144808       8.822039      -0.032009      42.870894 0.59078265E+03  0.14937979E+05                                10.509098                            8.248240       0.503213       2.088000                    0.999976      31.709617      93.348701       0.560939       0.431843      -1.058667      -0.003553      -0.006479      -0.048541       0.049100      -0.016055      -0.060436      -0.077610       0.007783      -0.371895      -0.169067       0.078500       0.090567             11.930519       8.588676       2.424368       3.456432      11.009403       5.221498      16.193478           0.000003
           29              C       3.771498      -1.244790       2.852866      -0.030663      41.392569 0.55876863E+03  0.13958360E+05                                10.294461                            8.050605       0.404617       2.058620                    0.999962      31.515113      92.763394       0.563699       0.434967      -1.054848       0.008419       0.035266       0.023658       0.043293      -0.048114      -0.051532      -0.111732       0.066520      -0.153179      -0.165311       0.078161       0.087151             11.694720       8.524968       2.032161       3.923833       9.951543       4.819666      16.607647           0.000001
           30              C       3.641499       2.973089       3.627583       0.098453      27.244251 0.41073091E+03  0.95629911E+04                                 8.015705                            6.879214       0.024287       2.011974                    0.998876      27.583931      80.084590       0.608861       0.432067      -1.049696       0.046777       0.011191       0.034433       0.059152       0.000536      -0.021081       0.031462       0.035932       0.020911      -0.044350       0.004326       0.040024              8.431482       7.500017       1.492959       2.073340       9.705412      -1.168858       8.089016           0.000003
           31              C       3.616897       4.205114       2.983209      -0.132840      31.740761 0.54126497E+03  0.13426802E+05                                 8.703131                            7.780218      -0.045250       1.955019                    0.999205      30.709069      90.357198       0.588760       0.419377      -1.063498       0.024135       0.002741       0.005584       0.024924      -0.014827       0.004377       0.013373       0.034008       0.070472      -0.037545       0.010795       0.026750              8.938104       8.044763       1.012629       2.347291       9.801124      -0.950225       8.968426           0.000003
           32              C       4.605314       5.158048       3.313657      -0.023897      29.025014 0.49615838E+03  0.12050717E+05                                 8.209970                            7.454462       0.050795       1.988993                    0.999493      29.524012      86.137492       0.600441       0.419994      -1.062429      -0.000119      -0.028350       0.018802       0.034018      -0.009932      -0.022961       0.002423      -0.024723       0.035173      -0.032180       0.005555       0.026625              8.311730       7.448265       1.044117       1.937151       9.319073      -0.775061       8.167851          -0.000002
           33              C       5.566707       4.825292       4.277463      -0.120915      31.465218 0.51216986E+03  0.12563758E+05                                 8.716162                            7.602075      -0.040551       1.960415                    0.998207      30.412796      89.753971       0.590091       0.423138      -1.058342      -0.026950       0.002399      -0.005294       0.027570       0.002133      -0.012179       0.030691       0.021521       0.007503      -0.038121       0.007862       0.030259              9.069938       8.295470       1.825803       2.215770      10.544482      -0.937255       8.369861           0.000004
           34              C       5.476812       3.606228       4.881449       0.095456      27.895103 0.41205843E+03  0.96058992E+04                                 8.157129                            6.892953      -0.015965       1.998585                    0.998719      27.667882      80.495004       0.607636       0.432397      -1.049030      -0.052913      -0.020674      -0.030131       0.064305      -0.018030      -0.009304       0.027107       0.051092       0.040221      -0.047323       0.007717       0.039606              8.650928       7.644411       1.051632       2.429639      10.106555      -1.521107       8.201817           0.000002
           35              N      -3.885844       5.136576       7.822434      -0.341893      43.619377 0.65568693E+03  0.16830001E+05                                10.453965                            8.562708      -0.084836       1.965794                    0.995890      31.000919      88.694174       0.569064       0.419331      -1.078315      -0.002781      -0.012780       0.001316       0.013146       0.079869      -0.009682       0.014582       0.119764       0.216789      -0.137396       0.063259       0.074137             11.587929       9.759542      -3.457546       0.370388      17.613669       0.510841       7.390576           0.000002
           36              N      -1.881435      -0.918888       8.468643      -0.345318      42.619323 0.62544457E+03  0.15894238E+05                                10.343513                            8.404623      -0.066708       1.969403                    0.996559      30.992260      88.753711       0.569084       0.423525      -1.073680      -0.008381       0.012631      -0.004144       0.015715       0.053335      -0.007089       0.000349       0.200597       0.230295      -0.151999       0.069160       0.082838             11.506663       9.815496      -4.079130       0.620293      17.431394      -0.013664       7.273100           0.000005
           37              N       4.168828       6.442232       6.933897      -0.243086      36.064024 0.57334651E+03  0.14294321E+05                                 9.297722                            7.922972      -0.446261       1.874851                    0.996223      29.288762      83.791616       0.598369       0.410573      -1.079217      -0.110201      -0.051346      -0.069395       0.139987      -0.019910      -0.028812      -0.020810      -0.056245       0.001369      -0.055552       0.016108       0.039443              9.993536       9.687843       0.849793       2.635444      11.737973      -1.740922       8.554793          -0.000005
           38              N      -0.131996      -2.414922       5.949897      -0.341890      43.618515 0.65567080E+03  0.16829449E+05                                10.453721                            8.562521      -0.084789       1.965809                    0.995890      31.000641      88.692415       0.569080       0.419323      -1.078322       0.005799       0.010739      -0.004892       0.013148      -0.024558       0.037035       0.078159       0.030180      -0.265379      -0.137364       0.063352       0.074012             11.587642       9.491923       2.376151      -2.865950       9.832696      -3.997028      15.438307           0.000001
           39              N       1.593018       1.114254       0.883030      -0.345325      42.620488 0.62546724E+03  0.15894984E+05                                10.343803                            8.404857      -0.066727       1.969393                    0.996560      30.992575      88.755556       0.569067       0.423533      -1.073673      -0.000013      -0.006939       0.014093       0.015709      -0.049945       0.060325       0.095609       0.027076      -0.152107      -0.152043       0.069095       0.082948             11.507001       8.912770       2.013309      -2.532350       9.592087      -4.374815      16.016147           0.000006
           40              N       4.531776       2.687007       0.031209      -0.243071      36.063076 0.57333181E+03  0.14293869E+05                                 9.297579                            7.922885      -0.446102       1.874906                    0.996225      29.288404      83.790458       0.598371       0.410574      -1.079215       0.114978       0.048103       0.063756       0.139995      -0.016395      -0.029268      -0.021244      -0.057716       0.022584      -0.055571       0.016126       0.039445              9.993357       9.565409       1.618106       2.240941      10.753074      -2.286010       9.661589          -0.000005
           41              N       2.196776       1.016244       5.946225      -0.341891      43.619920 0.65569820E+03  0.16830372E+05                                10.454082                            8.562805      -0.084933       1.965761                    0.995890      31.001145      88.695192       0.569059       0.419333      -1.078313      -0.010837      -0.007318      -0.001316       0.013143       0.016644      -0.016958       0.003845      -0.196818       0.216788      -0.137353       0.063128       0.074225             11.588069      18.915243       0.199411      -0.337005       8.458263      -0.533466       7.390702           0.000001
           42              N       6.918608       0.631506       5.300016      -0.345318      42.620205 0.62546025E+03  0.15894750E+05                                10.343724                            8.404787      -0.066772       1.969381                    0.996559      30.992454      88.754835       0.569072       0.423531      -1.073675       0.014842      -0.003106       0.004150       0.015721      -0.030433      -0.002781       0.006715      -0.218835       0.230296      -0.151969       0.068910       0.083059             11.506917      19.194250      -0.333234       0.242784       8.053256      -0.570990       7.273245           0.000005
           43              N       4.534736      -1.317125       6.834762      -0.243068      36.062676 0.57332681E+03  0.14293704E+05                                 9.297468                            7.922820      -0.446079       1.874917                    0.996225      29.288252      83.789727       0.598377       0.410571      -1.079218      -0.006813      -0.121390       0.069387       0.139988       0.004962       0.008808       0.034706       0.068261       0.001386      -0.055781       0.016136       0.039645              9.993220      10.870100       1.322047       2.594200      10.555062      -1.801587       8.554499          -0.000005
           44              N       4.880379       1.701214       7.818762      -0.341892      43.620043 0.65569999E+03  0.16830433E+05                                10.454089                            8.562805      -0.084923       1.965762                    0.995891      31.001234      88.695539       0.569060       0.419332      -1.078313       0.007824       0.009363       0.004892       0.013146      -0.028191      -0.058672      -0.063122       0.012022      -0.265369      -0.137094       0.063084       0.074011             11.588081       8.149108       1.839737       2.648887      11.176268       4.144241      15.438867           0.000002
           45              N       4.172942      -0.633375       3.706523      -0.345319      42.619372 0.62544397E+03  0.15894213E+05                                10.343510                            8.404604      -0.066670       1.969412                    0.996561      30.992300      88.753691       0.569086       0.423523      -1.073681      -0.006449      -0.002591      -0.014094       0.015715      -0.045516      -0.066239      -0.091223       0.049237      -0.152100      -0.151730       0.068899       0.082831             11.506693       8.111374       1.693213       3.123340      10.393094       3.974421      16.015610           0.000005
           46              N       4.543422       2.679116       4.558344      -0.243076      36.062706 0.57332385E+03  0.14293567E+05                                 9.297346                            7.922689      -0.446088       1.874910                    0.996225      29.288203      83.788533       0.598396       0.410560      -1.079229       0.002028       0.124613      -0.063751       0.139988       0.008007       0.009026       0.035289       0.064468       0.022574      -0.055776       0.016091       0.039685              9.993106       9.474748       1.582007       2.954123      10.843270      -1.232978       9.661301          -0.000005
           47              H       8.069069      -2.075035       5.809273       0.087563       1.748913 0.14782467E+02  0.16968444E+03                                 2.396267                            2.234567      -1.574911       2.081916                    0.989982       4.676578      14.289713       0.421250       1.266692      -0.708716       0.021043       0.062239      -0.011675       0.066729       0.008916       0.010968      -0.007974      -0.016978      -0.012148      -0.020853       0.005778       0.015075              2.470692       2.184306       0.466745      -0.088197       3.356979      -0.189320       1.870791          -0.000001
           48              H       1.994092       7.341059       4.475732       0.120826       1.639301 0.13907259E+02  0.15581822E+03                                 2.240951                            2.133009      -1.155397       2.287675                    0.995476       4.121088      12.081885       0.445609       1.226804      -0.720839      -0.023999       0.034671      -0.037533       0.056451       0.005612       0.013689      -0.012553      -0.011704      -0.001543      -0.022511       0.005704       0.016807              2.277012       2.105301      -0.466847       0.393778       2.309190      -0.515664       2.416543           0.000002
           49              H       1.097761       4.980588       4.996096       0.102691       1.873566 0.16648620E+02  0.19289548E+03                                 2.365408                            2.273520      -1.017761       2.340143                    0.997088       4.065718      11.676667       0.454058       1.164262      -0.738731      -0.045195      -0.020626      -0.031087       0.058604       0.009207       0.019057      -0.004637       0.002692      -0.005512      -0.023084       0.002930       0.020153              2.372158       2.781493       0.331650       0.479100       2.111233       0.329498       2.223750           0.000002
           50              H       2.229903       3.615615       6.846695       0.118220       1.821797 0.15512049E+02  0.17900376E+03                                 2.419628                            2.261937      -1.376819       2.181808                    0.993777       4.346497      13.025793       0.429131       1.236867      -0.717781      -0.017831      -0.050703       0.012010       0.055072       0.010015       0.007928      -0.014797      -0.011230      -0.007516      -0.022054       0.003707       0.018346              2.492167       2.066291       0.480526      -0.128516       3.480106      -0.265855       1.930102           0.000001
           51              H       4.278908       4.593749       7.975542       0.081040       1.816601 0.15450527E+02  0.17957331E+03                                 2.460366                            2.284874      -1.645091       2.040432                    0.990384       4.870749      15.044119       0.415906       1.267105      -0.707673       0.032650      -0.036880       0.043472       0.065696       0.003037       0.012520      -0.011584      -0.001453      -0.009481      -0.019414       0.004657       0.014757              2.544158       2.396771      -0.476267       0.633198       2.492509      -0.537491       2.743195          -0.000003
           52              H       4.684728       0.947245       1.226879       0.087553       1.748643 0.14779304E+02  0.16963725E+03                                 2.395915                            2.234249      -1.574417       2.082125                    0.989989       4.676069      14.287201       0.421307       1.266603      -0.708736      -0.026135      -0.058802       0.017710       0.066741       0.008233       0.008754      -0.011413      -0.007432      -0.026528      -0.020835       0.005774       0.015060              2.470317       2.172485       0.646602      -0.186770       3.117956      -0.326444       2.120511          -0.000001
           53              H       6.797425       1.726597       2.381611       0.120827       1.639164 0.13905787E+02  0.15579763E+03                                 2.240829                            2.132897      -1.155344       2.287705                    0.995476       4.120964      12.081368       0.445621       1.226804      -0.720839       0.021910      -0.033255       0.040013       0.056453       0.003127       0.013407      -0.013168      -0.008250      -0.019224      -0.022506       0.005700       0.016806              2.276886       2.023655      -0.344767       0.353712       2.181132      -0.567702       2.625870           0.000002
           54              H       7.753693       4.046467       1.790201       0.102696       1.873488 0.16647771E+02  0.19288361E+03                                 2.365356                            2.273474      -1.017804       2.340132                    0.997088       4.065698      11.676630       0.454059       1.164274      -0.738728       0.049122       0.017966       0.026430       0.058603       0.007847       0.017983      -0.006371       0.008257      -0.019271      -0.023076       0.002927       0.020150              2.372105       2.841222       0.390126       0.423865       2.004512       0.249544       2.270582           0.000002
           55              H       6.526029       5.476221       0.052780       0.118235       1.822338 0.15517711E+02  0.17908376E+03                                 2.419991                            2.262253      -1.376384       2.181884                    0.993779       4.347031      13.027528       0.429133       1.236761      -0.717803       0.019399       0.049612      -0.013916       0.055057       0.004432       0.011500      -0.009758      -0.020301      -0.028633      -0.022059       0.003713       0.018346              2.492562       2.154437       0.616291      -0.238113       3.256628      -0.423094       2.066622           0.000001
           56              H       0.880143      -0.577055       8.063110       0.081083       1.815663 0.15440717E+02  0.17943377E+03                                 2.459719                            2.284312      -1.645222       2.040468                    0.990383       4.869697      15.040611       0.415906       1.267286      -0.707636      -0.028389       0.033967      -0.048532       0.065689       0.002979       0.014161      -0.009073      -0.008025      -0.002529      -0.019423       0.004670       0.014753              2.543464       2.414274      -0.352976       0.556033       2.316729      -0.645552       2.899390          -0.000003
           57              H       6.267167      -0.854437       7.959386       0.087560       1.749094 0.14784270E+02  0.16970985E+03                                 2.396405                            2.234681      -1.575004       2.081871                    0.989981       4.676705      14.290174       0.421247       1.266667      -0.708721       0.049992       0.042629       0.011672       0.066729       0.012313       0.011506      -0.007177       0.000027      -0.012159      -0.020846       0.005740       0.015106              2.470840       2.874261       0.742324       0.143122       2.667377       0.152147       1.870883          -0.000001
           58              H       9.806874       2.048801       0.113821       0.120847       1.638745 0.13901543E+02  0.15573728E+03                                 2.240389                            2.132524      -1.155644       2.287560                    0.995478       4.120552      12.079433       0.445677       1.226750      -0.720851       0.041093      -0.009427       0.037522       0.056439       0.008105       0.016753      -0.008011       0.000757      -0.001563      -0.022503       0.005676       0.016827              2.276422       2.602106      -0.268040       0.624656       1.811337      -0.174307       2.415824           0.000002
           59              H       4.316515      -4.711274       8.772563       0.102694       1.874353 0.16656982E+02  0.19301383E+03                                 2.366013                            2.274058      -1.017800       2.340129                    0.997087       4.065739      11.676828       0.454021       1.164228      -0.738747      -0.002392      -0.049624       0.031089       0.058607       0.005754       0.011395      -0.015944      -0.014630      -0.005508      -0.023083       0.002963       0.020120              2.372781       1.975417       0.009510      -0.128329       2.918620      -0.567394       2.224305           0.000002
           60              H      -1.484198       6.131526       6.921964       0.118218       1.821395 0.15507952E+02  0.17894544E+03                                 2.419288                            2.261646      -1.376722       2.181851                    0.993778       4.346414      13.025325       0.429155       1.236876      -0.717776      -0.040473      -0.035365      -0.012011       0.055073       0.011130       0.016711      -0.001830      -0.005650      -0.007510      -0.022059       0.003667       0.018392              2.491802       2.954063       0.835116       0.199176       2.591475       0.217920       1.929869           0.000001
           61              H       2.777361      -1.900452       5.793117       0.081062       1.816213 0.15446248E+02  0.17950913E+03                                 2.459910                            2.284479      -1.643806       2.040935                    0.990381       4.870026      15.040726       0.415968       1.267018      -0.707693      -0.046343       0.016647      -0.043452       0.065672       0.002695       0.015454      -0.007284      -0.003128      -0.009467      -0.019436       0.004644       0.014792              2.543672       2.806785      -0.312198       0.733763       2.081550      -0.388622       2.742681          -0.000003
           62              H       2.870969       2.175724       3.362674       0.087526       1.749594 0.14789460E+02  0.16978259E+03                                 2.396728                            2.234962      -1.574692       2.081914                    0.989979       4.677414      14.292416       0.421256       1.266541      -0.708746      -0.044909      -0.046097      -0.017710       0.066749       0.008538       0.013878      -0.003843      -0.005934      -0.026591      -0.020849       0.005736       0.015113              2.471188       2.543289       0.794770       0.233982       2.749071       0.294674       2.121205          -0.000001
           63              H       2.811019       4.426891       2.207942       0.120815       1.639006 0.13904272E+02  0.15577367E+03                                 2.240500                            2.132633      -1.154983       2.287794                    0.995481       4.120829      12.080009       0.445702       1.226635      -0.720876      -0.039021       0.007994      -0.040029       0.056470       0.005104       0.017228      -0.007521       0.001660      -0.019288      -0.022511       0.005686       0.016825              2.276530       2.396662      -0.195591       0.658201       1.807580      -0.117835       2.625349           0.000002
           64              H       4.610793       6.175450       2.799352       0.102682       1.875085 0.16665043E+02  0.19312951E+03                                 2.366600                            2.274590      -1.018003       2.340026                    0.997085       4.066176      11.678545       0.453976       1.164209      -0.738754      -0.001538       0.052287      -0.026428       0.058606       0.002854       0.012613      -0.014299      -0.016787      -0.019269      -0.023082       0.002967       0.020115              2.373379       1.851677      -0.005445      -0.074577       2.996692      -0.486630       2.271767           0.000002
           65              H      -4.694943       5.565601       4.536773       0.118254       1.821393 0.15508060E+02  0.17895025E+03                                 2.419464                            2.261795      -1.377097       2.181718                    0.993773       4.346544      13.026618       0.429093       1.237030      -0.717741       0.038855       0.036416       0.013926       0.055043       0.010199       0.013354      -0.007025       0.008665      -0.028625      -0.022049       0.003668       0.018382              2.491992       2.679796       0.826069       0.304511       2.729965       0.377920       2.066215           0.000001
           66              H       6.211702       3.322871       5.705549       0.081080       1.815722 0.15441277E+02  0.17944185E+03                                 2.459766                            2.284348      -1.645235       2.040459                    0.990383       4.869767      15.040878       0.415904       1.267280      -0.707637       0.042073      -0.013764       0.048533       0.065689       0.004926       0.013712      -0.009734       0.001722      -0.002527      -0.019416       0.004649       0.014767              2.543519       2.573383      -0.289459       0.805779       2.157712      -0.276926       2.899461          -0.000003

******************************************************
Auxiliary information for the entire system
The total spin magnetic moment of the unit cell is   -0.000032
The total net atomic charge of the unit cell is   0.000003
Accuracy of reproducing the electrostatic potential in the unit cell:
  The inner radius (bohr) =    5.0000
  The outer radius (bohr) =   12.0000
  Valid grid points have density less than (e/(bohr^3)) =    0.0001
  The number of valid grid points were=         5879
  The rms potential error without charges in kcal/mol is=      2.21205
  The rms potential error with partial charges in kcal/mol is=      0.66673
  The RRMSE value at monopole order=      0.30141
  The rms potential error with partial charges and cloud penetration in kcal/mol is=      0.68654
  The RRMSE value at monopole order with cloud penetration is=      0.31036
  The rms potential error with partial charges and atomic dipoles in kcal/mol is=      0.24390
  The RRMSE value at dipole order=      0.11026
  The rms potential error with partial charges, atomic dipoles and cloud penetration in kcal/mol is=      0.24853
  The RRMSE value at dipole order with cloud penetration=      0.11235

******************************************************
The electron densities and ab initio electrostatic potential were computed in VASP using the PBE functional and
projector augmented wave method. See the main text of the journal article for a description of computational details.
The atomic charges, dipoles, and quadrupoles were computed with the DDEC6 method as described in
(a) T. A. Manz and N. Gabaldon Limas, RSC Adv. 6 (2016) 47771-47801 DOI: 10.1039/c6ra04656h
(b) N. Gabaldon Limas and T. A. Manz, RSC Adv. 8 (2018) 2678-2707 DOI: 10.1039/c7ra11829e.
For each atom in the material, the electron cloud parameters were fit to the spherically averaged atom-in-material
electron density using radial positions for which this density was between 10^-4 and 10^-2 electrons per cubic bohr.
The polarizabilities, dispersion coefficients, and quantum Drude oscillator (QDO) parameters were fit using the MCLF method.
The magnetic structure of the system was optimized in VASP from the default ferromagnetic initial guess using spin polarization.
The atomic spin moments (ASMs) were computed on this optimized magnetic structure using the DDEC6 partition as inputs
to the method of T. A. Manz and D. S. Sholl, J. Chem. Theory Comput. 7 (2011) 4146-4164 DOI: 10.1021/ct200539n.
The RMSE and RRMSE were computed using a uniform grid with Ewald summation.
