# Supplementary material for: A collection of forcefield precursors for metal–organic frameworks
Source: RSC Adv. 2019 Nov 13;9(63):36492–507. doi: 10.1039/c9ra07327b (PMC9075174; doi:10.1039/c9ra07327b)
Supplement: RA-009-C9RA07327B-s5537 [file RA-009-C9RA07327B-s5537.xyz]

  136
jmolscript: load "" {1 1 1} spacegroup "x,y,z" unitcell [{      9.286400     0.000000     0.000000 }, {     -4.420097     8.840599     0.000000 }, {      0.000000     0.000000    22.446000 }]
La     2.829917     1.022150     0.198423     1.840449
La     4.246435     3.398149    11.421423     1.840447
La     2.036386     7.818449    22.247577     1.840453
La     0.619868     5.442450    11.024577     1.840449
Ag    -1.356259     8.615164     7.933763     0.279031
Ag     4.012514     4.645735    19.156763     0.279032
Ag     6.222562     0.225435    14.512237     0.279032
Ag     0.853789     4.194864     3.289237     0.279033
H      1.626368     7.869017     7.449827     0.096740
H      3.048544     7.609988     5.725975     0.116628
H      2.362265     7.940626     3.537490     0.129320
H      3.272504     0.091058     4.987501     0.090525
H      6.253420     2.555817    18.861374     0.084840
H     -0.883132     2.171251    19.521286     0.144579
H      0.085598     3.851849    20.805197     0.107574
H      6.006076     6.001883    20.856823     0.118736
H      1.029887     5.391881    18.672827     0.096740
H     -0.392289     5.650911    16.948975     0.116629
H      0.293989     5.320272    14.760490     0.129320
H      3.803848     4.329241    16.210501     0.090525
H      0.822931     1.864482     7.638374     0.084839
H      7.959484     2.249048     8.298286     0.144579
H      6.990754     0.568451     9.582197     0.107573
H     -3.349821     7.259016     9.633823     0.118735
H      3.239935     0.971582    14.996173     0.096740
H      1.817759     1.230611    16.720025     0.116628
H      2.504038     0.899973    18.908510     0.129321
H      1.593799     8.749541    17.458499     0.090524
H     -1.387117     6.284782     3.584626     0.084839
H      5.749435     6.669348     2.924714     0.144579
H      4.780705     4.988750     1.640803     0.107573
H     -1.139773     2.838716     1.589177     0.118736
H      3.836416     3.448718     3.773173     0.096740
H      5.258592     3.189688     5.497025     0.116628
H      4.572314     3.520327     7.685510     0.129321
H      1.062455     4.511358     6.235499     0.090525
H      4.043372     6.976117    14.807626     0.084839
H     -3.093181     6.591551    14.147714     0.144578
H     -2.124451     8.272148    12.863803     0.107573
H      8.216124     1.581583    12.812177     0.118735
C      1.330567     8.033452     6.583412     0.092875
C      2.172011     7.871669     5.555385    -0.123800
C      1.776635     8.082960     4.246783    -0.045073
C      0.518157     8.499352     4.038035    -0.058011
C     -0.273940     8.647874     5.126666     0.033412
C      4.380654    -0.026522     2.684542     0.614231
C      6.682814     3.177311    19.404567     0.074515
C     -1.348030     2.939499    19.763703    -0.100769
C     -0.799464     3.941139    20.535845    -0.033500
C     -1.526187     5.134620    20.955586    -0.068534
C      6.512284     5.269881    20.585227     0.036028
C     -0.940879     6.304231    21.761397     0.631564
C      2.210318     4.403502     0.749696     0.472139
C      4.832944     8.769874     0.752390     0.491263
C      1.325688     5.227446    17.806412     0.092875
C      0.484244     5.389229    16.778385    -0.123801
C      0.879620     5.177939    15.469783    -0.045073
C      2.138098     4.761547    15.261035    -0.058011
C      2.930194     4.613025    16.349666     0.033412
C      2.695697     4.446821    13.907542     0.614231
C      0.393538     1.242988     8.181567     0.074515
C      8.424382     1.480800     8.540703    -0.100769
C      7.875816     0.479160     9.312845    -0.033500
C      4.182441     8.126279     9.732586    -0.068533
C     -3.856030     7.991017     9.362227     0.036027
C      3.597134     6.956667    10.538397     0.631564
C      4.866033     0.016797    11.972696     0.472139
C     -2.176690     4.491024    11.975390     0.491263
C      3.535736     0.807147    15.862588     0.092875
C      2.694292     0.968930    16.890615    -0.123800
C      3.089668     0.757639    18.199217    -0.045073
C      4.348146     0.341247    18.407965    -0.058011
C      5.140243     0.192725    17.319334     0.033412
C      4.905746     0.026522    19.761458     0.614231
C     -1.816511     5.663288     3.041433     0.074514
C      6.214333     5.901100     2.682297    -0.100768
C      5.665767     4.899460     1.910155    -0.033500
C      6.392490     3.705979     1.490414    -0.068533
C     -1.645981     3.570718     1.860773     0.036028
C      5.807182     2.536368     0.684603     0.631564
C      2.655985     4.437097    21.696304     0.472138
C      0.033359     0.070725    21.693610     0.491263
C      3.540615     3.613153     4.639588     0.092876
C      4.382059     3.451370     5.667615    -0.123801
C      3.986683     3.662660     6.976217    -0.045073
C      2.728205     4.079052     7.184965    -0.058011
C      1.936109     4.227574     6.096334     0.033412
C      2.170606     4.393778     8.538458     0.614231
C      4.472765     7.597611    14.264433     0.074515
C     -3.558079     7.359799    13.905297    -0.100768
C     -3.009513     8.361439    13.133155    -0.033500
C      0.683862     0.714320    12.713414    -0.068533
C      8.722333     0.849582    13.083773     0.036028
C      1.269169     1.883932    11.907603     0.631564
C      4.420367    -0.016797    10.473304     0.472139
C      7.042993     4.349575    10.470610     0.491263
N      0.100073     8.418018     6.381398    -0.161880
N      5.982652     4.300951    19.792883    -0.186456
N      2.556181     4.842880    17.604398    -0.161880
N      1.093700     0.119348     8.569883    -0.186457
N      4.766230     0.422581    16.064602    -0.161880
N     -1.116349     4.539648     2.653117    -0.186456
N      2.310122     3.997719     4.841602    -0.161880
N      3.772603     8.721251    13.876117    -0.186456
O      0.583911     8.492279     1.646863    -0.654395
O      3.288262     0.549885     2.649526    -0.570250
O     -1.674916     7.226306    22.298979    -0.659666
O      0.237597     6.250303    21.795066    -0.587973
O      1.897735     3.295775     1.238795    -0.503716
O      2.196398     5.618201     1.324987    -0.591560
O      0.837912     0.452639     1.439911    -0.547626
O      3.904916     8.150148     1.254731    -0.561241
O      2.072343     4.768619    12.869863    -0.654395
O      3.788090     3.870414    13.872526    -0.570250
O      4.331170     6.034593    11.075979    -0.659666
O      2.418658     7.010595    10.572066    -0.587972
O      5.178616     1.124524    12.461795    -0.503715
O      0.459857     7.642698    12.547987    -0.591559
O      6.238439     3.967661    12.662911    -0.547625
O     -1.248662     5.110750    12.477731    -0.561240
O      4.282392     0.348320    20.799137    -0.654395
O      1.578041     8.290714    19.796474    -0.570251
O      6.541219     1.614293     0.147021    -0.659667
O      4.628706     2.590296     0.650934    -0.587972
O      2.968568     5.544824    21.207205    -0.503716
O      2.669905     3.222398    21.121013    -0.591559
O      4.028391     8.387960    21.006089    -0.547626
O      0.961387     0.690451    21.191269    -0.561240
O      2.793960     4.071980     9.576137    -0.654394
O      1.078213     4.970185     8.573474    -0.570250
O      0.535133     2.806006    11.370021    -0.659666
O      2.447645     1.830004    11.873934    -0.587972
O     -0.312313     7.716075     9.984205    -0.503715
O      4.406446     1.197901     9.898013    -0.591559
O     -1.372136     4.872938     9.783089    -0.547626
O      6.114965     3.729849     9.968269    -0.561240

The following XYZ coordinates are in angstroms. Other properties are in atomic units.
The sperically averaged electron density of each atom fit to a function of the form exp(a - br)
eigen_1, eigen_2 and eigen_3 are the three eigenvalues of traceless quadrupole moment tensor
  atom number  atomic symbol              X              Y              Z     net charge C6 coefficient C8 coefficient C10 coefficient fluctuating dipole atomic polarizability isotropic forcefield polarizability              a              b squared Pearson coefficient          <r^3>          <r^4>         wp_QDO          m_QDO          q_QDO       dipole_x       dipole_y       dipole_z         dipole            Qxy            Qxz            Qyz     Q(x^2-y^2)  Q(3z^2 - R^2)        eigen_1        eigen_2        eigen_3 static polarizability      alpha(xx)      alpha(xy)      alpha(xz)      alpha(yy)      alpha(yz)      alpha(zz) atomic spin moment
            1             La       2.829917       1.022150       0.198423       1.840449     225.189284 0.60410906E+04  0.25043684E+06                                28.512800                           24.614904       1.061835       1.921731                    0.999485     108.509373     308.026215       0.392836       0.376108      -1.195270      -0.013622       0.015678      -0.018762       0.027988       0.007234      -0.038380       0.013794      -0.129734       0.278842      -0.118985       0.017247       0.101738             32.446141      36.608373       3.612098       1.294659      36.945094       0.827747      23.784957           0.000196
            2             La       4.246435       3.398149      11.421423       1.840447     225.189406 0.60410947E+04  0.25043707E+06                                28.512814                           24.614916       1.061834       1.921730                    0.999485     108.509462     308.026559       0.392836       0.376108      -1.195270       0.013620      -0.015677      -0.018762       0.027987       0.007232       0.038380      -0.013791      -0.129734       0.278845      -0.118985       0.017247       0.101738             32.446157      36.608397       3.612103      -1.294660      36.945105      -0.827748      23.784968           0.000175
            3             La       2.036386       7.818449      22.247577       1.840453     225.189203 0.60410873E+04  0.25043664E+06                                28.512777                           24.614885       1.061839       1.921733                    0.999485     108.509239     308.025639       0.392836       0.376107      -1.195271       0.013621      -0.015678       0.018763       0.027989       0.007234      -0.038380       0.013792      -0.129736       0.278847      -0.118987       0.017248       0.101739             32.446116      36.608344       3.612097       1.294659      36.945063       0.827744      23.784940           0.000201
            4             La       0.619868       5.442450      11.024577       1.840449     225.189407 0.60410946E+04  0.25043705E+06                                28.512808                           24.614911       1.061837       1.921731                    0.999485     108.509442     308.026440       0.392836       0.376108      -1.195270      -0.013620       0.015678       0.018761       0.027987       0.007233       0.038380      -0.013793      -0.129736       0.278845      -0.118986       0.017248       0.101739             32.446149      36.608391       3.612103      -1.294656      36.945095      -0.827745      23.784962           0.000177
            5             Ag      -1.356259       8.615164       7.933763       0.279031     195.655231 0.50967289E+04  0.20105079E+06                                26.698027                           23.395716       1.249869       2.041792                    0.999286      87.923046     237.832609       0.385549       0.402729      -1.183461       0.118360      -0.030859       0.191907       0.227574      -0.019153      -0.059843      -0.040280      -0.060058      -0.052837      -0.092749       0.030468       0.062281             29.512977      36.223711      -3.354626     -12.340651      16.782119       2.915116      35.533102          -0.000000
            6             Ag       4.012514       4.645735      19.156763       0.279032     195.655005 0.50967223E+04  0.20105046E+06                                26.698003                           23.395698       1.249870       2.041793                    0.999286      87.923010     237.832437       0.385549       0.402728      -1.183461      -0.118361       0.030859       0.191907       0.227574      -0.019153       0.059843       0.040280      -0.060056      -0.052836      -0.092749       0.030468       0.062281             29.512950      36.223676      -3.354621      12.340636      16.782106      -2.915109      35.533067           0.000001
            7             Ag       6.222562       0.225435      14.512237       0.279032     195.654980 0.50967209E+04  0.20105039E+06                                26.698001                           23.395695       1.249870       2.041793                    0.999286      87.923005     237.832422       0.385549       0.402728      -1.183461      -0.118360       0.030859      -0.191907       0.227574      -0.019152      -0.059843      -0.040279      -0.060056      -0.052837      -0.092748       0.030468       0.062281             29.512948      36.223669      -3.354621     -12.340636      16.782103       2.915113      35.533071          -0.000000
            8             Ag       0.853789       4.194864       3.289237       0.279033     195.654972 0.50967204E+04  0.20105036E+06                                26.697998                           23.395692       1.249873       2.041793                    0.999286      87.923005     237.832401       0.385549       0.402728      -1.183461       0.118361      -0.030859      -0.191908       0.227574      -0.019153       0.059843       0.040280      -0.060057      -0.052837      -0.092749       0.030468       0.062281             29.512946      36.223677      -3.354622      12.340637      16.782101      -2.915110      35.533061           0.000002
            9              H       1.626368       7.869017       7.449827       0.096740       1.023192 0.70039895E+01  0.67299206E+02                                 1.748129                            1.597370      -1.066678       2.372073                    0.996344       3.678853      10.588458       0.466600       1.366144      -0.689281       0.011803      -0.011057       0.041756       0.044779      -0.010592       0.002215      -0.002864       0.017424       0.032848      -0.019280       0.006128       0.013151              1.827945       1.529480      -0.070066       0.389466       1.409343      -0.146893       2.545012          -0.000001
           10              H       3.048544       7.609988       5.725975       0.116628       0.994204 0.71292542E+01  0.67152342E+02                                 1.573025                            1.507908      -0.710814       2.543180                    0.999882       3.152199       8.296157       0.543691       1.196015      -0.730143       0.036760      -0.011067       0.003772       0.038575      -0.008669      -0.000876      -0.002209       0.028241       0.021118      -0.020294       0.007234       0.013060              1.578482       1.991182      -0.234331       0.166870       1.354935      -0.042899       1.389328           0.000002
           11              H       2.362265       7.940626       3.537490       0.129320       0.975679 0.68261349E+01  0.65088085E+02                                 1.689528                            1.576803      -1.085014       2.380191                    0.996913       3.498836       9.990660       0.470292       1.365877      -0.690180       0.025360      -0.007943      -0.029298       0.039555      -0.007973      -0.001548       0.002142       0.012456       0.004789      -0.011041       0.001068       0.009973              1.735412       1.774767      -0.116664      -0.482721       1.376339       0.084217       2.055130          -0.000001
           12              H       3.272504       0.091058       4.987501       0.090525       1.341907 0.10619509E+02  0.11217311E+03                                 2.019187                            1.913281      -1.368270       2.218088                    0.993824       3.924615      11.486380       0.448577       1.292660      -0.705454      -0.043697       0.013610      -0.010641       0.046988      -0.006918       0.004447       0.003695       0.024905      -0.034140      -0.015080      -0.005224       0.020304              2.030774       2.485926      -0.326929       0.130151       1.729789      -0.024404       1.876607           0.000001
           13              H       6.253420       2.555817      18.861374       0.084840       1.173890 0.84635951E+01  0.84953286E+02                                 1.890440                            1.737825      -1.153187       2.323061                    0.994856       3.800117      11.045849       0.456029       1.338099      -0.695408      -0.010937      -0.036084      -0.021786       0.043547      -0.004702       0.002164       0.012018      -0.005340      -0.004438      -0.013244      -0.000337       0.013581              1.955644       1.869271       0.474918       0.419490       2.112284       0.520559       1.885376           0.000002
           14              H      -0.883132       2.171251      19.521286       0.144579       0.959785 0.67491670E+01  0.63474744E+02                                 1.613433                            1.527137      -0.847727       2.501998                    0.999579       3.183260       8.710768       0.502595       1.295797      -0.707010       0.018058      -0.034094      -0.005023       0.038907      -0.004853       0.002627       0.013293       0.001621      -0.021683      -0.017534       0.004714       0.012820              1.636511       1.589750      -0.378096      -0.096705       1.954589       0.160917       1.365195           0.000000
           15              H       0.085598       3.851849      20.805197       0.107574       0.919988 0.66067819E+01  0.62866538E+02                                 1.652479                            1.571634      -1.184565       2.316611                    0.995216       3.733410      10.863785       0.459127       1.401987      -0.681522       0.039226      -0.009294       0.012829       0.042304      -0.002475       0.002749       0.004207       0.006752      -0.009985      -0.007863       0.001759       0.006104              1.682764       2.201801      -0.040414       0.245554       1.406155       0.003065       1.440337          -0.000002
           16              H       6.006076       6.001883      20.856823       0.118736       0.996161 0.72594609E+01  0.70717634E+02                                 1.749489                            1.654397      -1.290248       2.282740                    0.994049       3.707490      10.912861       0.444709       1.413860      -0.680142      -0.023332       0.035461       0.015165       0.045076      -0.007565      -0.003928       0.001683      -0.003874      -0.025042      -0.009699      -0.002957       0.012656              1.773770       1.809860      -0.399337      -0.116443       2.039228       0.249624       1.472223          -0.000002
           17              H       1.029887       5.391881      18.672827       0.096740       1.023192 0.70039863E+01  0.67299167E+02                                 1.748128                            1.597369      -1.066678       2.372073                    0.996344       3.678852      10.588454       0.466600       1.366144      -0.689281      -0.011803       0.011057       0.041756       0.044779      -0.010592      -0.002215       0.002864       0.017424       0.032848      -0.019280       0.006128       0.013151              1.827945       1.529480      -0.070066      -0.389466       1.409342       0.146893       2.545012          -0.000001
           18              H      -0.392289       5.650911      16.948975       0.116629       0.994203 0.71292470E+01  0.67152257E+02                                 1.573024                            1.507907      -0.710815       2.543180                    0.999882       3.152197       8.296150       0.543691       1.196015      -0.730143      -0.036760       0.011067       0.003772       0.038575      -0.008669       0.000876       0.002209       0.028241       0.021118      -0.020294       0.007234       0.013060              1.578480       1.991180      -0.234331      -0.166870       1.354934       0.042899       1.389327           0.000002
           19              H       0.293989       5.320272      14.760490       0.129320       0.975679 0.68261371E+01  0.65088109E+02                                 1.689528                            1.576803      -1.085015       2.380191                    0.996913       3.498836       9.990659       0.470293       1.365876      -0.690180      -0.025360       0.007943      -0.029298       0.039555      -0.007973       0.001548      -0.002142       0.012456       0.004789      -0.011041       0.001068       0.009973              1.735412       1.774768      -0.116663       0.482721       1.376339      -0.084217       2.055130          -0.000001
           20              H       3.803848       4.329241      16.210501       0.090525       1.341906 0.10619507E+02  0.11217308E+03                                 2.019186                            1.913281      -1.368272       2.218088                    0.993824       3.924612      11.486369       0.448577       1.292660      -0.705454       0.043697      -0.013610      -0.010641       0.046988      -0.006918      -0.004447      -0.003695       0.024905      -0.034140      -0.015080      -0.005224       0.020304              2.030774       2.485926      -0.326930      -0.130151       1.729790       0.024404       1.876606           0.000001
           21              H       0.822931       1.864482       7.638374       0.084839       1.173893 0.84636231E+01  0.84953640E+02                                 1.890444                            1.737828      -1.153189       2.323060                    0.994856       3.800124      11.045875       0.456029       1.338099      -0.695408       0.010937       0.036084      -0.021786       0.043547      -0.004702      -0.002164      -0.012018      -0.005340      -0.004438      -0.013244      -0.000337       0.013581              1.955647       1.869274       0.474920      -0.419491       2.112288      -0.520561       1.885380           0.000002
           22              H       7.959484       2.249048       8.298286       0.144579       0.959786 0.67491743E+01  0.63474840E+02                                 1.613435                            1.527139      -0.847728       2.501997                    0.999579       3.183262       8.710780       0.502594       1.295799      -0.707010      -0.018058       0.034094      -0.005023       0.038907      -0.004853      -0.002627      -0.013293       0.001621      -0.021683      -0.017534       0.004714       0.012820              1.636513       1.589752      -0.378097       0.096706       1.954591      -0.160918       1.365196          -0.000000
           23              H       6.990754       0.568451       9.582197       0.107573       0.919990 0.66067928E+01  0.62866659E+02                                 1.652479                            1.571635      -1.184563       2.316611                    0.995216       3.733412      10.863788       0.459127       1.401986      -0.681523      -0.039226       0.009294       0.012829       0.042304      -0.002475      -0.002749      -0.004207       0.006752      -0.009985      -0.007863       0.001759       0.006104              1.682765       2.201803      -0.040415      -0.245554       1.406156      -0.003065       1.440337          -0.000003
           24              H      -3.349821       7.259016       9.633823       0.118735       0.996162 0.72594716E+01  0.70717765E+02                                 1.749490                            1.654398      -1.290248       2.282740                    0.994049       3.707494      10.912875       0.444709       1.413860      -0.680142       0.023332      -0.035461       0.015164       0.045076      -0.007565       0.003928      -0.001683      -0.003874      -0.025042      -0.009699      -0.002957       0.012656              1.773772       1.809862      -0.399338       0.116444       2.039229      -0.249624       1.472224          -0.000003
           25              H       3.239935       0.971582      14.996173       0.096740       1.023191 0.70039868E+01  0.67299171E+02                                 1.748128                            1.597369      -1.066677       2.372074                    0.996344       3.678852      10.588453       0.466601       1.366144      -0.689281      -0.011803       0.011057      -0.041756       0.044779      -0.010592       0.002215      -0.002864       0.017424       0.032848      -0.019280       0.006128       0.013151              1.827944       1.529480      -0.070066       0.389466       1.409342      -0.146893       2.545011          -0.000001
           26              H       1.817759       1.230611      16.720025       0.116628       0.994205 0.71292644E+01  0.67152465E+02                                 1.573026                            1.507909      -0.710815       2.543180                    0.999882       3.152201       8.296165       0.543691       1.196016      -0.730143      -0.036760       0.011067      -0.003772       0.038575      -0.008669      -0.000876      -0.002209       0.028241       0.021118      -0.020293       0.007234       0.013060              1.578483       1.991184      -0.234331       0.166870       1.354936      -0.042899       1.389329           0.000002
           27              H       2.504038       0.899973      18.908510       0.129321       0.975678 0.68261263E+01  0.65087985E+02                                 1.689527                            1.576802      -1.085012       2.380192                    0.996913       3.498834       9.990654       0.470292       1.365877      -0.690180      -0.025360       0.007943       0.029298       0.039555      -0.007973      -0.001548       0.002142       0.012456       0.004789      -0.011041       0.001068       0.009973              1.735411       1.774766      -0.116664      -0.482720       1.376338       0.084217       2.055129          -0.000001
           28              H       1.593799       8.749541      17.458499       0.090524       1.341909 0.10619531E+02  0.11217340E+03                                 2.019189                            1.913283      -1.368274       2.218087                    0.993824       3.924619      11.486393       0.448577       1.292660      -0.705454       0.043697      -0.013610       0.010641       0.046988      -0.006918       0.004447       0.003695       0.024904      -0.034140      -0.015080      -0.005224       0.020304              2.030776       2.485929      -0.326930       0.130152       1.729791      -0.024404       1.876609           0.000001
           29              H      -1.387117       6.284782       3.584626       0.084839       1.173892 0.84636128E+01  0.84953516E+02                                 1.890443                            1.737827      -1.153189       2.323060                    0.994856       3.800122      11.045870       0.456028       1.338100      -0.695408       0.010937       0.036084       0.021786       0.043547      -0.004702       0.002164       0.012018      -0.005340      -0.004438      -0.013244      -0.000337       0.013581              1.955647       1.869274       0.474919       0.419491       2.112287       0.520560       1.885379           0.000002
           30              H       5.749435       6.669348       2.924714       0.144579       0.959784 0.67491605E+01  0.63474669E+02                                 1.613432                            1.527136      -0.847727       2.501998                    0.999579       3.183258       8.710762       0.502595       1.295798      -0.707010      -0.018058       0.034094       0.005023       0.038907      -0.004853       0.002627       0.013293       0.001621      -0.021683      -0.017534       0.004714       0.012820              1.636511       1.589749      -0.378096      -0.096705       1.954588       0.160917       1.365194           0.000000
           31              H       4.780705       4.988750       1.640803       0.107573       0.919991 0.66068013E+01  0.62866766E+02                                 1.652481                            1.571636      -1.184567       2.316609                    0.995216       3.733416      10.863805       0.459126       1.401987      -0.681523      -0.039226       0.009294      -0.012829       0.042304      -0.002475       0.002749       0.004207       0.006752      -0.009985      -0.007863       0.001759       0.006104              1.682767       2.201805      -0.040414       0.245554       1.406157       0.003065       1.440339          -0.000002
           32              H      -1.139773       2.838716       1.589177       0.118736       0.996161 0.72594602E+01  0.70717627E+02                                 1.749489                            1.654397      -1.290248       2.282740                    0.994049       3.707490      10.912862       0.444709       1.413860      -0.680142       0.023332      -0.035461      -0.015165       0.045076      -0.007565      -0.003928       0.001683      -0.003874      -0.025043      -0.009699      -0.002957       0.012656              1.773770       1.809860      -0.399337      -0.116443       2.039228       0.249624       1.472223          -0.000002
           33              H       3.836416       3.448718       3.773173       0.096740       1.023192 0.70039926E+01  0.67299246E+02                                 1.748130                            1.597370      -1.066680       2.372073                    0.996344       3.678854      10.588463       0.466600       1.366145      -0.689281       0.011803      -0.011057      -0.041756       0.044779      -0.010592      -0.002215       0.002864       0.017424       0.032848      -0.019280       0.006128       0.013151              1.827946       1.529481      -0.070067      -0.389467       1.409343       0.146893       2.545014          -0.000001
           34              H       5.258592       3.189688       5.497025       0.116628       0.994204 0.71292588E+01  0.67152400E+02                                 1.573026                            1.507909      -0.710815       2.543180                    0.999882       3.152200       8.296162       0.543691       1.196016      -0.730143       0.036760      -0.011067      -0.003772       0.038575      -0.008669       0.000876       0.002209       0.028241       0.021118      -0.020293       0.007234       0.013060              1.578482       1.991183      -0.234332      -0.166870       1.354936       0.042899       1.389329           0.000002
           35              H       4.572314       3.520327       7.685510       0.129321       0.975679 0.68261371E+01  0.65088116E+02                                 1.689529                            1.576804      -1.085014       2.380191                    0.996913       3.498837       9.990666       0.470292       1.365877      -0.690180       0.025360      -0.007943       0.029298       0.039555      -0.007973       0.001548      -0.002142       0.012456       0.004789      -0.011041       0.001068       0.009973              1.735413       1.774768      -0.116663       0.482721       1.376339      -0.084217       2.055131          -0.000001
           36              H       1.062455       4.511358       6.235499       0.090525       1.341908 0.10619525E+02  0.11217333E+03                                 2.019189                            1.913283      -1.368273       2.218088                    0.993824       3.924616      11.486387       0.448577       1.292661      -0.705454      -0.043697       0.013610       0.010641       0.046988      -0.006918      -0.004447      -0.003695       0.024904      -0.034140      -0.015080      -0.005224       0.020304              2.030776       2.485929      -0.326930      -0.130151       1.729791       0.024404       1.876608           0.000001
           37              H       4.043372       6.976117      14.807626       0.084839       1.173892 0.84636114E+01  0.84953486E+02                                 1.890442                            1.737826      -1.153188       2.323061                    0.994856       3.800121      11.045861       0.456029       1.338099      -0.695408      -0.010937      -0.036084       0.021786       0.043547      -0.004702      -0.002164      -0.012018      -0.005340      -0.004438      -0.013244      -0.000337       0.013582              1.955645       1.869272       0.474919      -0.419490       2.112286      -0.520560       1.885378           0.000002
           38              H      -3.093181       6.591551      14.147714       0.144578       0.959785 0.67491696E+01  0.63474770E+02                                 1.613433                            1.527137      -0.847727       2.501998                    0.999579       3.183260       8.710766       0.502595       1.295797      -0.707010       0.018058      -0.034094       0.005023       0.038907      -0.004853      -0.002627      -0.013293       0.001621      -0.021683      -0.017534       0.004714       0.012820              1.636511       1.589750      -0.378096       0.096705       1.954589      -0.160918       1.365195          -0.000000
           39              H      -2.124451       8.272148      12.863803       0.107573       0.919990 0.66067955E+01  0.62866697E+02                                 1.652480                            1.571635      -1.184566       2.316610                    0.995216       3.733414      10.863798       0.459126       1.401987      -0.681523       0.039226      -0.009294      -0.012829       0.042304      -0.002475      -0.002749      -0.004207       0.006752      -0.009985      -0.007863       0.001759       0.006104              1.682766       2.201804      -0.040415      -0.245554       1.406157      -0.003065       1.440338          -0.000002
           40              H       8.216124       1.581583      12.812177       0.118735       0.996162 0.72594677E+01  0.70717713E+02                                 1.749490                            1.654398      -1.290247       2.282740                    0.994049       3.707492      10.912866       0.444710       1.413859      -0.680142      -0.023332       0.035461      -0.015164       0.045076      -0.007565       0.003928      -0.001683      -0.003874      -0.025042      -0.009699      -0.002957       0.012656              1.773771       1.809862      -0.399337       0.116444       2.039228      -0.249624       1.472223          -0.000003
           41              C       1.330567       8.033452       6.583412       0.092875      24.525456 0.31775870E+03  0.69534510E+04                                 7.525728                            6.083359       0.217863       2.101427                    0.999232      25.642261      72.681744       0.640888       0.436738      -1.044635      -0.043621       0.005760      -0.014817       0.046427       0.013804       0.016372      -0.001401      -0.070490      -0.032189      -0.041252      -0.002019       0.043271              8.142324       8.628667      -1.662223       0.413675       4.672199      -0.417358      11.126106          -0.000001
           42              C       2.172011       7.871669       5.555385      -0.123800      28.434606 0.39242466E+03  0.89827165E+04                                 8.047166                            6.596821       0.378685       2.110699                    0.999782      28.017866      79.192217       0.643443       0.415857      -1.065737      -0.012771      -0.000624      -0.027191       0.030047      -0.013549       0.000645      -0.007521       0.033775      -0.032920      -0.020989      -0.006407       0.027396              8.633886       8.606284      -1.507898       0.278712       4.936478      -0.545410      12.358897          -0.000004
           43              C       1.776635       8.082960       4.246783      -0.045073      28.880125 0.39155877E+03  0.90145273E+04                                 8.343779                            6.742179      -0.018881       1.992928                    0.999383      27.956881      80.893833       0.611118       0.435346      -1.046991      -0.001981      -0.001095       0.014097       0.014277       0.015097      -0.009251       0.000778      -0.040311      -0.062013      -0.027290      -0.008316       0.035605              9.039479       9.339622      -1.829615       0.609720       5.243987      -0.861245      12.534829          -0.000004
           44              C       0.518157       8.499352       4.038035      -0.058011      34.381545 0.42201708E+03  0.98024361E+04                                 9.191264                            6.858000       0.139057       2.059729                    0.999506      26.987437      75.954281       0.630966       0.417923      -1.068200       0.019977      -0.004128       0.018406       0.027476       0.005009      -0.011815       0.007618      -0.021577      -0.052506      -0.025714       0.004317       0.021398             10.724237       9.738051      -1.956445       1.449451       5.672066      -1.490852      16.762595           0.000004
           45              C      -0.273940       8.647874       5.126666       0.033412      28.706274 0.36128660E+03  0.81989339E+04                                 8.373139                            6.506438      -0.113578       1.958579                    0.999624      27.915454      81.715350       0.614235       0.439406      -1.038578       0.034184      -0.016785       0.032467       0.050044       0.015903       0.036949       0.001754      -0.048431      -0.179579      -0.076660       0.016251       0.060408              9.409046       8.187449      -1.399438      -0.053783       5.108672      -0.519789      14.931017           0.000001
           46              C       4.380654      -0.026522       2.684542       0.614231      21.405476 0.23605766E+03  0.48387359E+04                                 7.167582                            5.499012      -0.058155       2.046349                    0.999359      22.149640      62.562968       0.622028       0.480377      -1.010982      -0.011752       0.003373      -0.053505       0.054884       0.067153      -0.010557       0.008372      -0.065755      -0.194585      -0.071105      -0.036108       0.107213              8.173087       7.089012      -1.696486       0.528821       5.357040      -0.748357      12.073208          -0.000010
           47              C       6.682814       3.177311      19.404567       0.074515      25.443528 0.34737199E+03  0.77787346E+04                                 7.706662                            6.355172       0.118911       2.049935                    0.999233      26.773421      76.962451       0.627337       0.436005      -1.044263      -0.015143       0.025885       0.045234       0.054272       0.019587      -0.026337       0.001083      -0.075927       0.076574      -0.063049       0.026335       0.036714              8.168984       9.878173      -0.271724       1.898254       8.504171       2.166439       6.124608          -0.000001
           48              C      -1.348030       2.939499      19.763703      -0.100769      26.749433 0.38074337E+03  0.86808045E+04                                 7.821052                            6.566327       0.174695       2.061177                    0.998976      27.706815      79.078559       0.632608       0.424663      -1.056374       0.001877      -0.015430       0.035106       0.038393       0.008059      -0.000622      -0.000279      -0.010720       0.005032      -0.010531       0.001651       0.008880              8.223477       9.833042      -0.466435       1.555023       8.874150       1.885512       5.963238          -0.000004
           49              C      -0.799464       3.941139      20.535845      -0.033500      29.550339 0.44473695E+03  0.10557760E+05                                 8.531530                            7.231715      -0.022415       1.988345                    0.998830      28.540357      83.541283       0.585096       0.440972      -1.044847      -0.037646      -0.004967       0.012995       0.040134      -0.003718      -0.005563      -0.027799       0.016415       0.002954      -0.033088       0.008513       0.024575              9.015989       9.900077       0.107760       1.378660      10.350326       2.790152       6.797566          -0.000001
           50              C      -1.526187       5.134620      20.955586      -0.068534      33.446573 0.45732291E+03  0.10802104E+05                                 8.948227                            7.086404       0.167181       2.057259                    0.999458      27.478464      77.146124       0.629739       0.411775      -1.075731       0.019773      -0.043578      -0.012981       0.049584       0.003959      -0.005339      -0.021099       0.026192      -0.013865      -0.029031       0.007828       0.021204             10.002138      11.351369       1.362016       2.344667      11.408257       3.641594       7.246789           0.000002
           51              C       6.512284       5.269881      20.585227       0.036028      26.144953 0.35192571E+03  0.79248123E+04                                 7.865232                            6.426077       0.043556       2.020772                    0.999386      27.340519      79.413083       0.618153       0.440020      -1.039453      -0.037857      -0.032230      -0.020626       0.053827       0.016500      -0.044690      -0.036025      -0.059389       0.056887      -0.063523      -0.009377       0.072899              8.463930      10.407111       0.431472       2.057749       8.550370       2.580563       6.434308          -0.000005
           52              C      -0.940879       6.304231      21.761397       0.631564      20.337924 0.23265170E+03  0.47582262E+04                                 6.934620                            5.481177      -0.076270       2.040619                    0.999341      22.182386      62.869659       0.618436       0.484253      -1.007553       0.023130       0.043458       0.039630       0.063199      -0.011160       0.000523      -0.075298      -0.026368       0.209988      -0.068548      -0.043950       0.112498              7.690141       9.046634       0.482786       0.393912       8.461166       2.487864       5.562623          -0.000008
           53              C       2.210318       4.403502       0.749696       0.472139      24.633635 0.31779206E+03  0.69844212E+04                                 7.724179                            6.297101      -0.105289       2.000110                    0.999457      24.553419      70.736149       0.595592       0.467918      -1.022361      -0.037308       0.000103       0.118090       0.123843      -0.020358       0.057666       0.000086       0.177108      -0.186156      -0.080389      -0.057901       0.138290              8.472530       5.564119       0.404139      -1.436261      10.797482      -0.635188       9.055990          -0.000001
           54              C       4.832944       8.769874       0.752390       0.491263      22.398794 0.26069130E+03  0.54643671E+04                                 7.233719                            5.707780      -0.028120       2.038162                    0.999417      23.362133      66.190086       0.623525       0.468640      -1.019781      -0.008546      -0.017341       0.129136       0.130575      -0.094920      -0.007215       0.010800      -0.115432      -0.223430      -0.075748      -0.073331       0.149078              7.992833       9.940845       2.874561      -0.083104       6.266634      -0.545171       7.771020          -0.000001
           55              C       1.325688       5.227446      17.806412       0.092875      24.525449 0.31775849E+03  0.69534457E+04                                 7.525727                            6.083358       0.217861       2.101427                    0.999232      25.642262      72.681756       0.640888       0.436738      -1.044635       0.043621      -0.005760      -0.014817       0.046427       0.013804      -0.016372       0.001401      -0.070490      -0.032190      -0.041252      -0.002019       0.043271              8.142324       8.628666      -1.662223      -0.413678       4.672199       0.417358      11.126108          -0.000001
           56              C       0.484244       5.389229      16.778385      -0.123801      28.434623 0.39242498E+03  0.89827258E+04                                 8.047171                            6.596825       0.378683       2.110698                    0.999782      28.017874      79.192258       0.643443       0.415857      -1.065736       0.012771       0.000624      -0.027191       0.030047      -0.013549      -0.000645       0.007521       0.033775      -0.032919      -0.020989      -0.006407       0.027396              8.633891       8.606287      -1.507900      -0.278711       4.936481       0.545408      12.358906          -0.000004
           57              C       0.879620       5.177939      15.469783      -0.045073      28.880136 0.39155902E+03  0.90145343E+04                                 8.343781                            6.742181      -0.018882       1.992928                    0.999383      27.956886      80.893853       0.611118       0.435346      -1.046991       0.001981       0.001095       0.014097       0.014278       0.015097       0.009251      -0.000777      -0.040310      -0.062013      -0.027290      -0.008316       0.035605              9.039482       9.339625      -1.829614      -0.609718       5.243988       0.861245      12.534833          -0.000004
           58              C       2.138098       4.761547      15.261035      -0.058011      34.381527 0.42201666E+03  0.98024236E+04                                 9.191260                            6.857996       0.139058       2.059729                    0.999506      26.987430      75.954248       0.630966       0.417923      -1.068201      -0.019977       0.004128       0.018406       0.027476       0.005009       0.011815      -0.007618      -0.021577      -0.052505      -0.025714       0.004317       0.021397             10.724233       9.738040      -1.956443      -1.449449       5.672064       1.490854      16.762597           0.000004
           59              C       2.930194       4.613025      16.349666       0.033412      28.706297 0.36128676E+03  0.81989384E+04                                 8.373144                            6.506440      -0.113581       1.958578                    0.999624      27.915447      81.715331       0.614235       0.439406      -1.038578      -0.034184       0.016785       0.032467       0.050044       0.015904      -0.036949      -0.001754      -0.048431      -0.179579      -0.076660       0.016251       0.060409              9.409054       8.187453      -1.399440       0.053781       5.108674       0.519789      14.931034           0.000001
           60              C       2.695697       4.446821      13.907542       0.614231      21.405493 0.23605786E+03  0.48387409E+04                                 7.167585                            5.499015      -0.058154       2.046349                    0.999359      22.149641      62.562971       0.622028       0.480377      -1.010982       0.011752      -0.003373      -0.053505       0.054885       0.067153       0.010557      -0.008372      -0.065755      -0.194585      -0.071105      -0.036108       0.107213              8.173092       7.089014      -1.696486      -0.528820       5.357043       0.748361      12.073220          -0.000012
           61              C       0.393538       1.242988       8.181567       0.074515      25.443515 0.34737176E+03  0.77787285E+04                                 7.706658                            6.355169       0.118911       2.049935                    0.999233      26.773426      76.962465       0.627337       0.436004      -1.044263       0.015143      -0.025885       0.045234       0.054272       0.019587       0.026336      -0.001083      -0.075926       0.076573      -0.063048       0.026335       0.036713              8.168979       9.878165      -0.271724      -1.898253       8.504168      -2.166440       6.124606          -0.000002
           62              C       8.424382       1.480800       8.540703      -0.100769      26.749448 0.38074362E+03  0.86808121E+04                                 7.821056                            6.566330       0.174694       2.061177                    0.998976      27.706825      79.078607       0.632608       0.424663      -1.056374      -0.001878       0.015430       0.035106       0.038393       0.008059       0.000622       0.000279      -0.010721       0.005033      -0.010532       0.001651       0.008880              8.223482       9.833048      -0.466435      -1.555025       8.874155      -1.885515       5.963242          -0.000004
           63              C       7.875816       0.479160       9.312845      -0.033500      29.550322 0.44473633E+03  0.10557742E+05                                 8.531527                            7.231710      -0.022414       1.988345                    0.998830      28.540348      83.541252       0.585096       0.440972      -1.044847       0.037646       0.004968       0.012995       0.040134      -0.003718       0.005563       0.027799       0.016414       0.002955      -0.033088       0.008513       0.024576              9.015987       9.900072       0.107754      -1.378658      10.350326      -2.790152       6.797562          -0.000002
           64              C       4.182441       8.126279       9.732586      -0.068533      33.446541 0.45732226E+03  0.10802085E+05                                 8.948221                            7.086398       0.167182       2.057260                    0.999458      27.478449      77.146066       0.629739       0.411775      -1.075731      -0.019773       0.043578      -0.012982       0.049584       0.003959       0.005339       0.021098       0.026191      -0.013865      -0.029031       0.007828       0.021204             10.002131      11.351353       1.362006      -2.344659      11.408255      -3.641593       7.246783           0.000002
           65              C      -3.856030       7.991017       9.362227       0.036027      26.144968 0.35192606E+03  0.79248224E+04                                 7.865236                            6.426081       0.043553       2.020771                    0.999386      27.340535      79.413156       0.618153       0.440020      -1.039453       0.037857       0.032230      -0.020626       0.053827       0.016500       0.044690       0.036025      -0.059388       0.056886      -0.063523      -0.009377       0.072899              8.463934      10.407124       0.431468      -2.057750       8.550370      -2.580561       6.434309          -0.000006
           66              C       3.597134       6.956667      10.538397       0.631564      20.337915 0.23265155E+03  0.47582225E+04                                 6.934619                            5.481176      -0.076272       2.040618                    0.999341      22.182388      62.869676       0.618436       0.484254      -1.007553      -0.023130      -0.043458       0.039630       0.063199      -0.011160      -0.000522       0.075299      -0.026368       0.209990      -0.068548      -0.043950       0.112498              7.690141       9.046630       0.482783      -0.393909       8.461168      -2.487866       5.562624          -0.000010
           67              C       4.866033       0.016797      11.972696       0.472139      24.633626 0.31779188E+03  0.69844167E+04                                 7.724178                            6.297100      -0.105290       2.000109                    0.999457      24.553420      70.736159       0.595592       0.467918      -1.022361       0.037307      -0.000103       0.118090       0.123843      -0.020358      -0.057667      -0.000086       0.177108      -0.186156      -0.080389      -0.057902       0.138290              8.472529       5.564117       0.404135       1.436261      10.797478       0.635183       9.055993          -0.000001
           68              C      -2.176690       4.491024      11.975390       0.491263      22.398790 0.26069121E+03  0.54643649E+04                                 7.233719                            5.707779      -0.028122       2.038161                    0.999417      23.362135      66.190101       0.623525       0.468640      -1.019781       0.008546       0.017341       0.129136       0.130576      -0.094920       0.007215      -0.010800      -0.115433      -0.223431      -0.075748      -0.073331       0.149079              7.992833       9.940846       2.874558       0.083099       6.266631       0.545169       7.771022          -0.000003
           69              C       3.535736       0.807147      15.862588       0.092875      24.525454 0.31775865E+03  0.69534499E+04                                 7.525728                            6.083359       0.217862       2.101427                    0.999232      25.642258      72.681736       0.640888       0.436738      -1.044635       0.043621      -0.005760       0.014817       0.046427       0.013804       0.016372      -0.001401      -0.070490      -0.032190      -0.041252      -0.002019       0.043271              8.142324       8.628667      -1.662223       0.413675       4.672199      -0.417358      11.126106          -0.000001
           70              C       2.694292       0.968930      16.890615      -0.123800      28.434609 0.39242471E+03  0.89827180E+04                                 8.047168                            6.596822       0.378684       2.110699                    0.999782      28.017869      79.192236       0.643443       0.415857      -1.065736       0.012771       0.000624       0.027191       0.030047      -0.013549       0.000645      -0.007521       0.033774      -0.032920      -0.020988      -0.006407       0.027395              8.633888       8.606286      -1.507899       0.278713       4.936479      -0.545410      12.358898          -0.000004
           71              C       3.089668       0.757639      18.199217      -0.045073      28.880126 0.39155878E+03  0.90145273E+04                                 8.343778                            6.742178      -0.018880       1.992929                    0.999383      27.956881      80.893824       0.611118       0.435346      -1.046991       0.001981       0.001095      -0.014097       0.014277       0.015097      -0.009251       0.000778      -0.040310      -0.062013      -0.027290      -0.008315       0.035605              9.039478       9.339621      -1.829615       0.609722       5.243987      -0.861246      12.534827          -0.000004
           72              C       4.348146       0.341247      18.407965      -0.058011      34.381562 0.42201729E+03  0.98024424E+04                                 9.191268                            6.858002       0.139055       2.059728                    0.999506      26.987445      75.954317       0.630966       0.417923      -1.068200      -0.019977       0.004128      -0.018406       0.027476       0.005009      -0.011815       0.007618      -0.021577      -0.052506      -0.025714       0.004317       0.021398             10.724242       9.738055      -1.956446       1.449452       5.672068      -1.490854      16.762604           0.000005
           73              C       5.140243       0.192725      17.319334       0.033412      28.706276 0.36128661E+03  0.81989344E+04                                 8.373140                            6.506438      -0.113581       1.958578                    0.999624      27.915458      81.715370       0.614235       0.439406      -1.038578      -0.034184       0.016785      -0.032467       0.050044       0.015904       0.036949       0.001754      -0.048431      -0.179579      -0.076660       0.016251       0.060408              9.409047       8.187451      -1.399439      -0.053782       5.108672      -0.519790      14.931018           0.000001
           74              C       4.905746       0.026522      19.761458       0.614231      21.405478 0.23605768E+03  0.48387362E+04                                 7.167581                            5.499012      -0.058154       2.046349                    0.999359      22.149642      62.562969       0.622028       0.480377      -1.010982       0.011752      -0.003373       0.053505       0.054884       0.067153      -0.010557       0.008372      -0.065755      -0.194585      -0.071105      -0.036108       0.107213              8.173086       7.089011      -1.696486       0.528821       5.357040      -0.748357      12.073208          -0.000012
           75              C      -1.816511       5.663288       3.041433       0.074514      25.443556 0.34737245E+03  0.77787483E+04                                 7.706670                            6.355178       0.118909       2.049934                    0.999233      26.773445      76.962561       0.627336       0.436005      -1.044263       0.015143      -0.025884      -0.045234       0.054272       0.019587      -0.026337       0.001083      -0.075926       0.076573      -0.063049       0.026335       0.036714              8.168992       9.878184      -0.271724       1.898257       8.504180       2.166442       6.124614          -0.000001
           76              C       6.214333       5.901100       2.682297      -0.100768      26.749433 0.38074335E+03  0.86808037E+04                                 7.821050                            6.566325       0.174697       2.061178                    0.998976      27.706815      79.078549       0.632608       0.424662      -1.056374      -0.001877       0.015430      -0.035106       0.038393       0.008059      -0.000622      -0.000279      -0.010720       0.005032      -0.010531       0.001651       0.008880              8.223475       9.833043      -0.466434       1.555024       8.874146       1.885512       5.963237          -0.000005
           77              C       5.665767       4.899460       1.910155      -0.033500      29.550343 0.44473697E+03  0.10557761E+05                                 8.531532                            7.231716      -0.022417       1.988344                    0.998830      28.540362      83.541314       0.585095       0.440972      -1.044847       0.037646       0.004967      -0.012994       0.040134      -0.003718      -0.005563      -0.027799       0.016414       0.002955      -0.033088       0.008513       0.024576              9.015992       9.900083       0.107760       1.378662      10.350327       2.790152       6.797567          -0.000001
           78              C       6.392490       3.705979       1.490414      -0.068533      33.446565 0.45732276E+03  0.10802099E+05                                 8.948225                            7.086402       0.167182       2.057259                    0.999458      27.478459      77.146102       0.629739       0.411775      -1.075731      -0.019773       0.043578       0.012981       0.049584       0.003959      -0.005339      -0.021098       0.026192      -0.013865      -0.029031       0.007828       0.021204             10.002136      11.351366       1.362016       2.344667      11.408254       3.641594       7.246788           0.000003
           79              C      -1.645981       3.570718       1.860773       0.036028      26.144957 0.35192577E+03  0.79248139E+04                                 7.865232                            6.426077       0.043556       2.020772                    0.999386      27.340523      79.413096       0.618153       0.440020      -1.039453       0.037857       0.032230       0.020625       0.053827       0.016500      -0.044690      -0.036025      -0.059389       0.056886      -0.063523      -0.009377       0.072899              8.463930      10.407112       0.431472       2.057750       8.550371       2.580563       6.434308          -0.000005
           80              C       5.807182       2.536368       0.684603       0.631564      20.337929 0.23265177E+03  0.47582281E+04                                 6.934622                            5.481178      -0.076272       2.040618                    0.999341      22.182390      62.869679       0.618436       0.484253      -1.007553      -0.023130      -0.043458      -0.039630       0.063199      -0.011160       0.000522      -0.075298      -0.026368       0.209989      -0.068548      -0.043950       0.112498              7.690144       9.046637       0.482786       0.393912       8.461169       2.487865       5.562625          -0.000008
           81              C       2.655985       4.437097      21.696304       0.472138      24.633647 0.31779224E+03  0.69844261E+04                                 7.724180                            6.297102      -0.105288       2.000110                    0.999457      24.553425      70.736164       0.595592       0.467918      -1.022361       0.037308      -0.000103      -0.118090       0.123843      -0.020358       0.057666       0.000086       0.177108      -0.186156      -0.080388      -0.057901       0.138290              8.472532       5.564120       0.404139      -1.436261      10.797484      -0.635188       9.055992          -0.000001
           82              C       0.033359       0.070725      21.693610       0.491263      22.398797 0.26069135E+03  0.54643683E+04                                 7.233720                            5.707780      -0.028120       2.038162                    0.999417      23.362137      66.190101       0.623525       0.468640      -1.019781       0.008546       0.017341      -0.129136       0.130575      -0.094920      -0.007215       0.010800      -0.115432      -0.223431      -0.075747      -0.073331       0.149078              7.992834       9.940847       2.874561      -0.083104       6.266635      -0.545171       7.771020          -0.000001
           83              C       3.540615       3.613153       4.639588       0.092876      24.525431 0.31775817E+03  0.69534365E+04                                 7.525721                            6.083352       0.217865       2.101428                    0.999232      25.642249      72.681689       0.640889       0.436737      -1.044635      -0.043621       0.005760       0.014817       0.046427       0.013804      -0.016372       0.001401      -0.070490      -0.032189      -0.041252      -0.002019       0.043271              8.142317       8.628659      -1.662222      -0.413678       4.672195       0.417358      11.126099          -0.000001
           84              C       4.382059       3.451370       5.667615      -0.123801      28.434635 0.39242518E+03  0.89827322E+04                                 8.047175                            6.596828       0.378682       2.110698                    0.999782      28.017882      79.192305       0.643443       0.415858      -1.065736      -0.012771      -0.000624       0.027191       0.030047      -0.013549      -0.000645       0.007521       0.033774      -0.032920      -0.020988      -0.006407       0.027395              8.633896       8.606293      -1.507902      -0.278712       4.936484       0.545409      12.358912          -0.000004
           85              C       3.986683       3.662660       6.976217      -0.045073      28.880143 0.39155912E+03  0.90145378E+04                                 8.343784                            6.742183      -0.018883       1.992928                    0.999383      27.956890      80.893881       0.611118       0.435346      -1.046991      -0.001981      -0.001095      -0.014097       0.014278       0.015097       0.009251      -0.000778      -0.040311      -0.062013      -0.027290      -0.008316       0.035605              9.039485       9.339629      -1.829615      -0.609719       5.243990       0.861245      12.534836          -0.000004
           86              C       2.728205       4.079052       7.184965      -0.058011      34.381531 0.42201670E+03  0.98024249E+04                                 9.191260                            6.857996       0.139058       2.059729                    0.999506      26.987433      75.954258       0.630966       0.417923      -1.068201       0.019977      -0.004128      -0.018406       0.027476       0.005009       0.011815      -0.007618      -0.021577      -0.052506      -0.025715       0.004317       0.021398             10.724234       9.738042      -1.956443      -1.449449       5.672064       1.490853      16.762596           0.000004
           87              C       1.936109       4.227574       6.096334       0.033412      28.706319 0.36128707E+03  0.81989476E+04                                 8.373149                            6.506443      -0.113581       1.958578                    0.999624      27.915465      81.715404       0.614235       0.439406      -1.038578       0.034184      -0.016785      -0.032467       0.050044       0.015904      -0.036949      -0.001754      -0.048431      -0.179579      -0.076660       0.016251       0.060409              9.409059       8.187458      -1.399441       0.053782       5.108677       0.519789      14.931041           0.000001
           88              C       2.170606       4.393778       8.538458       0.614231      21.405497 0.23605791E+03  0.48387421E+04                                 7.167586                            5.499015      -0.058154       2.046349                    0.999359      22.149644      62.562979       0.622028       0.480377      -1.010982      -0.011752       0.003373       0.053505       0.054884       0.067153       0.010557      -0.008372      -0.065755      -0.194584      -0.071105      -0.036108       0.107213              8.173092       7.089014      -1.696486      -0.528820       5.357043       0.748361      12.073220          -0.000012
           89              C       4.472765       7.597611      14.264433       0.074515      25.443504 0.34737162E+03  0.77787242E+04                                 7.706655                            6.355167       0.118913       2.049935                    0.999233      26.773416      76.962418       0.627337       0.436004      -1.044263      -0.015143       0.025885      -0.045234       0.054272       0.019587       0.026337      -0.001083      -0.075926       0.076573      -0.063048       0.026335       0.036713              8.168976       9.878161      -0.271724      -1.898252       8.504164      -2.166439       6.124604          -0.000002
           90              C      -3.558079       7.359799      13.905297      -0.100768      26.749425 0.38074320E+03  0.86807993E+04                                 7.821049                            6.566325       0.174697       2.061178                    0.998976      27.706807      79.078522       0.632608       0.424662      -1.056374       0.001878      -0.015429      -0.035105       0.038392       0.008059       0.000622       0.000280      -0.010721       0.005033      -0.010532       0.001651       0.008880              8.223474       9.833039      -0.466434      -1.555024       8.874147      -1.885513       5.963238          -0.000005
           91              C      -3.009513       8.361439      13.133155      -0.033500      29.550329 0.44473650E+03  0.10557747E+05                                 8.531528                            7.231711      -0.022415       1.988345                    0.998830      28.540353      83.541270       0.585096       0.440972      -1.044847      -0.037646      -0.004967      -0.012994       0.040134      -0.003718       0.005563       0.027799       0.016415       0.002955      -0.033088       0.008513       0.024575              9.015988       9.900074       0.107753      -1.378659      10.350326      -2.790152       6.797563          -0.000002
           92              C       0.683862       0.714320      12.713414      -0.068533      33.446541 0.45732231E+03  0.10802086E+05                                 8.948220                            7.086398       0.167182       2.057260                    0.999458      27.478450      77.146063       0.629739       0.411775      -1.075731       0.019773      -0.043578       0.012981       0.049584       0.003959       0.005339       0.021098       0.026192      -0.013865      -0.029031       0.007827       0.021204             10.002129      11.351351       1.362005      -2.344659      11.408254      -3.641592       7.246782           0.000002
           93              C       8.722333       0.849582      13.083773       0.036028      26.144946 0.35192571E+03  0.79248118E+04                                 7.865229                            6.426075       0.043557       2.020773                    0.999386      27.340518      79.413068       0.618153       0.440019      -1.039454      -0.037857      -0.032230       0.020626       0.053827       0.016499       0.044690       0.036025      -0.059388       0.056886      -0.063522      -0.009377       0.072899              8.463926      10.407113       0.431466      -2.057748       8.550362      -2.580557       6.434303          -0.000007
           94              C       1.269169       1.883932      11.907603       0.631564      20.337910 0.23265149E+03  0.47582212E+04                                 6.934619                            5.481176      -0.076273       2.040618                    0.999341      22.182385      62.869671       0.618435       0.484254      -1.007553       0.023130       0.043458      -0.039629       0.063199      -0.011160      -0.000522       0.075299      -0.026368       0.209990      -0.068548      -0.043950       0.112498              7.690140       9.046629       0.482783      -0.393908       8.461168      -2.487865       5.562623          -0.000009
           95              C       4.420367      -0.016797      10.473304       0.472139      24.633629 0.31779193E+03  0.69844180E+04                                 7.724178                            6.297100      -0.105289       2.000109                    0.999457      24.553422      70.736161       0.595592       0.467918      -1.022361      -0.037308       0.000103      -0.118090       0.123843      -0.020358      -0.057667      -0.000086       0.177108      -0.186156      -0.080389      -0.057901       0.138290              8.472529       5.564117       0.404135       1.436261      10.797478       0.635183       9.055993          -0.000002
           96              C       7.042993       4.349575      10.470610       0.491263      22.398789 0.26069119E+03  0.54643647E+04                                 7.233720                            5.707779      -0.028124       2.038161                    0.999417      23.362139      66.190121       0.623524       0.468640      -1.019781      -0.008546      -0.017341      -0.129136       0.130575      -0.094920       0.007215      -0.010800      -0.115433      -0.223431      -0.075748      -0.073331       0.149079              7.992834       9.940847       2.874559       0.083099       6.266631       0.545169       7.771022          -0.000002
           97              N       0.100073       8.418018       6.381398      -0.161880      34.767258 0.46865386E+03  0.11052936E+05                                 8.880660                            6.995342       0.057278       2.048769                    0.999568      27.018285      73.928824       0.663260       0.391559      -1.097707       0.078846      -0.018589      -0.078836       0.113037      -0.004165       0.043115      -0.016918      -0.013650       0.045300      -0.046179      -0.004852       0.051031              9.953888      10.273996      -2.017183       0.555592       5.512379      -0.762487      14.075290          -0.000005
           98              N       5.982652       4.300951      19.792883      -0.186456      35.425230 0.52648536E+03  0.12762365E+05                                 8.961480                            7.402549      -0.023508       2.011088                    0.999445      27.865804      76.887298       0.647372       0.390308      -1.100394       0.105669      -0.011656       0.066625       0.125462      -0.008695      -0.022114       0.035790      -0.059328      -0.080351      -0.050878      -0.010921       0.061799              9.649295      10.719823      -0.290391       2.109965      10.655470       3.094436       7.572592          -0.000004
           99              N       2.556181       4.842880      17.604398      -0.161880      34.767221 0.46865311E+03  0.11052914E+05                                 8.880653                            6.995336       0.057277       2.048769                    0.999568      27.018273      73.928779       0.663260       0.391559      -1.097707      -0.078846       0.018589      -0.078836       0.113037      -0.004165      -0.043115       0.016918      -0.013650       0.045300      -0.046179      -0.004852       0.051031              9.953882      10.273990      -2.017181      -0.555595       5.512375       0.762486      14.075280          -0.000003
          100              N       1.093700       0.119348       8.569883      -0.186457      35.425282 0.52648648E+03  0.12762400E+05                                 8.961492                            7.402559      -0.023510       2.011087                    0.999445      27.865831      76.887420       0.647371       0.390308      -1.100393      -0.105669       0.011656       0.066625       0.125462      -0.008695       0.022114      -0.035790      -0.059328      -0.080352      -0.050878      -0.010921       0.061799              9.649307      10.719844      -0.290391      -2.109971      10.655479      -3.094437       7.572600          -0.000004
          101              N       4.766230       0.422581      16.064602      -0.161880      34.767242 0.46865357E+03  0.11052927E+05                                 8.880656                            6.995339       0.057277       2.048769                    0.999568      27.018276      73.928785       0.663260       0.391559      -1.097708      -0.078846       0.018589       0.078836       0.113037      -0.004165       0.043115      -0.016918      -0.013650       0.045300      -0.046179      -0.004852       0.051031              9.953885      10.273992      -2.017182       0.555593       5.512377      -0.762487      14.075285          -0.000005
          102              N      -1.116349       4.539648       2.653117      -0.186456      35.425273 0.52648611E+03  0.12762389E+05                                 8.961490                            7.402556      -0.023511       2.011087                    0.999445      27.865825      76.887398       0.647371       0.390308      -1.100393      -0.105669       0.011656      -0.066626       0.125462      -0.008695      -0.022115       0.035790      -0.059328      -0.080352      -0.050878      -0.010921       0.061800              9.649306      10.719838      -0.290392       2.109969      10.655481       3.094439       7.572600          -0.000004
          103              N       2.310122       3.997719       4.841602      -0.161880      34.767240 0.46865338E+03  0.11052922E+05                                 8.880656                            6.995338       0.057278       2.048769                    0.999568      27.018282      73.928806       0.663260       0.391559      -1.097708       0.078846      -0.018589       0.078836       0.113037      -0.004165      -0.043115       0.016918      -0.013650       0.045300      -0.046179      -0.004852       0.051031              9.953885      10.273994      -2.017182      -0.555595       5.512376       0.762486      14.075285          -0.000004
          104              N       3.772603       8.721251      13.876117      -0.186456      35.425258 0.52648608E+03  0.12762387E+05                                 8.961486                            7.402555      -0.023508       2.011088                    0.999445      27.865819      76.887363       0.647371       0.390308      -1.100394       0.105669      -0.011656      -0.066625       0.125462      -0.008695       0.022114      -0.035789      -0.059328      -0.080352      -0.050878      -0.010921       0.061799              9.649301      10.719836      -0.290390      -2.109969      10.655470      -3.094434       7.572596          -0.000003
          105              O       0.583911       8.492279       1.646863      -0.654395      44.838811 0.73142112E+03  0.19019181E+05                                10.069886                            8.483424      -0.054384       2.008733                    0.993654      29.840405      81.995510       0.638375       0.368983      -1.129443      -0.025026       0.004113       0.067464       0.072074       0.040637      -0.040837       0.028185      -0.062008      -0.069019      -0.081256       0.017828       0.063428             11.126701       9.093760      -1.002912      -4.059336       8.062378       1.492533      16.223965          -0.000018
          106              O       3.288262       0.549885       2.649526      -0.570250      34.008536 0.54485566E+03  0.13137839E+05                                 8.298529                            7.254322       0.320682       2.165006                    0.994390      27.405358      72.074723       0.701326       0.362196      -1.136816      -0.004499      -0.016170       0.017588       0.024312       0.003286       0.012050      -0.009439       0.000939      -0.271391      -0.092208       0.043576       0.048632              8.837241      10.607524      -2.835560       1.841407       7.766446      -0.948518       8.137752          -0.000018
          107              O      -1.674916       7.226306      22.298979      -0.659666      42.208138 0.72672187E+03  0.18762223E+05                                 9.524489                            8.341531       0.390475       2.147442                    0.995376      29.595848      79.578350       0.660747       0.359050      -1.143499       0.016745      -0.040724       0.003306       0.044157      -0.069096      -0.033910      -0.002885      -0.046895       0.104320      -0.096945       0.030021       0.066924             10.242189       9.327650      -2.996581      -1.805138      13.637787       2.792029       7.761131          -0.000018
          108              O       0.237597       6.250303      21.795066      -0.587973      39.701859 0.61816700E+03  0.15457291E+05                                 9.355900                            7.861777      -0.176799       1.996297                    0.993832      28.279065      76.930063       0.653298       0.374944      -1.121645      -0.039522      -0.030228       0.016794       0.052514      -0.013725      -0.010268      -0.066699       0.018892       0.114733      -0.074273      -0.005189       0.079462             10.282084      16.346630       1.088573       1.380536       8.058945       0.413883       6.440676          -0.000015
          109              O       1.897735       3.295775       1.238795      -0.503716      37.584395 0.59950768E+03  0.14826187E+05                                 8.945040                            7.676269       0.086682       2.090128                    0.994974      27.488152      73.552004       0.671946       0.368584      -1.130259      -0.015660       0.053246       0.025237       0.060969       0.002639       0.014697      -0.035077       0.028105      -0.134511      -0.064302       0.024566       0.039736              9.761355       7.495587       0.884823      -1.375185      13.535451      -2.040638       8.253026          -0.000015
          110              O       2.196398       5.618201       1.324987      -0.591560      40.903880 0.70892745E+03  0.18216153E+05                                 9.378583                            8.282945       0.326338       2.131164                    0.996161      29.282451      78.922380       0.656829       0.362910      -1.138791      -0.003936      -0.039959       0.013600       0.042393      -0.001818       0.038489       0.051261      -0.039633      -0.248436      -0.109779       0.030192       0.079587             10.048189       7.265538      -0.399187      -0.371012      14.314122       1.629447       8.564906          -0.000014
          111              O       0.837912       0.452639       1.439911      -0.547626      35.942229 0.53233189E+03  0.12812928E+05                                 8.712838                            7.242270       0.146132       2.104253                    0.995289      27.596518      73.472348       0.688719       0.369486      -1.126622      -0.063233      -0.023607       0.032614       0.074962      -0.012675       0.044331       0.034070      -0.011228      -0.285859      -0.116120       0.054205       0.061915              9.577890      13.174656       3.032229       2.613036       8.177387       1.214388       7.381626          -0.000028
          112              O       3.904916       8.150148       1.254731      -0.561241      37.439088 0.55038858E+03  0.13318445E+05                                 8.889523                            7.304646       0.242697       2.136970                    0.995581      27.450731      72.564584       0.696244       0.363547      -1.134597       0.070990       0.020780       0.037708       0.083026      -0.006037      -0.027338      -0.011429      -0.013327      -0.283812      -0.100910       0.044609       0.056301              9.990349      13.728060       3.844605      -2.265685       9.076499      -1.764172       7.166489          -0.000025
          113              O       2.072343       4.768619      12.869863      -0.654395      44.838821 0.73142130E+03  0.19019186E+05                                10.069886                            8.483424      -0.054382       2.008734                    0.993654      29.840411      81.995522       0.638375       0.368983      -1.129443       0.025026      -0.004112       0.067465       0.072074       0.040637       0.040837      -0.028185      -0.062007      -0.069019      -0.081256       0.017828       0.063428             11.126701       9.093759      -1.002912       4.059335       8.062378      -1.492531      16.223966          -0.000019
          114              O       3.788090       3.870414      13.872526      -0.570250      34.008551 0.54485609E+03  0.13137852E+05                                 8.298533                            7.254325       0.320681       2.165006                    0.994390      27.405357      72.074725       0.701326       0.362196      -1.136816       0.004499       0.016170       0.017588       0.024312       0.003286      -0.012051       0.009439       0.000939      -0.271391      -0.092208       0.043576       0.048632              8.837245      10.607530      -2.835560      -1.841410       7.766448       0.948519       8.137756          -0.000018
          115              O       4.331170       6.034593      11.075979      -0.659666      42.208102 0.72672074E+03  0.18762187E+05                                 9.524483                            8.341524       0.390474       2.147441                    0.995376      29.595839      79.578321       0.660748       0.359050      -1.143499      -0.016745       0.040725       0.003307       0.044157      -0.069096       0.033910       0.002885      -0.046895       0.104319      -0.096945       0.030021       0.066924             10.242183       9.327646      -2.996581       1.805140      13.637776      -2.792029       7.761128          -0.000018
          116              O       2.418658       7.010595      10.572066      -0.587972      39.701817 0.61816624E+03  0.15457267E+05                                 9.355893                            7.861772      -0.176800       1.996297                    0.993832      28.279048      76.930002       0.653299       0.374944      -1.121645       0.039522       0.030228       0.016794       0.052514      -0.013725       0.010268       0.066699       0.018892       0.114732      -0.074273      -0.005189       0.079462             10.282075      16.346617       1.088571      -1.380533       8.058938      -0.413882       6.440671          -0.000014
          117              O       5.178616       1.124524      12.461795      -0.503715      37.584339 0.59950663E+03  0.14826154E+05                                 8.945030                            7.676261       0.086684       2.090129                    0.994974      27.488131      73.551918       0.671947       0.368584      -1.130259       0.015659      -0.053246       0.025237       0.060969       0.002639      -0.014698       0.035077       0.028105      -0.134510      -0.064302       0.024566       0.039736              9.761342       7.495576       0.884820       1.375183      13.535434       2.040636       8.253017          -0.000014
          118              O       0.459857       7.642698      12.547987      -0.591559      40.903846 0.70892654E+03  0.18216123E+05                                 9.378576                            8.282939       0.326340       2.131165                    0.996161      29.282445      78.922350       0.656829       0.362910      -1.138791       0.003936       0.039959       0.013600       0.042393      -0.001819      -0.038489      -0.051261      -0.039633      -0.248435      -0.109779       0.030192       0.079587             10.048181       7.265531      -0.399191       0.371014      14.314110      -1.629449       8.564902          -0.000015
          119              O       6.238439       3.967661      12.662911      -0.547625      35.942204 0.53233121E+03  0.12812908E+05                                 8.712834                            7.242265       0.146132       2.104253                    0.995289      27.596507      73.472310       0.688719       0.369486      -1.126623       0.063233       0.023607       0.032614       0.074962      -0.012675      -0.044331      -0.034070      -0.011228      -0.285859      -0.116121       0.054206       0.061915              9.577886      13.174655       3.032226      -2.613039       8.177378      -1.214387       7.381624          -0.000027
          120              O      -1.248662       5.110750      12.477731      -0.561240      37.439103 0.55038892E+03  0.13318456E+05                                 8.889524                            7.304647       0.242697       2.136969                    0.995581      27.450741      72.564615       0.696245       0.363547      -1.134597      -0.070990      -0.020780       0.037708       0.083026      -0.006038       0.027338       0.011429      -0.013327      -0.283814      -0.100911       0.044610       0.056301              9.990350      13.728062       3.844604       2.265685       9.076497       1.764171       7.166490          -0.000023
          121              O       4.282392       0.348320      20.799137      -0.654395      44.838834 0.73142154E+03  0.19019194E+05                                10.069889                            8.483426      -0.054383       2.008733                    0.993654      29.840415      81.995540       0.638375       0.368983      -1.129443       0.025026      -0.004112      -0.067465       0.072074       0.040638      -0.040837       0.028185      -0.062008      -0.069018      -0.081256       0.017828       0.063428             11.126704       9.093762      -1.002913      -4.059337       8.062380       1.492533      16.223969          -0.000018
          122              O       1.578041       8.290714      19.796474      -0.570251      34.008557 0.54485608E+03  0.13137852E+05                                 8.298534                            7.254326       0.320681       2.165006                    0.994390      27.405364      72.074753       0.701326       0.362196      -1.136816       0.004500       0.016170      -0.017589       0.024312       0.003286       0.012050      -0.009439       0.000939      -0.271391      -0.092208       0.043576       0.048632              8.837246      10.607531      -2.835562       1.841409       7.766450      -0.948519       8.137758          -0.000019
          123              O       6.541219       1.614293       0.147021      -0.659667      42.208145 0.72672200E+03  0.18762227E+05                                 9.524490                            8.341531       0.390476       2.147442                    0.995376      29.595851      79.578360       0.660747       0.359050      -1.143499      -0.016746       0.040725      -0.003306       0.044157      -0.069096      -0.033910      -0.002885      -0.046895       0.104320      -0.096945       0.030021       0.066924             10.242191       9.327651      -2.996581      -1.805138      13.637789       2.792030       7.761132          -0.000018
          124              O       4.628706       2.590296       0.650934      -0.587972      39.701836 0.61816653E+03  0.15457276E+05                                 9.355896                            7.861774      -0.176798       1.996297                    0.993832      28.279055      76.930028       0.653299       0.374944      -1.121645       0.039522       0.030228      -0.016794       0.052514      -0.013725      -0.010268      -0.066699       0.018892       0.114732      -0.074273      -0.005189       0.079462             10.282079      16.346623       1.088573       1.380535       8.058941       0.413883       6.440673          -0.000014
          125              O       2.968568       5.544824      21.207205      -0.503716      37.584387 0.59950753E+03  0.14826182E+05                                 8.945038                            7.676268       0.086682       2.090128                    0.994974      27.488150      73.551991       0.671946       0.368584      -1.130259       0.015660      -0.053246      -0.025237       0.060969       0.002639       0.014697      -0.035077       0.028105      -0.134510      -0.064302       0.024567       0.039735              9.761352       7.495585       0.884823      -1.375185      13.535447      -2.040638       8.253025          -0.000015
          126              O       2.669905       3.222398      21.121013      -0.591559      40.903846 0.70892670E+03  0.18216128E+05                                 9.378577                            8.282940       0.326341       2.131165                    0.996161      29.282440      78.922332       0.656829       0.362910      -1.138791       0.003936       0.039959      -0.013600       0.042393      -0.001818       0.038489       0.051261      -0.039632      -0.248435      -0.109779       0.030192       0.079586             10.048182       7.265533      -0.399186      -0.371011      14.314112       1.629447       8.564900          -0.000013
          127              O       4.028391       8.387960      21.006089      -0.547626      35.942262 0.53233248E+03  0.12812947E+05                                 8.712844                            7.242275       0.146131       2.104253                    0.995289      27.596529      73.472395       0.688718       0.369486      -1.126622       0.063233       0.023607      -0.032614       0.074962      -0.012675       0.044332       0.034070      -0.011228      -0.285860      -0.116121       0.054206       0.061915              9.577897      13.174668       3.032232       2.613038       8.177393       1.214389       7.381631          -0.000027
          128              O       0.961387       0.690451      21.191269      -0.561240      37.439095 0.55038866E+03  0.13318448E+05                                 8.889524                            7.304647       0.242696       2.136969                    0.995581      27.450732      72.564593       0.696244       0.363547      -1.134596      -0.070990      -0.020780      -0.037708       0.083026      -0.006038      -0.027338      -0.011429      -0.013327      -0.283812      -0.100910       0.044609       0.056301              9.990351      13.728063       3.844606      -2.265685       9.076500      -1.764172       7.166490          -0.000025
          129              O       2.793960       4.071980       9.576137      -0.654394      44.838823 0.73142134E+03  0.19019188E+05                                10.069888                            8.483425      -0.054384       2.008733                    0.993654      29.840410      81.995528       0.638375       0.368983      -1.129443      -0.025026       0.004112      -0.067464       0.072074       0.040637       0.040838      -0.028185      -0.062008      -0.069018      -0.081256       0.017828       0.063428             11.126703       9.093761      -1.002912       4.059336       8.062380      -1.492530      16.223967          -0.000018
          130              O       1.078213       4.970185       8.573474      -0.570250      34.008558 0.54485620E+03  0.13137855E+05                                 8.298535                            7.254326       0.320681       2.165006                    0.994390      27.405357      72.074729       0.701326       0.362196      -1.136816      -0.004500      -0.016170      -0.017588       0.024312       0.003286      -0.012050       0.009439       0.000939      -0.271390      -0.092207       0.043576       0.048632              8.837247      10.607533      -2.835561      -1.841411       7.766449       0.948519       8.137758          -0.000018
          131              O       0.535133       2.806006      11.370021      -0.659666      42.208090 0.72672049E+03  0.18762179E+05                                 9.524480                            8.341522       0.390476       2.147442                    0.995376      29.595836      79.578304       0.660748       0.359050      -1.143499       0.016745      -0.040725      -0.003306       0.044157      -0.069096       0.033910       0.002885      -0.046895       0.104319      -0.096945       0.030021       0.066924             10.242180       9.327644      -2.996581       1.805140      13.637771      -2.792028       7.761126          -0.000020
          132              O       2.447645       1.830004      11.873934      -0.587972      39.701815 0.61816623E+03  0.15457267E+05                                 9.355892                            7.861772      -0.176799       1.996297                    0.993832      28.279048      76.930000       0.653299       0.374944      -1.121645      -0.039522      -0.030228      -0.016794       0.052514      -0.013725       0.010268       0.066699       0.018892       0.114733      -0.074273      -0.005189       0.079462             10.282074      16.346614       1.088571      -1.380532       8.058937      -0.413882       6.440670          -0.000014
          133              O      -0.312313       7.716075       9.984205      -0.503715      37.584365 0.59950714E+03  0.14826170E+05                                 8.945034                            7.676265       0.086683       2.090129                    0.994974      27.488141      73.551958       0.671946       0.368584      -1.130259      -0.015659       0.053246      -0.025237       0.060969       0.002639      -0.014698       0.035077       0.028105      -0.134510      -0.064302       0.024567       0.039735              9.761348       7.495580       0.884821       1.375184      13.535441       2.040637       8.253021          -0.000016
          134              O       4.406446       1.197901       9.898013      -0.591559      40.903827 0.70892609E+03  0.18216109E+05                                 9.378574                            8.282937       0.326339       2.131165                    0.996161      29.282435      78.922318       0.656829       0.362910      -1.138791      -0.003936      -0.039959      -0.013600       0.042393      -0.001818      -0.038489      -0.051261      -0.039633      -0.248435      -0.109778       0.030192       0.079586             10.048178       7.265529      -0.399190       0.371014      14.314108      -1.629449       8.564899          -0.000016
          135              O      -1.372136       4.872938       9.783089      -0.547626      35.942288 0.53233272E+03  0.12812954E+05                                 8.712848                            7.242277       0.146130       2.104252                    0.995289      27.596538      73.472433       0.688718       0.369486      -1.126622      -0.063233      -0.023607      -0.032613       0.074962      -0.012675      -0.044332      -0.034071      -0.011228      -0.285860      -0.116121       0.054206       0.061915              9.577903      13.174681       3.032233      -2.613043       8.177392      -1.214388       7.381635          -0.000028
          136              O       6.114965       3.729849       9.968269      -0.561240      37.439120 0.55038914E+03  0.13318463E+05                                 8.889528                            7.304650       0.242697       2.136969                    0.995581      27.450743      72.564630       0.696244       0.363547      -1.134597       0.070990       0.020780      -0.037707       0.083025      -0.006037       0.027338       0.011429      -0.013327      -0.283814      -0.100911       0.044610       0.056301              9.990355      13.728071       3.844607       2.265686       9.076501       1.764171       7.166492          -0.000025

******************************************************
Auxiliary information for the entire system
The total spin magnetic moment of the unit cell is   -0.000047
The total net atomic charge of the unit cell is   0.000006
Accuracy of reproducing the electrostatic potential in the unit cell:
  The inner radius (bohr) =    5.0000
  The outer radius (bohr) =   12.0000
  Valid grid points have density less than (e/(bohr^3)) =    0.0001
  The number of valid grid points were=         6516
  The rms potential error without charges in kcal/mol is=      4.67301
  The rms potential error with partial charges in kcal/mol is=      1.30263
  The RRMSE value at monopole order=      0.27876
  The rms potential error with partial charges and cloud penetration in kcal/mol is=      1.29738
  The RRMSE value at monopole order with cloud penetration is=      0.27763
  The rms potential error with partial charges and atomic dipoles in kcal/mol is=      0.44082
  The RRMSE value at dipole order=      0.09433
  The rms potential error with partial charges, atomic dipoles and cloud penetration in kcal/mol is=      0.42720
  The RRMSE value at dipole order with cloud penetration=      0.09142

******************************************************
The electron densities and ab initio electrostatic potential were computed in VASP using the PBE functional and
projector augmented wave method. See the main text of the journal article for a description of computational details.
The atomic charges, dipoles, and quadrupoles were computed with the DDEC6 method as described in
(a) T. A. Manz and N. Gabaldon Limas, RSC Adv. 6 (2016) 47771-47801 DOI: 10.1039/c6ra04656h
(b) N. Gabaldon Limas and T. A. Manz, RSC Adv. 8 (2018) 2678-2707 DOI: 10.1039/c7ra11829e.
For each atom in the material, the electron cloud parameters were fit to the spherically averaged atom-in-material
electron density using radial positions for which this density was between 10^-4 and 10^-2 electrons per cubic bohr.
The polarizabilities, dispersion coefficients, and quantum Drude oscillator (QDO) parameters were fit using the MCLF method.
The magnetic structure of the system was optimized in VASP from the default ferromagnetic initial guess using spin polarization.
The atomic spin moments (ASMs) were computed on this optimized magnetic structure using the DDEC6 partition as inputs
to the method of T. A. Manz and D. S. Sholl, J. Chem. Theory Comput. 7 (2011) 4146-4164 DOI: 10.1021/ct200539n.
The RMSE and RRMSE were computed using a uniform grid with Ewald summation.
