# Supplementary material for: A collection of forcefield precursors for metal–organic frameworks
Source: RSC Adv. 2019 Nov 13;9(63):36492–507. doi: 10.1039/c9ra07327b (PMC9075174; doi:10.1039/c9ra07327b)
Supplement: RA-009-C9RA07327B-s5538 [file RA-009-C9RA07327B-s5538.xyz]

  136
jmolscript: load "" {1 1 1} spacegroup "x,y,z" unitcell [{      9.099000     0.000000     0.000000 }, {     -4.522499     8.550895     0.000000 }, {      0.000000     0.000000    22.299000 }]
Tb     2.706713     1.004816     0.190210     2.053365
Tb     4.131037     3.270632    11.339710     2.053365
Tb     1.869788     7.546079    22.108790     2.053365
Tb     0.445464     5.280263    10.959290     2.053365
Ag    -1.519752     8.387829     7.839659     0.285021
Ag     3.835004     4.438513    18.989159     0.285021
Ag     6.096253     0.163066    14.459341     0.285021
Ag     0.741497     4.112382     3.309841     0.285021
H      1.399488     7.655616     7.403268     0.093562
H      2.894182     7.425597     5.726383     0.119708
H      2.248527     7.688110     3.534392     0.129781
H      3.211824     0.105176     4.852262     0.092978
H      6.138618     2.442136    18.673183     0.086378
H     -0.825399     2.123187    19.344383     0.145191
H      0.074782     3.800018    20.691242     0.108284
H      5.732010     5.793231    20.800507     0.120479
H      0.915764     5.170726    18.552768     0.093561
H     -0.578931     5.400745    16.875883     0.119708
H      0.066724     5.138233    14.683891     0.129781
H      3.625926     4.170271    16.001762     0.092978
H      0.699133     1.833312     7.523683     0.086377
H      7.663150     2.152260     8.194883     0.145191
H      6.762968     0.475430     9.541742     0.108284
H     -3.416759     7.033111     9.651007     0.120479
H      3.177013     0.895279    14.895732     0.093561
H      1.682319     1.125298    16.572617     0.119708
H      2.327974     0.862785    18.764609     0.129781
H      1.364677     8.445719    17.446738     0.092978
H     -1.562117     6.108759     3.625817     0.086378
H      5.401900     6.427708     2.954618     0.145191
H      4.501719     4.750877     1.607758     0.108284
H     -1.155509     2.757664     1.498493     0.120479
H      3.660737     3.380169     3.746232     0.093561
H      5.155432     3.150150     5.423117     0.119708
H      4.509777     3.412662     7.615109     0.129781
H      0.950575     4.380624     6.297238     0.092978
H      3.877368     6.717583    14.775317     0.086378
H     -3.086649     6.398635    14.104118     0.145192
H     -2.186467     8.075465    12.757258     0.108284
H      7.993260     1.517784    12.647993     0.120479
C      1.130186     7.808677     6.526917     0.098056
C      2.015948     7.656471     5.527922    -0.132275
C      1.641641     7.837750     4.223431    -0.042265
C      0.388142     8.234512     3.951383    -0.056936
C     -0.437125     8.382442     5.019505     0.029799
C     -0.104235     8.484198     2.559925     0.646851
C      6.535012     3.060365    19.244037     0.071019
C     -1.320319     2.864550    19.607511    -0.094304
C     -0.812165     3.865005    20.421424    -0.031056
C     -1.577445     5.000563    20.867404    -0.070514
C      6.268925     5.096333    20.499471     0.043717
C     -1.042876     6.154079    21.701387     0.661586
C      2.092256     4.303665     0.740327     0.475595
C      4.537165     8.484198     0.771545     0.506611
C      1.185066     5.017665    17.676417     0.098057
C      0.299304     5.169871    16.677422    -0.132275
C      0.673610     4.988592    15.372931    -0.042265
C      1.927109     4.591831    15.100883    -0.056936
C      2.752376     4.443900    16.169005     0.029798
C      2.419487     4.342144    13.709425     0.646851
C      0.302739     1.215082     8.094537     0.071019
C      8.158069     1.410898     8.458011    -0.094303
C      7.649915     0.410443     9.271924    -0.031057
C      3.892696     7.825779     9.717904    -0.070514
C     -3.953674     7.730009     9.349971     0.043717
C      3.358127     6.672263    10.551887     0.661586
C      4.745494    -0.028218    11.889827     0.475595
C     -2.221913     4.342144    11.921045     0.506612
C      3.446315     0.742218    15.772083     0.098056
C      2.560553     0.894424    16.771078    -0.132275
C      2.934860     0.713145    18.075569    -0.042265
C      4.188359     0.316383    18.347617    -0.056936
C      5.013626     0.168453    17.279495     0.029798
C      4.680736     0.066697    19.739075     0.646851
C     -1.958511     5.490530     3.054963     0.071019
C      5.896820     5.686345     2.691489    -0.094304
C      5.388666     4.685890     1.877576    -0.031056
C      6.153946     3.550332     1.431596    -0.070513
C     -1.692424     3.454562     1.799529     0.043718
C      5.619377     2.396816     0.597613     0.661586
C      2.484245     4.247230    21.558673     0.475594
C      0.039336     0.066697    21.527455     0.506613
C      3.391435     3.533230     4.622583     0.098057
C      4.277197     3.381024     5.621578    -0.132275
C      3.902891     3.562303     6.926069    -0.042265
C      2.649392     3.959064     7.198117    -0.056936
C      1.824125     4.106995     6.129995     0.029798
C      2.157014     4.208751     8.589575     0.646851
C      4.273762     7.335813    14.204463     0.071019
C     -3.581568     7.139997    13.840989    -0.094304
C     -3.073414     8.140452    13.027076    -0.031056
C      0.683805     0.725116    12.581096    -0.070513
C      8.530175     0.820886    12.949029     0.043718
C      1.218374     1.878632    11.747113     0.661586
C      4.353506     0.028218    10.409173     0.475594
C      6.798414     4.208751    10.377955     0.506612
N     -0.089777     8.164395     6.290548    -0.165030
N      5.781861     4.147184    19.669948    -0.185423
N      2.405028     4.661948    17.440048    -0.165030
N      1.055889     0.128263     8.520448    -0.185423
N      4.666278     0.386500    16.008452    -0.165030
N     -1.205360     4.403711     2.629052    -0.185423
N      2.171473     3.888947     4.858952    -0.165030
N      3.520612     8.422632    13.778552    -0.185423
O      0.607664     8.165250     1.607535    -0.698210
O      3.312595     0.465169     2.432598    -0.620643
O     -1.803942     7.039097    -0.033671    -0.693933
O      0.125840     6.137832    21.741525    -0.636122
O      1.835589     3.127062     1.259448    -0.578714
O      2.048150     5.464022     1.317871    -0.566712
O      0.846604     0.413863     1.420223    -0.590286
O      3.615404     7.897607     1.246737    -0.605557
O      1.707587     4.661093    12.757035    -0.698211
O      3.525156     3.810279    13.582098    -0.620643
O      4.119194     5.787246    11.115829    -0.693933
O      2.189412     6.688510    10.592025    -0.636122
O      5.002162     1.148385    12.408948    -0.578714
O      0.267101     7.362321    12.467371    -0.566712
O      5.991147     3.861584    12.569723    -0.590286
O     -1.300152     4.928736    12.396237    -0.605557
O      3.968837     0.385645    20.691465    -0.698211
O      1.263906     8.085726    19.866402    -0.620643
O      6.380443     1.511798     0.033671    -0.693933
O      4.450661     2.413063     0.557475    -0.636122
O      2.740912     5.423833    21.039552    -0.578714
O      2.528351     3.086873    20.981129    -0.566712
O      3.729897     8.137032    20.878777    -0.590286
O      0.961097     0.653288    21.052263    -0.605557
O      2.868914     3.889802     9.541965    -0.698211
O      1.051345     4.740616     8.716902    -0.620643
O      0.457307     2.763649    11.183171    -0.693934
O      2.387089     1.862385    11.706975    -0.636122
O     -0.425661     7.402510     9.890052    -0.578714
O      4.309400     1.188574     9.831629    -0.566712
O     -1.414646     4.689311     9.729277    -0.590287
O      5.876653     3.622159     9.902763    -0.605557

The following XYZ coordinates are in angstroms. Other properties are in atomic units.
The sperically averaged electron density of each atom fit to a function of the form exp(a - br)
eigen_1, eigen_2 and eigen_3 are the three eigenvalues of traceless quadrupole moment tensor
  atom number  atomic symbol              X              Y              Z     net charge C6 coefficient C8 coefficient C10 coefficient fluctuating dipole atomic polarizability isotropic forcefield polarizability              a              b squared Pearson coefficient          <r^3>          <r^4>         wp_QDO          m_QDO          q_QDO       dipole_x       dipole_y       dipole_z         dipole            Qxy            Qxz            Qyz     Q(x^2-y^2)  Q(3z^2 - R^2)        eigen_1        eigen_2        eigen_3 static polarizability      alpha(xx)      alpha(xy)      alpha(xz)      alpha(yy)      alpha(yz)      alpha(zz) atomic spin moment
            1             Tb       2.706713       1.004816       0.190210       2.053365     156.116372 0.35138959E+04  0.12262718E+06                                18.540761                           15.617278       2.443892       2.509011                    0.999729      73.887110     170.681025       0.674303       0.260287      -1.359516       0.005443      -0.001043      -0.008176       0.009877      -0.021348      -0.024240       0.022315      -0.120980       0.163544      -0.094225       0.019357       0.074869             21.485665      24.622985       2.992829       0.758617      23.917104       0.790685      15.916907          -0.000018
            2             Tb       4.131037       3.270632      11.339710       2.053365     156.116364 0.35138964E+04  0.12262720E+06                                18.540761                           15.617280       2.443892       2.509011                    0.999729      73.887110     170.681032       0.674303       0.260287      -1.359516      -0.005443       0.001043      -0.008176       0.009877      -0.021348       0.024240      -0.022315      -0.120979       0.163545      -0.094225       0.019357       0.074869             21.485663      24.622989       2.992826      -0.758619      23.917089      -0.790685      15.916913          -0.000017
            3             Tb       1.869788       7.546079      22.108790       2.053365     156.116449 0.35138980E+04  0.12262727E+06                                18.540769                           15.617284       2.443892       2.509011                    0.999729      73.887118     170.681066       0.674303       0.260287      -1.359516      -0.005443       0.001043       0.008176       0.009877      -0.021348      -0.024240       0.022315      -0.120980       0.163544      -0.094225       0.019357       0.074868             21.485675      24.622995       2.992831       0.758617      23.917116       0.790685      15.916913          -0.000018
            4             Tb       0.445464       5.280263      10.959290       2.053365     156.116452 0.35138988E+04  0.12262731E+06                                18.540770                           15.617286       2.443892       2.509010                    0.999729      73.887119     170.681077       0.674303       0.260287      -1.359516       0.005443      -0.001043       0.008176       0.009877      -0.021348       0.024240      -0.022315      -0.120979       0.163544      -0.094225       0.019356       0.074868             21.485674      24.623001       2.992828      -0.758619      23.917102      -0.790685      15.916920          -0.000017
            5             Ag      -1.519752       8.387829       7.839659       0.285021     192.401989 0.50266222E+04  0.19753769E+06                                26.358856                           23.192600       1.300179       2.058401                    0.999299      87.566810     236.179072       0.388399       0.401286      -1.184896       0.133201      -0.028054       0.205319       0.246344      -0.022951      -0.058558      -0.038865      -0.047521      -0.062445      -0.091312       0.035541       0.055771             28.976567      35.386439      -3.079180     -12.648731      16.552730       2.754054      34.990533           0.000048
            6             Ag       3.835004       4.438513      18.989159       0.285021     192.402006 0.50266223E+04  0.19753770E+06                                26.358858                           23.192601       1.300179       2.058401                    0.999299      87.566810     236.179074       0.388399       0.401286      -1.184896      -0.133201       0.028054       0.205319       0.246344      -0.022951       0.058558       0.038865      -0.047520      -0.062445      -0.091312       0.035542       0.055771             28.976569      35.386459      -3.079182      12.648737      16.552731      -2.754054      34.990517           0.000048
            7             Ag       6.096253       0.163066      14.459341       0.285021     192.401966 0.50266214E+04  0.19753765E+06                                26.358855                           23.192599       1.300179       2.058401                    0.999299      87.566802     236.179047       0.388399       0.401286      -1.184896      -0.133201       0.028054      -0.205319       0.246344      -0.022951      -0.058557      -0.038865      -0.047520      -0.062444      -0.091312       0.035541       0.055771             28.976565      35.386436      -3.079181     -12.648731      16.552729       2.754055      34.990531           0.000048
            8             Ag       0.741497       4.112382       3.309841       0.285021     192.402039 0.50266232E+04  0.19753774E+06                                26.358861                           23.192603       1.300179       2.058401                    0.999299      87.566817     236.179101       0.388399       0.401286      -1.184896       0.133201      -0.028054      -0.205319       0.246345      -0.022951       0.058558       0.038865      -0.047521      -0.062446      -0.091313       0.035542       0.055771             28.976573      35.386464      -3.079182      12.648739      16.552733      -2.754055      34.990522           0.000048
            9              H       1.399488       7.655616       7.403268       0.093562       1.014021 0.69299930E+01  0.66446615E+02                                 1.739693                            1.590211      -1.060583       2.371960                    0.996527       3.701402      10.660355       0.466829       1.368384      -0.688636       0.010797      -0.010943       0.042126       0.044844      -0.010358       0.001055      -0.004177       0.014536       0.032699      -0.018461       0.005739       0.012722              1.818606       1.504260      -0.058979       0.364004       1.391016      -0.126704       2.560540          -0.000002
           10              H       2.894182       7.425597       5.726383       0.119708       0.980508 0.70452150E+01  0.66390727E+02                                 1.579693                            1.515762      -0.716135       2.544061                    0.999883       3.174449       8.450371       0.531488       1.222923      -0.723617       0.036223      -0.009366       0.004438       0.037676      -0.007403      -0.000819      -0.002400       0.029379       0.022163      -0.020373       0.007606       0.012767              1.582480       1.991997      -0.207902       0.200050       1.343166      -0.041786       1.412276           0.000000
           11              H       2.248527       7.688110       3.534392       0.129781       0.951782 0.66509816E+01  0.63077941E+02                                 1.669639                            1.562332      -1.080197       2.383236                    0.996969       3.489588       9.974001       0.469269       1.376234      -0.688105       0.026386      -0.007456      -0.029744       0.040454      -0.007604      -0.001767       0.002122       0.012598      -0.000529      -0.009931      -0.000619       0.010549              1.712600       1.764523      -0.121289      -0.472553       1.357345       0.082481       2.015931          -0.000001
           12              H       3.211824       0.105176       4.852262       0.092978       1.306657 0.10334779E+02  0.10857739E+03                                 1.995867                            1.897256      -1.322816       2.241454                    0.994279       3.899930      11.435234       0.446361       1.306116      -0.702651      -0.043297       0.013490      -0.013448       0.047302      -0.007432       0.006653       0.001422       0.025754      -0.030424      -0.013692      -0.007432       0.021124              2.001837       2.439434      -0.300987       0.157618       1.717240      -0.015908       1.848836           0.000002
           13              H       6.138618       2.442136      18.673183       0.086378       1.170662 0.84609110E+01  0.84969387E+02                                 1.888883                            1.738699      -1.181122       2.307973                    0.994817       3.826621      11.147023       0.455195       1.339871      -0.694771      -0.007989      -0.035203      -0.021665       0.042100      -0.005949       0.001305       0.012515      -0.005607      -0.000643      -0.013583      -0.001161       0.014744              1.949646       1.835131       0.458294       0.409962       2.094126       0.535310       1.919682           0.000001
           14              H      -0.825399       2.123187      19.344383       0.145191       0.916658 0.63952177E+01  0.59315847E+02                                 1.562000                            1.484497      -0.793708       2.528990                    0.999779       3.128867       8.490710       0.511041       1.292215      -0.707804       0.017911      -0.035019      -0.005752       0.039752      -0.005303       0.002910       0.013259       0.002563      -0.021384      -0.017810       0.005132       0.012678              1.580719       1.572868      -0.367972      -0.113553       1.832192       0.154562       1.337098          -0.000001
           15              H       0.074782       3.800018      20.691242       0.108284       0.892063 0.63544084E+01  0.59940638E+02                                 1.625118                            1.545999      -1.165156       2.325873                    0.995258       3.722000      10.819695       0.460347       1.410506      -0.679794       0.038287      -0.007357       0.012849       0.041050      -0.001442       0.001947       0.004245       0.007435      -0.011114      -0.007575       0.001557       0.006018              1.655102       2.168091      -0.028983       0.244081       1.374758       0.007393       1.422458          -0.000001
           16              H       5.732010       5.793231      20.800507       0.120479       0.947647 0.68515395E+01  0.65846004E+02                                 1.698048                            1.611739      -1.263666       2.296633                    0.994518       3.668096      10.756103       0.448262       1.421781      -0.678572      -0.025094       0.034732       0.016974       0.046088      -0.007504      -0.004244       0.001940      -0.003703      -0.024335      -0.009678      -0.002947       0.012625              1.719089       1.785551      -0.385317      -0.139087       1.923612       0.246608       1.448103          -0.000004
           17              H       0.915764       5.170726      18.552768       0.093561       1.014021 0.69299906E+01  0.66446590E+02                                 1.739694                            1.590211      -1.060584       2.371960                    0.996527       3.701402      10.660357       0.466829       1.368385      -0.688635      -0.010797       0.010943       0.042126       0.044844      -0.010359      -0.001055       0.004177       0.014536       0.032699      -0.018461       0.005739       0.012722              1.818606       1.504261      -0.058979      -0.364004       1.391017       0.126704       2.560541          -0.000002
           18              H      -0.578931       5.400745      16.875883       0.119708       0.980509 0.70452244E+01  0.66390836E+02                                 1.579694                            1.515763      -0.716135       2.544061                    0.999883       3.174450       8.450374       0.531488       1.222923      -0.723617      -0.036223       0.009366       0.004438       0.037676      -0.007403       0.000819       0.002400       0.029379       0.022163      -0.020373       0.007606       0.012767              1.582480       1.991998      -0.207902      -0.200050       1.343167       0.041786       1.412277          -0.000000
           19              H       0.066724       5.138233      14.683891       0.129781       0.951783 0.66509902E+01  0.63078042E+02                                 1.669641                            1.562333      -1.080197       2.383236                    0.996969       3.489589       9.974005       0.469269       1.376234      -0.688105      -0.026386       0.007455      -0.029744       0.040454      -0.007604       0.001767      -0.002122       0.012598      -0.000529      -0.009931      -0.000619       0.010549              1.712601       1.764524      -0.121290       0.472554       1.357346      -0.082481       2.015933          -0.000001
           20              H       3.625926       4.170271      16.001762       0.092978       1.306658 0.10334788E+02  0.10857750E+03                                 1.995868                            1.897257      -1.322816       2.241454                    0.994279       3.899932      11.435241       0.446361       1.306116      -0.702651       0.043297      -0.013490      -0.013448       0.047302      -0.007432      -0.006653      -0.001422       0.025754      -0.030424      -0.013692      -0.007432       0.021124              2.001838       2.439435      -0.300988      -0.157618       1.717241       0.015908       1.848837           0.000002
           21              H       0.699133       1.833312       7.523683       0.086377       1.170662 0.84609149E+01  0.84969430E+02                                 1.888883                            1.738699      -1.181122       2.307973                    0.994817       3.826621      11.147021       0.455195       1.339871      -0.694771       0.007989       0.035203      -0.021665       0.042100      -0.005949      -0.001305      -0.012515      -0.005607      -0.000642      -0.013583      -0.001161       0.014744              1.949646       1.835130       0.458294      -0.409961       2.094127      -0.535310       1.919682           0.000001
           22              H       7.663150       2.152260       8.194883       0.145191       0.916658 0.63952182E+01  0.59315854E+02                                 1.562000                            1.484497      -0.793708       2.528990                    0.999779       3.128869       8.490716       0.511041       1.292214      -0.707804      -0.017911       0.035019      -0.005752       0.039752      -0.005303      -0.002910      -0.013259       0.002563      -0.021385      -0.017810       0.005132       0.012678              1.580719       1.572867      -0.367972       0.113553       1.832193      -0.154563       1.337098          -0.000000
           23              H       6.762968       0.475430       9.541742       0.108284       0.892063 0.63544049E+01  0.59940596E+02                                 1.625118                            1.545999      -1.165156       2.325874                    0.995258       3.721999      10.819691       0.460347       1.410505      -0.679794      -0.038287       0.007357       0.012849       0.041050      -0.001442      -0.001947      -0.004246       0.007435      -0.011114      -0.007575       0.001557       0.006018              1.655102       2.168090      -0.028983      -0.244080       1.374757      -0.007392       1.422458          -0.000001
           24              H      -3.416759       7.033111       9.651007       0.120479       0.947646 0.68515351E+01  0.65845954E+02                                 1.698048                            1.611739      -1.263666       2.296634                    0.994518       3.668095      10.756100       0.448262       1.421781      -0.678572       0.025094      -0.034732       0.016974       0.046088      -0.007504       0.004244      -0.001940      -0.003703      -0.024335      -0.009678      -0.002947       0.012625              1.719088       1.785550      -0.385316       0.139087       1.923612      -0.246607       1.448102          -0.000004
           25              H       3.177013       0.895279      14.895732       0.093561       1.014021 0.69299893E+01  0.66446577E+02                                 1.739694                            1.590211      -1.060584       2.371960                    0.996527       3.701402      10.660358       0.466829       1.368385      -0.688635      -0.010797       0.010943      -0.042126       0.044844      -0.010358       0.001055      -0.004177       0.014536       0.032699      -0.018461       0.005739       0.012722              1.818606       1.504261      -0.058979       0.364004       1.391017      -0.126704       2.560541          -0.000002
           26              H       1.682319       1.125298      16.572617       0.119708       0.980508 0.70452139E+01  0.66390712E+02                                 1.579692                            1.515762      -0.716135       2.544061                    0.999883       3.174449       8.450370       0.531489       1.222923      -0.723617      -0.036223       0.009366      -0.004438       0.037676      -0.007403      -0.000819      -0.002400       0.029379       0.022163      -0.020373       0.007606       0.012767              1.582479       1.991996      -0.207902       0.200049       1.343166      -0.041786       1.412276           0.000000
           27              H       2.327974       0.862785      18.764609       0.129781       0.951781 0.66509738E+01  0.63077851E+02                                 1.669639                            1.562332      -1.080196       2.383236                    0.996969       3.489585       9.973993       0.469269       1.376235      -0.688105      -0.026386       0.007455       0.029744       0.040454      -0.007604      -0.001767       0.002122       0.012598      -0.000529      -0.009931      -0.000619       0.010549              1.712599       1.764522      -0.121289      -0.472553       1.357344       0.082481       2.015931          -0.000001
           28              H       1.364677       8.445719      17.446738       0.092978       1.306656 0.10334772E+02  0.10857729E+03                                 1.995866                            1.897255      -1.322816       2.241454                    0.994279       3.899929      11.435230       0.446361       1.306116      -0.702651       0.043297      -0.013490       0.013448       0.047302      -0.007432       0.006653       0.001421       0.025754      -0.030424      -0.013692      -0.007432       0.021124              2.001836       2.439433      -0.300987       0.157618       1.717240      -0.015908       1.848835           0.000002
           29              H      -1.562117       6.108759       3.625817       0.086378       1.170661 0.84609085E+01  0.84969350E+02                                 1.888882                            1.738698      -1.181121       2.307974                    0.994817       3.826620      11.147017       0.455196       1.339870      -0.694771       0.007989       0.035203       0.021665       0.042100      -0.005949       0.001305       0.012515      -0.005607      -0.000642      -0.013583      -0.001161       0.014744              1.949645       1.835130       0.458294       0.409961       2.094125       0.535310       1.919681           0.000001
           30              H       5.401900       6.427708       2.954618       0.145191       0.916658 0.63952154E+01  0.59315820E+02                                 1.562000                            1.484497      -0.793708       2.528990                    0.999779       3.128866       8.490707       0.511041       1.292215      -0.707804      -0.017911       0.035019       0.005752       0.039752      -0.005303       0.002910       0.013259       0.002563      -0.021384      -0.017810       0.005132       0.012678              1.580719       1.572867      -0.367972      -0.113553       1.832192       0.154563       1.337099          -0.000000
           31              H       4.501719       4.750877       1.607758       0.108284       0.892063 0.63544075E+01  0.59940629E+02                                 1.625118                            1.545999      -1.165156       2.325873                    0.995258       3.722000      10.819696       0.460347       1.410506      -0.679794      -0.038287       0.007357      -0.012849       0.041050      -0.001442       0.001947       0.004245       0.007435      -0.011114      -0.007575       0.001557       0.006018              1.655102       2.168092      -0.028983       0.244081       1.374758       0.007392       1.422458          -0.000001
           32              H      -1.155509       2.757664       1.498493       0.120479       0.947647 0.68515395E+01  0.65846004E+02                                 1.698048                            1.611739      -1.263666       2.296633                    0.994518       3.668096      10.756103       0.448262       1.421781      -0.678572       0.025094      -0.034732      -0.016974       0.046088      -0.007504      -0.004244       0.001940      -0.003703      -0.024335      -0.009678      -0.002947       0.012625              1.719089       1.785551      -0.385317      -0.139087       1.923612       0.246608       1.448103          -0.000004
           33              H       3.660737       3.380169       3.746232       0.093561       1.014021 0.69299906E+01  0.66446590E+02                                 1.739694                            1.590211      -1.060583       2.371960                    0.996527       3.701402      10.660357       0.466829       1.368385      -0.688635       0.010797      -0.010943      -0.042126       0.044844      -0.010359      -0.001055       0.004177       0.014536       0.032699      -0.018461       0.005739       0.012722              1.818606       1.504261      -0.058979      -0.364004       1.391017       0.126704       2.560541          -0.000002
           34              H       5.155432       3.150150       5.423117       0.119708       0.980509 0.70452205E+01  0.66390792E+02                                 1.579693                            1.515763      -0.716135       2.544061                    0.999883       3.174449       8.450372       0.531488       1.222923      -0.723617       0.036223      -0.009366      -0.004438       0.037676      -0.007403       0.000819       0.002400       0.029379       0.022163      -0.020373       0.007606       0.012767              1.582480       1.991998      -0.207902      -0.200050       1.343166       0.041786       1.412277           0.000000
           35              H       4.509777       3.412662       7.615109       0.129781       0.951783 0.66509861E+01  0.63077994E+02                                 1.669640                            1.562333      -1.080197       2.383236                    0.996969       3.489588       9.974002       0.469269       1.376234      -0.688105       0.026386      -0.007456       0.029744       0.040454      -0.007604       0.001767      -0.002122       0.012598      -0.000529      -0.009931      -0.000619       0.010549              1.712601       1.764524      -0.121290       0.472554       1.357346      -0.082481       2.015933          -0.000001
           36              H       0.950575       4.380624       6.297238       0.092978       1.306656 0.10334770E+02  0.10857727E+03                                 1.995866                            1.897255      -1.322815       2.241454                    0.994279       3.899929      11.435231       0.446361       1.306117      -0.702651      -0.043297       0.013490       0.013448       0.047302      -0.007432      -0.006653      -0.001421       0.025754      -0.030425      -0.013692      -0.007432       0.021124              2.001836       2.439433      -0.300987      -0.157618       1.717240       0.015908       1.848835           0.000002
           37              H       3.877368       6.717583      14.775317       0.086378       1.170662 0.84609120E+01  0.84969396E+02                                 1.888883                            1.738699      -1.181122       2.307973                    0.994817       3.826620      11.147019       0.455195       1.339871      -0.694771      -0.007989      -0.035203       0.021665       0.042100      -0.005949      -0.001305      -0.012515      -0.005607      -0.000642      -0.013583      -0.001161       0.014744              1.949646       1.835130       0.458294      -0.409961       2.094127      -0.535310       1.919681           0.000001
           38              H      -3.086649       6.398635      14.104118       0.145192       0.916657 0.63952122E+01  0.59315779E+02                                 1.561999                            1.484496      -0.793708       2.528990                    0.999779       3.128867       8.490707       0.511042       1.292213      -0.707804       0.017911      -0.035019       0.005752       0.039752      -0.005303      -0.002910      -0.013259       0.002563      -0.021385      -0.017810       0.005132       0.012678              1.580718       1.572866      -0.367971       0.113553       1.832190      -0.154563       1.337098          -0.000000
           39              H      -2.186467       8.075465      12.757258       0.108284       0.892063 0.63544062E+01  0.59940615E+02                                 1.625118                            1.545999      -1.165156       2.325873                    0.995258       3.722000      10.819696       0.460347       1.410506      -0.679794       0.038287      -0.007357      -0.012849       0.041050      -0.001442      -0.001947      -0.004245       0.007435      -0.011114      -0.007575       0.001557       0.006018              1.655102       2.168091      -0.028983      -0.244081       1.374758      -0.007392       1.422458          -0.000001
           40              H       7.993260       1.517784      12.647993       0.120479       0.947647 0.68515438E+01  0.65846055E+02                                 1.698048                            1.611739      -1.263667       2.296633                    0.994518       3.668097      10.756106       0.448262       1.421780      -0.678572      -0.025094       0.034732      -0.016974       0.046088      -0.007504       0.004244      -0.001940      -0.003703      -0.024335      -0.009678      -0.002947       0.012625              1.719089       1.785551      -0.385317       0.139087       1.923613      -0.246608       1.448103          -0.000004
           41              C       1.130186       7.808677       6.526917       0.098056      24.249212 0.31462439E+03  0.68724891E+04                                 7.486478                            6.065055       0.202117       2.098102                    0.999146      25.580592      72.602656       0.639552       0.438438      -1.042912      -0.045385       0.001252      -0.017633       0.048706       0.014391       0.013964      -0.002507      -0.081962      -0.024846      -0.044804      -0.002771       0.047576              8.079298       8.563984      -1.555633       0.373006       4.552605      -0.363196      11.121304           0.000002
           42              C       2.015948       7.656471       5.527922      -0.132275      28.666240 0.39651636E+03  0.91065576E+04                                 8.100811                            6.638416       0.344064       2.098424                    0.999780      28.197720      80.022653       0.639903       0.416773      -1.064377      -0.010870      -0.000181      -0.024147       0.026482      -0.013044      -0.003463      -0.006943       0.028562      -0.031888      -0.020242      -0.004429       0.024672              8.684495       8.646742      -1.385691       0.354420       4.856078      -0.479319      12.550665           0.000001
           43              C       1.641641       7.837750       4.223431      -0.042265      28.772399 0.38866799E+03  0.89376684E+04                                 8.337788                            6.725695      -0.036518       1.987215                    0.999422      27.943363      80.993123       0.610287       0.436442      -1.045601      -0.006968       0.002155       0.011761       0.013839       0.015125      -0.008482       0.000111      -0.043583      -0.050399      -0.025663      -0.009380       0.035042              9.049792       9.153012      -1.702949       0.792028       5.125788      -0.838662      12.870576           0.000000
           44              C       0.388142       8.234512       3.951383      -0.056936      34.626633 0.42280528E+03  0.98269250E+04                                 9.250648                            6.870446       0.135065       2.060289                    0.999476      26.950238      75.913785       0.629460       0.418659      -1.067557       0.021728      -0.003846       0.015283       0.026842       0.004800      -0.011807       0.003920      -0.019523      -0.061418      -0.026447       0.005295       0.021152             10.847564       9.522883      -1.730295       1.305624       5.536981      -1.320330      17.482827           0.000004
           45              C      -0.437125       8.382442       5.019505       0.029799      28.848693 0.36621180E+03  0.83311600E+04                                 8.379359                            6.536586      -0.088978       1.966869                    0.999521      27.913512      81.562863       0.615364       0.437523      -1.040658       0.033151      -0.014277       0.033884       0.049507       0.014757       0.042586      -0.001454      -0.041253      -0.158029      -0.075664       0.022142       0.053522              9.394578       8.151263      -1.314010      -0.131981       5.080067      -0.361555      14.952404           0.000008
           46              C      -0.104235       8.484198       2.559925       0.646851      20.469872 0.22186252E+03  0.44992407E+04                                 7.047609                            5.397077      -0.194724       2.010636                    0.999062      21.970076      62.694716       0.613460       0.492339      -0.999995      -0.012556       0.002611      -0.053884       0.055389       0.063612      -0.009035       0.010610      -0.083282      -0.230718      -0.080930      -0.033686       0.114616              8.043625       7.272340      -1.603630       0.452776       5.153815      -0.730140      11.704721          -0.000002
           47              C       6.535012       3.060365      19.244037       0.071019      25.168142 0.34647409E+03  0.77584740E+04                                 7.665640                            6.359847       0.084977       2.040239                    0.999184      26.789909      77.167015       0.624808       0.437778      -1.042550      -0.019498       0.023631       0.050739       0.059271       0.012485      -0.029113      -0.004308      -0.085778       0.064407      -0.064717       0.024235       0.040482              8.084723       9.826893      -0.201177       1.800287       8.173947       2.233442       6.253330           0.000003
           48              C      -1.320319       2.864550      19.607511      -0.094304      26.204150 0.37513816E+03  0.85214871E+04                                 7.725315                            6.530580       0.182597       2.069306                    0.998649      27.441847      78.181856       0.632468       0.426328      -1.055325       0.003947      -0.019017       0.043105       0.047278       0.009646      -0.000722      -0.006736      -0.020479       0.007171      -0.015464      -0.000558       0.016022              8.085071       9.751738      -0.420665       1.439611       8.454690       1.917951       6.048787           0.000001
           49              C      -0.812165       3.865005      20.421424      -0.031056      29.148319 0.43949243E+03  0.10403465E+05                                 8.466322                            7.199698      -0.019248       1.993903                    0.998570      28.330298      82.836567       0.585020       0.442291      -1.043956      -0.037169      -0.009442       0.011232       0.039960       0.002756      -0.003895      -0.031076       0.008064      -0.010419      -0.033984       0.004843       0.029141              8.931444       9.797074      -0.007703       1.228997      10.033541       2.899081       6.963719           0.000002
           50              C      -1.577445       5.000563      20.867404      -0.070514      32.825631 0.44545259E+03  0.10458233E+05                                 8.836970                            6.993472       0.201717       2.073513                    0.999538      27.239621      76.374659       0.633627       0.411733      -1.075197       0.022397      -0.040701      -0.017517       0.049650       0.005247      -0.004262      -0.027176       0.026017      -0.025818      -0.035841       0.011171       0.024670              9.878487      11.101910       1.337294       2.209512      11.192402       3.795881       7.341148          -0.000000
           51              C       6.268925       5.096333      20.499471       0.043717      25.604807 0.34633807E+03  0.77643161E+04                                 7.753847                            6.375833       0.057268       2.029811                    0.999309      27.042764      78.257206       0.620724       0.440154      -1.039846      -0.029349      -0.032121      -0.022848       0.049144       0.016006      -0.040600      -0.039295      -0.066266       0.041581      -0.062122      -0.011319       0.073442              8.313644      10.197669       0.441200       1.920590       8.216779       2.643617       6.526484          -0.000004
           52              C      -1.042876       6.154079      21.701387       0.661586      19.342159 0.21993229E+03  0.44543976E+04                                 6.792855                            5.391128      -0.229171       1.999290                    0.998987      21.968382      62.835477       0.610246       0.495566      -0.997459       0.019731       0.042028       0.040689       0.061735      -0.016463       0.001483      -0.077142      -0.025879       0.219687      -0.074098      -0.042294       0.116393              7.529560       8.768845       0.539441       0.384062       8.263171       2.469973       5.556663          -0.000001
           53              C       2.092256       4.303665       0.740327       0.475595      24.419083 0.31418191E+03  0.68973650E+04                                 7.707337                            6.285726      -0.112856       1.995378                    0.999041      24.602428      71.241214       0.591620       0.471586      -1.018594      -0.037154       0.002111       0.120312       0.125936      -0.011036       0.050923      -0.009677       0.202239      -0.183420      -0.079384      -0.065717       0.145100              8.451123       5.408842      -0.040757      -1.182278      10.959481      -0.138730       8.985045          -0.000004
           54              C       4.537165       8.484198       0.771545       0.506611      21.533639 0.24247359E+03  0.50078780E+04                                 7.073988                            5.537388      -0.023519       2.042362                    0.999422      23.225308      66.029585       0.625374       0.474217      -1.013400      -0.009216      -0.014151       0.145721       0.146696      -0.105128      -0.007884       0.011814      -0.143245      -0.217175      -0.091128      -0.073119       0.164247              7.884792      10.434586       2.927227      -0.162530       6.067202      -0.554001       7.152587          -0.000002
           55              C       1.185066       5.017665      17.676417       0.098057      24.249195 0.31462396E+03  0.68724776E+04                                 7.486474                            6.065050       0.202116       2.098102                    0.999146      25.580587      72.602639       0.639553       0.438438      -1.042912       0.045385      -0.001252      -0.017633       0.048706       0.014391      -0.013964       0.002507      -0.081962      -0.024846      -0.044804      -0.002771       0.047576              8.079294       8.563981      -1.555632      -0.373009       4.552602       0.363197      11.121300           0.000002
           56              C       0.299304       5.169871      16.677422      -0.132275      28.666265 0.39651670E+03  0.91065672E+04                                 8.100816                            6.638419       0.344064       2.098424                    0.999780      28.197724      80.022669       0.639902       0.416773      -1.064377       0.010870       0.000181      -0.024147       0.026482      -0.013044       0.003463       0.006943       0.028562      -0.031888      -0.020242      -0.004429       0.024672              8.684501       8.646748      -1.385692      -0.354417       4.856080       0.479318      12.550674           0.000001
           57              C       0.673610       4.988592      15.372931      -0.042265      28.772411 0.38866812E+03  0.89376725E+04                                 8.337791                            6.725697      -0.036519       1.987215                    0.999422      27.943364      80.993136       0.610286       0.436442      -1.045600       0.006968      -0.002155       0.011761       0.013839       0.015125       0.008482      -0.000110      -0.043583      -0.050399      -0.025663      -0.009380       0.035042              9.049796       9.153013      -1.702949      -0.792023       5.125789       0.838659      12.870585           0.000000
           58              C       1.927109       4.591831      15.100883      -0.056936      34.626613 0.42280522E+03  0.98269233E+04                                 9.250645                            6.870445       0.135065       2.060289                    0.999476      26.950236      75.913779       0.629460       0.418659      -1.067557      -0.021728       0.003846       0.015283       0.026842       0.004801       0.011807      -0.003920      -0.019523      -0.061418      -0.026447       0.005295       0.021152             10.847558       9.522885      -1.730295      -1.305628       5.536979       1.320327      17.482811           0.000003
           59              C       2.752376       4.443900      16.169005       0.029798      28.848698 0.36621198E+03  0.83311653E+04                                 8.379360                            6.536588      -0.088978       1.966869                    0.999521      27.913518      81.562888       0.615364       0.437523      -1.040658      -0.033151       0.014278       0.033884       0.049507       0.014757      -0.042586       0.001454      -0.041252      -0.158029      -0.075664       0.022143       0.053522              9.394579       8.151266      -1.314014       0.131978       5.080069       0.361556      14.952401           0.000008
           60              C       2.419487       4.342144      13.709425       0.646851      20.469875 0.22186266E+03  0.44992443E+04                                 7.047610                            5.397079      -0.194724       2.010636                    0.999062      21.970077      62.694720       0.613460       0.492339      -0.999995       0.012556      -0.002611      -0.053884       0.055389       0.063612       0.009035      -0.010610      -0.083282      -0.230718      -0.080930      -0.033686       0.114616              8.043625       7.272347      -1.603632      -0.452779       5.153817       0.730140      11.704712          -0.000001
           61              C       0.302739       1.215082       8.094537       0.071019      25.168157 0.34647445E+03  0.77584837E+04                                 7.665643                            6.359850       0.084977       2.040239                    0.999184      26.789907      77.167005       0.624808       0.437778      -1.042550       0.019498      -0.023631       0.050739       0.059271       0.012485       0.029113       0.004308      -0.085778       0.064408      -0.064717       0.024235       0.040482              8.084726       9.826891      -0.201180      -1.800284       8.173957      -2.233444       6.253331           0.000003
           62              C       8.158069       1.410898       8.458011      -0.094303      26.204131 0.37513798E+03  0.85214825E+04                                 7.725312                            6.530579       0.182596       2.069306                    0.998649      27.441846      78.181858       0.632468       0.426328      -1.055325      -0.003947       0.019017       0.043105       0.047279       0.009646       0.000722       0.006736      -0.020479       0.007171      -0.015464      -0.000558       0.016022              8.085067       9.751729      -0.420668      -1.439607       8.454689      -1.917950       6.048784           0.000002
           63              C       7.649915       0.410443       9.271924      -0.031057      29.148324 0.43949273E+03  0.10403474E+05                                 8.466324                            7.199702      -0.019249       1.993903                    0.998570      28.330301      82.836586       0.585020       0.442292      -1.043956       0.037169       0.009442       0.011233       0.039961       0.002756       0.003895       0.031076       0.008064      -0.010419      -0.033984       0.004843       0.029141              8.931446       9.797073      -0.007703      -1.228997      10.033545      -2.899080       6.963720           0.000003
           64              C       3.892696       7.825779       9.717904      -0.070514      32.825646 0.44545292E+03  0.10458243E+05                                 8.836973                            6.993475       0.201716       2.073513                    0.999538      27.239626      76.374679       0.633627       0.411733      -1.075197      -0.022397       0.040701      -0.017517       0.049650       0.005247       0.004262       0.027176       0.026017      -0.025818      -0.035841       0.011171       0.024670              9.878490      11.101912       1.337297      -2.209514      11.192407      -3.795883       7.341150          -0.000000
           65              C      -3.953674       7.730009       9.349971       0.043717      25.604815 0.34633818E+03  0.77643190E+04                                 7.753848                            6.375833       0.057268       2.029811                    0.999309      27.042768      78.257220       0.620724       0.440154      -1.039846       0.029349       0.032121      -0.022848       0.049144       0.016006       0.040599       0.039295      -0.066266       0.041581      -0.062122      -0.011319       0.073442              8.313646      10.197668       0.441202      -1.920590       8.216783      -2.643619       6.526486          -0.000004
           66              C       3.358127       6.672263      10.551887       0.661586      19.342142 0.21993204E+03  0.44543914E+04                                 6.792851                            5.391125      -0.229171       1.999290                    0.998987      21.968383      62.835481       0.610246       0.495566      -0.997459      -0.019731      -0.042028       0.040689       0.061735      -0.016463      -0.001484       0.077141      -0.025879       0.219686      -0.074098      -0.042294       0.116393              7.529554       8.768845       0.539440      -0.384061       8.263160      -2.469969       5.556658          -0.000001
           67              C       4.745494      -0.028218      11.889827       0.475595      24.419070 0.31418166E+03  0.68973582E+04                                 7.707334                            6.285723      -0.112856       1.995378                    0.999041      24.602426      71.241205       0.591621       0.471586      -1.018594       0.037154      -0.002111       0.120312       0.125936      -0.011036      -0.050923       0.009677       0.202239      -0.183420      -0.079384      -0.065717       0.145100              8.451119       5.408839      -0.040755       1.182277      10.959473       0.138724       8.985046          -0.000004
           68              C      -2.221913       4.342144      11.921045       0.506612      21.533643 0.24247365E+03  0.50078797E+04                                 7.073988                            5.537388      -0.023519       2.042363                    0.999422      23.225306      66.029579       0.625374       0.474217      -1.013400       0.009216       0.014151       0.145721       0.146696      -0.105128       0.007884      -0.011814      -0.143245      -0.217175      -0.091128      -0.073119       0.164247              7.884793      10.434587       2.927228       0.162531       6.067204       0.554000       7.152587          -0.000002
           69              C       3.446315       0.742218      15.772083       0.098056      24.249215 0.31462446E+03  0.68724912E+04                                 7.486479                            6.065056       0.202116       2.098102                    0.999146      25.580596      72.602676       0.639552       0.438438      -1.042912       0.045385      -0.001252       0.017633       0.048706       0.014391       0.013964      -0.002507      -0.081962      -0.024846      -0.044804      -0.002771       0.047576              8.079299       8.563985      -1.555634       0.373007       4.552605      -0.363197      11.121306           0.000002
           70              C       2.560553       0.894424      16.771078      -0.132275      28.666256 0.39651664E+03  0.91065659E+04                                 8.100815                            6.638419       0.344063       2.098424                    0.999780      28.197731      80.022698       0.639902       0.416773      -1.064377       0.010870       0.000181       0.024147       0.026482      -0.013044      -0.003463      -0.006943       0.028562      -0.031888      -0.020242      -0.004429       0.024672              8.684499       8.646746      -1.385692       0.354420       4.856080      -0.479319      12.550670           0.000001
           71              C       2.934860       0.713145      18.075569      -0.042265      28.772404 0.38866808E+03  0.89376707E+04                                 8.337788                            6.725696      -0.036518       1.987216                    0.999422      27.943355      80.993092       0.610287       0.436442      -1.045601       0.006968      -0.002155      -0.011761       0.013839       0.015125      -0.008482       0.000110      -0.043583      -0.050399      -0.025663      -0.009380       0.035042              9.049793       9.153010      -1.702948       0.792028       5.125788      -0.838662      12.870580          -0.000000
           72              C       4.188359       0.316383      18.347617      -0.056936      34.626626 0.42280521E+03  0.98269228E+04                                 9.250647                            6.870445       0.135065       2.060289                    0.999476      26.950236      75.913776       0.629460       0.418659      -1.067557      -0.021728       0.003846      -0.015283       0.026842       0.004801      -0.011807       0.003920      -0.019523      -0.061418      -0.026447       0.005295       0.021152             10.847562       9.522881      -1.730294       1.305624       5.536980      -1.320329      17.482825           0.000003
           73              C       5.013626       0.168453      17.279495       0.029798      28.848708 0.36621205E+03  0.83311676E+04                                 8.379363                            6.536589      -0.088979       1.966869                    0.999521      27.913523      81.562912       0.615364       0.437523      -1.040658      -0.033151       0.014278      -0.033884       0.049507       0.014757       0.042586      -0.001454      -0.041252      -0.158029      -0.075664       0.022143       0.053522              9.394583       8.151266      -1.314011      -0.131981       5.080069      -0.361555      14.952414           0.000008
           74              C       4.680736       0.066697      19.739075       0.646851      20.469869 0.22186247E+03  0.44992395E+04                                 7.047609                            5.397077      -0.194724       2.010636                    0.999062      21.970073      62.694706       0.613460       0.492339      -0.999995       0.012556      -0.002611       0.053884       0.055389       0.063612      -0.009035       0.010610      -0.083282      -0.230718      -0.080930      -0.033686       0.114616              8.043625       7.272339      -1.603630       0.452776       5.153815      -0.730140      11.704720          -0.000001
           75              C      -1.958511       5.490530       3.054963       0.071019      25.168135 0.34647399E+03  0.77584713E+04                                 7.665639                            6.359846       0.084977       2.040239                    0.999184      26.789905      77.167000       0.624808       0.437778      -1.042550       0.019498      -0.023631      -0.050739       0.059271       0.012485      -0.029113      -0.004308      -0.085778       0.064408      -0.064717       0.024235       0.040482              8.084722       9.826891      -0.201177       1.800286       8.173945       2.233442       6.253328           0.000003
           76              C       5.896820       5.686345       2.691489      -0.094304      26.204154 0.37513825E+03  0.85214898E+04                                 7.725316                            6.530581       0.182596       2.069306                    0.998649      27.441846      78.181856       0.632468       0.426328      -1.055325      -0.003947       0.019017      -0.043105       0.047278       0.009646      -0.000722      -0.006736      -0.020479       0.007171      -0.015464      -0.000558       0.016022              8.085073       9.751738      -0.420664       1.439610       8.454691       1.917953       6.048789           0.000001
           77              C       5.388666       4.685890       1.877576      -0.031056      29.148316 0.43949237E+03  0.10403463E+05                                 8.466321                            7.199698      -0.019248       1.993903                    0.998570      28.330296      82.836561       0.585020       0.442291      -1.043956       0.037169       0.009442      -0.011233       0.039960       0.002756      -0.003895      -0.031076       0.008064      -0.010419      -0.033984       0.004843       0.029141              8.931444       9.797073      -0.007703       1.228997      10.033540       2.899081       6.963719           0.000003
           78              C       6.153946       3.550332       1.431596      -0.070513      32.825632 0.44545261E+03  0.10458234E+05                                 8.836970                            6.993472       0.201717       2.073513                    0.999538      27.239621      76.374657       0.633627       0.411733      -1.075197      -0.022397       0.040701       0.017517       0.049650       0.005247      -0.004262      -0.027176       0.026017      -0.025818      -0.035841       0.011171       0.024670              9.878486      11.101910       1.337294       2.209512      11.192402       3.795881       7.341148          -0.000001
           79              C      -1.692424       3.454562       1.799529       0.043718      25.604803 0.34633800E+03  0.77643139E+04                                 7.753845                            6.375831       0.057270       2.029811                    0.999309      27.042761      78.257187       0.620724       0.440154      -1.039846       0.029349       0.032121       0.022848       0.049144       0.016006      -0.040599      -0.039295      -0.066265       0.041580      -0.062122      -0.011319       0.073441              8.313642      10.197666       0.441200       1.920589       8.216777       2.643616       6.526482          -0.000004
           80              C       5.619377       2.396816       0.597613       0.661586      19.342161 0.21993232E+03  0.44543984E+04                                 6.792855                            5.391128      -0.229171       1.999290                    0.998987      21.968384      62.835482       0.610246       0.495566      -0.997459      -0.019731      -0.042028      -0.040689       0.061735      -0.016463       0.001483      -0.077141      -0.025879       0.219687      -0.074098      -0.042294       0.116393              7.529560       8.768845       0.539441       0.384062       8.263171       2.469973       5.556663          -0.000000
           81              C       2.484245       4.247230      21.558673       0.475594      24.419090 0.31418203E+03  0.68973681E+04                                 7.707338                            6.285727      -0.112856       1.995378                    0.999041      24.602433      71.241229       0.591620       0.471586      -1.018594       0.037154      -0.002111      -0.120312       0.125936      -0.011036       0.050923      -0.009677       0.202239      -0.183420      -0.079384      -0.065717       0.145100              8.451124       5.408843      -0.040757      -1.182278      10.959483      -0.138730       8.985047          -0.000004
           82              C       0.039336       0.066697      21.527455       0.506613      21.533622 0.24247335E+03  0.50078719E+04                                 7.073984                            5.537385      -0.023518       2.042363                    0.999422      23.225294      66.029534       0.625375       0.474217      -1.013400       0.009216       0.014151      -0.145721       0.146696      -0.105128      -0.007884       0.011814      -0.143244      -0.217174      -0.091128      -0.073118       0.164246              7.884787      10.434579       2.927225      -0.162530       6.067198      -0.554001       7.152583          -0.000002
           83              C       3.391435       3.533230       4.622583       0.098057      24.249196 0.31462398E+03  0.68724781E+04                                 7.486475                            6.065051       0.202116       2.098102                    0.999146      25.580588      72.602645       0.639553       0.438438      -1.042912      -0.045385       0.001252       0.017633       0.048706       0.014391      -0.013964       0.002507      -0.081962      -0.024846      -0.044804      -0.002771       0.047576              8.079295       8.563982      -1.555632      -0.373009       4.552602       0.363197      11.121301           0.000002
           84              C       4.277197       3.381024       5.621578      -0.132275      28.666269 0.39651680E+03  0.91065703E+04                                 8.100817                            6.638420       0.344064       2.098424                    0.999780      28.197727      80.022683       0.639902       0.416773      -1.064377      -0.010870      -0.000181       0.024147       0.026482      -0.013044       0.003463       0.006943       0.028562      -0.031888      -0.020242      -0.004429       0.024672              8.684502       8.646749      -1.385692      -0.354417       4.856080       0.479318      12.550676           0.000001
           85              C       3.902891       3.562303       6.926069      -0.042265      28.772400 0.38866795E+03  0.89376673E+04                                 8.337788                            6.725695      -0.036517       1.987216                    0.999422      27.943357      80.993099       0.610287       0.436442      -1.045601      -0.006968       0.002155      -0.011761       0.013839       0.015125       0.008482      -0.000111      -0.043583      -0.050399      -0.025663      -0.009380       0.035042              9.049792       9.153010      -1.702948      -0.792022       5.125787       0.838658      12.870579          -0.000000
           86              C       2.649392       3.959064       7.198117      -0.056936      34.626609 0.42280517E+03  0.98269218E+04                                 9.250645                            6.870445       0.135065       2.060289                    0.999476      26.950234      75.913771       0.629460       0.418659      -1.067557       0.021728      -0.003846      -0.015283       0.026842       0.004801       0.011807      -0.003920      -0.019523      -0.061418      -0.026447       0.005295       0.021152             10.847557       9.522884      -1.730295      -1.305628       5.536979       1.320327      17.482810           0.000004
           87              C       1.824125       4.106995       6.129995       0.029798      28.848708 0.36621216E+03  0.83311705E+04                                 8.379363                            6.536590      -0.088979       1.966869                    0.999521      27.913523      81.562913       0.615364       0.437523      -1.040658       0.033151      -0.014278      -0.033884       0.049507       0.014757      -0.042586       0.001454      -0.041252      -0.158029      -0.075664       0.022143       0.053522              9.394582       8.151267      -1.314014       0.131978       5.080071       0.361556      14.952408           0.000008
           88              C       2.157014       4.208751       8.589575       0.646851      20.469873 0.22186263E+03  0.44992434E+04                                 7.047610                            5.397079      -0.194724       2.010636                    0.999062      21.970074      62.694709       0.613460       0.492339      -0.999995      -0.012556       0.002611       0.053884       0.055389       0.063612       0.009035      -0.010610      -0.083282      -0.230718      -0.080930      -0.033686       0.114616              8.043625       7.272346      -1.603632      -0.452779       5.153816       0.730140      11.704712          -0.000002
           89              C       4.273762       7.335813      14.204463       0.071019      25.168156 0.34647445E+03  0.77584837E+04                                 7.665644                            6.359851       0.084976       2.040239                    0.999184      26.789907      77.167010       0.624808       0.437778      -1.042550      -0.019498       0.023632      -0.050739       0.059271       0.012486       0.029113       0.004308      -0.085778       0.064408      -0.064717       0.024235       0.040482              8.084726       9.826891      -0.201180      -1.800284       8.173957      -2.233444       6.253330           0.000003
           90              C      -3.581568       7.139997      13.840989      -0.094304      26.204144 0.37513826E+03  0.85214901E+04                                 7.725314                            6.530581       0.182597       2.069306                    0.998649      27.441852      78.181876       0.632468       0.426328      -1.055325       0.003947      -0.019017      -0.043105       0.047278       0.009646       0.000722       0.006736      -0.020479       0.007170      -0.015464      -0.000558       0.016022              8.085070       9.751732      -0.420666      -1.439607       8.454690      -1.917952       6.048787           0.000001
           91              C      -3.073414       8.140452      13.027076      -0.031056      29.148322 0.43949268E+03  0.10403472E+05                                 8.466323                            7.199701      -0.019248       1.993903                    0.998570      28.330299      82.836573       0.585020       0.442291      -1.043956      -0.037169      -0.009442      -0.011232       0.039960       0.002756       0.003895       0.031076       0.008064      -0.010419      -0.033984       0.004843       0.029141              8.931444       9.797073      -0.007703      -1.228998      10.033542      -2.899079       6.963719           0.000003
           92              C       0.683805       0.725116      12.581096      -0.070513      32.825635 0.44545277E+03  0.10458238E+05                                 8.836970                            6.993473       0.201718       2.073514                    0.999538      27.239619      76.374648       0.633627       0.411733      -1.075197       0.022397      -0.040701       0.017517       0.049650       0.005247       0.004262       0.027176       0.026017      -0.025817      -0.035841       0.011171       0.024670              9.878487      11.101909       1.337296      -2.209513      11.192403      -3.795881       7.341148           0.000000
           93              C       8.530175       0.820886      12.949029       0.043718      25.604792 0.34633777E+03  0.77643074E+04                                 7.753843                            6.375829       0.057270       2.029811                    0.999309      27.042751      78.257148       0.620724       0.440154      -1.039846      -0.029349      -0.032121       0.022848       0.049144       0.016006       0.040599       0.039295      -0.066265       0.041581      -0.062122      -0.011319       0.073441              8.313639      10.197659       0.441200      -1.920588       8.216777      -2.643617       6.526481          -0.000004
           94              C       1.218374       1.878632      11.747113       0.661586      19.342140 0.21993203E+03  0.44543912E+04                                 6.792850                            5.391124      -0.229170       1.999290                    0.998987      21.968382      62.835475       0.610246       0.495566      -0.997459       0.019731       0.042028      -0.040689       0.061735      -0.016463      -0.001483       0.077141      -0.025879       0.219686      -0.074098      -0.042294       0.116393              7.529554       8.768844       0.539440      -0.384060       8.263158      -2.469968       5.556658          -0.000000
           95              C       4.353506       0.028218      10.409173       0.475594      24.419078 0.31418177E+03  0.68973615E+04                                 7.707336                            6.285725      -0.112856       1.995378                    0.999041      24.602432      71.241230       0.591620       0.471586      -1.018594      -0.037154       0.002111      -0.120312       0.125936      -0.011036      -0.050923       0.009677       0.202239      -0.183420      -0.079384      -0.065717       0.145100              8.451122       5.408841      -0.040755       1.182278      10.959476       0.138724       8.985049          -0.000004
           96              C       6.798414       4.208751      10.377955       0.506612      21.533634 0.24247353E+03  0.50078766E+04                                 7.073987                            5.537388      -0.023520       2.042362                    0.999422      23.225301      66.029567       0.625374       0.474217      -1.013400      -0.009216      -0.014151      -0.145721       0.146696      -0.105128       0.007884      -0.011814      -0.143245      -0.217175      -0.091128      -0.073119       0.164247              7.884792      10.434585       2.927228       0.162531       6.067203       0.554000       7.152586          -0.000002
           97              N      -0.089777       8.164395       6.290548      -0.165030      34.685356 0.46829064E+03  0.11047565E+05                                 8.867503                            6.993177       0.027913       2.037652                    0.999620      27.106397      74.297787       0.662964       0.391620      -1.097135       0.077694      -0.016349      -0.075612       0.109639      -0.003280       0.040722      -0.015035      -0.020915       0.067468      -0.046483      -0.004385       0.050869              9.917558      10.115444      -1.879106       0.520060       5.403902      -0.649600      14.233329           0.000000
           98              N       5.781861       4.147184      19.669948      -0.185423      34.987929 0.52519486E+03  0.12723414E+05                                 8.887027                            7.395946       0.000203       2.020613                    0.999439      27.786682      76.648656       0.647328       0.390569      -1.100197       0.101830      -0.012061       0.068007       0.123043      -0.014847      -0.021108       0.036054      -0.056082      -0.084065      -0.049321      -0.014284       0.063605              9.518262      10.578783      -0.332342       2.016527      10.204994       3.152649       7.771011          -0.000009
           99              N       2.405028       4.661948      17.440048      -0.165030      34.685341 0.46829036E+03  0.11047557E+05                                 8.867501                            6.993175       0.027913       2.037652                    0.999620      27.106399      74.297795       0.662965       0.391620      -1.097134      -0.077694       0.016349      -0.075612       0.109639      -0.003280      -0.040722       0.015035      -0.020915       0.067469      -0.046483      -0.004385       0.050869              9.917555      10.115447      -1.879107      -0.520063       5.403900       0.649603      14.233317           0.000000
          100              N       1.055889       0.128263       8.520448      -0.185423      34.987923 0.52519461E+03  0.12723407E+05                                 8.887026                            7.395944       0.000204       2.020613                    0.999439      27.786679      76.648642       0.647328       0.390569      -1.100197      -0.101830       0.012061       0.068007       0.123043      -0.014847       0.021108      -0.036054      -0.056082      -0.084065      -0.049321      -0.014284       0.063605              9.518261      10.578774      -0.332340      -2.016526      10.204999      -3.152652       7.771011          -0.000009
          101              N       4.666278       0.386500      16.008452      -0.165030      34.685361 0.46829072E+03  0.11047567E+05                                 8.867505                            6.993177       0.027913       2.037652                    0.999620      27.106400      74.297803       0.662964       0.391620      -1.097134      -0.077694       0.016349       0.075612       0.109639      -0.003280       0.040722      -0.015035      -0.020915       0.067468      -0.046483      -0.004385       0.050869              9.917560      10.115445      -1.879107       0.520059       5.403902      -0.649600      14.233332           0.000000
          102              N      -1.205360       4.403711       2.629052      -0.185423      34.987940 0.52519508E+03  0.12723421E+05                                 8.887029                            7.395948       0.000202       2.020613                    0.999439      27.786688      76.648680       0.647328       0.390570      -1.100197      -0.101830       0.012061      -0.068007       0.123043      -0.014847      -0.021108       0.036054      -0.056082      -0.084065      -0.049321      -0.014284       0.063605              9.518265      10.578786      -0.332342       2.016528      10.204995       3.152650       7.771013          -0.000009
          103              N       2.171473       3.888947       4.858952      -0.165030      34.685337 0.46829029E+03  0.11047555E+05                                 8.867501                            6.993174       0.027913       2.037652                    0.999620      27.106397      74.297791       0.662964       0.391620      -1.097134       0.077694      -0.016349       0.075612       0.109639      -0.003280      -0.040722       0.015035      -0.020915       0.067469      -0.046483      -0.004385       0.050869              9.917554      10.115447      -1.879107      -0.520063       5.403900       0.649602      14.233316           0.000001
          104              N       3.520612       8.422632      13.778552      -0.185423      34.987928 0.52519474E+03  0.12723410E+05                                 8.887026                            7.395945       0.000204       2.020613                    0.999439      27.786682      76.648650       0.647328       0.390569      -1.100197       0.101830      -0.012061      -0.068007       0.123043      -0.014847       0.021108      -0.036054      -0.056082      -0.084065      -0.049321      -0.014284       0.063605              9.518261      10.578774      -0.332340      -2.016526      10.204999      -3.152652       7.771011          -0.000008
          105              O       0.607664       8.165250       1.607535      -0.698210      48.714366 0.79793901E+03  0.21261413E+05                                10.708017                            8.938800      -0.177500       1.946271                    0.995843      31.199821      87.535648       0.612158       0.375509      -1.121536      -0.026910       0.011935       0.088207       0.092989       0.052479      -0.040216       0.027104      -0.093895      -0.173524      -0.098343      -0.001481       0.099824             11.869838      10.507115      -1.308894      -4.979927       8.620390       1.618952      16.482009          -0.000008
          106              O       3.312595       0.465169       2.432598      -0.620643      38.211227 0.61421369E+03  0.15277726E+05                                 9.025961                            7.746030       0.214248       2.110995                    0.995467      28.559208      76.565578       0.672197       0.366328      -1.132326      -0.002961      -0.019570       0.039380       0.044074       0.007888       0.006754      -0.006212       0.003418      -0.299566      -0.100446       0.042435       0.058011              9.743910      11.929874      -2.957545       2.645321       8.190097      -1.398009       9.111758          -0.000007
          107              O      -1.803942       7.039097      -0.033671      -0.693933      44.883216 0.79473339E+03  0.21000346E+05                                 9.953223                            8.762377       0.124269       2.054618                    0.995806      30.499020      83.199647       0.639805       0.362288      -1.139948       0.015670      -0.053833       0.008014       0.056637      -0.071297      -0.033241      -0.014167      -0.011025       0.155167      -0.104811       0.038739       0.066071             10.704810       9.953427      -3.183436      -2.003120      14.022561       2.702215       8.138443          -0.000007
          108              O       0.125840       6.137832      21.741525      -0.636122      43.163990 0.67524781E+03  0.17300529E+05                                 9.954042                            8.276324      -0.246287       1.953088                    0.995288      29.490066      81.806896       0.628444       0.380402      -1.115083      -0.052484      -0.046708       0.011921       0.071263      -0.021470      -0.009453      -0.073937       0.000205       0.164778      -0.081095      -0.017309       0.098404             11.054639      17.547748       1.609196       1.707358       8.803557       0.552839       6.812612          -0.000007
          109              O       1.835589       3.127062       1.259448      -0.578714      42.541912 0.70892478E+03  0.18245343E+05                                 9.676997                            8.318248       0.185157       2.091185                    0.996250      29.107255      78.926088       0.650219       0.366012      -1.134548      -0.019793       0.065424       0.040088       0.079241       0.013269       0.011717      -0.055818       0.011435      -0.169975      -0.087723       0.033970       0.053753             10.603604       7.970523       0.437974      -1.289207      15.189884      -1.922712       8.650405          -0.000013
          110              O       2.048150       5.464022       1.317871      -0.566712      41.255008 0.69062146E+03  0.17668855E+05                                 9.496725                            8.239171       0.179674       2.089298                    0.996393      29.025923      78.623332       0.649501       0.368602      -1.131880      -0.003096      -0.051063       0.033071       0.060916      -0.004385       0.039616       0.058928       0.021911      -0.232082      -0.112688       0.044270       0.068418             10.288791       7.361134      -0.702389      -0.394068      14.891544       1.784782       8.613695          -0.000006
          111              O       0.846604       0.413863       1.420223      -0.590286      38.946225 0.56439797E+03  0.13808772E+05                                 9.232574                            7.505928       0.083089       2.069311                    0.995974      28.412590      76.699370       0.668778       0.374330      -1.121015      -0.079046      -0.034310       0.054613       0.102019      -0.019760       0.037922       0.029805      -0.021816      -0.291784      -0.113822       0.042275       0.071546             10.314196      14.963666       3.412846       2.474971       8.575356       1.023351       7.403565          -0.000012
          112              O       3.615404       7.897607       1.246737      -0.605557      41.094275 0.58911283E+03  0.14526955E+05                                 9.498577                            7.608482       0.193412       2.102237                    0.996713      28.393488      76.230807       0.674064       0.368493      -1.128664       0.088277       0.026321       0.065889       0.113256      -0.019003      -0.025601      -0.004880      -0.031574      -0.262806      -0.093520       0.024724       0.068797             10.872047      15.659329       4.395297      -2.385243       9.521203      -1.753130       7.435610          -0.000002
          113              O       1.707587       4.661093      12.757035      -0.698211      48.714386 0.79793975E+03  0.21261437E+05                                10.708020                            8.938804      -0.177500       1.946271                    0.995843      31.199824      87.535659       0.612158       0.375509      -1.121536       0.026910      -0.011935       0.088207       0.092989       0.052479       0.040216      -0.027104      -0.093895      -0.173524      -0.098343      -0.001481       0.099824             11.869840      10.507121      -1.308896       4.979927       8.620393      -1.618954      16.482006          -0.000007
          114              O       3.525156       3.810279      13.582098      -0.620643      38.211231 0.61421367E+03  0.15277725E+05                                 9.025962                            7.746031       0.214247       2.110995                    0.995467      28.559211      76.565594       0.672197       0.366328      -1.132326       0.002961       0.019570       0.039380       0.044074       0.007888      -0.006755       0.006212       0.003418      -0.299566      -0.100446       0.042435       0.058011              9.743911      11.929879      -2.957542      -2.645322       8.190094       1.398008       9.111759          -0.000006
          115              O       4.119194       5.787246      11.115829      -0.693933      44.883213 0.79473346E+03  0.21000349E+05                                 9.953223                            8.762378       0.124269       2.054618                    0.995806      30.499021      83.199654       0.639805       0.362288      -1.139948      -0.015670       0.053833       0.008014       0.056637      -0.071297       0.033241       0.014167      -0.011025       0.155167      -0.104811       0.038739       0.066071             10.704809       9.953433      -3.183436       2.003121      14.022551      -2.702213       8.138443          -0.000006
          116              O       2.189412       6.688510      10.592025      -0.636122      43.163965 0.67524708E+03  0.17300506E+05                                 9.954039                            8.276320      -0.246288       1.953088                    0.995288      29.490065      81.806897       0.628444       0.380402      -1.115083       0.052484       0.046708       0.011921       0.071263      -0.021470       0.009453       0.073937       0.000205       0.164778      -0.081094      -0.017309       0.098404             11.054635      17.547743       1.609199      -1.707357       8.803554      -0.552840       6.812609          -0.000007
          117              O       5.002162       1.148385      12.408948      -0.578714      42.541905 0.70892481E+03  0.18245344E+05                                 9.676997                            8.318249       0.185156       2.091185                    0.996250      29.107252      78.926081       0.650219       0.366012      -1.134548       0.019793      -0.065424       0.040088       0.079241       0.013269      -0.011717       0.055818       0.011435      -0.169975      -0.087723       0.033970       0.053753             10.603603       7.970522       0.437980       1.289208      15.189879       1.922711       8.650407          -0.000012
          118              O       0.267101       7.362321      12.467371      -0.566712      41.255002 0.69062109E+03  0.17668844E+05                                 9.496724                            8.239169       0.179673       2.089298                    0.996393      29.025924      78.623339       0.649501       0.368602      -1.131880       0.003096       0.051063       0.033072       0.060916      -0.004385      -0.039616      -0.058928       0.021911      -0.232082      -0.112688       0.044271       0.068418             10.288790       7.361132      -0.702388       0.394068      14.891543      -1.784786       8.613696          -0.000006
          119              O       5.991147       3.861584      12.569723      -0.590286      38.946234 0.56439816E+03  0.13808778E+05                                 9.232576                            7.505930       0.083088       2.069310                    0.995974      28.412592      76.699383       0.668778       0.374330      -1.121015       0.079046       0.034310       0.054613       0.102019      -0.019760      -0.037922      -0.029805      -0.021817      -0.291784      -0.113822       0.042275       0.071546             10.314198      14.963669       3.412846      -2.474972       8.575358      -1.023352       7.403567          -0.000011
          120              O      -1.300152       4.928736      12.396237      -0.605557      41.094296 0.58911326E+03  0.14526969E+05                                 9.498581                            7.608484       0.193412       2.102237                    0.996713      28.393491      76.230819       0.674064       0.368493      -1.128664      -0.088277      -0.026321       0.065889       0.113256      -0.019003       0.025601       0.004881      -0.031574      -0.262806      -0.093520       0.024724       0.068796             10.872052      15.659333       4.395300       2.385244       9.521211       1.753132       7.435613          -0.000002
          121              O       3.968837       0.385645      20.691465      -0.698211      48.714366 0.79793902E+03  0.21261413E+05                                10.708017                            8.938800      -0.177500       1.946271                    0.995843      31.199821      87.535646       0.612158       0.375509      -1.121536       0.026910      -0.011934      -0.088207       0.092989       0.052479      -0.040216       0.027104      -0.093895      -0.173524      -0.098343      -0.001481       0.099824             11.869838      10.507115      -1.308894      -4.979926       8.620390       1.618952      16.482009          -0.000008
          122              O       1.263906       8.085726      19.866402      -0.620643      38.211224 0.61421363E+03  0.15277724E+05                                 9.025961                            7.746030       0.214248       2.110995                    0.995467      28.559206      76.565573       0.672197       0.366328      -1.132326       0.002961       0.019570      -0.039380       0.044075       0.007888       0.006754      -0.006212       0.003418      -0.299566      -0.100446       0.042435       0.058011              9.743909      11.929873      -2.957545       2.645321       8.190096      -1.398009       9.111758          -0.000006
          123              O       6.380443       1.511798       0.033671      -0.693933      44.883225 0.79473360E+03  0.21000354E+05                                 9.953225                            8.762379       0.124269       2.054618                    0.995806      30.499024      83.199662       0.639805       0.362288      -1.139948      -0.015670       0.053833      -0.008014       0.056637      -0.071297      -0.033241      -0.014167      -0.011025       0.155166      -0.104811       0.038739       0.066071             10.704812       9.953429      -3.183437      -2.003120      14.022563       2.702215       8.138444          -0.000007
          124              O       4.450661       2.413063       0.557475      -0.636122      43.163992 0.67524786E+03  0.17300531E+05                                 9.954043                            8.276325      -0.246287       1.953088                    0.995288      29.490067      81.806903       0.628444       0.380402      -1.115083       0.052484       0.046708      -0.011921       0.071263      -0.021470      -0.009453      -0.073937       0.000205       0.164778      -0.081094      -0.017309       0.098404             11.054640      17.547750       1.609196       1.707358       8.803558       0.552839       6.812612          -0.000007
          125              O       2.740912       5.423833      21.039552      -0.578714      42.541908 0.70892470E+03  0.18245340E+05                                 9.676997                            8.318248       0.185157       2.091185                    0.996250      29.107253      78.926084       0.650219       0.366012      -1.134548       0.019793      -0.065424      -0.040088       0.079241       0.013269       0.011717      -0.055818       0.011435      -0.169975      -0.087723       0.033970       0.053753             10.603604       7.970522       0.437973      -1.289207      15.189885      -1.922711       8.650404          -0.000013
          126              O       2.528351       3.086873      20.981129      -0.566712      41.255003 0.69062135E+03  0.17668852E+05                                 9.496724                            8.239170       0.179674       2.089298                    0.996393      29.025921      78.623326       0.649501       0.368602      -1.131880       0.003096       0.051063      -0.033072       0.060916      -0.004385       0.039616       0.058928       0.021911      -0.232082      -0.112688       0.044270       0.068418             10.288790       7.361133      -0.702389      -0.394068      14.891543       1.784782       8.613695          -0.000006
          127              O       3.729897       8.137032      20.878777      -0.590286      38.946229 0.56439808E+03  0.13808775E+05                                 9.232574                            7.505928       0.083089       2.069311                    0.995974      28.412592      76.699377       0.668778       0.374330      -1.121015       0.079046       0.034310      -0.054613       0.102019      -0.019760       0.037922       0.029805      -0.021816      -0.291784      -0.113821       0.042275       0.071546             10.314196      14.963667       3.412846       2.474971       8.575356       1.023351       7.403565          -0.000011
          128              O       0.961097       0.653288      21.052263      -0.605557      41.094276 0.58911287E+03  0.14526957E+05                                 9.498577                            7.608482       0.193413       2.102237                    0.996713      28.393489      76.230808       0.674064       0.368493      -1.128664      -0.088277      -0.026321      -0.065889       0.113256      -0.019003      -0.025601      -0.004881      -0.031574      -0.262806      -0.093520       0.024724       0.068796             10.872047      15.659329       4.395297      -2.385244       9.521203      -1.753131       7.435610          -0.000002
          129              O       2.868914       3.889802       9.541965      -0.698211      48.714380 0.79793965E+03  0.21261433E+05                                10.708019                            8.938803      -0.177500       1.946271                    0.995843      31.199822      87.535650       0.612158       0.375509      -1.121536      -0.026910       0.011934      -0.088207       0.092989       0.052479       0.040216      -0.027104      -0.093895      -0.173524      -0.098343      -0.001481       0.099824             11.869839      10.507120      -1.308896       4.979926       8.620392      -1.618954      16.482005          -0.000008
          130              O       1.051345       4.740616       8.716902      -0.620643      38.211212 0.61421330E+03  0.15277714E+05                                 9.025959                            7.746027       0.214248       2.110995                    0.995467      28.559205      76.565565       0.672197       0.366328      -1.132326      -0.002961      -0.019570      -0.039380       0.044074       0.007888      -0.006754       0.006212       0.003418      -0.299566      -0.100446       0.042435       0.058011              9.743906      11.929874      -2.957541      -2.645321       8.190090       1.398007       9.111755          -0.000006
          131              O       0.457307       2.763649      11.183171      -0.693934      44.883215 0.79473351E+03  0.21000351E+05                                 9.953224                            8.762379       0.124269       2.054618                    0.995806      30.499022      83.199658       0.639805       0.362288      -1.139948       0.015670      -0.053833      -0.008014       0.056637      -0.071297       0.033241       0.014167      -0.011025       0.155167      -0.104811       0.038739       0.066071             10.704809       9.953434      -3.183436       2.003121      14.022552      -2.702213       8.138443          -0.000007
          132              O       2.387089       1.862385      11.706975      -0.636122      43.163966 0.67524712E+03  0.17300508E+05                                 9.954038                            8.276321      -0.246287       1.953088                    0.995288      29.490066      81.806898       0.628444       0.380402      -1.115083      -0.052484      -0.046708      -0.011921       0.071263      -0.021470       0.009453       0.073937       0.000205       0.164778      -0.081094      -0.017309       0.098404             11.054635      17.547741       1.609198      -1.707356       8.803554      -0.552840       6.812609          -0.000007
          133              O      -0.425661       7.402510       9.890052      -0.578714      42.541908 0.70892488E+03  0.18245346E+05                                 9.676997                            8.318249       0.185157       2.091185                    0.996250      29.107254      78.926086       0.650219       0.366012      -1.134548      -0.019793       0.065424      -0.040088       0.079241       0.013269      -0.011717       0.055818       0.011435      -0.169975      -0.087723       0.033970       0.053753             10.603603       7.970523       0.437980       1.289209      15.189879       1.922711       8.650407          -0.000012
          134              O       4.309400       1.188574       9.831629      -0.566712      41.254992 0.69062087E+03  0.17668837E+05                                 9.496722                            8.239167       0.179674       2.089298                    0.996393      29.025921      78.623324       0.649501       0.368602      -1.131880      -0.003096      -0.051063      -0.033071       0.060916      -0.004385      -0.039616      -0.058928       0.021911      -0.232082      -0.112688       0.044271       0.068418             10.288788       7.361131      -0.702388       0.394067      14.891540      -1.784786       8.613694          -0.000006
          135              O      -1.414646       4.689311       9.729277      -0.590287      38.946250 0.56439845E+03  0.13808787E+05                                 9.232578                            7.505931       0.083088       2.069310                    0.995974      28.412600      76.699408       0.668778       0.374330      -1.121015      -0.079046      -0.034310      -0.054613       0.102019      -0.019760      -0.037922      -0.029805      -0.021817      -0.291784      -0.113822       0.042275       0.071546             10.314200      14.963673       3.412847      -2.474972       8.575360      -1.023352       7.403569          -0.000011
          136              O       5.876653       3.622159       9.902763      -0.605557      41.094312 0.58911354E+03  0.14526977E+05                                 9.498584                            7.608487       0.193411       2.102237                    0.996713      28.393496      76.230841       0.674064       0.368493      -1.128664       0.088277       0.026321      -0.065889       0.113256      -0.019003       0.025601       0.004881      -0.031574      -0.262806      -0.093521       0.024724       0.068797             10.872056      15.659339       4.395301       2.385244       9.521214       1.753133       7.435615          -0.000002

******************************************************
Auxiliary information for the entire system
The total spin magnetic moment of the unit cell is   -0.000140
The total net atomic charge of the unit cell is   0.000001
Accuracy of reproducing the electrostatic potential in the unit cell:
  The inner radius (bohr) =    5.0000
  The outer radius (bohr) =   12.0000
  Valid grid points have density less than (e/(bohr^3)) =    0.0001
  The number of valid grid points were=         3480
  The rms potential error without charges in kcal/mol is=      4.58548
  The rms potential error with partial charges in kcal/mol is=      1.48097
  The RRMSE value at monopole order=      0.32297
  The rms potential error with partial charges and cloud penetration in kcal/mol is=      1.47673
  The RRMSE value at monopole order with cloud penetration is=      0.32205
  The rms potential error with partial charges and atomic dipoles in kcal/mol is=      0.34753
  The RRMSE value at dipole order=      0.07579
  The rms potential error with partial charges, atomic dipoles and cloud penetration in kcal/mol is=      0.33563
  The RRMSE value at dipole order with cloud penetration=      0.07319

******************************************************
The electron densities and ab initio electrostatic potential were computed in VASP using the PBE functional and
projector augmented wave method. See the main text of the journal article for a description of computational details.
The atomic charges, dipoles, and quadrupoles were computed with the DDEC6 method as described in
(a) T. A. Manz and N. Gabaldon Limas, RSC Adv. 6 (2016) 47771-47801 DOI: 10.1039/c6ra04656h
(b) N. Gabaldon Limas and T. A. Manz, RSC Adv. 8 (2018) 2678-2707 DOI: 10.1039/c7ra11829e.
For each atom in the material, the electron cloud parameters were fit to the spherically averaged atom-in-material
electron density using radial positions for which this density was between 10^-4 and 10^-2 electrons per cubic bohr.
The polarizabilities, dispersion coefficients, and quantum Drude oscillator (QDO) parameters were fit using the MCLF method.
The magnetic structure of the system was optimized in VASP from the default ferromagnetic initial guess using spin polarization.
The atomic spin moments (ASMs) were computed on this optimized magnetic structure using the DDEC6 partition as inputs
to the method of T. A. Manz and D. S. Sholl, J. Chem. Theory Comput. 7 (2011) 4146-4164 DOI: 10.1021/ct200539n.
The RMSE and RRMSE were computed using a uniform grid with Ewald summation.
