# Supplementary material for: A collection of forcefield precursors for metal–organic frameworks
Source: RSC Adv. 2019 Nov 13;9(63):36492–507. doi: 10.1039/c9ra07327b (PMC9075174; doi:10.1039/c9ra07327b)
Supplement: RA-009-C9RA07327B-s5539 [file RA-009-C9RA07327B-s5539.xyz]

  110
jmolscript: load "" {1 1 1} spacegroup "x,y,z" unitcell [{     14.817400     0.000000     0.000000 }, {      7.408700    12.832245     0.000000 }, {      7.408700     4.277415    12.098356 }]
Zr    20.393188    11.774013     1.496567     2.107955
Zr     9.241612     5.335647    10.601789     2.107955
Zr    14.817400     2.116465     1.496567     2.107956
Zr    14.817400    14.993195    10.601789     2.107955
Zr    20.393188     5.335647    10.601789     2.107955
Zr     9.241612    11.774013     1.496567     2.107956
C     12.074699     2.909498     5.416434    -0.083015
C     12.074699    11.033164    11.160733    -0.083018
C     17.560101    14.200162     6.681922    -0.083015
C     17.560101     6.076496     0.937623    -0.083018
C     18.335051     9.690911    11.160733    -0.083015
C     11.299749    13.752745     5.416434    -0.083017
C     11.299749     7.418749     0.937623    -0.083015
C     18.335051     3.356915     6.681922    -0.083017
C     15.592350    12.169246     0.937623    -0.083018
C      8.557049     8.107412     6.681922    -0.083015
C     14.042450     4.940414    11.160733    -0.083018
C     21.077752     9.002248     5.416434    -0.083015
C     21.077751     8.107412     6.681922    -0.083015
C     14.042450    12.169246     0.937623    -0.083018
C      8.557049     9.002248     5.416434    -0.083015
C     15.592350     4.940414    11.160733    -0.083018
C     12.074699     6.076496     0.937623    -0.083016
C     12.074699    14.200162     6.681922    -0.083017
C     17.560101    11.033164    11.160733    -0.083016
C     17.560101     2.909498     5.416434    -0.083017
C     11.299749     9.690911    11.160733    -0.083018
C     18.335051    13.752745     5.416434    -0.083016
C     18.335051     7.418749     0.937623    -0.083018
C     11.299749     3.356915     6.681922    -0.083015
C     12.501440     1.337120     3.781946     0.695298
C     11.805023     1.739197     4.919192    -0.032379
C      5.092740     8.820885     0.000000     0.695305
C      4.396323     7.614654     0.000000    -0.032367
C      9.724660     2.940295     8.316410     0.695299
C     10.421077     2.538218     7.179164    -0.032380
C      2.315960     4.011360     0.000000     0.695305
C      3.012377     5.217591     0.000000    -0.032367
C     12.501440     4.011360     0.000000     0.695298
C     11.805023     5.217591     0.000000    -0.032380
C      2.315960     1.337120     3.781946     0.695305
C      3.012377     1.739197     4.919192    -0.032367
C      9.724660     8.820885     0.000000     0.695298
C     10.421077     7.614654     0.000000    -0.032380
C      5.092740     2.940295     8.316410     0.695305
C      4.396323     2.538218     7.179164    -0.032367
C     10.185481     0.000000     0.000000     0.695305
C      8.792645     0.000000     0.000000    -0.032367
C      7.408700     6.951655     8.316410     0.695299
C      7.408700     7.755809     7.179164    -0.032380
C      4.631919     0.000000     0.000000     0.695305
C      6.024755     0.000000     0.000000    -0.032367
C      7.408700    10.158005     3.781946     0.695298
C      7.408700     9.353851     4.919192    -0.032379
O     12.707402     1.218208     0.861403    -0.990896
O      7.408700    10.395829     0.861403    -0.990897
O      7.408700     4.277415     9.514147    -0.990895
O      2.109998     1.218208     0.861403    -0.990841
O     22.226100     6.713831    11.236953    -0.990896
O     16.927398    15.891452    11.236953    -0.990898
O     22.226100    12.832245     2.584209    -0.990896
O     27.524802    15.891452    11.236953    -0.990839
O     19.643427    13.031573     3.304061    -0.555771
O     19.643427     9.650704     0.913426    -0.555819
O      9.991373     4.078087     8.794295    -0.555772
O      9.991373     7.458956    11.184930    -0.555819
O     13.353441     3.827431     0.913426    -0.555771
O     16.281359     2.136997     3.304061    -0.555819
O     16.281359    13.282229    11.184930    -0.555771
O     13.353441    14.972663     8.794295    -0.555819
O     18.179468     4.923305    11.184930    -0.555819
O     21.107386     6.613739     8.794295    -0.555771
O     11.455332    12.186355     0.913426    -0.555819
O      8.527414    10.495921     3.304061    -0.555771
O      8.527414     6.613739     8.794295    -0.555771
O     11.455332     4.923305    11.184930    -0.555819
O     21.107386    10.495921     3.304061    -0.555771
O     18.179468    12.186355     0.913426    -0.555819
O     19.643427     7.458956    11.184930    -0.555771
O     19.643427     4.078087     8.794295    -0.555819
O      9.991373     9.650704     0.913426    -0.555771
O      9.991373    13.031573     3.304061    -0.555819
O     16.281359     3.827431     0.913426    -0.555819
O     13.353441     2.136997     3.304061    -0.555771
O     13.353441    13.282229    11.184930    -0.555819
O     16.281359    14.972663     8.794295    -0.555771
H     12.853354     3.599958     4.951010     0.110650
H     12.853354    11.241817    10.354620     0.110656
H     16.781446    13.509702     7.147346     0.110650
H     16.781446     5.867843     1.743736     0.110656
H     18.126422     8.912251    10.354620     0.110651
H     11.508378    12.733180     4.951010     0.110654
H     11.508378     8.197409     1.743736     0.110651
H     18.126422     4.376480     7.147346     0.110654
H     16.162375    11.599237     1.743736     0.110655
H      9.544332     7.778308     7.147346     0.110650
H     13.472425     5.510423    10.354620     0.110655
H     20.090468     9.331352     4.951010     0.110650
H     20.090468     7.778308     7.147346     0.110650
H     13.472425    11.599237     1.743736     0.110655
H      9.544332     9.331352     4.951010     0.110650
H     16.162375     5.510423    10.354620     0.110655
H     12.853354     5.867843     1.743736     0.110651
H     12.853354    13.509702     7.147346     0.110654
H     16.781446    11.241817    10.354620     0.110652
H     16.781446     3.599958     4.951010     0.110654
H     11.508378     8.912251    10.354620     0.110655
H     18.126422    12.733180     4.951010     0.110650
H     18.126422     8.197409     1.743736     0.110655
H     11.508378     4.376480     7.147346     0.110650

The following XYZ coordinates are in angstroms. Other properties are in atomic units.
The sperically averaged electron density of each atom fit to a function of the form exp(a - br)
eigen_1, eigen_2 and eigen_3 are the three eigenvalues of traceless quadrupole moment tensor
  atom number  atomic symbol              X              Y              Z     net charge C6 coefficient C8 coefficient C10 coefficient fluctuating dipole atomic polarizability isotropic forcefield polarizability              a              b squared Pearson coefficient          <r^3>          <r^4>         wp_QDO          m_QDO          q_QDO       dipole_x       dipole_y       dipole_z         dipole            Qxy            Qxz            Qyz     Q(x^2-y^2)  Q(3z^2 - R^2)        eigen_1        eigen_2        eigen_3 static polarizability      alpha(xx)      alpha(xy)      alpha(xz)      alpha(yy)      alpha(yz)      alpha(zz) atomic spin moment
            1             Zr      20.393188      11.774013       1.496567       2.107955     131.830484 0.26651119E+04  0.90609385E+05                                21.627879                           17.599718       1.773466       2.250662                    0.999800      65.686698     172.359753       0.413353       0.435840      -1.144821      -0.101986      -0.058882       0.083277       0.144233       0.013799      -0.019510      -0.011264       0.015934       0.000021      -0.015938      -0.015925       0.031862             27.467525      24.996629      -4.279826       6.052711      29.938555       3.494539      27.467390          -0.042907
            2             Zr       9.241612       5.335647      10.601789       2.107955     131.830441 0.26651106E+04  0.90609334E+05                                21.627880                           17.599718       1.773465       2.250662                    0.999800      65.686713     172.359826       0.413353       0.435840      -1.144821       0.101986       0.058882      -0.083277       0.144233       0.013801      -0.019511      -0.011265       0.015936       0.000017      -0.015939      -0.015926       0.031865             27.467526      24.996624      -4.279831       6.052710      29.938555       3.494538      27.467400          -0.042905
            3             Zr      14.817400       2.116465       1.496567       2.107956     131.830487 0.26651118E+04  0.90609373E+05                                21.627874                           17.599713       1.773469       2.250663                    0.999800      65.686672     172.359641       0.413353       0.435840      -1.144821      -0.000004       0.117766       0.083274       0.144233       0.000000      -0.000000       0.022534      -0.031849      -0.000006      -0.015938      -0.015924       0.031862             27.467519      32.409505       0.000111       0.000077      22.525538      -6.989023      27.467515          -0.042908
            4             Zr      14.817400      14.993195      10.601789       2.107955     131.830445 0.26651105E+04  0.90609334E+05                                21.627882                           17.599719       1.773464       2.250661                    0.999800      65.686722     172.359867       0.413353       0.435840      -1.144821       0.000004      -0.117766      -0.083273       0.144233       0.000000       0.000000       0.022536      -0.031853      -0.000012      -0.015940      -0.015925       0.031865             27.467530      32.409518       0.000113       0.000078      22.525540      -6.989025      27.467532          -0.042903
            5             Zr      20.393188       5.335647      10.601789       2.107955     131.830452 0.26651109E+04  0.90609349E+05                                21.627881                           17.599719       1.773465       2.250662                    0.999800      65.686718     172.359844       0.413353       0.435840      -1.144821      -0.101986       0.058887      -0.083273       0.144233      -0.013793       0.019516      -0.011268       0.015927      -0.000011      -0.015940      -0.015925       0.031865             27.467528      24.996628       4.279942      -6.052633      29.938425       3.494584      27.467530          -0.042904
            6             Zr       9.241612      11.774013       1.496567       2.107956     131.830477 0.26651117E+04  0.90609370E+05                                21.627874                           17.599713       1.773469       2.250663                    0.999800      65.686677     172.359660       0.413353       0.435840      -1.144821       0.101986      -0.058886       0.083274       0.144233      -0.013791       0.019516      -0.011267       0.015925      -0.000008      -0.015939      -0.015923       0.031862             27.467518      24.996623       4.279936      -6.052633      29.938417       3.494582      27.467514          -0.042905
            7              C      12.074699       2.909498       5.416434      -0.083015      39.006539 0.48367279E+03  0.11607253E+05                                 9.909228                            7.252901       0.194765       2.024276                    0.999627      29.520960      84.051392       0.625785       0.407853      -1.076298      -0.026458      -0.035126       0.007563       0.044621      -0.005936      -0.000686      -0.027807       0.046718       0.014814      -0.042693       0.018931       0.023762             12.279749      10.155417      -0.433163      -6.445875      10.561945       4.362665      16.121886           0.009106
            8              C      12.074699      11.033164      11.160733      -0.083018      39.007307 0.48368198E+03  0.11607545E+05                                 9.909409                            7.253002       0.194709       2.024260                    0.999627      29.521168      84.052631       0.625776       0.407856      -1.076294      -0.026457       0.004578       0.035640       0.044622       0.002621       0.005372      -0.031296       0.036838      -0.014834      -0.042691       0.018926       0.023765             12.280022      10.155633       6.221811      -1.740274      18.246681       1.645877       8.437751           0.009044
            9              C      17.560101      14.200162       6.681922      -0.083015      39.006544 0.48367285E+03  0.11607255E+05                                 9.909228                            7.252902       0.194766       2.024277                    0.999627      29.520963      84.051400       0.625785       0.407852      -1.076298       0.026458       0.035126      -0.007563       0.044621      -0.005936      -0.000686      -0.027807       0.046718       0.014814      -0.042693       0.018931       0.023762             12.279750      10.155417      -0.433163      -6.445875      10.561946       4.362666      16.121887           0.009106
           10              C      17.560101       6.076496       0.937623      -0.083018      39.007302 0.48368191E+03  0.11607543E+05                                 9.909409                            7.253002       0.194709       2.024260                    0.999627      29.521165      84.052623       0.625776       0.407856      -1.076294       0.026457      -0.004579      -0.035640       0.044622       0.002621       0.005372      -0.031296       0.036838      -0.014834      -0.042691       0.018926       0.023765             12.280021      10.155632       6.221810      -1.740274      18.246679       1.645877       8.437751           0.009044
           11              C      18.335051       9.690911      11.160733      -0.083015      39.006495 0.48367229E+03  0.11607238E+05                                 9.909223                            7.252900       0.194759       2.024275                    0.999627      29.520941      84.051340       0.625785       0.407853      -1.076298       0.017193       0.020625       0.035639       0.044623       0.014643      -0.029790       0.010996      -0.022969      -0.014801      -0.042694       0.018928       0.023766             12.279742      10.835439      -6.614224       2.295478      17.566179       0.684154       8.437607           0.009106
           12              C      11.299749      13.752745       5.416434      -0.083017      39.007238 0.48368095E+03  0.11607515E+05                                 9.909398                            7.252994       0.194718       2.024262                    0.999627      29.521141      84.052534       0.625776       0.407856      -1.076294      -0.017192       0.040472       0.007562       0.044618       0.023200      -0.023735       0.014491      -0.013087       0.014831      -0.042691       0.018930       0.023761             12.280006      10.835645       0.040572       7.001297       9.882096       3.401067      16.122276           0.009045
           13              C      11.299749       7.418749       0.937623      -0.083015      39.006493 0.48367226E+03  0.11607238E+05                                 9.909223                            7.252900       0.194760       2.024275                    0.999627      29.520940      84.051336       0.625785       0.407853      -1.076298      -0.017194      -0.020625      -0.035639       0.044623       0.014643      -0.029790       0.010996      -0.022969      -0.014801      -0.042694       0.018928       0.023766             12.279742      10.835439      -6.614224       2.295478      17.566179       0.684154       8.437607           0.009106
           14              C      18.335051       3.356915       6.681922      -0.083017      39.007248 0.48368109E+03  0.11607518E+05                                 9.909399                            7.252995       0.194718       2.024262                    0.999627      29.521146      84.052549       0.625776       0.407856      -1.076294       0.017192      -0.040472      -0.007562       0.044618       0.023200      -0.023735       0.014491      -0.013087       0.014831      -0.042691       0.018930       0.023761             12.280008      10.835648       0.040572       7.001299       9.882096       3.401067      16.122280           0.009044
           15              C      15.592350      12.169246       0.937623      -0.083018      39.007253 0.48368132E+03  0.11607525E+05                                 9.909400                            7.252997       0.194714       2.024261                    0.999627      29.521155      84.052581       0.625776       0.407856      -1.076294      -0.009262       0.025200      -0.035639       0.044620      -0.017268       0.024415       0.020298      -0.013878      -0.014824      -0.042691       0.018928       0.023763             12.280006      21.612124       0.392603      -0.555245       6.790145      -2.330062       8.437748           0.009044
           16              C       8.557049       8.107412       6.681922      -0.083015      39.006509 0.48367265E+03  0.11607249E+05                                 9.909224                            7.252901       0.194765       2.024276                    0.999627      29.520953      84.051372       0.625785       0.407853      -1.076298      -0.043649       0.005348      -0.007565       0.044621      -0.017274       0.024415       0.013311      -0.033639       0.014821      -0.042693       0.018931       0.023763             12.279740      10.085183       0.392617      -0.555241      10.632167      -7.763612      16.121869           0.009106
           17              C      14.042450       4.940414      11.160733      -0.083018      39.007255 0.48368133E+03  0.11607526E+05                                 9.909400                            7.252996       0.194714       2.024261                    0.999627      29.521156      84.052585       0.625776       0.407856      -1.076294       0.009262      -0.025200       0.035639       0.044620      -0.017268       0.024415       0.020298      -0.013878      -0.014824      -0.042691       0.018928       0.023763             12.280006      21.612125       0.392602      -0.555245       6.790145      -2.330062       8.437748           0.009044
           18              C      21.077752       9.002248       5.416434      -0.083015      39.006512 0.48367249E+03  0.11607244E+05                                 9.909224                            7.252900       0.194765       2.024276                    0.999627      29.520950      84.051361       0.625785       0.407853      -1.076298       0.043648      -0.005348       0.007565       0.044621      -0.017274       0.024415       0.013311      -0.033639       0.014821      -0.042693       0.018931       0.023762             12.279743      10.085184       0.392622      -0.555248      10.632170      -7.763615      16.121874           0.009106
           19              C      21.077751       8.107412       6.681922      -0.083015      39.006517 0.48367273E+03  0.11607252E+05                                 9.909225                            7.252902       0.194765       2.024276                    0.999627      29.520955      84.051382       0.625785       0.407853      -1.076298       0.043649       0.005350      -0.007563       0.044621       0.017261      -0.024424       0.013310      -0.033641       0.014814      -0.042693       0.018931       0.023763             12.279742      10.085185      -0.392611       0.555239      10.632171      -7.763614      16.121872           0.009106
           20              C      14.042450      12.169246       0.937623      -0.083018      39.007258 0.48368139E+03  0.11607528E+05                                 9.909401                            7.252997       0.194713       2.024261                    0.999627      29.521157      84.052591       0.625776       0.407856      -1.076294       0.009262       0.025200      -0.035638       0.044620       0.017263      -0.024418       0.020297      -0.013881      -0.014832      -0.042691       0.018928       0.023763             12.280007      21.612127      -0.392620       0.555233       6.790146      -2.330062       8.437749           0.009044
           21              C       8.557049       9.002248       5.416434      -0.083015      39.006510 0.48367267E+03  0.11607250E+05                                 9.909225                            7.252902       0.194765       2.024276                    0.999627      29.520952      84.051372       0.625785       0.407853      -1.076298      -0.043648      -0.005350       0.007563       0.044621       0.017261      -0.024424       0.013310      -0.033641       0.014814      -0.042693       0.018931       0.023763             12.279740      10.085185      -0.392614       0.555243      10.632168      -7.763612      16.121867           0.009106
           22              C      15.592350       4.940414      11.160733      -0.083018      39.007262 0.48368144E+03  0.11607529E+05                                 9.909402                            7.252998       0.194713       2.024261                    0.999627      29.521159      84.052599       0.625776       0.407856      -1.076294      -0.009262      -0.025200       0.035638       0.044620       0.017263      -0.024418       0.020297      -0.013881      -0.014832      -0.042691       0.018928       0.023763             12.280008      21.612129      -0.392620       0.555233       6.790146      -2.330062       8.437749           0.009044
           23              C      12.074699       6.076496       0.937623      -0.083016      39.006552 0.48367303E+03  0.11607261E+05                                 9.909233                            7.252906       0.194755       2.024274                    0.999627      29.520956      84.051396       0.625784       0.407853      -1.076298      -0.026460      -0.004577      -0.035641       0.044625      -0.002625      -0.005375      -0.031297       0.036845      -0.014804      -0.042693       0.018926       0.023767             12.279757      10.155420      -6.221622       1.740232      18.246239       1.645867       8.437611           0.009106
           24              C      12.074699      14.200162       6.681922      -0.083017      39.007258 0.48368123E+03  0.11607523E+05                                 9.909401                            7.252996       0.194718       2.024262                    0.999627      29.521149      84.052563       0.625776       0.407856      -1.076294      -0.026454       0.035125      -0.007562       0.044618       0.005933       0.000683      -0.027800       0.046728       0.014831      -0.042691       0.018930       0.023761             12.280010      10.155626       0.433186       6.446064      10.562123       4.362767      16.122281           0.009044
           25              C      17.560101      11.033164      11.160733      -0.083016      39.006557 0.48367310E+03  0.11607263E+05                                 9.909233                            7.252906       0.194755       2.024274                    0.999627      29.520959      84.051403       0.625784       0.407853      -1.076298       0.026460       0.004577       0.035641       0.044625      -0.002625      -0.005375      -0.031297       0.036845      -0.014803      -0.042693       0.018926       0.023767             12.279757      10.155421      -6.221622       1.740232      18.246239       1.645867       8.437611           0.009106
           26              C      17.560101       2.909498       5.416434      -0.083017      39.007249 0.48368110E+03  0.11607519E+05                                 9.909400                            7.252996       0.194718       2.024262                    0.999627      29.521144      84.052550       0.625776       0.407856      -1.076294       0.026454      -0.035125       0.007562       0.044618       0.005933       0.000683      -0.027800       0.046728       0.014831      -0.042691       0.018930       0.023761             12.280009      10.155626       0.433184       6.446063      10.562121       4.362764      16.122279           0.009045
           27              C      11.299749       9.690911      11.160733      -0.083018      39.007259 0.48368136E+03  0.11607527E+05                                 9.909402                            7.252998       0.194712       2.024260                    0.999627      29.521156      84.052594       0.625776       0.407856      -1.076294      -0.017192       0.020621       0.035638       0.044620      -0.014643       0.029786       0.010995      -0.022969      -0.014824      -0.042691       0.018927       0.023764             12.280010      10.835648       6.614410      -2.295514      17.566633       0.684177       8.437749           0.009045
           28              C      18.335051      13.752745       5.416434      -0.083016      39.006547 0.48367291E+03  0.11607257E+05                                 9.909230                            7.252903       0.194765       2.024276                    0.999627      29.520964      84.051411       0.625785       0.407853      -1.076298       0.017193       0.040474       0.007565       0.044621      -0.023203       0.023735       0.014489      -0.013099       0.014821      -0.042693       0.018931       0.023762             12.279752      10.835449      -0.040546      -7.001119       9.881915       3.400958      16.121893           0.009106
           29              C      18.335051       7.418749       0.937623      -0.083018      39.007255 0.48368132E+03  0.11607526E+05                                 9.909401                            7.252997       0.194713       2.024261                    0.999627      29.521155      84.052587       0.625776       0.407856      -1.076294       0.017192      -0.020621      -0.035639       0.044620      -0.014643       0.029786       0.010995      -0.022969      -0.014824      -0.042691       0.018927       0.023764             12.280009      10.835647       6.614410      -2.295514      17.566631       0.684176       8.437749           0.009044
           30              C      11.299749       3.356915       6.681922      -0.083015      39.006550 0.48367295E+03  0.11607258E+05                                 9.909230                            7.252903       0.194766       2.024276                    0.999627      29.520966      84.051417       0.625785       0.407853      -1.076298      -0.017193      -0.040475      -0.007565       0.044621      -0.023203       0.023735       0.014489      -0.013099       0.014821      -0.042693       0.018931       0.023762             12.279753      10.835450      -0.040546      -7.001120       9.881915       3.400958      16.121894           0.009106
           31              C      12.501440       1.337120       3.781946       0.695298      21.583454 0.20698860E+03  0.41002661E+04                                 7.349676                            5.189657      -0.105741       2.064475                    0.999402      20.316956      56.168098       0.633692       0.487935      -1.008390       0.037696      -0.021764      -0.061557       0.075391      -0.053738       0.075052      -0.043333       0.062048       0.001539      -0.062307      -0.060767       0.123074              9.498237       8.150973      -0.305042      -5.165858       7.798737       2.982515      12.545000           0.000439
           32              C      11.805023       1.739197       4.919192      -0.032379      33.290264 0.34132888E+03  0.75544103E+04                                 9.069479                            6.158755      -0.149287       1.974011                    0.999056      26.181462      73.052368       0.664102       0.416720      -1.063905      -0.023608       0.013630       0.038552       0.047217      -0.041246       0.036211      -0.020908       0.047623       0.036120      -0.053646      -0.017527       0.071173             12.025649      10.165987      -0.546626      -7.219353       9.534798       4.168099      16.376162           0.006651
           33              C       5.092740       8.820885       0.000000       0.695305      21.583314 0.20698685E+03  0.41002250E+04                                 7.349653                            5.189639      -0.105716       2.064484                    0.999402      20.316932      56.168090       0.633692       0.487936      -1.008389       0.037694       0.065290      -0.000001       0.075390      -0.052848       0.075674      -0.043691       0.061022      -0.001528      -0.062297      -0.060769       0.123066              9.498221       8.150955       4.972103      -1.434347      13.892256       0.828118       6.451450           0.000445
           34              C       4.396323       7.614654       0.000000      -0.032367      33.290021 0.34132508E+03  0.75543077E+04                                 9.069453                            6.158728      -0.149283       1.974016                    0.999056      26.181281      73.051861       0.664102       0.416721      -1.063904      -0.023607      -0.040888      -0.000001       0.047213      -0.020399       0.050955      -0.029420       0.023550      -0.036103      -0.053639      -0.017536       0.071175             12.025638      10.165968       6.988676      -1.891090      18.235817       1.091818       7.675129           0.006666
           35              C       9.724660       2.940295       8.316410       0.695299      21.583471 0.20698877E+03  0.41002707E+04                                 7.349681                            5.189660      -0.105744       2.064473                    0.999402      20.316971      56.168162       0.633692       0.487935      -1.008390      -0.037696       0.021764       0.061557       0.075392      -0.053738       0.075053      -0.043333       0.062048       0.001540      -0.062307      -0.060767       0.123075              9.498244       8.150979      -0.305043      -5.165863       7.798742       2.982518      12.545010           0.000439
           36              C      10.421077       2.538218       7.179164      -0.032380      33.290278 0.34132901E+03  0.75544135E+04                                 9.069480                            6.158755      -0.149286       1.974011                    0.999056      26.181469      73.052385       0.664102       0.416720      -1.063905       0.023609      -0.013630      -0.038553       0.047217      -0.041246       0.036211      -0.020908       0.047623       0.036119      -0.053646      -0.017527       0.071173             12.025651      10.165989      -0.546627      -7.219355       9.534799       4.168100      16.376166           0.006651
           37              C       2.315960       4.011360       0.000000       0.695305      21.583311 0.20698683E+03  0.41002244E+04                                 7.349653                            5.189639      -0.105715       2.064484                    0.999402      20.316930      56.168082       0.633692       0.487936      -1.008390      -0.037694      -0.065290       0.000001       0.075390      -0.052848       0.075674      -0.043691       0.061021      -0.001528      -0.062297      -0.060769       0.123066              9.498220       8.150954       4.972102      -1.434346      13.892255       0.828118       6.451450           0.000445
           38              C       3.012377       5.217591       0.000000      -0.032367      33.290017 0.34132504E+03  0.75543068E+04                                 9.069453                            6.158728      -0.149284       1.974016                    0.999056      26.181279      73.051859       0.664102       0.416721      -1.063904       0.023607       0.040887       0.000001       0.047213      -0.020399       0.050955      -0.029420       0.023550      -0.036103      -0.053639      -0.017536       0.071175             12.025638      10.165968       6.988676      -1.891090      18.235817       1.091818       7.675129           0.006667
           39              C      12.501440       4.011360       0.000000       0.695298      21.583472 0.20698878E+03  0.41002706E+04                                 7.349680                            5.189660      -0.105744       2.064473                    0.999402      20.316966      56.168138       0.633692       0.487935      -1.008390       0.037696      -0.065291      -0.000000       0.075392       0.052848      -0.075682      -0.043695       0.061023      -0.001534      -0.062307      -0.060767       0.123075              9.498243       8.150979      -4.972105       1.434356      13.892276       0.828127       6.451474           0.000438
           40              C      11.805023       5.217591       0.000000      -0.032380      33.290257 0.34132883E+03  0.75544082E+04                                 9.069475                            6.158753      -0.149285       1.974012                    0.999056      26.181454      73.052320       0.664102       0.416719      -1.063906      -0.023608       0.040891       0.000000       0.047217       0.020391      -0.050958      -0.029420       0.023546      -0.036111      -0.053646      -0.017527       0.071173             12.025641      10.165981      -6.988673       1.891086      18.235811       1.091821       7.675133           0.006650
           41              C       2.315960       1.337120       3.781946       0.695305      21.583293 0.20698667E+03  0.41002204E+04                                 7.349647                            5.189636      -0.105712       2.064486                    0.999402      20.316921      56.168043       0.633692       0.487936      -1.008390      -0.037694      -0.021763      -0.061556       0.075390       0.053730      -0.075050      -0.043330       0.062042       0.001532      -0.062297      -0.060768       0.123065              9.498212       8.150946       0.305051       5.165851       7.798707       2.982508      12.544981           0.000445
           42              C       3.012377       1.739197       4.919192      -0.032367      33.290012 0.34132500E+03  0.75543058E+04                                 9.069453                            6.158729      -0.149283       1.974016                    0.999056      26.181280      73.051870       0.664101       0.416721      -1.063904       0.023607       0.013630       0.038549       0.047213       0.041241      -0.036217      -0.020910       0.047621       0.036111      -0.053640      -0.017536       0.071175             12.025639      10.165970       0.546621       7.219351       9.534790       4.168096      16.376158           0.006667
           43              C       9.724660       8.820885       0.000000       0.695298      21.583475 0.20698880E+03  0.41002713E+04                                 7.349681                            5.189661      -0.105745       2.064473                    0.999402      20.316968      56.168149       0.633692       0.487935      -1.008390      -0.037696       0.065291       0.000000       0.075392       0.052848      -0.075682      -0.043695       0.061023      -0.001534      -0.062307      -0.060767       0.123075              9.498245       8.150981      -4.972106       1.434357      13.892278       0.828126       6.451475           0.000438
           44              C      10.421077       7.614654       0.000000      -0.032380      33.290255 0.34132881E+03  0.75544074E+04                                 9.069474                            6.158752      -0.149285       1.974012                    0.999056      26.181453      73.052313       0.664102       0.416719      -1.063906       0.023608      -0.040891       0.000000       0.047217       0.020391      -0.050958      -0.029420       0.023546      -0.036111      -0.053646      -0.017527       0.071173             12.025640      10.165980      -6.988673       1.891086      18.235809       1.091821       7.675132           0.006651
           45              C       5.092740       2.940295       8.316410       0.695305      21.583312 0.20698686E+03  0.41002253E+04                                 7.349653                            5.189640      -0.105715       2.064484                    0.999402      20.316937      56.168110       0.633692       0.487936      -1.008389       0.037694       0.021763       0.061556       0.075390       0.053730      -0.075051      -0.043330       0.062042       0.001533      -0.062297      -0.060769       0.123066              9.498220       8.150953       0.305051       5.165856       7.798713       2.982511      12.544993           0.000446
           46              C       4.396323       2.538218       7.179164      -0.032367      33.290026 0.34132512E+03  0.75543091E+04                                 9.069455                            6.158729      -0.149283       1.974016                    0.999056      26.181287      73.051889       0.664101       0.416721      -1.063904      -0.023607      -0.013630      -0.038549       0.047213       0.041241      -0.036217      -0.020910       0.047621       0.036111      -0.053640      -0.017536       0.071175             12.025642      10.165972       0.546622       7.219354       9.534791       4.168098      16.376163           0.006667
           47              C      10.185481       0.000000       0.000000       0.695305      21.583302 0.20698685E+03  0.41002253E+04                                 7.349651                            5.189640      -0.105716       2.064484                    0.999402      20.316933      56.168098       0.633692       0.487936      -1.008389       0.075390      -0.000001      -0.000001       0.075390      -0.000001      -0.000001       0.087381      -0.122047      -0.001528      -0.062297      -0.060769       0.123066              9.498215      16.762880      -0.000004      -0.000002       5.280314      -1.656241       6.451452           0.000445
           48              C       8.792645       0.000000       0.000000      -0.032367      33.290020 0.34132519E+03  0.75543109E+04                                 9.069454                            6.158730      -0.149284       1.974016                    0.999056      26.181283      73.051877       0.664101       0.416721      -1.063904      -0.047213      -0.000001      -0.000001       0.047213      -0.000002      -0.000001       0.058838      -0.047106      -0.036103      -0.053639      -0.017536       0.071176             12.025638      22.270722      -0.000007      -0.000005       6.131061      -2.183643       7.675132           0.006667
           49              C       7.408700       6.951655       8.316410       0.695299      21.583469 0.20698890E+03  0.41002737E+04                                 7.349680                            5.189662      -0.105744       2.064474                    0.999402      20.316971      56.168159       0.633692       0.487935      -1.008390      -0.000000      -0.043527       0.061557       0.075392      -0.000002      -0.000001       0.086664      -0.124101       0.001540      -0.062307      -0.060767       0.123074              9.498240       7.622627       0.000003       0.000002       8.327092      -5.965023      12.545001           0.000439
           50              C       7.408700       7.755809       7.179164      -0.032380      33.290260 0.34132911E+03  0.75544162E+04                                 9.069477                            6.158756      -0.149286       1.974011                    0.999056      26.181463      73.052361       0.664102       0.416720      -1.063905       0.000000       0.027261      -0.038553       0.047217      -0.000002      -0.000001       0.041814      -0.095252       0.036119      -0.053646      -0.017527       0.071173             12.025640       9.219206       0.000002       0.000001      10.481572      -8.336180      16.376143           0.006651
           51              C       4.631919       0.000000       0.000000       0.695305      21.583302 0.20698686E+03  0.41002254E+04                                 7.349652                            5.189640      -0.105716       2.064484                    0.999402      20.316933      56.168100       0.633692       0.487936      -1.008389      -0.075390       0.000001       0.000001       0.075390      -0.000001      -0.000001       0.087381      -0.122047      -0.001528      -0.062297      -0.060769       0.123066              9.498216      16.762881      -0.000003      -0.000002       5.280314      -1.656241       6.451452           0.000445
           52              C       6.024755       0.000000       0.000000      -0.032367      33.290016 0.34132515E+03  0.75543099E+04                                 9.069454                            6.158730      -0.149284       1.974016                    0.999056      26.181281      73.051872       0.664101       0.416721      -1.063904       0.047213       0.000001       0.000001       0.047213      -0.000002      -0.000001       0.058838      -0.047106      -0.036103      -0.053640      -0.017536       0.071176             12.025638      22.270721      -0.000007      -0.000005       6.131061      -2.183643       7.675132           0.006667
           53              C       7.408700      10.158005       3.781946       0.695298      21.583460 0.20698878E+03  0.41002705E+04                                 7.349678                            5.189660      -0.105742       2.064475                    0.999402      20.316959      56.168110       0.633692       0.487935      -1.008390       0.000000       0.043527      -0.061557       0.075391      -0.000002      -0.000001       0.086664      -0.124101       0.001539      -0.062307      -0.060767       0.123074              9.498237       7.622624       0.000003       0.000001       8.327090      -5.965021      12.544998           0.000438
           54              C       7.408700       9.353851       4.919192      -0.032379      33.290231 0.34132868E+03  0.75544043E+04                                 9.069472                            6.158753      -0.149286       1.974011                    0.999056      26.181453      73.052329       0.664102       0.416720      -1.063905       0.000000      -0.027261       0.038552       0.047217      -0.000002      -0.000001       0.041813      -0.095252       0.036120      -0.053646      -0.017527       0.071173             12.025634       9.219203       0.000004      -0.000001      10.481566      -8.336174      16.376133           0.006651
           55              O      12.707402       1.218208       0.861403      -0.990896      71.098152 0.17185020E+04  0.54989670E+05                                13.682168                           12.855211      -0.202768       1.828591                    0.998532      40.672948     121.541502       0.530805       0.360612      -1.142865      -0.285542       0.164849       0.116564       0.349709       0.011842       0.008376      -0.004841      -0.013590       0.020423      -0.020486       0.010232       0.010254             15.580305      14.114279       1.692909       1.197070      16.068979      -0.691095      16.557656           0.281622
           56              O       7.408700      10.395829       0.861403      -0.990897      71.098155 0.17185022E+04  0.54989679E+05                                13.682170                           12.855213      -0.202769       1.828590                    0.998532      40.672946     121.541505       0.530805       0.360612      -1.142865      -0.000008      -0.329711       0.116564       0.349709       0.000038      -0.000004       0.009675       0.027307       0.020421      -0.020487       0.010232       0.010255             15.580307      17.046407       0.000046       0.000028      13.136855       1.382243      16.557658           0.281624
           57              O       7.408700       4.277415       9.514147      -0.990895      71.098063 0.17184991E+04  0.54989547E+05                                13.682144                           12.855189      -0.202754       1.828595                    0.998532      40.672950     121.541411       0.530807       0.360611      -1.142865      -0.000008      -0.000005      -0.349711       0.349711       0.000009       0.000036       0.000021       0.000012      -0.061450      -0.020483       0.010231       0.010252             15.580276      17.046378       0.000042       0.000033      17.046328       0.000021      12.648122           0.281621
           58              O       2.109998       1.218208       0.861403      -0.990841      71.095261 0.17184145E+04  0.54986187E+05                                13.681837                           12.854918      -0.202767       1.828597                    0.998532      40.672040     121.538138       0.530809       0.360613      -1.142863       0.285527       0.164849       0.116564       0.349697      -0.011865      -0.008392      -0.004845      -0.013703       0.020540      -0.020552       0.010274       0.010278             15.579909      14.113873      -1.692831      -1.197015      16.068589      -0.691096      16.557266           0.281740
           59              O      22.226100       6.713831      11.236953      -0.990896      71.098182 0.17185029E+04  0.54989700E+05                                13.682162                           12.855205      -0.202767       1.828591                    0.998532      40.672981     121.541551       0.530806       0.360611      -1.142865       0.000008       0.329710      -0.116565       0.349708       0.000037      -0.000004       0.009673       0.027306       0.020429      -0.020486       0.010232       0.010253             15.580296      17.046396       0.000046       0.000029      13.136845       1.382241      16.557648           0.281625
           60              O      16.927398      15.891452      11.236953      -0.990898      71.098254 0.17185049E+04  0.54989772E+05                                13.682159                           12.855203      -0.202764       1.828592                    0.998532      40.673030     121.541653       0.530807       0.360610      -1.142866       0.285541      -0.164849      -0.116565       0.349709       0.011842       0.008376      -0.004840      -0.013588       0.020425      -0.020485       0.010232       0.010254             15.580294      14.114268       1.692909       1.197068      16.068968      -0.691094      16.557646           0.281619
           61              O      22.226100      12.832245       2.584209      -0.990896      71.097953 0.17184962E+04  0.54989466E+05                                13.682183                           12.855224      -0.202763       1.828592                    0.998532      40.672798     121.541220       0.530803       0.360613      -1.142863       0.000008       0.000004       0.349714       0.349714       0.000009       0.000037       0.000021       0.000009      -0.061455      -0.020485       0.010232       0.010253             15.580322      17.046428       0.000042       0.000033      17.046378       0.000021      12.648161           0.281614
           62              O      27.524802      15.891452      11.236953      -0.990839      71.095233 0.17184135E+04  0.54986133E+05                                13.681813                           12.854897      -0.202763       1.828598                    0.998532      40.672075     121.538122       0.530811       0.360613      -1.142864      -0.285526      -0.164849      -0.116565       0.349696      -0.011865      -0.008392      -0.004845      -0.013700       0.020547      -0.020551       0.010276       0.010276             15.579881      14.113847      -1.692828      -1.197011      16.068560      -0.691094      16.557237           0.281745
           63              O      19.643427      13.031573       3.304061      -0.555771      37.351653 0.55586694E+03  0.13439498E+05                                 8.919811                            7.294265       0.245969       2.140257                    0.996412      27.185074      71.053895       0.705782       0.358941      -1.142018       0.024045       0.062750       0.014918       0.068836      -0.024042       0.057161      -0.012578      -0.001128      -0.037821      -0.061905      -0.004389       0.066294             10.603927       7.085759      -1.080962      -1.819036      12.299795       5.619723      12.426226           0.049023
           64              O      19.643427       9.650704       0.913426      -0.555819      37.353097 0.55589253E+03  0.13440274E+05                                 8.920036                            7.294428       0.245991       2.140257                    0.996412      27.185646      71.055841       0.705774       0.358941      -1.142018       0.024048      -0.034984      -0.054190       0.068838      -0.045890       0.041728      -0.003661       0.024085       0.037840      -0.061920      -0.004385       0.066305             10.604230       7.085951       2.075446       0.412820      15.944912       4.331283       8.781826           0.048943
           65              O       9.991373       4.078087       8.794295      -0.555772      37.351728 0.55586829E+03  0.13439539E+05                                 8.919822                            7.294273       0.245965       2.140256                    0.996412      27.185107      71.054002       0.705781       0.358941      -1.142018      -0.024046      -0.062750      -0.014918       0.068836      -0.024042       0.057163      -0.012578      -0.001130      -0.037822      -0.061906      -0.004388       0.066295             10.603940       7.085767      -1.080965      -1.819039      12.299811       5.619732      12.426243           0.049024
           66              O       9.991373       7.458956      11.184930      -0.555819      37.353081 0.55589224E+03  0.13440265E+05                                 8.920034                            7.294426       0.245992       2.140258                    0.996412      27.185638      71.055815       0.705774       0.358941      -1.142018      -0.024048       0.034984       0.054190       0.068838      -0.045890       0.041728      -0.003661       0.024084       0.037841      -0.061920      -0.004385       0.066305             10.604227       7.085949       2.075445       0.412820      15.944907       4.331282       8.781824           0.048943
           67              O      13.353441       3.827431       0.913426      -0.555771      37.351720 0.55586836E+03  0.13439541E+05                                 8.919821                            7.294273       0.245968       2.140257                    0.996412      27.185101      71.053981       0.705781       0.358941      -1.142018      -0.042318      -0.003334      -0.054189       0.068836       0.033370      -0.024032      -0.034300       0.067421       0.037832      -0.061906      -0.004389       0.066294             10.603938      11.932465      -4.873569       3.544501      11.097714      -2.523076       8.781636           0.049024
           68              O      16.281359       2.136997       3.304061      -0.555819      37.353037 0.55589154E+03  0.13440244E+05                                 8.920028                            7.294423       0.245991       2.140258                    0.996412      27.185618      71.055754       0.705774       0.358941      -1.142018       0.042321      -0.052202       0.014920       0.068838       0.011531      -0.039479      -0.043226       0.042215      -0.037823      -0.061919      -0.004386       0.066305             10.604219      11.932752      -1.717282       5.776553       7.453289      -1.234533      12.426615           0.048942
           69              O      16.281359      13.282229      11.184930      -0.555771      37.351715 0.55586825E+03  0.13439538E+05                                 8.919820                            7.294273       0.245968       2.140256                    0.996412      27.185098      71.053971       0.705781       0.358941      -1.142018       0.042318       0.003334       0.054189       0.068836       0.033370      -0.024032      -0.034300       0.067422       0.037832      -0.061906      -0.004388       0.066294             10.603937      11.932464      -4.873568       3.544501      11.097711      -2.523076       8.781635           0.049024
           70              O      13.353441      14.972663       8.794295      -0.555819      37.353106 0.55589277E+03  0.13440281E+05                                 8.920037                            7.294429       0.245989       2.140257                    0.996412      27.185650      71.055852       0.705774       0.358941      -1.142018      -0.042321       0.052202      -0.014919       0.068838       0.011530      -0.039480      -0.043227       0.042216      -0.037823      -0.061921      -0.004385       0.066306             10.604230      11.932765      -1.717284       5.776561       7.453296      -1.234534      12.426629           0.048942
           71              O      18.179468       4.923305      11.184930      -0.555819      37.353082 0.55589234E+03  0.13440268E+05                                 8.920033                            7.294426       0.245991       2.140257                    0.996412      27.185644      71.055832       0.705775       0.358941      -1.142018      -0.018273      -0.038318       0.054190       0.068838       0.012510      -0.017698       0.037967      -0.091530       0.037830      -0.061920      -0.004385       0.066305             10.604224      15.527547       2.798309      -3.957414       7.503287      -1.808125       8.781838           0.048942
           72              O      21.107386       6.613739       8.794295      -0.555771      37.351718 0.55586837E+03  0.13439541E+05                                 8.919820                            7.294273       0.245966       2.140256                    0.996412      27.185103      71.053987       0.705781       0.358941      -1.142018       0.066366       0.010547      -0.014920       0.068836       0.012507      -0.017691       0.055792      -0.041079      -0.037828      -0.061906      -0.004388       0.066294             10.603935      10.060156       2.798243      -3.957296       9.325432      -4.385198      12.426218           0.049023
           73              O      11.455332      12.186355       0.913426      -0.555819      37.353082 0.55589234E+03  0.13440268E+05                                 8.920033                            7.294427       0.245992       2.140257                    0.996412      27.185644      71.055834       0.705775       0.358941      -1.142018       0.018273       0.038318      -0.054190       0.068838       0.012510      -0.017698       0.037967      -0.091530       0.037829      -0.061920      -0.004385       0.066305             10.604225      15.527548       2.798309      -3.957413       7.503288      -1.808125       8.781838           0.048943
           74              O       8.527414      10.495921       3.304061      -0.555771      37.351654 0.55586719E+03  0.13439506E+05                                 8.919812                            7.294267       0.245968       2.140257                    0.996412      27.185073      71.053892       0.705782       0.358941      -1.142018      -0.066366      -0.010548       0.014920       0.068836       0.012506      -0.017691       0.055791      -0.041080      -0.037828      -0.061904      -0.004389       0.066294             10.603925      10.060146       2.798239      -3.957291       9.325423      -4.385193      12.426205           0.049024
           75              O       8.527414       6.613739       8.794295      -0.555771      37.351720 0.55586842E+03  0.13439543E+05                                 8.919820                            7.294274       0.245966       2.140256                    0.996412      27.185104      71.053990       0.705781       0.358941      -1.142018      -0.066366       0.010551      -0.014918       0.068836      -0.012510       0.017689       0.055793      -0.041077      -0.037821      -0.061906      -0.004388       0.066294             10.603935      10.060155      -2.798227       3.957306       9.325418      -4.385193      12.426232           0.049024
           76              O      11.455332       4.923305      11.184930      -0.555819      37.353075 0.55589222E+03  0.13440264E+05                                 8.920032                            7.294426       0.245991       2.140257                    0.996412      27.185641      71.055823       0.705775       0.358941      -1.142018       0.018273      -0.038318       0.054190       0.068838      -0.012517       0.017694       0.037968      -0.091526       0.037841      -0.061920      -0.004385       0.066305             10.604223      15.527544      -2.798317       3.957407       7.503300      -1.808129       8.781824           0.048943
           77              O      21.107386      10.495921       3.304061      -0.555771      37.351647 0.55586713E+03  0.13439504E+05                                 8.919811                            7.294266       0.245969       2.140257                    0.996412      27.185072      71.053888       0.705782       0.358941      -1.142018       0.066366      -0.010551       0.014918       0.068836      -0.012509       0.017688       0.055792      -0.041078      -0.037821      -0.061904      -0.004389       0.066294             10.603923      10.060144      -2.798223       3.957301       9.325407      -4.385187      12.426217           0.049024
           78              O      18.179468      12.186355       0.913426      -0.555819      37.353084 0.55589239E+03  0.13440270E+05                                 8.920034                            7.294427       0.245992       2.140257                    0.996412      27.185645      71.055838       0.705774       0.358941      -1.142018      -0.018273       0.038318      -0.054190       0.068838      -0.012516       0.017694       0.037968      -0.091526       0.037840      -0.061920      -0.004385       0.066305             10.604225      15.527548      -2.798317       3.957408       7.503302      -1.808130       8.781825           0.048943
           79              O      19.643427       7.458956      11.184930      -0.555771      37.351708 0.55586810E+03  0.13439533E+05                                 8.919819                            7.294272       0.245969       2.140257                    0.996412      27.185095      71.053960       0.705782       0.358941      -1.142018       0.024046       0.034981       0.054189       0.068836       0.045879      -0.041721      -0.003662       0.024087       0.037832      -0.061906      -0.004389       0.066294             10.603935       7.085765      -2.075324      -0.412797      15.944407       4.331166       8.781634           0.049024
           80              O      19.643427       4.078087       8.794295      -0.555819      37.353100 0.55589244E+03  0.13440271E+05                                 8.920036                            7.294427       0.245989       2.140256                    0.996412      27.185652      71.055860       0.705775       0.358941      -1.142018       0.024048      -0.062752      -0.014919       0.068838       0.024045      -0.057175      -0.012577      -0.001137      -0.037823      -0.061921      -0.004385       0.066306             10.604229       7.085950       1.081025       1.819144      12.300107       5.619917      12.426631           0.048942
           81              O       9.991373       9.650704       0.913426      -0.555771      37.351724 0.55586840E+03  0.13439542E+05                                 8.919822                            7.294274       0.245968       2.140256                    0.996412      27.185103      71.053987       0.705781       0.358941      -1.142018      -0.024046      -0.034981      -0.054189       0.068836       0.045879      -0.041721      -0.003662       0.024088       0.037831      -0.061906      -0.004389       0.066294             10.603939       7.085767      -2.075326      -0.412797      15.944413       4.331166       8.781636           0.049024
           82              O       9.991373      13.031573       3.304061      -0.555819      37.353026 0.55589112E+03  0.13440231E+05                                 8.920026                            7.294420       0.245991       2.140258                    0.996412      27.185619      71.055755       0.705775       0.358941      -1.142018      -0.024048       0.062752       0.014920       0.068838       0.024045      -0.057174      -0.012577      -0.001135      -0.037823      -0.061919      -0.004386       0.066305             10.604217       7.085943       1.081023       1.819141      12.300092       5.619909      12.426616           0.048942
           83              O      16.281359       3.827431       0.913426      -0.555819      37.353088 0.55589239E+03  0.13440270E+05                                 8.920035                            7.294427       0.245992       2.140258                    0.996412      27.185642      71.055828       0.705774       0.358941      -1.142018       0.042321      -0.003334      -0.054190       0.068838      -0.033379       0.024031      -0.034310       0.067432       0.037829      -0.061920      -0.004385       0.066305             10.604228      11.932763       4.873766      -3.544589      11.098083      -2.523161       8.781838           0.048943
           84              O      13.353441       2.136997       3.304061      -0.555771      37.351667 0.55586740E+03  0.13439512E+05                                 8.919814                            7.294269       0.245968       2.140257                    0.996412      27.185074      71.053898       0.705781       0.358941      -1.142018      -0.042318      -0.052201       0.014920       0.068836      -0.011535       0.039471      -0.043216       0.042201      -0.037828      -0.061905      -0.004389       0.066294             10.603930      11.932455       1.717265      -5.776339       7.453121      -1.234519      12.426212           0.049023
           85              O      13.353441      13.282229      11.184930      -0.555819      37.353091 0.55589245E+03  0.13440271E+05                                 8.920035                            7.294427       0.245991       2.140257                    0.996412      27.185643      71.055831       0.705774       0.358941      -1.142018      -0.042321       0.003335       0.054190       0.068838      -0.033378       0.024031      -0.034311       0.067433       0.037830      -0.061921      -0.004385       0.066305             10.604229      11.932764       4.873767      -3.544590      11.098083      -2.523162       8.781839           0.048942
           86              O      16.281359      14.972663       8.794295      -0.555771      37.351733 0.55586860E+03  0.13439548E+05                                 8.919822                            7.294274       0.245966       2.140256                    0.996412      27.185106      71.053994       0.705781       0.358941      -1.142018       0.042317       0.052201      -0.014920       0.068836      -0.011534       0.039472      -0.043217       0.042202      -0.037828      -0.061906      -0.004388       0.066295             10.603939      11.932467       1.717267      -5.776345       7.453127      -1.234520      12.426224           0.049023
           87              H      12.853354       3.599958       4.951010       0.110650       2.051802 0.17664730E+02  0.20547232E+03                                 2.396314                            2.246913      -1.272461       2.206575                    0.997550       4.089684      11.357253       0.491318       1.071758      -0.762438       0.041881       0.035057      -0.026504       0.060708       0.022689      -0.008645      -0.002531      -0.015561      -0.038287      -0.021558      -0.009958       0.031517              2.443305       2.592329       0.476382      -0.556199       2.358244      -0.233365       2.379342           0.000474
           88              H      12.853354      11.241817      10.354620       0.110656       2.051817 0.17664936E+02  0.20547603E+03                                 2.396365                            2.246958      -1.272497       2.206569                    0.997549       4.089682      11.357413       0.491301       1.071789      -0.762430       0.041883       0.013307      -0.041886       0.060710       0.000589      -0.024277       0.006492       0.009960       0.038283      -0.021562      -0.009958       0.031520              2.443359       2.592386       0.365611      -0.634555       2.230372      -0.188143       2.507320           0.000478
           89              H      16.781446      13.509702       7.147346       0.110650       2.051803 0.17664734E+02  0.20547238E+03                                 2.396315                            2.246913      -1.272461       2.206575                    0.997550       4.089684      11.357254       0.491318       1.071758      -0.762438      -0.041881      -0.035057       0.026504       0.060708       0.022689      -0.008645      -0.002532      -0.015561      -0.038287      -0.021558      -0.009958       0.031517              2.443306       2.592330       0.476382      -0.556200       2.358245      -0.233365       2.379343           0.000474
           90              H      16.781446       5.867843       1.743736       0.110656       2.051817 0.17664938E+02  0.20547607E+03                                 2.396366                            2.246958      -1.272497       2.206569                    0.997549       4.089682      11.357414       0.491301       1.071789      -0.762430      -0.041883      -0.013307       0.041886       0.060710       0.000589      -0.024277       0.006492       0.009960       0.038283      -0.021562      -0.009958       0.031520              2.443360       2.592387       0.365611      -0.634555       2.230372      -0.188143       2.507321           0.000478
           91              H      18.126422       8.912251      10.354620       0.110651       2.051800 0.17664701E+02  0.20547190E+03                                 2.396312                            2.246911      -1.272459       2.206576                    0.997550       4.089683      11.357249       0.491319       1.071758      -0.762438      -0.009420      -0.042921      -0.041887       0.060708       0.004020       0.017759       0.017775      -0.006000       0.038285      -0.021558      -0.009959       0.031517              2.443303       2.004205      -0.026043       0.154338       2.818438       0.643593       2.507265           0.000474
           92              H      11.508378      12.733180       4.951010       0.110654       2.051820 0.17664967E+02  0.20547647E+03                                 2.396368                            2.246960      -1.272499       2.206569                    0.997549       4.089684      11.357417       0.491301       1.071789      -0.762430       0.009417      -0.053799      -0.026508       0.060710      -0.018084       0.002131       0.008754      -0.031522      -0.038280      -0.021562      -0.009957       0.031519              2.443362       2.004248      -0.136833       0.076005       2.946436       0.598386       2.379401           0.000478
           93              H      11.508378       8.197409       1.743736       0.110651       2.051800 0.17664703E+02  0.20547194E+03                                 2.396312                            2.246911      -1.272459       2.206576                    0.997550       4.089683      11.357250       0.491319       1.071758      -0.762438       0.009420       0.042921       0.041887       0.060708       0.004020       0.017759       0.017775      -0.006000       0.038285      -0.021558      -0.009959       0.031517              2.443303       2.004205      -0.026043       0.154338       2.818439       0.643593       2.507266           0.000473
           94              H      18.126422       4.376480       7.147346       0.110654       2.051820 0.17664967E+02  0.20547645E+03                                 2.396367                            2.246959      -1.272499       2.206568                    0.997549       4.089685      11.357418       0.491301       1.071788      -0.762430      -0.009417       0.053799       0.026508       0.060710      -0.018084       0.002131       0.008754      -0.031523      -0.038280      -0.021561      -0.009957       0.031519              2.443361       2.004248      -0.136833       0.076005       2.946435       0.598386       2.379400           0.000478
           95              H      16.162375      11.599237       1.743736       0.110655       2.051818 0.17664948E+02  0.20547620E+03                                 2.396366                            2.246958      -1.272498       2.206569                    0.997549       4.089684      11.357417       0.491301       1.071788      -0.762430       0.032466      -0.029618       0.041886       0.060710      -0.004608       0.006516      -0.024270      -0.003960       0.038284      -0.021562      -0.009957       0.031519              2.443360       2.637503      -0.339563       0.480214       2.185256      -0.455471       2.507321           0.000478
           96              H       9.544332       7.778308       7.147346       0.110650       2.051802 0.17664720E+02  0.20547218E+03                                 2.396313                            2.246912      -1.272461       2.206576                    0.997550       4.089684      11.357252       0.491319       1.071758      -0.762438       0.051301      -0.018741       0.026504       0.060708      -0.004607       0.006515      -0.006220       0.047081      -0.038278      -0.021558      -0.009958       0.031517              2.443304       2.829324      -0.339552       0.480199       2.121247      -0.365000       2.379342           0.000474
           97              H      13.472425       5.510423      10.354620       0.110655       2.051819 0.17664958E+02  0.20547635E+03                                 2.396367                            2.246959      -1.272499       2.206568                    0.997549       4.089684      11.357419       0.491301       1.071789      -0.762430      -0.032466       0.029618      -0.041886       0.060710      -0.004608       0.006516      -0.024270      -0.003960       0.038284      -0.021562      -0.009957       0.031519              2.443361       2.637505      -0.339564       0.480214       2.185257      -0.455471       2.507322           0.000478
           98              H      20.090468       9.331352       4.951010       0.110650       2.051802 0.17664731E+02  0.20547233E+03                                 2.396314                            2.246913      -1.272461       2.206576                    0.997550       4.089684      11.357252       0.491319       1.071758      -0.762438      -0.051301       0.018741      -0.026504       0.060708      -0.004607       0.006514      -0.006220       0.047081      -0.038278      -0.021558      -0.009958       0.031517              2.443305       2.829325      -0.339552       0.480199       2.121248      -0.365000       2.379342           0.000474
           99              H      20.090468       7.778308       7.147346       0.110650       2.051802 0.17664722E+02  0.20547222E+03                                 2.396314                            2.246912      -1.272460       2.206576                    0.997550       4.089684      11.357253       0.491318       1.071758      -0.762438      -0.051301      -0.018741       0.026504       0.060708       0.004606      -0.006515      -0.006221       0.047079      -0.038287      -0.021558      -0.009958       0.031517              2.443305       2.829324       0.339552      -0.480199       2.121248      -0.365000       2.379342           0.000474
          100              H      13.472425      11.599237       1.743736       0.110655       2.051819 0.17664952E+02  0.20547626E+03                                 2.396367                            2.246959      -1.272498       2.206569                    0.997549       4.089684      11.357418       0.491301       1.071788      -0.762430      -0.032466      -0.029618       0.041886       0.060710       0.004607      -0.006516      -0.024270      -0.003960       0.038283      -0.021562      -0.009957       0.031519              2.443361       2.637504       0.339563      -0.480214       2.185256      -0.455471       2.507322           0.000478
          101              H       9.544332       9.331352       4.951010       0.110650       2.051802 0.17664720E+02  0.20547218E+03                                 2.396313                            2.246912      -1.272461       2.206576                    0.997550       4.089684      11.357252       0.491319       1.071758      -0.762438       0.051301       0.018741      -0.026504       0.060708       0.004606      -0.006515      -0.006221       0.047079      -0.038287      -0.021558      -0.009958       0.031517              2.443304       2.829324       0.339552      -0.480199       2.121248      -0.365000       2.379342           0.000474
          102              H      16.162375       5.510423      10.354620       0.110655       2.051819 0.17664956E+02  0.20547632E+03                                 2.396367                            2.246959      -1.272498       2.206569                    0.997549       4.089684      11.357419       0.491301       1.071789      -0.762430       0.032466       0.029618      -0.041886       0.060710       0.004607      -0.006516      -0.024270      -0.003960       0.038283      -0.021562      -0.009957       0.031519              2.443361       2.637504       0.339563      -0.480215       2.185256      -0.455471       2.507322           0.000478
          103              H      12.853354       5.867843       1.743736       0.110651       2.051800 0.17664706E+02  0.20547200E+03                                 2.396313                            2.246912      -1.272458       2.206576                    0.997550       4.089682      11.357250       0.491318       1.071759      -0.762438       0.041881      -0.013302       0.041887       0.060708      -0.000588       0.024273       0.006493       0.009963       0.038285      -0.021559      -0.009959       0.031518              2.443304       2.592328      -0.365596       0.634536       2.230319      -0.188136       2.507266           0.000473
          104              H      12.853354      13.509702       7.147346       0.110654       2.051820 0.17664963E+02  0.20547640E+03                                 2.396367                            2.246959      -1.272499       2.206568                    0.997549       4.089685      11.357417       0.491301       1.071788      -0.762430       0.041883      -0.035054       0.026508       0.060710      -0.022692       0.008647      -0.002532      -0.015561      -0.038280      -0.021561      -0.009957       0.031519              2.443361       2.592388      -0.476395       0.556220       2.358294      -0.233370       2.379400           0.000478
          105              H      16.781446      11.241817      10.354620       0.110652       2.051800 0.17664704E+02  0.20547197E+03                                 2.396312                            2.246911      -1.272458       2.206576                    0.997550       4.089682      11.357250       0.491318       1.071758      -0.762438      -0.041881       0.013302      -0.041887       0.060708      -0.000588       0.024273       0.006493       0.009963       0.038285      -0.021559      -0.009959       0.031518              2.443303       2.592327      -0.365596       0.634536       2.230318      -0.188136       2.507265           0.000474
          106              H      16.781446       3.599958       4.951010       0.110654       2.051820 0.17664966E+02  0.20547645E+03                                 2.396368                            2.246960      -1.272499       2.206569                    0.997549       4.089684      11.357417       0.491301       1.071789      -0.762430      -0.041883       0.035054      -0.026508       0.060710      -0.022692       0.008647      -0.002531      -0.015561      -0.038280      -0.021562      -0.009957       0.031519              2.443362       2.592389      -0.476395       0.556220       2.358295      -0.233371       2.379401           0.000478
          107              H      11.508378       8.912251      10.354620       0.110655       2.051818 0.17664942E+02  0.20547611E+03                                 2.396366                            2.246958      -1.272498       2.206569                    0.997549       4.089684      11.357417       0.491301       1.071788      -0.762430       0.009417      -0.042925      -0.041886       0.060710      -0.004019      -0.017760       0.017778      -0.006001       0.038284      -0.021562      -0.009957       0.031519              2.443360       2.004247       0.026048      -0.154342       2.818512       0.643613       2.507321           0.000478
          108              H      18.126422      12.733180       4.951010       0.110650       2.051803 0.17664733E+02  0.20547237E+03                                 2.396314                            2.246913      -1.272461       2.206575                    0.997550       4.089684      11.357254       0.491318       1.071758      -0.762438      -0.009420      -0.053798      -0.026504       0.060708       0.018083      -0.002130       0.008752      -0.031520      -0.038278      -0.021558      -0.009958       0.031517              2.443306       2.004207       0.136830      -0.076000       2.946367       0.598365       2.379343           0.000474
          109              H      18.126422       8.197409       1.743736       0.110655       2.051818 0.17664939E+02  0.20547607E+03                                 2.396366                            2.246958      -1.272498       2.206569                    0.997549       4.089683      11.357415       0.491301       1.071789      -0.762430      -0.009417       0.042925       0.041886       0.060710      -0.004019      -0.017760       0.017778      -0.006002       0.038284      -0.021562      -0.009958       0.031519              2.443360       2.004247       0.026048      -0.154342       2.818512       0.643613       2.507321           0.000478
          110              H      11.508378       4.376480       7.147346       0.110650       2.051803 0.17664738E+02  0.20547244E+03                                 2.396314                            2.246913      -1.272461       2.206575                    0.997550       4.089685      11.357256       0.491318       1.071758      -0.762438       0.009420       0.053798       0.026504       0.060708       0.018083      -0.002130       0.008752      -0.031520      -0.038278      -0.021558      -0.009958       0.031517              2.443305       2.004207       0.136830      -0.076000       2.946366       0.598365       2.379343           0.000474

******************************************************
Auxiliary information for the entire system
The total spin magnetic moment of the unit cell is   3.485808
The total net atomic charge of the unit cell is   0.000001
Accuracy of reproducing the electrostatic potential in the unit cell:
  The inner radius (bohr) =    5.0000
  The outer radius (bohr) =   12.0000
  Valid grid points have density less than (e/(bohr^3)) =    0.0001
  The number of valid grid points were=       188613
  The rms potential error without charges in kcal/mol is=      5.78696
  The rms potential error with partial charges in kcal/mol is=      2.01265
  The RRMSE value at monopole order=      0.34779
  The rms potential error with partial charges and cloud penetration in kcal/mol is=      1.98241
  The RRMSE value at monopole order with cloud penetration is=      0.34257
  The rms potential error with partial charges and atomic dipoles in kcal/mol is=      1.47286
  The RRMSE value at dipole order=      0.25451
  The rms potential error with partial charges, atomic dipoles and cloud penetration in kcal/mol is=      1.44188
  The RRMSE value at dipole order with cloud penetration=      0.24916

******************************************************
The electron densities and ab initio electrostatic potential were computed in VASP using the PBE functional and
projector augmented wave method. See the main text of the journal article for a description of computational details.
The atomic charges, dipoles, and quadrupoles were computed with the DDEC6 method as described in
(a) T. A. Manz and N. Gabaldon Limas, RSC Adv. 6 (2016) 47771-47801 DOI: 10.1039/c6ra04656h
(b) N. Gabaldon Limas and T. A. Manz, RSC Adv. 8 (2018) 2678-2707 DOI: 10.1039/c7ra11829e.
For each atom in the material, the electron cloud parameters were fit to the spherically averaged atom-in-material
electron density using radial positions for which this density was between 10^-4 and 10^-2 electrons per cubic bohr.
The polarizabilities, dispersion coefficients, and quantum Drude oscillator (QDO) parameters were fit using the MCLF method.
The magnetic structure of the system was optimized in VASP from the default ferromagnetic initial guess using spin polarization.
The atomic spin moments (ASMs) were computed on this optimized magnetic structure using the DDEC6 partition as inputs
to the method of T. A. Manz and D. S. Sholl, J. Chem. Theory Comput. 7 (2011) 4146-4164 DOI: 10.1021/ct200539n.
The RMSE and RRMSE were computed using a uniform grid with Ewald summation.
