# Supplementary material for: A collection of forcefield precursors for metal–organic frameworks
Source: RSC Adv. 2019 Nov 13;9(63):36492–507. doi: 10.1039/c9ra07327b (PMC9075174; doi:10.1039/c9ra07327b)
Supplement: RA-009-C9RA07327B-s5540 [file RA-009-C9RA07327B-s5540.xyz]

  110
jmolscript: load "" {1 1 1} spacegroup "x,y,z" unitcell [{     14.667500     0.000000     0.000000 }, {      7.333750    12.702428     0.000000 }, {      7.333750     4.234143    11.975964 }]
Zr    14.667500     2.039163     1.441906     2.285279
Zr    14.667500    14.897408    10.534058     2.285277
Zr    20.235283     5.253725    10.534058     2.285278
Zr     9.099717    11.682846     1.441906     2.285279
Zr    20.235283    11.682846     1.441906     2.285278
Zr     9.099717     5.253725    10.534058     2.285278
C     11.967213     2.917324     5.370022    -0.082812
C     11.967213    10.901224    11.015492    -0.082841
C     17.367787    14.019247     6.605942    -0.082812
C     17.367787     6.035347     0.960472    -0.082841
C     18.124630     9.590333    11.015492    -0.082812
C     11.210370    13.582283     5.370022    -0.082842
C     11.210370     7.346238     0.960472    -0.082812
C     18.124630     3.354288     6.605942    -0.082842
C     15.424343    12.023272     0.960472    -0.082838
C      8.510084     8.031322     6.605942    -0.082816
C     13.910657     4.913299    11.015492    -0.082838
C     20.824916     8.905249     5.370022    -0.082816
C     20.824917     8.031322     6.605942    -0.082818
C     13.910657    12.023272     0.960472    -0.082838
C      8.510083     8.905249     5.370022    -0.082818
C     15.424343     4.913299    11.015492    -0.082838
C     11.967213     6.035347     0.960472    -0.082813
C     11.967213    14.019247     6.605942    -0.082843
C     17.367787    10.901224    11.015492    -0.082813
C     17.367787     2.917324     5.370022    -0.082843
C     11.210370     9.590333    11.015492    -0.082843
C     18.124630    13.582283     5.370022    -0.082813
C     18.124630     7.346238     0.960472    -0.082843
C     11.210370     3.354288     6.605942    -0.082813
C     12.506977     1.247379     3.528119     0.695340
C     11.706132     1.709747     4.835894    -0.059655
C      5.173227     8.960293     0.000000     0.695337
C      4.372382     7.573188     0.000000    -0.059624
C      9.494273     2.986764     8.447845     0.695340
C     10.295118     2.524396     7.140070    -0.059655
C      2.160523     3.742135     0.000000     0.695337
C      2.961368     5.129240     0.000000    -0.059624
C     12.506977     3.742135     0.000000     0.695340
C     11.706132     5.129240     0.000000    -0.059656
C      2.160523     1.247379     3.528119     0.695337
C      2.961368     1.709747     4.835894    -0.059624
C      9.494273     8.960293     0.000000     0.695340
C     10.295118     7.573188     0.000000    -0.059655
C      5.173227     2.986764     8.447845     0.695336
C      4.372382     2.524396     7.140070    -0.059624
C     10.346455     0.000000     0.000000     0.695336
C      8.744763     0.000000     0.000000    -0.059627
C      7.333750     6.728900     8.447845     0.695340
C      7.333750     7.653636     7.140070    -0.059652
C      4.321046     0.000000     0.000000     0.695336
C      5.922736     0.000000     0.000000    -0.059627
C      7.333750    10.207671     3.528119     0.695340
C      7.333750     9.282935     4.835894    -0.059652
O     13.259420     2.110297     3.216744    -0.573556
O     13.259420    13.200363    11.058605    -0.573522
O     16.075580    14.826274     8.759220    -0.573556
O     16.075580     3.736208     0.917359    -0.573522
O     19.469639     7.321680    11.058605    -0.573556
O      9.865360    12.866713     3.216744    -0.573522
O      9.865361     9.614891     0.917359    -0.573556
O     19.469639     4.069858     8.759220    -0.573522
O     18.061559    12.053757     0.917359    -0.573522
O      8.457280     6.508724     8.759220    -0.573555
O     11.273441     4.882814    11.058605    -0.573522
O     20.877720    10.427847     3.216744    -0.573555
O     20.877719     6.508724     8.759220    -0.573555
O     11.273441    12.053757     0.917359    -0.573522
O      8.457280    10.427847     3.216744    -0.573555
O     18.061559     4.882814    11.058605    -0.573522
O     13.259420     3.736208     0.917359    -0.573556
O     13.259420    14.826274     8.759220    -0.573522
O     16.075580    13.200363    11.058605    -0.573556
O     16.075580     2.110297     3.216744    -0.573522
O      9.865360     7.321680    11.058605    -0.573522
O     19.469639    12.866713     3.216744    -0.573556
O     19.469639     9.614891     0.917359    -0.573522
O      9.865360     4.069858     8.759220    -0.573556
O      1.645693     0.950142     0.671852    -1.010790
O      7.333750     4.234143     9.960409    -1.010755
O      7.333750    10.802145     0.671852    -1.010757
O     13.021806     0.950142     0.671852    -1.010765
O     27.689307    15.986429    11.304112    -1.010788
O     22.001250    12.702428     2.015555    -1.010757
O     16.313194    15.986429    11.304112    -1.010764
O     22.001250     6.134426    11.304112    -1.010758
H     12.745837     3.607786     4.904636     0.104118
H     12.745837    11.109840    10.209390     0.104122
H     16.589163    13.328785     7.071328     0.104118
H     16.589163     5.826731     1.766574     0.104123
H     17.915985     8.811717    10.209390     0.104118
H     11.419015    12.562744     4.904636     0.104122
H     11.419015     8.124854     1.766574     0.104118
H     17.915985     4.373827     7.071328     0.104122
H     15.994322    11.453271     1.766574     0.104121
H      9.497353     7.702244     7.071328     0.104119
H     13.340678     5.483300    10.209390     0.104121
H     19.837647     9.234327     4.904636     0.104119
H     19.837647     7.702244     7.071328     0.104119
H     13.340678    11.453271     1.766574     0.104121
H      9.497353     9.234327     4.904636     0.104119
H     15.994322     5.483300    10.209390     0.104120
H     12.745837     5.826731     1.766574     0.104117
H     12.745837    13.328785     7.071328     0.104122
H     16.589163    11.109840    10.209390     0.104117
H     16.589163     3.607786     4.904636     0.104122
H     11.419015     8.811717    10.209390     0.104122
H     17.915985    12.562744     4.904636     0.104118
H     17.915985     8.124854     1.766574     0.104122
H     11.419015     4.373827     7.071328     0.104118

The following XYZ coordinates are in angstroms. Other properties are in atomic units.
The sperically averaged electron density of each atom fit to a function of the form exp(a - br)
eigen_1, eigen_2 and eigen_3 are the three eigenvalues of traceless quadrupole moment tensor
  atom number  atomic symbol              X              Y              Z     net charge C6 coefficient C8 coefficient C10 coefficient fluctuating dipole atomic polarizability isotropic forcefield polarizability              a              b squared Pearson coefficient          <r^3>          <r^4>         wp_QDO          m_QDO          q_QDO       dipole_x       dipole_y       dipole_z         dipole            Qxy            Qxz            Qyz     Q(x^2-y^2)  Q(3z^2 - R^2)        eigen_1        eigen_2        eigen_3 static polarizability      alpha(xx)      alpha(xy)      alpha(xz)      alpha(yy)      alpha(yz)      alpha(zz) atomic spin moment
            1             Zr      14.667500       2.039163       1.441906       2.285279      88.824590 0.17206915E+04  0.51992288E+05                                16.268628                           13.727909       2.187217       2.483639                    0.999101      56.172058     135.120376       0.493552       0.410712      -1.171936      -0.000003      -0.047353      -0.033484       0.057996       0.000000       0.000000       0.125008      -0.176779      -0.000009      -0.088397      -0.088388       0.176785             19.999107      21.404989      -0.000022      -0.000016      18.593223      -1.988221      19.999110          -0.026851
            2             Zr      14.667500      14.897408      10.534058       2.285277      88.824613 0.17206920E+04  0.51992315E+05                                16.268636                           13.727915       2.187215       2.483638                    0.999101      56.172108     135.120552       0.493552       0.410712      -1.171936       0.000004       0.047353       0.033484       0.057995       0.000000       0.000000       0.125008      -0.176779      -0.000009      -0.088397      -0.088388       0.176785             19.999117      21.405001      -0.000020      -0.000015      18.593232      -1.988223      19.999120          -0.026851
            3             Zr      20.235283       5.253725      10.534058       2.285278      88.824602 0.17206922E+04  0.51992317E+05                                16.268631                           13.727913       2.187216       2.483638                    0.999101      56.172091     135.120488       0.493552       0.410712      -1.171936       0.041010      -0.023674       0.033484       0.057996      -0.076548       0.108260      -0.062504       0.088390      -0.000004      -0.088396      -0.088389       0.176785             19.999110      19.296133       1.217517      -1.721858      20.702075       0.994092      19.999120          -0.026849
            4             Zr       9.099717      11.682846       1.441906       2.285279      88.824597 0.17206918E+04  0.51992300E+05                                16.268630                           13.727911       2.187216       2.483638                    0.999101      56.172076     135.120439       0.493552       0.410712      -1.171936      -0.041011       0.023674      -0.033484       0.057996      -0.076548       0.108260      -0.062504       0.088390      -0.000004      -0.088396      -0.088389       0.176785             19.999109      19.296134       1.217516      -1.721861      20.702075       0.994094      19.999116          -0.026851
            5             Zr      20.235283      11.682846       1.441906       2.285278      88.824594 0.17206919E+04  0.51992307E+05                                16.268630                           13.727912       2.187216       2.483638                    0.999101      56.172086     135.120473       0.493552       0.410712      -1.171936       0.041011       0.023678      -0.033481       0.057996       0.076552      -0.108257      -0.062503       0.088394       0.000008      -0.088396      -0.088390       0.176786             19.999109      19.296134      -1.217540       1.721843      20.702058       0.994098      19.999135          -0.026851
            6             Zr       9.099717       5.253725      10.534058       2.285278      88.824614 0.17206920E+04  0.51992308E+05                                16.268632                           13.727912       2.187216       2.483638                    0.999101      56.172080     135.120451       0.493552       0.410712      -1.171936      -0.041010      -0.023678       0.033481       0.057996       0.076552      -0.108257      -0.062503       0.088394       0.000007      -0.088396      -0.088390       0.176785             19.999112      19.296136      -1.217543       1.721843      20.702061       0.994102      19.999139          -0.026850
            7              C      11.967213       2.917324       5.370022      -0.082812      39.542983 0.50814693E+03  0.12368253E+05                                10.011073                            7.456232       0.082325       1.982287                    0.999464      30.198433      87.101026       0.613347       0.410280      -1.072769      -0.025493      -0.026910       0.012192       0.039021       0.002043      -0.013156      -0.026498       0.045836       0.016759      -0.041219       0.008209       0.033010             12.174657      10.223814      -0.366294      -6.377074      10.372288       4.085872      15.927868           0.024892
            8              C      11.967213      10.901224      11.015492      -0.082841      39.544711 0.50817293E+03  0.12369054E+05                                10.011355                            7.456417       0.082333       1.982281                    0.999464      30.199290      87.104325       0.613340       0.410280      -1.072769      -0.025494      -0.002528       0.029438       0.039025       0.011725      -0.006339      -0.030432       0.034670      -0.016734      -0.041203       0.008179       0.033024             12.175016      10.224110       6.134683      -1.780399      17.879276       1.431980       8.421661           0.024765
            9              C      17.367787      14.019247       6.605942      -0.082812      39.542991 0.50814703E+03  0.12368255E+05                                10.011074                            7.456232       0.082325       1.982287                    0.999464      30.198436      87.101035       0.613347       0.410280      -1.072769       0.025493       0.026910      -0.012192       0.039021       0.002043      -0.013156      -0.026498       0.045836       0.016759      -0.041219       0.008209       0.033010             12.174658      10.223815      -0.366295      -6.377075      10.372289       4.085873      15.927871           0.024892
           10              C      17.367787       6.035347       0.960472      -0.082841      39.544706 0.50817284E+03  0.12369051E+05                                10.011354                            7.456416       0.082333       1.982281                    0.999464      30.199287      87.104316       0.613340       0.410280      -1.072769       0.025494       0.002528      -0.029438       0.039025       0.011725      -0.006339      -0.030432       0.034670      -0.016734      -0.041203       0.008179       0.033024             12.175015      10.224110       6.134683      -1.780399      17.879276       1.431980       8.421661           0.024765
           11              C      18.124630       9.590333      11.015492      -0.082812      39.542946 0.50814640E+03  0.12368237E+05                                10.011071                            7.456231       0.082323       1.982287                    0.999464      30.198410      87.100966       0.613347       0.410281      -1.072769       0.010560       0.023340       0.029435       0.039021       0.009152      -0.023211       0.020688      -0.037638      -0.016737      -0.041220       0.008210       0.033009             12.174654      10.652389      -6.381897       2.130275      17.450133       0.825854       8.421440           0.024890
           12              C      11.210370      13.582283       5.370022      -0.082842      39.544727 0.50817332E+03  0.12369066E+05                                10.011359                            7.456421       0.082333       1.982281                    0.999464      30.199298      87.104362       0.613339       0.410280      -1.072769      -0.010560       0.035534       0.012196       0.039025       0.018808      -0.016355       0.024647      -0.026496       0.016734      -0.041202       0.008178       0.033024             12.175019      10.652690       0.118878       6.727232       9.943990       3.479906      15.928376           0.024764
           13              C      11.210370       7.346238       0.960472      -0.082812      39.542952 0.50814648E+03  0.12368240E+05                                10.011073                            7.456232       0.082323       1.982287                    0.999464      30.198412      87.100977       0.613347       0.410281      -1.072769      -0.010560      -0.023340      -0.029435       0.039021       0.009152      -0.023211       0.020688      -0.037638      -0.016736      -0.041220       0.008210       0.033009             12.174656      10.652390      -6.381899       2.130275      17.450136       0.825853       8.421441           0.024890
           14              C      18.124630       3.354288       6.605942      -0.082842      39.544739 0.50817346E+03  0.12369070E+05                                10.011361                            7.456422       0.082332       1.982280                    0.999464      30.199303      87.104381       0.613339       0.410280      -1.072769       0.010560      -0.035534      -0.012196       0.039025       0.018808      -0.016355       0.024647      -0.026496       0.016734      -0.041202       0.008178       0.033024             12.175022      10.652693       0.118879       6.727235       9.943992       3.479907      15.928381           0.024764
           15              C      15.424343      12.023272       0.960472      -0.082838      39.544345 0.50816740E+03  0.12368891E+05                                10.011331                            7.456405       0.082302       1.982274                    0.999464      30.199043      87.103647       0.613336       0.410283      -1.072766      -0.014937       0.020816      -0.029436       0.039024      -0.020877       0.029521       0.009737       0.002964      -0.016728      -0.041209       0.008193       0.033016             12.174980      21.278196       0.247435      -0.349936       6.825099      -2.257858       8.421644           0.024768
           16              C       8.510084       8.031322       6.605942      -0.082816      39.543434 0.50815363E+03  0.12368454E+05                                10.011124                            7.456263       0.082323       1.982283                    0.999464      30.198688      87.101845       0.613348       0.410278      -1.072771      -0.036052       0.008620      -0.012192       0.039022      -0.020882       0.029519       0.001847      -0.019367       0.016749      -0.041214       0.008197       0.033017             12.174727      10.017995       0.247433      -0.349918      10.578215      -7.565699      15.927970           0.024888
           17              C      13.910657       4.913299      11.015492      -0.082838      39.544354 0.50816756E+03  0.12368896E+05                                10.011333                            7.456406       0.082302       1.982274                    0.999464      30.199042      87.103643       0.613336       0.410283      -1.072766       0.014937      -0.020816       0.029436       0.039024      -0.020877       0.029521       0.009737       0.002964      -0.016728      -0.041209       0.008193       0.033016             12.174983      21.278208       0.247437      -0.349938       6.825099      -2.257857       8.421642           0.024768
           18              C      20.824916       8.905249       5.370022      -0.082816      39.543428 0.50815353E+03  0.12368451E+05                                10.011124                            7.456262       0.082323       1.982283                    0.999464      30.198685      87.101833       0.613348       0.410278      -1.072771       0.036052      -0.008620       0.012193       0.039022      -0.020882       0.029519       0.001847      -0.019367       0.016749      -0.041214       0.008197       0.033017             12.174726      10.017995       0.247433      -0.349918      10.578214      -7.565698      15.927969           0.024889
           19              C      20.824917       8.031322       6.605942      -0.082818      39.543500 0.50815446E+03  0.12368480E+05                                10.011138                            7.456271       0.082320       1.982282                    0.999464      30.198714      87.101960       0.613348       0.410279      -1.072771       0.036052       0.008622      -0.012191       0.039022       0.020870      -0.029527       0.001848      -0.019365       0.016755      -0.041214       0.008197       0.033017             12.174746      10.018006      -0.247437       0.349934      10.578232      -7.565715      15.928000           0.024888
           20              C      13.910657      12.023272       0.960472      -0.082838      39.544371 0.50816781E+03  0.12368904E+05                                10.011337                            7.456408       0.082301       1.982274                    0.999464      30.199049      87.103678       0.613336       0.410283      -1.072766       0.014937       0.020814      -0.029437       0.039024       0.020874      -0.029524       0.009736       0.002961      -0.016737      -0.041209       0.008193       0.033016             12.174988      21.278217      -0.247444       0.349933       6.825100      -2.257857       8.421646           0.024768
           21              C       8.510083       8.905249       5.370022      -0.082818      39.543497 0.50815445E+03  0.12368480E+05                                10.011137                            7.456271       0.082320       1.982282                    0.999464      30.198714      87.101961       0.613348       0.410279      -1.072771      -0.036052      -0.008622       0.012191       0.039022       0.020870      -0.029527       0.001848      -0.019365       0.016756      -0.041214       0.008197       0.033017             12.174745      10.018005      -0.247438       0.349934      10.578231      -7.565714      15.927998           0.024889
           22              C      15.424343       4.913299      11.015492      -0.082838      39.544364 0.50816768E+03  0.12368900E+05                                10.011335                            7.456408       0.082301       1.982274                    0.999464      30.199051      87.103687       0.613336       0.410283      -1.072766      -0.014937      -0.020814       0.029437       0.039024       0.020874      -0.029524       0.009736       0.002961      -0.016737      -0.041209       0.008193       0.033017             12.174985      21.278206      -0.247442       0.349930       6.825100      -2.257859       8.421648           0.024768
           23              C      11.967213       6.035347       0.960472      -0.082813      39.542979 0.50814683E+03  0.12368250E+05                                10.011078                            7.456235       0.082322       1.982286                    0.999464      30.198420      87.101012       0.613346       0.410281      -1.072769      -0.025493       0.002525      -0.029435       0.039021      -0.011722       0.006311      -0.030446       0.034671      -0.016736      -0.041220       0.008211       0.033009             12.174662      10.223821      -6.134466       1.780347      17.878722       1.431949       8.421444           0.024890
           24              C      11.967213      14.019247       6.605942      -0.082843      39.544767 0.50817385E+03  0.12369082E+05                                10.011367                            7.456426       0.082331       1.982280                    0.999464      30.199318      87.104447       0.613339       0.410280      -1.072769      -0.025494       0.026912      -0.012196       0.039025      -0.002069       0.013167      -0.026488       0.045826       0.016733      -0.041203       0.008178       0.033024             12.175030      10.224120       0.366320       6.377309      10.372576       4.086010      15.928394           0.024764
           25              C      17.367787      10.901224      11.015492      -0.082813      39.542989 0.50814699E+03  0.12368255E+05                                10.011079                            7.456236       0.082321       1.982286                    0.999464      30.198425      87.101027       0.613346       0.410281      -1.072769       0.025493      -0.002525       0.029435       0.039021      -0.011722       0.006311      -0.030446       0.034671      -0.016737      -0.041220       0.008210       0.033009             12.174664      10.223822      -6.134467       1.780347      17.878726       1.431950       8.421445           0.024890
           26              C      17.367787       2.917324       5.370022      -0.082843      39.544765 0.50817378E+03  0.12369080E+05                                10.011366                            7.456425       0.082331       1.982280                    0.999464      30.199316      87.104441       0.613339       0.410280      -1.072769       0.025494      -0.026912       0.012196       0.039025      -0.002069       0.013167      -0.026488       0.045826       0.016734      -0.041203       0.008179       0.033024             12.175030      10.224120       0.366320       6.377309      10.372576       4.086010      15.928394           0.024764
           27              C      11.210370       9.590333      11.015492      -0.082843      39.544745 0.50817352E+03  0.12369073E+05                                10.011363                            7.456424       0.082331       1.982280                    0.999464      30.199310      87.104420       0.613339       0.410280      -1.072769      -0.010560       0.023343       0.029437       0.039025      -0.009150       0.023185       0.020704      -0.037649      -0.016725      -0.041203       0.008179       0.033024             12.175025      10.652698       6.382128      -2.130333      17.450712       0.825882       8.421667           0.024765
           28              C      18.124630      13.582283       5.370022      -0.082813      39.543033 0.50814776E+03  0.12368278E+05                                10.011084                            7.456240       0.082324       1.982287                    0.999464      30.198452      87.101112       0.613347       0.410281      -1.072769       0.010560       0.035531       0.012194       0.039021      -0.018833       0.016365       0.024636      -0.026476       0.016752      -0.041219       0.008209       0.033010             12.174670      10.652400      -0.118858      -6.727011       9.943724       3.479782      15.927885           0.024892
           29              C      18.124630       7.346238       0.960472      -0.082843      39.544754 0.50817363E+03  0.12369076E+05                                10.011365                            7.456424       0.082331       1.982280                    0.999464      30.199313      87.104433       0.613339       0.410280      -1.072769       0.010560      -0.023343      -0.029437       0.039025      -0.009150       0.023185       0.020704      -0.037649      -0.016725      -0.041203       0.008179       0.033024             12.175029      10.652700       6.382130      -2.130333      17.450718       0.825882       8.421668           0.024765
           30              C      11.210370       3.354288       6.605942      -0.082813      39.543035 0.50814780E+03  0.12368280E+05                                10.011084                            7.456240       0.082324       1.982287                    0.999464      30.198454      87.101119       0.613347       0.410281      -1.072769      -0.010560      -0.035531      -0.012193       0.039021      -0.018833       0.016365       0.024636      -0.026476       0.016753      -0.041219       0.008209       0.033010             12.174669      10.652400      -0.118858      -6.727010       9.943724       3.479782      15.927884           0.024892
           31              C      12.506977       1.247379       3.528119       0.695340      18.876487 0.20139154E+03  0.39632914E+04                                 6.644335                            5.109281       0.035733       2.101565                    0.999449      20.639230      56.925783       0.640297       0.486082      -1.009059       0.031974      -0.018460      -0.052213       0.063947      -0.053115       0.092414      -0.053358       0.061325      -0.028254      -0.084874      -0.056621       0.141495              7.949493       6.910002       0.661731      -3.351424       7.674100       1.934944       9.264376           0.005636
           32              C      11.706132       1.709747       4.835894      -0.059655      37.587120 0.44489438E+03  0.10479624E+05                                 9.854522                            7.050975      -0.088647       1.966242                    0.999112      28.126187      79.927673       0.620504       0.419057      -1.066610      -0.022429       0.012950       0.036627       0.044859      -0.022715       0.017341      -0.010015       0.026220       0.024134      -0.030249      -0.006115       0.036365             12.773824      10.835916      -0.510642      -7.481411      10.246277       4.319397      17.239279           0.017774
           33              C       5.173227       8.960293       0.000000       0.695337      18.876557 0.20139215E+03  0.39633052E+04                                 6.644356                            5.109292       0.035750       2.101572                    0.999449      20.639181      56.925600       0.640296       0.486083      -1.009059       0.031976       0.055379       0.000002       0.063947      -0.069429       0.080879      -0.046698       0.080164       0.028259      -0.084878      -0.056619       0.141497              7.949526       6.910028       2.939199      -1.741034      10.303921       1.005188       6.634630           0.005629
           34              C       4.372382       7.573188       0.000000      -0.059624      37.586532 0.44488658E+03  0.10479400E+05                                 9.854440                            7.050925      -0.088629       1.966251                    0.999112      28.125944      79.926981       0.620504       0.419058      -1.066608      -0.022429      -0.038849       0.000001       0.044859      -0.008777       0.027196      -0.015704       0.010129      -0.024146      -0.030255      -0.006109       0.036364             12.773699      10.835810       7.223659      -2.012355      19.176976       1.161836       8.308312           0.017818
           35              C       9.494273       2.986764       8.447845       0.695340      18.876495 0.20139160E+03  0.39632930E+04                                 6.644336                            5.109281       0.035733       2.101565                    0.999449      20.639238      56.925810       0.640297       0.486082      -1.009059      -0.031974       0.018460       0.052213       0.063947      -0.053115       0.092414      -0.053358       0.061325      -0.028254      -0.084874      -0.056621       0.141496              7.949495       6.910003       0.661729      -3.351426       7.674104       1.934946       9.264380           0.005636
           36              C      10.295118       2.524396       7.140070      -0.059655      37.587124 0.44489443E+03  0.10479625E+05                                 9.854521                            7.050974      -0.088646       1.966242                    0.999112      28.126190      79.927671       0.620504       0.419056      -1.066610       0.022430      -0.012950      -0.036627       0.044859      -0.022715       0.017341      -0.010015       0.026220       0.024133      -0.030249      -0.006116       0.036365             12.773823      10.835916      -0.510642      -7.481411      10.246276       4.319396      17.239277           0.017774
           37              C       2.160523       3.742135       0.000000       0.695337      18.876541 0.20139193E+03  0.39632999E+04                                 6.644353                            5.109290       0.035750       2.101572                    0.999449      20.639171      56.925566       0.640296       0.486083      -1.009059      -0.031975      -0.055379      -0.000002       0.063947      -0.069429       0.080879      -0.046698       0.080164       0.028259      -0.084878      -0.056619       0.141497              7.949523       6.910023       2.939198      -1.741032      10.303917       1.005189       6.634628           0.005629
           38              C       2.961368       5.129240       0.000000      -0.059624      37.586541 0.44488668E+03  0.10479404E+05                                 9.854443                            7.050927      -0.088630       1.966250                    0.999112      28.125946      79.926998       0.620504       0.419058      -1.066608       0.022429       0.038849      -0.000001       0.044859      -0.008777       0.027196      -0.015704       0.010129      -0.024147      -0.030255      -0.006109       0.036364             12.773704      10.835814       7.223662      -2.012355      19.176983       1.161836       8.308314           0.017817
           39              C      12.506977       3.742135       0.000000       0.695340      18.876482 0.20139152E+03  0.39632910E+04                                 6.644333                            5.109280       0.035734       2.101565                    0.999449      20.639231      56.925786       0.640297       0.486082      -1.009059       0.031974      -0.055380      -0.000000       0.063947       0.069424      -0.080882      -0.046697       0.080164       0.028264      -0.084874      -0.056621       0.141496              7.949489       6.909998      -2.939170       1.741027      10.303861       1.005184       6.634609           0.005636
           40              C      11.706132       5.129240       0.000000      -0.059656      37.587100 0.44489419E+03  0.10479618E+05                                 9.854517                            7.050972      -0.088645       1.966243                    0.999112      28.126175      79.927613       0.620504       0.419056      -1.066610      -0.022429       0.038849       0.000000       0.044859       0.008777      -0.027196      -0.015702       0.010136      -0.024119      -0.030249      -0.006115       0.036365             12.773816      10.835910      -7.223750       2.012365      19.177178       1.161842       8.308361           0.017774
           41              C       2.160523       1.247379       3.528119       0.695337      18.876549 0.20139199E+03  0.39633014E+04                                 6.644355                            5.109291       0.035750       2.101572                    0.999449      20.639172      56.925570       0.640296       0.486083      -1.009059      -0.031975      -0.018461      -0.052211       0.063947       0.053111      -0.092418      -0.053358       0.061327      -0.028250      -0.084878      -0.056619       0.141497              7.949526       6.910027      -0.661727       3.351451       7.674128       1.934961       9.264425           0.005629
           42              C       2.961368       1.709747       4.835894      -0.059624      37.586513 0.44488630E+03  0.10479393E+05                                 9.854438                            7.050924      -0.088630       1.966250                    0.999112      28.125937      79.926967       0.620504       0.419058      -1.066608       0.022428       0.012949       0.036627       0.044859       0.022715      -0.017340      -0.010011       0.026230       0.024155      -0.030255      -0.006109       0.036364             12.773696      10.835808       0.510620       7.481314      10.246198       4.319339      17.239082           0.017818
           43              C       9.494273       8.960293       0.000000       0.695340      18.876491 0.20139163E+03  0.39632937E+04                                 6.644335                            5.109281       0.035733       2.101565                    0.999449      20.639238      56.925811       0.640297       0.486082      -1.009059      -0.031974       0.055380       0.000000       0.063947       0.069424      -0.080882      -0.046697       0.080164       0.028264      -0.084874      -0.056621       0.141496              7.949492       6.910000      -2.939172       1.741027      10.303865       1.005184       6.634611           0.005636
           44              C      10.295118       7.573188       0.000000      -0.059655      37.587095 0.44489411E+03  0.10479615E+05                                 9.854515                            7.050971      -0.088644       1.966243                    0.999112      28.126173      79.927601       0.620505       0.419056      -1.066610       0.022429      -0.038849      -0.000000       0.044859       0.008777      -0.027196      -0.015702       0.010136      -0.024119      -0.030249      -0.006115       0.036365             12.773814      10.835908      -7.223748       2.012364      19.177174       1.161842       8.308360           0.017774
           45              C       5.173227       2.986764       8.447845       0.695336      18.876565 0.20139222E+03  0.39633070E+04                                 6.644359                            5.109294       0.035749       2.101571                    0.999449      20.639183      56.925609       0.640296       0.486083      -1.009059       0.031976       0.018461       0.052211       0.063947       0.053111      -0.092418      -0.053358       0.061327      -0.028250      -0.084878      -0.056619       0.141497              7.949531       6.910033      -0.661729       3.351453       7.674130       1.934960       9.264431           0.005629
           46              C       4.372382       2.524396       7.140070      -0.059624      37.586517 0.44488638E+03  0.10479394E+05                                 9.854436                            7.050923      -0.088629       1.966250                    0.999112      28.125942      79.926971       0.620505       0.419058      -1.066608      -0.022429      -0.012949      -0.036628       0.044859       0.022715      -0.017340      -0.010011       0.026229       0.024155      -0.030255      -0.006109       0.036364             12.773694      10.835806       0.510619       7.481313      10.246197       4.319338      17.239079           0.017818
           47              C      10.346455       0.000000       0.000000       0.695336      18.876559 0.20139238E+03  0.39633108E+04                                 6.644356                            5.109296       0.035749       2.101571                    0.999449      20.639187      56.925616       0.640296       0.486083      -1.009059       0.063947       0.000002       0.000001       0.063947      -0.000003      -0.000002       0.093392      -0.160335       0.028259      -0.084877      -0.056619       0.141496              7.949521      12.000844       0.000001       0.000001       5.213084      -2.010378       6.634634           0.005629
           48              C       8.744763       0.000000       0.000000      -0.059627      37.586202 0.44488300E+03  0.10479290E+05                                 9.854367                            7.050885      -0.088607       1.966259                    0.999112      28.125810      79.926369       0.620508       0.419057      -1.066610      -0.044858       0.000001       0.000001       0.044858      -0.000003      -0.000002       0.031403      -0.020267      -0.024145      -0.030254      -0.006109       0.036363             12.773582      23.347299      -0.000001      -0.000001       6.665187      -2.323657       8.308261           0.017817
           49              C       7.333750       6.728900       8.447845       0.695340      18.876495 0.20139148E+03  0.39632903E+04                                 6.644339                            5.109281       0.035734       2.101566                    0.999449      20.639228      56.925784       0.640297       0.486082      -1.009059      -0.000000      -0.036920       0.052213       0.063948      -0.000003      -0.000002       0.106712      -0.122660      -0.028254      -0.084875      -0.056621       0.141496              7.949503       8.056152      -0.000001       0.000003       6.527961      -3.869903       9.264396           0.005636
           50              C       7.333750       7.653636       7.140070      -0.059652      37.587389 0.44489747E+03  0.10479720E+05                                 9.854582                            7.051008      -0.088664       1.966235                    0.999112      28.126305      79.928214       0.620501       0.419058      -1.066609      -0.000000       0.025900      -0.036628       0.044860      -0.000004      -0.000003       0.020026      -0.052456       0.024136      -0.030251      -0.006115       0.036366             12.773919       9.951510      -0.000000       0.000005      11.130821      -8.638873      17.239426           0.017775
           51              C       4.321046       0.000000       0.000000       0.695336      18.876567 0.20139233E+03  0.39633094E+04                                 6.644358                            5.109295       0.035749       2.101571                    0.999449      20.639183      56.925603       0.640296       0.486083      -1.009059      -0.063947      -0.000002      -0.000001       0.063947      -0.000003      -0.000002       0.093392      -0.160335       0.028259      -0.084877      -0.056619       0.141496              7.949527      12.000868       0.000001       0.000001       5.213083      -2.010375       6.634631           0.005629
           52              C       5.922736       0.000000       0.000000      -0.059627      37.586239 0.44488304E+03  0.10479291E+05                                 9.854374                            7.050886      -0.088607       1.966259                    0.999112      28.125809      79.926369       0.620508       0.419057      -1.066610       0.044858      -0.000001      -0.000001       0.044858      -0.000003      -0.000002       0.031403      -0.020266      -0.024145      -0.030254      -0.006109       0.036363             12.773598      23.347345      -0.000001      -0.000001       6.665188      -2.323654       8.308260           0.017817
           53              C       7.333750      10.207671       3.528119       0.695340      18.876480 0.20139126E+03  0.39632848E+04                                 6.644335                            5.109278       0.035734       2.101566                    0.999449      20.639226      56.925778       0.640297       0.486082      -1.009058       0.000000       0.036920      -0.052213       0.063947      -0.000003      -0.000002       0.106712      -0.122660      -0.028254      -0.084875      -0.056621       0.141496              7.949499       8.056148       0.000000       0.000001       6.527958      -3.869900       9.264390           0.005635
           54              C       7.333750       9.282935       4.835894      -0.059652      37.587398 0.44489755E+03  0.10479722E+05                                 9.854584                            7.051009      -0.088665       1.966235                    0.999112      28.126307      79.928228       0.620501       0.419058      -1.066609       0.000000      -0.025900       0.036628       0.044860      -0.000004      -0.000003       0.020025      -0.052456       0.024136      -0.030251      -0.006115       0.036366             12.773923       9.951511       0.000000       0.000004      11.130825      -8.638877      17.239432           0.017775
           55              O      13.259420       2.110297       3.216744      -0.573556      34.707279 0.50817326E+03  0.12028995E+05                                 8.425252                            6.969001       0.322185       2.167187                    0.997950      26.864567      69.762230       0.721985       0.358394      -1.141021      -0.041921       0.006053       0.055622       0.069914      -0.009128       0.056666      -0.029525       0.006018      -0.071456      -0.069118       0.002660       0.066458              9.753834      10.655446       1.716782      -4.858909       7.528941      -0.807226      11.077116           0.023906
           56              O      13.259420      13.200363      11.058605      -0.573522      34.706187 0.50815344E+03  0.12028404E+05                                 8.425078                            6.968865       0.322206       2.167203                    0.997950      26.864051      69.760454       0.721992       0.358394      -1.141021      -0.041919      -0.054460       0.012831       0.069912      -0.050385       0.027486      -0.012679       0.053655       0.071472      -0.069121       0.002669       0.066452              9.753622      10.655222       4.008656      -3.238159      10.175257      -1.742878       8.430389           0.023931
           57              O      16.075580      14.826274       8.759220      -0.573556      34.707278 0.50817328E+03  0.12028995E+05                                 8.425252                            6.969001       0.322185       2.167187                    0.997950      26.864568      69.762232       0.721985       0.358394      -1.141021       0.041921      -0.006053      -0.055622       0.069913      -0.009128       0.056666      -0.029525       0.006018      -0.071456      -0.069119       0.002660       0.066458              9.753833      10.655445       1.716782      -4.858908       7.528941      -0.807227      11.077114           0.023906
           58              O      16.075580       3.736208       0.917359      -0.573522      34.706181 0.50815338E+03  0.12028402E+05                                 8.425077                            6.968865       0.322206       2.167203                    0.997950      26.864049      69.760446       0.721992       0.358394      -1.141021       0.041919       0.054460      -0.012831       0.069912      -0.050385       0.027486      -0.012679       0.053655       0.071471      -0.069120       0.002669       0.066452              9.753621      10.655219       4.008654      -3.238158      10.175256      -1.742877       8.430389           0.023931
           59              O      19.469639       7.321680      11.058605      -0.573556      34.707266 0.50817303E+03  0.12028988E+05                                 8.425250                            6.968999       0.322184       2.167187                    0.997950      26.864563      69.762215       0.721985       0.358394      -1.141021      -0.026202       0.063535       0.012834       0.069913       0.048426      -0.024729      -0.017470       0.060436       0.071466      -0.069118       0.002660       0.066458              9.753830       6.823794      -1.796558       0.109700      14.007140       3.675854       8.430557           0.023906
           60              O       9.865360      12.866713       3.216744      -0.573522      34.706107 0.50815198E+03  0.12028360E+05                                 8.425061                            6.968853       0.322206       2.167203                    0.997950      26.864028      69.760347       0.721993       0.358394      -1.141022       0.026204       0.033275       0.055622       0.069912       0.007163      -0.053900      -0.034312       0.012789      -0.071456      -0.069121       0.002669       0.066451              9.753602       6.823640       0.495410       1.730320      11.360345       4.611425      11.076823           0.023931
           61              O       9.865361       9.614891       0.917359      -0.573556      34.707277 0.50817324E+03  0.12028994E+05                                 8.425252                            6.969001       0.322185       2.167187                    0.997950      26.864569      69.762235       0.721985       0.358394      -1.141021       0.026202      -0.063535      -0.012834       0.069913       0.048426      -0.024729      -0.017470       0.060436       0.071466      -0.069119       0.002660       0.066458              9.753833       6.823796      -1.796558       0.109700      14.007143       3.675854       8.430559           0.023906
           62              O      19.469639       4.069858       8.759220      -0.573522      34.706119 0.50815229E+03  0.12028369E+05                                 8.425063                            6.968855       0.322205       2.167203                    0.997950      26.864033      69.760363       0.721993       0.358394      -1.141022      -0.026204      -0.033275      -0.055622       0.069912       0.007163      -0.053901      -0.034312       0.012789      -0.071456      -0.069121       0.002669       0.066452              9.753604       6.823643       0.495408       1.730320      11.360343       4.611425      11.076826           0.023931
           63              O      18.061559      12.053757       0.917359      -0.573522      34.706131 0.50815273E+03  0.12028383E+05                                 8.425066                            6.968859       0.322203       2.167202                    0.997950      26.864045      69.760419       0.721993       0.358394      -1.141021      -0.068122       0.009073      -0.012831       0.069912       0.001951      -0.002768       0.030143      -0.114098       0.071467      -0.069120       0.002669       0.066451              9.753602      13.766799      -2.212143       3.128449       7.063626      -1.932888       8.430382           0.023932
           64              O       8.457280       6.508724       8.759220      -0.573555      34.707207 0.50817163E+03  0.12028945E+05                                 8.425236                            6.968986       0.322186       2.167188                    0.997950      26.864539      69.762097       0.721986       0.358393      -1.141021      -0.015719       0.039331      -0.055623       0.069914       0.001953      -0.002767       0.063836      -0.018820      -0.071462      -0.069119       0.002660       0.066458              9.753820       9.797324      -2.212207       3.128532       8.387040      -3.804329      11.077097           0.023905
           65              O      11.273441       4.882814      11.058605      -0.573522      34.706140 0.50815284E+03  0.12028386E+05                                 8.425068                            6.968860       0.322204       2.167202                    0.997950      26.864043      69.760415       0.721992       0.358394      -1.141021       0.068123      -0.009073       0.012831       0.069912       0.001951      -0.002768       0.030143      -0.114098       0.071467      -0.069120       0.002669       0.066451              9.753607      13.766813      -2.212147       3.128454       7.063626      -1.932887       8.430382           0.023932
           66              O      20.877720      10.427847       3.216744      -0.573555      34.707209 0.50817166E+03  0.12028946E+05                                 8.425237                            6.968986       0.322187       2.167188                    0.997950      26.864539      69.762097       0.721986       0.358393      -1.141021       0.015719      -0.039331       0.055623       0.069914       0.001953      -0.002767       0.063835      -0.018820      -0.071462      -0.069118       0.002660       0.066458              9.753820       9.797325      -2.212207       3.128531       8.387039      -3.804328      11.077096           0.023905
           67              O      20.877719       6.508724       8.759220      -0.573555      34.707211 0.50817191E+03  0.12028953E+05                                 8.425237                            6.968987       0.322187       2.167188                    0.997950      26.864535      69.762081       0.721986       0.358393      -1.141021       0.015719       0.039332      -0.055623       0.069914      -0.001958       0.002764       0.063836      -0.018818      -0.071455      -0.069119       0.002660       0.066458              9.753820       9.797323       2.212206      -3.128529       8.387032      -3.804324      11.077104           0.023905
           68              O      11.273441      12.053757       0.917359      -0.573522      34.706137 0.50815279E+03  0.12028384E+05                                 8.425068                            6.968860       0.322204       2.167203                    0.997950      26.864042      69.760409       0.721993       0.358394      -1.141021       0.068123       0.009073      -0.012831       0.069912      -0.001960       0.002762       0.030143      -0.114097       0.071471      -0.069120       0.002669       0.066451              9.753606      13.766812       2.212155      -3.128448       7.063627      -1.932887       8.430379           0.023932
           69              O       8.457280      10.427847       3.216744      -0.573555      34.707202 0.50817158E+03  0.12028943E+05                                 8.425235                            6.968985       0.322187       2.167188                    0.997950      26.864537      69.762089       0.721986       0.358393      -1.141021      -0.015719      -0.039332       0.055623       0.069914      -0.001958       0.002764       0.063836      -0.018818      -0.071455      -0.069118       0.002660       0.066458              9.753819       9.797323       2.212206      -3.128530       8.387031      -3.804325      11.077102           0.023905
           70              O      18.061559       4.882814      11.058605      -0.573522      34.706127 0.50815266E+03  0.12028381E+05                                 8.425065                            6.968859       0.322204       2.167202                    0.997950      26.864043      69.760412       0.721993       0.358394      -1.141021      -0.068122      -0.009073       0.012831       0.069912      -0.001960       0.002762       0.030143      -0.114097       0.071471      -0.069120       0.002669       0.066451              9.753601      13.766798       2.212151      -3.128442       7.063627      -1.932888       8.430380           0.023932
           71              O      13.259420       3.736208       0.917359      -0.573556      34.707279 0.50817336E+03  0.12028998E+05                                 8.425252                            6.969002       0.322185       2.167187                    0.997950      26.864565      69.762223       0.721985       0.358394      -1.141021      -0.041921       0.054459      -0.012834       0.069913       0.050382      -0.027494      -0.012681       0.053659       0.071466      -0.069118       0.002660       0.066458              9.753833      10.655443      -4.008758       3.238234      10.175498      -1.742923       8.430558           0.023906
           72              O      13.259420      14.826274       8.759220      -0.573522      34.706170 0.50815308E+03  0.12028393E+05                                 8.425075                            6.968863       0.322206       2.167203                    0.997950      26.864047      69.760438       0.721992       0.358394      -1.141021      -0.041919      -0.006056      -0.055622       0.069912       0.009119      -0.056666      -0.029523       0.006012      -0.071456      -0.069121       0.002669       0.066452              9.753620      10.655220      -1.716745       4.858784       7.528790      -0.807213      11.076849           0.023931
           73              O      16.075580      13.200363      11.058605      -0.573556      34.707282 0.50817339E+03  0.12028999E+05                                 8.425253                            6.969002       0.322185       2.167187                    0.997950      26.864566      69.762227       0.721985       0.358394      -1.141021       0.041921      -0.054459       0.012834       0.069913       0.050382      -0.027494      -0.012681       0.053659       0.071466      -0.069118       0.002660       0.066458              9.753833      10.655444      -4.008758       3.238234      10.175498      -1.742924       8.430558           0.023906
           74              O      16.075580       2.110297       3.216744      -0.573522      34.706166 0.50815305E+03  0.12028392E+05                                 8.425074                            6.968863       0.322207       2.167204                    0.997950      26.864045      69.760432       0.721992       0.358394      -1.141021       0.041919       0.006056       0.055622       0.069912       0.009119      -0.056665      -0.029523       0.006012      -0.071456      -0.069120       0.002669       0.066452              9.753619      10.655218      -1.716745       4.858783       7.528791      -0.807213      11.076849           0.023931
           75              O       9.865360       7.321680      11.058605      -0.573522      34.706156 0.50815272E+03  0.12028383E+05                                 8.425073                            6.968860       0.322206       2.167204                    0.997950      26.864042      69.760421       0.721992       0.358394      -1.141021       0.026204       0.063533       0.012831       0.069912      -0.048430       0.024720      -0.017469       0.060429       0.071467      -0.069120       0.002669       0.066451              9.753617       6.823650       1.796505      -0.109696      14.006812       3.675771       8.430390           0.023931
           76              O      19.469639      12.866713       3.216744      -0.573556      34.707212 0.50817218E+03  0.12028962E+05                                 8.425238                            6.968991       0.322185       2.167187                    0.997950      26.864546      69.762128       0.721986       0.358394      -1.141021      -0.026202       0.033278       0.055623       0.069913      -0.007173       0.053900      -0.034314       0.012794      -0.071462      -0.069118       0.002660       0.066458              9.753815       6.823784      -0.495425      -1.730373      11.360580       4.611539      11.077081           0.023906
           77              O      19.469639       9.614891       0.917359      -0.573522      34.706169 0.50815304E+03  0.12028392E+05                                 8.425074                            6.968862       0.322206       2.167203                    0.997950      26.864048      69.760439       0.721992       0.358394      -1.141021      -0.026204      -0.063533      -0.012831       0.069912      -0.048430       0.024720      -0.017469       0.060430       0.071468      -0.069121       0.002669       0.066452              9.753619       6.823653       1.796504      -0.109698      14.006815       3.675769       8.430389           0.023931
           78              O       9.865360       4.069858       8.759220      -0.573556      34.707217 0.50817217E+03  0.12028961E+05                                 8.425238                            6.968990       0.322185       2.167187                    0.997950      26.864551      69.762142       0.721986       0.358393      -1.141021       0.026202      -0.033278      -0.055623       0.069913      -0.007173       0.053900      -0.034314       0.012794      -0.071463      -0.069119       0.002660       0.066458              9.753816       6.823783      -0.495428      -1.730374      11.360585       4.611541      11.077080           0.023906
           79              O       1.645693       0.950142       0.671852      -1.010790      59.484596 0.13714933E+04  0.41578975E+05                                12.136454                           11.414887      -0.405029       1.809970                    0.998443      37.361869     109.524927       0.567081       0.356271      -1.143593       0.040965       0.023651       0.016723       0.050171       0.096121       0.067967       0.039240       0.110994      -0.166489      -0.083243      -0.083243       0.166487             13.928783      12.961423      -1.117000      -0.789839      14.251236      -0.456016      14.573689           0.285557
           80              O       7.333750       4.234143       9.960409      -1.010755      59.483517 0.13714589E+04  0.41577679E+05                                12.136394                           11.414836      -0.404999       1.809980                    0.998443      37.361525     109.523633       0.567075       0.356277      -1.143588      -0.000003      -0.000002      -0.050191       0.050191       0.000016      -0.000010      -0.000004       0.000018       0.499282      -0.083232      -0.083195       0.166427             13.928708      14.896038      -0.000012      -0.000007      14.896075      -0.000008      11.994011           0.285616
           81              O       7.333750      10.802145       0.671852      -1.010757      59.483577 0.13714606E+04  0.41577743E+05                                12.136399                           11.414841      -0.404999       1.809980                    0.998443      37.361553     109.523725       0.567075       0.356277      -1.143588      -0.000003      -0.047321       0.016728       0.050191      -0.000004       0.000018      -0.078460      -0.221889      -0.166443      -0.083231      -0.083195       0.166426             13.928715      14.896052      -0.000010      -0.000009      12.316458       0.912023      14.573634           0.285612
           82              O      13.021806       0.950142       0.671852      -1.010765      59.483943 0.13714714E+04  0.41578148E+05                                12.136438                           11.414877      -0.405000       1.809978                    0.998443      37.361707     109.524237       0.567075       0.356276      -1.143589      -0.040981       0.023656       0.016728       0.050189      -0.096075      -0.067935       0.039242       0.110932      -0.166430      -0.083225      -0.083189       0.166414             13.928761      12.961387       1.116993       0.789834      14.251217      -0.456026      14.573678           0.285586
           83              O      27.689307      15.986429      11.304112      -1.010788      59.484570 0.13714925E+04  0.41578939E+05                                12.136442                           11.414876      -0.405026       1.809971                    0.998443      37.361871     109.524867       0.567082       0.356271      -1.143593      -0.040965      -0.023651      -0.016723       0.050171       0.096120       0.067967       0.039240       0.110993      -0.166487      -0.083243      -0.083242       0.166485             13.928767      12.961407      -1.116998      -0.789837      14.251220      -0.456015      14.573673           0.285563
           84              O      22.001250      12.702428       2.015555      -1.010757      59.483540 0.13714596E+04  0.41577710E+05                                12.136403                           11.414845      -0.405001       1.809979                    0.998443      37.361526     109.523684       0.567075       0.356277      -1.143588       0.000003       0.000002       0.050191       0.050191       0.000016      -0.000010      -0.000004       0.000019       0.499287      -0.083233      -0.083196       0.166429             13.928720      14.896051      -0.000012      -0.000007      14.896088      -0.000009      11.994021           0.285612
           85              O      16.313194      15.986429      11.304112      -1.010764      59.483940 0.13714713E+04  0.41578138E+05                                12.136433                           11.414872      -0.404999       1.809979                    0.998443      37.361711     109.524218       0.567076       0.356276      -1.143589       0.040981      -0.023656      -0.016728       0.050188      -0.096074      -0.067935       0.039243       0.110931      -0.166429      -0.083225      -0.083188       0.166413             13.928755      12.961382       1.116993       0.789834      14.251211      -0.456025      14.573671           0.285589
           86              O      22.001250       6.134426      11.304112      -1.010758      59.483589 0.13714610E+04  0.41577762E+05                                12.136407                           11.414848      -0.405001       1.809979                    0.998443      37.361550     109.523757       0.567075       0.356277      -1.143588       0.000003       0.047321      -0.016728       0.050191      -0.000004       0.000018      -0.078460      -0.221889      -0.166444      -0.083232      -0.083195       0.166427             13.928724      14.896064      -0.000010      -0.000009      12.316466       0.912023      14.573643           0.285608
           87              H      12.745837       3.607786       4.904636       0.104118       2.046023 0.17603120E+02  0.20489025E+03                                 2.407910                            2.255420      -1.206388       2.235576                    0.997793       4.104891      11.460377       0.485599       1.083668      -0.759172       0.040922       0.032472      -0.027158       0.058878       0.019497      -0.013232       0.000483      -0.012394      -0.023422      -0.024355      -0.001778       0.026132              2.459304       2.615956       0.453897      -0.581283       2.335652      -0.233206       2.426305           0.000765
           88              H      12.745837      11.109840      10.209390       0.104122       2.046027 0.17603208E+02  0.20489200E+03                                 2.407936                            2.255443      -1.206382       2.235581                    0.997793       4.104907      11.460527       0.485590       1.083685      -0.759167       0.040923       0.014779      -0.039669       0.058879       0.005977      -0.022797       0.006005       0.003218       0.023423      -0.024359      -0.001777       0.026135              2.459331       2.615984       0.396748      -0.621705       2.269681      -0.209875       2.492329           0.000763
           89              H      16.589163      13.328785       7.071328       0.104118       2.046022 0.17603109E+02  0.20489008E+03                                 2.407909                            2.255419      -1.206388       2.235576                    0.997793       4.104890      11.460372       0.485600       1.083668      -0.759172      -0.040922      -0.032472       0.027158       0.058878       0.019497      -0.013232       0.000483      -0.012394      -0.023422      -0.024355      -0.001778       0.026132              2.459303       2.615954       0.453896      -0.581283       2.335651      -0.233206       2.426304           0.000765
           90              H      16.589163       5.826731       1.766574       0.104123       2.046027 0.17603208E+02  0.20489200E+03                                 2.407936                            2.255443      -1.206382       2.235581                    0.997793       4.104907      11.460528       0.485590       1.083685      -0.759167      -0.040923      -0.014779       0.039669       0.058879       0.005977      -0.022797       0.006005       0.003218       0.023423      -0.024359      -0.001777       0.026135              2.459331       2.615984       0.396748      -0.621705       2.269681      -0.209875       2.492329           0.000763
           91              H      17.915985       8.811717      10.209390       0.104118       2.046020 0.17603083E+02  0.20488970E+03                                 2.407907                            2.255417      -1.206387       2.235576                    0.997793       4.104889      11.460366       0.485600       1.083668      -0.759172      -0.007660      -0.042830      -0.039668       0.058878      -0.001594       0.016596       0.016737      -0.011962       0.023421      -0.024355      -0.001778       0.026132              2.459301       2.012640      -0.048417       0.129095       2.872963       0.643342       2.492300           0.000765
           92              H      11.419015      12.562744       4.904636       0.104122       2.046027 0.17603207E+02  0.20489197E+03                                 2.407935                            2.255443      -1.206383       2.235581                    0.997793       4.104908      11.460528       0.485590       1.083685      -0.759167       0.007662      -0.051677      -0.027157       0.058879      -0.015118       0.007037       0.011219      -0.027578      -0.023422      -0.024359      -0.001777       0.026135              2.459331       2.012663      -0.105572       0.088683       2.938995       0.620018       2.426334           0.000763
           93              H      11.419015       8.124854       1.766574       0.104118       2.046020 0.17603084E+02  0.20488973E+03                                 2.407907                            2.255417      -1.206387       2.235576                    0.997793       4.104889      11.460367       0.485600       1.083668      -0.759172       0.007660       0.042830       0.039668       0.058878      -0.001594       0.016596       0.016737      -0.011962       0.023421      -0.024354      -0.001778       0.026132              2.459301       2.012640      -0.048417       0.129095       2.872964       0.643342       2.492300           0.000765
           94              H      17.915985       4.373827       7.071328       0.104122       2.046027 0.17603208E+02  0.20489201E+03                                 2.407936                            2.255443      -1.206383       2.235581                    0.997793       4.104907      11.460528       0.485590       1.083686      -0.759167      -0.007662       0.051677       0.027157       0.058879      -0.015118       0.007037       0.011219      -0.027578      -0.023422      -0.024359      -0.001777       0.026136              2.459332       2.012664      -0.105572       0.088683       2.938997       0.620018       2.426335           0.000763
           95              H      15.994322      11.453271       1.766574       0.104121       2.046018 0.17603111E+02  0.20489058E+03                                 2.407930                            2.255437      -1.206372       2.235587                    0.997793       4.104897      11.460490       0.485590       1.083686      -0.759167       0.033260      -0.028050       0.039669       0.058879      -0.004383       0.006197      -0.022744       0.008743       0.023423      -0.024358      -0.001777       0.026135              2.459325       2.699843      -0.348327       0.492608       2.185810      -0.433474       2.492321           0.000763
           96              H       9.497353       7.702244       7.071328       0.104119       2.046037 0.17603269E+02  0.20489244E+03                                 2.407921                            2.255429      -1.206397       2.235571                    0.997793       4.104909      11.460445       0.485598       1.083668      -0.759172       0.048583      -0.019204       0.027158       0.058878      -0.004382       0.006197      -0.011702       0.039970      -0.023419      -0.024356      -0.001777       0.026133              2.459316       2.798827      -0.348326       0.492607       2.152804      -0.386806       2.426317           0.000766
           97              H      13.340678       5.483300      10.209390       0.104121       2.046018 0.17603113E+02  0.20489061E+03                                 2.407930                            2.255438      -1.206372       2.235587                    0.997793       4.104897      11.460491       0.485590       1.083686      -0.759167      -0.033260       0.028050      -0.039669       0.058879      -0.004383       0.006197      -0.022744       0.008743       0.023423      -0.024358      -0.001777       0.026135              2.459325       2.699843      -0.348327       0.492607       2.185810      -0.433474       2.492321           0.000763
           98              H      19.837647       9.234327       4.904636       0.104119       2.046036 0.17603265E+02  0.20489238E+03                                 2.407920                            2.255428      -1.206397       2.235571                    0.997793       4.104909      11.460443       0.485599       1.083668      -0.759172      -0.048583       0.019204      -0.027158       0.058878      -0.004382       0.006197      -0.011702       0.039970      -0.023419      -0.024356      -0.001777       0.026133              2.459315       2.798826      -0.348326       0.492607       2.152803      -0.386806       2.426316           0.000766
           99              H      19.837647       7.702244       7.071328       0.104119       2.046036 0.17603270E+02  0.20489247E+03                                 2.407921                            2.255430      -1.206397       2.235571                    0.997793       4.104908      11.460443       0.485598       1.083668      -0.759171      -0.048583      -0.019203       0.027158       0.058878       0.004382      -0.006197      -0.011702       0.039969      -0.023423      -0.024356      -0.001777       0.026133              2.459316       2.798826       0.348326      -0.492606       2.152804      -0.386806       2.426317           0.000766
          100              H      13.340678      11.453271       1.766574       0.104121       2.046019 0.17603123E+02  0.20489077E+03                                 2.407930                            2.255438      -1.206372       2.235587                    0.997793       4.104898      11.460495       0.485590       1.083686      -0.759167      -0.033260      -0.028051       0.039669       0.058879       0.004382      -0.006198      -0.022744       0.008743       0.023422      -0.024358      -0.001777       0.026135              2.459326       2.699844       0.348326      -0.492608       2.185811      -0.433474       2.492322           0.000763
          101              H       9.497353       9.234327       4.904636       0.104119       2.046037 0.17603276E+02  0.20489254E+03                                 2.407921                            2.255430      -1.206397       2.235571                    0.997793       4.104909      11.460446       0.485598       1.083668      -0.759171       0.048583       0.019203      -0.027158       0.058878       0.004382      -0.006197      -0.011702       0.039969      -0.023423      -0.024356      -0.001777       0.026133              2.459316       2.798826       0.348326      -0.492606       2.152804      -0.386806       2.426317           0.000766
          102              H      15.994322       5.483300      10.209390       0.104120       2.046020 0.17603127E+02  0.20489081E+03                                 2.407931                            2.255438      -1.206372       2.235587                    0.997793       4.104899      11.460496       0.485590       1.083686      -0.759167       0.033260       0.028051      -0.039669       0.058879       0.004382      -0.006198      -0.022744       0.008743       0.023422      -0.024358      -0.001777       0.026135              2.459326       2.699844       0.348327      -0.492608       2.185811      -0.433474       2.492323           0.000763
          103              H      12.745837       5.826731       1.766574       0.104117       2.046022 0.17603112E+02  0.20489014E+03                                 2.407910                            2.255420      -1.206387       2.235576                    0.997793       4.104890      11.460375       0.485599       1.083669      -0.759171       0.040922      -0.014781       0.039668       0.058878      -0.005977       0.022793       0.006004       0.003221       0.023421      -0.024354      -0.001778       0.026132              2.459305       2.615956      -0.396740       0.621699       2.269654      -0.209872       2.492303           0.000765
          104              H      12.745837      13.328785       7.071328       0.104122       2.046027 0.17603207E+02  0.20489199E+03                                 2.407936                            2.255443      -1.206382       2.235581                    0.997793       4.104907      11.460527       0.485590       1.083685      -0.759167       0.040923      -0.032474       0.027157       0.058879      -0.019501       0.013234       0.000484      -0.012397      -0.023422      -0.024359      -0.001777       0.026136              2.459331       2.615983      -0.453900       0.581292       2.335675      -0.233207       2.426335           0.000763
          105              H      16.589163      11.109840      10.209390       0.104117       2.046021 0.17603102E+02  0.20488999E+03                                 2.407909                            2.255419      -1.206387       2.235576                    0.997793       4.104890      11.460372       0.485599       1.083668      -0.759172      -0.040922       0.014781      -0.039668       0.058878      -0.005977       0.022793       0.006004       0.003221       0.023421      -0.024354      -0.001778       0.026132              2.459303       2.615955      -0.396740       0.621698       2.269652      -0.209871       2.492302           0.000765
          106              H      16.589163       3.607786       4.904636       0.104122       2.046028 0.17603215E+02  0.20489209E+03                                 2.407936                            2.255444      -1.206382       2.235581                    0.997793       4.104908      11.460530       0.485590       1.083685      -0.759167      -0.040923       0.032474      -0.027157       0.058879      -0.019501       0.013234       0.000484      -0.012397      -0.023422      -0.024359      -0.001777       0.026135              2.459332       2.615984      -0.453900       0.581292       2.335676      -0.233207       2.426335           0.000763
          107              H      11.419015       8.811717      10.209390       0.104122       2.046027 0.17603207E+02  0.20489199E+03                                 2.407936                            2.255443      -1.206382       2.235581                    0.997793       4.104908      11.460530       0.485590       1.083685      -0.759167       0.007662      -0.042829      -0.039669       0.058879       0.001595      -0.016599       0.016739      -0.011963       0.023424      -0.024359      -0.001777       0.026135              2.459331       2.012663       0.048420      -0.129096       2.873002       0.643350       2.492328           0.000763
          108              H      17.915985      12.562744       4.904636       0.104118       2.046023 0.17603116E+02  0.20489018E+03                                 2.407909                            2.255419      -1.206388       2.235576                    0.997793       4.104892      11.460378       0.485600       1.083668      -0.759172      -0.007660      -0.051676      -0.027158       0.058878       0.015116      -0.007035       0.011217      -0.027575      -0.023418      -0.024355      -0.001778       0.026132              2.459304       2.012642       0.105573      -0.088680       2.938965       0.620009       2.426304           0.000765
          109              H      17.915985       8.124854       1.766574       0.104122       2.046027 0.17603205E+02  0.20489197E+03                                 2.407936                            2.255443      -1.206382       2.235581                    0.997793       4.104907      11.460529       0.485590       1.083686      -0.759167      -0.007662       0.042829       0.039670       0.058879       0.001595      -0.016599       0.016739      -0.011963       0.023424      -0.024359      -0.001777       0.026135              2.459332       2.012664       0.048420      -0.129096       2.873003       0.643350       2.492329           0.000763
          110              H      11.419015       4.373827       7.071328       0.104118       2.046023 0.17603123E+02  0.20489030E+03                                 2.407910                            2.255420      -1.206388       2.235576                    0.997793       4.104892      11.460381       0.485599       1.083668      -0.759172       0.007660       0.051676       0.027158       0.058878       0.015116      -0.007035       0.011217      -0.027575      -0.023418      -0.024355      -0.001778       0.026132              2.459305       2.012642       0.105573      -0.088679       2.938966       0.620009       2.426306           0.000765

******************************************************
Auxiliary information for the entire system
The total spin magnetic moment of the unit cell is   3.593036
The total net atomic charge of the unit cell is   0.000007
Accuracy of reproducing the electrostatic potential in the unit cell:
  The inner radius (bohr) =    5.0000
  The outer radius (bohr) =   12.0000
  Valid grid points have density less than (e/(bohr^3)) =    0.0001
  The number of valid grid points were=       167837
  The rms potential error without charges in kcal/mol is=      6.37966
  The rms potential error with partial charges in kcal/mol is=      0.94287
  The RRMSE value at monopole order=      0.14779
  The rms potential error with partial charges and cloud penetration in kcal/mol is=      0.93945
  The RRMSE value at monopole order with cloud penetration is=      0.14726
  The rms potential error with partial charges and atomic dipoles in kcal/mol is=      1.14741
  The RRMSE value at dipole order=      0.17985
  The rms potential error with partial charges, atomic dipoles and cloud penetration in kcal/mol is=      1.11987
  The RRMSE value at dipole order with cloud penetration=      0.17554

******************************************************
The electron densities and ab initio electrostatic potential were computed in VASP using the PBE functional and
projector augmented wave method. See the main text of the journal article for a description of computational details.
The atomic charges, dipoles, and quadrupoles were computed with the DDEC6 method as described in
(a) T. A. Manz and N. Gabaldon Limas, RSC Adv. 6 (2016) 47771-47801 DOI: 10.1039/c6ra04656h
(b) N. Gabaldon Limas and T. A. Manz, RSC Adv. 8 (2018) 2678-2707 DOI: 10.1039/c7ra11829e.
For each atom in the material, the electron cloud parameters were fit to the spherically averaged atom-in-material
electron density using radial positions for which this density was between 10^-4 and 10^-2 electrons per cubic bohr.
The polarizabilities, dispersion coefficients, and quantum Drude oscillator (QDO) parameters were fit using the MCLF method.
The magnetic structure of the system was optimized in VASP from the default ferromagnetic initial guess using spin polarization.
The atomic spin moments (ASMs) were computed on this optimized magnetic structure using the DDEC6 partition as inputs
to the method of T. A. Manz and D. S. Sholl, J. Chem. Theory Comput. 7 (2011) 4146-4164 DOI: 10.1021/ct200539n.
The RMSE and RRMSE were computed using a uniform grid with Ewald summation.
