# Supplementary material for: A collection of forcefield precursors for metal–organic frameworks
Source: RSC Adv. 2019 Nov 13;9(63):36492–507. doi: 10.1039/c9ra07327b (PMC9075174; doi:10.1039/c9ra07327b)
Supplement: RA-009-C9RA07327B-s5541 [file RA-009-C9RA07327B-s5541.xyz]

   86
jmolscript: load "" {1 1 1} spacegroup "x,y,z" unitcell [{     10.314200     0.000000     0.000000 }, {      4.251659     9.397133     0.000000 }, {      0.996236     0.642720    11.356282 }]
Mn     8.769205     6.295038     5.509046     1.072298
Mn     5.713859     4.323888     0.169095     1.072297
Mn     6.792890     3.744815     5.847236     1.072310
Mn     9.848236     5.715965    11.187187     1.072293
Mn     8.816661     3.961422     8.517211     1.085917
Mn     6.745434     6.078431     2.839071     1.085951
H      8.633747     3.427397    10.913387     0.512323
H     10.955045     8.824329     5.768991     0.132873
H     12.296907     5.404734     7.097676     0.126575
H     13.473183     6.429773     8.937394     0.126517
H     13.354570     8.841915     9.085026     0.129039
H      5.188176     5.649488     7.835835     0.011134
H      9.378604     3.907939     6.121036     0.512323
H      3.504657     4.017727    11.265432     0.132872
H      6.067072     1.385569     9.936747     0.126574
H      4.648294     0.736414     8.097029     0.126516
H      2.499516     1.838800     7.949397     0.129037
H      8.774398     7.963133     9.198588     0.011133
H      6.928348     6.612456     0.442895     0.512323
H      4.607050     1.215524     5.587291     0.132872
H      3.265188     4.635119     4.258606     0.126575
H      2.088912     3.610080     2.418888     0.126516
H      2.207525     1.197938     2.271256     0.129039
H     10.373919     4.390365     3.520447     0.011133
H      6.183491     6.131914     5.235246     0.512324
H     12.057438     6.022126     0.090850     0.132871
H      9.495023     8.654284     1.419535     0.126574
H     10.913801     9.303439     3.259253     0.126515
H     13.062579     8.201053     3.406885     0.129037
H      6.787697     2.076720     2.157694     0.011132
C      7.807038     1.191907     7.471298     0.591854
C     12.157515     9.077081     7.455399    -0.039357
C     11.497440     8.386398     6.452639    -0.066876
C     12.306788     6.336040     7.264614    -0.040368
C     12.957236     6.984579     8.279865    -0.086932
C     12.888158     8.356024     8.386614    -0.086693
C      5.842197     5.191746     8.464973     0.521627
C     11.756111     3.739643     9.563125     0.591855
C      2.778703     3.026360     9.579024    -0.039357
C      3.680067     3.343037    10.581784    -0.066872
C      5.214497     1.760464     9.769809    -0.040366
C      4.355498     1.435186     8.754558    -0.086934
C      3.134467     2.063451     8.647809    -0.086692
C      8.921845     7.178574     8.569450     0.521628
C      7.755057     8.847946     3.884984     0.591854
C      3.404580     0.962772     3.900883    -0.039357
C      4.064655     1.653455     4.903643    -0.066879
C      3.255307     3.703813     4.091668    -0.040368
C      2.604859     3.055274     3.076417    -0.086931
C      2.673937     1.683829     2.969668    -0.086693
C      9.719898     4.848107     2.891309     0.521626
C      3.805984     6.300210     1.793157     0.591854
C     12.783392     7.013493     1.777258    -0.039358
C     11.882028     6.696816     0.774498    -0.066873
C     10.347598     8.279389     1.586473    -0.040363
C     11.206597     8.604667     2.601724    -0.086933
C     12.427628     7.976402     2.708473    -0.086689
C      6.640250     2.861279     2.786832     0.521626
N     11.574940     7.041680     6.373145     0.341608
N      4.873276     2.718116    10.661278     0.341614
N      3.987155     2.998173     4.983137     0.341609
N     10.688819     7.321737     0.695004     0.341617
O     10.931590     6.396390     5.395370    -0.525879
O      7.080394     1.709264     6.587098    -0.570067
O      8.450185     1.806457     8.362539    -0.571227
O      5.781806     5.597285     9.644777    -0.540467
O      8.496726     4.074951    10.670930    -1.046455
O      6.684192     4.426079     7.986987    -0.534490
O      4.730153     2.395546     0.282771    -0.525883
O     11.584287     4.614941    10.447325    -0.570070
O     10.931088     3.407006     8.671884    -0.571225
O      8.577258     7.400764     7.389646    -0.540466
O      8.845108     4.299708     6.363493    -1.046457
O      9.272352     6.095825     9.047436    -0.534489
O      4.630505     3.643463     5.960912    -0.525880
O      8.481701     8.330589     4.769184    -0.570059
O      7.111910     8.233396     2.993743    -0.571237
O      9.780289     4.442568     1.711505    -0.540460
O      7.065369     5.964902     0.685352    -1.046465
O      8.877903     5.613774     3.369295    -0.534493
O     10.831942     7.644307    11.073511    -0.525884
O      3.977808     5.424912     0.908957    -0.570062
O      4.631007     6.632847     2.684398    -0.571236
O      6.984837     2.639089     3.966636    -0.540461
O      6.716987     5.740145     4.992789    -1.046467
O      6.289743     3.944028     2.308846    -0.534495

The following XYZ coordinates are in angstroms. Other properties are in atomic units.
The sperically averaged electron density of each atom fit to a function of the form exp(a - br)
eigen_1, eigen_2 and eigen_3 are the three eigenvalues of traceless quadrupole moment tensor
  atom number  atomic symbol              X              Y              Z     net charge C6 coefficient C8 coefficient C10 coefficient fluctuating dipole atomic polarizability isotropic forcefield polarizability              a              b squared Pearson coefficient          <r^3>          <r^4>         wp_QDO          m_QDO          q_QDO       dipole_x       dipole_y       dipole_z         dipole            Qxy            Qxz            Qyz     Q(x^2-y^2)  Q(3z^2 - R^2)        eigen_1        eigen_2        eigen_3 static polarizability      alpha(xx)      alpha(xy)      alpha(xz)      alpha(yy)      alpha(yz)      alpha(zz) atomic spin moment
            1             Mn       8.769205       6.295038       5.509046       1.072298     102.323455 0.24311477E+04  0.83337275E+05                                19.065000                           17.107415       0.078313       1.835443                    0.999474      52.370902     152.785449       0.395812       0.451428      -1.099958      -0.036054      -0.012997       0.001218       0.038344       0.010706      -0.024611       0.011248      -0.036492      -0.126661      -0.055316       0.012766       0.042550             20.896341      18.392886       4.282494       2.121082      20.252362      -0.629249      24.043774           4.668359
            2             Mn       5.713859       4.323888       0.169095       1.072297     102.323746 0.24311554E+04  0.83337613E+05                                19.065030                           17.107435       0.078329       1.835445                    0.999474      52.371182     152.786377       0.395812       0.451428      -1.099958       0.026704       0.027491      -0.001219       0.038345      -0.006637       0.000103      -0.027057       0.040168      -0.126667      -0.055315       0.012767       0.042548             20.896378      23.153162       2.128779       0.301029      15.492185       2.191874      24.043787           4.668362
            3             Mn       6.792890       3.744815       5.847236       1.072310     102.323189 0.24311384E+04  0.83336849E+05                                19.064947                           17.107365       0.078317       1.835446                    0.999474      52.370701     152.784599       0.395814       0.451427      -1.099959       0.036053       0.012997      -0.001218       0.038344       0.010705      -0.024608       0.011247      -0.036494      -0.126663      -0.055314       0.012763       0.042551             20.896285      18.392826       4.282478       2.121072      20.252329      -0.629276      24.043699           4.668355
            4             Mn       9.848236       5.715965      11.187187       1.072293     102.323818 0.24311573E+04  0.83337710E+05                                19.065052                           17.107451       0.078327       1.835444                    0.999474      52.371275     152.786771       0.395812       0.451428      -1.099957      -0.026704      -0.027490       0.001220       0.038345      -0.006637       0.000103      -0.027055       0.040168      -0.126668      -0.055314       0.012766       0.042548             20.896405      23.153201       2.128773       0.301003      15.492201       2.191890      24.043814           4.668365
            5             Mn       8.816661       3.961422       8.517211       1.085917     111.594498 0.26909341E+04  0.94144540E+05                                19.826913                           17.720160       0.084126       1.842912                    0.999604      51.628105     149.712670       0.400083       0.437586      -1.114079       0.004435      -0.006876      -0.000000       0.008182      -0.045376      -0.014089      -0.009091      -0.041063       0.187786      -0.083033       0.018507       0.064526             21.749708      22.574633       2.442389       3.393709      20.364557       2.189449      22.309934           4.717750
            6             Mn       6.745434       6.078431       2.839071       1.085951     111.593875 0.26909096E+04  0.94143356E+05                                19.826737                           17.719995       0.084155       1.842925                    0.999604      51.627674     149.710556       0.400089       0.437582      -1.114083      -0.004435       0.006876      -0.000000       0.008182      -0.045375      -0.014089      -0.009092      -0.041062       0.187788      -0.083033       0.018506       0.064527             21.749522      22.574452       2.442352       3.393664      20.364404       2.189419      22.309712           4.717733
            7              H       8.633747       3.427397      10.913387       0.512323       0.243366 0.12592758E+01  0.79812871E+01                                 0.716291                            0.718237      -1.432849       2.476196                    0.999977       1.609402       3.923743       0.629083       1.536195      -0.660792       0.005683      -0.020155       0.007248       0.022159      -0.005144       0.002019      -0.004614      -0.013244      -0.013234      -0.006472      -0.005644       0.012116              0.714458       0.690629       0.000255      -0.003947       0.750440      -0.028443       0.702305           0.002147
            8              H      10.955045       8.824329       5.768991       0.132873       1.036501 0.77310578E+01  0.76878947E+02                                 1.818326                            1.720153      -1.562882       2.144218                    0.991479       3.997333      12.078104       0.429152       1.435247      -0.674307      -0.025229       0.022355      -0.032293       0.046681      -0.005318       0.007129      -0.006207      -0.001487       0.015511      -0.008265      -0.005195       0.013460              1.855504       1.715608      -0.230122       0.372517       1.808824      -0.265154       2.042079          -0.000069
            9              H      12.296907       5.404734       7.097676       0.126575       1.036154 0.77392687E+01  0.76410880E+02                                 1.777785                            1.693394      -1.297207       2.277606                    0.993751       3.719434      10.929566       0.446481       1.389464      -0.684867      -0.002792      -0.044709      -0.008381       0.045573      -0.003764       0.008359       0.003053      -0.027921      -0.007946      -0.018065       0.002050       0.016015              1.805687       1.476851      -0.099370       0.013218       2.407625       0.095295       1.532585           0.000056
           10              H      13.473183       6.429773       8.937394       0.126517       1.069742 0.77156522E+01  0.76202410E+02                                 1.821851                            1.692176      -1.264728       2.280448                    0.992309       3.831437      11.300611       0.445615       1.391713      -0.683845       0.020668      -0.022620       0.032175       0.044431      -0.001933       0.012668      -0.000705      -0.020584       0.006543      -0.019029       0.007898       0.011132              1.892739       1.841416      -0.397526       0.358053       1.872711      -0.404712       1.964090          -0.000136
           11              H      13.354570       8.841915       9.085026       0.129039       1.173585 0.89584086E+01  0.89938553E+02                                 1.803440                            1.726888      -1.009011       2.405121                    0.997583       3.438351       9.548594       0.488723       1.248327      -0.717561       0.021818       0.020625       0.030466       0.042774       0.001460       0.014055       0.004904       0.003321       0.015033      -0.012765      -0.004713       0.017478              1.807801       1.657387       0.181867       0.324250       1.810329       0.261323       1.955686           0.000512
           12              H       5.188176       5.649488       7.835835       0.011134       1.636204 0.13295120E+02  0.14708249E+03                                 2.208507                            2.059449      -1.200649       2.248052                    0.994368       4.347053      12.604812       0.462803       1.196303      -0.726428      -0.036393       0.035109      -0.037957       0.063229      -0.004473       0.000629      -0.003514      -0.006373       0.010943      -0.007426       0.000318       0.007108              2.258657       2.505176      -0.478409       0.527327       1.933410      -0.287076       2.337385           0.002842
           13              H       9.378604       3.907939       6.121036       0.512323       0.243365 0.12592741E+01  0.79812741E+01                                 0.716290                            0.718237      -1.432850       2.476196                    0.999977       1.609400       3.923738       0.629083       1.536196      -0.660792       0.016020      -0.013486      -0.007248       0.022159      -0.008370      -0.003372       0.003742       0.001015      -0.013234      -0.006472      -0.005644       0.012116              0.714457       0.740468      -0.022295      -0.027541       0.700600       0.008128       0.702304           0.002148
           14              H       3.504657       4.017727      11.265432       0.132872       1.036507 0.77311134E+01  0.76879637E+02                                 1.818333                            1.720159      -1.562884       2.144216                    0.991479       3.997348      12.078159       0.429151       1.435246      -0.674307      -0.009967       0.032201       0.032293       0.046681      -0.004070      -0.002716       0.009053      -0.007008       0.015511      -0.008265      -0.005195       0.013460              1.855510       1.620139      -0.186926      -0.088022       1.904305       0.448699       2.042087          -0.000070
           15              H       6.067072       1.385569       9.936747       0.126574       1.036156 0.77392889E+01  0.76411115E+02                                 1.777787                            1.693395      -1.297199       2.277609                    0.993751       3.719436      10.929568       0.446482       1.389463      -0.684867       0.041884      -0.015886       0.008381       0.045573      -0.012971       0.006228       0.006357       0.012777      -0.007946      -0.018065       0.002050       0.016015              1.805688       2.174830      -0.415165       0.092271       1.709649      -0.027239       1.532586           0.000054
           16              H       4.648294       0.736414       8.097029       0.126516       1.069748 0.77157108E+01  0.76203136E+02                                 1.821858                            1.692182      -1.264732       2.280445                    0.992309       3.831452      11.300667       0.445615       1.391713      -0.683845       0.012089      -0.028155      -0.032174       0.044430      -0.009007       0.004579       0.011832       0.010684       0.006544      -0.019029       0.007898       0.011131              1.892747       1.568807      -0.274186      -0.221135       2.145336       0.493048       1.964098          -0.000135
           17              H       2.499516       1.838800       7.949397       0.129037       1.173596 0.89585149E+01  0.89939867E+02                                 1.803449                            1.726896      -1.009020       2.405114                    0.997583       3.438371       9.548656       0.488723       1.248324      -0.717562      -0.027784      -0.011377      -0.030466       0.042773       0.002211       0.010262       0.010784       0.000001       0.015033      -0.012765      -0.004713       0.017478              1.807810       1.920956       0.062623       0.371751       1.546777       0.187701       1.955696           0.000510
           18              H       8.774398       7.963133       9.198588       0.011133       1.636215 0.13295232E+02  0.14708402E+03                                 2.208515                            2.059456      -1.200655       2.248048                    0.994368       4.347070      12.604869       0.462803       1.196301      -0.726428      -0.016986       0.047630       0.037957       0.063229      -0.005346      -0.002943       0.002021      -0.002512       0.010942      -0.007426       0.000318       0.007108              2.258666       1.671225      -0.101093      -0.044180       2.767379       0.598780       2.337392           0.002842
           19              H       6.928348       6.612456       0.442895       0.512323       0.243364 0.12592670E+01  0.79812188E+01                                 0.716289                            0.718235      -1.432850       2.476197                    0.999977       1.609398       3.923732       0.629083       1.536198      -0.660792      -0.005683       0.020155      -0.007248       0.022160      -0.005144       0.002019      -0.004614      -0.013244      -0.013235      -0.006472      -0.005644       0.012116              0.714456       0.690627       0.000255      -0.003947       0.750438      -0.028443       0.702303           0.002147
           20              H       4.607050       1.215524       5.587291       0.132872       1.036502 0.77310646E+01  0.76879032E+02                                 1.818327                            1.720154      -1.562883       2.144217                    0.991479       3.997335      12.078111       0.429152       1.435247      -0.674307       0.025229      -0.022355       0.032293       0.046681      -0.005318       0.007129      -0.006207      -0.001487       0.015511      -0.008265      -0.005195       0.013460              1.855504       1.715609      -0.230122       0.372517       1.808825      -0.265154       2.042079          -0.000069
           21              H       3.265188       4.635119       4.258606       0.126575       1.036148 0.77392181E+01  0.76410248E+02                                 1.777779                            1.693389      -1.297197       2.277611                    0.993751       3.719421      10.929515       0.446482       1.389464      -0.684867       0.002792       0.044709       0.008381       0.045573      -0.003764       0.008359       0.003053      -0.027921      -0.007947      -0.018065       0.002050       0.016015              1.805680       1.476846      -0.099369       0.013218       2.407616       0.095295       1.532580           0.000056
           22              H       2.088912       3.610080       2.418888       0.126516       1.069746 0.77156927E+01  0.76202921E+02                                 1.821857                            1.692181      -1.264736       2.280443                    0.992309       3.831449      11.300660       0.445614       1.391714      -0.683845      -0.020668       0.022621      -0.032175       0.044431      -0.001933       0.012668      -0.000705      -0.020584       0.006544      -0.019030       0.007898       0.011132              1.892746       1.841422      -0.397529       0.358055       1.872718      -0.404714       1.964097          -0.000136
           23              H       2.207525       1.197938       2.271256       0.129039       1.173580 0.89583544E+01  0.89937860E+02                                 1.803434                            1.726882      -1.009004       2.405125                    0.997583       3.438342       9.548557       0.488724       1.248327      -0.717561      -0.021818      -0.020625      -0.030467       0.042774       0.001460       0.014055       0.004904       0.003321       0.015033      -0.012765      -0.004713       0.017478              1.807794       1.657382       0.181867       0.324248       1.810322       0.261322       1.955678           0.000511
           24              H      10.373919       4.390365       3.520447       0.011133       1.636217 0.13295256E+02  0.14708440E+03                                 2.208519                            2.059460      -1.200658       2.248046                    0.994368       4.347077      12.604907       0.462802       1.196303      -0.726427       0.036393      -0.035109       0.037957       0.063228      -0.004472       0.000629      -0.003514      -0.006374       0.010942      -0.007426       0.000318       0.007108              2.258670       2.505192      -0.478413       0.527331       1.933420      -0.287078       2.337398           0.002842
           25              H       6.183491       6.131914       5.235246       0.512324       0.243364 0.12592635E+01  0.79811913E+01                                 0.716288                            0.718234      -1.432852       2.476197                    0.999977       1.609395       3.923724       0.629083       1.536198      -0.660792      -0.016020       0.013486       0.007248       0.022159      -0.008370      -0.003372       0.003742       0.001015      -0.013234      -0.006472      -0.005644       0.012116              0.714455       0.740465      -0.022295      -0.027541       0.700598       0.008128       0.702302           0.002148
           26              H      12.057438       6.022126       0.090850       0.132871       1.036512 0.77311548E+01  0.76880146E+02                                 1.818337                            1.720163      -1.562887       2.144214                    0.991478       3.997359      12.078197       0.429151       1.435245      -0.674308       0.009967      -0.032201      -0.032293       0.046680      -0.004070      -0.002716       0.009053      -0.007008       0.015511      -0.008265      -0.005195       0.013460              1.855515       1.620143      -0.186927      -0.088022       1.904309       0.448700       2.042092          -0.000070
           27              H       9.495023       8.654284       1.419535       0.126574       1.036156 0.77392913E+01  0.76411135E+02                                 1.777786                            1.693395      -1.297193       2.277611                    0.993751       3.719436      10.929563       0.446482       1.389461      -0.684867      -0.041884       0.015886      -0.008381       0.045573      -0.012971       0.006228       0.006357       0.012778      -0.007947      -0.018065       0.002050       0.016015              1.805688       2.174830      -0.415164       0.092271       1.709648      -0.027239       1.532585           0.000054
           28              H      10.913801       9.303439       3.259253       0.126515       1.069756 0.77157829E+01  0.76204033E+02                                 1.821867                            1.692190      -1.264741       2.280439                    0.992309       3.831472      11.300743       0.445614       1.391713      -0.683845      -0.012089       0.028155       0.032174       0.044430      -0.009007       0.004579       0.011832       0.010684       0.006544      -0.019029       0.007898       0.011131              1.892757       1.568814      -0.274188      -0.221136       2.145348       0.493052       1.964107          -0.000134
           29              H      13.062579       8.201053       3.406885       0.129037       1.173599 0.89585394E+01  0.89940156E+02                                 1.803450                            1.726896      -1.009019       2.405113                    0.997583       3.438375       9.548663       0.488723       1.248322      -0.717562       0.027784       0.011376       0.030466       0.042773       0.002211       0.010262       0.010784       0.000001       0.015033      -0.012765      -0.004713       0.017478              1.807811       1.920958       0.062623       0.371752       1.546778       0.187701       1.955696           0.000510
           30              H       6.787697       2.076720       2.157694       0.011132       1.636226 0.13295347E+02  0.14708565E+03                                 2.208526                            2.059466      -1.200665       2.248043                    0.994368       4.347091      12.604955       0.462801       1.196302      -0.726428       0.016986      -0.047629      -0.037957       0.063228      -0.005346      -0.002943       0.002021      -0.002511       0.010942      -0.007426       0.000318       0.007108              2.258677       1.671232      -0.101093      -0.044180       2.767395       0.598784       2.337404           0.002842
           31              C       7.807038       1.191907       7.471298       0.591854      23.827484 0.25322520E+03  0.52566622E+04                                 7.604896                            5.636615       0.005893       2.058045                    0.999487      22.400402      62.659104       0.627107       0.470502      -1.021249       0.002868       0.055611      -0.004091       0.055835       0.007967      -0.072423      -0.008982       0.105871       0.034521      -0.059859      -0.044927       0.104785              8.890939       6.035274      -0.000297       2.274734      13.364362       0.352798       7.273182           0.011958
           32              C      12.157515       9.077081       7.455399      -0.039357      37.613565 0.44375624E+03  0.10403746E+05                                 9.678298                            6.970332       0.094644       2.031210                    0.999266      27.382409      76.607204       0.636308       0.410576      -1.076442       0.005066      -0.027862       0.005578       0.028863       0.008024      -0.007034      -0.002016       0.048978       0.040513      -0.032539       0.008504       0.024035             11.656273       6.983413      -0.825318       2.829205      19.010332      -0.059272       8.975074          -0.002585
           33              C      11.497440       8.386398       6.452639      -0.066876      32.594299 0.43851504E+03  0.10365679E+05                                 9.034150                            7.139339      -0.020281       1.987923                    0.999029      28.615852      83.379081       0.594470       0.435876      -1.048674       0.002494      -0.010026       0.008998       0.013701      -0.004806      -0.022069      -0.015312       0.031483       0.019972      -0.031320      -0.001368       0.032687             10.083572       6.709427       0.774212       2.772602      14.342671       1.854860       9.198618           0.019514
           34              C      12.306788       6.336040       7.264614      -0.040368      28.389301 0.39833348E+03  0.92020176E+04                                 8.263223                            6.811883       0.046316       2.025342                    0.997733      27.709893      80.092309       0.606947       0.436836      -1.046994      -0.013783       0.012038       0.008120       0.020020       0.000474      -0.016534      -0.011600      -0.016818       0.006290      -0.022655       0.001467       0.021188              8.869654       7.320518      -0.632939       3.385104       9.945616       0.286684       9.342826           0.019837
           35              C      12.957236       6.984579       8.279865      -0.086932      32.374901 0.45317972E+03  0.10794534E+05                                 8.929447                            7.192024      -0.007920       1.983144                    0.998844      29.146696      85.090067       0.600772       0.428019      -1.054063      -0.021406       0.020262       0.005072       0.029908       0.009878       0.003352      -0.002520       0.017128      -0.004376      -0.013487      -0.000583       0.014070              9.768659       7.383462      -1.248884       2.947072      12.769053      -0.261268       9.153463          -0.005690
           36              C      12.888158       8.356024       8.386614      -0.086693      31.225301 0.42826188E+03  0.10054547E+05                                 8.665257                            6.954811      -0.006929       1.976611                    0.999573      29.081319      84.198808       0.615971       0.423538      -1.057181      -0.012399      -0.014381      -0.005916       0.019888       0.009781      -0.012942      -0.004107       0.048651       0.008195      -0.027676      -0.003566       0.031242              9.471054       6.522118      -1.377995       2.454011      13.645112      -0.900747       8.245932           0.026438
           37              C       5.842197       5.191746       8.464973       0.521627      19.720836 0.23067190E+03  0.47061307E+04                                 6.631505                            5.324297       0.294564       2.145729                    0.999739      23.066541      65.225554       0.651442       0.460852      -1.020440       0.049102      -0.032386       0.037772       0.069904       0.087397      -0.011063      -0.033833      -0.046340      -0.187568      -0.076381      -0.051244       0.127625              7.207854       6.844027      -1.981466      -0.650520       5.429926       1.402060       9.349610           0.016752
           38              C      11.756111       3.739643       9.563125       0.591855      23.827504 0.25322543E+03  0.52566694E+04                                 7.604906                            5.636621       0.005890       2.058044                    0.999487      22.400422      62.659217       0.627106       0.470502      -1.021248      -0.051849       0.020311       0.004091       0.055835       0.045022      -0.038037      -0.062282      -0.057925       0.034521      -0.059860      -0.044927       0.104787              8.890952      12.118793      -2.752737       1.259107       7.280872       1.927056       7.273189           0.011963
           39              C       2.778703       3.026360       9.579024      -0.039357      37.613634 0.44375692E+03  0.10403768E+05                                 9.678314                            6.970340       0.094640       2.031209                    0.999266      27.382434      76.607328       0.636307       0.410577      -1.076442       0.023297      -0.016101      -0.005578       0.028864       0.023691      -0.004736      -0.005578      -0.020279       0.040511      -0.032539       0.008504       0.024035             11.656296      16.346822      -5.061719       1.112234       9.646975       2.602098       8.975092          -0.002647
           40              C       3.680067       3.343037      10.581784      -0.066872      32.594227 0.43851371E+03  0.10365639E+05                                 9.034132                            7.139323      -0.020266       1.987927                    0.999029      28.615817      83.378917       0.594471       0.435875      -1.048674       0.008107      -0.006405      -0.008998       0.013701       0.008651      -0.023047      -0.013795      -0.028005       0.019974      -0.031320      -0.001368       0.032688             10.083552      13.627124      -2.355652       2.832838       7.424929       1.761486       9.198602           0.019564
           41              C       5.214497       1.760464       9.769809      -0.040366      28.389309 0.39833340E+03  0.92020147E+04                                 8.263222                            6.811881       0.046322       2.025343                    0.997733      27.709885      80.092269       0.606948       0.436836      -1.046994      -0.005287       0.017520      -0.008119       0.020020      -0.006003      -0.017383      -0.010283       0.011815       0.006289      -0.022655       0.001468       0.021187              8.869655       9.024144      -1.403725       1.656587       8.241994       2.965953       9.342827           0.019890
           42              C       4.355498       1.435186       8.754558      -0.086934      32.375031 0.45318168E+03  0.10794594E+05                                 8.929472                            7.192040      -0.007924       1.983142                    0.998844      29.146774      85.090378       0.600771       0.428019      -1.054063      -0.009637       0.027855      -0.005071       0.029908       0.012954      -0.000915       0.004094       0.003531      -0.004376      -0.013487      -0.000583       0.014070              9.768689      10.915897      -2.847104       0.976789       9.236686       2.792748       9.153485          -0.005760
           43              C       3.134467       2.063451       8.647809      -0.086692      31.225380 0.42826285E+03  0.10054577E+05                                 8.665273                            6.954819      -0.006933       1.976608                    0.999573      29.081373      84.199032       0.615971       0.423538      -1.057181       0.018213       0.005369       0.005917       0.019889       0.024729      -0.009076      -0.010098      -0.017423       0.008192      -0.027676      -0.003566       0.031242              9.471074      11.399748      -3.584839       0.190921       8.767528       2.607125       8.245947           0.026491
           44              C       8.921845       7.178574       8.569450       0.521628      19.720856 0.23067213E+03  0.47061375E+04                                 6.631514                            5.324304       0.294560       2.145728                    0.999739      23.066558      65.225653       0.651441       0.460852      -1.020439       0.009266      -0.058087      -0.037772       0.069905       0.040292      -0.035385       0.003868       0.161884      -0.187569      -0.076382      -0.051243       0.127625              7.207865       4.181886      -0.777001       1.009246       8.092087      -1.170631       9.349623           0.016754
           45              C       7.755057       8.847946       3.884984       0.591854      23.827490 0.25322524E+03  0.52566632E+04                                 7.604897                            5.636615       0.005888       2.058043                    0.999487      22.400408      62.659119       0.627107       0.470502      -1.021249      -0.002867      -0.055611       0.004090       0.055835       0.007967      -0.072423      -0.008982       0.105872       0.034521      -0.059859      -0.044927       0.104786              8.890941       6.035276      -0.000296       2.274733      13.364367       0.352801       7.273180           0.011958
           46              C       3.404580       0.962772       3.900883      -0.039357      37.613560 0.44375607E+03  0.10403741E+05                                 9.678297                            6.970331       0.094643       2.031210                    0.999266      27.382405      76.607192       0.636308       0.410576      -1.076442      -0.005065       0.027862      -0.005579       0.028863       0.008024      -0.007035      -0.002016       0.048978       0.040513      -0.032540       0.008504       0.024035             11.656274       6.983413      -0.825312       2.829203      19.010340      -0.059263       8.975070          -0.002573
           47              C       4.064655       1.653455       4.903643      -0.066879      32.594408 0.43851682E+03  0.10365733E+05                                 9.034174                            7.139357      -0.020291       1.987919                    0.999029      28.615919      83.379365       0.594469       0.435876      -1.048673      -0.002493       0.010027      -0.008999       0.013701      -0.004806      -0.022069      -0.015312       0.031484       0.019973      -0.031320      -0.001368       0.032688             10.083600       6.709444       0.774218       2.772609      14.342715       1.854869       9.198641           0.019506
           48              C       3.255307       3.703813       4.091668      -0.040368      28.389285 0.39833330E+03  0.92020114E+04                                 8.263218                            6.811881       0.046322       2.025344                    0.997733      27.709879      80.092238       0.606948       0.436836      -1.046994       0.013784      -0.012038      -0.008120       0.020021       0.000474      -0.016534      -0.011600      -0.016819       0.006288      -0.022655       0.001468       0.021187              8.869648       7.320518      -0.632941       3.385104       9.945606       0.286680       9.342820           0.019827
           49              C       2.604859       3.055274       3.076417      -0.086931      32.374919 0.45318002E+03  0.10794543E+05                                 8.929451                            7.192027      -0.007925       1.983142                    0.998844      29.146711      85.090135       0.600772       0.428019      -1.054063       0.021408      -0.020262      -0.005072       0.029909       0.009878       0.003351      -0.002520       0.017127      -0.004377      -0.013486      -0.000584       0.014070              9.768664       7.383469      -1.248891       2.947075      12.769058      -0.261275       9.153464          -0.005676
           50              C       2.673937       1.683829       2.969668      -0.086693      31.225268 0.42826139E+03  0.10054532E+05                                 8.665248                            6.954805      -0.006921       1.976613                    0.999573      29.081295      84.198685       0.615972       0.423538      -1.057181       0.012401       0.014381       0.005915       0.019889       0.009781      -0.012942      -0.004107       0.048650       0.008194      -0.027675      -0.003566       0.031241              9.471044       6.522112      -1.377997       2.454005      13.645103      -0.900747       8.245918           0.026430
           51              C       9.719898       4.848107       2.891309       0.521626      19.720948 0.23067351E+03  0.47061739E+04                                 6.631538                            5.324322       0.294541       2.145720                    0.999739      23.066666      65.226081       0.651439       0.460853      -1.020439      -0.049101       0.032387      -0.037772       0.069904       0.087398      -0.011062      -0.033833      -0.046339      -0.187568      -0.076381      -0.051244       0.127625              7.207891       6.844063      -1.981476      -0.650524       5.429950       1.402068       9.349659           0.016752
           52              C       3.805984       6.300210       1.793157       0.591854      23.827540 0.25322583E+03  0.52566797E+04                                 7.604912                            5.636624       0.005883       2.058041                    0.999487      22.400449      62.659306       0.627106       0.470502      -1.021248       0.051849      -0.020312      -0.004090       0.055835       0.045022      -0.038037      -0.062282      -0.057925       0.034521      -0.059860      -0.044927       0.104787              8.890960      12.118812      -2.752741       1.259110       7.280878       1.927055       7.273191           0.011964
           53              C      12.783392       7.013493       1.777258      -0.039358      37.613712 0.44375776E+03  0.10403793E+05                                 9.678329                            6.970348       0.094636       2.031207                    0.999266      27.382465      76.607455       0.636306       0.410577      -1.076442      -0.023298       0.016100       0.005579       0.028864       0.023691      -0.004736      -0.005578      -0.020278       0.040510      -0.032538       0.008503       0.024035             11.656317      16.346862      -5.061729       1.112243       9.646987       2.602098       8.975103          -0.002655
           54              C      11.882028       6.696816       0.774498      -0.066873      32.594333 0.43851531E+03  0.10365688E+05                                 9.034153                            7.139338      -0.020274       1.987924                    0.999029      28.615886      83.379199       0.594471       0.435875      -1.048674      -0.008108       0.006405       0.008999       0.013702       0.008651      -0.023047      -0.013795      -0.028005       0.019976      -0.031320      -0.001367       0.032688             10.083577      13.627163      -2.355657       2.832849       7.424945       1.761490       9.198624           0.019571
           55              C      10.347598       8.279389       1.586473      -0.040363      28.389299 0.39833316E+03  0.92020075E+04                                 8.263218                            6.811877       0.046329       2.025345                    0.997733      27.709880      80.092237       0.606948       0.436836      -1.046994       0.005286      -0.017521       0.008120       0.020022      -0.006004      -0.017383      -0.010283       0.011816       0.006288      -0.022655       0.001468       0.021187              8.869651       9.024138      -1.403724       1.656585       8.241993       2.965954       9.342822           0.019897
           56              C      11.206597       8.604667       2.601724      -0.086933      32.375098 0.45318271E+03  0.10794626E+05                                 8.929486                            7.192049      -0.007932       1.983139                    0.998844      29.146820      85.090574       0.600771       0.428019      -1.054063       0.009636      -0.027856       0.005071       0.029909       0.012953      -0.000915       0.004094       0.003531      -0.004376      -0.013487      -0.000583       0.014069              9.768706      10.915912      -2.847112       0.976786       9.236709       2.792758       9.153498          -0.005769
           57              C      12.427628       7.976402       2.708473      -0.086689      31.225331 0.42826193E+03  0.10054549E+05                                 8.665260                            6.954808      -0.006926       1.976611                    0.999573      29.081348      84.198908       0.615972       0.423538      -1.057181      -0.018214      -0.005371      -0.005917       0.019890       0.024729      -0.009076      -0.010098      -0.017422       0.008193      -0.027676      -0.003566       0.031242              9.471060      11.399733      -3.584835       0.190922       8.767516       2.607120       8.245932           0.026497
           58              C       6.640250       2.861279       2.786832       0.521626      19.720962 0.23067365E+03  0.47061784E+04                                 6.631545                            5.324326       0.294537       2.145719                    0.999739      23.066679      65.226159       0.651438       0.460853      -1.020438      -0.009267       0.058087       0.037772       0.069905       0.040293      -0.035385       0.003869       0.161885      -0.187569      -0.076382      -0.051243       0.127625              7.207899       4.181903      -0.777004       1.009251       8.092127      -1.170638       9.349668           0.016753
           59              N      11.574940       7.041680       6.373145       0.341608      22.082159 0.25596230E+03  0.51813532E+04                                 6.515176                            5.118305       0.170481       2.168878                    0.999412      20.737085      52.296577       0.788372       0.383802      -1.104964      -0.032862      -0.033267      -0.053300       0.070904       0.000387       0.033884       0.012183      -0.046940       0.042938      -0.049272       0.011206       0.038066              7.280364       5.691442      -0.106324       2.618504       8.905846       0.473110       7.243803           0.008626
           60              N       4.873276       2.718116      10.661278       0.341614      22.082142 0.25596203E+03  0.51813466E+04                                 6.515175                            5.118303       0.170481       2.168878                    0.999412      20.737073      52.296552       0.788372       0.383802      -1.104964       0.043855       0.016226       0.053300       0.070904      -0.017374       0.025068       0.025850       0.031571       0.042939      -0.049274       0.011207       0.038067              7.280362       8.279789      -1.277400       1.510430       6.317498       2.190663       7.243801           0.008589
           61              N       3.987155       2.998173       4.983137       0.341609      22.082174 0.25596250E+03  0.51813586E+04                                 6.515180                            5.118308       0.170477       2.168877                    0.999412      20.737097      52.296626       0.788372       0.383802      -1.104964       0.032863       0.033267       0.053299       0.070904       0.000387       0.033884       0.012183      -0.046941       0.042938      -0.049272       0.011206       0.038066              7.280368       5.691446      -0.106324       2.618506       8.905851       0.473111       7.243807           0.008633
           62              N      10.688819       7.321737       0.695004       0.341617      22.082159 0.25596223E+03  0.51813523E+04                                 6.515179                            5.118306       0.170476       2.168876                    0.999412      20.737085      52.296606       0.788372       0.383803      -1.104964      -0.043856      -0.016227      -0.053299       0.070904      -0.017374       0.025068       0.025850       0.031572       0.042940      -0.049274       0.011206       0.038068              7.280368       8.279796      -1.277401       1.510431       6.317503       2.190665       7.243806           0.008582
           63              O      10.931590       6.396390       5.395370      -0.525879      38.010298 0.60875893E+03  0.15011346E+05                                 8.884536                            7.620226       0.592603       2.236639                    0.997670      27.659280      72.295535       0.694401       0.357702      -1.146449       0.047660       0.046990       0.044558       0.080405       0.088896       0.093772       0.107572       0.063545       0.196230      -0.137868      -0.066085       0.203953              9.682656       9.900076       2.493604       3.301149       7.922691       3.235981      11.225201           0.026985
           64              O       7.080394       1.709264       6.587098      -0.570067      40.295698 0.60864466E+03  0.15099316E+05                                 9.357540                            7.698132       0.106298       2.084474                    0.994339      28.125450      75.214532       0.676199       0.365122      -1.133669       0.021632      -0.009642       0.012248       0.026663      -0.018933      -0.009707      -0.038578       0.095035       0.077914      -0.079148       0.037034       0.042114             10.377737       7.889120      -2.321088       3.090574      12.366863      -4.048533      10.877229           0.040139
           65              O       8.450185       1.806457       8.362539      -0.571227      35.731060 0.52740976E+03  0.12580102E+05                                 8.491331                            7.023557       0.521251       2.217561                    0.997599      27.440270      71.146014       0.732104       0.350750      -1.149079      -0.011474      -0.014186      -0.027722       0.033187       0.043671      -0.017000       0.046456       0.064997       0.081211      -0.088850       0.038154       0.050696              9.463509       7.796774       3.219703       2.487625      12.409303       3.483011       8.184449           0.042686
           66              O       5.781806       5.597285       9.644777      -0.540467      34.155671 0.51825218E+03  0.12335352E+05                                 8.318430                            7.027489       0.489837       2.212809                    0.996887      27.260824      71.125777       0.720121       0.357347      -1.141171       0.018198      -0.009796      -0.040118       0.045129       0.062616      -0.033203       0.025407      -0.035034       0.157166      -0.102499       0.038825       0.063675              9.115982       6.433701      -0.411570      -0.565625       5.789132       1.985102      15.125114           0.045760
           67              O       8.496726       4.074951      10.670930      -1.046455      39.473564 0.82095310E+03  0.22032632E+05                                 9.401873                            9.025465      -0.392609       1.875857                    0.994012      33.210775      93.540629       0.613347       0.372094      -1.124001      -0.011969       0.072751      -0.024035       0.077548      -0.033328       0.011169      -0.022456      -0.078869      -0.044876      -0.044479      -0.022245       0.066724              9.760637      10.111507       1.087006      -1.310463       8.552005       0.560191      10.618398           0.143460
           68              O       6.684192       4.426079       7.986987      -0.534490      39.041587 0.63318830E+03  0.15895569E+05                                 9.216071                            7.899698      -0.199819       1.997015                    0.992790      27.870934      75.462220       0.660151       0.369589      -1.127998      -0.035409       0.034468       0.029979       0.057798       0.016320      -0.054120       0.018859      -0.006919      -0.132042      -0.080892       0.030040       0.050852             10.019301      11.260080      -2.769350      -2.878464       8.200910       2.893550      10.596914           0.073506
           69              O       4.730153       2.395546       0.282771      -0.525883      38.010530 0.60876352E+03  0.15011490E+05                                 8.884577                            7.620259       0.592591       2.236633                    0.997670      27.659363      72.295869       0.694398       0.357703      -1.146449      -0.062459      -0.024055      -0.044559       0.080407       0.082550       0.136660       0.041089       0.091592       0.196225      -0.137867      -0.066082       0.203949              9.682702      10.131749       2.388823       4.309063       7.691107       1.673727      11.225249           0.026962
           70              O      11.584287       4.614941      10.447325      -0.570070      40.295961 0.60864936E+03  0.15099465E+05                                 9.357587                            7.698166       0.106285       2.084468                    0.994339      28.125541      75.214909       0.676197       0.365123      -1.133668      -0.000130      -0.023683      -0.012248       0.026663       0.023193      -0.039150       0.007058      -0.091180       0.077914      -0.079148       0.037033       0.042115             10.377792       9.862632      -3.213986      -2.414604      10.393465       4.484671      10.877279           0.040134
           71              O      10.931088       3.407006       8.671884      -0.571225      35.731137 0.52741121E+03  0.12580144E+05                                 8.491337                            7.023562       0.521262       2.217564                    0.997599      27.440320      71.146150       0.732105       0.350749      -1.149080       0.017655       0.004606       0.027722       0.033188       0.053241       0.035318      -0.034639       0.022696       0.081207      -0.088851       0.038156       0.050695              9.463516      14.043954       0.393220       4.198764       6.162140       0.830698       8.184454           0.042681
           72              O       8.577258       7.400764       7.389646      -0.540466      34.155504 0.51824879E+03  0.12335251E+05                                 8.318403                            7.027465       0.489841       2.212813                    0.996886      27.260742      71.125488       0.720122       0.357347      -1.141171       0.001423      -0.020619       0.040118       0.045129       0.028179       0.009462      -0.040724       0.117194       0.157164      -0.102500       0.038826       0.063674              9.115954       5.589500      -0.029625       1.575437       6.633293      -1.333614      15.125069           0.045760
           73              O       8.845108       4.299708       6.363493      -1.046457      39.473370 0.82094787E+03  0.22032454E+05                                 9.401838                            9.025434      -0.392609       1.875859                    0.994012      33.210681      93.540240       0.613348       0.372093      -1.124002      -0.061351       0.040894       0.024035       0.077550      -0.051622      -0.015856       0.019432       0.001996      -0.044873      -0.044479      -0.022245       0.066724              9.760599       9.633436       1.303275      -0.029808       9.029999      -1.424853      10.618362           0.143463
           74              O       9.272352       6.095825       9.047436      -0.534489      39.041720 0.63319092E+03  0.15895654E+05                                 9.216092                            7.899713      -0.199819       1.997013                    0.992790      27.870998      75.462462       0.660151       0.369589      -1.127998      -0.016808       0.046469      -0.029981       0.057799       0.008175      -0.005126      -0.057082       0.029083      -0.132038      -0.080891       0.030039       0.050851             10.019325       6.640609      -0.679303       1.449737      12.820425      -3.815304      10.596941           0.073504
           75              O       4.630505       3.643463       5.960912      -0.525880      38.010355 0.60876007E+03  0.15011380E+05                                 8.884540                            7.620229       0.592616       2.236642                    0.997670      27.659321      72.295636       0.694401       0.357702      -1.146450      -0.047660      -0.046989      -0.044560       0.080406       0.088896       0.093772       0.107572       0.063544       0.196229      -0.137868      -0.066085       0.203953              9.682660       9.900080       2.493605       3.301147       7.922697       3.235982      11.225203           0.026989
           76              O       8.481701       8.330589       4.769184      -0.570059      40.295504 0.60864135E+03  0.15099208E+05                                 9.357491                            7.698096       0.106328       2.084484                    0.994339      28.125409      75.214257       0.676203       0.365121      -1.133670      -0.021630       0.009642      -0.012250       0.026663      -0.018933      -0.009707      -0.038579       0.095034       0.077914      -0.079148       0.037034       0.042114             10.377679       7.889084      -2.321073       3.090557      12.366784      -4.048502      10.877167           0.040138
           77              O       7.111910       8.233396       2.993743      -0.571237      35.731350 0.52741474E+03  0.12580254E+05                                 8.491387                            7.023599       0.521233       2.217554                    0.997599      27.440363      71.146407       0.732100       0.350751      -1.149078       0.011475       0.014188       0.027720       0.033187       0.043670      -0.017000       0.046455       0.065000       0.081213      -0.088850       0.038155       0.050695              9.463577       7.796824       3.219732       2.487641      12.409412       3.483040       8.184496           0.042688
           78              O       9.780289       4.442568       1.711505      -0.540460      34.155712 0.51825281E+03  0.12335367E+05                                 8.318419                            7.027477       0.489874       2.212818                    0.996887      27.260895      71.125894       0.720124       0.357346      -1.141172      -0.018199       0.009800       0.040119       0.045130       0.062617      -0.033202       0.025407      -0.035031       0.157173      -0.102501       0.038824       0.063677              9.115971       6.433690      -0.411568      -0.565627       5.789124       1.985102      15.125099           0.045760
           79              O       7.065369       5.964902       0.685352      -1.046465      39.473927 0.82096277E+03  0.22032961E+05                                 9.401943                            9.025528      -0.392618       1.875852                    0.994012      33.210930      93.541274       0.613343       0.372094      -1.124000       0.011970      -0.072751       0.024035       0.077548      -0.033328       0.011169      -0.022456      -0.078870      -0.044880      -0.044479      -0.022247       0.066725              9.760712      10.111593       1.087019      -1.310480       8.552061       0.560200      10.618484           0.143463
           80              O       8.877903       5.613774       3.369295      -0.534493      39.041878 0.63319408E+03  0.15895754E+05                                 9.216118                            7.899734      -0.199816       1.997013                    0.992790      27.871067      75.462713       0.660150       0.369589      -1.127998       0.035410      -0.034469      -0.029979       0.057799       0.016321      -0.054121       0.018859      -0.006919      -0.132040      -0.080892       0.030040       0.050852             10.019355      11.260145      -2.769368      -2.878483       8.200949       2.893568      10.596970           0.073507
           81              O      10.831942       7.644307      11.073511      -0.525884      38.010629 0.60876552E+03  0.15011552E+05                                 8.884591                            7.620270       0.592592       2.236633                    0.997670      27.659410      72.296024       0.694398       0.357703      -1.146449       0.062458       0.024055       0.044561       0.080408       0.082550       0.136659       0.041089       0.091592       0.196223      -0.137866      -0.066082       0.203948              9.682717      10.131767       2.388828       4.309070       7.691119       1.673728      11.225266           0.026958
           82              O       3.977808       5.424912       0.908957      -0.570062      40.295795 0.60864648E+03  0.15099370E+05                                 9.357541                            7.698132       0.106320       2.084479                    0.994339      28.125512      75.214669       0.676201       0.365121      -1.133670       0.000130       0.023682       0.012249       0.026663       0.023193      -0.039150       0.007058      -0.091180       0.077916      -0.079149       0.037033       0.042115             10.377738       9.862578      -3.213965      -2.414586      10.393416       4.484644      10.877221           0.040134
           83              O       4.631007       6.632847       2.684398      -0.571236      35.731435 0.52741628E+03  0.12580298E+05                                 8.491393                            7.023603       0.521249       2.217557                    0.997599      27.440421      71.146556       0.732101       0.350750      -1.149079      -0.017656      -0.004606      -0.027721       0.033188       0.053242       0.035316      -0.034640       0.022694       0.081210      -0.088851       0.038157       0.050694              9.463585      14.044076       0.393216       4.198797       6.162178       0.830700       8.184500           0.042682
           84              O       6.984837       2.639089       3.966636      -0.540461      34.155585 0.51825018E+03  0.12335289E+05                                 8.318400                            7.027460       0.489878       2.212821                    0.996887      27.260829      71.125666       0.720125       0.357346      -1.141172      -0.001426       0.020620      -0.040119       0.045130       0.028181       0.009462      -0.040725       0.117194       0.157169      -0.102502       0.038825       0.063676              9.115951       5.589497      -0.029626       1.575439       6.633289      -1.333617      15.125068           0.045760
           85              O       6.716987       5.740145       4.992789      -1.046467      39.473758 0.82095816E+03  0.22032803E+05                                 9.401911                            9.025500      -0.392615       1.875854                    0.994012      33.210847      93.540917       0.613345       0.372094      -1.124001       0.061350      -0.040896      -0.024034       0.077549      -0.051622      -0.015856       0.019434       0.002000      -0.044876      -0.044479      -0.022246       0.066725              9.760677       9.633510       1.303295      -0.029805       9.030072      -1.424873      10.618450           0.143465
           86              O       6.289743       3.944028       2.308846      -0.534495      39.042042 0.63319730E+03  0.15895857E+05                                 9.216147                            7.899757      -0.199819       1.997011                    0.992790      27.871141      75.463009       0.660148       0.369590      -1.127998       0.016807      -0.046470       0.029981       0.057800       0.008176      -0.005127      -0.057083       0.029084      -0.132037      -0.080891       0.030039       0.050852             10.019388       6.640645      -0.679305       1.449747      12.820511      -3.815333      10.597007           0.073507

******************************************************
Auxiliary information for the entire system
The total spin magnetic moment of the unit cell is   29.999809
The total net atomic charge of the unit cell is   -0.000000
Accuracy of reproducing the electrostatic potential in the unit cell:
  The inner radius (bohr) =    5.0000
  The outer radius (bohr) =   12.0000
  Valid grid points have density less than (e/(bohr^3)) =    0.0001
  The number of valid grid points were=         8178
  The rms potential error without charges in kcal/mol is=      1.76536
  The rms potential error with partial charges in kcal/mol is=      0.37776
  The RRMSE value at monopole order=      0.21399
  The rms potential error with partial charges and cloud penetration in kcal/mol is=      0.38485
  The RRMSE value at monopole order with cloud penetration is=      0.21800
  The rms potential error with partial charges and atomic dipoles in kcal/mol is=      0.29247
  The RRMSE value at dipole order=      0.16567
  The rms potential error with partial charges, atomic dipoles and cloud penetration in kcal/mol is=      0.28738
  The RRMSE value at dipole order with cloud penetration=      0.16279

******************************************************
The electron densities and ab initio electrostatic potential were computed in VASP using the PBE functional and
projector augmented wave method. See the main text of the journal article for a description of computational details.
The atomic charges, dipoles, and quadrupoles were computed with the DDEC6 method as described in
(a) T. A. Manz and N. Gabaldon Limas, RSC Adv. 6 (2016) 47771-47801 DOI: 10.1039/c6ra04656h
(b) N. Gabaldon Limas and T. A. Manz, RSC Adv. 8 (2018) 2678-2707 DOI: 10.1039/c7ra11829e.
For each atom in the material, the electron cloud parameters were fit to the spherically averaged atom-in-material
electron density using radial positions for which this density was between 10^-4 and 10^-2 electrons per cubic bohr.
The polarizabilities, dispersion coefficients, and quantum Drude oscillator (QDO) parameters were fit using the MCLF method.
The magnetic structure of the system was optimized in VASP from the default ferromagnetic initial guess using spin polarization.
The atomic spin moments (ASMs) were computed on this optimized magnetic structure using the DDEC6 partition as inputs
to the method of T. A. Manz and D. S. Sholl, J. Chem. Theory Comput. 7 (2011) 4146-4164 DOI: 10.1021/ct200539n.
The RMSE and RRMSE were computed using a uniform grid with Ewald summation.
