# Supplementary material for: A collection of forcefield precursors for metal–organic frameworks
Source: RSC Adv. 2019 Nov 13;9(63):36492–507. doi: 10.1039/c9ra07327b (PMC9075174; doi:10.1039/c9ra07327b)
Supplement: RA-009-C9RA07327B-s5542 [file RA-009-C9RA07327B-s5542.xyz]

  142
jmolscript: load "" {1 1 1} spacegroup "x,y,z" unitcell [{     13.177000     0.000000     0.000000 }, {      2.326081    13.020762     0.000000 }, {     -2.326149     0.048617    13.020659 }]
Zn    -0.751768     4.763929     9.212507     0.933852
Zn     1.648260     3.102344     7.955623     0.993105
Zn     5.836737     3.839140     8.291165     0.933858
Zn     8.236749     5.102221     9.948044     0.993098
H      5.992267    -0.023722     2.713505     0.098182
H      7.856535    11.899445     1.682269     0.092077
H     10.280848    11.332966     0.266924     0.092291
H      9.400213    10.175047     0.864572     0.096407
H      9.423400    11.345326     4.274682     0.095046
H     10.384288    10.250672     3.682242     0.092972
H      8.961645     0.005441     1.805965     0.096326
H     11.764609    11.984666     2.885378     0.088911
H      4.001651     0.421089     1.184880     0.120868
H      4.716271     1.906784    12.002443     0.133862
H      0.199283     1.627418    12.855297     0.111427
H      3.252527     3.042541    10.700378     0.114404
H      7.998623     9.469058    11.952965     0.131961
H     13.238847     8.500521     1.546854     0.132162
H      8.819470     7.834769    10.508974     0.115462
H     14.104815     6.979323     0.052083     0.121064
H      6.520626     8.412562     3.446568     0.126270
H      9.877822     9.318404     5.430917     0.128036
H      6.024829     6.779087     5.010350     0.117135
H      9.440622     7.581778     6.917876     0.120005
H     10.939965     0.304918     3.549432     0.120089
H      7.846661     1.809948     5.596279     0.138094
H     12.379248     1.318160     5.005141     0.103538
H      9.319662     2.820616     7.059801     0.118095
H     14.906862    10.307362     0.033854     0.098181
H     14.445037    11.342690     1.127589     0.092081
H      3.692340    12.760142     1.688779     0.092292
H      2.811702    12.166821     2.848920     0.096409
H      2.834913     8.752361     1.691384     0.095040
H      3.795793     9.348885     2.783817     0.092967
H      4.699235    11.214787     0.001302     0.096341
H      5.176118    10.139270     1.046861     0.088918
H     10.590091    11.882934    12.603998     0.120861
H     11.304776     1.059888    11.158705     0.133862
H      6.787790     0.208083    11.441253     0.111428
H      9.841031     2.357706    10.018095     0.114403
H      1.410166     1.081130     3.596306     0.131944
H      6.650332    11.490795     4.525981     0.132163
H      2.230997     2.531215     5.225190     0.115470
H      7.516284    12.991237     6.041586     0.121066
H     13.109120     9.591420     4.621032     0.126260
H      3.289331     7.603702     3.722606     0.128038
H     12.613322     8.033748     6.260333     0.117133
H      2.852130     6.123236     5.464771     0.119995
H      4.351417     9.518830    12.728996     0.120081
H      1.258132     7.466376    11.231620     0.138076
H      5.790713     8.059346    11.721197     0.103540
H      2.731145     5.999089    10.226426     0.118094
C      9.821175    11.649040     2.270803     0.079841
C      8.590975    12.474638     1.943984    -0.067241
C     10.140937    10.772079     1.046861    -0.076658
C      9.591539    10.781248     3.502557    -0.082718
C     11.017056    12.529142     2.592413    -0.074428
C      5.665145     0.981197     0.196612     0.277858
C      4.317351     0.923620     0.468744    -0.253682
C      3.803866     1.839689    12.166504    -0.198199
C      1.111997     1.673651    12.683424    -0.075475
C      2.931944     2.515197    11.396983    -0.075033
C      1.568262     2.445721    11.620938    -0.079774
C      0.589070     3.183506    10.791522     0.576864
C     11.711351     9.110764     0.385412     0.274139
C      8.744554     8.964718    12.184733    -0.235670
C     12.827691     8.373746     0.722647    -0.214362
C      9.249076     7.991438    11.318859    -0.082845
C     11.004983     7.499801    12.860505    -0.076544
C     10.358287     7.267363    11.635261    -0.070226
C     10.915908     6.263878    10.700378     0.595997
C      8.268033     8.988549     4.269474     0.277732
C      7.104470     8.251136     4.152288    -0.230929
C      9.122059     8.785452     5.322845    -0.252023
C      6.809038     7.271564     5.088474    -0.080181
C      8.837013     7.764116     6.232989    -0.067554
C      7.677091     7.020285     6.140543    -0.061052
C      7.394750     5.977198     7.153550     0.622130
C      9.253679     0.957926     4.425722     0.280369
C     10.608509     0.810155     4.255151    -0.253232
C      8.763937     1.709256     5.480395    -0.216175
C     11.462204     1.411089     5.134046    -0.073185
C      9.648791     2.306279     6.357988    -0.058002
C     11.012146     2.154684     6.209552    -0.072762
C     11.976290     2.765020     7.165269     0.632407
C      3.232680    10.755095     1.380190     0.079852
C      2.002482    11.078828     0.553378    -0.067258
C      3.552431    11.982303     2.252574    -0.076667
C      3.003045     9.526588     2.252574    -0.082703
C      4.428567    10.430200     0.501295    -0.074471
C     12.253583    12.869105    12.040203     0.277842
C     10.905790    12.597189    12.098796    -0.253635
C     10.392371     0.896080    11.226412    -0.198206
C      7.700504     0.379782    11.394379    -0.075490
C      9.520448     1.663074    10.548036    -0.075033
C      8.156767     1.439379    10.618347    -0.079763
C      7.177575     2.266035     9.877472     0.576868
C      5.122832    12.649952     3.911406     0.274156
C      2.156096     0.851247     4.101508    -0.235650
C      6.239170    12.315471     4.649677    -0.214353
C      2.660609     1.720750     5.071547    -0.082853
C      4.416521     0.180949     5.568936    -0.076554
C      3.769818     1.407053     5.796797    -0.070244
C      4.327429     2.345678     6.796784     0.596051
C      1.679534     8.766369     4.048123     0.277728
C     13.692967     8.886308     4.785092    -0.230908
C      2.533565     7.713763     4.255151    -0.252024
C     13.397534     7.953786     5.768152    -0.080188
C      2.248518     6.807437     5.279877    -0.067547
C      1.088592     6.902661     6.023357    -0.061048
C      0.806251     5.893554     7.070218     0.622134
C      2.665139     8.640107    12.079265     0.280388
C      4.019968     8.811228    12.226399    -0.253227
C      2.175407     7.582635    11.331880    -0.216144
C      4.873670     7.930095    11.628751    -0.073193
C      3.060268     6.702818    10.738137    -0.058022
C      4.423622     6.851819    10.889177    -0.072769
C      5.387774     5.893830    10.282414     0.632413
O      6.632491     0.309240     0.871082    -0.191550
O     11.305726    10.028835     1.320816    -0.197305
O      8.482667     9.922517     3.290190    -0.207869
O      8.298597     0.396597     3.622608    -0.194706
O     -0.603757     3.224516    11.069253    -0.503670
O      1.034956     3.827913     9.747916    -0.610163
O     10.191957     5.579796     9.941013    -0.543565
O     12.166245     6.118282    10.659102    -0.499082
O      6.398073     5.235709     6.990792    -0.558651
O      8.203678     5.901306     8.100152    -0.580902
O      0.000569     2.561148     6.964750    -0.579997
O     11.487404     3.442614     8.104970    -0.553569
O      0.043929    12.197148    12.714674    -0.191553
O      4.717217    11.711126     2.996835    -0.197320
O      1.894168     9.742160     3.110505    -0.207857
O      1.710050     9.445312    12.637591    -0.194695
O      5.984749     1.988153     9.837498    -0.503674
O      7.623459     3.307229     9.229173    -0.610174
O      3.603469     3.107592     7.478025    -0.543581
O      5.577764     2.387497     6.942225    -0.499111
O     -0.190432     6.059080     7.811093    -0.558653
O      1.615183     4.947242     7.149644    -0.580904
O      6.589050     6.095108    10.485537    -0.579989
O      4.898896     4.951604     9.608335    -0.553571

The following XYZ coordinates are in angstroms. Other properties are in atomic units.
The sperically averaged electron density of each atom fit to a function of the form exp(a - br)
eigen_1, eigen_2 and eigen_3 are the three eigenvalues of traceless quadrupole moment tensor
  atom number  atomic symbol              X              Y              Z     net charge C6 coefficient C8 coefficient C10 coefficient fluctuating dipole atomic polarizability isotropic forcefield polarizability              a              b squared Pearson coefficient          <r^3>          <r^4>         wp_QDO          m_QDO          q_QDO       dipole_x       dipole_y       dipole_z         dipole            Qxy            Qxz            Qyz     Q(x^2-y^2)  Q(3z^2 - R^2)        eigen_1        eigen_2        eigen_3 static polarizability      alpha(xx)      alpha(xy)      alpha(xz)      alpha(yy)      alpha(yz)      alpha(zz) atomic spin moment
            1             Zn      -0.751768       4.763929       9.212507       0.933852      93.162020 0.18833288E+04  0.60080999E+05                                17.096660                           14.376973       0.169828       1.925111                    0.998496      45.435683     124.555276       0.466504       0.411567      -1.134772      -0.033302       0.030249       0.010398       0.046175       0.007913       0.050190      -0.018376       0.075729      -0.097131      -0.064694      -0.012378       0.077072             20.520552      18.167958      -3.158798      -2.251789      21.046828       2.532717      22.346870           0.000001
            2             Zn       1.648260       3.102344       7.955623       0.993105      83.557990 0.15564986E+04  0.47458403E+05                                15.962347                           13.188950       0.211184       1.949063                    0.998463      43.991899     118.832957       0.479335       0.419086      -1.126926       0.042240       0.007483      -0.001422       0.042921       0.049941       0.033255       0.001293      -0.103683       0.056878      -0.090016       0.023061       0.066955             18.703479      24.373031      -1.611273      -2.171405      13.669463       0.829351      18.067944          -0.000002
            3             Zn       5.836737       3.839140       8.291165       0.933858      93.161670 0.18833156E+04  0.60080485E+05                                17.096640                           14.376936       0.169739       1.925087                    0.998497      45.435504     124.554750       0.466504       0.411567      -1.134772      -0.033298      -0.010511      -0.030201       0.046166      -0.050215      -0.007722      -0.018345       0.086575      -0.064645      -0.064696      -0.012380       0.077076             20.520564      18.167929       2.263602       3.150382      22.365883       2.527792      21.027881           0.000001
            4             Zn       8.236749       5.102221       9.948044       0.993098      83.558526 0.15565127E+04  0.47458938E+05                                15.962412                           13.189005       0.211199       1.949066                    0.998463      43.992058     118.833499       0.479334       0.419086      -1.126926       0.042244       0.001379      -0.007488       0.042925      -0.033424      -0.049815       0.001383      -0.080293       0.127052      -0.090006       0.023056       0.066950             18.703559      24.373026       2.177490       1.603219      18.074226       0.812937      13.663425          -0.000002
            5              H       5.992267      -0.023722       2.713505       0.098182       1.247262 0.10134724E+02  0.10609045E+03                                 1.953210                            1.888138      -1.233760       2.282919                    0.993415       3.903551      11.472359       0.443562       1.319128      -0.700028      -0.006204       0.024275       0.026923       0.036778      -0.006145      -0.003924       0.000653      -0.029912       0.001514      -0.017207       0.001160       0.016047              1.999332       1.841022      -0.183841      -0.163363       1.839048       0.332804       2.317926           0.000001
            6              H       7.856535      11.899445       1.682269       0.092077       1.078649 0.84136277E+01  0.84436320E+02                                 1.797861                            1.738738      -1.130173       2.329292                    0.994063       3.858643      11.262584       0.452943       1.347462      -0.693296      -0.024208      -0.021236      -0.011503       0.034195       0.007797       0.004194       0.003772       0.003633       0.011552      -0.009941      -0.000766       0.010707              1.846130       2.100313       0.242382       0.197665       1.854857       0.027756       1.583222           0.000002
            7              H      10.280848      11.332966       0.266924       0.092291       1.173171 0.93128792E+01  0.95129942E+02                                 1.854319                            1.793276      -0.997068       2.389672                    0.996466       3.755486      10.784749       0.463053       1.294916      -0.705628       0.008304       0.021578      -0.028935       0.037038       0.004074      -0.003106      -0.008782       0.015051       0.017505      -0.014615       0.002273       0.012342              1.894421       1.644569       0.025180      -0.210961       2.007747      -0.318034       2.030947           0.000001
            8              H       9.400213      10.175047       0.864572       0.096407       1.092809 0.85092348E+01  0.85125530E+02                                 1.778501                            1.721410      -0.999970       2.392654                    0.996617       3.700930      10.576008       0.468843       1.305898      -0.702950      -0.025864      -0.023734      -0.004590       0.035402      -0.000104       0.009788      -0.000216      -0.003397      -0.033726      -0.016042       0.007296       0.008746              1.817057       2.055422       0.337171      -0.007772       1.822140       0.172110       1.573609           0.000001
            9              H       9.423400      11.345326       4.274682       0.095046       1.201861 0.97474315E+01  0.10062185E+03                                 1.881048                            1.833325      -1.015940       2.382920                    0.996450       3.751622      10.799342       0.458864       1.293064      -0.706503      -0.009185       0.020626       0.028783       0.036582      -0.001658      -0.004510       0.008465       0.014394       0.015914      -0.013639       0.001516       0.012123              1.910974       1.668731      -0.063457      -0.197614       2.057953       0.304092       2.006240           0.000001
           10              H      10.384288      10.250672       3.682242       0.092972       1.123284 0.87953807E+01  0.88729086E+02                                 1.803779                            1.742018      -1.178984       2.301501                    0.995046       3.828042      10.989432       0.469259       1.293844      -0.704499       0.026672      -0.021374       0.005823       0.034672       0.001245       0.009861       0.001247      -0.002654      -0.029539      -0.015071       0.005426       0.009645              1.847638       2.091575      -0.301200      -0.044205       1.834187      -0.198866       1.617153           0.000001
           11              H       8.961645       0.005441       1.805965       0.096326       1.266269 0.10206285E+02  0.10650578E+03                                 1.946557                            1.875403      -1.101137       2.347376                    0.995051       3.760240      10.859131       0.454201       1.292269      -0.707085       0.006528       0.022409      -0.027892       0.036370       0.004427      -0.005310      -0.000126      -0.026314       0.007445      -0.016556       0.003811       0.012745              1.990870       1.754970       0.135732      -0.148102       1.815017      -0.320806       2.402623           0.000001
           12              H      11.764609      11.984666       2.885378       0.088911       1.128423 0.88769545E+01  0.90228160E+02                                 1.844214                            1.777981      -1.207118       2.286877                    0.994273       3.950589      11.579515       0.451239       1.335431      -0.695314       0.024308      -0.019520       0.014533       0.034397      -0.005819       0.002979      -0.003999       0.006234       0.008131      -0.008337      -0.000502       0.008840              1.894653       2.120776      -0.222220       0.229968       1.901850       0.018570       1.661333           0.000001
           13              H       4.001651       0.421089       1.184880       0.120868       0.997823 0.70579955E+01  0.68138214E+02                                 1.730149                            1.611222      -1.281994       2.271944                    0.993510       3.767105      10.967458       0.459977       1.379305      -0.685716      -0.014769      -0.013133       0.024300       0.031323       0.001063      -0.001387      -0.011920       0.019878      -0.007388      -0.017907       0.006131       0.011776              1.801399       1.672656       0.132281      -0.202299       1.708432      -0.524261       2.023110           0.000001
           14              H       4.716271       1.906784      12.002443       0.133862       1.122841 0.79659711E+01  0.77998869E+02                                 1.772907                            1.640202      -1.112649       2.361253                    0.996787       3.452118       9.602660       0.493935       1.266447      -0.711888       0.033404       0.006949      -0.008975       0.035280       0.003082       0.002755      -0.008393       0.014071      -0.019709      -0.014350       0.003309       0.011041              1.837382       2.507963       0.007705      -0.250041       1.456071      -0.157402       1.548114          -0.000001
           15              H       0.199283       1.627418      12.855297       0.111427       1.168933 0.85670301E+01  0.85336264E+02                                 1.815425                            1.698124      -1.021307       2.395809                    0.997350       3.530672       9.872779       0.487150       1.262233      -0.713210      -0.038480      -0.000745       0.008431       0.039400       0.002082      -0.006068      -0.005408       0.020640      -0.002963      -0.012416      -0.001667       0.014083              1.864866       2.488755       0.086792      -0.098042       1.533579      -0.178156       1.572264           0.000000
           16              H       3.252527       3.042541      10.700378       0.114404       0.992920 0.68695847E+01  0.66108297E+02                                 1.751269                            1.610489      -1.284307       2.273316                    0.993790       3.787489      11.138668       0.449536       1.415846      -0.678815       0.018221       0.022806      -0.025205       0.038567      -0.001014      -0.004697      -0.008617       0.007533       0.000328      -0.011628       0.002629       0.008999              1.844194       1.670724       0.167011      -0.216098       1.833116      -0.558316       2.028743           0.000000
           17              H       7.998623       9.469058      11.952965       0.131961       1.031948 0.74387826E+01  0.70945357E+02                                 1.623537                            1.546843      -0.893140       2.461282                    0.999244       3.211345       8.555301       0.532430       1.206207      -0.727271      -0.028981       0.016001      -0.017007       0.037218      -0.013088       0.011569       0.003538       0.007857       0.013803      -0.020084       0.003228       0.016856              1.649199       1.877129      -0.338140       0.076817       1.631029       0.091193       1.439440           0.000000
           18              H      13.238847       8.500521       1.546854       0.132162       1.026188 0.72912589E+01  0.70801366E+02                                 1.755603                            1.634352      -1.247349       2.302086                    0.994197       3.631237      10.523240       0.459142       1.373788      -0.687986       0.015715       0.000065       0.028173       0.032259      -0.010309       0.004109       0.002664       0.007683       0.008210      -0.013636       0.003474       0.010161              1.816593       1.745122       0.051865       0.450659       1.464238       0.178179       2.240418           0.000001
           19              H       8.819470       7.834769      10.508974       0.115462       1.138341 0.81065867E+01  0.79645714E+02                                 1.784155                            1.651398      -1.033905       2.393586                    0.996750       3.473242       9.646950       0.494180       1.261528      -0.713279      -0.020964      -0.000389      -0.037052       0.042574      -0.010732       0.008360       0.002419       0.011770       0.021856      -0.017592       0.003029       0.014563              1.854204       1.723401       0.098053       0.397172       1.582900       0.346890       2.256312          -0.000001
           20              H      14.104815       6.979323       0.052083       0.121064       1.123639 0.82303435E+01  0.80609147E+02                                 1.735736                            1.642770      -0.841367       2.488591                    0.999453       3.270307       8.866563       0.508596       1.229609      -0.722844       0.034948      -0.020077       0.010618       0.041680      -0.010669       0.009851       0.002009       0.006618      -0.001821      -0.015189       0.000308       0.014881              1.767559       2.058922      -0.394586       0.150246       1.704706       0.043594       1.539049          -0.000001
           21              H       6.520626       8.412562       3.446568       0.126270       1.067737 0.75633536E+01  0.73124661E+02                                 1.721521                            1.604597      -0.874393       2.470830                    0.998999       3.383059       9.360374       0.496258       1.276582      -0.710256      -0.022224       0.002476      -0.024675       0.033300       0.009236       0.010649      -0.007894       0.009507      -0.000234      -0.018795       0.005074       0.013720              1.770088       1.867770      -0.079971       0.464910       1.496607      -0.233413       1.945888           0.000001
           22              H       9.877822       9.318404       5.430917       0.128036       1.048492 0.75391729E+01  0.72144993E+02                                 1.639095                            1.554377      -0.901028       2.453623                    0.999104       3.255204       8.687060       0.532602       1.201768      -0.727933       0.029523       0.016835       0.011379       0.035840       0.012548       0.014185      -0.005025       0.010164      -0.004489      -0.021184       0.001940       0.019244              1.669997       1.869121       0.387461      -0.003538       1.693992      -0.182503       1.446878          -0.000000
           23              H       6.024829       6.779087       5.010350       0.117135       1.099652 0.79040150E+01  0.76561884E+02                                 1.694024                            1.594833      -0.876306       2.467726                    0.999064       3.305796       8.885998       0.523995       1.206741      -0.726929      -0.033465      -0.021992      -0.004929       0.040347       0.010470       0.009787      -0.001483       0.015781      -0.003944      -0.015234      -0.002237       0.017471              1.726624       2.068304       0.415768       0.063255       1.680402      -0.106344       1.431167          -0.000000
           24              H       9.440622       7.581778       6.917876       0.120005       1.042293 0.73906758E+01  0.70651816E+02                                 1.657422                            1.558906      -0.866745       2.473902                    0.999276       3.288115       8.884379       0.519613       1.233069      -0.720416       0.029124      -0.009553       0.028961       0.042169       0.004450       0.013431      -0.002981       0.010403      -0.004942      -0.014368      -0.001945       0.016313              1.696012       1.714855      -0.077797       0.360314       1.465880      -0.289732       1.907300          -0.000000
           25              H      10.939965       0.304918       3.549432       0.120089       1.045081 0.73622733E+01  0.70696022E+02                                 1.690463                            1.576312      -0.945748       2.427738                    0.998691       3.426662       9.445793       0.503987       1.265621      -0.711856       0.016950      -0.015363      -0.023551       0.032833      -0.002760      -0.002998       0.012796       0.021320       0.005505      -0.019341       0.005677       0.013664              1.750883       1.635150      -0.088476      -0.144927       1.663855       0.531513       1.953643           0.000001
           26              H       7.846661       1.809948       5.596279       0.138094       1.043829 0.73394547E+01  0.70603500E+02                                 1.703298                            1.585454      -1.151644       2.346597                    0.996751       3.430248       9.543972       0.495757       1.284325      -0.707429      -0.032644       0.007945       0.006548       0.034229      -0.000988       0.002355       0.009129       0.009988       0.005524      -0.012233       0.003859       0.008375              1.755927       2.385373      -0.105100      -0.137719       1.411124       0.154098       1.471284          -0.000001
           27              H      12.379248       1.318160       5.005141       0.103538       1.060870 0.74910112E+01  0.72176911E+02                                 1.691839                            1.577716      -1.025702       2.384470                    0.997312       3.527750       9.711176       0.510152       1.246088      -0.715300       0.036512      -0.002385      -0.004993       0.036929       0.001314      -0.004875       0.006770       0.015021      -0.004688      -0.012142       0.001714       0.010429              1.738544       2.413391      -0.050730      -0.102532       1.360219       0.150773       1.442022          -0.000000
           28              H       9.319662       2.820616       7.059801       0.118095       0.942251 0.64626799E+01  0.60930696E+02                                 1.664887                            1.543333      -1.038066       2.395893                    0.997196       3.544591      10.143173       0.470051       1.382096      -0.686505      -0.017076       0.024368       0.029445       0.041862      -0.004356      -0.003422       0.007969       0.008020      -0.004982      -0.010488      -0.000218       0.010706              1.739962       1.579984      -0.160220      -0.227473       1.632801       0.468896       2.007102           0.000000
           29              H      14.906862      10.307362       0.033854       0.098181       1.247236 0.10134462E+02  0.10608710E+03                                 1.953189                            1.888119      -1.233744       2.282926                    0.993415       3.903538      11.472318       0.443563       1.319135      -0.700026      -0.006202      -0.027016      -0.024175       0.036779       0.003949       0.006131       0.000706      -0.015720       0.044098      -0.017209       0.001161       0.016048              1.999311       1.840999       0.164043       0.183225       2.320383       0.331003       1.836550           0.000001
           30              H      14.445037      11.342690       1.127589       0.092081       1.078652 0.84136675E+01  0.84436874E+02                                 1.797869                            1.738746      -1.130204       2.329281                    0.994062       3.858654      11.262651       0.452940       1.347468      -0.693295      -0.024209       0.011583       0.021191       0.034195      -0.004222      -0.007781       0.003742      -0.003988      -0.011311      -0.009941      -0.000764       0.010705              1.846139       2.100329      -0.198570      -0.241641       1.583439       0.028768       1.854649           0.000002
           31              H       3.692340      12.760142       1.688779       0.092292       1.173153 0.93127147E+01  0.95127987E+02                                 1.854313                            1.793272      -0.997035       2.389686                    0.996468       3.755465      10.784727       0.463049       1.294933      -0.705624       0.008304       0.028853      -0.021686       0.037037       0.003089      -0.004086      -0.008841      -0.001157      -0.031138      -0.014616       0.002277       0.012339              1.894415       1.644565       0.210861      -0.025964       2.028564      -0.318108       2.010117           0.000001
           32              H       2.811702      12.166821       2.848920       0.096409       1.092805 0.85092283E+01  0.85125596E+02                                 1.778512                            1.721421      -1.000001       2.392638                    0.996617       3.700937      10.576096       0.468836       1.305916      -0.702946      -0.025864       0.004678       0.023715       0.035401      -0.009787       0.000140      -0.000148       0.015168       0.021962      -0.016042       0.007295       0.008747              1.817067       2.055434       0.006513      -0.337196       1.574909       0.173035       1.820859           0.000001
           33              H       2.834913       8.752361       1.691384       0.095040       1.201866 0.97474654E+01  0.10062218E+03                                 1.881045                            1.833321      -1.015905       2.382932                    0.996452       3.751626      10.799313       0.458868       1.293054      -0.706505      -0.009182      -0.028862      -0.020520       0.036584       0.004517       0.001642       0.008411      -0.000822      -0.029737      -0.013641       0.001517       0.012125              1.910971       1.668726       0.197847       0.062720       2.008512       0.304278       2.055674           0.000001
           34              H       3.795793       9.348885       2.783817       0.092967       1.123273 0.87953058E+01  0.88728529E+02                                 1.803804                            1.742040      -1.178911       2.301533                    0.995048       3.828059      10.989650       0.469242       1.293888      -0.704489       0.026674      -0.005743       0.021394       0.034672      -0.009866      -0.001205       0.001305       0.013430       0.018719      -0.015071       0.005428       0.009643              1.847664       2.091605       0.045329       0.301043       1.615693      -0.198054       1.835696           0.000001
           35              H       4.699235      11.214787       0.001302       0.096341       1.266175 0.10205346E+02  0.10649343E+03                                 1.946452                            1.875310      -1.101062       2.347415                    0.995054       3.760095      10.858545       0.454215       1.292260      -0.707087       0.006529       0.027803      -0.022510       0.036365       0.005292      -0.004444      -0.000091      -0.016882       0.035755      -0.016557       0.003812       0.012745              1.990758       1.754886       0.147577      -0.136270       2.400067      -0.322953       1.817322           0.000001
           36              H       5.176118      10.139270       1.046861       0.088918       1.128401 0.88766445E+01  0.90223140E+02                                 1.844093                            1.777874      -1.206775       2.287015                    0.994276       3.950411      11.578420       0.451287       1.335316      -0.695337       0.024300      -0.014454       0.019587       0.034396      -0.002962       0.005824      -0.004021      -0.000915      -0.013326      -0.008330      -0.000507       0.008837              1.894525       2.120622      -0.229108       0.223047       1.661376       0.019467       1.901579           0.000001
           37              H      10.590091      11.882934      12.603998       0.120861       0.997713 0.70571405E+01  0.68129269E+02                                 1.730188                            1.611253      -1.281555       2.272155                    0.993516       3.767071      10.968025       0.459908       1.379527      -0.685674      -0.014774      -0.024257       0.013222       0.031329       0.001381      -0.001067      -0.011945       0.013721      -0.025840      -0.017907       0.006134       0.011772              1.801443       1.672691       0.201813      -0.133041       2.019247      -0.525444       1.712392           0.000001
           38              H      11.304776       1.059888      11.158705       0.133862       1.122837 0.79659503E+01  0.77998640E+02                                 1.772904                            1.640201      -1.112641       2.361257                    0.996788       3.452124       9.602685       0.493934       1.266449      -0.711887       0.033404       0.008947      -0.006983       0.035279      -0.002766      -0.003069      -0.008382       0.016954      -0.011063      -0.014350       0.003309       0.011041              1.837379       2.507953       0.250010      -0.008638       1.546938      -0.157742       1.457248          -0.000001
           39              H       6.787790       0.208083      11.441253       0.111428       1.168933 0.85670370E+01  0.85336308E+02                                 1.815419                            1.698120      -1.021337       2.395795                    0.997349       3.530679       9.872781       0.487153       1.262227      -0.713212      -0.038479      -0.008426       0.000777       0.039399       0.006061      -0.002105      -0.005439       0.011843      -0.029353      -0.012414      -0.001669       0.014083              1.864859       2.488736       0.097715      -0.087155       1.570931      -0.178296       1.534909           0.000000
           40              H       9.841031       2.357706      10.018095       0.114403       0.992921 0.68695929E+01  0.66108406E+02                                 1.751272                            1.610490      -1.284318       2.273311                    0.993790       3.787497      11.138700       0.449535       1.415848      -0.678815       0.018221       0.025120      -0.022901       0.038567       0.004702       0.000996      -0.008632       0.003666      -0.011272      -0.011628       0.002628       0.009000              1.844198       1.670726       0.215475      -0.167818       2.024576      -0.559033       1.837291           0.000000
           41              H       1.410166       1.081130       3.596306       0.131944       1.032000 0.74392334E+01  0.70950618E+02                                 1.623579                            1.546879      -0.893134       2.461278                    0.999244       3.211436       8.555557       0.532430       1.206190      -0.727275      -0.028992       0.016944      -0.016075       0.037229      -0.011524       0.013124       0.003492      -0.003007      -0.018778      -0.020079       0.003220       0.016859              1.649243       1.877183      -0.075557       0.338444       1.440155       0.091910       1.630390           0.000000
           42              H       6.650332      11.490795       4.525981       0.132163       1.026197 0.72913303E+01  0.70802124E+02                                 1.755602                            1.634351      -1.247337       2.302088                    0.994198       3.631231      10.523175       0.459147       1.373773      -0.687989       0.015716      -0.028173       0.000041       0.032260      -0.004069       0.010325       0.002636      -0.000285      -0.015692      -0.013637       0.003477       0.010161              1.816592       1.745125      -0.450853      -0.050182       2.241733       0.175274       1.462917           0.000001
           43              H       2.230997       2.531215       5.225190       0.115470       1.138316 0.81063881E+01  0.79643391E+02                                 1.784142                            1.651388      -1.033884       2.393594                    0.996750       3.473198       9.646851       0.494176       1.261544      -0.713275      -0.020960       0.037051       0.000251       0.042569      -0.008326       0.010762       0.002359      -0.005062      -0.028641      -0.017595       0.003027       0.014568              1.854190       1.723393      -0.397532      -0.096569       2.258869       0.344360       1.580309          -0.000001
           44              H       7.516284      12.991237       6.041586       0.121066       1.123618 0.82301514E+01  0.80606812E+02                                 1.735716                            1.642753      -0.841371       2.488587                    0.999453       3.270279       8.866468       0.508598       1.229611      -0.722844       0.034949      -0.010546       0.020114       0.041680      -0.009811       0.010704       0.002002       0.004205      -0.009060      -0.015189       0.000310       0.014880              1.767538       2.058894      -0.148766       0.395139       1.539360       0.044211       1.704362          -0.000001
           45              H      13.109120       9.591420       4.621032       0.126260       1.067731 0.75633082E+01  0.73124171E+02                                 1.721526                            1.604601      -0.874325       2.470863                    0.999000       3.383048       9.360365       0.496254       1.276596      -0.710254      -0.022224       0.024663      -0.002566       0.033298      -0.010681      -0.009195      -0.007911       0.004932      -0.013965      -0.018792       0.005073       0.013719              1.770092       1.867775      -0.464611       0.081709       1.944143      -0.235085       1.498359           0.000001
           46              H       3.289331       7.603702       3.722606       0.128038       1.048498 0.75392336E+01  0.72145731E+02                                 1.639105                            1.554386      -0.900969       2.453652                    0.999104       3.255199       8.687061       0.532600       1.201771      -0.727933       0.029523      -0.011444      -0.016793       0.035841      -0.014228      -0.012496      -0.005035       0.007362      -0.012893      -0.021182       0.001940       0.019242              1.670007       1.869136       0.002093      -0.387477       1.445525      -0.181577       1.695360          -0.000000
           47              H      12.613322       8.033748       6.260333       0.117133       1.099641 0.79039209E+01  0.76560685E+02                                 1.694007                            1.594819      -0.876279       2.467736                    0.999064       3.305784       8.885927       0.524000       1.206734      -0.726930      -0.033468       0.005012       0.021974       0.040350      -0.009828      -0.010433      -0.001506       0.009871      -0.021665      -0.015235      -0.002237       0.017471              1.726606       2.068279      -0.064805      -0.415518       1.430365      -0.105410       1.681174          -0.000000
           48              H       2.852130       6.123236       5.464771       0.119995       1.042304 0.73907824E+01  0.70653120E+02                                 1.657440                            1.558923      -0.866721       2.473915                    0.999276       3.288129       8.884447       0.519607       1.233076      -0.720415       0.029126      -0.028923       0.009664       0.042169      -0.013446      -0.004398      -0.002993       0.007698      -0.013065      -0.014367      -0.001944       0.016311              1.696030       1.714875      -0.360027       0.079143       1.905150      -0.291377       1.468064          -0.000000
           49              H       4.351417       9.518830      12.728996       0.120081       1.045096 0.73624058E+01  0.70697748E+02                                 1.690493                            1.576337      -0.945701       2.427753                    0.998690       3.426708       9.446009       0.503977       1.265638      -0.711852       0.016951       0.023610       0.015274       0.032835       0.003009       0.002751       0.012746       0.007807      -0.035012      -0.019339       0.005675       0.013664              1.750916       1.635177       0.145261       0.087938       1.957650       0.530432       1.659920           0.000001
           50              H       1.258132       7.466376      11.231620       0.138076       1.043967 0.73406179E+01  0.70617529E+02                                 1.703447                            1.585577      -1.151867       2.346482                    0.996748       3.430489       9.544853       0.495738       1.284321      -0.707429      -0.032643      -0.006580      -0.007928       0.034231      -0.002351       0.000998       0.009096       0.002167      -0.017964      -0.012233       0.003862       0.008371              1.756087       2.385636       0.138137       0.104607       1.472547       0.153891       1.410078          -0.000001
           51              H       5.790713       8.059346      11.721197       0.103540       1.060852 0.74908586E+01  0.72175098E+02                                 1.691823                            1.577703      -1.025614       2.384507                    0.997314       3.527723       9.711090       0.510153       1.246092      -0.715299       0.036513       0.004995       0.002361       0.036929       0.004869      -0.001332       0.006755       0.009797      -0.020339      -0.012145       0.001718       0.010426              1.738527       2.413360       0.102721       0.050347       1.443136       0.150462       1.359084          -0.000000
           52              H       2.731145       5.999089      10.226426       0.118094       0.942228 0.64624825E+01  0.60928061E+02                                 1.664824                            1.543283      -1.038188       2.395837                    0.997193       3.544504      10.142692       0.470073       1.382048      -0.686514      -0.017086      -0.029533      -0.024260       0.041865       0.003432       0.004337       0.007967       0.006432      -0.009719      -0.010490      -0.000209       0.010699              1.739892       1.579926       0.228048       0.159354       2.010508       0.467448       1.629241           0.000000
           53              C       9.821175      11.649040       2.270803       0.079841      30.451180 0.37925016E+03  0.86892934E+04                                 9.604590                            7.320754      -0.726101       1.804131                    0.996349      26.803035      78.176519       0.504464       0.529928      -0.993612      -0.001301       0.002684       0.000450       0.003016      -0.000873       0.001738       0.000235       0.005942       0.004270      -0.003856       0.000187       0.003669             12.092249      11.389891      -0.614398       0.090069      13.325780      -0.171818      11.561078           0.000002
           54              C       8.590975      12.474638       1.943984      -0.067241      27.318313 0.38025468E+03  0.87539207E+04                                 8.218768                            6.641721      -0.471588       1.858452                    0.995808      28.718755      85.096948       0.611590       0.435029      -1.039584       0.054649       0.040379      -0.061081       0.091366      -0.000342      -0.003252      -0.039147      -0.044905       0.037891      -0.030083      -0.023536       0.053619              9.857095       9.814729      -2.683744       1.796704      10.015265      -2.870854       9.741292           0.000000
           55              C      10.140937      10.772079       1.046861      -0.076658      27.429964 0.38189467E+03  0.87771050E+04                                 8.166333                            6.600065      -0.359307       1.887557                    0.997275      28.653230      84.078031       0.623038       0.427744      -1.046840       0.066744      -0.028056       0.049100       0.087480      -0.032992       0.013998      -0.004745       0.022639      -0.060107      -0.028217      -0.019640       0.047857              9.751859       9.394925      -2.895230      -2.397455      10.696900       2.794547       9.163752           0.000000
           56              C       9.591539      10.781248       3.502557      -0.082718      27.565441 0.38743253E+03  0.89529106E+04                                 8.249766                            6.682698      -0.432298       1.861686                    0.997074      29.035285      85.944832       0.613196       0.432254      -1.042184      -0.065474      -0.034324      -0.044245       0.086154       0.034865       0.010721       0.000379       0.004579      -0.058286      -0.030232      -0.015437       0.045669              9.836937       8.710687       2.569227      -2.267950      11.467214      -3.281907       9.332909           0.000000
           57              C      11.017056      12.529142       2.592413      -0.074428      27.398107 0.38261032E+03  0.88167756E+04                                 8.194985                            6.636883      -0.455213       1.857575                    0.996614      28.911325      85.551399       0.615673       0.431721      -1.042158      -0.057865       0.042328       0.058711       0.092666       0.002612      -0.004288       0.030284      -0.038810       0.029004      -0.027020      -0.015497       0.042518              9.771815       9.100204       2.278425       1.787723      10.015853       3.065087      10.199389           0.000001
           58              C       5.665145       0.981197       0.196612       0.277858      32.462229 0.33775296E+03  0.74262630E+04                                 8.944896                            6.200501       0.121658       2.062454                    0.999357      24.400676      66.991386       0.652603       0.426860      -1.061709       0.032669      -0.020156       0.033495       0.050945      -0.017985       0.024551      -0.020288      -0.006787       0.046299      -0.027984      -0.016678       0.044662             11.369208      11.993711      -2.909672       2.420493      10.297739      -6.582474      11.816174          -0.000001
           59              C       4.317351       0.923620       0.468744      -0.253682      37.468635 0.48423501E+03  0.11717863E+05                                 9.726585                            7.342976       0.047051       1.975025                    0.999374      31.214782      91.617070       0.606170       0.417560      -1.061427      -0.034925       0.030798      -0.012420       0.048193       0.005042      -0.003167      -0.027833      -0.001870       0.040112      -0.025907      -0.008063       0.033970             11.407637      13.702746      -2.254353       1.905315       9.225286      -5.251171      11.294878          -0.000002
           60              C       3.803866       1.839689      12.166504      -0.198199      37.472960 0.43927248E+03  0.10381245E+05                                 9.763589                            7.015053      -0.081290       1.945174                    0.999178      30.061402      87.393496       0.616924       0.420106      -1.059075      -0.009523       0.022383      -0.022216       0.032943       0.006564      -0.007496       0.011954       0.022388      -0.037685      -0.023682       0.003769       0.019913             11.833382      12.514400      -1.809508       1.173069      10.503433      -6.584028      12.482313          -0.000003
           61              C       1.111997       1.673651      12.683424      -0.075475      34.963119 0.42322978E+03  0.99294704E+04                                 9.403765                            6.935584      -0.055773       1.952195                    0.999679      29.471227      85.929004       0.612541       0.426207      -1.053143       0.035796       0.000249       0.014423       0.038593       0.007215      -0.010580       0.018238       0.024595      -0.042010      -0.031607       0.009046       0.022561             11.190363      11.639989      -1.605215       1.728923       9.811671      -6.152242      12.119430          -0.000003
           62              C       2.931944       2.515197      11.396983      -0.075033      35.306198 0.42752174E+03  0.10092685E+05                                 9.591182                            7.072383      -0.197357       1.916314                    0.999166      29.544776      87.459754       0.591361       0.438737      -1.041689       0.005080      -0.009390       0.034029       0.035664       0.008040      -0.023859       0.008385      -0.027877      -0.016502      -0.034969       0.015468       0.019501             11.412817      14.358006      -2.146281       1.896311       9.240202      -5.061571      10.640243          -0.000001
           63              C       1.568262       2.445721      11.620938      -0.079774      41.230408 0.45449505E+03  0.10727939E+05                                10.265049                            7.030647       0.009139       1.995784                    0.999381      28.009597      78.832427       0.636248       0.407843      -1.077383       0.036553      -0.009428       0.038932       0.054228      -0.001558      -0.003490      -0.018643       0.003497      -0.028143      -0.023324       0.006846       0.016478             13.134335      15.133692      -3.186386       3.441931      10.746236      -6.997257      13.523077          -0.000002
           64              C       0.589070       3.183506      10.791522       0.576864      25.296311 0.25822978E+03  0.53866610E+04                                 7.940245                            5.675405      -0.002960       2.046082                    0.999566      22.672516      63.567512       0.627732       0.467755      -1.022779      -0.019298       0.066868      -0.039540       0.080045       0.055453      -0.002894       0.059793      -0.124214      -0.032934      -0.087476      -0.026028       0.113504              9.844937      11.337292      -2.429912       2.132971       7.710257      -4.490561      10.487261          -0.000000
           65              C      11.711351       9.110764       0.385412       0.274139      31.251919 0.34651147E+03  0.76874402E+04                                 8.790521                            6.329093       0.068106       2.044730                    0.999604      24.731456      68.778079       0.636862       0.433507      -1.054908      -0.017189       0.026066       0.039218       0.050129      -0.027177      -0.019501       0.025117      -0.012506      -0.006280      -0.026863      -0.021937       0.048800             10.890082      10.373415      -4.796074      -0.976150      11.480098       4.921938      10.816732          -0.000000
           66              C       8.744554       8.964718      12.184733      -0.235670      36.043864 0.46941493E+03  0.11230904E+05                                 9.416919                            7.191177       0.167031       2.016263                    0.999793      30.462594      87.866115       0.619689       0.413118      -1.068098       0.002806      -0.032355      -0.045453       0.055863      -0.030715       0.016196      -0.002863       0.024166      -0.005378      -0.033705      -0.005738       0.039442             11.017615       9.025803      -2.931188      -0.141132      11.557238       5.829301      12.469805          -0.000002
           67              C      12.827691       8.373746       0.722647      -0.214362      36.209419 0.46123046E+03  0.11048767E+05                                 9.592753                            7.231686      -0.043220       1.956487                    0.998429      30.535702      89.769114       0.601337       0.425199      -1.054469       0.013615      -0.028961      -0.009119       0.033276       0.013515       0.007417       0.002533       0.012351       0.060425      -0.025012       0.001675       0.023336             11.252906      11.018299      -4.050810       0.382333      11.103042       4.174316      11.637378          -0.000001
           68              C       9.249076       7.991438      11.318859      -0.082845      34.046131 0.41960296E+03  0.98206922E+04                                 9.233305                            6.915110      -0.035684       1.961539                    0.999652      29.336604      85.361641       0.612367       0.427357      -1.052705      -0.003223       0.039022       0.027981       0.048125       0.005931       0.013697      -0.014890       0.043189       0.079328      -0.039938       0.004511       0.035427             10.859484       9.920312      -3.457847       0.056769      11.369192       5.159657      11.288949          -0.000003
           69              C      11.004983       7.499801      12.860505      -0.076544      32.672683 0.40799269E+03  0.94619520E+04                                 8.934469                            6.775312       0.117992       2.014191                    0.999732      28.816036      82.883127       0.625951       0.421927      -1.058336      -0.020120       0.019343      -0.002997       0.028070      -0.007467       0.007692      -0.019704       0.019060      -0.024169      -0.026531       0.002554       0.023977             10.484493       8.685235      -2.431373       0.507920      10.253547       5.318263      12.514699          -0.000004
           70              C      10.358287       7.267363      11.635261      -0.070226      39.947985 0.44883718E+03  0.10551817E+05                                10.050383                            6.985633      -0.009976       1.992224                    0.999281      27.754953      77.731091       0.639019       0.407712      -1.078434       0.002074       0.045248       0.031422       0.055128      -0.006166      -0.003929       0.003026       0.016951       0.020418      -0.014024       0.002355       0.011669             12.824521      10.755688      -4.348413      -0.602197      13.411557       7.309519      14.306318          -0.000003
           71              C      10.915908       6.263878      10.700378       0.595997      26.150401 0.24795497E+03  0.51157569E+04                                 8.118419                            5.563560       0.025520       2.064021                    0.999610      22.154023      61.602508       0.634169       0.468127      -1.023442       0.028711      -0.038221      -0.055593       0.073319       0.001281       0.023539      -0.093005      -0.084965       0.151195      -0.081506      -0.048314       0.129820             10.359178      11.106346      -1.785504      -1.113143      10.295909       5.669406       9.675279           0.000001
           72              C       8.268033       8.988549       4.269474       0.277732      31.506991 0.34395323E+03  0.76232817E+04                                 8.864678                            6.316791      -0.021951       2.013988                    0.999606      24.812216      69.168157       0.635241       0.435036      -1.053051       0.012737       0.028488      -0.039380       0.050245       0.019619      -0.014838      -0.030489      -0.037390      -0.005631      -0.026822      -0.023294       0.050116             11.067562       9.765794       4.135308      -0.919420      12.638080      -6.131035      10.798812          -0.000001
           73              C       7.104470       8.251136       4.152288      -0.230929      37.659754 0.46629984E+03  0.11165393E+05                                 9.726220                            7.184735       0.071840       1.979648                    0.999674      30.783491      89.547915       0.616183       0.415133      -1.064165      -0.013333      -0.031267       0.014233       0.036851      -0.006263       0.029960      -0.013932       0.020472       0.051975      -0.025455      -0.018495       0.043950             11.524338      10.863309       3.763130       0.025981      12.509924      -5.569040      11.199780          -0.000001
           74              C       9.122059       8.785452       5.322845      -0.252023      36.571108 0.46515255E+03  0.11107214E+05                                 9.488532                            7.138178       0.141669       2.001597                    0.999870      30.730787      88.648001       0.624433       0.410781      -1.069263       0.006052      -0.033899       0.038658       0.051771       0.033962       0.013467      -0.008905       0.023440      -0.047140      -0.038306      -0.006069       0.044375             11.213021       8.855691       2.437441       0.097727      12.401258      -6.705860      12.382114          -0.000002
           75              C       6.809038       7.271564       5.088474      -0.080181      34.014508 0.41976897E+03  0.98095694E+04                                 9.196676                            6.899540      -0.030421       1.960654                    0.999616      29.243059      84.573579       0.616319       0.425267      -1.055713       0.023823       0.015274      -0.007373       0.029244       0.016025       0.002946       0.014894       0.018216      -0.040018      -0.025086      -0.002679       0.027765             10.768612       9.037981       1.956219       0.934191      11.198563      -5.964888      12.069291          -0.000003
           76              C       8.837013       7.764116       6.232989      -0.067554      34.099126 0.41591974E+03  0.96842700E+04                                 9.194930                            6.846041      -0.035507       1.961491                    0.999638      28.899310      83.062878       0.622512       0.422572      -1.058810      -0.003096       0.012110      -0.034511       0.036705      -0.010972       0.021255       0.007163       0.013748       0.016842      -0.026403       0.000105       0.026298             10.913051       9.339695       3.195600      -0.451512      12.084798      -6.144073      11.314659          -0.000003
           77              C       7.677091       7.020285       6.140543      -0.061052      39.604281 0.43806264E+03  0.10233094E+05                                10.018782                            6.900584      -0.026499       1.992796                    0.999310      27.455594      76.573436       0.643233       0.407631      -1.078810       0.008996       0.029025      -0.035502       0.046731       0.004586       0.009148      -0.001536       0.010834      -0.006555      -0.010432      -0.002424       0.012857             12.887856       9.615795       3.107078      -0.070162      14.180698      -8.466973      14.867075          -0.000002
           78              C       7.394750       5.977198       7.153550       0.622130      24.147832 0.23989663E+03  0.49114605E+04                                 7.716707                            5.490076       0.055276       2.079435                    0.999614      21.842523      60.610248       0.634974       0.471155      -1.021238      -0.006916      -0.049173       0.039717       0.063586      -0.059038      -0.031466       0.060848       0.013349      -0.065741      -0.073823      -0.030136       0.103959              9.579110       7.767790       2.734546       0.271960      10.277412      -4.780576      10.692128           0.000001
           79              C       9.253679       0.957926       4.425722       0.280369      32.403171 0.33785916E+03  0.74344979E+04                                 8.953256                            6.215354       0.114838       2.058509                    0.999527      24.477129      67.385228       0.649177       0.428773      -1.059765      -0.032932      -0.015088      -0.036460       0.051395       0.015297       0.027184       0.023907      -0.000083       0.039547      -0.025909      -0.021271       0.047180             11.373144      11.894070       2.463204       3.132708       9.468672       6.527758      12.756691          -0.000001
           80              C      10.608509       0.810155       4.255151      -0.253232      36.687135 0.45978201E+03  0.10969275E+05                                 9.524486                            7.115507       0.111334       1.991904                    0.999867      30.881635      89.633126       0.621712       0.412944      -1.065706       0.034141       0.017338       0.017684       0.042177      -0.010285      -0.009458       0.030618       0.004801       0.059799      -0.031552      -0.010489       0.042041             11.185071      13.688171       2.266150       2.994918       8.491949       5.062302      11.375094           0.000001
           81              C       8.763937       1.709256       5.480395      -0.216175      37.383353 0.45216964E+03  0.10742962E+05                                 9.699649                            7.091128       0.009746       1.970201                    0.999295      30.216138      87.525807       0.618191       0.417023      -1.063068       0.008696       0.028147       0.026513       0.039634      -0.006242      -0.001295      -0.001384       0.043727      -0.032489      -0.017675      -0.010508       0.028182             11.639705      12.183616       1.143144       1.764358       9.472179       6.274712      13.263321          -0.000002
           82              C      11.462204       1.411089       5.134046      -0.073185      34.916569 0.41652308E+03  0.97258224E+04                                 9.376485                            6.885251      -0.057907       1.951651                    0.999664      29.260212      84.901492       0.614592       0.426807      -1.053569      -0.035837      -0.001848      -0.008490       0.036875      -0.005251      -0.010129      -0.011142       0.030458      -0.049476      -0.026433       0.000326       0.026107             11.086468      12.144839       1.826489       2.374338       8.757726       5.712930      12.356839          -0.000003
           83              C       9.648791       2.306279       6.357988      -0.058002      33.632073 0.41673964E+03  0.97311363E+04                                 9.189623                            6.912189       0.034742       1.993983                    0.999691      28.709567      83.276675       0.610112       0.429930      -1.051759      -0.004888      -0.011255      -0.023971       0.026929      -0.013381      -0.017881       0.000976      -0.018121       0.015597      -0.026669       0.005046       0.021622             10.792309      13.524267       1.429638       2.145227       7.807940       4.455001      11.044720          -0.000002
           84              C      11.012146       2.154684       6.209552      -0.072762      39.482520 0.43903349E+03  0.10256912E+05                                 9.950654                            6.890646       0.034827       2.010601                    0.999336      27.504001      76.601947       0.646448       0.405559      -1.080663      -0.032144      -0.015481      -0.029141       0.046066      -0.004107      -0.004930       0.012555       0.015675      -0.006644      -0.017229       0.002189       0.015039             12.584221      14.953462       2.815229       3.972113       9.209012       6.198163      13.590190          -0.000002
           85              C      11.976290       2.765020       7.165269       0.632407      23.480192 0.23616568E+03  0.48178769E+04                                 7.560498                            5.447570       0.010721       2.065598                    0.999504      21.759885      60.343419       0.637158       0.471216      -1.020842       0.044830       0.024843       0.035148       0.062148      -0.006551      -0.036235      -0.079945      -0.098246      -0.002005      -0.088159      -0.021735       0.109894              9.183395      11.226682       1.483113       1.877279       6.826914       3.878913       9.496589          -0.000000
           86              C       3.232680      10.755095       1.380190       0.079852      30.451123 0.37924840E+03  0.86892719E+04                                 9.604677                            7.320807      -0.726115       1.804128                    0.996349      26.803214      78.177969       0.504453       0.529938      -0.993604      -0.001306      -0.000447      -0.002698       0.003031      -0.001720       0.000880       0.000237       0.000836      -0.011134      -0.003885       0.000219       0.003667             12.092366      11.389944      -0.087828       0.614782      11.559987      -0.165167      13.327167           0.000001
           87              C       2.002482      11.078828       0.553378      -0.067258      27.318948 0.38026546E+03  0.87542060E+04                                 8.218765                            6.641715      -0.471653       1.858422                    0.995809      28.719062      85.097244       0.611606       0.435016      -1.039594       0.054638       0.060931      -0.040611       0.091363       0.003259       0.000341      -0.039127      -0.041123       0.049315      -0.030100      -0.023520       0.053619              9.857094       9.814737      -1.786679       2.690448       9.719863      -2.869745      10.036682           0.000000
           88              C       3.552431      11.982303       2.252574      -0.076667      27.430416 0.38190123E+03  0.87773068E+04                                 8.166470                            6.600154      -0.359291       1.887562                    0.997276      28.653553      84.079645       0.623028       0.427748      -1.046836       0.066746      -0.048988       0.028254       0.087482      -0.013870       0.033045      -0.004692       0.041405      -0.003822      -0.028203      -0.019657       0.047860              9.752052       9.395062       2.408285       2.886368       9.184828       2.800322      10.676268           0.000000
           89              C       3.003045       9.526588       2.252574      -0.082703      27.565162 0.38742944E+03  0.89528247E+04                                 8.249720                            6.682679      -0.432234       1.861706                    0.997075      29.035120      85.944387       0.613195       0.432255      -1.042183      -0.065441       0.044381       0.034154       0.086132      -0.010840      -0.034818       0.000473       0.031409       0.022275      -0.030225      -0.015430       0.045655              9.836855       8.710625       2.258290      -2.577601       9.308399      -3.273793      11.491541           0.000000
           90              C       4.428567      10.430200       0.501295      -0.074471      27.399327 0.38263035E+03  0.88173717E+04                                 8.195372                            6.637178      -0.455320       1.857540                    0.996613      28.912122      85.555021       0.615641       0.431737      -1.042146      -0.057872      -0.058871      -0.042123       0.092679       0.004276      -0.002628       0.030292      -0.034104       0.042942      -0.026998      -0.015494       0.042492              9.772326       9.100646      -1.796433      -2.271987      10.222829       3.064662       9.993503           0.000001
           91              C      12.253583      12.869105      12.040203       0.277842      32.462692 0.33775799E+03  0.74264012E+04                                 8.944966                            6.200539       0.121726       2.062470                    0.999358      24.400892      66.992102       0.652603       0.426859      -1.061710       0.032705      -0.033404       0.020284       0.050959      -0.024503       0.018075      -0.020358      -0.026394      -0.012447      -0.028000      -0.016669       0.044669             11.369305      11.993819      -2.409621       2.918714      11.767098      -6.588021      10.346997          -0.000001
           92              C      10.905790      12.597189      12.098796      -0.253635      37.468001 0.48422673E+03  0.11717614E+05                                 9.726455                            7.342868       0.047061       1.975030                    0.999374      31.214359      91.615685       0.606180       0.417555      -1.061430      -0.034901       0.012299      -0.030838       0.048169       0.003129      -0.005058      -0.027921      -0.020759      -0.016672      -0.025938      -0.008037       0.033975             11.407490      13.702544      -1.896817       2.261391      11.255516      -5.258694       9.264408          -0.000002
           93              C      10.392371       0.896080      11.226412      -0.198206      37.473725 0.43928257E+03  0.10381558E+05                                 9.763783                            7.015181      -0.081306       1.945169                    0.999178      30.061716      87.395147       0.616911       0.420112      -1.059069      -0.009520       0.022133      -0.022471       0.032946       0.007472      -0.006592       0.011985       0.029948      -0.014981      -0.023685       0.003775       0.019910             11.833631      12.514638      -1.166333       1.813918      12.433401      -6.591397      10.552855          -0.000003
           94              C       7.700504       0.379782      11.394379      -0.075490      34.963937 0.42324113E+03  0.99298171E+04                                 9.403983                            6.935729      -0.055731       1.952207                    0.999678      29.471580      85.930776       0.612527       0.426214      -1.053137       0.035793      -0.014425      -0.000202       0.038590       0.010558      -0.007254       0.018268       0.033157      -0.016323      -0.031605       0.009041       0.022563             11.190650      11.640231      -1.723004       1.611733      12.073804      -6.160892       9.857915          -0.000003
           95              C       9.520448       1.663074      10.548036      -0.075033      35.306152 0.42752067E+03  0.10092648E+05                                 9.591144                            7.072350      -0.197364       1.916310                    0.999166      29.544752      87.459464       0.591366       0.438734      -1.041692       0.005083      -0.033994       0.009520       0.035666       0.023839      -0.008120       0.008465      -0.005745       0.049882      -0.034975       0.015474       0.019501             11.412778      14.357958      -1.888267       2.153336      10.602392      -5.066641       9.277984          -0.000001
           96              C       8.156767       1.439379      10.618347      -0.079763      41.229664 0.45448461E+03  0.10727629E+05                                10.264935                            7.030564       0.009116       1.995780                    0.999380      28.009272      78.831236       0.636252       0.407842      -1.077384       0.036549      -0.038888       0.009579       0.054220       0.003492       0.001537      -0.018585       0.015955       0.009202      -0.023311       0.006849       0.016462             13.134204      15.133548      -3.429990       3.199203      13.470644      -7.007354      10.798419          -0.000002
           97              C       7.177575       2.266035       9.877472       0.576868      25.296896 0.25823610E+03  0.53868291E+04                                 7.940376                            5.675480      -0.002833       2.046114                    0.999567      22.672843      63.568770       0.627726       0.467756      -1.022778      -0.019303       0.039295      -0.067027       0.080058       0.002693      -0.055446       0.060084      -0.046101       0.201420      -0.087468      -0.026022       0.113489              9.845128      11.337491      -2.123969       2.437948      10.453907      -4.500920       7.743985          -0.000000
           98              C       5.122832      12.649952       3.911406       0.274156      31.252192 0.34651374E+03  0.76875143E+04                                 8.790632                            6.329155       0.068020       2.044698                    0.999604      24.731514      68.778670       0.636852       0.433513      -1.054903      -0.017196      -0.039313      -0.025934       0.050138       0.019612       0.027105       0.025157      -0.003306       0.021328      -0.026865      -0.021944       0.048809             10.890242      10.373529       0.994069       4.792476      10.853646       4.924395      11.443551          -0.000000
           99              C       2.156096       0.851247       4.101508      -0.235650      36.042685 0.46939498E+03  0.11230296E+05                                 9.416669                            7.190985       0.167038       2.016269                    0.999792      30.462031      87.863689       0.619703       0.413114      -1.068102       0.002798       0.045593       0.032185       0.055879      -0.016089       0.030781      -0.002901       0.014798      -0.033535      -0.033716      -0.005739       0.039456             11.017318       9.025572       0.152027       2.930557      12.512966       5.825549      11.513417          -0.000002
          100              C       6.239170      12.315471       4.649677      -0.214353      36.209150 0.46122498E+03  0.11048607E+05                                 9.592721                            7.231655      -0.043181       1.956502                    0.998429      30.535523      89.768557       0.601336       0.425201      -1.054468       0.013616       0.009227       0.028931       0.033279      -0.007452      -0.013481       0.002402      -0.024042      -0.048755      -0.024995       0.001679       0.023316             11.252873      11.018264      -0.367207       4.052211      11.668475       4.172199      11.071881          -0.000001
          101              C       2.660609       1.720750       5.071547      -0.082853      34.046635 0.41961025E+03  0.98209041E+04                                 9.233403                            6.915177      -0.035714       1.961526                    0.999652      29.336806      85.362372       0.612363       0.427358      -1.052704      -0.003214      -0.028131      -0.038905       0.048118      -0.013703      -0.005877      -0.015116      -0.017952      -0.104118      -0.039936       0.004522       0.035414             10.859610       9.920411      -0.043853       3.458078      11.327591       5.159900      11.330828          -0.000003
          102              C       4.416521       0.180949       5.568936      -0.076554      32.672954 0.40799648E+03  0.94620587E+04                                 8.934518                            6.775343       0.117944       2.014174                    0.999732      28.816148      82.883442       0.625950       0.421927      -1.058337      -0.020133       0.002936      -0.019351       0.028079      -0.007685       0.007508      -0.019705       0.021767      -0.016040      -0.026543       0.002537       0.024006             10.484561       8.685259      -0.498838       2.433263      12.554463       5.309737      10.213962          -0.000004
          103              C       3.769818       1.407053       5.796797      -0.070244      39.947307 0.44882983E+03  0.10551565E+05                                10.050129                            6.985472      -0.009836       1.992265                    0.999282      27.754806      77.729528       0.639043       0.407700      -1.078446       0.002090      -0.031608      -0.045132       0.055139       0.003940       0.006134       0.002945      -0.001700      -0.035731      -0.014019       0.002368       0.011650             12.824182      10.755419       0.618398       4.346017      14.360489       7.305750      13.356638          -0.000003
          104              C       4.327429       2.345678       6.796784       0.596051      26.149876 0.24794874E+03  0.51156087E+04                                 8.118409                            5.563555       0.025383       2.063980                    0.999610      22.153702      61.601985       0.634157       0.468138      -1.023434       0.028720       0.055722       0.038006       0.073309      -0.023556      -0.001201      -0.093118      -0.117315       0.053897      -0.081499      -0.048293       0.129792             10.359166      11.106326       1.119793       1.781332       9.717615       5.671560      10.253558           0.000001
          105              C       1.679534       8.766369       4.048123       0.277728      31.507030 0.34395576E+03  0.76233470E+04                                 8.864675                            6.316810      -0.021993       2.013978                    0.999605      24.812222      69.168066       0.635241       0.435035      -1.053052       0.012735       0.039270      -0.028639       0.050244       0.014767      -0.019687      -0.030400      -0.015678       0.059608      -0.026841      -0.023281       0.050123             11.067525       9.765807       0.903952      -4.138684      10.753012      -6.123942      12.683757          -0.000001
          106              C      13.692967       8.886308       4.785092      -0.230908      37.659502 0.46629757E+03  0.11165332E+05                                 9.726205                            7.184737       0.071823       1.979643                    0.999674      30.783342      89.547629       0.616180       0.415136      -1.064163      -0.013345      -0.014111       0.031318       0.036852      -0.029957       0.006376      -0.014084      -0.015657      -0.056427      -0.025481      -0.018502       0.043983             11.524296      10.863296      -0.040053      -3.762968      11.158174      -5.563951      12.551419          -0.000001
          107              C       2.533565       7.713763       4.255151      -0.252024      36.570832 0.46515049E+03  0.11107132E+05                                 9.488400                            7.138098       0.141653       2.001589                    0.999870      30.730753      88.647236       0.624446       0.410774      -1.069270       0.006055      -0.038526       0.034050       0.051772      -0.013588      -0.033904      -0.008861       0.035350      -0.011397      -0.038299      -0.006066       0.044365             11.212834       8.855600      -0.106841      -2.437018      12.331811      -6.705442      12.451091          -0.000002
          108              C      13.397534       7.953786       5.768152      -0.080188      34.015100 0.41977915E+03  0.98098709E+04                                 9.196806                            6.899645      -0.030378       1.960668                    0.999616      29.243324      84.574739       0.616311       0.425269      -1.055711       0.023821       0.007314      -0.015290       0.029235      -0.003002      -0.016018       0.014931       0.029009      -0.007649      -0.025086      -0.002681       0.027767             10.768752       9.038100      -0.941512      -1.952719      12.024908      -5.968055      11.243249          -0.000003
          109              C       2.248518       6.807437       5.279877      -0.067547      34.099203 0.41592229E+03  0.96843458E+04                                 9.194952                            6.846071      -0.035435       1.961512                    0.999638      28.899357      83.063131       0.622510       0.422573      -1.058809      -0.003083       0.034445      -0.012241       0.036685      -0.021233       0.011055       0.007108      -0.001607      -0.029241      -0.026420       0.000096       0.026323             10.913055       9.339733       0.439558      -3.197248      11.268795      -6.141006      12.130637          -0.000003
          110              C       1.088592       6.902661       6.023357      -0.061048      39.603774 0.43805886E+03  0.10232979E+05                                10.018690                            6.900551      -0.026478       1.992806                    0.999310      27.455435      76.572795       0.643236       0.407630      -1.078811       0.008997       0.035392      -0.029159       0.046731      -0.009160      -0.004545      -0.001547       0.008700      -0.012959      -0.010426      -0.002425       0.012851             12.887689       9.615729       0.058517      -3.107251      14.803649      -8.469132      14.243689          -0.000002
          111              C       0.806251       5.893554       7.070218       0.622134      24.147607 0.23989549E+03  0.49114249E+04                                 7.716630                            5.490044       0.055211       2.079420                    0.999615      21.842367      60.609482       0.634980       0.471152      -1.021241      -0.006929      -0.039534       0.049321       0.063589       0.031685       0.058913       0.060939       0.039104       0.011478      -0.073821      -0.030130       0.103951              9.578987       7.767729      -0.282179      -2.733460      10.656288      -4.781898      10.312943           0.000001
          112              C       2.665139       8.640107      12.079265       0.280388      32.403379 0.33786163E+03  0.74345700E+04                                 8.953332                            6.215399       0.114925       2.058529                    0.999527      24.477151      67.385497       0.649170       0.428776      -1.059762      -0.032922       0.036487       0.014942       0.051366      -0.027250      -0.015197       0.023846      -0.020028      -0.020198      -0.025920      -0.021282       0.047202             11.373254      11.894212      -3.141914      -2.451506      12.805509       6.515358       9.420041          -0.000001
          113              C       4.019968       8.811228      12.226399      -0.253227      36.686874 0.45977782E+03  0.10969151E+05                                 9.524440                            7.115468       0.111331       1.991905                    0.999867      30.881513      89.632710       0.621714       0.412943      -1.065707       0.034157      -0.017738      -0.017256       0.042180       0.009473       0.010232       0.030499      -0.027748      -0.037794      -0.031552      -0.010482       0.042034             11.185019      13.688116      -3.003330      -2.254922      11.412804       5.051363       8.454138           0.000001
          114              C       2.175407       7.582635      11.331880      -0.216144      37.381041 0.45213443E+03  0.10741908E+05                                 9.699195                            7.090792       0.009726       1.970209                    0.999296      30.215146      87.521808       0.618214       0.417016      -1.063073       0.008703      -0.026640      -0.028073       0.039668       0.001284       0.006195      -0.001389       0.038168      -0.049400      -0.017681      -0.010526       0.028207             11.639142      12.183249      -1.768483      -1.136452      13.309339       6.259957       9.424839          -0.000003
          115              C       4.873670       7.930095      11.628751      -0.073193      34.916972 0.41652928E+03  0.97260042E+04                                 9.376559                            6.885305      -0.057933       1.951640                    0.999665      29.260422      84.902285       0.614589       0.426808      -1.053568      -0.035832       0.008507       0.001816       0.036872       0.010151       0.005216      -0.011106       0.040037      -0.020658      -0.026432       0.000336       0.026096             11.086558      12.144937      -2.381175      -1.817634      12.399557       5.699380       8.715181          -0.000003
          116              C       3.060268       6.702818      10.738137      -0.058022      33.633164 0.41675634E+03  0.97316480E+04                                 9.189959                            6.912442       0.034708       1.993968                    0.999692      28.710005      83.279147       0.610084       0.429944      -1.051748      -0.004876       0.023990       0.011165       0.026906       0.017911       0.013302       0.000970      -0.016839       0.019321      -0.026640       0.005047       0.021593             10.792717      13.524914      -2.150719      -1.421728      11.078283       4.442907       7.774954          -0.000002
          117              C       4.423622       6.851819      10.889177      -0.072769      39.482783 0.43903788E+03  0.10257039E+05                                 9.950665                            6.890655       0.034916       2.010623                    0.999336      27.504226      76.602618       0.646451       0.405555      -1.080665      -0.032136       0.029207       0.015375       0.046066       0.004948       0.004093       0.012528       0.011098      -0.020473      -0.017226       0.002182       0.015044             12.584232      14.953515      -3.982618      -2.800386      13.636403       6.181610       9.162778          -0.000002
          118              C       5.387774       5.893830      10.282414       0.632413      23.480178 0.23616527E+03  0.48178684E+04                                 7.560519                            5.447580       0.010618       2.065566                    0.999504      21.759861      60.343434       0.637154       0.471219      -1.020840       0.044820      -0.035252      -0.024711       0.062147       0.036260       0.006426      -0.079754      -0.047486       0.150164      -0.088164      -0.021721       0.109885              9.183427      11.226752      -1.882831      -1.476110       9.525536       3.868839       6.797993          -0.000000
          119              O       6.632491       0.309240       0.871082      -0.191550      30.234342 0.33270129E+03  0.70710147E+04                                 7.815965                            5.579706       0.441386       2.276506                    0.999220      22.185358      54.261968       0.821258       0.350913      -1.149171      -0.153138      -0.035792       0.079785       0.176346      -0.030398       0.026647      -0.132246      -0.064853       0.140153      -0.106364      -0.062259       0.168623             10.121767       8.491772      -3.896001       3.855235      10.456309      -6.521212      11.417222          -0.000001
          120              O      11.305726      10.028835       1.320816      -0.197305      31.541566 0.36240155E+03  0.78891150E+04                                 8.121188                            5.897308       0.466289       2.282932                    0.999106      22.608858      56.441018       0.781842       0.359873      -1.138991      -0.125743       0.001861      -0.131790       0.182163      -0.132959      -0.022443       0.052285       0.004826      -0.186303      -0.113248      -0.062519       0.175767             10.392905      10.508611      -5.929310      -3.557433      11.862145       4.859476       8.807960           0.000001
          121              O       8.482667       9.922517       3.290190      -0.207869      30.526659 0.35762219E+03  0.77586789E+04                                 7.934474                            5.842366       0.438977       2.268079                    0.999150      22.732278      56.638568       0.788785       0.357919      -1.140631       0.134478       0.013903       0.131786       0.188799       0.130313      -0.025148      -0.066813      -0.045388      -0.180077      -0.116348      -0.064882       0.181230             10.098969       8.590637       4.799225      -2.863109      12.594530      -5.481198       9.111741           0.000001
          122              O       8.298597       0.396597       3.622608      -0.194706      29.803537 0.32688443E+03  0.69208261E+04                                 7.762048                            5.535178       0.433746       2.272879                    0.999191      22.229979      54.369825       0.823080       0.351480      -1.148043       0.156380      -0.055667      -0.061154       0.176899       0.021205       0.030472       0.138428      -0.051852       0.170169      -0.114539      -0.060147       0.174685             10.086165       8.163458       3.337601       4.112865       9.921707       6.585256      12.173329          -0.000001
          123              O      -0.603757       3.224516      11.069253      -0.503670      29.953488 0.44715682E+03  0.10265985E+05                                 7.632172                            6.536512       0.605594       2.265841                    0.996480      26.388135      67.796503       0.744564       0.358314      -1.139480       0.007229      -0.006704       0.002795       0.010248       0.028121       0.001514       0.071426       0.007128      -0.188673      -0.103240       0.021955       0.081285              8.417465      12.627117      -0.466750      -0.377233       6.393274      -1.253107       6.232003          -0.000002
          124              O       1.034956       3.827913       9.747916      -0.610163      44.129409 0.66998343E+03  0.17001932E+05                                 9.913830                            7.967264       0.157824       2.087077                    0.996458      28.829052      77.632633       0.679339       0.355292      -1.142967       0.010703       0.025299       0.071575       0.076665       0.024759      -0.028945      -0.011455      -0.074990       0.098996      -0.067600       0.014377       0.053224             11.829857       9.181759      -0.361461      -0.866031       9.679058      -4.889593      16.628753           0.000002
          125              O      10.191957       5.579796       9.941013      -0.543565      42.846242 0.56143673E+03  0.13631197E+05                                 9.747973                            7.332877       0.271321       2.150973                    0.995001      27.281522      71.853621       0.702415       0.359153      -1.139910       0.027280       0.028163      -0.030732       0.049818       0.044137       0.049422      -0.013901      -0.044022       0.037308      -0.081818       0.028116       0.053702             11.813436      15.143036       3.087736       3.472971      10.197057       4.299070      10.100216           0.000002
          126              O      12.166245       6.118282      10.659102      -0.499082      33.390380 0.45792629E+03  0.10542430E+05                                 8.196941                            6.540089       0.669020       2.298163                    0.997660      25.897304      65.940039       0.759553       0.350270      -1.149612      -0.008920      -0.002100       0.000172       0.009165      -0.027639      -0.020618      -0.042759       0.084029      -0.022363      -0.077931       0.022556       0.055375              9.660516      13.919688      -2.495221      -1.786472       7.755093       2.523116       7.306767          -0.000001
          127              O       6.398073       5.235709       6.990792      -0.558651      33.418038 0.47993677E+03  0.11187559E+05                                 8.128468                            6.674822       0.611990       2.255318                    0.998737      26.842470      68.933413       0.754793       0.348118      -1.150565       0.023454       0.010891       0.001699       0.025915       0.019508      -0.033881       0.026891       0.002762      -0.166837      -0.077324       0.029239       0.048084              9.344556       9.912103       4.913361      -1.071155      11.135414      -2.289392       6.986151           0.000000
          128              O       8.203678       5.901306       8.100152      -0.580902      39.482261 0.56208610E+03  0.13648863E+05                                 9.187451                            7.325524       0.390787       2.178786                    0.997761      27.615217      72.701975       0.704542       0.358019      -1.140982      -0.000606      -0.011977      -0.036716       0.038625      -0.053789       0.017622       0.022811       0.030181       0.054006      -0.073906       0.027038       0.046868             10.671119       8.692517      -0.436081       3.658797       7.732329      -3.610911      15.588512           0.000001
          129              O       0.000569       2.561148       6.964750      -0.579997      35.949136 0.51031859E+03  0.12113054E+05                                 8.598209                            6.945460       0.425132       2.181552                    0.998166      27.649175      72.298378       0.727951       0.354480      -1.142216      -0.043193       0.018229      -0.015502       0.049379       0.003496      -0.009670      -0.051736       0.019964      -0.069637      -0.064345       0.018725       0.045620              9.820148      16.712981       0.938915       0.981563       6.089842       1.349930       6.657621          -0.000002
          130              O      11.487404       3.442614       8.104970      -0.553569      37.866431 0.54910780E+03  0.13253596E+05                                 8.936320                            7.230738       0.403119       2.190743                    0.997006      27.236419      71.445320       0.710708       0.357058      -1.141963      -0.006700      -0.015204      -0.016631       0.023509      -0.013766      -0.030966      -0.003620      -0.101387       0.067492      -0.073863       0.032555       0.041307             10.391918       7.929283       0.508367      -0.294351      10.044571       5.579327      13.201902           0.000002
          131              O       0.043929      12.197148      12.714674      -0.191553      30.234481 0.33270203E+03  0.70710340E+04                                 7.815984                            5.579713       0.441382       2.276504                    0.999220      22.185382      54.262034       0.821257       0.350913      -1.149171      -0.153125      -0.079658       0.036092       0.176339      -0.026536       0.030501      -0.132378      -0.101513       0.030157      -0.106361      -0.062257       0.168618             10.121798       8.491788      -3.840677       3.910393      11.368544      -6.524646      10.505063          -0.000001
          132              O       4.717217      11.711126       2.996835      -0.197320      31.541585 0.36240150E+03  0.78891104E+04                                 8.121163                            5.897282       0.466200       2.282904                    0.999105      22.608960      56.441185       0.781849       0.359870      -1.138994      -0.125739       0.131764      -0.002365       0.182147       0.022927       0.132859       0.052621       0.095153       0.084734      -0.113242      -0.062501       0.175743             10.392881      10.508531       3.579518       5.915968       8.844274       4.870758      11.825837           0.000001
          133              O       1.894168       9.742160       3.110505      -0.207857      30.525699 0.35761175E+03  0.77583872E+04                                 7.934277                            5.842258       0.439134       2.268131                    0.999151      22.732035      56.637517       0.788797       0.357916      -1.140634       0.134478      -0.131844      -0.013424       0.188805       0.024662      -0.130414      -0.066378       0.067846       0.159644      -0.116343      -0.064893       0.181237             10.098672       8.590426       2.845071      -4.809702       9.070607      -5.467831      12.634983           0.000001
          134              O       1.710050       9.445312      12.637591      -0.194695      29.803546 0.32688525E+03  0.69208505E+04                                 7.762056                            5.535187       0.433721       2.272870                    0.999191      22.229972      54.369902       0.823079       0.351480      -1.148042       0.156388       0.061372       0.055450       0.176914      -0.030544      -0.021081       0.138207      -0.112035      -0.010390      -0.114542      -0.060141       0.174683             10.086173       8.163487      -4.125341      -3.322254      12.222474       6.576654       9.872557          -0.000001
          135              O       5.984749       1.988153       9.837498      -0.503674      29.953453 0.44715599E+03  0.10265960E+05                                 7.632159                            6.536501       0.605709       2.265874                    0.996479      26.388153      67.796525       0.744565       0.358313      -1.139480       0.007224      -0.002770       0.006718       0.010247      -0.001617      -0.028114       0.071771       0.097347       0.082036      -0.103240       0.021953       0.081287              8.417453      12.627092       0.378962       0.465365       6.222635      -1.252469       6.402630          -0.000002
          136              O       7.623459       3.307229       9.229173      -0.610174      44.129187 0.66997826E+03  0.17001762E+05                                 9.913782                            7.967217       0.157787       2.087070                    0.996457      28.828992      77.632287       0.679343       0.355291      -1.142969       0.010721      -0.071667      -0.025041       0.076669       0.028850      -0.024867      -0.011489      -0.086898       0.063268      -0.067600       0.014389       0.053211             11.829809       9.181702       0.867368       0.358242      16.592101      -4.915383       9.715624           0.000002
          137              O       3.603469       3.107592       7.478025      -0.543581      42.845950 0.56143343E+03  0.13631077E+05                                 9.747871                            7.332809       0.271418       2.151009                    0.995001      27.281461      71.853002       0.702426       0.359148      -1.139915       0.027272       0.030643      -0.028271       0.049820      -0.049585      -0.043964      -0.013895      -0.040566       0.047687      -0.081828       0.028123       0.053705             11.813302      15.142944      -3.484449      -3.074732      10.132167       4.299212      10.164796           0.000002
          138              O       5.577764       2.387497       6.942225      -0.499111      33.391849 0.45795063E+03  0.10543148E+05                                 8.197226                            6.540302       0.668877       2.298115                    0.997660      25.897786      65.942108       0.759532       0.350274      -1.149607      -0.008891      -0.000148       0.002115       0.009141       0.020702       0.027550      -0.042875       0.053499      -0.113860      -0.077914       0.022564       0.055350              9.660873      13.920127       1.795883       2.488683       7.325924       2.524875       7.736568          -0.000001
          139              O      -0.190432       6.059080       7.811093      -0.558653      33.417702 0.47993300E+03  0.11187443E+05                                 8.128392                            6.674781       0.611894       2.255288                    0.998737      26.842436      68.933099       0.754799       0.348117      -1.150567       0.023457      -0.001743      -0.010877       0.025915       0.033811      -0.019635       0.027186       0.084590       0.078641      -0.077315       0.029230       0.048085              9.344445       9.912010       1.052790      -4.917229       6.969064      -2.273799      11.152260          -0.000000
          140              O       1.615183       4.947242       7.149644      -0.580904      39.482461 0.56209143E+03  0.13649026E+05                                 9.187492                            7.325570       0.390704       2.178760                    0.997760      27.615295      72.702304       0.704538       0.358020      -1.140981      -0.000610       0.036761       0.011840       0.038626      -0.017416       0.053852       0.022655      -0.012099      -0.072791      -0.073906       0.027046       0.046860             10.671155       8.692554      -3.657126       0.449740      15.561471      -3.640162       7.759439           0.000001
          141              O       6.589050       6.095108      10.485537      -0.579989      35.948437 0.51030684E+03  0.12112702E+05                                 8.598092                            6.945374       0.425273       2.181596                    0.998166      27.648912      72.297398       0.727956       0.354480      -1.142217      -0.043188       0.015433      -0.018301       0.049379       0.009649      -0.003536      -0.051644       0.045217       0.006023      -0.064356       0.018740       0.045616              9.820007      16.712741      -0.984997      -0.935185       6.667594       1.347740       6.079684          -0.000002
          142              O       4.898896       4.951604       9.608335      -0.553571      37.865714 0.54909553E+03  0.13253215E+05                                 8.936179                            7.230632       0.403131       2.190748                    0.997008      27.236219      71.444368       0.710717       0.357056      -1.141965      -0.006696       0.016686       0.015136       0.023502       0.031015       0.013651      -0.003558      -0.084408       0.118403      -0.073858       0.032554       0.041304             10.391746       7.929160       0.292434      -0.509462      13.243307       5.567269      10.002770           0.000002

******************************************************
Auxiliary information for the entire system
The total spin magnetic moment of the unit cell is   -0.000069
The total net atomic charge of the unit cell is   -0.000002
Accuracy of reproducing the electrostatic potential in the unit cell:
  The inner radius (bohr) =    5.0000
  The outer radius (bohr) =   12.0000
  Valid grid points have density less than (e/(bohr^3)) =    0.0001
  The number of valid grid points were=       109992
  The rms potential error without charges in kcal/mol is=      3.61051
  The rms potential error with partial charges in kcal/mol is=      1.30002
  The RRMSE value at monopole order=      0.36007
  The rms potential error with partial charges and cloud penetration in kcal/mol is=      1.29975
  The RRMSE value at monopole order with cloud penetration is=      0.35999
  The rms potential error with partial charges and atomic dipoles in kcal/mol is=      0.41948
  The RRMSE value at dipole order=      0.11618
  The rms potential error with partial charges, atomic dipoles and cloud penetration in kcal/mol is=      0.40900
  The RRMSE value at dipole order with cloud penetration=      0.11328

******************************************************
The electron densities and ab initio electrostatic potential were computed in VASP using the PBE functional and
projector augmented wave method. See the main text of the journal article for a description of computational details.
The atomic charges, dipoles, and quadrupoles were computed with the DDEC6 method as described in
(a) T. A. Manz and N. Gabaldon Limas, RSC Adv. 6 (2016) 47771-47801 DOI: 10.1039/c6ra04656h
(b) N. Gabaldon Limas and T. A. Manz, RSC Adv. 8 (2018) 2678-2707 DOI: 10.1039/c7ra11829e.
For each atom in the material, the electron cloud parameters were fit to the spherically averaged atom-in-material
electron density using radial positions for which this density was between 10^-4 and 10^-2 electrons per cubic bohr.
The polarizabilities, dispersion coefficients, and quantum Drude oscillator (QDO) parameters were fit using the MCLF method.
The magnetic structure of the system was optimized in VASP from the default ferromagnetic initial guess using spin polarization.
The atomic spin moments (ASMs) were computed on this optimized magnetic structure using the DDEC6 partition as inputs
to the method of T. A. Manz and D. S. Sholl, J. Chem. Theory Comput. 7 (2011) 4146-4164 DOI: 10.1021/ct200539n.
The RMSE and RRMSE were computed using a uniform grid with Ewald summation.
