# Supplementary material for: A collection of forcefield precursors for metal–organic frameworks
Source: RSC Adv. 2019 Nov 13;9(63):36492–507. doi: 10.1039/c9ra07327b (PMC9075174; doi:10.1039/c9ra07327b)
Supplement: RA-009-C9RA07327B-s5543 [file RA-009-C9RA07327B-s5543.xyz]

   79
jmolscript: load "" {1 1 1} spacegroup "x,y,z" unitcell [{     10.137000     0.000000     0.000000 }, {      4.966125     8.941453     0.000000 }, {      1.377552     3.116326    12.283195 }]
Zn     9.090056     7.551840     8.781133     0.699278
Zn    14.133481    10.560830    10.393917     0.775040
Zn     7.390621     4.505939     3.502062     0.699277
Zn     2.347196     1.496949     1.889278     0.775040
Zn     7.551563     4.470726     0.000000     0.533579
H     10.503277     6.152427     0.090896     0.092699
H      7.534327     1.071646    -0.012283     0.094684
H      6.328844     9.414512     8.278873     0.117987
H      6.187466     9.415711    12.160363     0.103554
H     11.990360     8.907702     8.536821     0.107995
H      9.080567     4.173335     8.413989     0.105148
H      5.977400     5.905352    12.192299     0.092699
H      7.568798     7.869807     0.012283     0.094684
H     10.151833     2.643267     4.004322     0.117988
H     10.293211     2.642068     0.122832     0.103553
H      4.490317     3.150077     3.746374     0.107994
H      7.400110     7.884444     3.869206     0.105148
C      6.513730     9.251886     9.178003     0.145288
C      6.485167     9.202622    11.299311     0.160093
C     11.754109     8.916507     9.413841     0.150182
C     11.669314     9.072096    11.489701     0.170742
C      9.080384     4.483196     9.293465     0.165523
C      8.946730     4.475048    11.386522     0.160303
C      9.469174     7.955296     6.044560     0.635445
C     10.354587     7.832721     4.824839    -0.227660
C     10.601621     6.581049     4.243844     0.150000
C     10.982126     8.904499     4.231561     0.159827
C     11.429108     6.431084     3.134671     0.150723
C     11.802527     8.737126     3.138356     0.152264
C     12.056024     7.510397     2.602809    -0.204765
C     13.004792     7.341952     1.466613     0.610791
C      9.966947     2.805893     3.105192     0.145287
C      9.995510     2.855157     0.983884     0.160093
C      4.726568     3.141272     2.869354     0.150182
C      4.811363     2.985683     0.793494     0.170742
C      7.400293     7.574583     2.989730     0.165523
C      7.533947     7.582731     0.896673     0.160303
C      7.011503     4.102483     6.238635     0.635446
C      6.126090     4.225058     7.458356    -0.227660
C      5.879056     5.476730     8.039351     0.150000
C      5.498551     3.153280     8.051634     0.159827
C      5.051569     5.626695     9.148524     0.150723
C      4.678150     3.320653     9.144839     0.152264
C      4.424653     4.547382     9.680386    -0.204764
C      3.475885     4.715827    10.816582     0.610791
N      7.566658     8.543260     9.567381    -0.187297
N      7.560012     8.523860    10.939413    -0.179330
N      5.785639     9.673493    10.244185    -0.314481
N     10.652613     8.337206     9.773738    -0.173326
N     10.607776     8.432068    11.155598    -0.181723
N     12.453123     9.436768    10.452999    -0.323002
N      8.993158     5.743233     9.660733    -0.180671
N      8.903397     5.740592    11.038907    -0.185250
N      9.046420     3.625267    10.331395    -0.316220
N      8.914019     3.514519     2.715814    -0.187297
N      8.920665     3.533919     1.343782    -0.179331
N     10.695038     2.384286     2.039010    -0.314481
N      5.828064     3.720573     2.509457    -0.173326
N      5.872901     3.625711     1.127597    -0.181723
N      4.027554     2.621011     1.830196    -0.323002
N      7.487519     6.314546     2.622462    -0.180671
N      7.577280     6.317187     1.244288    -0.185250
N      7.434257     8.432512     1.951800    -0.316220
O      9.854364     7.256266     7.032129    -0.536418
O      8.534953     8.740978     6.047017    -0.565245
O      4.071127     6.989642     1.815456    -0.572993
O     12.640591     7.521112     0.283742    -0.573632
O      6.626313     4.801513     5.251066    -0.536418
O      7.945724     3.316801     6.236178    -0.565245
O     12.409550     5.068137    10.467739    -0.572993
O      3.840086     4.536667    11.999453    -0.573631
F      9.997552     5.500449     4.767108    -0.111995
F      5.885841     1.182826     4.785533    -0.109461
F     11.641412     5.210005     2.624919    -0.107588
F      7.457070     0.897542     2.624919    -0.123297
F      6.483125     6.557330     7.516087    -0.111994
F      5.628711     1.933500     7.497662    -0.109461
F      4.839265     6.847774     9.658276    -0.107587
F      9.023607    11.160237     9.658276    -0.123297

The following XYZ coordinates are in angstroms. Other properties are in atomic units.
The sperically averaged electron density of each atom fit to a function of the form exp(a - br)
eigen_1, eigen_2 and eigen_3 are the three eigenvalues of traceless quadrupole moment tensor
  atom number  atomic symbol              X              Y              Z     net charge C6 coefficient C8 coefficient C10 coefficient fluctuating dipole atomic polarizability isotropic forcefield polarizability              a              b squared Pearson coefficient          <r^3>          <r^4>         wp_QDO          m_QDO          q_QDO       dipole_x       dipole_y       dipole_z         dipole            Qxy            Qxz            Qyz     Q(x^2-y^2)  Q(3z^2 - R^2)        eigen_1        eigen_2        eigen_3 static polarizability      alpha(xx)      alpha(xy)      alpha(xz)      alpha(yy)      alpha(yz)      alpha(zz) atomic spin moment
            1             Zn       9.090056       7.551840       8.781133       0.699278     111.367590 0.22330366E+04  0.74358325E+05                                18.801026                           15.425302       0.296725       1.926343                    0.996789      50.402578     141.304139       0.460330       0.399579      -1.142846       0.015710      -0.006488      -0.075865       0.077746      -0.011872      -0.004112      -0.006507      -0.010124       0.239857      -0.053253      -0.027162       0.080415             21.921333      19.288326       1.800819      -2.562168      19.152332       0.182645      27.323342           0.000003
            2             Zn      14.133481      10.560830      10.393917       0.775040      98.382729 0.18457845E+04  0.58384011E+05                                17.215346                           13.944044       0.794722       2.090483                    0.998276      47.401050     127.928038       0.490191       0.395028      -1.150466      -0.003082       0.001383       0.009161       0.009764       0.002806       0.017351       0.011526      -0.002494       0.757918      -0.129601      -0.124186       0.253787             20.152058      24.513044      -1.510563      -0.009468      24.744249      -0.272271      11.198880          -0.000003
            3             Zn       7.390621       4.505939       3.502062       0.699277     111.367572 0.22330363E+04  0.74358310E+05                                18.801024                           15.425301       0.296725       1.926343                    0.996789      50.402574     141.304122       0.460330       0.399579      -1.142846      -0.015709       0.006488       0.075866       0.077746      -0.011872      -0.004112      -0.006507      -0.010124       0.239858      -0.053253      -0.027162       0.080415             21.921331      19.288324       1.800819      -2.562167      19.152330       0.182645      27.323338           0.000003
            4             Zn       2.347196       1.496949       1.889278       0.775040      98.382722 0.18457844E+04  0.58384007E+05                                17.215346                           13.944045       0.794722       2.090483                    0.998276      47.401047     127.928032       0.490191       0.395028      -1.150466       0.003082      -0.001383      -0.009161       0.009764       0.002806       0.017351       0.011526      -0.002494       0.757918      -0.129601      -0.124186       0.253787             20.152057      24.513044      -1.510564      -0.009467      24.744248      -0.272271      11.198879          -0.000003
            5             Zn       7.551563       4.470726       0.000000       0.533579     110.588122 0.22094175E+04  0.73503320E+05                                19.786487                           16.242507       1.080481       2.105731                    0.994569      54.654222     154.018591       0.411166       0.447775      -1.108852       0.000000      -0.000000       0.000000       0.000000      -0.036986      -0.029281       0.019044       0.011162       0.103629      -0.054972      -0.007836       0.062808             22.909230      24.267803      -0.166844       0.660579      23.943359      -1.258062      20.516527           0.000005
            6              H      10.503277       6.152427       0.090896       0.092699       1.062254 0.77129196E+01  0.76055160E+02                                 1.794738                            1.681658      -1.263100       2.273585                    0.993850       3.860189      11.321134       0.451761       1.374953      -0.686944       0.011777       0.008878       0.050340       0.052456       0.003278      -0.001200       0.004149       0.005575       0.055552      -0.014121      -0.004972       0.019093              1.819599       1.588867       0.134211       0.317370       1.476844       0.262231       2.393086          -0.000001
            7              H       7.534327       1.071646      -0.012283       0.094684       1.091479 0.79637752E+01  0.79185809E+02                                 1.825613                            1.706886      -1.330757       2.237724                    0.993869       3.931209      11.590049       0.449010       1.371897      -0.687099       0.000625      -0.015480       0.048211       0.050639      -0.001839      -0.001277      -0.001524      -0.005898       0.033205      -0.009145      -0.002150       0.011295              1.857303       1.423888       0.019871      -0.048175       1.713694      -0.414503       2.434327           0.000000
            8              H       6.328844       9.414512       8.278873       0.117987       1.172105 0.83546845E+01  0.82081817E+02                                 1.785422                            1.657134      -0.833801       2.501909                    0.999176       3.242468       8.786408       0.505793       1.232583      -0.722869      -0.008771       0.011931      -0.059309       0.061130      -0.011176       0.006384      -0.006770       0.008859       0.051893      -0.020787      -0.001070       0.021858              1.815190       1.509259      -0.056751       0.200763       1.506716      -0.171565       2.429596          -0.000003
            9              H       6.187466       9.415711      12.160363       0.103554       1.060828 0.75853723E+01  0.74638231E+02                                 1.796219                            1.667344      -1.430856       2.182918                    0.993457       3.986829      11.758101       0.452915       1.374373      -0.685618      -0.018506       0.013506       0.040434       0.046474      -0.003129       0.000237      -0.005107       0.006271       0.011984      -0.008244       0.001521       0.006723              1.838085       1.689187      -0.178791      -0.429088       1.505787       0.292853       2.319281           0.000001
           10              H      11.990360       8.907702       8.536821       0.107995       1.143914 0.81918483E+01  0.80499152E+02                                 1.786418                            1.664213      -0.859746       2.484037                    0.999362       3.321474       9.153675       0.491620       1.267847      -0.714114       0.011514      -0.009426      -0.054297       0.056300       0.008928      -0.007989       0.006578       0.015702       0.055064      -0.023183       0.001691       0.021492              1.811476       1.521934      -0.003883      -0.216492       1.451781      -0.039159       2.460713          -0.000001
           11              H       9.080567       4.173335       8.413989       0.105148       1.225841 0.87879481E+01  0.88532343E+02                                 1.911115                            1.749908      -1.034539       2.388978                    0.997339       3.609708      10.316260       0.465283       1.306696      -0.703578       0.003114      -0.017055      -0.050335       0.053237      -0.004704      -0.005741      -0.001017      -0.022369       0.028027      -0.018045       0.007456       0.010588              1.966770       1.531111       0.029597       0.135957       1.629006       0.354046       2.740194          -0.000002
           12              H       5.977400       5.905352      12.192299       0.092699       1.062255 0.77129320E+01  0.76055310E+02                                 1.794739                            1.681659      -1.263101       2.273585                    0.993850       3.860192      11.321143       0.451761       1.374952      -0.686944      -0.011777      -0.008878      -0.050340       0.052456       0.003278      -0.001200       0.004149       0.005575       0.055552      -0.014121      -0.004972       0.019093              1.819600       1.588868       0.134211       0.317370       1.476845       0.262231       2.393088          -0.000001
           13              H       7.568798       7.869807       0.012283       0.094684       1.091479 0.79637786E+01  0.79185855E+02                                 1.825614                            1.706887      -1.330758       2.237723                    0.993869       3.931210      11.590055       0.449010       1.371897      -0.687099      -0.000625       0.015480      -0.048211       0.050639      -0.001839      -0.001277      -0.001524      -0.005898       0.033205      -0.009145      -0.002150       0.011295              1.857304       1.423888       0.019871      -0.048175       1.713694      -0.414503       2.434328           0.000000
           14              H      10.151833       2.643267       4.004322       0.117988       1.172104 0.83546737E+01  0.82081687E+02                                 1.785421                            1.657133      -0.833801       2.501910                    0.999176       3.242466       8.786402       0.505793       1.232583      -0.722869       0.008771      -0.011931       0.059309       0.061130      -0.011176       0.006384      -0.006770       0.008859       0.051893      -0.020787      -0.001070       0.021858              1.815189       1.509258      -0.056751       0.200762       1.506715      -0.171565       2.429594          -0.000003
           15              H      10.293211       2.642068       0.122832       0.103553       1.060829 0.75853814E+01  0.74638340E+02                                 1.796220                            1.667344      -1.430856       2.182917                    0.993457       3.986831      11.758107       0.452915       1.374373      -0.685618       0.018506      -0.013506      -0.040434       0.046474      -0.003129       0.000237      -0.005107       0.006271       0.011984      -0.008244       0.001521       0.006723              1.838086       1.689188      -0.178791      -0.429089       1.505788       0.292853       2.319283           0.000001
           16              H       4.490317       3.150077       3.746374       0.107994       1.143914 0.81918443E+01  0.80499104E+02                                 1.786418                            1.664213      -0.859746       2.484037                    0.999362       3.321473       9.153672       0.491620       1.267848      -0.714114      -0.011514       0.009426       0.054297       0.056300       0.008928      -0.007989       0.006578       0.015702       0.055064      -0.023183       0.001691       0.021492              1.811476       1.521934      -0.003883      -0.216492       1.451781      -0.039159       2.460713          -0.000001
           17              H       7.400110       7.884444       3.869206       0.105148       1.225840 0.87879398E+01  0.88532238E+02                                 1.911114                            1.749908      -1.034538       2.388979                    0.997339       3.609706      10.316253       0.465283       1.306696      -0.703578      -0.003114       0.017055       0.050335       0.053237      -0.004704      -0.005741      -0.001017      -0.022369       0.028027      -0.018045       0.007456       0.010588              1.966769       1.531110       0.029597       0.135957       1.629006       0.354046       2.740192          -0.000002
           18              C       6.513730       9.251886       9.178003       0.145288      24.131179 0.31816955E+03  0.69657318E+04                                 7.380162                            6.048424       0.005307       2.012445                    0.999503      26.089440      74.002833       0.648845       0.431179      -1.047829      -0.001146       0.013827       0.040785       0.043080       0.018534       0.016049      -0.014421      -0.023346       0.070484      -0.040596       0.009194       0.031402              7.882043       8.034192      -2.238247       0.068378       5.939595      -0.137083       9.672343          -0.000002
           19              C       6.485167       9.202622      11.299311       0.160093      24.440239 0.32591411E+03  0.72311964E+04                                 7.697647                            6.289303      -0.228463       1.951080                    0.998211      26.377024      77.147414       0.606549       0.455128      -1.026204       0.000843       0.009762      -0.054938       0.055805       0.039852      -0.002142      -0.005026      -0.034768      -0.032586      -0.038082      -0.011308       0.049390              8.390255       9.360000      -3.041631      -1.186658       6.236956       0.852135       9.573810           0.000005
           20              C      11.754109       8.916507       9.413841       0.150182      22.684020 0.29581113E+03  0.63784277E+04                                 7.136942                            5.868669       0.196255       2.085614                    0.999694      25.648864      72.912203       0.650595       0.436612      -1.041427       0.013593      -0.005246       0.048727       0.050859      -0.032960      -0.015092       0.001641      -0.047690       0.055139      -0.052182       0.016263       0.035918              7.607427       7.922916       2.039925      -0.018148       5.318171       0.242643       9.581192           0.000001
           21              C      11.669314       9.072096      11.489701       0.170742      22.825092 0.29956542E+03  0.64949145E+04                                 7.232528                            5.946339       0.087585       2.055826                    0.999501      25.665606      73.719936       0.638242       0.442628      -1.035451       0.021613      -0.002790      -0.053416       0.057690      -0.043877       0.006561       0.000954      -0.054610       0.005469      -0.053289       0.002407       0.050882              7.762297       8.486993       2.595298       0.719473       5.501175       0.795065       9.298722           0.000002
           22              C       9.080384       4.483196       9.293465       0.165523      23.669440 0.30304863E+03  0.65773328E+04                                 7.390002                            5.963695       0.144140       2.074086                    0.999349      25.631579      73.219261       0.641237       0.440098      -1.038847       0.020135       0.004854       0.047742       0.052041       0.004076      -0.007034       0.003652       0.070910       0.049607      -0.044229       0.013489       0.030740              8.005589       4.266434      -0.018243       0.562390       9.415791       0.396837      10.334543          -0.000000
           23              C       8.946730       4.475048      11.386522       0.160303      23.645378 0.31660217E+03  0.69587500E+04                                 7.429626                            6.129122      -0.039283       2.011155                    0.998775      26.073025      75.364035       0.626289       0.444953      -1.034263       0.019544      -0.014489      -0.053940       0.059173       0.003624       0.003561      -0.006859       0.085242       0.004344      -0.044568       0.002252       0.042316              7.997471       4.174920      -0.106090      -0.173440      10.132544      -1.055298       9.684950           0.000001
           24              C       9.469174       7.955296       6.044560       0.635445      23.033825 0.25264444E+03  0.52801592E+04                                 7.723841                            5.789746      -0.311500       1.960684                    0.998772      22.605556      64.984406       0.589018       0.497554      -0.999720       0.000941      -0.014761       0.028478       0.032090       0.077025       0.019141       0.038288      -0.035240      -0.102161      -0.065778      -0.042613       0.108390              9.148370       7.272777      -1.299558      -2.430220       5.968124      -1.213139      14.204208           0.000002
           25              C      10.354587       7.832721       4.824839      -0.227660      47.606610 0.58168261E+03  0.14698921E+05                                11.426378                            8.102389      -0.374441       1.842655                    0.998619      31.702033      94.300175       0.572711       0.423225      -1.060541       0.004088       0.003937       0.024196       0.024853      -0.014068       0.034486      -0.003416       0.033829      -0.025853      -0.032621      -0.014392       0.047012             14.010739      10.391115       1.224227      -7.349402      12.650698       0.613522      18.990405          -0.000003
           26              C      10.601621       6.581049       4.243844       0.150000      33.155094 0.42455593E+03  0.99154488E+04                                 9.034345                            7.010367      -0.020615       1.982650                    0.999686      27.327728      78.127979       0.604158       0.434088      -1.053926      -0.055346      -0.064446       0.086942       0.121555       0.026630      -0.004549      -0.033470      -0.055716      -0.056998      -0.038537      -0.022958       0.061495             10.184788       8.285650       0.794395      -4.369196      10.879540       1.533852      11.389174          -0.000002
           27              C      10.982126       8.904499       4.231561       0.159827      33.125053 0.40249937E+03  0.92885997E+04                                 9.042358                            6.838947       0.059679       2.013879                    0.999783      26.968127      76.987021       0.609083       0.435757      -1.051462      -0.026805       0.080886       0.087654       0.122246      -0.012251       0.009724       0.021942      -0.065469      -0.071897      -0.039508      -0.012768       0.052277             10.329681       7.866913       1.192421      -4.489197      11.723705       0.296583      11.398426          -0.000004
           28              C      11.429108       6.431084       3.134671       0.150723      32.177955 0.40044227E+03  0.92317395E+04                                 8.883159                            6.837889       0.080248       2.025170                    0.999728      26.887712      76.784790       0.606774       0.437860      -1.049919       0.058913      -0.089452      -0.068620       0.127205      -0.004707       0.019331       0.024478      -0.072890      -0.053519      -0.046710      -0.007069       0.053778              9.997157       8.364256       1.017297      -4.315200      11.406807       0.893162      10.220409           0.000000
           29              C      11.802527       8.737126       3.138356       0.152264      33.303654 0.39959178E+03  0.92013127E+04                                 9.063518                            6.807608       0.071351       2.019962                    0.999838      26.851249      76.474658       0.611602       0.434914      -1.052369       0.089256       0.062815      -0.067353       0.128253       0.033568       0.001928      -0.034615      -0.053951      -0.051916      -0.047653      -0.015895       0.063549             10.383469       8.041287       0.555375      -4.536161      12.442953       0.830987      10.666167          -0.000003
           30              C      12.056024       7.510397       2.602809      -0.204765      43.866170 0.53661169E+03  0.13310435E+05                                10.782712                            7.778535      -0.428912       1.828910                    0.998645      31.174732      92.351920       0.583992       0.422831      -1.059106       0.025235      -0.002483       0.006371       0.026145      -0.005645       0.051387      -0.007423       0.047683       0.045338      -0.036130      -0.031817       0.067947             12.644956      11.367337       0.241295      -6.837985      13.003667       1.488322      13.563862          -0.000003
           31              C      13.004792       7.341952       1.466613       0.610791      24.066671 0.26741114E+03  0.56461117E+04                                 7.729820                            5.844791      -0.241764       1.967369                    0.998743      22.997804      65.588878       0.605545       0.479060      -1.013271       0.011556       0.002649      -0.032087       0.034207       0.033594      -0.022038       0.014766      -0.125524      -0.116043      -0.071271      -0.019897       0.091168              8.723174      10.346899      -1.639033      -1.650583       4.847071      -0.024909      10.975553           0.000010
           32              C       9.966947       2.805893       3.105192       0.145287      24.131179 0.31816955E+03  0.69657319E+04                                 7.380162                            6.048425       0.005307       2.012445                    0.999503      26.089438      74.002829       0.648845       0.431179      -1.047829       0.001146      -0.013827      -0.040785       0.043080       0.018535       0.016049      -0.014420      -0.023346       0.070483      -0.040596       0.009194       0.031402              7.882044       8.034193      -2.238248       0.068378       5.939596      -0.137083       9.672344          -0.000002
           33              C       9.995510       2.855157       0.983884       0.160093      24.440237 0.32591406E+03  0.72311949E+04                                 7.697646                            6.289302      -0.228462       1.951080                    0.998211      26.377023      77.147408       0.606549       0.455127      -1.026204      -0.000843      -0.009762       0.054938       0.055805       0.039852      -0.002142      -0.005026      -0.034767      -0.032587      -0.038082      -0.011308       0.049390              8.390254       9.359999      -3.041630      -1.186658       6.236955       0.852135       9.573809           0.000005
           34              C       4.726568       3.141272       2.869354       0.150182      22.684016 0.29581107E+03  0.63784260E+04                                 7.136940                            5.868668       0.196255       2.085614                    0.999694      25.648860      72.912186       0.650596       0.436612      -1.041427      -0.013593       0.005246      -0.048727       0.050859      -0.032960      -0.015092       0.001641      -0.047690       0.055139      -0.052182       0.016263       0.035919              7.607425       7.922915       2.039924      -0.018148       5.318170       0.242643       9.581191           0.000000
           35              C       4.811363       2.985683       0.793494       0.170742      22.825093 0.29956542E+03  0.64949143E+04                                 7.232528                            5.946339       0.087586       2.055826                    0.999501      25.665608      73.719941       0.638242       0.442628      -1.035451      -0.021613       0.002790       0.053416       0.057691      -0.043877       0.006561       0.000954      -0.054610       0.005469      -0.053289       0.002407       0.050882              7.762297       8.486993       2.595297       0.719473       5.501174       0.795065       9.298723           0.000002
           36              C       7.400293       7.574583       2.989730       0.165523      23.669438 0.30304863E+03  0.65773326E+04                                 7.390001                            5.963694       0.144140       2.074086                    0.999349      25.631577      73.219252       0.641237       0.440098      -1.038847      -0.020135      -0.004854      -0.047742       0.052041       0.004076      -0.007034       0.003652       0.070910       0.049607      -0.044229       0.013489       0.030740              8.005589       4.266434      -0.018244       0.562390       9.415790       0.396836      10.334542          -0.000000
           37              C       7.533947       7.582731       0.896673       0.160303      23.645379 0.31660218E+03  0.69587502E+04                                 7.429626                            6.129122      -0.039282       2.011155                    0.998775      26.073026      75.364036       0.626289       0.444953      -1.034263      -0.019545       0.014489       0.053940       0.059173       0.003624       0.003561      -0.006859       0.085242       0.004344      -0.044568       0.002252       0.042316              7.997471       4.174919      -0.106090      -0.173440      10.132543      -1.055298       9.684951           0.000001
           38              C       7.011503       4.102483       6.238635       0.635446      23.033823 0.25264443E+03  0.52801589E+04                                 7.723841                            5.789746      -0.311500       1.960684                    0.998772      22.605554      64.984397       0.589018       0.497554      -0.999720      -0.000941       0.014761      -0.028478       0.032090       0.077025       0.019141       0.038289      -0.035240      -0.102161      -0.065778      -0.042613       0.108390              9.148369       7.272776      -1.299558      -2.430220       5.968124      -1.213139      14.204206           0.000003
           39              C       6.126090       4.225058       7.458356      -0.227660      47.606607 0.58168260E+03  0.14698920E+05                                11.426377                            8.102389      -0.374441       1.842655                    0.998619      31.702033      94.300173       0.572711       0.423225      -1.060541      -0.004088      -0.003937      -0.024196       0.024853      -0.014068       0.034487      -0.003416       0.033829      -0.025853      -0.032621      -0.014392       0.047013             14.010738      10.391115       1.224226      -7.349401      12.650697       0.613522      18.990403          -0.000003
           40              C       5.879056       5.476730       8.039351       0.150000      33.155099 0.42455603E+03  0.99154516E+04                                 9.034345                            7.010367      -0.020614       1.982651                    0.999686      27.327731      78.127987       0.604158       0.434088      -1.053926       0.055346       0.064446      -0.086942       0.121554       0.026630      -0.004549      -0.033470      -0.055716      -0.056998      -0.038537      -0.022958       0.061495             10.184788       8.285651       0.794394      -4.369196      10.879540       1.533853      11.389174          -0.000002
           41              C       5.498551       3.153280       8.051634       0.159827      33.125058 0.40249946E+03  0.92886022E+04                                 9.042359                            6.838947       0.059679       2.013879                    0.999783      26.968130      76.987031       0.609083       0.435757      -1.051462       0.026805      -0.080886      -0.087654       0.122246      -0.012251       0.009724       0.021942      -0.065469      -0.071896      -0.039508      -0.012768       0.052277             10.329682       7.866914       1.192421      -4.489198      11.723705       0.296583      11.398427          -0.000004
           42              C       5.051569       5.626695       9.148524       0.150723      32.177960 0.40044237E+03  0.92317422E+04                                 8.883159                            6.837890       0.080247       2.025170                    0.999728      26.887716      76.784801       0.606774       0.437860      -1.049919      -0.058913       0.089452       0.068620       0.127205      -0.004707       0.019331       0.024478      -0.072891      -0.053519      -0.046710      -0.007069       0.053779              9.997158       8.364256       1.017297      -4.315200      11.406807       0.893162      10.220409           0.000001
           43              C       4.678150       3.320653       9.144839       0.152264      33.303655 0.39959180E+03  0.92013130E+04                                 9.063517                            6.807607       0.071351       2.019962                    0.999838      26.851250      76.474659       0.611602       0.434914      -1.052369      -0.089256      -0.062815       0.067353       0.128253       0.033568       0.001928      -0.034615      -0.053951      -0.051916      -0.047653      -0.015896       0.063549             10.383468       8.041287       0.555375      -4.536161      12.442952       0.830987      10.666166          -0.000003
           44              C       4.424653       4.547382       9.680386      -0.204764      43.866171 0.53661172E+03  0.13310436E+05                                10.782711                            7.778535      -0.428913       1.828910                    0.998645      31.174733      92.351922       0.583992       0.422831      -1.059106      -0.025235       0.002483      -0.006371       0.026145      -0.005645       0.051387      -0.007423       0.047683       0.045338      -0.036130      -0.031817       0.067947             12.644955      11.367337       0.241295      -6.837984      13.003667       1.488322      13.563861          -0.000003
           45              C       3.475885       4.715827      10.816582       0.610791      24.066671 0.26741114E+03  0.56461117E+04                                 7.729820                            5.844791      -0.241764       1.967369                    0.998743      22.997803      65.588874       0.605545       0.479060      -1.013271      -0.011556      -0.002649       0.032087       0.034207       0.033594      -0.022038       0.014766      -0.125524      -0.116043      -0.071271      -0.019897       0.091168              8.723174      10.346899      -1.639033      -1.650583       4.847071      -0.024908      10.975553           0.000009
           46              N       7.566658       8.543260       9.567381      -0.187297      35.470768 0.52847930E+03  0.12879803E+05                                 9.115833                            7.493882      -0.201698       1.956243                    0.997567      28.350737      79.580504       0.630678       0.398490      -1.089858      -0.072553       0.049477       0.121943       0.150273      -0.016313       0.034261      -0.028768      -0.002248       0.185100      -0.047785      -0.034515       0.082300             10.106478      12.354650      -3.916391      -1.060999       8.286303       0.858715       9.678482           0.000000
           47              N       7.560012       8.523860      10.939413      -0.179330      36.165242 0.53632663E+03  0.13147318E+05                                 9.377636                            7.653238      -0.266993       1.943652                    0.996089      28.362045      80.402328       0.610107       0.409536      -1.080127      -0.065583       0.050080      -0.116787       0.142997      -0.002899      -0.031647       0.021020      -0.009320       0.171600      -0.044014      -0.027737       0.071751             10.545225      12.574671      -4.128780       0.571189       8.401230      -0.406778      10.659775           0.000002
           48              N       5.785639       9.673493      10.244185      -0.314481      37.835130 0.54935765E+03  0.13427796E+05                                 9.344986                            7.479690       0.127741       2.053096                    0.998727      28.703660      78.925125       0.656165       0.381894      -1.108988       0.095139      -0.054180       0.006933       0.109703      -0.000795      -0.007129      -0.001267       0.024386       0.231128      -0.050758      -0.026786       0.077544             10.723378      14.614233      -5.411140      -0.960169       8.626254       0.606284       8.929648          -0.000001
           49              N      10.652613       8.337206       9.773738      -0.173326      33.509636 0.48955607E+03  0.11692310E+05                                 8.784743                            7.216728      -0.077593       2.013597                    0.997272      27.359493      75.753143       0.642834       0.398942      -1.090746       0.076871       0.039832       0.120422       0.148315      -0.002102      -0.041990      -0.008561       0.017323       0.206248      -0.047640      -0.037487       0.085127              9.770409      12.066147       3.993682       1.323345       7.500038       0.754125       9.745041           0.000002
           50              N      10.607776       8.432068      11.155598      -0.181723      34.639685 0.51830418E+03  0.12571806E+05                                 9.055642                            7.500002      -0.152501       1.984136                    0.996395      27.889517      78.124658       0.620474       0.406977      -1.084025       0.080343       0.023731      -0.124274       0.149874      -0.007279       0.031948       0.026099      -0.014142       0.154436      -0.051654      -0.016496       0.068150             10.040002      12.441933       3.971473      -0.599350       7.735574      -0.191127       9.942497           0.000004
           51              N      12.453123       9.436768      10.452999      -0.323002      38.124025 0.55906229E+03  0.13723710E+05                                 9.400394                            7.574366       0.269864       2.099460                    0.999018      28.769431      79.252168       0.648382       0.384825      -1.106971      -0.096582      -0.061071       0.014478       0.115184       0.018485       0.002893       0.014912      -0.000027       0.231110      -0.057557      -0.021608       0.079165             10.590048      14.358400       5.190718       0.851171       8.314664       0.643926       9.097078           0.000000
           52              N       8.993158       5.743233       9.660733      -0.180671      33.831515 0.49380091E+03  0.11797901E+05                                 8.786930                            7.209865       0.128657       2.080244                    0.997830      27.290708      75.132758       0.649411       0.394760      -1.095595       0.021016      -0.089924       0.121970       0.152986       0.001541      -0.019084       0.043022      -0.007882       0.200220      -0.051535      -0.034080       0.085615              9.800606       5.243118       0.290403       0.162978      14.508036      -1.308443       9.650664           0.000001
           53              N       8.903397       5.740592      11.038907      -0.185250      34.934154 0.53050337E+03  0.12926887E+05                                 9.091749                            7.573656      -0.075151       2.007034                    0.996640      27.976087      78.232904       0.619935       0.405466      -1.086365       0.030469      -0.086636      -0.125869       0.155811       0.007272      -0.001982      -0.042027       0.015810       0.163407      -0.052856      -0.018465       0.071321             10.076363       5.555118      -0.187315      -0.064434      14.429521       0.546889      10.244451           0.000003
           54              N       9.046420       3.625267      10.331395      -0.316220      37.897771 0.55514586E+03  0.13613662E+05                                 9.383773                            7.555084       0.156902       2.064509                    0.998535      28.744228      79.332911       0.647792       0.385570      -1.105622       0.011966       0.110754       0.015062       0.112412      -0.003965      -0.007503      -0.008072      -0.025892       0.222843      -0.051279      -0.024068       0.075347             10.643848       5.303963      -0.632887       0.238205      17.115143      -1.334306       9.512439          -0.000002
           55              N       8.914019       3.514519       2.715814      -0.187297      35.470761 0.52847916E+03  0.12879799E+05                                 9.115832                            7.493881      -0.201698       1.956243                    0.997567      28.350733      79.580491       0.630678       0.398490      -1.089858       0.072553      -0.049477      -0.121943       0.150273      -0.016313       0.034261      -0.028768      -0.002248       0.185100      -0.047785      -0.034515       0.082300             10.106477      12.354647      -3.916389      -1.060999       8.286302       0.858715       9.678482           0.000001
           56              N       8.920665       3.533919       1.343782      -0.179331      36.165246 0.53632667E+03  0.13147319E+05                                 9.377636                            7.653238      -0.266993       1.943653                    0.996089      28.362048      80.402340       0.610107       0.409536      -1.080127       0.065583      -0.050080       0.116787       0.142997      -0.002899      -0.031647       0.021020      -0.009320       0.171599      -0.044014      -0.027736       0.071751             10.545226      12.574672      -4.128780       0.571191       8.401230      -0.406779      10.659778           0.000002
           57              N      10.695038       2.384286       2.039010      -0.314481      37.835121 0.54935749E+03  0.13427791E+05                                 9.344986                            7.479689       0.127740       2.053096                    0.998727      28.703655      78.925111       0.656165       0.381894      -1.108988      -0.095139       0.054180      -0.006933       0.109703      -0.000795      -0.007129      -0.001267       0.024386       0.231128      -0.050758      -0.026786       0.077544             10.723377      14.614232      -5.411139      -0.960168       8.626253       0.606283       8.929647          -0.000001
           58              N       5.828064       3.720573       2.509457      -0.173326      33.509631 0.48955598E+03  0.11692307E+05                                 8.784742                            7.216727      -0.077593       2.013597                    0.997272      27.359490      75.753132       0.642834       0.398942      -1.090746      -0.076871      -0.039832      -0.120423       0.148315      -0.002102      -0.041990      -0.008561       0.017324       0.206248      -0.047640      -0.037487       0.085127              9.770408      12.066145       3.993682       1.323345       7.500038       0.754125       9.745040           0.000002
           59              N       5.872901       3.625711       1.127597      -0.181723      34.639693 0.51830434E+03  0.12571811E+05                                 9.055644                            7.500004      -0.152500       1.984136                    0.996395      27.889521      78.124674       0.620474       0.406977      -1.084025      -0.080343      -0.023731       0.124274       0.149874      -0.007279       0.031947       0.026099      -0.014142       0.154436      -0.051654      -0.016496       0.068150             10.040003      12.441937       3.971473      -0.599349       7.735575      -0.191126       9.942499           0.000004
           60              N       4.027554       2.621011       1.830196      -0.323002      38.124021 0.55906223E+03  0.13723708E+05                                 9.400394                            7.574365       0.269864       2.099459                    0.999018      28.769429      79.252162       0.648382       0.384825      -1.106971       0.096582       0.061071      -0.014478       0.115184       0.018485       0.002893       0.014912      -0.000027       0.231110      -0.057557      -0.021608       0.079165             10.590047      14.358399       5.190717       0.851171       8.314664       0.643925       9.097078           0.000000
           61              N       7.487519       6.314546       2.622462      -0.180671      33.831506 0.49380077E+03  0.11797897E+05                                 8.786928                            7.209864       0.128657       2.080244                    0.997830      27.290704      75.132740       0.649411       0.394760      -1.095595      -0.021016       0.089924      -0.121970       0.152986       0.001541      -0.019084       0.043022      -0.007882       0.200220      -0.051535      -0.034080       0.085615              9.800604       5.243117       0.290403       0.162978      14.508032      -1.308443       9.650661           0.000001
           62              N       7.577280       6.317187       1.244288      -0.185250      34.934159 0.53050349E+03  0.12926891E+05                                 9.091751                            7.573658      -0.075151       2.007034                    0.996640      27.976089      78.232915       0.619935       0.405466      -1.086365      -0.030469       0.086636       0.125869       0.155811       0.007272      -0.001982      -0.042027       0.015810       0.163406      -0.052856      -0.018465       0.071321             10.076365       5.555119      -0.187316      -0.064434      14.429524       0.546887      10.244452           0.000003
           63              N       7.434257       8.432512       1.951800      -0.316220      37.897763 0.55514573E+03  0.13613658E+05                                 9.383772                            7.555084       0.156902       2.064509                    0.998535      28.744224      79.332899       0.647792       0.385570      -1.105622      -0.011966      -0.110754      -0.015062       0.112412      -0.003965      -0.007503      -0.008072      -0.025892       0.222843      -0.051279      -0.024068       0.075347             10.643847       5.303962      -0.632888       0.238205      17.115140      -1.334305       9.512438          -0.000002
           64              O       9.854364       7.256266       7.032129      -0.536418      37.033715 0.50253805E+03  0.11900686E+05                                 8.925851                            6.924522       0.427805       2.201536                    0.996727      27.093670      71.115104       0.722872       0.357801      -1.137829      -0.025598       0.015643       0.004050       0.030272       0.023307       0.016573      -0.027888      -0.038009       0.183604      -0.066580      -0.004676       0.071255             10.778824       5.879036      -0.116130      -0.519433       6.781017      -2.957504      19.676419          -0.000003
           65              O       8.534953       8.740978       6.047017      -0.565245      28.010504 0.46202869E+03  0.10689749E+05                                 7.161339                            6.570167       0.883813       2.321694                    0.998834      27.526318      70.890882       0.755601       0.350360      -1.146405       0.004381      -0.000775       0.013754       0.014455       0.009651       0.032409       0.049114       0.014556      -0.282464      -0.114858       0.038374       0.076484              7.274069       7.966125      -1.949818      -0.428317       6.658677       0.198454       7.197404          -0.000005
           66              O       4.071127       6.989642       1.815456      -0.572993      33.802242 0.54303327E+03  0.13033944E+05                                 8.198599                            7.147234       0.849911       2.313316                    0.996895      27.902639      72.322620       0.723396       0.352761      -1.148644       0.015753      -0.008570      -0.031813       0.036519      -0.022464       0.025274       0.009184       0.029870      -0.300492      -0.105062       0.026133       0.078929              8.857332      14.399289      -2.764884       0.373236       6.156275      -0.025311       6.016432          -0.000002
           67              O      12.640591       7.521112       0.283742      -0.573632      37.742033 0.59633871E+03  0.14697512E+05                                 8.882827                            7.603487       0.220736       2.131521                    0.993021      27.707117      73.507373       0.683583       0.363550      -1.136527       0.040399      -0.009526       0.005685       0.041894       0.031978       0.028204      -0.006136      -0.105350       0.125678      -0.088916       0.040332       0.048584              9.317265       6.851363      -0.196393       1.354504       6.334921      -0.930666      14.765512          -0.000001
           68              O       6.626313       4.801513       5.251066      -0.536418      37.033690 0.50253766E+03  0.11900674E+05                                 8.925847                            6.924519       0.427806       2.201536                    0.996727      27.093661      71.115071       0.722872       0.357801      -1.137829       0.025598      -0.015643      -0.004050       0.030272       0.023307       0.016573      -0.027888      -0.038009       0.183604      -0.066579      -0.004676       0.071255             10.778818       5.879034      -0.116130      -0.519433       6.781014      -2.957503      19.676407          -0.000003
           69              O       7.945724       3.316801       6.236178      -0.565245      28.010507 0.46202875E+03  0.10689750E+05                                 7.161340                            6.570168       0.883812       2.321694                    0.998834      27.526318      70.890885       0.755601       0.350361      -1.146405      -0.004381       0.000775      -0.013754       0.014456       0.009651       0.032409       0.049114       0.014556      -0.282464      -0.114858       0.038374       0.076485              7.274069       7.966126      -1.949818      -0.428317       6.658677       0.198454       7.197406          -0.000005
           70              O      12.409550       5.068137      10.467739      -0.572993      33.802228 0.54303298E+03  0.13033935E+05                                 8.198596                            7.147232       0.849913       2.313317                    0.996895      27.902635      72.322600       0.723396       0.352761      -1.148644      -0.015753       0.008570       0.031813       0.036519      -0.022464       0.025274       0.009184       0.029870      -0.300492      -0.105062       0.026133       0.078929              8.857328      14.399283      -2.764883       0.373236       6.156273      -0.025311       6.016430          -0.000002
           71              O       3.840086       4.536667      11.999453      -0.573631      37.742023 0.59633853E+03  0.14697506E+05                                 8.882826                            7.603486       0.220735       2.131521                    0.993021      27.707113      73.507359       0.683583       0.363550      -1.136527      -0.040399       0.009526      -0.005685       0.041894       0.031978       0.028204      -0.006136      -0.105350       0.125678      -0.088916       0.040332       0.048584              9.317264       6.851362      -0.196393       1.354504       6.334920      -0.930666      14.765509          -0.000001
           72              F       9.997552       5.500449       4.767108      -0.111995      14.816978 0.19809950E+03  0.36632569E+04                                 4.644993                            4.254565       0.698215       2.466196                    0.996980      18.433760      40.762799       0.966638       0.342656      -1.167134       0.045481       0.088833      -0.023041       0.102424       0.066029      -0.030061      -0.051661      -0.068495      -0.114278      -0.061379      -0.055148       0.116527              4.824819       4.332198       1.564779      -0.670413       5.777798      -0.701337       4.364463          -0.000001
           73              F       5.885841       1.182826       4.785533      -0.109461      16.451599 0.21942769E+03  0.41459704E+04                                 4.965138                            4.465489       0.852254       2.527201                    0.997487      18.303971      40.378522       0.951247       0.340783      -1.173456       0.010927      -0.098384      -0.026709       0.102529      -0.019063      -0.001859       0.065889      -0.160078      -0.101008      -0.068973      -0.057147       0.126120              5.232294       3.337719      -0.105889      -0.178525       7.444221       1.506919       4.914943          -0.000001
           74              F      11.641412       5.210005       2.624919      -0.107588      15.263733 0.20532373E+03  0.38179123E+04                                 4.705890                            4.311964       1.022962       2.593524                    0.998096      18.141803      39.781168       0.970012       0.339580      -1.173777      -0.017872       0.104759       0.039463       0.113363      -0.013189      -0.001732       0.064511      -0.136172      -0.098643      -0.062777      -0.051252       0.114029              4.905753       3.776917      -0.295627      -0.259173       7.064351       1.476027       3.875991           0.000000
           75              F       7.457070       0.897542       2.624919      -0.123297      17.193357 0.23114706E+03  0.44223743E+04                                 5.141630                            4.596399       1.054018       2.606457                    0.998506      18.408812      40.797973       0.934030       0.342751      -1.172354      -0.038745      -0.082964       0.033617       0.097541       0.068591      -0.029125      -0.066032      -0.081226      -0.093811      -0.070648      -0.057156       0.127805              5.490013       4.664538       1.872049      -1.024917       7.372589      -1.557748       4.432912          -0.000001
           76              F       6.483125       6.557330       7.516087      -0.111994      14.816967 0.19809932E+03  0.36632526E+04                                 4.644989                            4.254563       0.698216       2.466196                    0.996980      18.433757      40.762784       0.966638       0.342656      -1.167134      -0.045481      -0.088833       0.023041       0.102424       0.066029      -0.030061      -0.051661      -0.068495      -0.114278      -0.061379      -0.055148       0.116527              4.824816       4.332195       1.564778      -0.670412       5.777793      -0.701337       4.364460          -0.000001
           77              F       5.628711       1.933500       7.497662      -0.109461      16.451593 0.21942760E+03  0.41459683E+04                                 4.965137                            4.465488       0.852254       2.527201                    0.997487      18.303968      40.378513       0.951248       0.340783      -1.173456      -0.010927       0.098384       0.026709       0.102529      -0.019063      -0.001859       0.065889      -0.160078      -0.101008      -0.068973      -0.057147       0.126120              5.232293       3.337718      -0.105889      -0.178525       7.444219       1.506918       4.914942          -0.000001
           78              F       4.839265       6.847774       9.658276      -0.107587      15.263730 0.20532368E+03  0.38179112E+04                                 4.705889                            4.311963       1.022963       2.593525                    0.998096      18.141802      39.781164       0.970012       0.339580      -1.173777       0.017872      -0.104759      -0.039463       0.113363      -0.013189      -0.001732       0.064511      -0.136172      -0.098643      -0.062777      -0.051252       0.114029              4.905752       3.776916      -0.295627      -0.259173       7.064350       1.476027       3.875990           0.000000
           79              F       9.023607      11.160237       9.658276      -0.123297      17.193358 0.23114707E+03  0.44223746E+04                                 5.141630                            4.596399       1.054018       2.606457                    0.998506      18.408813      40.797975       0.934030       0.342751      -1.172354       0.038745       0.082964      -0.033617       0.097541       0.068591      -0.029125      -0.066032      -0.081227      -0.093811      -0.070648      -0.057156       0.127805              5.490013       4.664538       1.872049      -1.024917       7.372589      -1.557748       4.432912          -0.000001

******************************************************
Auxiliary information for the entire system
The total spin magnetic moment of the unit cell is   -0.000005
The total net atomic charge of the unit cell is   0.000004
Accuracy of reproducing the electrostatic potential in the unit cell:
  The inner radius (bohr) =    5.0000
  The outer radius (bohr) =   12.0000
  Valid grid points have density less than (e/(bohr^3)) =    0.0001
  The number of valid grid points were=        12119
  The rms potential error without charges in kcal/mol is=      4.55084
  The rms potential error with partial charges in kcal/mol is=      0.57086
  The RRMSE value at monopole order=      0.12544
  The rms potential error with partial charges and cloud penetration in kcal/mol is=      0.58548
  The RRMSE value at monopole order with cloud penetration is=      0.12865
  The rms potential error with partial charges and atomic dipoles in kcal/mol is=      0.56794
  The RRMSE value at dipole order=      0.12480
  The rms potential error with partial charges, atomic dipoles and cloud penetration in kcal/mol is=      0.58546
  The RRMSE value at dipole order with cloud penetration=      0.12865

******************************************************
The electron densities and ab initio electrostatic potential were computed in VASP using the PBE functional and
projector augmented wave method. See the main text of the journal article for a description of computational details.
The atomic charges, dipoles, and quadrupoles were computed with the DDEC6 method as described in
(a) T. A. Manz and N. Gabaldon Limas, RSC Adv. 6 (2016) 47771-47801 DOI: 10.1039/c6ra04656h
(b) N. Gabaldon Limas and T. A. Manz, RSC Adv. 8 (2018) 2678-2707 DOI: 10.1039/c7ra11829e.
For each atom in the material, the electron cloud parameters were fit to the spherically averaged atom-in-material
electron density using radial positions for which this density was between 10^-4 and 10^-2 electrons per cubic bohr.
The polarizabilities, dispersion coefficients, and quantum Drude oscillator (QDO) parameters were fit using the MCLF method.
The magnetic structure of the system was optimized in VASP from the default ferromagnetic initial guess using spin polarization.
The atomic spin moments (ASMs) were computed on this optimized magnetic structure using the DDEC6 partition as inputs
to the method of T. A. Manz and D. S. Sholl, J. Chem. Theory Comput. 7 (2011) 4146-4164 DOI: 10.1021/ct200539n.
The RMSE and RRMSE were computed using a uniform grid with Ewald summation.
