# Supplementary material for: A collection of forcefield precursors for metal–organic frameworks
Source: RSC Adv. 2019 Nov 13;9(63):36492–507. doi: 10.1039/c9ra07327b (PMC9075174; doi:10.1039/c9ra07327b)
Supplement: RA-009-C9RA07327B-s5544 [file RA-009-C9RA07327B-s5544.xyz]

  144
jmolscript: load "" {1 1 1} spacegroup "x,y,z" unitcell [{      6.958000     0.000000     0.000000 }, {      0.000000    11.152000     0.000000 }, {      0.000000    -3.587971    25.870377 }]
Cd     5.791770     3.890715    22.600620     0.918313
Cd     2.312770     1.879328    16.204945     0.918324
Cd     1.166230     3.673314     3.269757     0.918315
Cd     4.645230     5.684701     9.665432     0.918326
Co     0.572713     2.837020    19.407957     0.782186
Co     4.051713     2.933024    19.397609     0.782732
Co     6.385287     4.727009     6.462420     0.782403
Co     2.906287     4.631005     6.472768     0.782724
H      1.668528     2.458166    24.957153     0.119858
H      6.617754    -2.263765    21.130924     0.135253
H      2.537583     8.274004     2.297289     0.115307
H      1.251744     0.241136    23.839552     0.119370
H      3.046212     6.193231    24.488899     0.112583
H      3.122750    10.028317     0.905463     0.108374
H      1.147374    -1.425143    25.440929     0.125028
H      0.370166     7.631433    24.853671     0.113509
H      5.147528     3.311878    13.848413     0.119858
H      3.138754     8.033809    17.674642     0.135247
H      6.016583     1.084010    10.637899     0.115305
H      4.730744     5.528908    14.966013     0.119370
H      6.525212    -0.423188    14.316667     0.112583
H      6.601750    -0.670303    12.029725     0.108373
H      4.626374     7.195187    13.364637     0.125027
H      3.849166    -1.861390    13.951894     0.113508
H      5.289472     5.105863     0.913224     0.119859
H      0.340246     9.827794     4.739453     0.135254
H      4.420417    -0.709975    23.573088     0.115307
H      5.706256     7.322893     2.030825     0.119370
H      3.911788     1.370798     1.381478     0.112583
H      3.835250    -2.464288    24.964914     0.108374
H      5.810626     8.989172     0.429448     0.125028
H      6.587834    -0.067404     1.016706     0.113509
H      1.810472     4.252151    12.021964     0.119858
H      3.819246    -0.469780     8.195735     0.135248
H      0.941417     6.480019    15.232478     0.115306
H      2.227256     2.035121    10.904364     0.119370
H      0.432788     7.987217    11.553710     0.112584
H      0.356250     8.234332    13.840652     0.108373
H      2.331626     0.368842    12.505740     0.125028
H      3.108834     9.425419    11.918483     0.113508
C      2.320493     4.095764    23.031879     0.283642
C      1.971897     3.255776    25.325288    -0.140437
C      6.882158    -3.104972    22.942626     0.000244
C     -0.035486    -2.102394    21.993701    -0.135735
C      2.050523     6.975519     0.828628    -0.002036
C      2.342063     4.301565    24.490968     0.035689
C      1.684532     5.815094     1.701495     0.555614
C      2.485398     8.173263     1.375269    -0.100868
C      0.914977    -0.597179    23.620172    -0.106936
C      0.463403    -0.853136    22.337777     0.055975
C      2.786679     5.491937    25.042525    -0.109591
C      2.842343     9.221642     0.538363    -0.075537
C      0.481494     0.191371    21.343837     0.337647
C      6.342217     6.681865    22.606053     0.544660
C      0.863488    -1.591086    24.570908    -0.062438
C      0.383386    -2.842326    24.217001    -0.108187
C      5.799493     1.674280    15.773686     0.283643
C      5.450897     2.514267    13.480277    -0.140436
C      3.403158     8.875015    15.862939     0.000204
C      3.443514     7.872437    16.811864    -0.135739
C      5.529523     2.382496    12.106560    -0.002037
C      5.821063     1.468478    14.314597     0.035688
C      5.163532     3.542920    11.233694     0.555620
C      5.964398     1.184751    11.559919    -0.100869
C      4.393977     6.367222    15.185394    -0.106943
C      3.942403     6.623179    16.467788     0.055966
C      6.265679     0.278107    13.763041    -0.109590
C      6.321343     0.136373    12.396826    -0.075538
C      3.960494     5.578672    17.461728     0.337667
C      2.863217    -0.911821    16.199513     0.544766
C      4.342488     7.361130    14.234658    -0.062440
C      3.862386     8.612370    14.588564    -0.108198
C      4.637507     3.468265     2.838498     0.283642
C      4.986103     4.308253     0.545089    -0.140441
C      0.075842    10.669001     2.927751     0.000256
C      0.035486     9.666423     3.876676    -0.135734
C      4.907477     0.588510    25.041749    -0.002030
C      4.615937     3.262464     1.379409     0.035686
C      5.273468     1.748935    24.168882     0.555605
C      4.472602    -0.609234    24.495108    -0.100868
C      6.043023     8.161208     2.250205    -0.106940
C      6.494597     8.417165     3.532600     0.055969
C      4.171321     2.072092     0.827852    -0.109594
C      4.115657    -1.657613    25.332014    -0.075538
C      6.476506     7.372658     4.526540     0.337656
C      0.615783     0.882164     3.264324     0.544636
C      6.094512     9.155115     1.299469    -0.062437
C      6.574614    10.406355     1.653376    -0.108185
C      1.158507     5.889749    10.096691     0.283646
C      1.507103     5.049762    12.390100    -0.140437
C      3.554842    -1.310986    10.007438     0.000217
C      3.514486    -0.308408     9.058513    -0.135736
C      1.428477     5.181533    13.763817    -0.002033
C      1.136937     6.095551    11.555780     0.035686
C      1.794468     4.021109    14.636683     0.555613
C      0.993602     6.379278    14.310458    -0.100870
C      2.564023     1.196807    10.684983    -0.106946
C      3.015597     0.940850     9.402589     0.055963
C      0.692321     7.285922    12.107336    -0.109592
C      0.636657     7.427656    13.473551    -0.075539
C      2.997506     1.985357     8.408649     0.337672
C      4.094783     8.475850     9.670864     0.544736
C      2.615512     0.202899    11.635719    -0.062440
C      3.095614    -1.048341    11.281813    -0.108195
N      3.410116     4.093252    22.261977    -0.216225
N      1.664354     3.654575    21.058746    -0.003347
N      1.223216     3.826809    22.309578    -0.217069
N      2.956454     3.801877    21.025890    -0.012333
N      0.484277     1.021227    20.562810    -0.363966
N      6.889116     1.676792    16.543589    -0.216222
N      5.143354     2.115469    17.746820    -0.003403
N      4.702216     1.943235    16.495987    -0.217051
N      6.435454     1.968166    17.779675    -0.012284
N      3.963277     4.748817    18.242755    -0.364027
N      3.547884     3.470777     3.608400    -0.216221
N      5.293646     3.909454     4.811631    -0.003371
N      5.734784     3.737220     3.560799    -0.217066
N      4.001546     3.762152     4.844487    -0.012332
N      6.473723     6.542802     5.307567    -0.363987
N      0.068884     5.887237     9.326788    -0.216218
N      1.814646     5.448560     8.123557    -0.003402
N      2.255784     5.620794     9.374390    -0.217051
N      0.522546     5.595863     8.090702    -0.012308
N      2.994723     2.815212     7.627622    -0.364031
O      1.686619     5.961033     2.956984    -0.576664
O      1.376988     4.721111     1.186674    -0.530423
O      6.166180     6.381362    21.395578    -0.514551
O      6.112603     5.895671    23.554720    -0.544130
O      5.803668     3.588293    20.292724    -0.642624
O      5.165619     3.396982     9.978204    -0.576706
O      4.855988     4.636904    11.748514    -0.530462
O      2.687180    -0.611318    17.409988    -0.515465
O      2.633603    -0.125628    15.250846    -0.544392
O      2.324668     2.181750    18.512842    -0.642537
O      5.271381     1.602996    22.913393    -0.576625
O      5.581012     2.842918    24.683703    -0.530389
O      0.791820     1.182667     4.474799    -0.514340
O      0.845397     1.668358     2.315657    -0.544083
O      1.154332     3.975736     5.577653    -0.642700
O      1.792381     4.167047    15.892173    -0.576672
O      2.102012     2.927125    14.121863    -0.530433
O      4.270820     8.175347     8.460389    -0.515226
O      4.324397     7.689657    10.619531    -0.544334
O      4.633332     5.382279     7.357535    -0.642664

The following XYZ coordinates are in angstroms. Other properties are in atomic units.
The sperically averaged electron density of each atom fit to a function of the form exp(a - br)
eigen_1, eigen_2 and eigen_3 are the three eigenvalues of traceless quadrupole moment tensor
  atom number  atomic symbol              X              Y              Z     net charge C6 coefficient C8 coefficient C10 coefficient fluctuating dipole atomic polarizability isotropic forcefield polarizability              a              b squared Pearson coefficient          <r^3>          <r^4>         wp_QDO          m_QDO          q_QDO       dipole_x       dipole_y       dipole_z         dipole            Qxy            Qxz            Qyz     Q(x^2-y^2)  Q(3z^2 - R^2)        eigen_1        eigen_2        eigen_3 static polarizability      alpha(xx)      alpha(xy)      alpha(xz)      alpha(yy)      alpha(yz)      alpha(zz) atomic spin moment
            1             Cd       5.791770       3.890715      22.600620       0.918313     171.152390 0.46251024E+04  0.17888553E+06                                24.494956                           22.094986       0.773172       1.947393                    0.998175      79.415251     215.907125       0.400087       0.395820      -1.183179       0.000022       0.007558      -0.031457       0.032352       0.005252      -0.004118       0.005981      -0.140242       0.377690      -0.133338       0.007084       0.126254             27.270122      31.799726       4.556644      -1.386921      27.809990      -1.973234      22.200651          -0.003802
            2             Cd       2.312770       1.879328      16.204945       0.918324     171.147166 0.46249423E+04  0.17887747E+06                                24.494248                           22.094432       0.773256       1.947423                    0.998175      79.414054     215.901499       0.400098       0.395814      -1.183186       0.000022      -0.007569       0.031448       0.032347      -0.005260       0.004115       0.005990      -0.140244       0.377672      -0.133337       0.007088       0.126249             27.269259      31.798189      -4.556697       1.386570      27.809890      -1.973511      22.199697          -0.003802
            3             Cd       1.166230       3.673314       3.269757       0.918315     171.152300 0.46250935E+04  0.17888510E+06                                24.494940                           22.094956       0.773160       1.947391                    0.998175      79.415081     215.906653       0.400088       0.395819      -1.183179      -0.000023      -0.007558       0.031464       0.032359       0.005252      -0.004117       0.005981      -0.140242       0.377700      -0.133340       0.007082       0.126258             27.270121      31.799691       4.556664      -1.386829      27.809912      -1.973166      22.200760          -0.003801
            4             Cd       4.645230       5.684701       9.665432       0.918326     171.147118 0.46249315E+04  0.17887696E+06                                24.494234                           22.094394       0.773240       1.947420                    0.998175      79.413873     215.901001       0.400098       0.395813      -1.183186      -0.000022       0.007568      -0.031456       0.032353      -0.005258       0.004116       0.005988      -0.140244       0.377685      -0.133339       0.007085       0.126253             27.269268      31.798164      -4.556676       1.386630      27.809791      -1.973440      22.199850          -0.003798
            5             Co       0.572713       2.837020      19.407957       0.782186     138.461659 0.27036184E+04  0.93298761E+05                                20.090650                           15.737704       0.778923       2.063621                    0.996782      50.966801     139.809854       0.516663       0.343533      -1.201329       0.004689       0.074302      -0.051144       0.090324      -0.070103      -0.124334      -0.150856      -0.207685      -0.203075      -0.256608       0.039055       0.217552             24.350714      28.083457      -0.270862       1.327041      14.641341       2.267685      30.327343           1.839513
            6             Co       4.051713       2.933024      19.397609       0.782732     138.403370 0.27022416E+04  0.93238269E+05                                20.084470                           15.733139       0.779607       2.063913                    0.996779      50.956708     139.767001       0.516771       0.343509      -1.201365       0.004690      -0.074246       0.051128       0.090269       0.070103       0.124316      -0.150778      -0.207480      -0.202924      -0.256516       0.039117       0.217399             24.343008      28.074468       0.270659      -1.326986      14.637359       2.266754      30.317197           1.839923
            7             Co       6.385287       4.727009       6.462420       0.782403     138.437348 0.27030334E+04  0.93273115E+05                                20.088090                           15.735776       0.779181       2.063737                    0.996780      50.962527     139.792012       0.516708       0.343523      -1.201343      -0.004690      -0.074283       0.051133       0.090303      -0.070110      -0.124340      -0.150828      -0.207624      -0.203072      -0.256594       0.039089       0.217505             24.347548      28.079740      -0.270846       1.326830      14.639658       2.267361      30.323245           1.839597
            8             Co       2.906287       4.631005       6.472768       0.782724     138.402548 0.27022107E+04  0.93236975E+05                                20.084407                           15.733053       0.779588       2.063911                    0.996779      50.956474     139.766379       0.516772       0.343509      -1.201364      -0.004686       0.074249      -0.051128       0.090272       0.070115       0.124320      -0.150779      -0.207482      -0.202919      -0.256525       0.039124       0.217401             24.342958      28.074360       0.270723      -1.326788      14.637308       2.266771      30.317206           1.839879
            9              H       1.668528       2.458166      24.957153       0.119858       0.924265 0.68695504E+01  0.66065408E+02                                 1.664847                            1.609499      -1.243269       2.293369                    0.994494       3.740777      10.974685       0.450377       1.414113      -0.679459      -0.013716      -0.031687      -0.012337       0.036666       0.006426       0.001150       0.010139      -0.012757       0.009118      -0.011429      -0.004036       0.015465              1.682678       1.487367       0.274988       0.094582       2.023221       0.212788       1.537444          -0.000026
           10              H       6.617754      -2.263765      21.130924       0.135253       1.068806 0.78833994E+01  0.76167086E+02                                 1.652243                            1.587487      -0.994543       2.423667                    0.998401       3.215758       8.579363       0.528828       1.198776      -0.729522      -0.013122      -0.008292      -0.038923       0.041904       0.001168       0.006362      -0.004426       0.001092       0.043290      -0.010702      -0.006138       0.016840              1.648236       1.380498       0.085205       0.220156       1.503385       0.113394       2.060823           0.000087
           11              H       2.537583       8.274004       2.297289       0.115307       1.131931 0.88459123E+01  0.88860050E+02                                 1.778090                            1.730312      -1.062500       2.377134                    0.996908       3.544781       9.967767       0.480402       1.269222      -0.711927       0.002866       0.006393       0.039416       0.040034       0.006040       0.006208       0.007015      -0.015826       0.041770      -0.017394      -0.001567       0.018960              1.764412       1.539195       0.031916      -0.006672       1.538099       0.070810       2.215940          -0.000015
           12              H       1.251744       0.241136      23.839552       0.119370       0.906540 0.64031244E+01  0.59931769E+02                                 1.593951                            1.516351      -0.828770       2.495716                    0.999054       3.414232       9.578298       0.485962       1.346601      -0.694419       0.013467       0.035077       0.014095       0.040130       0.009212       0.003256      -0.000321      -0.020437       0.002919      -0.014873       0.001539       0.013334              1.629504       1.464473       0.297200       0.104863       2.054529       0.175917       1.369510          -0.000056
           13              H       3.046212       6.193231      24.488899       0.112583       1.055486 0.78201298E+01  0.76403063E+02                                 1.719448                            1.642282      -0.930662       2.438922                    0.998272       3.471844       9.723681       0.484726       1.293340      -0.706442       0.012817       0.028488      -0.022330       0.038399       0.008839      -0.000655      -0.005649      -0.020352       0.029339      -0.018437       0.003669       0.014768              1.744523       1.520140       0.227329      -0.123359       2.066013      -0.314394       1.647416          -0.000019
           14              H       3.122750      10.028317       0.905463       0.108374       0.972443 0.67902488E+01  0.63906692E+02                                 1.614320                            1.517709      -0.729250       2.530731                    0.999777       3.341131       9.122056       0.511591       1.272104      -0.710851       0.010452       0.033255       0.015635       0.038204       0.008956      -0.000305       0.002442      -0.026980       0.031974      -0.021552       0.008526       0.013027              1.668122       1.475685       0.288352       0.102120       2.131248       0.268524       1.397433          -0.000001
           15              H       1.147374      -1.425143      25.440929       0.125028       0.877145 0.61777674E+01  0.57730381E+02                                 1.597354                            1.518923      -1.060010       2.387578                    0.996904       3.552313      10.200136       0.468017       1.400463      -0.682599       0.007624       0.009378       0.039304       0.041121       0.005402       0.007156       0.001831      -0.019753       0.024270      -0.017010       0.004850       0.012160              1.619611       1.467161       0.085439       0.252983       1.413617       0.128381       1.978056           0.000069
           16              H       0.370166       7.631433      24.853671       0.113509       0.926236 0.66084194E+01  0.62924697E+02                                 1.664662                            1.575135      -1.206771       2.307339                    0.994863       3.739301      10.906496       0.456892       1.407892      -0.680388      -0.001345      -0.025829       0.026131       0.036767       0.003943       0.002935      -0.006182      -0.011130       0.023641      -0.011962       0.000272       0.011690              1.701594       1.362244       0.037079      -0.010919       1.958117      -0.436713       1.784422           0.000028
           17              H       5.147528       3.311878      13.848413       0.119858       0.924268 0.68695879E+01  0.66065862E+02                                 1.664852                            1.609503      -1.243274       2.293366                    0.994494       3.740785      10.974718       0.450376       1.414114      -0.679459      -0.013716       0.031687       0.012337       0.036666      -0.006426      -0.001150       0.010140      -0.012757       0.009117      -0.011429      -0.004036       0.015465              1.682682       1.487371      -0.274989      -0.094583       2.023228       0.212790       1.537448          -0.000025
           18              H       3.138754       8.033809      17.674642       0.135247       1.068784 0.78831671E+01  0.76164009E+02                                 1.652190                            1.587440      -0.994592       2.423634                    0.998400       3.215746       8.579184       0.528850       1.198740      -0.729530      -0.013122       0.008290       0.038922       0.041903      -0.001167      -0.006362      -0.004427       0.001098       0.043293      -0.010702      -0.006139       0.016841              1.648183       1.380460      -0.085203      -0.220144       1.503344       0.113393       2.060745           0.000085
           19              H       6.016583       1.084010      10.637899       0.115305       1.131942 0.88460130E+01  0.88861251E+02                                 1.778095                            1.730318      -1.062512       2.377126                    0.996907       3.544794       9.967791       0.480403       1.269215      -0.711929       0.002866      -0.006393      -0.039416       0.040034      -0.006040      -0.006208       0.007016      -0.015826       0.041769      -0.017394      -0.001567       0.018960              1.764416       1.539200      -0.031916       0.006672       1.538104       0.070811       2.215945          -0.000015
           20              H       4.730744       5.528908      14.966013       0.119370       0.906540 0.64031263E+01  0.59931801E+02                                 1.593953                            1.516352      -0.828776       2.495713                    0.999054       3.414236       9.578316       0.485961       1.346602      -0.694418       0.013467      -0.035077      -0.014095       0.040130      -0.009212      -0.003256      -0.000321      -0.020437       0.002920      -0.014874       0.001540       0.013334              1.629505       1.464474      -0.297201      -0.104864       2.054531       0.175918       1.369512          -0.000056
           21              H       6.525212      -0.423188      14.316667       0.112583       1.055472 0.78199887E+01  0.76401270E+02                                 1.719426                            1.642262      -0.930639       2.438933                    0.998272       3.471815       9.723544       0.484732       1.293332      -0.706444       0.012817      -0.028488       0.022329       0.038398      -0.008839       0.000656      -0.005648      -0.020351       0.029337      -0.018437       0.003669       0.014768              1.744501       1.520123      -0.227324       0.123357       2.065984      -0.314389       1.647396          -0.000020
           22              H       6.601750      -0.670303      12.029725       0.108373       0.972445 0.67902707E+01  0.63906937E+02                                 1.614321                            1.517711      -0.729251       2.530730                    0.999777       3.341135       9.122064       0.511591       1.272103      -0.710851       0.010452      -0.033255      -0.015635       0.038204      -0.008956       0.000305       0.002442      -0.026980       0.031974      -0.021552       0.008526       0.013027              1.668124       1.475686      -0.288352      -0.102119       2.131251       0.268524       1.397434          -0.000002
           23              H       4.626374       7.195187      13.364637       0.125027       0.877145 0.61777664E+01  0.57730382E+02                                 1.597356                            1.518924      -1.060017       2.387574                    0.996904       3.552323      10.200173       0.468017       1.400464      -0.682598       0.007624      -0.009378      -0.039304       0.041120      -0.005402      -0.007157       0.001831      -0.019752       0.024267      -0.017010       0.004850       0.012160              1.619613       1.467162      -0.085439      -0.252983       1.413618       0.128381       1.978059           0.000068
           24              H       3.849166      -1.861390      13.951894       0.113508       0.926241 0.66084609E+01  0.62925220E+02                                 1.664670                            1.575141      -1.206792       2.307328                    0.994863       3.739325      10.906593       0.456890       1.407894      -0.680388      -0.001345       0.025828      -0.026132       0.036766      -0.003942      -0.002935      -0.006182      -0.011129       0.023642      -0.011962       0.000270       0.011691              1.701603       1.362250      -0.037080       0.010919       1.958126      -0.436714       1.784431           0.000027
           25              H       5.289472       5.105863       0.913224       0.119859       0.924262 0.68695231E+01  0.66065086E+02                                 1.664845                            1.609496      -1.243269       2.293370                    0.994494       3.740770      10.974663       0.450377       1.414115      -0.679459       0.013716       0.031687       0.012336       0.036666       0.006426       0.001150       0.010140      -0.012757       0.009118      -0.011429      -0.004036       0.015465              1.682675       1.487365       0.274987       0.094582       2.023218       0.212788       1.537442          -0.000026
           26              H       0.340246       9.827794       4.739453       0.135254       1.068829 0.78836272E+01  0.76169992E+02                                 1.652282                            1.587523      -0.994552       2.423664                    0.998400       3.215791       8.579548       0.528814       1.198795      -0.729517       0.013122       0.008293       0.038924       0.041905       0.001168       0.006362      -0.004426       0.001092       0.043290      -0.010702      -0.006138       0.016840              1.648274       1.380527       0.085208       0.220164       1.503419       0.113398       2.060877           0.000088
           27              H       4.420417      -0.709975      23.573088       0.115307       1.131937 0.88459745E+01  0.88860847E+02                                 1.778097                            1.730320      -1.062504       2.377131                    0.996907       3.544790       9.967808       0.480400       1.269224      -0.711927      -0.002866      -0.006393      -0.039416       0.040034       0.006040       0.006208       0.007015      -0.015825       0.041769      -0.017393      -0.001567       0.018960              1.764419       1.539201       0.031916      -0.006672       1.538106       0.070811       2.215951          -0.000015
           28              H       5.706256       7.322893       2.030825       0.119370       0.906540 0.64031257E+01  0.59931791E+02                                 1.593952                            1.516352      -0.828774       2.495714                    0.999054       3.414235       9.578311       0.485961       1.346602      -0.694418      -0.013467      -0.035077      -0.014095       0.040130       0.009212       0.003256      -0.000321      -0.020437       0.002919      -0.014873       0.001539       0.013334              1.629505       1.464473       0.297201       0.104863       2.054530       0.175917       1.369510          -0.000056
           29              H       3.911788       1.370798       1.381478       0.112583       1.055490 0.78201683E+01  0.76403546E+02                                 1.719453                            1.642287      -0.930667       2.438920                    0.998272       3.471852       9.723715       0.484725       1.293341      -0.706442      -0.012817      -0.028488       0.022330       0.038398       0.008839      -0.000655      -0.005648      -0.020353       0.029339      -0.018438       0.003670       0.014768              1.744528       1.520145       0.227330      -0.123359       2.066020      -0.314395       1.647421          -0.000020
           30              H       3.835250      -2.464288      24.964914       0.108374       0.972445 0.67902615E+01  0.63906829E+02                                 1.614320                            1.517709      -0.729248       2.530731                    0.999777       3.341133       9.122057       0.511591       1.272102      -0.710851      -0.010452      -0.033254      -0.015635       0.038204       0.008956      -0.000305       0.002442      -0.026980       0.031974      -0.021552       0.008526       0.013027              1.668122       1.475685       0.288352       0.102120       2.131248       0.268524       1.397434          -0.000002
           31              H       5.810626       8.989172       0.429448       0.125028       0.877146 0.61777830E+01  0.57730572E+02                                 1.597357                            1.518926      -1.060015       2.387576                    0.996904       3.552320      10.200165       0.468016       1.400463      -0.682598      -0.007624      -0.009378      -0.039304       0.041121       0.005402       0.007156       0.001831      -0.019752       0.024270      -0.017010       0.004850       0.012160              1.619614       1.467164       0.085439       0.252983       1.413619       0.128381       1.978060           0.000069
           32              H       6.587834      -0.067404       1.016706       0.113509       0.926238 0.66084328E+01  0.62924855E+02                                 1.664664                            1.575136      -1.206768       2.307339                    0.994863       3.739304      10.906506       0.456892       1.407891      -0.680388       0.001345       0.025829      -0.026131       0.036766       0.003943       0.002935      -0.006182      -0.011130       0.023641      -0.011962       0.000272       0.011690              1.701596       1.362245       0.037079      -0.010919       1.958119      -0.436714       1.784424           0.000028
           33              H       1.810472       4.252151      12.021964       0.119858       0.924269 0.68695944E+01  0.66065932E+02                                 1.664852                            1.609503      -1.243273       2.293367                    0.994494       3.740786      10.974717       0.450377       1.414112      -0.679460       0.013716      -0.031687      -0.012336       0.036666      -0.006426      -0.001150       0.010140      -0.012757       0.009117      -0.011429      -0.004036       0.015465              1.682683       1.487371      -0.274989      -0.094583       2.023228       0.212790       1.537448          -0.000026
           34              H       3.819246      -0.469780       8.195735       0.135248       1.068810 0.78834318E+01  0.76167373E+02                                 1.652234                            1.587480      -0.994599       2.423632                    0.998400       3.215785       8.579395       0.528835       1.198760      -0.729525       0.013122      -0.008291      -0.038923       0.041903      -0.001167      -0.006362      -0.004427       0.001097       0.043293      -0.010702      -0.006139       0.016841              1.648227       1.380492      -0.085206      -0.220153       1.503382       0.113396       2.060806           0.000085
           35              H       0.941417       6.480019      15.232478       0.115306       1.131944 0.88460343E+01  0.88861511E+02                                 1.778096                            1.730319      -1.062514       2.377126                    0.996907       3.544794       9.967791       0.480403       1.269215      -0.711929      -0.002866       0.006393       0.039416       0.040034      -0.006040      -0.006208       0.007016      -0.015825       0.041769      -0.017393      -0.001567       0.018960              1.764418       1.539201      -0.031916       0.006672       1.538105       0.070811       2.215948          -0.000015
           36              H       2.227256       2.035121      10.904364       0.119370       0.906540 0.64031194E+01  0.59931722E+02                                 1.593952                            1.516351      -0.828776       2.495713                    0.999054       3.414236       9.578316       0.485961       1.346603      -0.694418      -0.013467       0.035077       0.014095       0.040130      -0.009212      -0.003256      -0.000321      -0.020437       0.002920      -0.014874       0.001540       0.013334              1.629505       1.464473      -0.297200      -0.104863       2.054530       0.175918       1.369511          -0.000057
           37              H       0.432788       7.987217      11.553710       0.112584       1.055473 0.78200032E+01  0.76401464E+02                                 1.719429                            1.642265      -0.930643       2.438932                    0.998272       3.471818       9.723563       0.484731       1.293334      -0.706444      -0.012817       0.028488      -0.022330       0.038399      -0.008839       0.000656      -0.005649      -0.020352       0.029338      -0.018437       0.003669       0.014768              1.744504       1.520125      -0.227325       0.123357       2.065988      -0.314390       1.647398          -0.000019
           38              H       0.356250       8.234332      13.840652       0.108373       0.972447 0.67902844E+01  0.63907093E+02                                 1.614322                            1.517712      -0.729251       2.530729                    0.999777       3.341138       9.122072       0.511591       1.272102      -0.710851      -0.010452       0.033254       0.015635       0.038204      -0.008956       0.000305       0.002442      -0.026980       0.031974      -0.021552       0.008526       0.013026              1.668125       1.475687      -0.288352      -0.102120       2.131253       0.268524       1.397435          -0.000002
           39              H       2.331626       0.368842      12.505740       0.125028       0.877146 0.61777771E+01  0.57730511E+02                                 1.597357                            1.518925      -1.060021       2.387572                    0.996904       3.552328      10.200192       0.468016       1.400464      -0.682598      -0.007624       0.009378       0.039304       0.041120      -0.005402      -0.007157       0.001831      -0.019752       0.024268      -0.017010       0.004850       0.012160              1.619615       1.467164      -0.085439      -0.252983       1.413619       0.128382       1.978061           0.000068
           40              H       3.108834       9.425419      11.918483       0.113508       0.926242 0.66084676E+01  0.62925296E+02                                 1.664670                            1.575142      -1.206788       2.307330                    0.994863       3.739326      10.906595       0.456890       1.407894      -0.680388       0.001345      -0.025828       0.026131       0.036766      -0.003942      -0.002935      -0.006182      -0.011129       0.023642      -0.011961       0.000271       0.011691              1.701603       1.362250      -0.037080       0.010919       1.958127      -0.436715       1.784432           0.000027
           41              C       2.320493       4.095764      23.031879       0.283642      31.085020 0.33215661E+03  0.73474483E+04                                 9.013594                            6.347378      -0.094369       2.007973                    0.999191      24.621358      70.102283       0.608745       0.454859      -1.034359      -0.000819       0.000668      -0.017653       0.017684       0.000881       0.001604      -0.020037      -0.112977      -0.068487      -0.045245      -0.026888       0.072133             10.953397       9.290866       0.379748       0.047478       5.094725       2.323768      18.474600          -0.001251
           42              C       1.971897       3.255776      25.325288      -0.140437      32.664695 0.47453888E+03  0.11489451E+05                                 9.092287                            7.453468      -0.154080       1.923425                    0.998661      30.531591      91.290369       0.576239       0.439012      -1.042365      -0.001214       0.015571       0.021178       0.026314      -0.011793       0.002157       0.022765       0.025641      -0.125229      -0.051055       0.012179       0.038877              9.935684       5.983430       2.026658      -0.834358       9.970104      -2.109254      13.853519          -0.000208
           43              C       6.882158      -3.104972      22.942626       0.000244      35.273811 0.42497520E+03  0.98624911E+04                                 9.297055                            6.840604       0.012121       2.013664                    0.999252      26.817119      74.798114       0.639185       0.412911      -1.074242       0.011171       0.034240       0.002415       0.036097      -0.008527      -0.009149      -0.004825       0.018867       0.020964      -0.018732       0.002874       0.015858             11.094920       6.110736       3.502371       1.409571      17.515804       0.187835       9.658221           0.001182
           44              C      -0.035486      -2.102394      21.993701      -0.135735      32.838659 0.42699384E+03  0.10004092E+05                                 8.930110                            6.937344       0.079263       1.998347                    0.999665      29.347378      84.515075       0.618520       0.422665      -1.059128       0.000395      -0.007699       0.016533       0.018242      -0.022349       0.000836       0.017486       0.074675       0.040740      -0.054593       0.017145       0.037448             10.060561       5.499182       2.499029       0.574043      15.503460      -1.842696       9.179041          -0.000996
           45              C       2.050523       6.975519       0.828628      -0.002036      33.857285 0.44399601E+03  0.10461592E+05                                 9.157653                            7.087909      -0.037497       2.002778                    0.999081      27.222881      77.575860       0.612631       0.424315      -1.062435       0.005683       0.029446      -0.030364       0.042677       0.001528       0.003716       0.008315       0.011683       0.002972      -0.011794       0.001920       0.009874             10.448741       5.943313       2.851828      -1.004764      13.106144      -2.482020      12.296766           0.000169
           46              C       2.342063       4.301565      24.490968       0.035689      35.917944 0.43162474E+03  0.10113749E+05                                 9.574717                            7.029391      -0.135238       1.974917                    0.998875      26.934625      76.919708       0.608892       0.429299      -1.057740       0.000534      -0.000668       0.012792       0.012821       0.003626      -0.000770       0.003840       0.025664       0.068844      -0.025126       0.001858       0.023269             11.259975       5.984394       2.046643      -0.101126      10.746843       0.896703      17.048687          -0.000491
           47              C       1.684532       5.815094       1.701495       0.555614      21.741840 0.26356355E+03  0.55432445E+04                                 7.208623                            5.773582      -0.073456       2.023707                    0.999518      23.132920      65.787593       0.614032       0.474282      -1.016089      -0.015074      -0.041150       0.030442       0.053360      -0.033414       0.010796       0.012902       0.133067      -0.121072      -0.063996      -0.031059       0.095055              8.036681       4.851721       1.865285      -0.938737      10.295581      -2.058899       8.962741          -0.000113
           48              C       2.485398       8.173263       1.375269      -0.100868      29.180085 0.44098481E+03  0.10470203E+05                                 8.384440                            7.154499      -0.180814       1.921557                    0.998754      29.659658      87.468077       0.592664       0.435277      -1.045878      -0.001310       0.003999      -0.020939       0.021358      -0.014745       0.005039       0.012457       0.027609       0.050705      -0.032316       0.011736       0.020580              8.886250       6.070667       2.529160      -0.534384      11.505426      -0.749993       9.082657          -0.000642
           49              C       0.914977      -0.597179      23.620172      -0.106936      30.284383 0.43970910E+03  0.10404097E+05                                 8.573373                            7.122596       0.012670       1.989427                    0.998736      29.141359      85.035280       0.598308       0.432656      -1.050304      -0.013420      -0.017210       0.014620       0.026269       0.004808      -0.006314       0.023047      -0.004972      -0.082669      -0.038635       0.012219       0.026416              9.253898       6.033853       1.397290       1.551153      10.856419      -1.551275      10.871424          -0.000722
           50              C       0.463403      -0.853136      22.337777       0.055975      36.209350 0.39316749E+03  0.89450774E+04                                 9.354873                            6.562266       0.006443       2.019687                    0.999095      26.008989      71.736191       0.655448       0.410735      -1.076083      -0.011285      -0.003409       0.006751       0.013585       0.005993       0.005690      -0.029597      -0.054651       0.057075      -0.039269      -0.008753       0.048022             11.249755       5.687269       1.901156       0.896455      15.362870      -4.094792      12.699125           0.001302
           51              C       2.786679       5.491937      25.042525      -0.109591      29.724354 0.42804745E+03  0.10059261E+05                                 8.416477                            6.983700       0.169058       2.039468                    0.998909      29.042921      84.429794       0.609988       0.427278      -1.053706       0.004800      -0.014261       0.023324       0.027757      -0.000705      -0.008448      -0.022976       0.009802      -0.063938      -0.035604       0.014098       0.021506              9.075684       5.647925       2.017978       0.425803      10.617442       1.436522      10.961685          -0.000242
           52              C       2.842343       9.221642       0.538363      -0.075537      28.660464 0.41353188E+03  0.96137029E+04                                 8.166558                            6.833128       0.258343       2.072082                    0.999741      28.302666      81.253860       0.622247       0.423410      -1.058409      -0.008202      -0.025260      -0.013377       0.029736       0.004804      -0.002041       0.012851      -0.024692      -0.000807      -0.015114      -0.005617       0.020731              8.757425       5.834907       2.198887      -0.145291      10.542264      -0.196670       9.895104          -0.000032
           53              C       0.481494       0.191371      21.343837       0.337647      36.523934 0.30278199E+03  0.65021387E+04                                 9.737374                            6.094412       0.274213       2.139260                    0.999736      23.332605      64.085099       0.620033       0.460007      -1.038158      -0.012625      -0.028962       0.021322       0.038116       0.021683       0.018328       0.110710       0.072409      -0.034378      -0.132160       0.029035       0.103125             12.305897       5.397504       0.586380      -0.715965      16.281116     -10.135848      15.239071          -0.006392
           54              C       6.342217       6.681865      22.606053       0.544660      23.531572 0.26826338E+03  0.56400688E+04                                 7.502674                            5.756544      -0.049731       2.025402                    0.999546      23.034860      64.482879       0.628912       0.463227      -1.026992      -0.023365      -0.049420       0.001248       0.054679      -0.051371      -0.003023      -0.004846       0.123522      -0.127742      -0.060760      -0.040874       0.101633              8.660451       5.123760       2.780231       0.480648      12.774475       0.942559       8.083117          -0.002536
           55              C       0.863488      -1.591086      24.570908      -0.062438      29.965445 0.42204503E+03  0.99035051E+04                                 8.569600                            7.013064      -0.089223       1.970064                    0.997906      28.531194      83.436876       0.597294       0.437007      -1.045649      -0.022540       0.002930      -0.019369       0.029863      -0.002238      -0.007149       0.005086      -0.011928       0.012628      -0.011353      -0.000169       0.011522              9.409435       6.246075       2.101808       1.445441      12.429861      -0.579581       9.552368           0.000508
           56              C       0.383386      -2.842326      24.217001      -0.108187      31.835016 0.45072591E+03  0.10749119E+05                                 8.890951                            7.219365      -0.078210       1.953467                    0.999195      29.641618      87.317573       0.592283       0.433627      -1.047941      -0.003746       0.020231      -0.008782       0.022370      -0.010726      -0.016867      -0.012628       0.021847      -0.000329      -0.028145       0.004894       0.023251              9.799925       6.130076       2.422491       1.698792      13.546038       0.608478       9.723660           0.000076
           57              C       5.799493       1.674280      15.773686       0.283643      31.084825 0.33215658E+03  0.73474370E+04                                 9.013525                            6.347362      -0.094351       2.007979                    0.999191      24.621235      70.101562       0.608749       0.454857      -1.034361      -0.000819      -0.000669       0.017653       0.017685      -0.000880      -0.001604      -0.020037      -0.112972      -0.068484      -0.045243      -0.026887       0.072130             10.953271       9.290788      -0.379746      -0.047502       5.094676       2.323718      18.474349          -0.001253
           58              C       5.450897       2.514267      13.480277      -0.140436      32.664677 0.47453915E+03  0.11489458E+05                                 9.092279                            7.453469      -0.154079       1.923425                    0.998661      30.531585      91.290330       0.576239       0.439012      -1.042365      -0.001215      -0.015571      -0.021178       0.026314       0.011793      -0.002157       0.022764       0.025642      -0.125231      -0.051056       0.012178       0.038877              9.935666       5.983425      -2.026657       0.834349       9.970115      -2.109256      13.853457          -0.000207
           59              C       3.403158       8.875015      15.862939       0.000204      35.273933 0.42497664E+03  0.98625004E+04                                 9.296972                            6.840542       0.012185       2.013681                    0.999253      26.817109      74.797184       0.639200       0.412902      -1.074251       0.011172      -0.034256      -0.002418       0.036113       0.008530       0.009149      -0.004826       0.018888       0.020957      -0.018740       0.002876       0.015863             11.094842       6.110696      -3.502379      -1.409631      17.515625       0.188065       9.658205           0.001165
           60              C       3.443514       7.872437      16.811864      -0.135739      32.838704 0.42699448E+03  0.10004095E+05                                 8.930073                            6.937321       0.079255       1.998340                    0.999665      29.347382      84.514608       0.618526       0.422661      -1.059132       0.000391       0.007698      -0.016539       0.018247       0.022350      -0.000839       0.017481       0.074681       0.040742      -0.054594       0.017145       0.037449             10.060534       5.499170      -2.499064      -0.574043      15.503540      -1.842582       9.178892          -0.001005
           61              C       5.529523       2.382496      12.106560      -0.002037      33.857312 0.44399616E+03  0.10461595E+05                                 9.157653                            7.087908      -0.037491       2.002779                    0.999081      27.222886      77.575851       0.612631       0.424315      -1.062435       0.005684      -0.029447       0.030364       0.042678      -0.001528      -0.003716       0.008315       0.011683       0.002972      -0.011794       0.001920       0.009875             10.448744       5.943313      -2.851836       1.004761      13.106188      -2.482033      12.296730           0.000169
           62              C       5.821063       1.468478      14.314597       0.035688      35.917726 0.43162362E+03  0.10113711E+05                                 9.574659                            7.029372      -0.135221       1.974923                    0.998875      26.934571      76.919386       0.608894       0.429298      -1.057741       0.000533       0.000667      -0.012793       0.012821      -0.003626       0.000770       0.003840       0.025664       0.068847      -0.025127       0.001858       0.023270             11.259876       5.984366      -2.046636       0.101113      10.746789       0.896665      17.048472          -0.000489
           63              C       5.163532       3.542920      11.233694       0.555620      21.741749 0.26356193E+03  0.55432022E+04                                 7.208603                            5.773562      -0.073455       2.023708                    0.999518      23.132881      65.787451       0.614033       0.474282      -1.016089      -0.015075       0.041150      -0.030443       0.053361       0.033414      -0.010796       0.012903       0.133068      -0.121071      -0.063996      -0.031059       0.095055              8.036662       4.851709      -1.865283       0.938733      10.295586      -2.058904       8.962692          -0.000121
           64              C       5.964398       1.184751      11.559919      -0.100869      29.180133 0.44098578E+03  0.10470232E+05                                 8.384449                            7.154507      -0.180818       1.921555                    0.998754      29.659705      87.468247       0.592664       0.435277      -1.045878      -0.001310      -0.003999       0.020940       0.021358       0.014745      -0.005038       0.012458       0.027609       0.050706      -0.032316       0.011736       0.020580              8.886263       6.070675      -2.529166       0.534387      11.505460      -0.749996       9.082653          -0.000641
           65              C       4.393977       6.367222      15.185394      -0.106943      30.284548 0.43971189E+03  0.10404180E+05                                 8.573403                            7.122615       0.012668       1.989424                    0.998736      29.141486      85.035736       0.598307       0.432655      -1.050304      -0.013422       0.017211      -0.014621       0.026270      -0.004810       0.006313       0.023048      -0.004978      -0.082665      -0.038634       0.012215       0.026419              9.253936       6.033873      -1.397294      -1.551160      10.856477      -1.551282      10.871457          -0.000727
           66              C       3.942403       6.623179      16.467788       0.055966      36.209584 0.39316940E+03  0.89451325E+04                                 9.354912                            6.562278       0.006466       2.019693                    0.999095      26.009080      71.736504       0.655448       0.410734      -1.076083      -0.011287       0.003410      -0.006755       0.013588      -0.005993      -0.005690      -0.029599      -0.054654       0.057073      -0.039271      -0.008755       0.048025             11.249822       5.687290      -1.901172      -0.896454      15.363022      -4.094832      12.699153           0.001303
           67              C       6.265679       0.278107      13.763041      -0.109590      29.724220 0.42804569E+03  0.10059204E+05                                 8.416437                            6.983678       0.169088       2.039479                    0.998909      29.042815      84.429261       0.609991       0.427277      -1.053707       0.004800       0.014262      -0.023324       0.027757       0.000704       0.008449      -0.022976       0.009805      -0.063941      -0.035605       0.014097       0.021508              9.075633       5.647912      -2.017971      -0.425799      10.617382       1.436497      10.961604          -0.000244
           68              C       6.321343       0.136373      12.396826      -0.075538      28.660482 0.41353238E+03  0.96137163E+04                                 8.166558                            6.833131       0.258345       2.072082                    0.999741      28.302668      81.253841       0.622247       0.423410      -1.058409      -0.008202       0.025260       0.013377       0.029737      -0.004804       0.002041       0.012852      -0.024692      -0.000809      -0.015114      -0.005617       0.020731              8.757426       5.834911      -2.198887       0.145293      10.542271      -0.196673       9.895094          -0.000031
           69              C       3.960494       5.578672      17.461728       0.337667      36.523771 0.30278016E+03  0.65021049E+04                                 9.737427                            6.094447       0.274108       2.139231                    0.999736      23.332552      64.085470       0.620022       0.460016      -1.038151      -0.012626       0.028954      -0.021321       0.038109      -0.021686      -0.018331       0.110711       0.072418      -0.034387      -0.132164       0.029036       0.103127             12.305969       5.397548      -0.586391       0.715972      16.281259     -10.135894      15.239099          -0.006391
           70              C       2.863217      -0.911821      16.199513       0.544766      23.527089 0.26820257E+03  0.56384649E+04                                 7.501625                            5.755801      -0.049463       2.025520                    0.999547      23.032782      64.474977       0.628968       0.463212      -1.027002      -0.023373       0.049433      -0.001226       0.054694       0.051388       0.003023      -0.004841       0.123558      -0.127751      -0.060778      -0.040882       0.101660              8.659174       5.123096      -2.779697      -0.480578      12.772228       0.942395       8.082200          -0.002559
           71              C       4.342488       7.361130      14.234658      -0.062440      29.965528 0.42204557E+03  0.99035230E+04                                 8.569623                            7.013072      -0.089235       1.970060                    0.997906      28.531230      83.437059       0.597293       0.437007      -1.045648      -0.022540      -0.002931       0.019369       0.029863       0.002239       0.007149       0.005087      -0.011928       0.012628      -0.011353      -0.000170       0.011523              9.409475       6.246092      -2.101823      -1.445448      12.429929      -0.579578       9.552404           0.000504
           72              C       3.862386       8.612370      14.588564      -0.108198      31.835359 0.45073017E+03  0.10749248E+05                                 8.891018                            7.219402      -0.078233       1.953458                    0.999195      29.641798      87.318243       0.592281       0.433628      -1.047941      -0.003743      -0.020232       0.008781       0.022371       0.010729       0.016869      -0.012629       0.021851      -0.000317      -0.028149       0.004894       0.023254              9.800018       6.130122      -2.422526      -1.698813      13.546180       0.608503       9.723752           0.000068
           73              C       4.637507       3.468265       2.838498       0.283642      31.084988 0.33215577E+03  0.73474248E+04                                 9.013591                            6.347370      -0.094364       2.007976                    0.999191      24.621320      70.102151       0.608745       0.454859      -1.034359       0.000820      -0.000670       0.017654       0.017685       0.000881       0.001604      -0.020037      -0.112979      -0.068487      -0.045246      -0.026888       0.072134             10.953403       9.290853       0.379749       0.047488       5.094728       2.323780      18.474629          -0.001255
           74              C       4.986103       4.308253       0.545089      -0.140441      32.664756 0.47453984E+03  0.11489478E+05                                 9.092291                            7.453470      -0.154071       1.923427                    0.998661      30.531615      91.290403       0.576239       0.439011      -1.042365       0.001214      -0.015570      -0.021178       0.026314      -0.011792       0.002157       0.022764       0.025640      -0.125230      -0.051055       0.012179       0.038876              9.935691       5.983433       2.026658      -0.834359       9.970105      -2.109257      13.853537          -0.000208
           75              C       0.075842      10.669001       2.927751       0.000256      35.273867 0.42497529E+03  0.98625053E+04                                 9.297103                            6.840630       0.012091       2.013655                    0.999252      26.817138      74.798496       0.639179       0.412914      -1.074238      -0.011171      -0.034236      -0.002414       0.036094      -0.008527      -0.009150      -0.004825       0.018866       0.020966      -0.018732       0.002873       0.015859             11.094986       6.110765       3.502393       1.409565      17.515937       0.187791       9.658255           0.001184
           76              C       0.035486       9.666423       3.876676      -0.135734      32.838732 0.42699458E+03  0.10004122E+05                                 8.930145                            6.937362       0.079249       1.998344                    0.999665      29.347429      84.515501       0.618517       0.422666      -1.059126      -0.000396       0.007701      -0.016532       0.018242      -0.022349       0.000836       0.017488       0.074676       0.040734      -0.054593       0.017144       0.037449             10.060606       5.499201       2.499037       0.574049      15.503513      -1.842719       9.179103          -0.000994
           77              C       4.907477       0.588510      25.041749      -0.002030      33.857245 0.44399500E+03  0.10461565E+05                                 9.157656                            7.087909      -0.037504       2.002776                    0.999081      27.222863      77.575876       0.612630       0.424316      -1.062434      -0.005683      -0.029445       0.030363       0.042676       0.001528       0.003716       0.008316       0.011684       0.002972      -0.011795       0.001920       0.009875             10.448748       5.943316       2.851831      -1.004765      13.106154      -2.482024      12.296774           0.000167
           78              C       4.615937       3.262464       1.379409       0.035686      35.917972 0.43162481E+03  0.10113750E+05                                 9.574718                            7.029387      -0.135232       1.974919                    0.998875      26.934628      76.919678       0.608892       0.429299      -1.057740      -0.000533       0.000667      -0.012792       0.012821       0.003626      -0.000770       0.003840       0.025663       0.068847      -0.025126       0.001857       0.023269             11.259981       5.984393       2.046644      -0.101122      10.746847       0.896711      17.048703          -0.000488
           79              C       5.273468       1.748935      24.168882       0.555605      21.742241 0.26356929E+03  0.55433965E+04                                 7.208714                            5.773647      -0.073482       2.023694                    0.999518      23.133189      65.788589       0.614028       0.474282      -1.016089       0.015074       0.041149      -0.030442       0.053359      -0.033413       0.010795       0.012901       0.133064      -0.121072      -0.063993      -0.031060       0.095053              8.036788       4.851778       1.865317      -0.938755      10.295728      -2.058944       8.962858          -0.000111
           80              C       4.472602      -0.609234      24.495108      -0.100868      29.180085 0.44098459E+03  0.10470197E+05                                 8.384441                            7.154497      -0.180814       1.921557                    0.998754      29.659662      87.468108       0.592664       0.435277      -1.045878       0.001310      -0.003999       0.020938       0.021357      -0.014744       0.005038       0.012456       0.027611       0.050703      -0.032315       0.011737       0.020579              8.886253       6.070666       2.529161      -0.534383      11.505429      -0.749991       9.082664          -0.000642
           81              C       6.043023       8.161208       2.250205      -0.106940      30.284496 0.43971121E+03  0.10404159E+05                                 8.573391                            7.122610       0.012667       1.989424                    0.998736      29.141440      85.035557       0.598308       0.432655      -1.050304       0.013420       0.017211      -0.014621       0.026269       0.004808      -0.006314       0.023049      -0.004975      -0.082668      -0.038635       0.012217       0.026418              9.253917       6.033865       1.397295       1.551155      10.856445      -1.551277      10.871439          -0.000720
           82              C       6.494597       8.417165       3.532600       0.055969      36.209325 0.39316750E+03  0.89450755E+04                                 9.354859                            6.562258       0.006458       2.019691                    0.999095      26.008994      71.736135       0.655450       0.410734      -1.076084       0.011284       0.003411      -0.006751       0.013585       0.005992       0.005689      -0.029597      -0.054652       0.057078      -0.039269      -0.008754       0.048023             11.249740       5.687263       1.901161       0.896454      15.362862      -4.094777      12.699096           0.001302
           83              C       4.171321       2.072092       0.827852      -0.109594      29.724433 0.42804868E+03  0.10059299E+05                                 8.416495                            6.983712       0.169050       2.039465                    0.998909      29.042978      84.430032       0.609987       0.427278      -1.053706      -0.004799       0.014261      -0.023324       0.027757      -0.000704      -0.008447      -0.022976       0.009801      -0.063938      -0.035603       0.014097       0.021506              9.075707       5.647936       2.017984       0.425805      10.617470       1.436527      10.961715          -0.000244
           84              C       4.115657      -1.657613      25.332014      -0.075538      28.660476 0.41353195E+03  0.96137042E+04                                 8.166558                            6.833126       0.258347       2.072083                    0.999741      28.302674      81.253865       0.622248       0.423410      -1.058409       0.008202       0.025260       0.013377       0.029737       0.004804      -0.002040       0.012851      -0.024692      -0.000808      -0.015113      -0.005617       0.020731              8.757427       5.834906       2.198886      -0.145291      10.542264      -0.196672       9.895110          -0.000030
           85              C       6.476506       7.372658       4.526540       0.337656      36.523523 0.30277836E+03  0.65020437E+04                                 9.737323                            6.094388       0.274206       2.139261                    0.999736      23.332453      64.084674       0.620032       0.460009      -1.038156       0.012624       0.028961      -0.021319       0.038113       0.021682       0.018327       0.110710       0.072411      -0.034378      -0.132161       0.029037       0.103124             12.305832       5.397485       0.586382      -0.715965      16.281040     -10.135784      15.238971          -0.006391
           86              C       0.615783       0.882164       3.264324       0.544636      23.532802 0.26827983E+03  0.56405066E+04                                 7.502968                            5.756749      -0.049825       2.025362                    0.999546      23.035515      64.485444       0.628895       0.463231      -1.026989       0.023362       0.049416      -0.001253       0.054675      -0.051367      -0.003023      -0.004848       0.123511      -0.127744      -0.060754      -0.040873       0.101627              8.660814       5.123950       2.780384       0.480669      12.775115       0.942613       8.083377          -0.002531
           87              C       6.094512       9.155115       1.299469      -0.062437      29.965476 0.42204558E+03  0.99035215E+04                                 8.569605                            7.013068      -0.089224       1.970064                    0.997906      28.531222      83.436983       0.597294       0.437007      -1.045649       0.022540      -0.002930       0.019370       0.029863      -0.002238      -0.007149       0.005086      -0.011929       0.012630      -0.011354      -0.000168       0.011522              9.409440       6.246079       2.101811       1.445443      12.429867      -0.579578       9.552374           0.000507
           88              C       6.574614      10.406355       1.653376      -0.108185      31.834973 0.45072520E+03  0.10749098E+05                                 8.890941                            7.219356      -0.078201       1.953471                    0.999195      29.641601      87.317506       0.592283       0.433627      -1.047941       0.003746      -0.020230       0.008781       0.022370      -0.010725      -0.016867      -0.012628       0.021846      -0.000330      -0.028144       0.004893       0.023251              9.799914       6.130070       2.422490       1.698793      13.546022       0.608481       9.723649           0.000077
           89              C       1.158507       5.889749      10.096691       0.283646      31.084760 0.33215521E+03  0.73474000E+04                                 9.013519                            6.347351      -0.094348       2.007981                    0.999191      24.621185      70.101415       0.608749       0.454857      -1.034361       0.000820       0.000670      -0.017654       0.017685      -0.000880      -0.001604      -0.020037      -0.112974      -0.068485      -0.045244      -0.026888       0.072131             10.953274       9.290777      -0.379745      -0.047497       5.094677       2.323729      18.474367          -0.001257
           90              C       1.507103       5.049762      12.390100      -0.140437      32.664668 0.47453889E+03  0.11489448E+05                                 9.092271                            7.453462      -0.154069       1.923428                    0.998661      30.531573      91.290237       0.576240       0.439011      -1.042365       0.001215       0.015571       0.021179       0.026315       0.011793      -0.002157       0.022764       0.025642      -0.125233      -0.051056       0.012179       0.038877              9.935659       5.983421      -2.026656       0.834348       9.970106      -2.109250      13.853450          -0.000207
           91              C       3.554842      -1.310986      10.007438       0.000217      35.274002 0.42497696E+03  0.98625221E+04                                 9.297025                            6.840572       0.012154       2.013672                    0.999252      26.817139      74.797631       0.639194       0.412906      -1.074248      -0.011172       0.034252       0.002416       0.036109       0.008530       0.009149      -0.004826       0.018886       0.020959      -0.018739       0.002876       0.015863             11.094912       6.110726      -3.502398      -1.409622      17.515770       0.188008       9.658240           0.001167
           92              C       3.514486      -0.308408       9.058513      -0.135736      32.838784 0.42699521E+03  0.10004126E+05                                 8.930112                            6.937341       0.079240       1.998336                    0.999665      29.347437      84.515085       0.618523       0.422663      -1.059130      -0.000392      -0.007700       0.016538       0.018247       0.022349      -0.000838       0.017483       0.074681       0.040738      -0.054594       0.017145       0.037449             10.060583       5.499189      -2.499069      -0.574051      15.503597      -1.842612       9.178963          -0.001001
           93              C       1.428477       5.181533      13.763817      -0.002033      33.857297 0.44399574E+03  0.10461585E+05                                 9.157657                            7.087909      -0.037499       2.002777                    0.999081      27.222884      77.575900       0.612631       0.424315      -1.062434      -0.005683       0.029446      -0.030363       0.042677      -0.001528      -0.003716       0.008316       0.011685       0.002972      -0.011795       0.001920       0.009875             10.448750       5.943317      -2.851838       1.004761      13.106200      -2.482031      12.296733           0.000171
           94              C       1.136937       6.095551      11.555780       0.035686      35.917753 0.43162368E+03  0.10113712E+05                                 9.574661                            7.029370      -0.135218       1.974924                    0.998875      26.934571      76.919357       0.608894       0.429298      -1.057742      -0.000533      -0.000667       0.012793       0.012821      -0.003626       0.000769       0.003840       0.025664       0.068849      -0.025127       0.001857       0.023270             11.259884       5.984366      -2.046635       0.101114      10.746794       0.896676      17.048493          -0.000492
           95              C       1.794468       4.021109      14.636683       0.555613      21.742095 0.26356683E+03  0.55433313E+04                                 7.208681                            5.773618      -0.073475       2.023698                    0.999518      23.133085      65.788189       0.614030       0.474282      -1.016089       0.015075      -0.041150       0.030443       0.053360       0.033413      -0.010795       0.012901       0.133065      -0.121070      -0.063994      -0.031059       0.095053              8.036754       4.851756      -1.865309       0.938748      10.295712      -2.058940       8.962793          -0.000124
           96              C       0.993602       6.379278      14.310458      -0.100870      29.180159 0.44098614E+03  0.10470244E+05                                 8.384456                            7.154511      -0.180820       1.921554                    0.998754      29.659725      87.468337       0.592663       0.435278      -1.045878       0.001310       0.003999      -0.020939       0.021357       0.014745      -0.005037       0.012456       0.027610       0.050705      -0.032316       0.011736       0.020579              8.886272       6.070680      -2.529168       0.534387      11.505474      -0.749992       9.082662          -0.000642
           97              C       2.564023       1.196807      10.684983      -0.106946      30.284623 0.43971331E+03  0.10404223E+05                                 8.573417                            7.122627       0.012664       1.989422                    0.998736      29.141539      85.035935       0.598307       0.432655      -1.050304       0.013422      -0.017211       0.014621       0.026270      -0.004810       0.006313       0.023049      -0.004979      -0.082664      -0.038634       0.012214       0.026420              9.253951       6.033884      -1.397297      -1.551165      10.856496      -1.551286      10.871471          -0.000727
           98              C       3.015597       0.940850       9.402589       0.055963      36.209587 0.39316957E+03  0.89451366E+04                                 9.354910                            6.562276       0.006471       2.019695                    0.999095      26.009089      71.736512       0.655449       0.410734      -1.076084       0.011285      -0.003411       0.006754       0.013587      -0.005993      -0.005690      -0.029599      -0.054655       0.057074      -0.039271      -0.008755       0.048026             11.249822       5.687290      -1.901176      -0.896456      15.363034      -4.094827      12.699141           0.001303
           99              C       0.692321       7.285922      12.107336      -0.109592      29.724282 0.42804662E+03  0.10059232E+05                                 8.416451                            6.983686       0.169083       2.039477                    0.998909      29.042856      84.429434       0.609990       0.427277      -1.053707      -0.004799      -0.014262       0.023324       0.027757       0.000704       0.008448      -0.022976       0.009803      -0.063938      -0.035604       0.014097       0.021508              9.075651       5.647919      -2.017973      -0.425800      10.617404       1.436507      10.961630          -0.000243
          100              C       0.636657       7.427656      13.473551      -0.075539      28.660503 0.41353262E+03  0.96137234E+04                                 8.166562                            6.833132       0.258344       2.072082                    0.999741      28.302684      81.253896       0.622247       0.423410      -1.058409       0.008202      -0.025260      -0.013377       0.029737      -0.004804       0.002041       0.012851      -0.024691      -0.000810      -0.015114      -0.005617       0.020731              8.757431       5.834912      -2.198888       0.145293      10.542279      -0.196670       9.895103          -0.000030
          101              C       2.997506       1.985357       8.408649       0.337672      36.523570 0.30277816E+03  0.65020524E+04                                 9.737404                            6.094434       0.274133       2.139242                    0.999736      23.332461      64.085215       0.620021       0.460017      -1.038150       0.012626      -0.028955       0.021319       0.038109      -0.021685      -0.018330       0.110711       0.072417      -0.034387      -0.132163       0.029036       0.103127             12.305942       5.397537      -0.586392       0.715971      16.281236     -10.135873      15.239054          -0.006391
          102              C       4.094783       8.475850       9.670864       0.544736      23.528500 0.26822150E+03  0.56389672E+04                                 7.501959                            5.756034      -0.049563       2.025477                    0.999547      23.033513      64.477800       0.628950       0.463217      -1.026998       0.023371      -0.049430       0.001233       0.054691       0.051384       0.003023      -0.004842       0.123546      -0.127753      -0.060772      -0.040881       0.101653              8.659586       5.123309      -2.779869      -0.480602      12.772956       0.942456       8.082492          -0.002562
          103              C       2.615512       0.202899      11.635719      -0.062440      29.965546 0.42204593E+03  0.99035340E+04                                 8.569627                            7.013076      -0.089238       1.970059                    0.997906      28.531248      83.437134       0.597292       0.437007      -1.045648       0.022540       0.002931      -0.019370       0.029863       0.002239       0.007149       0.005087      -0.011929       0.012628      -0.011354      -0.000169       0.011523              9.409478       6.246094      -2.101823      -1.445451      12.429930      -0.579579       9.552410           0.000505
          104              C       3.095614      -1.048341      11.281813      -0.108195      31.835295 0.45072920E+03  0.10749219E+05                                 8.891006                            7.219392      -0.078226       1.953460                    0.999195      29.641770      87.318147       0.592281       0.433628      -1.047941       0.003743       0.020231      -0.008781       0.022370       0.010729       0.016869      -0.012629       0.021851      -0.000321      -0.028148       0.004894       0.023254              9.800003       6.130114      -2.422522      -1.698812      13.546157       0.608502       9.723739           0.000069
          105              N       3.410116       4.093252      22.261977      -0.216225      34.542492 0.48968947E+03  0.11628356E+05                                 8.854382                            7.146065       0.358780       2.147115                    0.998402      27.321543      74.008871       0.659575       0.391061      -1.102605      -0.125262      -0.019831      -0.079975       0.149932      -0.022073      -0.013071      -0.004984      -0.108904       0.204467      -0.094006       0.024552       0.069454             10.121107      13.108290       0.399434      -1.004923       5.109575       1.199533      12.145456          -0.004848
          106              N       1.664354       3.654575      21.058746      -0.003347      29.439916 0.38446835E+03  0.85680455E+04                                 7.816072                            6.214297       0.517910       2.208893                    0.999631      25.016514      65.003047       0.729676       0.376665      -1.116358       0.066988       0.044945       0.155033       0.174765      -0.006238      -0.049838      -0.012080      -0.030937      -0.132486      -0.076321       0.036753       0.039568              9.036967      10.520194       1.096500       0.705652       5.085513       1.912202      11.505193          -0.013090
          107              N       1.223216       3.826809      22.309578      -0.217069      35.413872 0.50945068E+03  0.12224852E+05                                 9.030687                            7.317920       0.318748       2.137037                    0.997845      27.450961      74.889334       0.647530       0.394189      -1.099781       0.125160       0.010287      -0.080890       0.149379      -0.015125       0.023939       0.001477      -0.104086       0.199606      -0.091091       0.020857       0.070234             10.291812      13.329781       0.597250       0.825793       5.601391       1.702248      11.944264          -0.006260
          108              N       2.956454       3.801877      21.025890      -0.012333      29.923522 0.38322973E+03  0.85276612E+04                                 7.913212                            6.200978       0.601834       2.239848                    0.999652      24.931834      64.588578       0.731548       0.376264      -1.117427      -0.065613       0.043596       0.154300       0.173246       0.013877       0.049163      -0.008678      -0.022290      -0.131566      -0.074743       0.029521       0.045222              9.300598      10.537989       0.408274      -1.576830       4.656191       1.385479      12.707615          -0.008813
          109              N       0.484277       1.021227      20.562810      -0.363966      50.004117 0.58803096E+03  0.14584157E+05                                11.118010                            7.898381       0.501797       2.152198                    0.999593      29.826813      81.960690       0.620751       0.397839      -1.100374      -0.001692       0.018858      -0.039657       0.043945       0.000127      -0.017290       0.107131       0.110529      -0.053494      -0.140812       0.056347       0.084464             13.487434       6.953693       0.593535      -0.772419      16.416307      -9.617276      17.092301           0.039405
          110              N       6.889116       1.676792      16.543589      -0.216222      34.540984 0.48966670E+03  0.11627636E+05                                 8.854015                            7.145820       0.358947       2.147175                    0.998402      27.320880      74.005593       0.659600       0.391052      -1.102615      -0.125261       0.019830       0.079973       0.149931       0.022070       0.013071      -0.004979      -0.108904       0.204471      -0.094005       0.024550       0.069455             10.120645      13.107598      -0.399431       1.004884       5.109389       1.199477      12.144947          -0.004847
          111              N       5.143354       2.115469      17.746820      -0.003403      29.441803 0.38449943E+03  0.85689065E+04                                 7.816396                            6.214549       0.518014       2.208904                    0.999631      25.017514      65.006165       0.729662       0.376665      -1.116359       0.066997      -0.044947      -0.155047       0.174781       0.006244       0.049847      -0.012072      -0.030952      -0.132531      -0.076338       0.036765       0.039574              9.037349      10.520627      -1.096534      -0.705608       5.085707       1.912319      11.505713          -0.013091
          112              N       4.702216       1.943235      16.495987      -0.217051      35.412800 0.50943568E+03  0.12224388E+05                                 9.030458                            7.317785       0.318814       2.137063                    0.997845      27.450581      74.887689       0.647541       0.394186      -1.099784       0.125161      -0.010292       0.080892       0.149381       0.015132      -0.023938       0.001475      -0.104099       0.199597      -0.091097       0.020866       0.070231             10.291495      13.329336      -0.597189      -0.825733       5.601267       1.702169      11.943883          -0.006259
          113              N       6.435454       1.968166      17.779675      -0.012284      29.920773 0.38319024E+03  0.85265421E+04                                 7.912652                            6.200606       0.601868       2.239882                    0.999652      24.930606      64.583975       0.731581       0.376257      -1.117435      -0.065607      -0.043584      -0.154291       0.173233      -0.013874      -0.049157      -0.008674      -0.022293      -0.131570      -0.074738       0.029520       0.045218              9.299871      10.537140      -0.408253       1.576659       4.655916       1.385348      12.706557          -0.008813
          114              N       3.963277       4.748817      18.242755      -0.364027      50.007671 0.58808170E+03  0.14585731E+05                                11.118533                            7.898725       0.501879       2.152201                    0.999593      29.828080      81.965063       0.620737       0.397839      -1.100374      -0.001693      -0.018848       0.039645       0.043929      -0.000136       0.017284       0.107140       0.110569      -0.053519      -0.140834       0.056372       0.084461             13.488111       6.954028      -0.593598       0.772484      16.417184      -9.617832      17.093121           0.039405
          115              N       3.547884       3.470777       3.608400      -0.216221      34.542271 0.48968540E+03  0.11628235E+05                                 8.854350                            7.146037       0.358781       2.147118                    0.998401      27.321431      74.008498       0.659576       0.391061      -1.102604       0.125262       0.019828       0.079976       0.149933      -0.022074      -0.013072      -0.004983      -0.108903       0.204466      -0.094005       0.024551       0.069454             10.121074      13.108244       0.399431      -1.004910       5.109560       1.199535      12.145417          -0.004845
          116              N       5.293646       3.909454       4.811631      -0.003371      29.441011 0.38448485E+03  0.85685156E+04                                 7.816298                            6.214455       0.517883       2.208874                    0.999631      25.017082      65.005167       0.729662       0.376667      -1.116355      -0.066992      -0.044949      -0.155040       0.174773      -0.006239      -0.049840      -0.012079      -0.030941      -0.132505      -0.076327       0.036756       0.039572              9.037252      10.520534       1.096545       0.705691       5.085646       1.912285      11.505577          -0.013095
          117              N       5.734784       3.737220       3.560799      -0.217066      35.413958 0.50945162E+03  0.12224888E+05                                 9.030721                            7.317940       0.318716       2.137027                    0.997845      27.451016      74.889695       0.647527       0.394190      -1.099779      -0.125160      -0.010288       0.080890       0.149379      -0.015126       0.023939       0.001477      -0.104088       0.199601      -0.091091       0.020859       0.070233             10.291857      13.329852       0.597252       0.825786       5.601411       1.702256      11.944308          -0.006257
          118              N       4.001546       3.762152       4.844487      -0.012332      29.923547 0.38322969E+03  0.85276650E+04                                 7.913234                            6.200990       0.601827       2.239848                    0.999652      24.931821      64.588685       0.731545       0.376265      -1.117425       0.065613      -0.043597      -0.154301       0.173247       0.013876       0.049162      -0.008679      -0.022293      -0.131576      -0.074745       0.029523       0.045222              9.300631      10.538030       0.408269      -1.576860       4.656202       1.385483      12.707662          -0.008814
          119              N       6.473723       6.542802       5.307567      -0.363987      50.004876 0.58804232E+03  0.14584505E+05                                11.118121                            7.898457       0.501851       2.152211                    0.999593      29.827076      81.961510       0.620749       0.397839      -1.100375       0.001690      -0.018851       0.039655       0.043940       0.000128      -0.017292       0.107137       0.110541      -0.053500      -0.140822       0.056352       0.084470             13.487584       6.953771       0.593554      -0.772444      16.416501      -9.617400      17.092479           0.039404
          120              N       0.068884       5.887237       9.326788      -0.216218      34.541070 0.48966754E+03  0.11627672E+05                                 8.854060                            7.145847       0.358905       2.147163                    0.998402      27.320911      74.005947       0.659595       0.391055      -1.102612       0.125262      -0.019828      -0.079975       0.149932       0.022070       0.013072      -0.004981      -0.108905       0.204470      -0.094005       0.024551       0.069455             10.120703      13.107698      -0.399429       1.004878       5.109413       1.199486      12.144998          -0.004849
          121              N       1.814646       5.448560       8.123557      -0.003402      29.441917 0.38450064E+03  0.85689470E+04                                 7.816436                            6.214573       0.517966       2.208889                    0.999631      25.017567      65.006518       0.729657       0.376666      -1.116357      -0.066996       0.044949       0.155048       0.174782       0.006243       0.049845      -0.012074      -0.030951      -0.132538      -0.076339       0.036763       0.039575              9.037404      10.520710      -1.096551      -0.705646       5.085731       1.912332      11.505773          -0.013092
          122              N       2.255784       5.620794       9.374390      -0.217051      35.412845 0.50943575E+03  0.12224393E+05                                 9.030478                            7.317793       0.318801       2.137059                    0.997845      27.450582      74.887771       0.647539       0.394187      -1.099784      -0.125161       0.010293      -0.080892       0.149382       0.015131      -0.023939       0.001474      -0.104097       0.199599      -0.091097       0.020865       0.070232             10.291530      13.329396      -0.597198      -0.825737       5.601278       1.702177      11.943915          -0.006259
          123              N       0.522546       5.595863       8.090702      -0.012308      29.921919 0.38320693E+03  0.85270153E+04                                 7.912883                            6.200762       0.601869       2.239872                    0.999652      24.931144      64.585978       0.731567       0.376260      -1.117432       0.065610       0.043591       0.154296       0.173240      -0.013876      -0.049158      -0.008678      -0.022296      -0.131580      -0.074743       0.029523       0.045220              9.300167      10.537495      -0.408259       1.576738       4.656030       1.385401      12.706977          -0.008812
          124              N       2.994723       2.815212       7.627622      -0.364031      50.007787 0.58808280E+03  0.14585771E+05                                11.118582                            7.898755       0.501858       2.152198                    0.999593      29.828035      81.965102       0.620733       0.397841      -1.100372       0.001692       0.018846      -0.039646       0.043930      -0.000134       0.017287       0.107141       0.110567      -0.053517      -0.140834       0.056369       0.084465             13.488180       6.954055      -0.593605       0.772495      16.417275      -9.617899      17.093209           0.039405
          125              O       1.686619       5.961033       2.956984      -0.576664      33.311007 0.58669852E+03  0.14439889E+05                                 8.196885                            7.543446       0.319160       2.132407                    0.997077      28.660281      76.653646       0.684229       0.363710      -1.133350      -0.003786      -0.001436      -0.022209       0.022575      -0.017712      -0.009139      -0.004655       0.061622       0.156736      -0.062076       0.008117       0.053958              8.478734       6.003527       0.046076      -0.868044       7.345795      -1.030929      12.086879           0.002342
          126              O       1.376988       4.721111       1.186674      -0.530423      31.779872 0.54043858E+03  0.12951881E+05                                 7.799314                            7.128451       0.723770       2.299880                    0.995254      26.812014      69.368152       0.724844       0.352594      -1.149157       0.001681       0.015779       0.005552       0.016812       0.004749       0.013150       0.023054      -0.034553      -0.156792      -0.059567       0.009464       0.050103              8.193837       6.388479       1.952214       0.239773      11.455098       0.687775       6.737935          -0.002643
          127              O       6.166180       6.381362      21.395578      -0.514551      28.828791 0.45808477E+03  0.10564909E+05                                 7.332688                            6.555236       0.681293       2.261871                    0.998638      27.104895      69.460470       0.754960       0.351773      -1.146435      -0.006546      -0.008091       0.011282       0.015349      -0.020031       0.013994       0.047118       0.028125       0.091023      -0.064510       0.008083       0.056426              7.654341       5.176275       0.847672       1.122336       7.606662       2.374725      10.180086           0.031401
          128              O       6.112603       5.895671      23.554720      -0.544130      34.708092 0.57022259E+03  0.13890908E+05                                 8.392708                            7.391626       0.480884       2.209233                    0.996230      27.501502      72.427303       0.699766       0.359308      -1.140398       0.002848       0.009919      -0.023367       0.025545      -0.001937      -0.015156      -0.049606      -0.026119      -0.026577      -0.051158      -0.005417       0.056575              9.070523       6.506979       2.084903      -0.854245      12.566432      -2.143047       8.138158           0.009949
          129              O       5.803668       3.588293      20.292724      -0.642624      58.129532 0.10647540E+04  0.30266602E+05                                12.108857                           10.236085      -0.094414       1.949364                    0.996766      32.968241      93.246096       0.583905       0.369020      -1.134838      -0.002849       0.067636       0.019553       0.070463      -0.010530       0.005049      -0.006542      -0.010083      -0.096275      -0.033219       0.004387       0.028832             13.827613      17.282876      -1.365346       1.740610       8.715864       1.789807      15.484099           0.089715
          130              O       5.165619       3.396982       9.978204      -0.576706      33.311602 0.58671173E+03  0.14440289E+05                                 8.196964                            7.543513       0.319184       2.132409                    0.997077      28.660597      76.654564       0.684228       0.363709      -1.133352      -0.003786       0.001437       0.022206       0.022572       0.017716       0.009137      -0.004656       0.061642       0.156763      -0.062091       0.008124       0.053967              8.478815       6.003575      -0.046077       0.868046       7.345899      -1.030947      12.086971           0.002389
          131              O       4.855988       4.636904      11.748514      -0.530462      31.780666 0.54045572E+03  0.12952395E+05                                 7.799441                            7.128562       0.723766       2.299872                    0.995254      26.812406      69.369448       0.724838       0.352594      -1.149158       0.001680      -0.015776      -0.005554       0.016809      -0.004748      -0.013152       0.023058      -0.034552      -0.156832      -0.059581       0.009471       0.050110              8.193978       6.388574      -1.952253      -0.239769      11.455325       0.687753       6.738035          -0.002553
          132              O       2.687180      -0.611318      17.409988      -0.515465      28.846065 0.45843153E+03  0.10574976E+05                                 7.335828                            6.557914       0.680751       2.261596                    0.998636      27.112824      69.489090       0.754767       0.351794      -1.146410      -0.006577       0.008142      -0.011217       0.015342       0.020207      -0.014059       0.047265       0.028498       0.091269      -0.064858       0.008298       0.056560              7.657701       5.178273      -0.848224      -1.122905       7.610348       2.375943      10.184482           0.031008
          133              O       2.633603      -0.125628      15.250846      -0.544392      34.713209 0.57032815E+03  0.13894130E+05                                 8.393537                            7.392321       0.480771       2.209161                    0.996230      27.503786      72.435149       0.699731       0.359309      -1.140397       0.002834      -0.009893       0.023382       0.025547       0.001951       0.015174      -0.049633      -0.026088      -0.026763      -0.051223      -0.005365       0.056587              9.071439       6.507529      -2.085126       0.854324      12.567645      -2.143253       8.139142           0.009866
          134              O       2.324668       2.181750      18.512842      -0.642537      58.124411 0.10646427E+04  0.30262559E+05                                12.108023                           10.235450      -0.094233       1.949434                    0.996765      32.966932      93.240153       0.583933       0.369013      -1.134847      -0.002889      -0.067633      -0.019550       0.070461       0.010528      -0.005091      -0.006537      -0.010115      -0.096382      -0.033260       0.004401       0.028859             13.826602      17.281422       1.365105      -1.740687       8.715456       1.789767      15.482930           0.089682
          135              O       5.271381       1.602996      22.913393      -0.576625      33.310648 0.58669002E+03  0.14439623E+05                                 8.196803                            7.543370       0.319214       2.132423                    0.997077      28.660183      76.653140       0.684235       0.363708      -1.133352       0.003786       0.001436       0.022215       0.022581      -0.017709      -0.009140      -0.004654       0.061605       0.156718      -0.062064       0.008111       0.053953              8.478648       6.003472       0.046074      -0.868035       7.345715      -1.030910      12.086756           0.002344
          136              O       5.581012       2.842918      24.683703      -0.530389      31.779473 0.54042950E+03  0.12951603E+05                                 7.799224                            7.128370       0.723853       2.299907                    0.995254      26.811894      69.367571       0.724851       0.352592      -1.149160      -0.001683      -0.015783      -0.005555       0.016816       0.004750       0.013148       0.023050      -0.034557      -0.156771      -0.059559       0.009458       0.050100              8.193742       6.388409       1.952189       0.239772      11.454972       0.687773       6.737845          -0.002636
          137              O       0.791820       1.182667       4.474799      -0.514340      28.825518 0.45801895E+03  0.10562994E+05                                 7.332062                            6.554700       0.681453       2.261936                    0.998639      27.103523      69.455275       0.755004       0.351766      -1.146442       0.006540       0.008081      -0.011303       0.015356      -0.019996       0.013984       0.047091       0.028039       0.090953      -0.064438       0.008040       0.056398              7.653671       5.175875       0.847567       1.122225       7.605933       2.374490      10.179206           0.031463
          138              O       0.845397       1.668358       2.315657      -0.544083      34.707384 0.57020767E+03  0.13890452E+05                                 8.392588                            7.391521       0.480919       2.209249                    0.996230      27.501208      72.426276       0.699773       0.359307      -1.140399      -0.002851      -0.009926       0.023368       0.025548      -0.001934      -0.015153      -0.049599      -0.026127      -0.026537      -0.051144      -0.005428       0.056572              9.070396       6.506903       2.084881      -0.854235      12.566285      -2.143015       8.137999           0.009966
          139              O       1.154332       3.975736       5.577653      -0.642700      58.134125 0.10648531E+04  0.30270183E+05                                12.109591                           10.236640      -0.094542       1.949309                    0.996766      32.969519      93.251504       0.583881       0.369026      -1.134831       0.002857      -0.067642      -0.019559       0.070471      -0.010530       0.005054      -0.006543      -0.010088      -0.096278      -0.033221       0.004386       0.028834             13.828515      17.284071      -1.365450       1.740823       8.716304       1.789928      15.485170           0.089710
          140              O       1.792381       4.167047      15.892173      -0.576672      33.310895 0.58669493E+03  0.14439759E+05                                 8.196810                            7.543372       0.319268       2.132437                    0.997078      28.660332      76.653322       0.684240       0.363706      -1.133356       0.003787      -0.001438      -0.022209       0.022576       0.017714       0.009136      -0.004656       0.061629       0.156758      -0.062083       0.008119       0.053964              8.478655       6.003469      -0.046072       0.868019       7.345749      -1.030910      12.086747           0.002392
          141              O       2.102012       2.927125      14.121863      -0.530433      31.780271 0.54044683E+03  0.12952123E+05                                 7.799355                            7.128485       0.723835       2.299895                    0.995254      26.812276      69.368854       0.724845       0.352592      -1.149160      -0.001681       0.015778       0.005557       0.016813      -0.004749      -0.013151       0.023055      -0.034555      -0.156813      -0.059574       0.009466       0.050108              8.193887       6.388508      -1.952229      -0.239768      11.455206       0.687746       6.737947          -0.002558
          142              O       4.270820       8.175347       8.460389      -0.515226      28.841959 0.45834894E+03  0.10572572E+05                                 7.335042                            6.557241       0.680946       2.261677                    0.998637      27.111107      69.482549       0.754822       0.351785      -1.146420       0.006569      -0.008131       0.011239       0.015349       0.020165      -0.014045       0.047234       0.028396       0.091196      -0.064774       0.008245       0.056529              7.656860       5.177770      -0.848089      -1.122764       7.609435       2.375648      10.183375           0.031110
          143              O       4.324397       7.689657      10.619531      -0.544334      34.712253 0.57030813E+03  0.13893518E+05                                 8.393375                            7.392182       0.480818       2.209181                    0.996230      27.503388      72.433743       0.699740       0.359308      -1.140397      -0.002838       0.009902      -0.023382       0.025550       0.001947       0.015169      -0.049626      -0.026097      -0.026717      -0.051206      -0.005378       0.056584              9.071264       6.507424      -2.085091       0.854308      12.567438      -2.143208       8.138931           0.009894
          144              O       4.633332       5.382279       7.357535      -0.642664      58.130543 0.10647754E+04  0.30267350E+05                                12.109000                           10.236193      -0.094429       1.949355                    0.996766      32.968553      93.247089       0.583901       0.369020      -1.134838       0.002881       0.067643       0.019550       0.070470       0.010529      -0.005085      -0.006543      -0.010114      -0.096371      -0.033256       0.004399       0.028857             13.827796      17.283009       1.365279      -1.740843       8.716048       1.789931      15.484331           0.089675

******************************************************
Auxiliary information for the entire system
The total spin magnetic moment of the unit cell is   7.850371
The total net atomic charge of the unit cell is   -0.000001
Accuracy of reproducing the electrostatic potential in the unit cell:
  The inner radius (bohr) =    5.0000
  The outer radius (bohr) =   12.0000
  Valid grid points have density less than (e/(bohr^3)) =    0.0001
  The number of valid grid points were=        23204
  The rms potential error without charges in kcal/mol is=      2.89669
  The rms potential error with partial charges in kcal/mol is=      1.35839
  The RRMSE value at monopole order=      0.46895
  The rms potential error with partial charges and cloud penetration in kcal/mol is=      1.35328
  The RRMSE value at monopole order with cloud penetration is=      0.46718
  The rms potential error with partial charges and atomic dipoles in kcal/mol is=      0.40202
  The RRMSE value at dipole order=      0.13879
  The rms potential error with partial charges, atomic dipoles and cloud penetration in kcal/mol is=      0.38360
  The RRMSE value at dipole order with cloud penetration=      0.13243

******************************************************
The electron densities and ab initio electrostatic potential were computed in VASP using the PBE functional and
projector augmented wave method. See the main text of the journal article for a description of computational details.
The atomic charges, dipoles, and quadrupoles were computed with the DDEC6 method as described in
(a) T. A. Manz and N. Gabaldon Limas, RSC Adv. 6 (2016) 47771-47801 DOI: 10.1039/c6ra04656h
(b) N. Gabaldon Limas and T. A. Manz, RSC Adv. 8 (2018) 2678-2707 DOI: 10.1039/c7ra11829e.
For each atom in the material, the electron cloud parameters were fit to the spherically averaged atom-in-material
electron density using radial positions for which this density was between 10^-4 and 10^-2 electrons per cubic bohr.
The polarizabilities, dispersion coefficients, and quantum Drude oscillator (QDO) parameters were fit using the MCLF method.
The magnetic structure of the system was optimized in VASP from the default ferromagnetic initial guess using spin polarization.
The atomic spin moments (ASMs) were computed on this optimized magnetic structure using the DDEC6 partition as inputs
to the method of T. A. Manz and D. S. Sholl, J. Chem. Theory Comput. 7 (2011) 4146-4164 DOI: 10.1021/ct200539n.
The RMSE and RRMSE were computed using a uniform grid with Ewald summation.
