# Supplementary material for: A collection of forcefield precursors for metal–organic frameworks
Source: RSC Adv. 2019 Nov 13;9(63):36492–507. doi: 10.1039/c9ra07327b (PMC9075174; doi:10.1039/c9ra07327b)
Supplement: RA-009-C9RA07327B-s5545 [file RA-009-C9RA07327B-s5545.xyz]

  286
jmolscript: load "" {1 1 1} spacegroup "x,y,z" unitcell [{     30.352200     0.000000     0.000000 }, {     15.176100    26.285776     0.000000 }, {     15.176100     8.761925    24.782468 }]
Zn    15.176100    10.596322     5.547060     0.969233
Zn    16.764734     7.844727     5.547060     0.969066
Zn    13.587466     7.844727     5.547060     0.969314
Zn    15.176100     8.761925     8.141289     0.968873
Zn    43.939666    27.202974    19.235408     0.968978
Zn    45.528300    24.451379    19.235408     0.968960
Zn    47.116934    27.202974    19.235408     0.969134
Zn    45.528300    26.285776    16.641179     0.969334
H     37.861790    12.025480     4.463818     0.113769
H     34.660695    28.655351     9.850040     0.113655
H     38.981179     8.665807    11.348140     0.119873
H     21.630951    13.017680     4.239785     0.126416
H     18.603470    14.530602    11.539708     0.115200
H     29.632094    27.167839     4.305210     0.123905
H     29.969914    21.851453     2.403899     0.122495
H     27.025751    14.596404     2.027949     0.110590
H     33.605804     6.356864    13.063335     0.109020
H     37.740684    25.730007    13.176343     0.117740
H     34.051223    15.090839     0.358107     0.127513
H     33.722660    14.683147     2.144675     0.112784
H     34.643849    16.238213     1.698590     0.107621
H     37.390875    26.564405    14.803312     0.110798
H     39.060094    26.752699    14.000607     0.127657
H     34.474029     7.392261    14.344340     0.116297
H     34.338203     5.549716    14.572835     0.127702
H     26.092269    16.196068     1.841090     0.107997
H     26.577449    15.219902     0.332085     0.127648
H     18.410734    19.480564    14.922763     0.118475
H     18.391916    20.565115    13.409793     0.118472
H     19.758068    19.323375    13.647705     0.129039
H     29.673677    21.934341     0.567766     0.123192
H     31.413313    21.904463     1.229706     0.110469
H     18.225737    15.375865     9.924635     0.122941
H     19.731813    15.867584    10.902799     0.124196
H     31.403297    26.636779     4.520570     0.111477
H     30.021209    25.480643     4.988711     0.122645
H     37.226214     9.258639    11.163263     0.126096
H     37.983957     8.171547     9.855740     0.116617
H     23.042783    14.011545     4.936420     0.115539
H     23.247812    12.185297     4.638535     0.109189
H     37.302247    13.716969     5.002837     0.124976
H     39.027618    13.472249     4.347836     0.121170
H     33.760449    29.517524    11.232901     0.122560
H     33.996437    27.671650    11.283953     0.125451
H     10.393959     9.034158     3.170917     0.097393
H      8.646431    10.130363     1.713212     0.074066
H     17.802931     7.245324    10.980120     0.097391
H     19.520259     6.253824    12.360752     0.075473
H     12.549269    12.767264     3.170917     0.097690
H     10.831941    13.738436     1.775912     0.074049
H     19.958241     6.000955     7.460514     0.096901
H     21.657964     5.019619     8.869893     0.074787
H     12.549269     7.245324    10.980120     0.097506
H     10.726164     6.192753    12.376117     0.072862
H     17.802931    12.767264     3.170917     0.097673
H     19.520259    13.738436     1.775912     0.076406
H     10.393959     6.000955     7.460514     0.097079
H      8.646431     4.992019     8.979927     0.072123
H     19.958241     9.034158     3.170917     0.097831
H     21.657964    10.035822     1.775912     0.076445
H     15.176100    14.283866     7.460514     0.097110
H     15.176100    16.246537     8.869893     0.073350
H     13.020790     4.484353     3.170917     0.097823
H     13.038395     2.511518     1.775912     0.075754
H     15.176100    11.795128    10.980120     0.097476
H     15.176100    13.900269    12.376117     0.074143
H     17.331410     4.484353     3.170917     0.097339
H     17.313805     2.511518     1.775912     0.075220
H     47.683610    30.563348    21.611551     0.097241
H     47.666005    32.536183    23.006556     0.073704
H     45.528300    23.252573    13.802348     0.097281
H     45.528300    21.269574    12.421716     0.074733
H     43.372990    30.563348    21.611551     0.097771
H     43.448567    32.624853    23.069256     0.074721
H     45.528300    20.763835    17.321954     0.097777
H     45.528300    18.801164    15.912575     0.075295
H     48.155131    27.802377    13.802348     0.097796
H     49.978236    28.854948    12.406351     0.074900
H     40.746159    26.013543    21.611551     0.097623
H     39.046436    25.011879    23.006556     0.076775
H     50.310441    29.046746    17.321954     0.098430
H     52.010164    30.028082    15.912575     0.075426
H     42.901469    22.280437    21.611551     0.097995
H     41.184141    21.309265    23.006556     0.077098
H     40.746159    29.046746    17.321954     0.098168
H     39.046436    30.028082    15.912575     0.076601
H     50.310441    26.013543    21.611551     0.097874
H     52.010164    25.011879    23.006556     0.075139
H     42.901469    27.802377    13.802348     0.097851
H     41.184141    28.793877    12.421716     0.076163
H     48.155131    22.280437    21.611551     0.097809
H     49.978236    21.315135    23.069256     0.075431
H     35.715434    14.427211     3.880934     0.096284
H     35.512833    26.696447    12.308461     0.098893
H     35.715434     8.468050    12.308461     0.098636
H     24.988663    14.427211     3.880934     0.097660
H     19.827878    17.406791    12.308461     0.099237
H     30.352048    23.716867     3.880934     0.096547
H     24.749336    20.758666    23.745074     0.105264
H     22.949450     6.780241    11.656434     0.103460
H     24.749336    29.306625    11.656434     0.103594
H     35.955064    20.758666    23.745074     0.104753
H     43.357814    16.484686    11.656434     0.103791
H     30.352200    11.054220    23.745074     0.105386
H     43.363278    18.571076    13.131734     0.104926
H     30.352200     8.975891    22.275474     0.104979
H     22.939737    28.268161    13.131734     0.104619
H     37.764663    21.803438    22.274234     0.104712
H     22.939737    21.803438    22.274234     0.105092
H     24.749336     5.741076    13.126034     0.104179
C     12.635621    10.228672     4.121324     0.589512
C     11.643104    10.801702     3.310938    -0.035072
C      9.557908    12.005590     1.608382     0.097728
C      8.583602    12.568106     0.812865     0.012894
C     17.716579     7.295179     8.269910     0.587496
C     18.709096     6.722149     9.080296    -0.035606
C     20.794292     5.518260    10.782852     0.100328
C     21.768598     4.955745    11.578369     0.013236
C     12.635621     7.295179     8.269910     0.587605
C     11.643104     6.722149     9.080296    -0.035694
C      9.557908     5.518260    10.782852     0.093369
C      8.583602     4.955745    11.578369     0.012761
C     17.716579    10.228672     4.121324     0.589686
C     18.709096    10.801702     3.310938    -0.035565
C     20.794292    12.005590     1.608382     0.100533
C     21.768598    12.568106     0.812865     0.013299
C     15.176100    11.695418     8.269910     0.587074
C     15.176100    12.841478     9.080296    -0.035662
C     15.176100    15.249255    10.782852     0.095736
C     15.176100    16.374286    11.578369     0.012434
C     15.176100     5.828433     4.121324     0.589108
C     15.176100     4.682373     3.310938    -0.035050
C     15.176100     2.274596     1.608382     0.100431
C     15.176100     1.149565     0.812865     0.012809
C     45.528300    29.219268    20.661144     0.587714
C     45.528300    30.365328    21.471530    -0.035651
C     45.528300    32.773105    23.174086     0.095848
C     45.528300    33.898136    23.969603     0.012330
C     45.528300    23.352283    16.512558     0.588607
C     45.528300    22.206223    15.702172    -0.034692
C     45.528300    19.798446    13.999616     0.099710
C     45.528300    18.673415    13.204099     0.012837
C     48.068779    27.752522    16.512558     0.588780
C     49.061296    28.325552    15.702172    -0.035537
C     51.146492    29.529441    13.999616     0.094447
C     52.120798    30.091956    13.204099     0.012671
C     42.987821    24.819029    20.661144     0.588040
C     41.995304    24.245999    21.471530    -0.036275
C     39.910108    23.042111    23.174086     0.098695
C     38.935802    22.479595    23.969603     0.012951
C     42.987821    27.752522    16.512558     0.588895
C     41.995304    28.325552    15.702172    -0.035383
C     39.910108    29.529441    13.999616     0.098480
C     38.935802    30.091956    13.204099     0.012983
C     48.068779    24.819029    20.661144     0.587598
C     49.061296    24.245999    21.471530    -0.036209
C     51.146492    23.042111    23.174086     0.094460
C     52.120798    22.479595    23.969603     0.012319
C     10.544354    10.125281     2.877245    -0.079791
C      9.551837    10.733359     2.054467    -0.135010
C     18.672673     6.743178    10.440854    -0.085813
C     19.695543     6.152624    11.238849    -0.137878
C     11.679527    12.091457     2.877245    -0.084815
C     10.656657    12.646963     2.054467    -0.136092
C     19.807846     6.087786     8.587125    -0.085069
C     20.800363     5.514756     9.434686    -0.136022
C     11.679527     6.743178    10.440854    -0.081924
C     10.656657     6.152624    11.238849    -0.135774
C     18.672673    12.091457     2.877245    -0.085654
C     19.695543    12.646963     2.054467    -0.138433
C     10.544354     6.087786     8.587125    -0.082213
C      9.551837     5.514756     9.434686    -0.135596
C     19.807846    10.125281     2.877245    -0.082891
C     20.800363    10.733359     2.054467    -0.134428
C     15.176100    14.110204     8.587125    -0.087137
C     15.176100    15.256264     9.434686    -0.137750
C     14.040928     4.069038     2.877245    -0.084842
C     14.071280     2.905454     2.054467    -0.137990
C     15.176100    12.799420    10.440854    -0.080688
C     15.176100    13.980528    11.238849    -0.135290
C     16.311272     4.069038     2.877245    -0.083407
C     16.280920     2.905454     2.054467    -0.134953
C     46.663472    30.978663    21.905223    -0.084853
C     46.633120    32.142247    22.728001    -0.134272
C     45.528300    22.248281    14.341614    -0.084535
C     45.528300    21.067173    13.543619    -0.137143
C     44.393128    30.978663    21.905223    -0.082103
C     44.423480    32.142247    22.728001    -0.138090
C     45.528300    20.937497    16.195343    -0.083786
C     45.528300    19.791437    15.347782    -0.136514
C     49.024873    28.304523    14.341614    -0.080249
C     50.047743    28.895077    13.543619    -0.135699
C     40.896554    24.922420    21.905223    -0.085577
C     39.904037    24.314342    22.728001    -0.136858
C     50.160046    28.959915    16.195343    -0.085670
C     51.152563    29.532945    15.347782    -0.137515
C     42.031727    22.956244    21.905223    -0.085763
C     41.008857    22.400738    22.728001    -0.137647
C     40.896554    28.959915    16.195343    -0.083133
C     39.904037    29.532945    15.347782    -0.135219
C     50.160046    24.922420    21.905223    -0.085209
C     51.152563    24.314342    22.728001    -0.135012
C     42.031727    28.304523    14.341614    -0.085825
C     41.008857    28.895077    13.543619    -0.139068
C     49.024873    22.956244    21.905223    -0.082832
C     50.047743    22.400738    22.728001    -0.138453
C     23.856829    21.273954    24.232297    -0.144956
C     22.849136     5.691747    11.979845    -0.146115
C     37.855264    13.191955     1.372949     0.063355
C     37.940250    13.142888     4.252672    -0.232414
C     36.847571    29.937746    11.979845     0.063607
C     34.467958    28.662010    10.973677    -0.233956
C     23.856829    29.937746    11.979845    -0.146009
C     36.847571    21.273954    24.232297    -0.144952
C     37.855264     5.691747    11.979845     0.063229
C     37.940250     8.390420    10.973677    -0.233180
C     22.849136    13.191955     1.372949     0.064103
C     22.764150    13.142888     4.252672    -0.233665
C     16.353765    16.942059    11.979845     0.064534
C     18.648392    15.519122    10.973677    -0.234189
C     30.352200    26.187642     1.372949     0.064428
C     30.352200    26.285776     4.252672    -0.232511
C     44.350635    16.942059    11.979845    -0.144610
C     30.352200    10.023642    24.232297    -0.144668
C     30.352200    25.024059     0.550171     0.065713
C     30.352200    22.276319     1.417557    -0.233275
C     44.350635    18.105642    12.802623    -0.146784
C     30.352200     8.860059    23.409519    -0.145814
C     16.353765    18.105642    12.802623     0.065578
C     18.648392    19.528579    13.808791    -0.233492
C     22.849136    29.355954    12.802623    -0.147131
C     23.856829    13.773747     0.550171     0.066275
C     26.236442    15.147616     1.417557    -0.234515
C     36.847571     5.109955    12.802623     0.066898
C     34.467958     6.385691    13.808791    -0.232104
C     37.855264    21.855746    23.409519    -0.147229
C     37.855264    29.355954    12.802623     0.066675
C     37.940250    26.657281    13.808791    -0.235204
C     22.849136    21.855746    23.409519    -0.146794
C     23.856829     5.109955    12.802623    -0.145815
C     36.847571    13.773747     0.550171     0.066762
C     34.467958    15.147616     1.417557    -0.233593
C     36.179822    14.159271     2.874766    -0.132883
C     36.179822    27.617588    12.391234    -0.129295
C     36.179822     7.430113    12.391234    -0.129643
C     24.524578    14.159271     2.874766    -0.132062
C     18.696955    17.523851    12.391234    -0.131622
C     30.352200    24.253009     2.874766    -0.134293
N     37.439439    13.432031     2.825201    -0.053349
N     35.800420    28.853020    11.722107    -0.052696
N     37.439439     7.140969    11.722107    -0.052522
N     23.264961    13.432031     2.825201    -0.057083
N     17.816741    16.577563    11.722107    -0.051978
N     30.352200    25.707489     2.825201    -0.053356
N     30.352200    23.814913     1.486948    -0.045087
N     17.816741    18.470138    13.060361    -0.042597
N     24.903980    14.378319     1.486948    -0.049551
N     35.800420     6.194681    13.060361    -0.048060
N     37.439439    27.906732    13.060361    -0.046874
N     35.800420    14.378319     1.486948    -0.048733
O     13.655455    10.978692     4.480670    -0.559269
O     17.856199     7.214569     6.963874    -0.560963
O     12.496001     8.970459     4.480670    -0.559884
O     16.696745     7.883980     8.857254    -0.560497
O     12.496001     7.214569     6.963874    -0.560773
O     17.856199     8.970459     4.480670    -0.559251
O     13.655455     7.883980     8.857254    -0.560183
O     16.696745    10.978692     4.480670    -0.559860
O     15.176100    10.517815     8.857254    -0.560624
O     16.335554     6.336624     4.480670    -0.559947
O     15.176100    11.856637     6.963874    -0.561028
O     14.016646     6.336624     4.480670    -0.559631
O     44.368846    28.711077    20.301798    -0.560373
O     45.528300    23.191064    17.818594    -0.559650
O     46.687754    28.711077    20.301798    -0.560546
O     45.528300    24.529886    15.925214    -0.560294
O     48.208399    27.833132    17.818594    -0.559313
O     44.007655    24.069009    20.301798    -0.560162
O     47.048945    27.163721    15.925214    -0.560110
O     42.848201    26.077242    20.301798    -0.560524
O     44.007655    27.163721    15.925214    -0.560070
O     47.048945    24.069009    20.301798    -0.560780
O     42.848201    27.833132    17.818594    -0.559396
O     48.208399    26.077242    20.301798    -0.560120
O     15.176100     8.761925     6.195617    -1.039674
O     45.528300    26.285776    18.586851    -1.039680

The following XYZ coordinates are in angstroms. Other properties are in atomic units.
The sperically averaged electron density of each atom fit to a function of the form exp(a - br)
eigen_1, eigen_2 and eigen_3 are the three eigenvalues of traceless quadrupole moment tensor
  atom number  atomic symbol              X              Y              Z     net charge C6 coefficient C8 coefficient C10 coefficient fluctuating dipole atomic polarizability isotropic forcefield polarizability              a              b squared Pearson coefficient          <r^3>          <r^4>         wp_QDO          m_QDO          q_QDO       dipole_x       dipole_y       dipole_z         dipole            Qxy            Qxz            Qyz     Q(x^2-y^2)  Q(3z^2 - R^2)        eigen_1        eigen_2        eigen_3 static polarizability      alpha(xx)      alpha(xy)      alpha(xz)      alpha(yy)      alpha(yz)      alpha(zz) atomic spin moment
            1             Zn      15.176100      10.596322       5.547060       0.969233      92.992461 0.16875290E+04  0.52620771E+05                                17.109933                           13.689795      -0.010008       1.873879                    0.998500      45.353837     124.797007       0.471657       0.416461      -1.126190      -0.000144       0.046030      -0.017024       0.049077      -0.000271      -0.000157      -0.052584      -0.150729      -0.107083      -0.057536      -0.054405       0.111941             24.115837      27.457041       0.161110       0.195460      19.765713       2.345855      25.124756          -0.000025
            2             Zn      16.764734       7.844727       5.547060       0.969066      92.963068 0.16878382E+04  0.52632826E+05                                17.105988                           13.691041      -0.009809       1.873905                    0.998500      45.357582     124.810196       0.471636       0.416460      -1.126190       0.039945      -0.022907      -0.017016       0.049091      -0.065178      -0.045452       0.026512       0.075938      -0.107622      -0.057528      -0.054553       0.112081             24.093127      21.539509       3.247775       1.923430      25.641938      -1.332047      25.097934          -0.000025
            3             Zn      13.587466       7.844727       5.547060       0.969314      92.991219 0.16872089E+04  0.52607898E+05                                17.109662                           13.688234      -0.009589       1.874047                    0.998500      45.349656     124.779001       0.471701       0.416445      -1.126209      -0.039939      -0.023132      -0.016999       0.049185       0.065418       0.045614       0.026052       0.075249      -0.107380      -0.057593      -0.054435       0.112029             24.122113      21.829535      -3.399962      -2.136697      25.396794      -1.018631      25.140008          -0.000026
            4             Zn      15.176100       8.761925       8.141289       0.968873      92.942783 0.16889257E+04  0.52677716E+05                                17.105460                           13.696621      -0.010313       1.873620                    0.998502      45.373495     124.886344       0.471457       0.416531      -1.126089      -0.000069       0.000010       0.049225       0.049225       0.000093      -0.000089      -0.000002       0.000056       0.336744      -0.056221      -0.056027       0.112248             24.107564      26.951881       0.017979      -0.012548      26.950668      -0.002225      18.420142          -0.000031
            5             Zn      43.939666      27.202974      19.235408       0.968978      92.971104 0.16882865E+04  0.52651270E+05                                17.107746                           13.693446      -0.009901       1.873831                    0.998500      45.363609     124.839584       0.471555       0.416496      -1.126145      -0.040259       0.023427       0.015788       0.049182      -0.064273      -0.046111       0.026443       0.073646      -0.116204      -0.057478      -0.054688       0.112166             24.124116      21.339131       2.917471       2.439100      24.347535      -1.163624      26.685683          -0.000023
            6             Zn      45.528300      24.451379      19.235408       0.968960      92.992296 0.16884065E+04  0.52656239E+05                                17.110714                           13.694061      -0.010070       1.873766                    0.998500      45.365468     124.848394       0.471536       0.416504      -1.126134      -0.000097      -0.046551       0.015784       0.049154       0.000249       0.000296      -0.053166      -0.148144      -0.115988      -0.057454      -0.054692       0.112147             24.134849      26.132897      -0.153360      -0.192650      19.570038       2.695070      26.701613          -0.000023
            7             Zn      47.116934      27.202974      19.235408       0.969134      92.976539 0.16881248E+04  0.52645002E+05                                17.108710                           13.692938      -0.009998       1.873823                    0.998501      45.360969     124.831145       0.471556       0.416505      -1.126139       0.040380       0.023193       0.015792       0.049171       0.064015       0.045856       0.026704       0.074434      -0.115813      -0.057323      -0.054718       0.112041             24.137328      21.076133      -2.758601      -2.238109      24.626297      -1.546718      26.709555          -0.000024
            8             Zn      45.528300      26.285776      16.641179       0.969334      93.066954 0.16871181E+04  0.52604081E+05                                17.118852                           13.687805      -0.009754       1.874013                    0.998498      45.348238     124.771785       0.471714       0.416441      -1.126218       0.000025       0.000046      -0.049014       0.049014       0.000055      -0.000056      -0.000091      -0.000108       0.335713      -0.056029      -0.055876       0.111904             24.139279      26.646150       0.016803      -0.005797      26.627878      -0.003177      19.143808          -0.000023
            9              H      37.861790      12.025480       4.463818       0.113769       2.247852 0.21209786E+02  0.25935564E+03                                 2.651982                            2.548545      -1.153633       2.262749                    0.998964       4.124867      11.910003       0.436181       1.148364      -0.746196      -0.002207      -0.039654      -0.000519       0.039718       0.003120       0.010249       0.002836      -0.024449       0.013900      -0.019094       0.005683       0.013412              2.712638       2.158482      -0.191161       0.045244       3.566038      -0.601042       2.413394           0.002147
           10              H      34.660695      28.655351       9.850040       0.113655       2.246813 0.21216695E+02  0.25940689E+03                                 2.648337                            2.546804      -1.153397       2.262668                    0.998966       4.125411      11.902661       0.436976       1.146422      -0.746668       0.013203       0.004276      -0.036929       0.039451       0.003905      -0.003188      -0.001888       0.029658       0.022360      -0.019143       0.005609       0.013534              2.703711       2.144001       0.017853       0.183155       2.173968      -0.064626       3.793163           0.002231
           11              H      38.981179       8.665807      11.348140       0.119873       2.057250 0.18812280E+02  0.22307616E+03                                 2.479824                            2.381991      -1.169970       2.261926                    0.998803       4.012020      11.379754       0.456693       1.131020      -0.749600       0.037548       0.003469       0.015779       0.040877       0.005622       0.007764      -0.009521       0.006162      -0.000887      -0.015846       0.005980       0.009866              2.543848       3.408777       0.464304       0.151635       2.250786       0.046308       1.971981           0.000777
           12              H      21.630951      13.017680       4.239785       0.126416       1.864865 0.16028977E+02  0.18337332E+03                                 2.330310                            2.196044      -1.300224       2.209311                    0.997694       4.032623      11.388188       0.474535       1.128255      -0.746952      -0.042105      -0.006010      -0.003612       0.042685       0.004826      -0.004036      -0.004524       0.017852       0.012764      -0.012993       0.001331       0.011661              2.447369       3.485789       0.411159      -0.146782       1.858499       0.004624       1.997820          -0.000730
           13              H      18.603470      14.530602      11.539708       0.115200       2.218276 0.20916487E+02  0.25461087E+03                                 2.619677                            2.524418      -1.140459       2.270387                    0.999048       4.083284      11.722640       0.440405       1.142524      -0.747939      -0.008313      -0.031624       0.022371       0.039619      -0.002575      -0.014415      -0.004396      -0.013396       0.008215      -0.018944       0.005587       0.013357              2.665238       2.150550      -0.066409       0.020005       3.623350      -0.406301       2.221815           0.002262
           14              H      29.632094      27.167839       4.305210       0.123905       1.941501 0.17178874E+02  0.19942096E+03                                 2.384235                            2.270644      -1.222520       2.242219                    0.998329       3.992927      11.258705       0.468808       1.125472      -0.749440      -0.025827       0.032833      -0.003040       0.041884      -0.008009       0.003755       0.006095      -0.001210       0.010115      -0.012712       0.004597       0.008115              2.475529       2.240085      -0.704097      -0.161110       3.127112       0.207526       2.059390          -0.000279
           15              H      29.969914      21.851453       2.403899       0.122495       2.514337 0.23454296E+02  0.29569751E+03                                 2.934976                            2.743475      -1.330917       2.196572                    0.997402       4.216684      12.582401       0.403710       1.203402      -0.733544      -0.009466      -0.016507       0.033974       0.038940       0.002291       0.001874      -0.005110      -0.040013       0.025477      -0.024528       0.006098       0.018430              3.010988       2.333312       0.331491      -0.486864       3.137911      -0.570472       3.561741           0.004697
           16              H      27.025751      14.596404       2.027949       0.110590       2.666933 0.25786121E+02  0.33214927E+03                                 3.030660                            2.858791      -1.265136       2.209267                    0.998174       4.344717      13.009186       0.400082       1.188530      -0.737471       0.023527      -0.017016       0.015806       0.033059       0.006894      -0.000206       0.005477       0.008888      -0.029837      -0.012715      -0.000732       0.013447              3.093284       3.864597      -0.432799       0.675604       2.562462      -0.439805       2.852795           0.008033
           17              H      33.605804       6.356864      13.063335       0.109020       2.532113 0.24562151E+02  0.31172077E+03                                 2.896752                            2.765653      -1.170588       2.249344                    0.998894       4.256224      12.539314       0.413282       1.167778      -0.742721      -0.024994      -0.005982      -0.025050       0.035888       0.001334      -0.003802       0.013894       0.018223       0.008454      -0.019630       0.006771       0.012858              2.936671       3.809007       0.043933       0.695528       2.260513      -0.068387       2.740493           0.005804
           18              H      37.740684      25.730007      13.176343       0.117740       2.542809 0.24004104E+02  0.30363000E+03                                 2.929815                            2.753685      -1.296568       2.204279                    0.997835       4.235345      12.556378       0.408764       1.184607      -0.738273      -0.005944      -0.030189      -0.016926       0.035117      -0.001736       0.003353      -0.007852      -0.015377      -0.028654      -0.012802      -0.002573       0.015375              2.993281       2.408315       0.066533       0.293425       3.892788       0.640786       2.678739           0.007017
           19              H      34.051223      15.090839       0.358107       0.127513       1.846240 0.15717833E+02  0.17918682E+03                                 2.321211                            2.177944      -1.343690       2.190497                    0.997282       4.065812      11.514703       0.474745       1.131702      -0.745332      -0.013567      -0.002334      -0.041513       0.043736      -0.010618       0.007148      -0.000342       0.012985       0.019165      -0.016129       0.001614       0.014515              2.446200       2.218498      -0.128007       0.607114       1.779397      -0.044503       3.340706          -0.000873
           20              H      33.722660      14.683147       2.144675       0.112784       2.663047 0.25573019E+02  0.32891457E+03                                 3.033661                            2.851707      -1.292999       2.199624                    0.997906       4.335895      12.998007       0.399343       1.192502      -0.736424      -0.023000      -0.012761       0.020461       0.033324      -0.008682      -0.000936       0.004962       0.014138      -0.018081      -0.011456      -0.003197       0.014653              3.100515       3.747217       0.281731      -0.770175       2.478030      -0.442330       3.076298           0.007914
           21              H      34.643849      16.238213       1.698590       0.107621       2.630421 0.25709668E+02  0.33053633E+03                                 2.991565                            2.845477      -1.192764       2.237892                    0.998832       4.328997      12.900998       0.403402       1.180986      -0.739500       0.009690       0.032805       0.004004       0.034440      -0.001276      -0.004753      -0.006183       0.008268      -0.052019      -0.019711       0.006162       0.013549              3.045328       2.444509      -0.218496       0.078776       4.254523       0.367106       2.436952           0.006520
           22              H      37.390875      26.564405      14.803312       0.110798       2.459273 0.23714647E+02  0.29819133E+03                                 2.833109                            2.710972      -1.158642       2.256628                    0.998996       4.210219      12.327137       0.419144       1.162157      -0.743974      -0.015992       0.003079       0.032281       0.036156      -0.011658      -0.003575      -0.000151      -0.022243       0.019582      -0.019802       0.006695       0.013106              2.871403       2.522710       0.108126      -0.491369       2.355870      -0.477737       3.735628           0.005298
           23              H      39.060094      26.752699      14.000607       0.127657       1.847143 0.15760560E+02  0.17951953E+03                                 2.311201                            2.173512      -1.315202       2.203464                    0.997603       4.026266      11.340678       0.478390       1.124045      -0.747748       0.041914       0.005861       0.007775       0.043030      -0.001846       0.008207      -0.008324       0.007012      -0.022920      -0.014644       0.001380       0.013264              2.433638       3.428428       0.067224       0.517573       1.966169      -0.030646       1.906318          -0.000771
           24              H      34.474029       7.392261      14.344340       0.116297       2.536692 0.23991543E+02  0.30325137E+03                                 2.918056                            2.747217      -1.285161       2.207726                    0.997875       4.234985      12.526455       0.410774       1.179666      -0.739484      -0.002067       0.030517       0.017414       0.035197      -0.007650      -0.009185       0.001181       0.009297      -0.006393      -0.010447      -0.004128       0.014575              2.974218       2.451418      -0.148378      -0.357136       3.640269       0.761502       2.830966           0.007204
           25              H      34.338203       5.549716      14.572835       0.127702       1.842099 0.15663843E+02  0.17819277E+03                                 2.307986                            2.167092      -1.322816       2.199998                    0.997386       4.032966      11.362634       0.478880       1.124314      -0.747497      -0.004141      -0.033358       0.027537       0.043453      -0.000422      -0.010982      -0.009606       0.002963      -0.007550      -0.015498       0.001436       0.014063              2.435703       1.964923       0.214721      -0.343606       2.809439      -0.833240       2.532747          -0.000842
           26              H      26.092269      16.196068       1.841090       0.107997       2.719831 0.26689755E+02  0.34673607E+03                                 3.074968                            2.912605      -1.226852       2.222866                    0.998550       4.377304      13.159604       0.395550       1.191928      -0.737000      -0.007118       0.031059       0.008400       0.032953       0.003644       0.004989      -0.005663       0.008247      -0.046503      -0.018170       0.004628       0.013541              3.130860       2.523915       0.272192      -0.079320       4.240397       0.599133       2.628269           0.007654
           27              H      26.577449      15.219902       0.332085       0.127648       1.844029 0.15631450E+02  0.17805199E+03                                 2.322129                            2.173285      -1.384916       2.171833                    0.997239       4.082087      11.576153       0.474562       1.133092      -0.744705       0.011285       0.002212      -0.042488       0.044016       0.011696      -0.006400      -0.002228       0.013731       0.023921      -0.017614       0.002110       0.015504              2.452817       2.142216       0.181796      -0.541442       1.805097      -0.178212       3.411138          -0.000920
           28              H      18.410734      19.480564      14.922763       0.118475       2.080492 0.19076625E+02  0.22683810E+03                                 2.492857                            2.394328      -1.164642       2.262367                    0.998865       4.019671      11.390468       0.457083       1.126930      -0.750818      -0.013605      -0.004584       0.037924       0.040550       0.012344      -0.003445      -0.000114      -0.005790       0.023231      -0.016834       0.006166       0.010668              2.558746       2.117686      -0.043959      -0.207732       2.047691       0.327949       3.510860           0.001096
           29              H      18.391916      20.565115      13.409793       0.118472       2.083186 0.19102510E+02  0.22730009E+03                                 2.497800                            2.398056      -1.168766       2.260213                    0.998837       4.027161      11.428235       0.455971       1.128910      -0.750234      -0.014355       0.034283      -0.016187       0.040539       0.000753       0.012891      -0.002399      -0.013647      -0.001018      -0.016949       0.006550       0.010399              2.561633       2.133314      -0.235086       0.025516       3.552397      -0.178018       1.999190           0.000938
           30              H      19.758068      19.323375      13.647705       0.129039       2.286081 0.20697960E+02  0.25248920E+03                                 2.728823                            2.555985      -1.310426       2.214114                    0.997386       4.053234      11.831344       0.424200       1.183642      -0.737836       0.042082      -0.006246      -0.004467       0.042776       0.001703       0.002188       0.017923       0.023340      -0.050143      -0.029162       0.008514       0.020648              2.796614       3.796673      -0.081464      -0.086446       2.387959       0.274343       2.205211           0.002100
           31              H      29.673677      21.934341       0.567766       0.123192       1.931027 0.17024633E+02  0.19728209E+03                                 2.375062                            2.258856      -1.242132       2.232154                    0.998251       4.018214      11.338166       0.470290       1.123907      -0.749334      -0.024189      -0.008349      -0.033068       0.041813      -0.000653       0.008530       0.003737      -0.010804      -0.009573      -0.012522       0.003738       0.008784              2.469237       2.177293       0.366657       0.586981       2.308064       0.493081       2.922355          -0.000366
           32              H      31.413313      21.904463       1.229706       0.110469       2.365430 0.22686254E+02  0.28214379E+03                                 2.752475                            2.643752      -1.142550       2.263042                    0.999001       4.190664      12.206607       0.426274       1.155340      -0.744996       0.036449      -0.005552      -0.010459       0.038324       0.004172      -0.010238       0.000078      -0.000579      -0.051057      -0.020724       0.006186       0.014538              2.801048       3.321363      -0.776932      -0.289974       2.780679       0.217267       2.301102           0.003403
           33              H      18.225737      15.375865       9.924635       0.122941       1.973725 0.17635975E+02  0.20603447E+03                                 2.411632                            2.302774      -1.214304       2.244904                    0.998504       4.005033      11.321433       0.464977       1.127546      -0.749246      -0.020116      -0.003234      -0.035740       0.041140      -0.008994       0.004228       0.004343      -0.003624       0.015810      -0.013722       0.006137       0.007585              2.492883       2.199775       0.154629       0.406252       2.070085       0.522598       3.208788          -0.000005
           34              H      19.731813      15.867584      10.902799       0.124196       2.311607 0.21033463E+02  0.25783629E+03                                 2.755453                            2.580574      -1.282875       2.220906                    0.997778       4.106515      12.049820       0.420842       1.187280      -0.736638       0.039843       0.009096      -0.001018       0.040881      -0.002180      -0.001163       0.017404       0.023110      -0.039723      -0.026985       0.008212       0.018773              2.834359       3.738908       0.273763      -0.275363       2.477794       0.271328       2.286374           0.003075
           35              H      31.403297      26.636779       4.520570       0.111477       2.336401 0.22330458E+02  0.27661574E+03                                 2.728525                            2.621881      -1.153174       2.261183                    0.999052       4.170331      12.122125       0.428319       1.154408      -0.745167       0.036306       0.013282       0.001014       0.038673       0.008419      -0.007709       0.008026       0.020857       0.016302      -0.020232       0.005799       0.014433              2.782748       3.260244       0.592936       0.615557       2.547894       0.336769       2.540105           0.003035
           36              H      30.021209      25.480643       4.988711       0.122645       2.396523 0.22080389E+02  0.27415411E+03                                 2.834885                            2.654810      -1.288582       2.216494                    0.997781       4.156322      12.300164       0.412123       1.196992      -0.734665      -0.008498      -0.027352       0.028008       0.040060      -0.002189      -0.001257      -0.002828      -0.033545       0.051733      -0.025585       0.007525       0.018061              2.906154       2.194708       0.286901      -0.374221       3.152748      -0.513266       3.371006           0.003843
           37              H      37.226214       9.258639      11.163263       0.126096       2.265328 0.20485458E+02  0.24952121E+03                                 2.720422                            2.548348      -1.275607       2.227434                    0.997674       4.069686      11.912199       0.423001       1.188784      -0.736245      -0.025947       0.033757       0.005679       0.042954      -0.009574      -0.015276      -0.009365      -0.013723      -0.050405      -0.029201       0.008944       0.020257              2.795680       2.795582      -0.590220      -0.326537       3.370002      -0.075558       2.221456           0.001821
           38              H      37.983957       8.171547       9.855740       0.116617       2.144291 0.19903098E+02  0.23946197E+03                                 2.558158                            2.458081      -1.165172       2.260137                    0.998834       4.072434      11.651398       0.447185       1.138421      -0.748061       0.001988      -0.014917      -0.037339       0.040257       0.009153      -0.001732       0.003593      -0.019344       0.021454      -0.017250       0.005722       0.011528              2.619586       2.127646      -0.048302      -0.342500       2.110792      -0.031270       3.620322           0.001425
           39              H      23.042783      14.011545       4.936420       0.115539       2.601773 0.24677393E+02  0.31499826E+03                                 2.997938                            2.809954      -1.301397       2.199519                    0.997895       4.305899      12.915319       0.399914       1.199860      -0.734314       0.009065       0.024546       0.023735       0.035327       0.005218      -0.000707       0.000381       0.015324       0.047418      -0.017183       0.001345       0.015838              3.072798       2.543857       0.392643      -0.013757       3.181123       0.869552       3.493415           0.006977
           40              H      23.247812      12.185297       4.638535       0.109189       2.502882 0.24387340E+02  0.30903630E+03                                 2.877382                            2.758563      -1.160252       2.255121                    0.998989       4.247380      12.515241       0.413074       1.170126      -0.742141       0.014277      -0.033428       0.005408       0.036749      -0.006301      -0.010676       0.001759      -0.023101       0.022495      -0.020496       0.006088       0.014408              2.914997       2.484235      -0.368104       0.196749       3.461991      -0.814948       2.798764           0.005185
           41              H      37.302247      13.716969       5.002837       0.124976       2.318131 0.21129218E+02  0.25948990E+03                                 2.770440                            2.594774      -1.278761       2.224240                    0.997740       4.105682      12.086734       0.417371       1.194942      -0.734929      -0.023494       0.019036       0.029310       0.042112      -0.016725      -0.003080       0.003219       0.020793       0.053050      -0.028573       0.008819       0.019754              2.841376       2.743747      -0.555063      -0.360478       2.464929       0.430340       3.315452           0.002386
           42              H      39.027618      13.472249       4.347836       0.121170       2.014323 0.18178467E+02  0.21386404E+03                                 2.444957                            2.339420      -1.196242       2.251497                    0.998614       4.010436      11.355141       0.461143       1.128991      -0.749436       0.039540       0.011754      -0.002503       0.041326       0.006896       0.002930      -0.007441       0.012196       0.010023      -0.014461       0.006765       0.007696              2.522799       3.498880       0.153371       0.336800       1.938691       0.076152       2.130826           0.000364
           43              H      33.760449      29.517524      11.232901       0.122560       1.982451 0.17791195E+02  0.20814732E+03                                 2.414948                            2.310763      -1.201095       2.250652                    0.998596       3.990358      11.260420       0.465161       1.125478      -0.750153      -0.020843       0.033602       0.011135       0.041080      -0.005607       0.005313       0.008832       0.004770      -0.006681      -0.013997       0.006605       0.007392              2.491298       2.753268      -0.744357      -0.000691       2.835297       0.018409       1.885328           0.000241
           44              H      33.996437      27.671650      11.283953       0.125451       2.277190 0.20651596E+02  0.25196604E+03                                 2.726418                            2.555989      -1.276652       2.225558                    0.997788       4.078056      11.933186       0.423177       1.186303      -0.736884      -0.018255      -0.036829       0.008919       0.042062       0.010333       0.014392      -0.008256      -0.006823      -0.049188      -0.027453       0.008243       0.019210              2.799097       2.830329       0.597451       0.120023       3.310607      -0.379573       2.256355           0.002436
           45              H      10.393959       9.034158       3.170917       0.097393       2.277191 0.19582376E+02  0.23310290E+03                                 2.552585                            2.350889      -1.341437       2.169217                    0.996789       4.199594      11.696084       0.486176       1.058352      -0.766875      -0.006266      -0.058388       0.015063       0.060624       0.014726       0.007735      -0.007903      -0.027952      -0.053958      -0.025618      -0.004070       0.029688              2.724344       2.259528      -0.144384       0.232426       3.648132      -0.623846       2.265372           0.000103
           46              H       8.646431      10.130363       1.713212       0.074066       2.483027 0.22794078E+02  0.28161684E+03                                 2.698463                            2.536627      -1.239917       2.191827                    0.997700       4.417987      12.503771       0.468325       1.058577      -0.767426      -0.042247      -0.021871      -0.019273       0.051328       0.010716       0.016043      -0.006118      -0.003494      -0.052368      -0.028194       0.007385       0.020809              2.782167       3.287616       0.451090       0.625143       2.699751       0.118586       2.359134           0.000109
           47              H      17.802931       7.245324      10.980120       0.097391       2.267808 0.19515293E+02  0.23215200E+03                                 2.547148                            2.347942      -1.350989       2.165427                    0.996715       4.199438      11.699526       0.486046       1.059329      -0.766544      -0.046089       0.027600       0.027226       0.060226      -0.016536      -0.014288       0.008414       0.019586       0.039534      -0.025809      -0.003678       0.029486              2.717373       3.296093      -0.860107      -0.270628       2.478103       0.168674       2.377921           0.000108
           48              H      19.520259       6.253824      12.360752       0.075473       2.434793 0.22279821E+02  0.27356139E+03                                 2.659083                            2.504810      -1.226963       2.199582                    0.997737       4.373104      12.318402       0.472383       1.056012      -0.768273      -0.011878       0.007747       0.049990       0.051962      -0.018208      -0.007442       0.002858       0.018414       0.055935      -0.029772       0.006179       0.023593              2.716994       2.309313      -0.232533       0.007077       2.183884       0.043360       3.657784           0.000017
           49              H      12.549269      12.767264       3.170917       0.097690       2.257740 0.19377088E+02  0.23004561E+03                                 2.537395                            2.337685      -1.348893       2.166747                    0.996727       4.188005      11.647178       0.487827       1.057584      -0.767037       0.047158       0.034281       0.015016       0.060204       0.019199       0.010716      -0.002806      -0.011845      -0.053415      -0.025508      -0.003865       0.029373              2.712760       3.426027       0.526873       0.656961       2.464755       0.101167       2.247500           0.000108
           50              H      10.831941      13.738436       1.775912       0.074049       2.439620 0.22328410E+02  0.27424232E+03                                 2.659239                            2.504689      -1.223671       2.199675                    0.997779       4.381593      12.334658       0.473313       1.053613      -0.768893       0.012452       0.048762      -0.011071       0.051531       0.011330       0.013935      -0.008509      -0.014965      -0.057457      -0.029565       0.006387       0.023178              2.721045       2.419311       0.088675       0.156021       3.470212      -0.526590       2.273613           0.000008
           51              H      19.958241       6.000955       7.460514       0.096901       2.277050 0.19647314E+02  0.23415720E+03                                 2.555758                            2.357462      -1.350794       2.164978                    0.996725       4.209656      11.745513       0.484490       1.060760      -0.766153       0.007104      -0.003070      -0.059662       0.060161      -0.012253      -0.011336       0.006511       0.014692       0.069599      -0.025887      -0.003673       0.029560              2.717315       2.236443      -0.182282       0.141620       2.063602      -0.153964       3.851900           0.000105
           52              H      21.657964       5.019619       8.869893       0.074787       2.454057 0.22519551E+02  0.27731320E+03                                 2.676185                            2.520887      -1.229139       2.197777                    0.997736       4.388439      12.389501       0.470021       1.058226      -0.767685       0.036860      -0.020510      -0.029859       0.051681      -0.019175      -0.007826       0.003498       0.018870       0.050801      -0.029868       0.006205       0.023662              2.737373       3.185458      -0.654764      -0.366614       2.397103       0.136697       2.629559           0.000024
           53              H      12.549269       7.245324      10.980120       0.097506       2.282713 0.19648486E+02  0.23412824E+03                                 2.558538                            2.356261      -1.344776       2.167798                    0.996758       4.205300      11.724688       0.485101       1.059617      -0.766511       0.047129       0.026323       0.027700       0.060674       0.016786       0.014769       0.008350       0.018922       0.039005      -0.025771      -0.004079       0.029850              2.730225       3.447014       0.789940       0.288686       2.359620       0.153796       2.384039           0.000111
           54              H      10.726164       6.192753      12.376117       0.072862       2.489934 0.22889594E+02  0.28306542E+03                                 2.701494                            2.540277      -1.238018       2.191609                    0.997717       4.430077      12.539987       0.468492       1.057196      -0.767751      -0.002810      -0.002310       0.051188       0.051318       0.015148       0.001628       0.002523       0.020443       0.060190      -0.028350       0.007689       0.020661              2.779286       2.461796       0.181227      -0.085794       2.109374      -0.093180       3.766688           0.000092
           55              H      17.802931      12.767264       3.170917       0.097673       2.257355 0.19379710E+02  0.23008328E+03                                 2.536946                            2.337792      -1.349572       2.166401                    0.996726       4.188295      11.647946       0.487835       1.057537      -0.767050      -0.047194       0.034170       0.014841       0.060126      -0.019028      -0.010704      -0.002900      -0.011824      -0.053483      -0.025501      -0.003701       0.029202              2.707971       3.406644      -0.519245      -0.650782       2.466666       0.104672       2.250603           0.000105
           56              H      19.520259      13.738436       1.775912       0.076406       2.411889 0.22009371E+02  0.26936769E+03                                 2.640488                            2.488002      -1.224570       2.201931                    0.997722       4.352603      12.233543       0.474508       1.054691      -0.768654      -0.012601       0.049102      -0.010820       0.051835      -0.011250      -0.013675      -0.008212      -0.015144      -0.057288      -0.029188       0.006059       0.023129              2.702122       2.397388      -0.086578      -0.154813       3.444420      -0.520755       2.264558          -0.000007
           57              H      10.393959       6.000955       7.460514       0.097079       2.293764 0.19791774E+02  0.23630525E+03                                 2.568531                            2.366403      -1.346204       2.166644                    0.996756       4.216366      11.773881       0.483497       1.061021      -0.766125      -0.006521      -0.004830      -0.060081       0.060626       0.012368       0.011503       0.006629       0.013706       0.070561      -0.025901      -0.004019       0.029920              2.732586       2.271044       0.162448      -0.204666       2.045004      -0.044067       3.881711           0.000101
           58              H       8.646431       4.992019       8.979927       0.072123       2.513728 0.23172611E+02  0.28752106E+03                                 2.721925                            2.558594      -1.241091       2.189325                    0.997709       4.449035      12.625241       0.465964       1.059398      -0.767154      -0.042366      -0.025193      -0.013610       0.051135       0.018802       0.004601       0.003666       0.025446       0.033950      -0.028391       0.007750       0.020641              2.804376       3.315792       0.738893       0.225213       2.492236       0.205699       2.605099           0.000116
           59              H      19.958241       9.034158       3.170917       0.097831       2.247460 0.19276967E+02  0.22853983E+03                                 2.528729                            2.331039      -1.343983       2.169252                    0.996760       4.179263      11.611334       0.488755       1.057040      -0.767206       0.006296      -0.057792       0.015351       0.060127      -0.014575      -0.007643      -0.007891      -0.027065      -0.053407      -0.025325      -0.003858       0.029182              2.701408       2.238914       0.148592      -0.239716       3.625595      -0.615785       2.239716           0.000094
           60              H      21.657964      10.035822       1.775912       0.076445       2.411901 0.22015454E+02  0.26949439E+03                                 2.642572                            2.490246      -1.223501       2.202477                    0.997731       4.349034      12.229681       0.473692       1.056302      -0.768265       0.036249      -0.035174      -0.010309       0.051551      -0.012217      -0.013974      -0.007565      -0.012206      -0.056757      -0.029058       0.005917       0.023141              2.703184       3.112044      -0.496408      -0.532574       2.739669       0.123639       2.257840           0.000008
           61              H      15.176100      14.283866       7.460514       0.097110       2.280852 0.19674007E+02  0.23456635E+03                                 2.559261                            2.359451      -1.354414       2.163512                    0.996693       4.211570      11.755002       0.484142       1.061110      -0.766052      -0.001082       0.007767      -0.059664       0.060177      -0.000254      -0.000040      -0.013132      -0.028678       0.069526      -0.025929      -0.003669       0.029599              2.722661       1.952743       0.017462       0.065447       2.354372       0.201697       3.860869           0.000113
           62              H      15.176100      16.246537       8.869893       0.073350       2.460998 0.22596113E+02  0.27843125E+03                                 2.677712                            2.522091      -1.227404       2.197186                    0.997760       4.401017      12.420038       0.470872       1.055648      -0.768321      -0.000905       0.042238      -0.029470       0.051510       0.001571       0.000712      -0.008167      -0.042587       0.050746      -0.029832       0.006535       0.023297              2.739047       2.031278      -0.016759       0.067066       3.552999      -0.388171       2.632863           0.000006
           63              H      13.020790       4.484353       3.170917       0.097823       2.255105 0.19345455E+02  0.22956828E+03                                 2.535096                            2.335503      -1.348658       2.166998                    0.996727       4.185284      11.635708       0.488158       1.057336      -0.767109      -0.053249       0.023785       0.015021       0.060223      -0.004410      -0.002929       0.010743       0.039061      -0.053346      -0.025533      -0.003760       0.029292              2.710325       3.159484      -0.678913      -0.414787       2.726857       0.516627       2.244634           0.000116
           64              H      13.038395       2.511518       1.775912       0.075754       2.420306 0.22091959E+02  0.27061573E+03                                 2.645467                            2.491598      -1.224795       2.200846                    0.997751       4.361829      12.262479       0.474498       1.053788      -0.768864      -0.048978      -0.013388      -0.010917       0.051935       0.000910       0.000332       0.016148       0.027473      -0.057725      -0.029511       0.006101       0.023410              2.707402       3.267517       0.407736       0.376740       2.591113       0.395396       2.263575          -0.000008
           65              H      15.176100      11.795128      10.980120       0.097476       2.280348 0.19629892E+02  0.23384669E+03                                 2.556514                            2.355042      -1.342777       2.168694                    0.996774       4.203572      11.717610       0.485268       1.059524      -0.766543      -0.000645      -0.054015       0.027597       0.060660      -0.000145      -0.000137      -0.016913      -0.038562       0.038930      -0.025771      -0.004026       0.029798              2.727072       1.945097       0.073857      -0.011188       3.853158      -0.327504       2.382963           0.000101
           66              H      15.176100      13.900269      12.376117       0.074143       2.483857 0.22812684E+02  0.28192990E+03                                 2.700244                            2.538698      -1.239850       2.192006                    0.997697       4.418314      12.510263       0.467805       1.059441      -0.767200      -0.000459       0.002986       0.051276       0.051365       0.001270       0.001186      -0.003022      -0.036335       0.060450      -0.028322       0.007441       0.020880              2.778214       2.036779       0.060989      -0.035435       2.529981       0.122966       3.767882           0.000126
           67              H      17.331410       4.484353       3.170917       0.097339       2.262417 0.19456858E+02  0.23126003E+03                                 2.542167                            2.343757      -1.347183       2.167160                    0.996746       4.193882      11.675220       0.486737       1.058726      -0.766730       0.053168       0.023747       0.015102       0.060157       0.004557       0.002844       0.010729       0.039058      -0.053774      -0.025590      -0.003793       0.029384              2.711964       3.156377       0.664655       0.418838       2.722449       0.514645       2.257065           0.000098
           68              H      17.313805       2.511518       1.775912       0.075220       2.440659 0.22354421E+02  0.27473371E+03                                 2.664993                            2.510463      -1.226582       2.199405                    0.997751       4.375537      12.334952       0.471392       1.057244      -0.767974       0.048690      -0.013384      -0.010686       0.051614      -0.000652      -0.000624       0.016176       0.027722      -0.057577      -0.029544       0.006041       0.023503              2.727194       3.286757      -0.421545      -0.374416       2.613813       0.403638       2.281013           0.000044
           69              H      47.683610      30.563348      21.611551       0.097241       2.270869 0.19575868E+02  0.23308318E+03                                 2.550844                            2.352926      -1.349854       2.165833                    0.996724       4.203141      11.720076       0.485053       1.060539      -0.766226       0.053195      -0.022303      -0.017059       0.060151      -0.004267      -0.003216       0.010710       0.039062      -0.054763      -0.025737      -0.003801       0.029537              2.714678       3.157811      -0.606424      -0.492242       2.626243       0.533646       2.359981           0.000095
           70              H      47.666005      32.536183      23.006556       0.073704       2.458022 0.22574859E+02  0.27815154E+03                                 2.678349                            2.523412      -1.225645       2.198450                    0.997768       4.394382      12.407853       0.469967       1.057749      -0.767808       0.048215       0.014632       0.009395       0.051254       0.000664       0.000453       0.017421       0.030327      -0.048227      -0.029587       0.006348       0.023239              2.738013       3.301730       0.496731       0.266763       2.576006       0.412755       2.336304           0.000044
           71              H      45.528300      23.252573      13.802348       0.097281       2.268552 0.19515469E+02  0.23214632E+03                                 2.547453                            2.347727      -1.349373       2.166036                    0.996732       4.199025      11.696812       0.486156       1.059125      -0.766608      -0.000810       0.053697      -0.027161       0.060181       0.000192       0.000167      -0.016590      -0.038316       0.039243      -0.025701      -0.003740       0.029441              2.717580       1.932547      -0.074574       0.010679       3.829717      -0.311230       2.390475           0.000111
           72              H      45.528300      21.269574      12.421716       0.074733       2.451029 0.22457456E+02  0.27630821E+03                                 2.671652                            2.515309      -1.228087       2.198117                    0.997748       4.386451      12.371266       0.471215       1.056461      -0.768143      -0.000819       0.014271      -0.049806       0.051816      -0.001168      -0.001146      -0.007934      -0.040988       0.055997      -0.029900       0.006208       0.023693              2.736466       2.020361      -0.061931       0.039635       2.494790      -0.004452       3.694246           0.000021
           73              H      43.372990      30.563348      21.611551       0.097771       2.276184 0.19570268E+02  0.23293467E+03                                 2.552431                            2.350578      -1.344600       2.168151                    0.996758       4.198448      11.694243       0.486054       1.058727      -0.766768      -0.053748      -0.022049      -0.017522       0.060680       0.004346       0.003350       0.010634       0.039162      -0.054997      -0.025722      -0.003945       0.029667              2.722090       3.176997       0.624233       0.496647       2.629352       0.536017       2.359921           0.000110
           74              H      43.448567      32.624853      23.069256       0.074721       2.466807 0.22595168E+02  0.27849596E+03                                 2.684273                            2.523464      -1.238803       2.193209                    0.997683       4.405353      12.445544       0.470211       1.056842      -0.767885      -0.040318       0.026905       0.017711       0.051605      -0.003631      -0.002964       0.018206       0.023750      -0.041236      -0.028097       0.007412       0.020685              2.763461       3.223648      -0.544843      -0.304096       2.680568       0.479522       2.386167           0.000064
           75              H      45.528300      20.763835      17.321954       0.097777       2.257084 0.19371604E+02  0.22997711E+03                                 2.537694                            2.338019      -1.346973       2.167728                    0.996741       4.186578      11.645254       0.487557       1.058185      -0.766885      -0.001014      -0.007770       0.059731       0.060243       0.000259       0.000013      -0.013041      -0.028094       0.069177      -0.025579      -0.003809       0.029389              2.715308       1.918747      -0.016707      -0.063614       2.342414       0.220909       3.884763           0.000105
           76              H      45.528300      18.801164      15.912575       0.075295       2.437425 0.22294001E+02  0.27377099E+03                                 2.660801                            2.505395      -1.225959       2.199743                    0.997756       4.373885      12.320217       0.472401       1.055834      -0.768329      -0.000966      -0.042236       0.030146       0.051900      -0.001363      -0.000800      -0.008582      -0.042470       0.050703      -0.029755       0.006086       0.023669              2.722320       2.007309       0.014871      -0.065482       3.532772      -0.375394       2.626880           0.000039
           77              H      48.155131      27.802377      13.802348       0.097796       2.269365 0.19492054E+02  0.23175235E+03                                 2.546421                            2.345189      -1.339807       2.170456                    0.996794       4.192381      11.667856       0.486867       1.058107      -0.766944      -0.046428      -0.027320      -0.027615       0.060535       0.016407       0.014546       0.008360       0.019337       0.038401      -0.025445      -0.004055       0.029500              2.716557       3.291966       0.858661       0.270415       2.472473       0.170230       2.385231           0.000093
           78              H      49.978236      28.854948      12.406351       0.074900       2.470929 0.22652586E+02  0.27946149E+03                                 2.691759                            2.530504      -1.238581       2.193738                    0.997662       4.403261      12.457113       0.468354       1.060053      -0.767082       0.002615       0.001610      -0.051061       0.051153       0.015935       0.003226       0.000260       0.015851       0.058828      -0.027648       0.007321       0.020327              2.776650       2.352216       0.247090      -0.133115       2.206247      -0.032963       3.771486           0.000099
           79              H      40.746159      26.013543      21.611551       0.097623       2.260344 0.19449334E+02  0.23115978E+03                                 2.541043                            2.343741      -1.348307       2.166993                    0.996731       4.193046      11.674523       0.486578       1.059121      -0.766621      -0.007301       0.057168      -0.016999       0.060087      -0.014650      -0.007758      -0.008003      -0.026762      -0.054215      -0.025603      -0.003667       0.029270              2.704301       2.225556       0.070426      -0.213243       3.534999      -0.690998       2.352348           0.000099
           80              H      39.046436      25.011879      23.006556       0.076775       2.408100 0.21990146E+02  0.26912876E+03                                 2.640699                            2.489613      -1.224445       2.202659                    0.997697       4.346783      12.225284       0.473486       1.056980      -0.768080      -0.036710       0.034921       0.009743       0.051595      -0.013291      -0.015078      -0.007800      -0.014244      -0.046875      -0.028910       0.005980       0.022930              2.698999       3.142148      -0.553405      -0.477349       2.653517       0.021989       2.301332          -0.000003
           81              H      50.310441      29.046746      17.321954       0.098430       2.247264 0.19248426E+02  0.22813327E+03                                 2.529717                            2.329944      -1.347934       2.168042                    0.996723       4.176342      11.604198       0.488636       1.057613      -0.767047       0.007371       0.003120       0.059627       0.060162       0.011992       0.011221       0.006606       0.014143       0.068521      -0.025343      -0.003849       0.029192              2.707846       2.214346       0.190016      -0.157524       2.033997      -0.168640       3.875195           0.000111
           82              H      52.010164      30.028082      15.912575       0.075426       2.409430 0.21979840E+02  0.26888224E+03                                 2.636627                            2.484564      -1.220367       2.203098                    0.997754       4.355243      12.233124       0.475403       1.053191      -0.769024       0.036858       0.020698       0.029448       0.051518       0.018791       0.007221       0.003579       0.017791       0.049415      -0.029042       0.006270       0.022773              2.696629       3.132828       0.639202       0.356167       2.348907       0.128672       2.608152          -0.000004
           83              H      42.901469      22.280437      21.611551       0.097995       2.253135 0.19350219E+02  0.22966516E+03                                 2.534779                            2.336929      -1.348060       2.167516                    0.996728       4.184850      11.639864       0.487596       1.058367      -0.766834       0.045735      -0.035029      -0.017225       0.060128      -0.018849      -0.010791      -0.002645      -0.012060      -0.054093      -0.025520      -0.003686       0.029206              2.702217       3.279736      -0.538851      -0.708005       2.483632       0.157002       2.343283           0.000094
           84              H      41.184141      21.309265      23.006556       0.077098       2.400821 0.21891536E+02  0.26759299E+03                                 2.634068                            2.482870      -1.223486       2.203471                    0.997700       4.340522      12.196001       0.474509       1.055998      -0.768339       0.011810      -0.049448       0.009555       0.051728      -0.012811      -0.014262      -0.009141      -0.015926      -0.046812      -0.028867       0.005942       0.022925              2.691829       2.295595      -0.069585      -0.216983       3.489137      -0.423350       2.290755           0.000001
           85              H      40.746159      29.046746      17.321954       0.098168       2.245404 0.19246993E+02  0.22810662E+03                                 2.528006                            2.329812      -1.343596       2.169811                    0.996757       4.175684      11.601223       0.488676       1.057573      -0.767073      -0.006447       0.004531       0.059644       0.060162      -0.012064      -0.011246       0.006453       0.013722       0.068720      -0.025332      -0.003856       0.029188              2.703760       2.240548      -0.174449       0.220295       2.003086      -0.054236       3.867647           0.000098
           86              H      39.046436      30.028082      15.912575       0.076601       2.408770 0.21974806E+02  0.26887423E+03                                 2.640382                            2.487980      -1.222581       2.203116                    0.997732       4.346247      12.219308       0.473895       1.056331      -0.768255      -0.036347       0.021264       0.029875       0.051632      -0.017219      -0.006938       0.004801       0.023250       0.049647      -0.029072       0.005915       0.023157              2.700139       3.110429      -0.662641      -0.290146       2.380853       0.241077       2.609134           0.000013
           87              H      50.310441      26.013543      21.611551       0.097874       2.259232 0.19423151E+02  0.23078077E+03                                 2.541046                            2.342732      -1.347880       2.167506                    0.996726       4.189750      11.665269       0.486485       1.059637      -0.766494       0.007415       0.057156      -0.017107       0.060120       0.014716       0.007623      -0.008083      -0.026779      -0.054156      -0.025541      -0.003795       0.029337              2.709144       2.221604      -0.077976       0.219988       3.558816      -0.693478       2.347012           0.000098
           88              H      52.010164      25.011879      23.006556       0.075139       2.420807 0.22136999E+02  0.27135858E+03                                 2.648612                            2.496724      -1.221974       2.202094                    0.997742       4.361983      12.275067       0.473181       1.055975      -0.768316       0.036680       0.034412       0.009684       0.051219       0.013132       0.015089      -0.008033      -0.013957      -0.046820      -0.028944       0.006242       0.022702              2.706383       3.145945       0.553642       0.482615       2.669736       0.024480       2.303468           0.000003
           89              H      42.901469      27.802377      13.802348       0.097851       2.255528 0.19359979E+02  0.22979713E+03                                 2.535871                            2.336804      -1.349352       2.166688                    0.996726       4.186898      11.643844       0.487860       1.057720      -0.766994       0.046849      -0.026041      -0.027228       0.060119      -0.016524      -0.014271       0.008180       0.018616       0.039064      -0.025476      -0.003712       0.029189              2.705630       3.407372      -0.777691      -0.275066       2.330332       0.145523       2.379187           0.000104
           90              H      41.184141      28.793877      12.421716       0.076163       2.420027 0.22095374E+02  0.27071024E+03                                 2.647596                            2.493750      -1.225370       2.201320                    0.997717       4.358939      12.261793       0.473660       1.055445      -0.768443       0.012470      -0.006655      -0.049839       0.051804      -0.016842      -0.006018       0.005161       0.021801       0.054567      -0.029216       0.006048       0.023168              2.711482       2.409757      -0.172376      -0.029804       2.069031      -0.034140       3.655659          -0.000001
           91              H      48.155131      22.280437      21.611551       0.097809       2.275249 0.19570489E+02  0.23294482E+03                                 2.551852                            2.350768      -1.344585       2.168214                    0.996759       4.198952      11.696961       0.485966       1.058885      -0.766717      -0.046069      -0.035388      -0.017138       0.060567       0.019131       0.010781      -0.002612      -0.011901      -0.054726      -0.025671      -0.003892       0.029563              2.717587       3.285636       0.540835       0.708727       2.501974       0.167542       2.365151           0.000100
           92              H      49.978236      21.315135      23.069256       0.075431       2.458291 0.22513999E+02  0.27728425E+03                                 2.680255                            2.520828      -1.238995       2.194222                    0.997644       4.395861      12.419600       0.469860       1.058437      -0.767490       0.002919      -0.048027       0.018192       0.051440       0.008404       0.013960      -0.011623      -0.017535      -0.040692      -0.027644       0.007319       0.020326              2.759903       2.338737      -0.041155       0.266052       3.556148      -0.498536       2.384824           0.000077
           93              H      35.715434      14.427211       3.880934       0.096284       4.667276 0.47808706E+02  0.72614803E+03                                 4.495744                            3.980249      -1.695836       1.980120                    0.994393       5.671232      19.080220       0.324521       1.242638      -0.721723      -0.030712       0.017797       0.077116       0.084893      -0.064341      -0.013834       0.006503       0.068641       0.169139      -0.101127       0.034276       0.066851              4.688845       4.377167      -0.820450      -0.951193       3.382607       0.556507       6.306762           0.025292
           94              H      35.512833      26.696447      12.308461       0.098893       4.507841 0.45720481E+02  0.68620361E+03                                 4.381086                            3.882353      -1.684053       1.988145                    0.994627       5.573715      18.594945       0.330106       1.236262      -0.723196      -0.053246      -0.065734      -0.008385       0.085008       0.035179       0.053014      -0.031700      -0.038261      -0.152959      -0.097168       0.031630       0.065538              4.580679       4.742043       1.424126       0.637232       5.727127      -0.109226       3.272867           0.024245
           95              H      35.715434       8.468050      12.308461       0.098636       4.498487 0.45592117E+02  0.68379051E+03                                 4.374188                            3.876121      -1.681753       1.989013                    0.994593       5.571614      18.580817       0.330473       1.235766      -0.723275      -0.031905       0.078090      -0.010091       0.084958      -0.033282      -0.051100      -0.031760      -0.035803      -0.166910      -0.097153       0.031528       0.065625              4.573895       4.214182      -1.152770      -0.424045       6.196256      -0.513435       3.311247           0.024242
           96              H      24.988663      14.427211       3.880934       0.097660       4.862996 0.50269394E+02  0.77324951E+03                                 4.632936                            4.093985      -1.738125       1.965230                    0.993190       5.720743      19.376096       0.318471       1.250317      -0.720532       0.030797       0.013812       0.078848       0.085769       0.066473       0.014269       0.001832       0.075397       0.177127      -0.106131       0.038456       0.067675              4.833023       4.514942       0.822912       1.057251       3.460041       0.642688       6.524085           0.026481
           97              H      19.827878      17.406791      12.308461       0.099237       4.398468 0.44365895E+02  0.66088737E+03                                 4.303953                            3.817978      -1.682913       1.987678                    0.995280       5.545945      18.433094       0.333718       1.232108      -0.723803       0.083108      -0.016568      -0.007392       0.085065      -0.003127       0.003049       0.056436       0.075667      -0.163797      -0.093267       0.027998       0.065269              4.499560       6.540090      -0.272392      -0.207691       3.667986       0.639168       3.290603           0.023342
           98              H      30.352048      23.716867       3.880934       0.096547       4.632304 0.47388544E+02  0.71818671E+03                                 4.469592                            3.959068      -1.702311       1.976283                    0.994892       5.671137      19.059560       0.325835       1.240349      -0.722049       0.005259      -0.033553       0.078143       0.085205      -0.003590       0.005728      -0.015887      -0.140830       0.167651      -0.098634       0.031935       0.066699              4.662016       2.904377      -0.014144       0.014524       4.832874      -1.073229       6.248797           0.024918
           99              H      24.749336      20.758666      23.745074       0.105264       2.378900 0.20686176E+02  0.25054538E+03                                 2.699322                            2.477081      -1.180887       2.254047                    0.996953       4.126774      11.730994       0.454641       1.112325      -0.754665       0.043342      -0.024843      -0.026798       0.056691      -0.022000      -0.007639       0.004399       0.025348       0.047172      -0.033251       0.007765       0.025487              2.838349       3.432935      -0.844779      -0.428757       2.455046       0.247568       2.627067           0.000629
          100              H      22.949450       6.780241      11.656434       0.103460       2.431649 0.21225517E+02  0.25883747E+03                                 2.743667                            2.512771      -1.189494       2.247891                    0.996931       4.166459      11.899313       0.450255       1.115524      -0.753831       0.007404       0.053908      -0.014429       0.056295       0.011547       0.016171      -0.011682      -0.020171      -0.058130      -0.033413       0.007916       0.025498              2.894344       2.368672       0.045373       0.210381       3.956384      -0.667476       2.357977           0.000674
          101              H      24.749336      29.306625      11.656434       0.103594       2.430424 0.21228360E+02  0.25889286E+03                                 2.743501                            2.513630      -1.187174       2.249146                    0.996935       4.165255      11.898160       0.449971       1.116137      -0.753693       0.043114      -0.033321      -0.014348       0.056347      -0.014529      -0.018224      -0.008331      -0.009920      -0.058120      -0.033515       0.008025       0.025490              2.893528       3.517738      -0.710489      -0.681475       2.806220       0.151191       2.356627           0.000677
          102              H      35.955064      20.758666      23.745074       0.104753       2.385572 0.20743562E+02  0.25140616E+03                                 2.703666                            2.479802      -1.181818       2.252946                    0.996961       4.133441      11.752548       0.454602       1.111685      -0.754799      -0.043162      -0.024912      -0.026773       0.056571       0.021946       0.007568       0.004362       0.025536       0.047436      -0.033296       0.007873       0.025423              2.843674       3.437272       0.848735       0.431109       2.461984       0.248322       2.631766           0.000630
          103              H      43.357814      16.484686      11.656434       0.103791       2.429894 0.21217297E+02  0.25873683E+03                                 2.744008                            2.513726      -1.187362       2.249364                    0.996926       4.162755      11.892427       0.449739       1.116804      -0.753544      -0.050456      -0.020555      -0.014571       0.056397       0.002930       0.002040       0.019889       0.030147      -0.058132      -0.033464       0.007945       0.025520              2.893665       3.598714       0.663653       0.471928       2.726045       0.514363       2.356235           0.000763
          104              H      30.352200      11.054220      23.745074       0.105386       2.379623 0.20689464E+02  0.25060558E+03                                 2.700617                            2.477887      -1.182105       2.253701                    0.996944       4.125713      11.730047       0.454380       1.112871      -0.754541      -0.000147       0.049962      -0.026754       0.056674      -0.000111       0.000158      -0.008842      -0.050714       0.047023      -0.033195       0.007707       0.025488              2.839683       1.968504      -0.002028      -0.000231       3.923010      -0.494379       2.627537           0.000694
          105              H      43.363278      18.571076      13.131734       0.104926       2.412464 0.21039639E+02  0.25601769E+03                                 2.729797                            2.502312      -1.188276       2.249878                    0.996972       4.150797      11.843386       0.451023       1.116030      -0.753715      -0.049770       0.021460       0.015296       0.056316      -0.003332      -0.002422       0.020033       0.029430      -0.057554      -0.033385       0.008035       0.025350              2.874152       3.552508      -0.656322      -0.454988       2.721736       0.516560       2.348211           0.000759
          106              H      30.352200       8.975891      22.275474       0.104979       2.397270 0.20867174E+02  0.25333576E+03                                 2.715735                            2.489831      -1.184103       2.252080                    0.996943       4.138617      11.785735       0.452862       1.114057      -0.754231      -0.000139       0.008667      -0.055947       0.056615      -0.000120       0.000268      -0.006376      -0.044170       0.068630      -0.033525       0.007928       0.025597              2.862373       1.977889       0.000496      -0.005151       2.467341       0.021997       4.141889           0.000789
          107              H      22.939737      28.268161      13.131734       0.104619       2.419065 0.21112425E+02  0.25713596E+03                                 2.735316                            2.507015      -1.187424       2.249935                    0.996978       4.156275      11.865995       0.450479       1.116367      -0.753627       0.006341      -0.053629       0.015533       0.056192      -0.011173      -0.016293      -0.012198      -0.019980      -0.057707      -0.033562       0.008321       0.025241              2.880669       2.367009      -0.033532      -0.220149       3.923654      -0.653251       2.351345           0.000800
          108              H      37.764663      21.803438      22.274234       0.104712       2.403372 0.20913283E+02  0.25402767E+03                                 2.719321                            2.491530      -1.185508       2.250782                    0.997005       4.145869      11.808244       0.453008       1.113118      -0.754414      -0.006345      -0.003695      -0.055694       0.056176       0.019044       0.004985       0.002922       0.022104       0.068564      -0.033446       0.008298       0.025148              2.869235       2.349278       0.213252      -0.027795       2.103581      -0.022864       4.154847           0.000716
          109              H      22.939737      21.803438      22.274234       0.105092       2.401331 0.20904308E+02  0.25391503E+03                                 2.719326                            2.492366      -1.184605       2.251760                    0.996996       4.142254      11.801448       0.452516       1.114344      -0.754136       0.006418      -0.003424      -0.055775       0.056247      -0.019062      -0.005030       0.002892       0.022147       0.068623      -0.033482       0.008298       0.025184              2.868607       2.350528      -0.213166       0.033636       2.102729      -0.012330       4.152564           0.000787
          110              H      24.749336       5.741076      13.126034       0.104179       2.418462 0.21099816E+02  0.25692026E+03                                 2.733727                            2.505354      -1.187334       2.249647                    0.996932       4.156250      11.860906       0.450916       1.115555      -0.753834       0.043032       0.033464       0.014737       0.056469       0.014489       0.018405      -0.008116      -0.010034      -0.058547      -0.033630       0.008034       0.025597              2.877234       3.494116       0.697571       0.667764       2.791444       0.137009       2.346142           0.000812
          111              C      12.635621      10.228672       4.121324       0.589512      30.628603 0.27104033E+03  0.56984213E+04                                 9.020044                            5.792242       0.013630       2.051754                    0.999381      22.432178      62.268579       0.627617       0.464185      -1.029114       0.040666      -0.023266       0.030050       0.055659      -0.001111      -0.066928       0.038552       0.000682       0.115834      -0.072072      -0.020438       0.092510             14.361749      18.157940      -4.592891       9.080524      12.672673      -5.205440      12.254633          -0.000276
          112              C      11.643104      10.801702       3.310938      -0.035072      43.565412 0.39542325E+03  0.90592584E+04                                10.853741                            6.626244      -0.167801       1.955953                    0.999121      27.168290      76.566320       0.642054       0.416393      -1.066492      -0.023806       0.013830      -0.026152       0.037973      -0.007558      -0.025326       0.014499       0.009156       0.066919      -0.021685      -0.019983       0.041668             18.931060      24.931685      -8.151454      13.497565      15.335548      -7.754221      16.525947          -0.000070
          113              C       9.557908      12.005590       1.608382       0.097728      43.337096 0.36898604E+03  0.83940104E+04                                11.153044                            6.609424      -0.438303       1.878715                    0.998959      26.785781      77.777608       0.606454       0.443965      -1.038853      -0.018068       0.011351      -0.020492       0.029584      -0.035355      -0.026928       0.015022       0.043103       0.106527      -0.059161      -0.001819       0.060980             20.935008      28.563063     -10.454590      15.173745      16.130542      -8.651813      18.111419           0.000390
          114              C       8.583602      12.568106       0.812865       0.012894      49.038938 0.40523680E+03  0.94003189E+04                                11.883161                            6.830114      -0.384374       1.882141                    0.998543      27.696124      80.177295       0.611637       0.431696      -1.050261       0.021268      -0.010331       0.003139       0.023852       0.003129       0.029455      -0.017618      -0.004372      -0.031402      -0.039349       0.009021       0.030328             22.012956      29.395721     -13.027231      12.787772      14.311887      -7.379770      22.331260           0.046750
          115              C      17.716579       7.295179       8.269910       0.587496      30.459369 0.27163784E+03  0.57151236E+04                                 8.985058                            5.799258       0.013378       2.051119                    0.999388      22.474909      62.445320       0.627025       0.464286      -1.028878      -0.039123       0.023907      -0.032395       0.056139       0.063369      -0.020896       0.012567      -0.071397      -0.110951      -0.071476      -0.019749       0.091225             14.056658      17.105620      -7.271509       6.812208       9.621030      -4.227200      15.443322          -0.000327
          116              C      18.709096       6.722149       9.080296      -0.035606      43.337329 0.39641915E+03  0.90907030E+04                                10.820001                            6.639911      -0.171831       1.954289                    0.999128      27.217775      76.822650       0.640416       0.417063      -1.065722       0.028785      -0.012311       0.022038       0.038286       0.027674      -0.000216       0.001650      -0.028478      -0.061025      -0.021744      -0.019577       0.041321             18.506412      23.047539     -10.534927      11.201329      12.685977      -7.074858      19.785721          -0.000090
          117              C      20.794292       5.518260      10.782852       0.100328      43.637672 0.36905322E+03  0.83979705E+04                                11.209657                            6.617048      -0.456803       1.873068                    0.998829      26.794586      77.876515       0.604992       0.444909      -1.038048       0.021498      -0.008104       0.015842       0.027908       0.031371       0.023526      -0.015318      -0.045621      -0.115916      -0.058619       0.000410       0.058209             20.851619      25.639854     -12.280089      13.767874      15.130779      -9.235160      21.784225           0.000361
          118              C      21.768598       4.955745      11.578369       0.013236      49.036342 0.40490295E+03  0.93915620E+04                                11.885230                            6.829259      -0.390585       1.880516                    0.998541      27.695337      80.196422       0.611353       0.431944      -1.050007      -0.009272       0.018013      -0.011679       0.023385      -0.024491       0.009876      -0.001390       0.039174       0.049758      -0.039820       0.009908       0.029912             21.849069      26.402549      -9.172407      15.240381      19.513895     -10.094001      19.630762           0.046574
          119              C      12.635621       7.295179       8.269910       0.587605      30.530795 0.27172695E+03  0.57175279E+04                                 9.000274                            5.800464       0.010622       2.050149                    0.999387      22.478853      62.461335       0.626912       0.464327      -1.028845       0.039987       0.021887      -0.032239       0.055833      -0.062759       0.021234       0.011823      -0.074221      -0.111463      -0.071519      -0.019969       0.091488             14.123916      17.882475       6.919419      -7.131995       8.975146      -3.823458      15.514126          -0.000350
          120              C      11.643104       6.722149       9.080296      -0.035694      43.540604 0.39644624E+03  0.90906103E+04                                10.851749                            6.637313      -0.172797       1.953821                    0.999114      27.217240      76.794131       0.641012       0.416708      -1.066050      -0.024927      -0.018437       0.021795       0.037898      -0.025663       0.001341      -0.000426      -0.033324      -0.059834      -0.021324      -0.019264       0.040587             18.657140      24.615911       9.853128     -11.881093      11.417384      -6.249838      19.938126          -0.000103
          121              C       9.557908       5.518260      10.782852       0.093369      42.887074 0.36961828E+03  0.84132325E+04                                11.078657                            6.614204      -0.424997       1.882497                    0.999066      26.836477      77.984775       0.606267       0.443847      -1.038769      -0.019882      -0.015565       0.017672       0.030820      -0.037938      -0.024186      -0.011509      -0.035945      -0.120803      -0.059255      -0.002968       0.062223             20.534236      27.925412      10.498678     -14.534485      12.187224      -7.133746      21.490072           0.000380
          122              C       8.583602       4.955745      11.578369       0.012761      48.885637 0.40556096E+03  0.94102849E+04                                11.858542                            6.833577      -0.377771       1.883984                    0.998543      27.706266      80.232837       0.611347       0.431789      -1.050142       0.020747      -0.000632      -0.011924       0.023937       0.029213      -0.007075      -0.008061       0.022199       0.048798      -0.039511       0.008835       0.030676             21.832003      29.165302       7.589751     -16.356991      16.694657      -8.148852      19.636050           0.047464
          123              C      17.716579      10.228672       4.121324       0.589686      30.602226 0.27094635E+03  0.56959713E+04                                 9.014772                            5.791312       0.014362       2.052078                    0.999382      22.428212      62.255681       0.627653       0.464197      -1.029104      -0.040690      -0.023443       0.030027       0.055739       0.000787       0.066982       0.038378       0.001257       0.116298      -0.072127      -0.020380       0.092507             14.336351      17.999258       4.665808      -9.020472      12.796971      -5.242130      12.212824          -0.000242
          124              C      18.709096      10.801702       3.310938      -0.035565      43.543856 0.39594503E+03  0.90745459E+04                                10.850481                            6.631444      -0.169432       1.955179                    0.999130      27.187515      76.644018       0.641658       0.416498      -1.066385       0.023354       0.013580      -0.026778       0.038038       0.006959       0.025549       0.013912       0.009511       0.068597      -0.021925      -0.019843       0.041767             18.890184      24.763428       8.218779     -13.412994      15.456272      -7.768134      16.450852          -0.000052
          125              C      20.794292      12.005590       1.608382       0.100533      43.792617 0.36979432E+03  0.84166478E+04                                11.223924                            6.616240      -0.467306       1.868401                    0.998720      26.808984      77.853973       0.606225       0.443909      -1.038929       0.017419       0.009718      -0.020901       0.028891       0.034963       0.025581       0.012866       0.042576       0.097472      -0.057201      -0.000266       0.057467             21.095816      28.605143      10.686669     -15.264079      16.388688      -8.815273      18.293618           0.000388
          126              C      21.768598      12.568106       0.812865       0.013299      49.171960 0.40501270E+03  0.93943860E+04                                11.907001                            6.829582      -0.404623       1.876109                    0.998511      27.698949      80.198088       0.611442       0.431868      -1.050093      -0.020430      -0.011572       0.003074       0.023680      -0.004190      -0.029554      -0.017470      -0.004538      -0.034198      -0.040114       0.010465       0.029649             22.033149      29.370964      13.050231     -12.761644      14.344828      -7.372078      22.383656           0.043713
          127              C      15.176100      11.695418       8.269910       0.587074      30.509439 0.27178281E+03  0.57189898E+04                                 8.995017                            5.800674       0.012140       2.050586                    0.999389      22.483190      62.474690       0.626964       0.464265      -1.028880      -0.001079      -0.045685      -0.032552       0.056107      -0.000883      -0.000337      -0.024430       0.144915      -0.111482      -0.071344      -0.019699       0.091044             14.093961       5.203828       0.403229       0.256142      21.596749       8.051783      15.481306          -0.000359
          128              C      15.176100      12.841478       9.080296      -0.035662      43.458916 0.39654248E+03  0.90939250E+04                                10.839320                            6.639624      -0.172977       1.953778                    0.999121      27.222342      76.828547       0.640643       0.416897      -1.065864      -0.003785       0.031037       0.021859       0.038151      -0.002126      -0.000646      -0.001100       0.061624      -0.059599      -0.021657      -0.019167       0.040824             18.587550       6.171064       0.795981       0.526888      29.717484      13.331838      19.874101          -0.000108
          129              C      15.176100      15.249255      10.782852       0.095736      43.298470 0.36977044E+03  0.84173753E+04                                11.145933                            6.616849      -0.440068       1.877527                    0.998949      26.833128      77.972533       0.605983       0.444019      -1.038691      -0.004061       0.024254       0.016316       0.029512       0.002712       0.003573       0.027569       0.079477      -0.116030      -0.058597      -0.000801       0.059398             20.691180       7.077565       1.570647       1.087626      33.221032      16.391970      21.774944           0.000404
          130              C      15.176100      16.374286      11.578369       0.012434      48.967204 0.40530357E+03  0.94028690E+04                                11.872055                            6.831980      -0.386493       1.881583                    0.998538      27.702464      80.217029       0.611339       0.431861      -1.050092      -0.011292      -0.016421      -0.013373       0.024000      -0.004905      -0.003291       0.009400      -0.061943       0.047555      -0.039403       0.009384       0.030020             21.837982      13.257889       1.583780       1.109060      32.616229      18.244792      19.639829           0.047734
          131              C      15.176100       5.828433       4.121324       0.589108      30.604088 0.27106683E+03  0.56991014E+04                                 9.014406                            5.792192       0.015130       2.052212                    0.999382      22.434716      62.275713       0.627676       0.464131      -1.029146      -0.000031       0.047048       0.030133       0.055871       0.000047      -0.000009      -0.076996      -0.001975       0.115501      -0.071941      -0.020238       0.092179             14.333637      10.058969      -0.085992      -0.038620      20.718562      10.434585      12.223379          -0.000288
          132              C      15.176100       4.682373       3.310938      -0.035050      43.485760 0.39552067E+03  0.90625560E+04                                10.841701                            6.628482      -0.168103       1.955865                    0.999129      27.173125      76.598456       0.641703       0.416572      -1.066317      -0.000088      -0.027507      -0.026494       0.038191      -0.000341       0.000301      -0.029357      -0.017312       0.067751      -0.021983      -0.019944       0.041927             18.866816      10.664747      -0.084608      -0.039200      29.479462      15.489675      16.456240          -0.000078
          133              C      15.176100       2.274596       1.608382       0.100431      43.752889 0.36907799E+03  0.83968424E+04                                11.222864                            6.612773      -0.455644       1.873111                    0.998807      26.781775      77.775981       0.605938       0.444304      -1.038628       0.000275      -0.019900      -0.020125       0.028304      -0.000678       0.001393      -0.028621      -0.082832       0.102222      -0.058475       0.000200       0.058275             21.104147      10.196734      -0.026641      -0.015409      34.827386      17.649417      18.288319           0.000419
          134              C      15.176100       1.149565       0.812865       0.012809      49.120399 0.40495110E+03  0.93923699E+04                                11.897892                            6.828859      -0.394257       1.879421                    0.998530      27.692496      80.170480       0.611517       0.431842      -1.050135      -0.000362       0.023620       0.002762       0.023783      -0.000011       0.000082       0.033962       0.008559      -0.032491      -0.039333       0.009695       0.029638             22.022846       6.797691      -0.028927      -0.006853      36.903830      14.763935      22.367018           0.046914
          135              C      45.528300      29.219268      20.661144       0.587714      30.491370 0.27161022E+03  0.57142877E+04                                 8.991437                            5.798977       0.012064       2.050728                    0.999388      22.471896      62.431649       0.627050       0.464289      -1.028897       0.000171      -0.044304      -0.034206       0.055972       0.000002       0.000334      -0.077188      -0.003718       0.108369      -0.071542      -0.019920       0.091462             14.093100       9.926210       0.081848       0.034609      19.338144      10.518265      13.014948          -0.000287
          136              C      45.528300      30.365328      21.471530      -0.035651      43.439674 0.39638058E+03  0.90884012E+04                                10.833607                            6.636705      -0.172371       1.954000                    0.999122      27.212309      76.768220       0.641072       0.416700      -1.066093      -0.000084       0.034025       0.017310       0.038175      -0.000449       0.000764      -0.030178      -0.020586       0.054075      -0.021670      -0.019314       0.040984             18.587954      10.577703       0.075407       0.024346      27.144888      15.805141      18.041271          -0.000083
          137              C      45.528300      32.773105      23.174086       0.095848      43.359106 0.36990038E+03  0.84200134E+04                                11.152328                            6.615224      -0.440787       1.876956                    0.998929      26.830695      77.931948       0.606516       0.443645      -1.039041       0.001220       0.027056       0.012608       0.029875      -0.001890       0.000955      -0.026568      -0.072785       0.130837      -0.058249      -0.001152       0.059400             20.722872      10.136113      -0.101294      -0.109325      30.543681      18.469180      21.488822           0.000402
          138              C      45.528300      33.898136      23.969603       0.012330      49.066022 0.40546171E+03  0.94070431E+04                                11.886096                            6.832003      -0.388990       1.880659                    0.998543      27.708574      80.225399       0.611541       0.431695      -1.050239       0.000910      -0.010241      -0.022000       0.024284      -0.000026       0.000168       0.030667      -0.002908      -0.063811      -0.039501       0.009182       0.030319             21.867207       6.770154       0.003892       0.000093      32.967613      15.846155      25.863853           0.045698
          139              C      45.528300      23.352283      16.512558       0.588607      30.624739 0.27116605E+03  0.57017550E+04                                 9.018715                            5.793048       0.015618       2.052285                    0.999383      22.440805      62.297360       0.627657       0.464099      -1.029156      -0.001150       0.045666       0.032280       0.055935       0.000804       0.000384      -0.024324       0.146462      -0.112042      -0.071758      -0.020151       0.091909             14.356420       5.221406      -0.400430      -0.264465      21.687106       8.415100      16.160747          -0.000282
          140              C      45.528300      22.206223      15.702172      -0.034692      43.498166 0.39534144E+03  0.90579000E+04                                10.846593                            6.628042      -0.166997       1.956368                    0.999129      27.168106      76.595167       0.641537       0.416706      -1.066176      -0.003708      -0.030943      -0.021875       0.038075       0.001701       0.000986      -0.000974       0.063306      -0.061980      -0.022080      -0.019964       0.042043             18.904110       6.199638      -0.793804      -0.543372      29.925037      13.812262      20.587656          -0.000086
          141              C      45.528300      19.798446      13.999616       0.099710      43.880710 0.36908815E+03  0.83983337E+04                                11.252913                            6.616093      -0.450983       1.875013                    0.998861      26.790514      77.843591       0.605256       0.444738      -1.038226      -0.004111      -0.022561      -0.015894       0.027902      -0.003136      -0.002331       0.028315       0.076796      -0.116827      -0.058966       0.000829       0.058137             21.232138       7.192241      -1.630351      -1.143252      34.183152      17.017153      22.321020           0.000420
          142              C      45.528300      18.673415      13.204099       0.012837      49.176584 0.40488076E+03  0.93907710E+04                                11.909506                            6.828381      -0.387658       1.881491                    0.998549      27.695164      80.190624       0.611494       0.431857      -1.050077      -0.011865       0.016841       0.011946       0.023814       0.004799       0.003115       0.009371      -0.061569       0.048465      -0.039339       0.009505       0.029834             22.098201      13.311641      -1.651576      -1.165352      33.009360      18.567183      19.973603           0.047485
          143              C      48.068779      27.752522      16.512558       0.588780      30.680705 0.27117573E+03  0.57020038E+04                                 9.030310                            5.793209       0.013443       2.051573                    0.999384      22.441148      62.298354       0.627640       0.464108      -1.029152      -0.038687      -0.023745       0.032323       0.055725      -0.063957       0.020923       0.012577      -0.071379      -0.113053      -0.071844      -0.020240       0.092084             14.404951      17.270928       7.373995      -7.193536       9.736253      -4.476139      16.207673          -0.000263
          144              C      49.061296      28.325552      15.702172      -0.035537      43.722714 0.39614778E+03  0.90803187E+04                                10.881230                            6.632204      -0.170339       1.954698                    0.999126      27.195982      76.671644       0.641760       0.416380      -1.066464       0.028864       0.011138      -0.021480       0.037663      -0.028316       0.000566       0.001471      -0.026255      -0.060034      -0.022014      -0.019216       0.041231             19.037862      23.437972      10.778391     -11.808310      12.953565      -7.482009      20.722049          -0.000071
          145              C      51.146492      29.529441      13.999616       0.094447      43.639837 0.37123852E+03  0.84569003E+04                                11.192271                            6.620998      -0.451839       1.871859                    0.998852      26.883247      78.077923       0.607187       0.442818      -1.039674       0.024572       0.007378      -0.016690       0.030607      -0.031263      -0.020964      -0.017140      -0.044357      -0.111934      -0.056598      -0.000757       0.057354             21.075515      25.733301      12.294829     -14.060977      15.189877      -9.389022      22.303369           0.000441
          146              C      52.120798      30.091956      13.204099       0.012671      49.175538 0.40538462E+03  0.94059553E+04                                11.909818                            6.833745      -0.403926       1.876184                    0.998513      27.715924      80.281662       0.611067       0.431998      -1.049927      -0.008062      -0.018586       0.013886       0.024562       0.024984      -0.008901      -0.001801       0.039339       0.048279      -0.039938       0.010402       0.029536             22.114582      26.694022       9.342003     -15.518297      19.651492     -10.282936      19.998231           0.044992
          147              C      42.987821      24.819029      20.661144       0.588040      30.474273 0.27148907E+03  0.57111090E+04                                 8.988407                            5.797835       0.012387       2.050940                    0.999388      22.466103      62.412365       0.627086       0.464313      -1.028882       0.038289       0.022104      -0.034366       0.055997       0.001718       0.066924       0.038781       0.001742       0.107839      -0.071653      -0.019897       0.091549             14.079414      17.024825       4.022254      -9.117518      12.197267      -5.223641      13.016151          -0.000251
          148              C      41.995304      24.245999      21.471530      -0.036275      43.445536 0.39697632E+03  0.91057138E+04                                10.834800                            6.642181      -0.172823       1.953520                    0.999135      27.233649      76.850316       0.640720       0.416762      -1.066027      -0.029879      -0.017300       0.016396       0.038221       0.009208       0.026292       0.015551       0.010173       0.052234      -0.021914      -0.019225       0.041140             18.569736      23.013440       7.107410     -13.688771      14.630405      -7.869061      18.065364          -0.000070
          149              C      39.910108      23.042111      23.174086       0.098695      43.822954 0.37085854E+03  0.84468319E+04                                11.223285                            6.622780      -0.474200       1.865204                    0.998686      26.859475      78.024994       0.606341       0.443510      -1.039175      -0.023522      -0.013522       0.011177       0.029344       0.030202       0.020121       0.012208       0.033952       0.128210      -0.056016       0.000246       0.055770             20.892126      25.711118       8.965419     -16.133395      15.295652      -9.315128      21.669608           0.000360
          150              C      38.935802      22.479595      23.969603       0.012951      49.172180 0.40521554E+03  0.94006670E+04                                11.906024                            6.831240      -0.401011       1.877222                    0.998654      27.714604      80.261284       0.611349       0.431861      -1.050053       0.008943       0.005046      -0.021876       0.024166       0.000079      -0.026878      -0.015291      -0.000546      -0.066164      -0.040602       0.011097       0.029505             21.888704      26.444998      11.348994     -13.703498      13.312781      -7.907978      25.908333           0.042064
          151              C      42.987821      27.752522      16.512558       0.588895      30.633843 0.27109390E+03  0.56997827E+04                                 9.020455                            5.792249       0.014909       2.052124                    0.999384      22.436423      62.279995       0.627714       0.464094      -1.029172       0.040126      -0.021677       0.032205       0.055832       0.063069      -0.021405       0.011623      -0.074984      -0.112149      -0.071875      -0.020190       0.092064             14.361140      17.943622      -6.921875       7.433237       8.977095      -3.965658      16.162703          -0.000238
          152              C      41.995304      28.325552      15.702172      -0.035383      43.591918 0.39599339E+03  0.90762180E+04                                10.860251                            6.632261      -0.169456       1.955146                    0.999133      27.190425      76.662514       0.641538       0.416549      -1.066318      -0.024097       0.019473      -0.021756       0.037857       0.026144      -0.002068      -0.001115      -0.034808      -0.061333      -0.022185      -0.019506       0.041691             18.939666      24.766856      -9.872877      12.286539      11.435950      -6.422618      20.616193          -0.000057
          153              C      39.910108      29.529441      13.999616       0.098480      43.986344 0.37062388E+03  0.84404954E+04                                11.257036                            6.622242      -0.466915       1.867853                    0.998716      26.851263      78.006944       0.606127       0.443719      -1.039011      -0.017321       0.016787      -0.016179       0.029045       0.034446       0.024625      -0.012038      -0.027518      -0.111720      -0.056659       0.000770       0.055889             21.222437      28.783702     -10.859669      15.293577      12.570152      -7.522065      22.313456           0.000420
          154              C      38.935802      30.091956      13.204099       0.012983      49.281472 0.40507684E+03  0.93968902E+04                                11.927030                            6.831337      -0.408312       1.875090                    0.998501      27.706505      80.242274       0.611159       0.432021      -1.049928       0.020742       0.001844       0.012024       0.024046      -0.029210       0.005899      -0.007235       0.023888       0.050357      -0.040083       0.010589       0.029494             22.122886      29.506255      -7.711871      16.658409      16.874073      -8.301237      19.988329           0.044272
          155              C      48.068779      24.819029      20.661144       0.587598      30.519708 0.27163849E+03  0.57150703E+04                                 8.997372                            5.799237       0.011371       2.050474                    0.999389      22.474361      62.440914       0.627038       0.464282      -1.028893      -0.038235       0.022276      -0.034273       0.055971      -0.001540      -0.066822       0.038648       0.002295       0.107695      -0.071517      -0.019856       0.091373             14.116304      16.936802      -4.122591       9.115962      12.357796      -5.305958      13.054315          -0.000267
          156              C      49.061296      24.245999      21.471530      -0.036209      43.546587 0.39697678E+03  0.91054898E+04                                10.851099                            6.641136      -0.173805       1.953149                    0.999127      27.234100      76.844066       0.640939       0.416630      -1.066138       0.029717      -0.017208       0.016511       0.038103      -0.008980      -0.026093       0.015320       0.010091       0.051561      -0.021785      -0.018893       0.040679             18.647708      22.987726      -7.238033      13.730854      14.811677      -7.973226      18.143720          -0.000073
          157              C      51.146492      23.042111      23.174086       0.094460      43.467199 0.37124581E+03  0.84569512E+04                                11.158826                            6.620475      -0.453360       1.871310                    0.998845      26.883730      78.074066       0.607304       0.442739      -1.039739       0.025078      -0.013124       0.011976       0.030734      -0.030710      -0.021406       0.012907       0.032612       0.129745      -0.056395      -0.000980       0.057375             20.744390      25.356647      -8.951240      15.927454      15.392128      -9.336848      21.484395           0.000398
          158              C      52.120798      22.479595      23.969603       0.012319      49.084442 0.40555541E+03  0.94103685E+04                                11.890473                            6.833806      -0.404140       1.875953                    0.998516      27.720167      80.280813       0.611284       0.431824      -1.050093      -0.008283       0.006468      -0.022332       0.024681      -0.000273       0.026814      -0.015055       0.000724      -0.064821      -0.040050       0.010381       0.029669             21.883284      26.428306     -11.372348      13.717267      13.351673      -7.934918      25.869873           0.043904
          159              C      10.544354      10.125281       2.877245      -0.079791      43.486369 0.48731072E+03  0.11764956E+05                                10.730188                            7.316170      -0.007907       1.955386                    0.999430      30.105324      87.140015       0.615927       0.411901      -1.069220       0.016593       0.042112      -0.014211       0.047442      -0.007022      -0.015160      -0.010719      -0.048464       0.001439      -0.033737       0.005566       0.028171             16.352633      20.838473      -5.522029      10.240616      14.559785      -5.816612      13.659641          -0.000254
          160              C       9.551837      10.733359       2.054467      -0.135010      44.779116 0.50387828E+03  0.12290966E+05                                10.954656                            7.439132       0.088858       1.986765                    0.999677      30.835710      90.288030       0.609671       0.411861      -1.067165       0.040014       0.009230       0.012626       0.042962       0.022321       0.007947       0.018899       0.044836      -0.034480      -0.035679      -0.005940       0.041619             17.065736      20.243040      -7.464463      10.282946      16.705049      -7.288848      14.249120           0.002103
          161              C      18.672673       6.743178      10.440854      -0.085813      43.328825 0.49118748E+03  0.11883825E+05                                10.702924                            7.344063       0.018292       1.962000                    0.999502      30.241136      87.668737       0.614809       0.411772      -1.069146       0.033052      -0.011556      -0.029319       0.045668      -0.006125      -0.015422       0.009416       0.010743      -0.078760      -0.032379       0.005075       0.027304             16.061206      19.018650      -8.432746       7.753451      11.388563      -5.025343      17.776404          -0.000237
          162              C      19.695543       6.152624      11.238849      -0.137878      44.437181 0.50656979E+03  0.12371813E+05                                10.889046                            7.458296       0.081144       1.983378                    0.999717      30.895556      90.488412       0.609033       0.411786      -1.067324      -0.000538       0.008992      -0.040431       0.041422       0.009480      -0.002679      -0.003476      -0.016144       0.128637      -0.033903      -0.009339       0.043242             16.629135      21.588408     -10.165409       7.372821      12.850787      -4.776452      15.448211           0.002161
          163              C      11.679527      12.091457       2.877245      -0.084815      43.392251 0.48930810E+03  0.11824137E+05                                10.711264                            7.326622       0.023343       1.964186                    0.999502      30.175507      87.356462       0.616116       0.411393      -1.069653      -0.025377      -0.035653      -0.013533       0.045807       0.017198       0.000539       0.018292       0.033703       0.004321      -0.033078       0.006764       0.026315             16.289647      20.883739      -5.409554      10.072637      14.430797      -5.935429      13.554405          -0.000223
          164              C      10.656657      12.646963       2.054467      -0.136092      44.404222 0.50497326E+03  0.12321889E+05                                10.885923                            7.446754       0.084589       1.985163                    0.999707      30.838938      90.253748       0.609537       0.411810      -1.067412       0.008796      -0.039935       0.008469       0.041760      -0.006160      -0.011804      -0.015628      -0.062142      -0.037752      -0.034588      -0.007373       0.041961             16.786371      24.050880      -4.530885      11.157490      12.481720      -4.739296      13.826512           0.002162
          165              C      19.807846       6.087786       8.587125      -0.085069      43.270619 0.49082751E+03  0.11874525E+05                                10.698085                            7.343993       0.017737       1.962150                    0.999498      30.234411      87.685286       0.614401       0.412066      -1.068812      -0.011175       0.012905       0.042354       0.045665       0.016869       0.001361       0.000093      -0.018212       0.081130      -0.032712       0.005620       0.027092             16.045502      19.251243      -8.401863       7.604240      11.273473      -5.122825      17.611790          -0.000285
          166              C      20.800363       5.514756       9.434686      -0.136022      44.375578 0.50567710E+03  0.12347731E+05                                10.888791                            7.457806       0.084181       1.985286                    0.999666      30.876667      90.500465       0.608152       0.412458      -1.066615      -0.031907       0.024495       0.009014       0.041223      -0.020101      -0.021534       0.011002       0.011824      -0.076886      -0.034574      -0.007611       0.042184             16.592032      17.696695      -7.476131       8.811658      11.012151      -6.257849      21.067250           0.002121
          167              C      11.679527       6.743178      10.440854      -0.081924      43.574945 0.48975503E+03  0.11841069E+05                                10.745973                            7.336909       0.003009       1.958079                    0.999434      30.186592      87.493950       0.614632       0.412172      -1.068837      -0.028786      -0.023294      -0.029169       0.047139       0.009039       0.016013       0.008744       0.007137      -0.082440      -0.033367       0.004087       0.029280             16.190468      20.857342       7.648747      -8.331799       9.910964      -4.264493      17.803098          -0.000257
          168              C      10.656657       6.152624      11.238849      -0.135774      44.743648 0.50550469E+03  0.12342325E+05                                10.950033                            7.452711       0.081256       1.983490                    0.999689      30.896099      90.549590       0.608835       0.412036      -1.066901       0.011258      -0.001015      -0.041383       0.042899      -0.012966      -0.004011       0.002251      -0.009307       0.127148      -0.035018      -0.007758       0.042776             16.896306      23.956325       8.910536      -8.571531      10.668931      -4.386084      16.063660           0.002182
          169              C      18.672673      12.091457       2.877245      -0.085654      43.401013 0.48989049E+03  0.11841490E+05                                10.710083                            7.329288       0.025730       1.964470                    0.999507      30.199773      87.432995       0.616230       0.411203      -1.069798       0.024506      -0.035697      -0.015071       0.045847      -0.016850      -0.000944       0.018354       0.032100       0.003885      -0.032316       0.006291       0.026024             16.279329      20.800939       5.463935     -10.027007      14.508440      -5.932858      13.528608          -0.000226
          170              C      19.695543      12.646963       2.054467      -0.138433      44.501608 0.50627823E+03  0.12360236E+05                                10.896145                            7.453507       0.078312       1.982559                    0.999724      30.875800      90.350310       0.609685       0.411494      -1.067744      -0.010036      -0.039282       0.007182       0.041175       0.006956       0.010965      -0.014209      -0.063822      -0.039556      -0.034274      -0.008124       0.042399             16.785889      23.975024       4.554852     -11.123686      12.528416      -4.753117      13.854228           0.002078
          171              C      10.544354       6.087786       8.587125      -0.082213      43.606845 0.49022839E+03  0.11856844E+05                                10.754374                            7.341985       0.001550       1.957478                    0.999433      30.208573      87.609063       0.614152       0.412344      -1.068593       0.016224       0.002632       0.044272       0.047225      -0.015695      -0.001309      -0.001559      -0.020134       0.088042      -0.033377       0.003951       0.029426             16.201157      20.697034       7.699992      -8.431909      10.041312      -4.119122      17.865126          -0.000268
          172              C       9.551837       5.514756       9.434686      -0.135596      44.749080 0.50569073E+03  0.12350306E+05                                10.955032                            7.456321       0.079895       1.983097                    0.999675      30.916086      90.676002       0.608300       0.412283      -1.066542       0.039550       0.015784       0.005167       0.042895       0.016136       0.018735       0.012386       0.029038      -0.083389      -0.035223      -0.007380       0.042603             16.869880      20.035679       7.064278     -10.259949       9.838306      -4.764224      20.735654           0.002139
          173              C      19.807846      10.125281       2.877245      -0.082891      43.171792 0.48747872E+03  0.11767964E+05                                10.674007                            7.312515       0.023138       1.964863                    0.999508      30.116163      87.117634       0.616810       0.411348      -1.069767      -0.016792       0.040094      -0.012556       0.045246       0.005914       0.017095      -0.010359      -0.042798       0.004638      -0.033032       0.007805       0.025227             16.207350      20.605541       5.445236     -10.120308      14.526704      -5.708187      13.489804          -0.000179
          174              C      20.800363      10.733359       2.054467      -0.134428      44.342244 0.50338832E+03  0.12273442E+05                                10.879747                            7.438076       0.081894       1.985464                    0.999671      30.779965      90.042347       0.609528       0.412144      -1.067207      -0.036685       0.012555       0.011148       0.040345      -0.023063      -0.004551       0.016680       0.045641      -0.034786      -0.035113      -0.005416       0.040529             16.778690      19.277609       7.263102      -9.690207      17.251639      -7.274540      13.806823           0.002004
          175              C      15.176100      14.110204       8.587125      -0.087137      43.470947 0.49243805E+03  0.11923400E+05                                10.729305                            7.354635       0.014080       1.960195                    0.999503      30.290723      87.888784       0.614123       0.411910      -1.068900      -0.007285      -0.016547       0.042002       0.045728      -0.001216      -0.000991       0.000982       0.036988       0.082743      -0.032339       0.004698       0.027642             16.113855       6.020898       0.779776       0.656402      24.617567       9.214491      17.703100          -0.000231
          176              C      15.176100      15.256264       9.434686      -0.137750      44.436848 0.50728768E+03  0.12396275E+05                                10.894167                            7.466453       0.077617       1.981881                    0.999711      30.936272      90.693725       0.608224       0.412103      -1.066900      -0.008244      -0.039739       0.009081       0.041589       0.004902       0.000830      -0.024398      -0.043603      -0.075441      -0.034110      -0.009345       0.043455             16.594505       6.233941       0.851396       1.020357      22.465042      10.769194      21.084532           0.002243
          177              C      14.040928       4.069038       2.877245      -0.084842      43.370616 0.48937833E+03  0.11825867E+05                                10.705782                            7.326219       0.024546       1.964422                    0.999503      30.178098      87.354639       0.616271       0.411288      -1.069756       0.043511      -0.003854      -0.014235       0.045943      -0.022859      -0.016214      -0.008330       0.013285       0.004365      -0.032679       0.006362       0.026318             16.271776      11.358815      -0.089897       0.105918      23.930773      11.660446      13.525741          -0.000212
          178              C      14.071280       2.905454       2.054467      -0.137990      44.497453 0.50585583E+03  0.12347018E+05                                10.894717                            7.449557       0.085534       1.984866                    0.999733      30.861563      90.290179       0.609966       0.411401      -1.067833       0.029731       0.028278       0.007764       0.041760       0.030339       0.018884      -0.001963       0.021541      -0.039854      -0.034180      -0.008465       0.042645             16.802283      11.470677      -2.737564      -1.463687      25.097661      12.030545      13.838512           0.002214
          179              C      15.176100      12.799420      10.440854      -0.080688      43.449245 0.48883715E+03  0.11813366E+05                                10.726184                            7.330849       0.004607       1.959026                    0.999433      30.156071      87.385847       0.614782       0.412264      -1.068774      -0.004967       0.036815      -0.028986       0.047119      -0.001455       0.000229      -0.017957      -0.018607      -0.082893      -0.033343       0.004427       0.028917             16.140082       6.005648       0.900090       0.460536      24.642168       9.302001      17.772430          -0.000281
          180              C      15.176100      13.980528      11.238849      -0.135290      44.756758 0.50489814E+03  0.12324186E+05                                10.953896                            7.449576       0.086557       1.985719                    0.999670      30.875730      90.486559       0.608781       0.412184      -1.066773      -0.004966      -0.009600      -0.041276       0.042668       0.002284       0.004420       0.001918       0.028154       0.125819      -0.035262      -0.007132       0.042394             16.902403       6.262609       1.290893       0.480362      28.342535       9.617449      16.102066           0.002149
          181              C      16.311272       4.069038       2.877245      -0.083407      43.242195 0.48842009E+03  0.11798387E+05                                10.690022                            7.322110       0.007531       1.959633                    0.999491      30.150455      87.293881       0.615980       0.411633      -1.069399      -0.043575      -0.005078      -0.012905       0.045729       0.022951       0.016337      -0.009114       0.011486       0.003390      -0.033138       0.007240       0.025898             16.237303      11.333960      -0.040976      -0.139856      23.828187      11.656194      13.549763          -0.000271
          182              C      16.280920       2.905454       2.054467      -0.134953      44.391581 0.50406657E+03  0.12296072E+05                                10.889727                            7.443910       0.088708       1.987377                    0.999661      30.814100      90.211401       0.609091       0.412236      -1.066978      -0.030067       0.026265       0.010560       0.041296      -0.029918      -0.018996      -0.003637       0.019202      -0.036555      -0.035076      -0.005914       0.040989             16.785461      11.447802       2.649041       1.450435      25.044342      12.065053      13.864238           0.002094
          183              C      46.663472      30.978663      21.905223      -0.084853      43.251166 0.49009870E+03  0.11851343E+05                                10.693427                            7.337021       0.017815       1.962437                    0.999500      30.209552      87.565026       0.614943       0.411896      -1.069026      -0.043638       0.012962       0.001019       0.045534      -0.023700      -0.015632      -0.008980       0.010785      -0.000589      -0.032988       0.006512       0.026477             16.057994      11.277813       0.169203      -0.049538      21.680256      12.066545      15.215913          -0.000268
          184              C      46.633120      32.142247      22.728001      -0.134272      44.306999 0.50462354E+03  0.12316037E+05                                10.882493                            7.452516       0.083524       1.985619                    0.999645      30.844918      90.396426       0.608041       0.412733      -1.066398      -0.030311      -0.018854      -0.020469       0.041149       0.027593       0.022774      -0.000157       0.028276      -0.006696      -0.035161      -0.006009       0.041170             16.610202      11.396281      -2.235704      -2.054573      22.341928      12.687527      16.092399           0.002036
          185              C      45.528300      22.248281      14.341614      -0.084535      43.429968 0.48992323E+03  0.11844959E+05                                10.723865                            7.334684       0.020622       1.963320                    0.999500      30.197351      87.495694       0.615226       0.411781      -1.069198      -0.005934      -0.034517       0.029209       0.045605       0.001431       0.000436      -0.017934      -0.014542      -0.080468      -0.032852       0.006088       0.026765             16.321970       6.018824      -0.910655      -0.481726      24.669418       9.577081      18.277667          -0.000213
          186              C      45.528300      21.067173      13.543619      -0.137143      44.591297 0.50605966E+03  0.12357128E+05                                10.920260                            7.456009       0.082452       1.984130                    0.999694      30.885465      90.471902       0.608903       0.411948      -1.067142      -0.006674       0.005079       0.040766       0.041619      -0.002391      -0.003968      -0.000725       0.025133       0.127407      -0.034042      -0.008736       0.042779             16.855879       6.256723      -1.308773      -0.464357      28.511959       9.084907      15.798955           0.002180
          187              C      44.393128      30.978663      21.905223      -0.082103      43.531703 0.48937315E+03  0.11827770E+05                                10.733299                            7.330591       0.006854       1.959094                    0.999440      30.176951      87.408518       0.615424       0.411784      -1.069248       0.044710       0.016348      -0.000167       0.047605       0.024033       0.017263      -0.007409       0.011228      -0.006326      -0.032909       0.004082       0.028827             16.166307      11.303966       0.006136       0.122487      21.831382      12.188265      15.363574          -0.000189
          188              C      44.423480      32.142247      22.728001      -0.138090      44.810415 0.50610604E+03  0.12356961E+05                                10.949033                            7.449759       0.083215       1.983321                    0.999741      30.908264      90.496066       0.610045       0.411220      -1.067751       0.027546      -0.019932      -0.026683       0.043221      -0.029088      -0.023209       0.002121       0.027462      -0.009949      -0.034960      -0.008392       0.043353             16.882032      11.091810       1.862850       1.715761      23.064918      13.140950      16.489368           0.002129
          189              C      45.528300      20.937497      16.195343      -0.083786      43.347252 0.48885589E+03  0.11811310E+05                                10.708020                            7.325472       0.023470       1.964597                    0.999500      30.159009      87.321750       0.615839       0.411644      -1.069414      -0.006346       0.015905      -0.042265       0.045602       0.001082       0.000697       0.000930       0.039666       0.078812      -0.033012       0.006700       0.026311             16.300208       5.995403      -0.765328      -0.656854      24.748153       9.544456      18.157068          -0.000200
          190              C      45.528300      19.791437      15.347782      -0.136514      44.549257 0.50527700E+03  0.12331807E+05                                10.911680                            7.449306       0.085542       1.985478                    0.999691      30.850191      90.311474       0.609362       0.411845      -1.067333      -0.006951       0.040160      -0.008715       0.041679      -0.004295      -0.001347      -0.024481      -0.041112      -0.075018      -0.034238      -0.008019       0.042257             16.883500       6.245221      -0.864582      -1.037105      22.814716      11.138303      21.590563           0.002147
          191              C      49.024873      28.304523      14.341614      -0.080249      43.575062 0.48776578E+03  0.11778601E+05                                10.745447                            7.319195       0.002356       1.958521                    0.999451      30.120697      87.192191       0.615853       0.411857      -1.069257       0.034337       0.013614       0.028265       0.046511       0.005726       0.016165       0.007232       0.012743      -0.082271      -0.033095       0.005164       0.027931             16.407838      19.400651       8.646229      -8.115421      11.580385      -5.236806      18.242478          -0.000191
          192              C      50.047743      28.895077      13.543619      -0.135699      44.930306 0.50491061E+03  0.12323242E+05                                10.982285                            7.447680       0.072990       1.981046                    0.999698      30.879288      90.460639       0.609168       0.411964      -1.067030      -0.006397      -0.009327       0.040077       0.041642      -0.012557       0.001802      -0.007942      -0.015805       0.122601      -0.035339      -0.006874       0.042213             17.136830      21.925668      10.343048      -8.346926      13.053031      -5.372171      16.431789           0.002067
          193              C      40.896554      24.922420      21.905223      -0.085577      43.244778 0.49029726E+03  0.11855616E+05                                10.686062                            7.334860       0.015230       1.961206                    0.999513      30.218595      87.547572       0.615582       0.411486      -1.069448       0.009384      -0.044303      -0.000072       0.045286       0.007268       0.014656      -0.007595      -0.046848      -0.001956      -0.032093       0.005955       0.026138             16.042428      19.167744       4.394546     -10.396410      13.719491      -6.084651      15.240049          -0.000142
          194              C      39.904037      24.314342      22.728001      -0.136858      44.400884 0.50582812E+03  0.12348744E+05                                10.886030                            7.454790       0.070167       1.980289                    0.999710      30.870474      90.386514       0.608958       0.412002      -1.067221       0.029806      -0.015997      -0.021405       0.040031      -0.025317      -0.013124       0.021816       0.030131      -0.005406      -0.034705      -0.007450       0.042155             16.615954      17.668446       5.837427      -9.926956      16.062225      -8.137450      16.117192           0.001966
          195              C      50.160046      28.959915      16.195343      -0.085670      43.483740 0.48970414E+03  0.11835613E+05                                10.725900                            7.328415       0.024208       1.964229                    0.999510      30.188892      87.390479       0.616214       0.411261      -1.069782      -0.009560      -0.014936      -0.041500       0.045130      -0.017208      -0.001834       0.001665      -0.018991       0.076676      -0.032443       0.006580       0.025863             16.351999      19.383675       8.519300      -7.966269      11.415158      -5.413956      18.257163          -0.000220
          196              C      51.152563      29.532945      15.347782      -0.137515      44.579534 0.50647309E+03  0.12367285E+05                                10.916206                            7.458444       0.074951       1.981489                    0.999713      30.882983      90.406030       0.608999       0.411881      -1.067398      -0.029236      -0.027198      -0.008017       0.040728       0.020862       0.019797       0.012907       0.008584      -0.077830      -0.034245      -0.008124       0.042369             16.889463      17.878529       7.556002      -9.118146      11.146401      -6.509406      21.643459           0.002134
          197              C      42.031727      22.956244      21.905223      -0.085763      43.260335 0.49008060E+03  0.11848111E+05                                10.686599                            7.331949       0.019853       1.962632                    0.999512      30.210114      87.491567       0.615916       0.411342      -1.069628      -0.034235       0.029891      -0.001085       0.045461      -0.016384       0.000595       0.017039       0.035260      -0.002393      -0.032083       0.006122       0.025962             16.047849      18.984792       4.499228     -10.488563      13.915198      -5.946365      15.243557          -0.000231
          198              C      41.008857      22.400738      22.728001      -0.137647      44.419198 0.50616915E+03  0.12357815E+05                                10.885159                            7.455027       0.071907       1.980625                    0.999718      30.875185      90.371091       0.609293       0.411750      -1.067499       0.000286       0.033271      -0.022876       0.040378       0.000392       0.011833      -0.021867      -0.059863      -0.006669      -0.034541      -0.007692       0.042233             16.619953      21.597058       3.583658     -12.001550      12.174205      -4.515388      16.088596           0.001944
          199              C      40.896554      28.959915      16.195343      -0.083133      43.238362 0.48783278E+03  0.11779118E+05                                10.687278                            7.316001       0.020573       1.963996                    0.999512      30.127421      87.171187       0.616533       0.411441      -1.069664       0.016276      -0.002571      -0.041844       0.044971       0.017775      -0.000407      -0.002549      -0.019359       0.075129      -0.032777       0.007392       0.025384             16.257228      20.647252      -7.700440       8.571285       9.992553      -4.173008      18.131878          -0.000184
          200              C      39.904037      29.532945      15.347782      -0.135219      44.480759 0.50434449E+03  0.12303028E+05                                10.904097                            7.445201       0.078217       1.983742                    0.999687      30.814616      90.177187       0.609206       0.412151      -1.067164       0.036451      -0.015066      -0.008017       0.040248      -0.012527      -0.020928       0.010545       0.031064      -0.079364      -0.034728      -0.006464       0.041192             16.866535      19.363278      -6.723316      10.162496       9.630798      -4.639648      21.605530           0.002059
          201              C      50.160046      24.922420      21.905223      -0.085209      43.255686 0.48975812E+03  0.11839431E+05                                10.689560                            7.331525       0.014097       1.961142                    0.999512      30.202510      87.491952       0.615628       0.411565      -1.069387      -0.009659      -0.044201      -0.000156       0.045245      -0.007317      -0.015198      -0.007990      -0.046339      -0.000528      -0.032505       0.006622       0.025883             16.064415      19.117175      -4.475998      10.408526      13.848938      -6.124216      15.227131          -0.000184
          202              C      51.152563      24.314342      22.728001      -0.135012      44.328556 0.50490884E+03  0.12321817E+05                                10.880014                            7.451137       0.072576       1.981575                    0.999689      30.844093      90.319635       0.608669       0.412348      -1.066900      -0.030152      -0.016312      -0.021057       0.040232       0.025065       0.012347       0.021599       0.031461      -0.003566      -0.035170      -0.006248       0.041418             16.624957      17.630949      -5.904004       9.931099      16.167822      -8.160886      16.076101           0.002045
          203              C      42.031727      28.304523      14.341614      -0.085825      43.485347 0.49036119E+03  0.11856321E+05                                10.726957                            7.334060       0.023676       1.963801                    0.999510      30.211289      87.493721       0.615840       0.411343      -1.069652      -0.025609       0.023888       0.028694       0.045275      -0.007241      -0.015026       0.009350       0.002427      -0.078590      -0.032196       0.005881       0.026315             16.330334      20.870998      -7.596037       8.536873       9.870604      -4.344451      18.249400          -0.000221
          204              C      41.008857      28.895077      13.543619      -0.139068      44.648617 0.50731593E+03  0.12393507E+05                                10.924192                            7.462707       0.074608       1.980903                    0.999726      30.918733      90.542984       0.609039       0.411667      -1.067495       0.009329       0.004940       0.039431       0.040819       0.011443       0.003156       0.006017      -0.011189       0.126568      -0.033836      -0.009249       0.043085             16.851432      24.110066      -8.943096       8.061207      10.683428      -4.133641      15.760802           0.002083
          205              C      49.024873      22.956244      21.905223      -0.082832      43.581887 0.48995888E+03  0.11845692E+05                                10.741655                            7.334585       0.005306       1.958360                    0.999446      30.198203      87.489368       0.615294       0.411740      -1.069256       0.036132       0.030259       0.000144       0.047129       0.017226       0.001253       0.016898       0.037618      -0.006264      -0.032413       0.003839       0.028574             16.190623      19.126475      -4.605090      10.633682      14.013666      -5.997058      15.431728          -0.000229
          206              C      50.047743      22.400738      22.728001      -0.138453      44.868770 0.50678915E+03  0.12378994E+05                                10.961769                            7.457110       0.072723       1.979845                    0.999728      30.936584      90.626830       0.609401       0.411477      -1.067483      -0.004110       0.033173      -0.025892       0.042282      -0.002155      -0.011189      -0.023061      -0.060625      -0.007315      -0.034970      -0.008356       0.043326             16.904657      21.632040      -4.280935      12.265609      12.524237      -5.068359      16.557695           0.002040
          207              C      23.856829      21.273954      24.232297      -0.144956      47.261786 0.53110047E+03  0.13127067E+05                                11.344869                            7.629351      -0.030549       1.937603                    0.999670      31.633844      93.250660       0.602956       0.410989      -1.067687      -0.022484       0.014672       0.006770       0.027688      -0.026006      -0.009797       0.005936       0.029595       0.003902      -0.030573      -0.002790       0.033363             17.094602      19.738479      -7.920619       7.984499      10.573430      -4.601330      20.971897           0.019500
          208              C      22.849136       5.691747      11.979845      -0.146115      47.361249 0.53217938E+03  0.13163970E+05                                11.365342                            7.638067      -0.030587       1.937078                    0.999676      31.696277      93.553665       0.602334       0.411093      -1.067331       0.001699      -0.025236       0.010638       0.027439       0.004349       0.011100      -0.017599      -0.037211      -0.052092      -0.030398      -0.002997       0.033395             17.110542      21.786852      -3.688740      10.943414      14.934849      -5.413689      14.609926           0.019868
          209              C      37.855264      13.191955       1.372949       0.063355      45.262335 0.45416789E+03  0.10759017E+05                                11.150280                            7.158919       0.138468       2.036694                    0.999724      27.763825      79.257865       0.610999       0.423165      -1.063454       0.001421      -0.000274       0.061742       0.061759      -0.009014       0.003508      -0.003812       0.011108       0.167168      -0.038477      -0.017603       0.056080             16.998214      23.031521     -10.055959       3.185003      11.407057      -1.869962      16.556064          -0.012102
          210              C      37.940250      13.142888       4.252672      -0.232414      31.722912 0.49384423E+03  0.11929574E+05                                 8.282322                            6.977819       0.417442       2.088089                    0.999426      31.360125      89.985555       0.685789       0.369727      -1.101516      -0.033214       0.018512      -0.090190       0.097878      -0.029139       0.030799      -0.011860       0.028453       0.224400      -0.070130      -0.016396       0.086527              9.435856       9.324603      -1.684706       2.263520       7.593508      -1.442024      11.389456           0.001782
          211              C      36.847571      29.937746      11.979845       0.063607      45.217198 0.45372487E+03  0.10745124E+05                                11.140413                            7.154540       0.142915       2.038222                    0.999735      27.748493      79.182907       0.611343       0.423060      -1.063597      -0.050534      -0.027908      -0.021624       0.061646       0.028556       0.031270       0.007170       0.033968      -0.062318      -0.037971      -0.018101       0.056072             16.938508      16.570950      -3.247889       7.895043      21.177244      -7.460363      13.067329          -0.011849
          212              C      34.467958      28.662010      10.973677      -0.233956      31.765549 0.49486575E+03  0.11956442E+05                                 8.289195                            6.988280       0.418851       2.088421                    0.999436      31.352384      89.873677       0.685026       0.370071      -1.101627       0.084837       0.010055       0.047512       0.097754       0.023617       0.061027      -0.008426       0.073342      -0.089561      -0.069935      -0.016975       0.086910              9.441147      11.280847      -0.375319       3.174746       8.146827      -0.793597       8.895766           0.001807
          213              C      23.856829      29.937746      11.979845      -0.146009      47.404275 0.53252735E+03  0.13174797E+05                                11.370257                            7.640051      -0.038752       1.934364                    0.999659      31.706473      93.593197       0.602313       0.411038      -1.067361      -0.022756       0.011216       0.010865       0.027599      -0.018405      -0.021735      -0.001455       0.011559      -0.051898      -0.031443      -0.002434       0.033877             17.140465      19.880303       4.851702     -10.195556      16.893758      -6.800178      14.647335           0.020069
          214              C      36.847571      21.273954      24.232297      -0.144952      47.292804 0.53103021E+03  0.13125466E+05                                11.351978                            7.629719      -0.026824       1.938783                    0.999681      31.636176      93.271242       0.602811       0.411083      -1.067580       0.023522       0.013510       0.006610       0.027919       0.025877       0.009970       0.006012       0.030225       0.004566      -0.030730      -0.002719       0.033449             17.091510      19.706462       7.921843      -7.940655      10.587948      -4.594988      20.980120           0.019784
          215              C      37.855264       5.691747      11.979845       0.063229      45.239034 0.45419760E+03  0.10759315E+05                                11.142909                            7.158306       0.136512       2.036112                    0.999714      27.760089      79.231718       0.611166       0.423065      -1.063575       0.001714       0.058128      -0.020778       0.061754       0.001056      -0.010233      -0.030406      -0.066876      -0.064811      -0.038760      -0.017657       0.056417             16.959909      22.902181      -0.350372     -10.443217      14.893167      -3.108406      13.084379          -0.011943
          216              C      37.940250       8.390420      10.973677      -0.233180      31.733483 0.49501445E+03  0.11960548E+05                                 8.285684                            6.992567       0.421087       2.089183                    0.999441      31.339645      89.829630       0.684363       0.370413      -1.101407      -0.032927      -0.078464       0.048387       0.097888       0.017106      -0.037339      -0.051487      -0.074893      -0.089822      -0.071120      -0.015613       0.086734              9.430166       9.297656       1.561284      -2.263323      10.174799      -2.344006       8.818044           0.001573
          217              C      22.849136      13.191955       1.372949       0.064103      45.367694 0.45418391E+03  0.10759116E+05                                11.168709                            7.156717       0.136673       2.035388                    0.999757      27.772833      79.273538       0.611412       0.422890      -1.063664      -0.000414      -0.001432       0.061429       0.061448       0.008048      -0.002613      -0.004112       0.010278       0.160509      -0.036362      -0.017458       0.053821             17.020331      23.030188      10.062029      -3.150232      11.417772      -1.810035      16.613033          -0.011876
          218              C      22.764150      13.142888       4.252672      -0.233665      31.611162 0.48858790E+03  0.11773239E+05                                 8.224861                            6.896707       0.428779       2.091487                    0.999448      31.358316      89.922550       0.696275       0.365067      -1.104810       0.037395       0.019354      -0.086467       0.096174       0.022893      -0.037715      -0.012516       0.021062       0.214667      -0.061897      -0.025450       0.087347              9.367360       9.158690       1.571469      -2.187049       7.629382      -1.249465      11.314008           0.002873
          219              C      16.353765      16.942059      11.979845       0.064534      45.189654 0.45370561E+03  0.10744220E+05                                11.133475                            7.153808       0.139230       2.036923                    0.999734      27.743802      79.159827       0.611468       0.422992      -1.063673       0.049262      -0.030247      -0.021293       0.061603      -0.031012      -0.019691       0.023579       0.031342      -0.065876      -0.038504      -0.018175       0.056679             16.931979      17.171369       3.597616       2.518775      20.553840      10.577457      13.070730          -0.011222
          220              C      18.648392      15.519122      10.973677      -0.234189      31.732606 0.49406980E+03  0.11930055E+05                                 8.278980                            6.978519       0.424727       2.090511                    0.999460      31.318109      89.690712       0.686250       0.369632      -1.102171      -0.050353       0.067074       0.049634       0.097457      -0.037596      -0.032668       0.058782       0.006011      -0.081463      -0.070295      -0.017693       0.087987              9.427427       8.624784      -1.163017      -0.906433      10.961149       3.060266       8.696347           0.001950
          221              C      30.352200      26.187642       1.372949       0.064428      45.248446 0.45383897E+03  0.10749056E+05                                11.148092                            7.156096       0.140522       2.037250                    0.999742      27.753803      79.215944       0.611161       0.423138      -1.063493       0.000446       0.001434       0.061602       0.061620      -0.000736       0.001401       0.004757      -0.020220       0.166883      -0.037977      -0.017977       0.055954             16.986024       5.603074      -0.023888       0.023565      28.777758       3.692591      16.577240          -0.011489
          222              C      30.352200      26.285776       4.252672      -0.232511      31.676984 0.49178569E+03  0.11866606E+05                                 8.263262                            6.950324       0.419805       2.089117                    0.999442      31.332590      89.835616       0.689112       0.368354      -1.102618       0.001090      -0.039311      -0.088878       0.097190       0.002606      -0.007555       0.035038      -0.060560       0.222863      -0.068203      -0.019365       0.087568              9.418767       6.587054       0.133968       0.136084      10.295834       2.637068      11.373413           0.002138
          223              C      44.350635      16.942059      11.979845      -0.144610      47.310753 0.53137530E+03  0.13138976E+05                                11.356830                            7.632381      -0.033718       1.936432                    0.999668      31.666993      93.445908       0.602554       0.411102      -1.067336       0.021167       0.014573       0.009708       0.027471       0.014128       0.009322       0.018845       0.025495      -0.049965      -0.030363      -0.002727       0.033091             17.105484      13.423691      -1.133415      -0.791817      23.279165      12.193441      14.613596           0.022831
          224              C      30.352200      10.023642      24.232297      -0.144668      47.201349 0.53064130E+03  0.13112884E+05                                11.336660                            7.626361      -0.025071       1.939521                    0.999679      31.618978      93.196805       0.603037       0.411022      -1.067665       0.000043      -0.026327       0.007130       0.027276      -0.000471       0.000095      -0.011475      -0.058084       0.003106      -0.029564      -0.003125       0.032689             17.068331       5.999360      -0.016549      -0.007116      24.255216       9.185210      20.950417           0.021574
          225              C      30.352200      25.024059       0.550171       0.065713      45.409112 0.45393731E+03  0.10751749E+05                                11.175500                            7.157089       0.132668       2.034597                    0.999739      27.747994      79.195442       0.611103       0.423163      -1.063499       0.000962      -0.059919       0.019817       0.063118      -0.001380       0.000701      -0.019454      -0.093186      -0.037837      -0.040315      -0.017949       0.058264             17.040491       5.613981       0.006534       0.024509      20.320150       6.713723      25.187341          -0.011176
          226              C      30.352200      22.276319       1.417557      -0.233275      31.752806 0.49066565E+03  0.11837337E+05                                 8.283264                            6.940759       0.411238       2.087718                    0.999253      31.338636      89.956203       0.689570       0.368179      -1.102330       0.002076       0.096956       0.007658       0.097281       0.006348      -0.004227       0.003735      -0.156815      -0.059609      -0.069118      -0.019597       0.088716              9.466462       6.639756      -0.069628      -0.100974      13.118725       1.536759       8.640905           0.002588
          227              C      44.350635      18.105642      12.802623      -0.146784      47.421386 0.53267055E+03  0.13178793E+05                                11.376497                            7.642718      -0.032995       1.936354                    0.999672      31.700696      93.567738       0.602034       0.411214      -1.067281       0.021502      -0.014608      -0.009861       0.027802      -0.013461      -0.009896       0.018436       0.025098      -0.049829      -0.029873      -0.002787       0.032660             17.178332      13.370633       1.153213       0.838869      23.437271      12.309871      14.727091           0.023813
          228              C      30.352200       8.860059      23.409519      -0.145814      47.263303 0.53156510E+03  0.13142378E+05                                11.345589                            7.632609      -0.031090       1.937220                    0.999670      31.656551      93.353306       0.602792       0.410980      -1.067615       0.000652       0.001754       0.027370       0.027433      -0.000508       0.000493      -0.000116      -0.029046       0.098907      -0.031020      -0.001953       0.032973             17.062084       5.998379      -0.008705      -0.013096      26.977666       8.153181      18.210208           0.024607
          229              C      16.353765      18.105642      12.802623       0.065578      45.330769 0.45356648E+03  0.10740833E+05                                11.164026                            7.156565       0.137210       2.036662                    0.999728      27.730586      79.139381       0.610815       0.423447      -1.063314       0.050329       0.030863       0.021638       0.062879       0.030957       0.022130       0.025085       0.032538      -0.068167      -0.040436      -0.018550       0.058986             17.058039      17.161677      -3.813025      -2.716209      20.783245      10.740211      13.229196          -0.011295
          230              C      18.648392      19.528579      13.808791      -0.233492      31.705980 0.49248983E+03  0.11880555E+05                                 8.287341                            6.977837       0.422461       2.091860                    0.999300      31.232200      89.357015       0.684843       0.370745      -1.101512      -0.051574      -0.067028      -0.046700       0.096610       0.041146       0.029793       0.060950       0.003705      -0.091965      -0.073419      -0.017705       0.091125              9.425311       8.578944       1.165982       0.811340      10.916142       3.105253       8.780846           0.001865
          231              C      22.849136      29.355954      12.802623      -0.147131      47.500081 0.53319573E+03  0.13195898E+05                                11.389457                            7.646810      -0.036299       1.935060                    0.999667      31.722894      93.667804       0.601795       0.411249      -1.067189       0.002343       0.026411      -0.008808       0.027939      -0.004072      -0.011923      -0.018175      -0.035958      -0.050709      -0.030930      -0.002116       0.033046             17.212764      21.977299       3.781192     -11.112815      14.905069      -5.431696      14.755923           0.025850
          232              C      23.856829      13.773747       0.550171       0.066275      45.538325 0.45419241E+03  0.10758970E+05                                11.196547                            7.156116       0.128875       2.032389                    0.999767      27.767768      79.248219       0.611546       0.422811      -1.063753       0.051261       0.030118       0.020134       0.062771       0.038394       0.016509       0.009710       0.042280      -0.036376      -0.037767      -0.017563       0.055330             17.072832      16.662568       6.375326      -5.782154       9.295842      -3.327776      25.260086          -0.011231
          233              C      26.236442      15.147616       1.417557      -0.234515      31.675452 0.48560958E+03  0.11688327E+05                                 8.233131                            6.860686       0.419138       2.090179                    0.999287      31.349184      89.964670       0.700103       0.363479      -1.105567      -0.082492      -0.047110       0.014964       0.096167       0.061805      -0.007637      -0.006601       0.077374      -0.087686      -0.058451      -0.029908       0.088359              9.412503      11.389273       2.663801      -1.198073       8.350613      -0.715376       8.497621           0.003457
          234              C      36.847571       5.109955      12.802623       0.066898      45.484599 0.45420887E+03  0.10759588E+05                                11.186662                            7.158153       0.125731       2.031656                    0.999757      27.759552      79.228763       0.611207       0.423036      -1.063598      -0.051188       0.028416       0.022117       0.062584      -0.028750      -0.030240       0.005161       0.037963      -0.065842      -0.038430      -0.017954       0.056385             17.112008      16.630028       3.462753      -7.968575      21.434162      -7.759385      13.271836          -0.010850
          235              C      34.467958       6.385691      13.808791      -0.232104      31.509766 0.48461825E+03  0.11646061E+05                                 8.211199                            6.871131       0.441213       2.098434                    0.999310      31.170237      89.069175       0.697652       0.365332      -1.105343       0.080517      -0.003379      -0.049858       0.094764      -0.014326      -0.068117       0.002210       0.076328      -0.057867      -0.062653      -0.029018       0.091671              9.337649      11.262900       0.374905      -2.851391       8.113720      -0.677167       8.636326           0.003082
          236              C      37.855264      21.855746      23.409519      -0.147229      47.430035 0.53261083E+03  0.13175727E+05                                11.374981                            7.641460      -0.029770       1.937259                    0.999680      31.695616      93.518830       0.602237       0.411125      -1.067438      -0.002037      -0.001609       0.028078       0.028198       0.012557       0.000191       0.000181       0.014747       0.098996      -0.031061      -0.001940       0.033001             17.122238      21.772414       9.100311      -7.121256      11.270291      -4.128415      18.324007           0.023713
          237              C      37.855264      29.355954      12.802623       0.066675      45.455172 0.45386155E+03  0.10748903E+05                                11.181930                            7.155019       0.130818       2.033481                    0.999761      27.748859      79.179521       0.611415       0.422989      -1.063668       0.000819      -0.058422       0.022435       0.062587      -0.000509       0.009405      -0.031501      -0.066049      -0.062556      -0.038362      -0.018155       0.056518             17.089902      23.204077       0.378214      10.664689      14.822401      -3.019799      13.243229          -0.010861
          238              C      37.940250      26.657281      13.808791      -0.235204      31.641053 0.48747675E+03  0.11732604E+05                                 8.240615                            6.898604       0.433692       2.095159                    0.999304      31.243926      89.362971       0.695130       0.366100      -1.104705      -0.038327       0.073304      -0.047098       0.095187      -0.031052       0.036023      -0.050422      -0.074018      -0.078885      -0.064172      -0.027947       0.092119              9.375416       9.086714      -1.483284       2.137648      10.163609      -2.150084       8.875924           0.003054
          239              C      22.849136      21.855746      23.409519      -0.146794      47.399663 0.53244647E+03  0.13170521E+05                                11.369098                            7.639903      -0.032841       1.936371                    0.999672      31.687942      93.489273       0.602349       0.411084      -1.067474       0.002478       0.000138       0.027848       0.027959      -0.012614       0.000193      -0.000015       0.014651       0.098179      -0.030950      -0.001777       0.032727             17.127513      21.797637      -9.116831       7.161093      11.279011      -4.119148      18.305893           0.026125
          240              C      23.856829       5.109955      12.802623      -0.145815      47.366982 0.53197306E+03  0.13157511E+05                                11.368384                            7.637937      -0.030223       1.937400                    0.999675      31.682818      93.507277       0.602183       0.411238      -1.067243      -0.023155      -0.011527      -0.009609       0.027593       0.017665       0.021439      -0.000816       0.010494      -0.052798      -0.030920      -0.002292       0.033212             17.142542      19.807014      -4.887059      10.158659      16.951531      -6.878900      14.669080           0.025085
          241              C      36.847571      13.773747       0.550171       0.066762      45.503320 0.45428283E+03  0.10761775E+05                                11.189126                            7.157543       0.126183       2.031596                    0.999760      27.765876      79.248341       0.611386       0.422895      -1.063687      -0.050741       0.031240       0.019867       0.062811      -0.039277      -0.016399       0.009867       0.042920      -0.037311      -0.038539      -0.017765       0.056304             17.071316      16.672007      -6.400242       5.809134       9.321871      -3.374051      25.220071          -0.010857
          242              C      34.467958      15.147616       1.417557      -0.233593      31.658319 0.48568441E+03  0.11688469E+05                                 8.236914                            6.868868       0.422733       2.091686                    0.999270      31.307784      89.786526       0.698643       0.364290      -1.105151       0.083183      -0.046528       0.013865       0.096315      -0.061306       0.006691      -0.007280       0.083700      -0.084696      -0.060459      -0.028626       0.089085              9.419709      11.347727      -2.721593       1.176847       8.397396      -0.775982       8.514003           0.003422
          243              C      36.179822      14.159271       2.874766      -0.132883      44.963579 0.61330873E+03  0.15780910E+05                                10.910143                            8.135577       0.094928       1.947249                    0.999860      33.970316     103.592562       0.588199       0.404696      -1.067291       0.016732      -0.007567      -0.063898       0.066485      -0.154451       0.042834      -0.028461       0.162861       0.204606      -0.208723       0.041546       0.167176             13.022822      13.546794      -4.789770       1.484738       8.029581      -0.889887      17.492090           0.446661
          244              C      36.179822      27.617588      12.391234      -0.129295      44.561151 0.60707765E+03  0.15566647E+05                                10.830293                            8.085392       0.126997       1.958743                    0.999857      33.731527     102.383303       0.591515       0.403821      -1.068836       0.044272       0.045645       0.014979       0.065329      -0.001178       0.143922      -0.096950      -0.025055      -0.216355      -0.201287       0.039124       0.162163             12.928514      15.110430       1.253973       5.647317      14.146277      -2.342532       9.528835           0.438806
          245              C      36.179822       7.430113      12.391234      -0.129643      44.590434 0.60760183E+03  0.15583846E+05                                10.835843                            8.090032       0.125818       1.958200                    0.999858      33.747315     102.452066       0.591205       0.403936      -1.068733       0.014179      -0.063112       0.011085       0.065629      -0.007020      -0.150564      -0.077740       0.027826      -0.255660      -0.201971       0.039272       0.162698             12.933827      13.259771      -0.220514      -4.866542      15.974059      -3.720714       9.567650           0.441017
          246              C      24.524578      14.159271       2.874766      -0.132062      45.058429 0.61539853E+03  0.15861280E+05                                10.943629                            8.158666       0.018242       1.923923                    0.999781      34.079018     104.292940       0.585883       0.405614      -1.065804      -0.016329      -0.012573      -0.062467       0.065778       0.157081      -0.043590      -0.034159       0.170843       0.223737      -0.216272       0.043876       0.172396             13.057886      13.622922       4.785505      -1.491627       8.024188      -0.793093      17.526548           0.455725
          247              C      18.696955      17.523851      12.391234      -0.131622      44.403407 0.60388515E+03  0.15451061E+05                                10.774713                            8.043101       0.216013       1.985394                    0.999878      33.645391     101.723727       0.595907       0.401720      -1.071154      -0.062910       0.011353       0.012291       0.065097       0.004741       0.009225       0.160221      -0.004143      -0.241802      -0.190834       0.037609       0.153226             12.863917      15.384515      -0.960543      -0.751684      13.691579       6.053500       9.515658           0.428458
          248              C      30.352200      24.253009       2.874766      -0.134293      44.845869 0.61079407E+03  0.15691641E+05                                10.868911                            8.102605       0.155823       1.965524                    0.999865      33.911722     103.151901       0.591489       0.403075      -1.068937       0.005330       0.022527      -0.061996       0.066176      -0.004336       0.005143       0.052145      -0.330946       0.212438      -0.201065       0.040647       0.160417             12.977830       5.237383       0.049044       0.005245      16.340160       1.706645      17.355946           0.438343
          249              N      37.439439      13.432031       2.825201      -0.053349      39.950235 0.49122437E+03  0.11723456E+05                                10.014881                            7.287259      -0.251051       1.964123                    0.998639      26.427548      72.766188       0.633068       0.405396      -1.088109       0.018920      -0.013146       0.039888       0.046063      -0.101920       0.024586      -0.014641       0.116820       0.312573      -0.169567       0.050209       0.119358             12.722348      12.157880      -4.235376       3.050590       7.356879      -1.873818      18.652286           0.099125
          250              N      35.800420      28.853020      11.722107      -0.052696      39.834370 0.48984657E+03  0.11678511E+05                                 9.984654                            7.270200      -0.248499       1.965032                    0.998642      26.388754      72.543596       0.634914       0.404635      -1.088980      -0.038266      -0.000212      -0.026158       0.046353       0.033605       0.119775      -0.051040       0.013896      -0.231085      -0.168916       0.050118       0.118798             12.682766      16.491460       1.167929       6.817178      11.835320      -1.709429       9.721518           0.096013
          251              N      37.439439       7.140969      11.722107      -0.052522      39.793581 0.48988205E+03  0.11680024E+05                                 9.977799                            7.271500      -0.248458       1.965215                    0.998642      26.387149      72.550499       0.634697       0.404751      -1.088860       0.020413       0.033866      -0.024250       0.046386      -0.010662      -0.104286      -0.078259      -0.064148      -0.233270      -0.169343       0.050477       0.118866             12.667878      12.002127       1.439260      -4.885883      16.322085      -5.014857       9.679422           0.097021
          252              N      23.264961      13.432031       2.825201      -0.057083      40.249557 0.49393208E+03  0.11804591E+05                                10.069235                            7.305215      -0.246283       1.963842                    0.998673      26.514074      73.061672       0.632546       0.405163      -1.088238      -0.015673      -0.014183       0.040378       0.045577       0.100374      -0.023715      -0.014221       0.115800       0.318548      -0.168969       0.049338       0.119631             12.800847      12.176204       4.209209      -3.034200       7.342204      -1.759649      18.884132           0.096903
          253              N      17.816741      16.577563      11.722107      -0.051978      39.799091 0.48900365E+03  0.11651965E+05                                 9.977508                            7.263533      -0.249614       1.965175                    0.998635      26.361547      72.419694       0.635337       0.404590      -1.089144       0.019845      -0.035971      -0.021737       0.046478      -0.022730      -0.015066       0.128380       0.051190      -0.233179      -0.168436       0.050553       0.117883             12.672572      14.015868      -2.630053      -1.888516      14.373576       6.714560       9.628273           0.090891
          254              N      30.352200      25.707489       2.825201      -0.053356      39.999890 0.49090102E+03  0.11712525E+05                                10.023700                            7.283985      -0.251554       1.964047                    0.998635      26.417588      72.702732       0.633394       0.405299      -1.088294       0.002926       0.022153       0.040206       0.045998       0.000028       0.000187       0.027924      -0.233182       0.312318      -0.168644       0.050100       0.118544             12.741416       4.895633       0.043366       0.104699      14.607340       3.569477      18.721277           0.094273
          255              N      30.352200      23.814913       1.486948      -0.045087      40.621707 0.48581874E+03  0.11560088E+05                                10.139722                            7.253100      -0.288540       1.956411                    0.998303      26.251425      72.126615       0.633891       0.406073      -1.087875       0.003737      -0.042706      -0.003308       0.042997      -0.000309       0.000088       0.010192      -0.292791       0.172585      -0.175160       0.055847       0.119313             13.029363       4.962673      -0.030342       0.004257      21.149066       1.755807      12.976349           0.091314
          256              N      17.816741      18.470138      13.060361      -0.042597      40.235144 0.48301805E+03  0.11471602E+05                                10.054826                            7.223030      -0.288310       1.957201                    0.998292      26.169176      71.725130       0.636706       0.405048      -1.089060       0.021118       0.030913       0.021975       0.043410       0.019283       0.014053       0.132747       0.053397      -0.242098      -0.174405       0.055971       0.118433             12.830777      13.777734       2.424287       1.694448      14.811730       7.019482       9.902868           0.090221
          257              N      24.903980      14.378319       1.486948      -0.049551      40.944463 0.48902144E+03  0.11656186E+05                                10.196255                            7.274326      -0.279004       1.957358                    0.998387      26.352900      72.482696       0.633270       0.405778      -1.088001       0.035752       0.022629       0.000010       0.042311       0.127631      -0.006102      -0.003786       0.146659       0.168161      -0.175223       0.055248       0.119976             13.114221      17.231279       7.082264      -1.445134       9.076519      -0.822212      13.034865           0.090595
          258              N      35.800420       6.194681      13.060361      -0.048060      40.597166 0.48658581E+03  0.11578375E+05                                10.118506                            7.247817      -0.278656       1.958210                    0.998368      26.281338      72.116627       0.635816       0.404843      -1.089127      -0.038422       0.005517       0.017956       0.042768      -0.036022      -0.121030      -0.053081       0.007828      -0.245522      -0.174511       0.056246       0.118266             12.926539      16.851487      -0.883174      -6.938789      12.039109      -2.003676       9.889021           0.085986
          259              N      37.439439      27.906732      13.060361      -0.046874      40.544845 0.48585198E+03  0.11556504E+05                                10.109945                            7.242429      -0.280859       1.957793                    0.998357      26.261777      72.048239       0.636045       0.404852      -1.089125       0.011087      -0.033849       0.024343       0.043142       0.014831       0.106182      -0.079417      -0.064900      -0.244606      -0.174595       0.056025       0.118570             12.913381      12.433954      -1.592354       5.208431      16.340416      -5.048978       9.965773           0.086635
          260              N      35.800420      14.378319       1.486948      -0.048733      40.870690 0.48804246E+03  0.11626046E+05                                10.181520                            7.266625      -0.280627       1.957461                    0.998369      26.322260      72.357335       0.633713       0.405732      -1.088124      -0.035014       0.024382      -0.000349       0.042669      -0.127182       0.006539      -0.003530       0.146439       0.170138      -0.175110       0.055831       0.119279             13.097364      17.166975      -7.102807       1.439200       9.119259      -0.856907      13.005858           0.087504
          261              O      13.655455      10.978692       4.480670      -0.559269      38.172499 0.49767165E+03  0.11688846E+05                                 8.970864                            6.759874       0.518923       2.218974                    0.998430      27.102849      69.518027       0.757376       0.344323      -1.155484      -0.017877      -0.005982      -0.011292       0.021974       0.049403       0.005809       0.046898       0.085809      -0.012277      -0.084584       0.008215       0.076369             12.817797      20.541861       0.839844       8.252514       7.256934       0.010764      10.654597          -0.000040
          262              O      17.856199       7.214569       6.963874      -0.560963      38.049771 0.50182407E+03  0.11813547E+05                                 8.946118                            6.794053       0.510787       2.215351                    0.998415      27.173288      69.830428       0.754292       0.344935      -1.154710       0.005032      -0.001900       0.021697       0.022354       0.039633      -0.000553       0.000546      -0.044192       0.230478      -0.083793       0.006963       0.076830             12.414247       9.384379      -2.183622       5.752552       7.229241      -3.612911      20.629119          -0.000055
          263              O      12.496001       8.970459       4.480670      -0.559884      38.139214 0.49875777E+03  0.11721411E+05                                 8.963662                            6.768723       0.517206       2.218089                    0.998428      27.123684      69.605395       0.756590       0.344473      -1.155292      -0.003562       0.018321      -0.011463       0.021903      -0.012307      -0.037654      -0.028302      -0.128868      -0.012410      -0.084609       0.008160       0.076449             12.709976       9.855001      -5.238676       4.072904      17.672603      -7.046495      10.602324          -0.000039
          264              O      16.696745       7.883980       8.857254      -0.560497      38.207334 0.50071379E+03  0.11780035E+05                                 8.976167                            6.784516       0.513497       2.216497                    0.998421      27.153207      69.740574       0.755213       0.344730      -1.154965       0.019456      -0.010582      -0.002128       0.022249      -0.021894      -0.044122       0.025789       0.026503      -0.196674      -0.083917       0.007192       0.076725             12.696504      19.680043      -8.276749       1.842436      10.875508      -1.111839       7.533962          -0.000056
          265              O      12.496001       7.214569       6.963874      -0.560773      38.096569 0.50184671E+03  0.11814330E+05                                 8.955624                            6.794593       0.509893       2.215109                    0.998413      27.171923      69.829918       0.754190       0.344975      -1.154666      -0.004210      -0.003322       0.021547       0.022205      -0.039049       0.000908       0.000238      -0.046523       0.230470      -0.083869       0.007040       0.076829             12.458114       9.697854       2.040194      -6.049744       6.973931      -3.201278      20.702557          -0.000062
          266              O      17.856199       8.970459       4.480670      -0.559251      38.149094 0.49754290E+03  0.11685069E+05                                 8.966259                            6.758901       0.519532       2.219174                    0.998432      27.102041      69.513779       0.757447       0.344313      -1.155492       0.003877       0.018410      -0.011139       0.021864       0.012456       0.037948      -0.028525      -0.128321      -0.012397      -0.084721       0.008376       0.076345             12.796295       9.838070       5.322927      -4.105814      17.922573      -7.129399      10.628242          -0.000034
          267              O      13.655455       7.883980       8.857254      -0.560183      38.232515 0.50056193E+03  0.11775596E+05                                 8.981384                            6.783594       0.512418       2.216219                    0.998419      27.149240      69.728332       0.755245       0.344741      -1.154953      -0.018774      -0.011353      -0.002066       0.022037       0.022254       0.044511       0.025437       0.024549      -0.196765      -0.084064       0.007384       0.076680             12.727036      20.300786       7.978688      -1.912023      10.332047      -1.056640       7.548274          -0.000061
          268              O      16.696745      10.978692       4.480670      -0.559860      38.126970 0.49878351E+03  0.11722222E+05                                 8.961789                            6.769133       0.517357       2.218200                    0.998426      27.122699      69.604546       0.756524       0.344497      -1.155266       0.017748      -0.006190      -0.011596       0.022086      -0.049592      -0.005918       0.046558       0.086017      -0.011945      -0.084469       0.007994       0.076475             12.699237      20.249506      -0.764222      -8.120822       7.269073      -0.003201      10.579132          -0.000029
          269              O      15.176100      10.517815       8.857254      -0.560624      38.241711 0.50085174E+03  0.11784151E+05                                 8.981948                            6.785366       0.512902       2.216180                    0.998423      27.157958      69.756480       0.755176       0.344722      -1.154966      -0.000404       0.022061      -0.002163       0.022170      -0.000468      -0.000211      -0.051267      -0.050889      -0.196518      -0.083992       0.007308       0.076684             12.716390       5.913442       0.334446       0.040980      24.692023       2.168877       7.543704          -0.000064
          270              O      16.335554       6.336624       4.480670      -0.559947      38.115712 0.49885919E+03  0.11724447E+05                                 8.959017                            6.769512       0.517137       2.218036                    0.998429      27.125617      69.613392       0.756526       0.344483      -1.155278      -0.014302      -0.012313      -0.011486       0.022093       0.061991       0.043352      -0.018216       0.042866      -0.012522      -0.084471       0.007955       0.076516             12.685576      11.164782       5.989025       4.051708      16.313738       7.028721      10.578207          -0.000045
          271              O      15.176100      11.856637       6.963874      -0.561028      38.095064 0.50216408E+03  0.11823802E+05                                 8.954905                            6.797012       0.509905       2.215024                    0.998413      27.177819      69.853528       0.754003       0.345002      -1.154630      -0.000843       0.005236       0.021894       0.022527      -0.000754      -0.000234      -0.000659       0.090308       0.230651      -0.083605       0.006718       0.076887             12.442706       5.886154       0.162818       0.255371      10.764184       6.816825      20.677781          -0.000065
          272              O      14.016646       6.336624       4.480670      -0.559631      38.187270 0.49798367E+03  0.11698124E+05                                 8.973179                            6.762150       0.519577       2.219047                    0.998433      27.110356      69.545347       0.757215       0.344339      -1.155459       0.014205      -0.012508      -0.011348       0.022068      -0.061822      -0.043504      -0.018309       0.042834      -0.012377      -0.084485       0.008067       0.076418             12.815071      11.313426      -6.173785      -4.136209      16.484586       7.132086      10.647200          -0.000044
          273              O      44.368846      28.711077      20.301798      -0.560373      38.167384 0.50044714E+03  0.11772325E+05                                 8.969176                            6.782845       0.513305       2.216461                    0.998420      27.151658      69.734879       0.755275       0.344744      -1.154940       0.014344       0.014929       0.007895       0.022158       0.061337       0.043873      -0.018653       0.041386      -0.019813      -0.084042       0.007400       0.076642             12.638467      11.143523       5.827989       4.305513      15.536315       7.178615      11.235565          -0.000046
          274              O      45.528300      23.191064      17.818594      -0.559650      38.248604 0.49804134E+03  0.11699775E+05                                 8.984396                            6.762331       0.519434       2.218946                    0.998435      27.111602      69.548611       0.757243       0.344317      -1.155481      -0.000902      -0.005365      -0.021315       0.021998       0.000704       0.000227      -0.000764       0.092498       0.229289      -0.084473       0.008039       0.076434             12.909782       5.884181      -0.162785      -0.263454      10.978495       7.263351      21.866670          -0.000044
          275              O      46.687754      28.711077      20.301798      -0.560546      38.071218 0.50116786E+03  0.11793923E+05                                 8.950440                            6.788912       0.511349       2.215720                    0.998416      27.161200      69.780877       0.754714       0.344864      -1.154800      -0.014619       0.014699       0.008337       0.022344      -0.061676      -0.043639      -0.018254       0.041416      -0.019221      -0.083947       0.007106       0.076841             12.502331      11.002241      -5.647907      -4.222432      15.353734       7.057436      11.151017          -0.000046
          276              O      45.528300      24.529886      15.925214      -0.560294      38.131224 0.49959694E+03  0.11746438E+05                                 8.961724                            6.775355       0.516263       2.217579                    0.998428      27.137330      69.663312       0.756039       0.344569      -1.155175      -0.000531      -0.022029       0.002189       0.022144       0.000528       0.000252      -0.051070      -0.050563      -0.197870      -0.084259       0.007697       0.076563             12.636502       5.858705      -0.325933      -0.042382      24.387707       2.245254       7.663095          -0.000042
          277              O      48.208399      27.833132      17.818594      -0.559313      38.249653 0.49772093E+03  0.11690326E+05                                 8.985342                            6.760149       0.519027       2.218962                    0.998432      27.104699      69.524395       0.757369       0.344317      -1.155486       0.005097       0.001951      -0.021322       0.022010      -0.040440       0.000419       0.000596      -0.044984       0.229339      -0.084500       0.008049       0.076450             12.927178       9.569182       2.298694      -6.170535       7.315438      -3.888095      21.896915          -0.000036
          278              O      44.007655      24.069009      20.301798      -0.560162      38.131046 0.50013053E+03  0.11762871E+05                                 8.962664                            6.780449       0.513868       2.216769                    0.998419      27.145035      69.709106       0.755460       0.344719      -1.154976      -0.020152       0.004961       0.007959       0.022228      -0.048550      -0.005860       0.047257       0.085969      -0.019542      -0.084091       0.007395       0.076696             12.620875      19.449300      -1.016660      -8.355300       7.188530       0.145094      11.224796          -0.000034
          279              O      47.048945      27.163721      15.925214      -0.560110      38.147989 0.49928062E+03  0.11737063E+05                                 8.964993                            6.772861       0.516044       2.217543                    0.998428      27.133735      69.646806       0.756241       0.344533      -1.155213       0.019099       0.010608       0.002094       0.021947       0.021415       0.044317       0.025700       0.025966      -0.198127      -0.084458       0.007981       0.076477             12.659767      19.505032       8.216949      -1.941848      10.803631      -1.171589       7.670637          -0.000041
          280              O      42.848201      26.077242      20.301798      -0.560524      38.073217 0.50109490E+03  0.11791803E+05                                 8.951215                            6.788478       0.511982       2.215959                    0.998415      27.160199      69.777627       0.754727       0.344871      -1.154793      -0.005551      -0.019927       0.008226       0.022261       0.012950       0.037706      -0.028631      -0.127478      -0.019437      -0.083988       0.007168       0.076820             12.501386       9.370815       4.704382      -4.000523      16.978622      -7.187062      11.154719          -0.000039
          281              O      44.007655      27.163721      15.925214      -0.560070      38.110556 0.49913542E+03  0.11732641E+05                                 8.958131                            6.771663       0.516869       2.217899                    0.998427      27.129720      69.630485       0.756354       0.344511      -1.155246      -0.018729       0.011514       0.002123       0.022087      -0.022149      -0.044390       0.025207       0.024190      -0.198162      -0.084332       0.007798       0.076534             12.633458      20.051385      -7.849893       1.966313      10.190561      -1.081609       7.658429          -0.000030
          282              O      47.048945      24.069009      20.301798      -0.560780      38.132563 0.50149405E+03  0.11803698E+05                                 8.961925                            6.791383       0.510989       2.215476                    0.998415      27.168674      69.809751       0.754522       0.344891      -1.154761       0.019954       0.005240       0.008245       0.022217       0.048790       0.005869       0.046929       0.085927      -0.019660      -0.083922       0.007133       0.076790             12.534314      19.204737       0.937143       8.257937       7.209120       0.123819      11.189084          -0.000038
          283              O      42.848201      27.833132      17.818594      -0.559396      38.219795 0.49759261E+03  0.11686457E+05                                 8.979228                            6.758929       0.519994       2.219243                    0.998436      27.104412      69.519133       0.757502       0.344281      -1.155526      -0.004300       0.003408      -0.021225       0.021923       0.039879      -0.000793       0.000125      -0.047464       0.229223      -0.084613       0.008201       0.076412             12.898783       9.844755      -2.117588       6.424291       7.004848      -3.385622      21.846747          -0.000032
          284              O      48.208399      26.077242      20.301798      -0.560120      38.142058 0.50017572E+03  0.11764285E+05                                 8.964793                            6.780916       0.513166       2.216524                    0.998420      27.145943      69.714142       0.755401       0.344735      -1.154954       0.005676      -0.020041       0.008076       0.022341      -0.012937      -0.037911      -0.028746      -0.127120      -0.019434      -0.084045       0.007315       0.076730             12.635791       9.383760      -4.812391       4.061848      17.282011      -7.324745      11.241603          -0.000042
          285              O      15.176100       8.761925       6.195617      -1.039674      59.073324 0.12759677E+04  0.37792910E+05                                11.457161                           10.443513       0.010460       1.925801                    0.997853      37.296507     106.237992       0.645135       0.320542      -1.180365       0.000077      -0.000027      -0.000226       0.000241       0.000025       0.000010       0.000010      -0.000017       0.002030      -0.000364      -0.000312       0.000677             14.524339      14.668491       0.004402      -0.004853      14.666563      -0.001169      14.237964           0.000001
          286              O      45.528300      26.285776      18.586851      -1.039680      59.087043 0.12759791E+04  0.37793391E+05                                11.459175                           10.443554       0.010440       1.925790                    0.997853      37.296910     106.239892       0.645133       0.320542      -1.180363      -0.000054      -0.000036      -0.000273       0.000281       0.000013       0.000018       0.000010      -0.000019      -0.001894      -0.000632       0.000299       0.000332             14.537112      14.392652       0.001622      -0.001041      14.390321      -0.003143      14.828363           0.000001

******************************************************
Auxiliary information for the entire system
The total spin magnetic moment of the unit cell is   4.774663
The total net atomic charge of the unit cell is   -0.000001
Accuracy of reproducing the electrostatic potential in the unit cell:
  The inner radius (bohr) =    5.0000
  The outer radius (bohr) =   12.0000
  Valid grid points have density less than (e/(bohr^3)) =    0.0001
  The number of valid grid points were=      4071560
  The rms potential error without charges in kcal/mol is=      4.28213
  The rms potential error with partial charges in kcal/mol is=      0.58061
  The RRMSE value at monopole order=      0.13559
  The rms potential error with partial charges and cloud penetration in kcal/mol is=      0.58299
  The RRMSE value at monopole order with cloud penetration is=      0.13614
  The rms potential error with partial charges and atomic dipoles in kcal/mol is=      0.48776
  The RRMSE value at dipole order=      0.11391
  The rms potential error with partial charges, atomic dipoles and cloud penetration in kcal/mol is=      0.48561
  The RRMSE value at dipole order with cloud penetration=      0.11340

******************************************************
The electron densities and ab initio electrostatic potential were computed in VASP using the PBE functional and
projector augmented wave method. See the main text of the journal article for a description of computational details.
The atomic charges, dipoles, and quadrupoles were computed with the DDEC6 method as described in
(a) T. A. Manz and N. Gabaldon Limas, RSC Adv. 6 (2016) 47771-47801 DOI: 10.1039/c6ra04656h
(b) N. Gabaldon Limas and T. A. Manz, RSC Adv. 8 (2018) 2678-2707 DOI: 10.1039/c7ra11829e.
For each atom in the material, the electron cloud parameters were fit to the spherically averaged atom-in-material
electron density using radial positions for which this density was between 10^-4 and 10^-2 electrons per cubic bohr.
The polarizabilities, dispersion coefficients, and quantum Drude oscillator (QDO) parameters were fit using the MCLF method.
The magnetic structure of the system was optimized in VASP from the default ferromagnetic initial guess using spin polarization.
The atomic spin moments (ASMs) were computed on this optimized magnetic structure using the DDEC6 partition as inputs
to the method of T. A. Manz and D. S. Sholl, J. Chem. Theory Comput. 7 (2011) 4146-4164 DOI: 10.1021/ct200539n.
The RMSE and RRMSE were computed using a uniform grid with Ewald summation.
