# Supplementary material for: A collection of forcefield precursors for metal–organic frameworks
Source: RSC Adv. 2019 Nov 13;9(63):36492–507. doi: 10.1039/c9ra07327b (PMC9075174; doi:10.1039/c9ra07327b)
Supplement: RA-009-C9RA07327B-s5546 [file RA-009-C9RA07327B-s5546.xyz]

  728
jmolscript: load "" {1 1 1} spacegroup "x,y,z" unitcell [{     29.706500     0.000000     0.000000 }, {     13.443303    26.490635     0.000000 }, {     13.443303     8.253146    25.172193 }]
Zn    32.593880    21.938731    14.006060     0.922325
Zn    32.713252    19.949538    16.483255     0.922324
Zn    34.313713    19.271209    13.821296     0.922325
Zn     6.017160     1.765455     1.419963     0.922325
Zn     4.297327     2.772089     3.897159     0.922324
Zn     4.416699     4.506262     1.235200     0.922325
Zn    31.149977    19.123672    13.855278     0.915577
Zn     2.853424     1.751781     1.269182     0.915577
Zn    50.575946    32.978326    23.752230     0.922325
Zn    52.295779    31.971692    21.275034     0.922324
Zn    52.176407    30.237519    23.936993     0.922325
Zn    23.999226    12.805050    11.166133     0.922325
Zn    23.879854    14.794243     8.688938     0.922324
Zn    22.279393    15.472572    11.350897     0.922325
Zn    53.739682    32.992000    23.903011     0.915577
Zn    25.443129    15.620109    11.316915     0.915577
H     28.126299    20.260139    11.319935     0.113043
H     26.287965    21.088427    10.202290     0.125053
H     27.841170    24.797660    10.486736     0.122974
H     29.608274    23.876401    11.692484     0.105331
H     25.523069    25.192803     6.577494     0.120996
H     27.034973    24.392081     8.110481     0.102615
H     24.957869    23.023889    12.364581     0.154952
H     23.533460    22.472215    12.701889     0.145076
H     24.524406    21.608814    11.846034     0.145989
H     20.693479    25.072857     8.805233     0.148381
H     20.804753    23.744179     7.984620     0.159689
H     20.198851    23.726009     9.432021     0.136012
H     21.865231    25.797693     3.687726     0.116522
H     22.136085    26.799254     8.107963     0.112462
H     20.526727    27.903073     6.796492     0.125462
H     23.265843    24.536541     5.044507     0.120935
H     17.911995    22.176157    11.403003     0.101169
H     16.066755    21.769175    12.747199     0.120472
H     46.034926    21.552304    15.042903     0.112933
H     18.439370    21.750364    15.994411     0.124284
H     20.284610    22.157346    14.650216     0.099660
H     27.949030    17.357327    15.725069     0.113043
H     26.400181    16.081826    16.860335     0.125053
H     28.374603    16.821617    20.296339     0.122974
H     29.940043    18.008821    19.045281     0.105331
H     24.122808    16.379782    21.889739     0.120996
H     25.883538    17.181701    20.651267     0.102615
H     28.168224    13.693026    18.025807     0.154952
H     27.656180    12.355548    17.396503     0.145076
H     27.139528    13.728979    16.842714     0.145989
H     23.791618    11.131968    21.081712     0.148381
H     22.777479    11.771399    20.074824     0.159689
H     23.724712    10.611247    19.606621     0.136012
H     20.186869    14.275282    23.364830     0.116522
H     24.333243    12.474841    22.939419     0.112462
H     22.800322    11.448030    24.396889     0.125462
H     21.620008    15.118643    21.743740     0.120935
H     23.929378     7.942912    17.519846     0.101169
H     24.120290     5.776784    16.714336     0.120472
H     39.567052    31.544153    15.793034     0.112933
H     27.940329     6.498856    15.684793     0.124284
H     27.749417     8.664984    16.490304     0.099660
H     30.795089    15.714238    11.594312     0.113043
H     30.701796    14.024708    10.028602     0.125053
H     34.712371    14.203556     9.661088     0.122974
H     34.690523    15.970122    11.178971     0.105331
H     34.015711     9.789146     8.744820     0.120996
H     33.985863    11.778769     9.892672     0.102615
H     31.825818    15.436974     7.395590     0.154952
H     30.689266    15.439539     6.320738     0.145076
H     30.367773    15.023317     7.798345     0.145989
H     31.723179    10.581150     4.009930     0.148381
H     30.588693    10.019621     4.931233     0.159689
H     30.298296    11.229213     3.974689     0.136012
H     32.899810     5.941689     6.285497     0.116522
H     33.915519    10.075972     4.707200     0.112462
H     34.171550     8.227031     3.277420     0.125462
H     32.409013     7.797872     7.591933     0.120935
H     27.881334    12.685269     2.089292     0.101169
H     26.683370    13.507293     0.281929     0.120472
H     40.051695    24.045160    25.053884     0.112933
H     27.740292    17.254711     1.288816     0.124284
H     28.938257    16.432687     3.096180     0.099660
H     29.385142    33.284917    23.906032     0.113043
H     29.291849    31.270760    22.788386     0.125053
H     33.302424    30.977257    23.072832     0.122974
H     33.280576    32.969968    24.278580     0.105331
H     32.605764    28.731284    19.163591     0.120996
H     32.575916    30.441874    20.696577     0.102615
H     30.415871    29.208784    24.950678     0.154952
H     15.836016    19.935080     0.115792     0.145076
H     28.957826    29.462620    24.432131     0.145989
H     30.313232    24.478799    21.391330     0.148381
H     29.178746    25.179304    20.570716     0.159689
H     28.888349    24.647216    22.018117     0.136012
H     31.489863    25.195688    16.273823     0.116522
H     32.505572    24.983978    20.694060     0.112462
H     32.761603    23.049321    19.382589     0.125462
H     30.999066    27.015396    17.630604     0.120935
H     26.471387    23.309288    23.989100     0.101169
H     11.830120    13.594833     0.161102     0.120472
H     11.755142    13.926319     2.456806     0.112933
H     12.887042    15.719114     3.408315     0.124284
H     14.085007    17.180424     2.064120     0.099660
H     42.979549    26.187323     3.138972     0.113043
H     41.141215    25.383356     4.274238     0.125053
H     42.694420    26.809255     7.710243     0.122974
H     44.461524    27.667975     6.459185     0.105331
H     40.376319    23.217683     9.303643     0.120996
H     41.888223    24.424908     8.065171     0.102615
H     39.811119    28.041022     5.439711     0.154952
H     24.943407     1.699033     4.810406     0.145076
H     39.377656    27.107417     4.256618     0.145989
H     35.546729    25.297178     8.495615     0.148381
H     35.658003    24.103458     7.488727     0.159689
H     35.052101    25.473161     7.020525     0.136012
H     36.718481    20.660193    10.778733     0.116522
H     36.989335    25.172470    10.353323     0.112462
H     35.379977    24.270165    11.810793     0.125462
H     38.119093    21.556535     9.157644     0.120935
H     32.765245    26.863192     4.933750     0.101169
H     17.476702     1.523056     4.128240     0.120472
H     17.738373     3.636937     3.206937     0.112933
H     19.849317     4.602794     3.098697     0.124284
H     21.694557     3.452295     3.904207     0.099660
H     42.802280    11.231354    24.180409     0.113043
H     41.253431    11.912736    22.614698     0.125053
H     43.227853    15.408212    22.247184     0.122974
H     44.793293    14.589292    23.765067     0.105331
H     38.976058    16.784655    21.330916     0.120996
H     40.736788    15.857659    22.478768     0.102615
H     43.021474    12.275974    19.981687     0.154952
H     12.802930    11.261298    18.906834     0.145076
H     41.992778    11.162964    20.384442     0.145989
H     38.644868    14.381888    16.596027     0.148381
H     37.630729    13.624328    17.517329     0.159689
H     38.577962    12.817983    16.560786     0.136012
H     35.040119    17.530673    18.871593     0.116522
H     39.186493    16.565509    17.293297     0.112462
H     37.653572    17.630539    15.863516     0.125462
H     36.473258    16.253015    20.178030     0.120935
H     38.782628    10.003749    14.675389     0.101169
H      9.267040     8.563472    12.868025     0.120472
H     11.270499     7.462690    12.467787     0.112933
H     13.087079     7.810131    13.874913     0.124284
H     12.896167     9.250407    15.682276     0.099660
H     27.207964     1.458864     1.266161     0.113043
H     27.301257     3.473021     2.383807     0.125053
H     23.290682     3.766524     2.099361     0.122974
H     23.312530     1.773813     0.893613     0.105331
H     23.987342     6.012497     6.008602     0.120996
H     24.017190     4.301907     4.475616     0.102615
H     26.177235     5.534997     0.221515     0.154952
H     40.757090    14.808701    25.056401     0.145076
H     27.635280     5.281161     0.740062     0.145989
H     26.279874    10.264982     3.780863     0.148381
H     27.414360     9.564477     4.601477     0.159689
H     27.704757    10.096565     3.154076     0.136012
H     25.103243     9.548093     8.898370     0.116522
H     24.087534     9.759803     4.478133     0.112462
H     23.831503    11.694460     5.789604     0.125462
H     25.594040     7.728385     7.541589     0.120935
H     30.121719    11.434493     1.183093     0.101169
H     44.762986    21.148948    25.011091     0.120472
H     44.837964    20.817462    22.715387     0.112933
H     43.706064    19.024667    21.763878     0.124284
H     42.508099    17.563357    23.108073     0.099660
H     13.613557     8.556458    22.033221     0.113043
H     15.451891     9.360425    20.897955     0.125053
H     13.898686     7.934526    17.461950     0.122974
H     12.131582     7.075806    18.713008     0.105331
H     16.216787    11.526098    15.868550     0.120996
H     14.704883    10.318873    17.107022     0.102615
H     16.781987     6.702759    19.732482     0.154952
H     31.649699    33.044748    20.361787     0.145076
H     17.215450     7.636364    20.915575     0.145989
H     21.046377     9.446603    16.676578     0.148381
H     20.935103    10.640323    17.683466     0.159689
H     21.541005     9.270620    18.151668     0.136012
H     19.874625    14.083588    14.393460     0.116522
H     19.603771     9.571311    14.818870     0.112462
H     21.213129    10.473616    13.361400     0.125462
H     18.474013    13.187246    16.014549     0.120935
H     23.827861     7.880589    20.238443     0.101169
H     39.116404    33.220725    21.043953     0.120472
H     38.854733    31.106844    21.965256     0.112933
H     36.743789    30.140987    22.073496     0.124284
H     34.898549    31.291486    21.267986     0.099660
H     13.790826    23.512427     0.991784     0.113043
H     15.339675    22.831045     2.557495     0.125053
H     13.365253    19.335569     2.925009     0.122974
H     11.799813    20.154489     1.407126     0.105331
H     17.617048    17.959126     3.841277     0.120996
H     15.856318    18.886122     2.693425     0.102615
H     13.571632    22.467807     5.190506     0.154952
H     43.790176    23.482483     6.265359     0.145076
H     14.600328    23.580817     4.787751     0.145989
H     17.948238    20.361893     8.576166     0.148381
H     18.962377    21.119453     7.654864     0.159689
H     18.015144    21.925798     8.611407     0.136012
H     21.552987    17.213108     6.300600     0.116522
H     17.406613    18.178272     7.878896     0.112462
H     18.939534    17.113242     9.308677     0.125462
H     20.119848    18.490766     4.994163     0.120935
H     17.810478    24.740032    10.496804     0.101169
H     47.326066    26.180309    12.304168     0.120472
H     45.322607    27.281091    12.704406     0.112933
H     43.506027    26.933650    11.297280     0.124284
H     43.696939    25.493374     9.489917     0.099660
H     28.466807    14.483642    13.852258     0.113043
H     30.305141    13.655354    14.969903     0.125053
H     28.751936     9.946121    14.685457     0.122974
H     26.984832    10.867380    13.479709     0.105331
H     31.070037     9.550978    18.594699     0.120996
H     29.558133    10.351700    17.061712     0.102615
H     31.635237    11.719892    12.807612     0.154952
H     33.059646    12.271566    12.470304     0.145076
H     32.068700    13.134967    13.326159     0.145989
H     35.899627     9.670924    16.366960     0.148381
H     35.788353    10.999602    17.187573     0.159689
H     36.394255    11.017772    15.740172     0.136012
H     34.727875     8.946088    21.484467     0.116522
H     34.457021     7.944527    17.064230     0.112462
H     36.066379     6.840708    18.375701     0.125462
H     33.327263    10.207240    20.127686     0.120935
H     38.681111    12.567624    13.769190     0.101169
H     40.526351    12.974606    12.424994     0.120472
H     10.558180    13.191477    10.129290     0.112933
H     38.153736    12.993417     9.177782     0.124284
H     36.308496    12.586435    10.521977     0.099660
H     28.644076    17.386454     9.447124     0.113043
H     30.192925    18.661955     8.311858     0.125053
H     28.218503    17.922164     4.875854     0.122974
H     26.653063    16.734960     6.126912     0.105331
H     32.470298    18.363999     3.282454     0.120996
H     30.709568    17.562080     4.520926     0.102615
H     28.424882    21.050755     7.146386     0.154952
H     28.936926    22.388233     7.775690     0.145076
H     29.453578    21.014802     8.329479     0.145989
H     32.801488    23.611813     4.090481     0.148381
H     33.815627    22.972382     5.097369     0.159689
H     32.868394    24.132534     5.565572     0.136012
H     36.406237    20.468499     1.807363     0.116522
H     32.259863    22.268940     2.232774     0.112462
H     33.792784    23.295751     0.775304     0.125462
H     34.973098    19.625138     3.428453     0.120935
H     32.663728    26.800869     7.652347     0.101169
H     32.472816    28.966997     8.457857     0.120472
H     17.026054     3.199628     9.379159     0.112933
H     28.652777    28.244925     9.487400     0.124284
H     28.843689    26.078797     8.681889     0.099660
H     25.798017    19.029543    13.577881     0.113043
H     25.891310    20.719073    15.143591     0.125053
H     21.880735    20.540225    15.511105     0.122974
H     21.902583    18.773659    13.993222     0.105331
H     22.577395    24.954635    16.427373     0.120996
H     22.607243    22.965012    15.279521     0.102615
H     24.767288    19.306807    17.776603     0.154952
H     25.903840    19.304242    18.851455     0.145076
H     26.225333    19.720464    17.373848     0.145989
H     24.869927    24.162631    21.162263     0.148381
H     26.004413    24.724160    20.240960     0.159689
H     26.294810    23.514568    21.197504     0.136012
H     23.693296    28.802092    18.886696     0.116522
H     22.677587    24.667809    20.464993     0.112462
H     22.421556    26.516750    21.894773     0.125462
H     24.184093    26.945909    17.580260     0.120935
H     28.711772    22.058512    23.082901     0.101169
H     29.909736    21.236488    24.890264     0.120472
H     16.541411    10.698621     0.118309     0.112933
H     28.852814    17.489070    23.883377     0.124284
H     27.654849    18.311094    22.076013     0.099660
Pd    20.855850    22.718869    11.749373     0.171417
Pd    25.705861    10.342622    17.927636     0.171417
Pd    29.697500    13.755754     4.242521     0.171417
Pd    28.287553    25.688861    24.335469     0.171417
Pd    35.709100    27.361404     5.341539     0.171417
Pd    40.559111    11.138871    16.828618     0.171417
Pd    28.305553     9.054920     0.836724     0.171417
Pd    20.884006     7.382377    19.830654     0.171417
Pd    16.033995    23.604910     8.343575     0.171417
Pd    35.737256    12.024912    13.422820     0.171417
Pd    30.887245    24.401159     7.244557     0.171417
Pd    26.895606    20.988027    20.929672     0.171417
C     30.161827    21.396724    12.508063     0.616964
C     28.054792    21.175532    11.178971    -0.091300
C     26.966754    21.658346    10.494287    -0.155682
C     26.914625    23.034277    10.255151     0.108535
C     27.875337    23.884876    10.667975    -0.171560
C     28.941649    23.310303    11.387900    -0.089163
C     29.055965    21.992611    11.667311    -0.044231
C     25.792500    23.631122     9.449641    -0.002673
C     25.218692    24.854568     7.388039    -0.150451
C     26.133954    24.298510     8.301789    -0.161043
C     23.434735    24.166052     8.802716     0.048883
C     20.159170    27.639122     4.019999     0.583220
C     23.869991    24.898322     7.675002    -0.006560
C     22.341613    23.268816    10.655389     0.009321
C     24.429292    23.638614     9.739121     0.035727
C     24.223136    22.499870    12.034825    -0.354460
C     20.855928    24.129404     8.860612    -0.365029
C     22.850841    25.574800     6.708389     0.095672
C     21.886877    25.956882     4.601477    -0.124498
C     22.044901    26.566370     7.211833    -0.150395
C     21.086181    27.256239     6.431495    -0.088562
C     21.038784    26.924398     5.152748    -0.022176
C     22.762202    25.232230     5.396918    -0.140473
C     18.019252    22.090634    12.321788     0.050021
C     16.910976    21.846114    13.127299    -0.114693
C     17.071049    21.720065    14.504218    -0.041216
C     18.333739    21.835062    15.073109    -0.124964
C     19.438690    22.081188    14.266844     0.052719
C     30.192727    18.501343    16.434925     0.616964
C     28.051539    17.225119    16.638820    -0.091300
C     27.113123    16.481219    17.310917    -0.155682
C     27.269163    16.343575    18.692871     0.108535
C     28.290048    16.902841    19.372520    -0.171560
C     29.223003    17.625150    18.602251    -0.089163
C     29.145413    17.792718    17.263090    -0.044232
C     26.244616    15.605158    19.510967    -0.002672
C     24.577922    15.807496    21.315813    -0.150451
C     25.611905    16.309148    20.502751    -0.161043
C     24.778075    13.705401    20.220823     0.048883
C     20.207959    12.351408    25.011091     0.583220
C     24.222902    14.475231    21.267986    -0.006560
C     25.604011    12.060438    18.791042     0.009321
C     25.875090    14.263987    19.427899     0.035727
C     27.410723    13.253512    17.630604    -0.354462
C     23.649946    11.386033    20.167961    -0.365029
C     23.130568    13.886691    22.211943     0.095672
C     21.015169    13.879215    23.231417    -0.124498
C     23.467931    12.811711    22.997316    -0.150395
C     22.564506    12.195070    23.895963    -0.088562
C     21.367300    12.749469    23.979031    -0.022176
C     21.883990    14.419898    22.295011    -0.140473
C     24.732700     7.655525    17.152332     0.050021
C     24.845790     6.355319    16.669026    -0.114693
C     26.049960     5.923739    16.120272    -0.041216
C     27.135381     6.788892    16.052307    -0.124964
C     27.020593     8.086232    16.537376     0.052719
C     32.729786    17.248504    12.460236     0.616964
C     31.579027    15.431364    11.184005    -0.091300
C     31.517196    14.410404    10.267738    -0.155682
C     32.720586    13.974698     9.706398     0.108535
C     33.913862    14.513959    10.026084    -0.171560
C     33.884035    15.575307    10.952421    -0.089163
C     32.760721    16.058350    11.528864    -0.044231
C     32.745016    12.813378     8.749854    -0.002673
C     33.576349    10.522474     8.379823    -0.150451
C     33.494677    11.723425     9.109817    -0.161043
C     32.155061    11.468190     6.723493     0.048883
C     33.769839     5.523822     3.944483     0.583220
C     33.005028    10.414286     7.128765    -0.006560
C     30.860276    13.051461     5.605847     0.009321
C     32.134795    12.708664     7.501314     0.035727
C     31.026032    14.993385     7.101076    -0.354460
C     30.955374    10.811920     4.536029    -0.365029
C     33.147071     9.117264     6.275428     0.095672
C     33.051561     6.793532     5.950706    -0.124498
C     33.666582     9.231943     5.009266    -0.150395
C     33.847912     8.126825     4.143343    -0.088562
C     33.530545     6.945338     4.644270    -0.022176
C     32.801474     7.894737     6.756217    -0.140473
C     27.853607    13.600182     1.930707     0.050021
C     27.134022    14.092172     0.845786    -0.114693
C     27.094057    15.462805     0.606650    -0.041216
C     27.768019    16.337973     1.449918    -0.124964
C     28.487533    15.844116     2.531567     0.052719
C     31.319839    34.585743    25.094159     0.616964
C     30.169080    32.806902    23.765067    -0.091300
C     30.107249    31.618157    23.080384    -0.155682
C     31.310639    30.949011    22.841248     0.108535
C     32.503915    31.420794    23.254072    -0.171560
C     32.474088    32.631689    23.973997    -0.089163
C     31.350774    33.329935    24.253408    -0.044231
C     31.335069    29.678266    22.035738    -0.002673
C     32.166402    28.612921    19.974135    -0.150451
C     32.084730    29.680739    20.887886    -0.161043
C     30.745114    27.333664    21.388812     0.048883
C     32.359892    22.841000    16.606096     0.583220
C     31.595081    27.390423    20.261098    -0.006560
C     29.450329    26.764912    23.241486     0.009321
C     30.724848    28.459242    22.325218     0.035727
C     29.616085    28.790728    24.620922    -0.354460
C     29.545427    25.050610    21.446708    -0.365029
C     31.737124    26.175469    19.294486     0.095672
C     31.641614    25.142952    17.187573    -0.124498
C     32.256635    25.008053    19.797930    -0.150395
C     32.437965    23.840928    19.017592    -0.088562
C     32.120598    23.948832    17.738844    -0.022176
C     31.391527    26.251451    17.983015    -0.140473
C     26.443660    23.443637    24.907885     0.050021
C     12.280772    14.312845     0.541202    -0.114693
C     12.240807    14.512632     1.918121    -0.041216
C     12.914769    15.586589     2.487013    -0.124964
C     13.634283    16.460543     1.680747     0.052719
C     45.015077    27.670420     3.848828     0.616964
C     42.908042    26.338565     4.052723    -0.091300
C     41.820004    25.838379     4.724821    -0.155682
C     41.767875    26.039815     6.106774     0.108535
C     42.728587    26.697097     6.786423    -0.171560
C     43.794899    27.202183     6.016154    -0.089163
C     43.909215    27.057161     4.676993    -0.044231
C     40.645750    25.460342     6.924870    -0.002673
C     40.071942    23.882510     8.729717    -0.150451
C     40.987204    24.577543     7.916655    -0.161043
C     38.287985    25.012272     7.634726     0.048883
C     35.012420    21.549625    12.424994     0.583220
C     38.723241    24.168822     8.681889    -0.006560
C     37.194863    26.493204     6.204946     0.009321
C     39.282542    25.737749     6.841802     0.035727
C     39.076386    27.564421     5.044507    -0.354460
C     35.709178    25.055869     7.581865    -0.365029
C     37.704091    23.461075     9.625847     0.095672
C     36.740127    21.578061    10.645320    -0.124498
C     36.898151    24.248386    10.411219    -0.150395
C     35.939431    23.721813    11.309866    -0.088562
C     35.892034    22.403324    11.392935    -0.022176
C     37.615452    22.108148     9.708915    -0.140473
C     32.872502    27.709604     4.566236     0.050021
C     18.320923     1.908209     4.082930    -0.114693
C     18.480996     3.177328     3.534176    -0.041216
C     19.743686     3.753733     3.466211    -0.124964
C     20.848637     3.064276     3.951279     0.052719
C     45.045977    12.262298    25.046332     0.616964
C     42.904789    12.058438    23.770102    -0.091300
C     41.966373    12.465323    22.853834    -0.155682
C     42.122413    13.735614    22.292494     0.108535
C     43.143298    14.555676    22.612181    -0.171560
C     44.076253    14.048779    23.538518    -0.089163
C     43.998663    12.828474    24.114961    -0.044232
C     41.097866    14.282940    21.335951    -0.002672
C     39.431172    16.060998    20.965920    -0.150451
C     40.465155    15.444691    21.695913    -0.161043
C     39.631325    14.365598    19.309589     0.048883
C     35.061209    18.495618    16.530579     0.583220
C     39.076152    15.600484    19.714862    -0.006560
C     40.457261    12.494490    18.191944     0.009321
C     40.728340    13.786165    20.087410     0.035727
C     42.263973    11.763509    19.687172    -0.354462
C     38.503196    13.592769    17.122126    -0.365029
C     37.983818    16.314101    18.861524     0.095672
C     35.868419    17.280506    18.536803    -0.124498
C     38.321181    16.725476    17.595363    -0.150395
C     37.417756    17.387283    16.729439    -0.088562
C     36.220550    17.638940    17.230366    -0.022176
C     36.737240    16.559155    19.342313    -0.140473
C     39.585950     9.564990    14.516804     0.050021
C      9.992540     8.700660    13.431882    -0.114693
C     11.196710     8.044759    13.192746    -0.041216
C     12.282131     8.249715    14.036015    -0.124964
C     12.167343     9.114827    15.117664     0.052719
C     25.273267     0.158038     0.078034     0.616964
C     26.424026     1.936879     1.407126    -0.091300
C     26.485857     3.125624     2.091809    -0.155682
C     25.282467     3.794770     2.330945     0.108535
C     24.089191     3.322987     1.918121    -0.171560
C     24.119018     2.112092     1.198196    -0.089163
C     25.242332     1.413846     0.918785    -0.044231
C     25.258037     5.065515     3.136455    -0.002673
C     24.426704     6.130860     5.198058    -0.150451
C     24.508376     5.063042     4.284307    -0.161043
C     25.847992     7.410117     3.783381     0.048883
C     24.233214    11.902781     8.566097     0.583220
C     24.998025     7.353358     4.911095    -0.006560
C     27.142777     7.978869     1.930707     0.009321
C     25.868258     6.284539     2.846975     0.035727
C     26.977021     5.953053     0.551271    -0.354460
C     27.047679     9.693171     3.725485    -0.365029
C     24.855982     8.568312     5.877707     0.095672
C     24.951492     9.600829     7.984620    -0.124498
C     24.336471     9.735728     5.374263    -0.150395
C     24.155141    10.902853     6.154601    -0.088562
C     24.472508    10.794949     7.433349    -0.022176
C     25.201579     8.492330     7.189178    -0.140473
C     30.149446    11.300144     0.264308     0.050021
C     44.312334    20.430936    24.630991    -0.114693
C     44.352299    20.231149    23.254072    -0.041216
C     43.678337    19.157192    22.685180    -0.124964
C     42.958823    18.283238    23.491446     0.052719
C     11.578029     7.073361    21.323365     0.616964
C     13.685064     8.405216    21.119470    -0.091300
C     14.773102     8.905402    20.447372    -0.155682
C     14.825231     8.703966    19.065419     0.108535
C     13.864519     8.046684    18.385770    -0.171560
C     12.798207     7.541598    19.156039    -0.089163
C     12.683891     7.686620    20.495200    -0.044231
C     15.947356     9.283439    18.247323    -0.002673
C     16.521164    10.861271    16.442476    -0.150451
C     15.605902    10.166238    17.255538    -0.161043
C     18.305121     9.731509    17.537467     0.048883
C     21.580686    13.194156    12.747199     0.583220
C     17.869865    10.574959    16.490304    -0.006560
C     19.398243     8.250577    18.967247     0.009321
C     17.310564     9.006032    18.330391     0.035727
C     17.516720     7.179360    20.127686    -0.354460
C     20.883928     9.687912    17.590328    -0.365029
C     18.889015    11.282706    15.546346     0.095672
C     19.852979    13.165720    14.526873    -0.124498
C     19.694955    10.495395    14.760974    -0.150395
C     20.653675    11.021968    13.862327    -0.088562
C     20.701072    12.340457    13.779258    -0.022176
C     18.977654    12.635633    15.463278    -0.140473
C     23.720604     7.034177    20.605957     0.050021
C     38.272183    32.835572    21.089263    -0.114693
C     38.112110    31.566453    21.638017    -0.041216
C     36.849420    30.990048    21.705982    -0.124964
C     35.744469    31.679505    21.220914     0.052719
C     11.547129    22.481483     0.125861     0.616964
C     13.688317    22.685343     1.402091    -0.091300
C     14.626733    22.278458     2.318359    -0.155682
C     14.470693    21.008167     2.879699     0.108535
C     13.449808    20.188105     2.560012    -0.171560
C     12.516853    20.695002     1.633675    -0.089163
C     12.594443    21.915307     1.057232    -0.044231
C     15.495240    20.460841     3.836242    -0.002672
C     17.161934    18.682783     4.206273    -0.150451
C     16.127951    19.299090     3.476280    -0.161043
C     16.961781    20.378183     5.862604     0.048883
C     21.531897    16.248163     8.641614     0.583220
C     17.516954    19.143297     5.457331    -0.006560
C     16.135845    22.249291     6.980249     0.009321
C     15.864766    20.957616     5.084783     0.035727
C     14.329133    22.980272     5.485021    -0.354462
C     18.089910    21.151012     8.050067    -0.365029
C     18.609288    18.429680     6.310669     0.095672
C     20.724687    17.463275     6.635390    -0.124498
C     18.271925    18.018305     7.576830    -0.150395
C     19.175350    17.356498     8.442754    -0.088562
C     20.372556    17.104841     7.941827    -0.022176
C     19.855866    18.184626     5.829880    -0.140473
C     17.007156    25.178791    10.655389     0.050021
C     46.600566    26.043121    11.740311    -0.114693
C     45.396396    26.699022    11.979447    -0.041216
C     44.310975    26.494066    11.136178    -0.124964
C     44.425763    25.628954    10.054529     0.052719
C     26.431279    13.347057    12.664130     0.616964
C     28.538314    13.568249    13.993222    -0.091300
C     29.626352    13.085435    14.677906    -0.155682
C     29.678481    11.709504    14.917042     0.108535
C     28.717769    10.858905    14.504218    -0.171560
C     27.651457    11.433478    13.784293    -0.089163
C     27.537141    12.751170    13.504882    -0.044231
C     30.800606    11.112659    15.722552    -0.002673
C     31.374414     9.889213    17.784154    -0.150451
C     30.459152    10.445271    16.870404    -0.161043
C     33.158371    10.577729    16.369477     0.048883
C     36.433936     7.104659    21.152194     0.583220
C     32.723115     9.845459    17.497191    -0.006560
C     34.251493    11.474965    14.516804     0.009321
C     32.163814    11.105167    15.433072     0.035727
C     32.369970    12.243911    13.137368    -0.354460
C     35.737178    10.614377    16.311581    -0.365029
C     33.742265     9.168981    18.463804     0.095672
C     34.706229     8.786899    20.570716    -0.124498
C     34.548205     8.177411    17.960360    -0.150395
C     35.506925     7.487542    18.740698    -0.088562
C     35.554322     7.819383    20.019445    -0.022176
C     33.830904     9.511551    19.775275    -0.140473
C     38.573854    12.653147    12.850405     0.050021
C     39.682130    12.897667    12.044894    -0.114693
C     39.522057    13.023716    10.667975    -0.041216
C     38.259367    12.908719    10.099084    -0.124964
C     37.154416    12.662593    10.905349     0.052719
C     26.400379    16.242438     8.737268     0.616964
C     28.541567    17.518662     8.533373    -0.091300
C     29.479983    18.262562     7.861276    -0.155682
C     29.323943    18.400206     6.479322     0.108535
C     28.303058    17.840940     5.799673    -0.171560
C     27.370103    17.118631     6.569942    -0.089163
C     27.447693    16.951063     7.909103    -0.044231
C     30.348490    19.138623     5.661226    -0.002672
C     32.015184    18.936285     3.856380    -0.150451
C     30.981201    18.434633     4.669442    -0.161043
C     31.815031    21.038380     4.951370     0.048883
C     36.385147    22.392373     0.161102     0.583220
C     32.370204    20.268550     3.904207    -0.006560
C     30.989095    22.683343     6.381151     0.009321
C     30.718016    20.479794     5.744294     0.035727
C     29.182383    21.490269     7.541589    -0.354462
C     32.943160    23.357748     5.004232    -0.365029
C     33.462538    20.857090     2.960250     0.095672
C     35.577937    20.864566     1.940776    -0.124498
C     33.125175    21.932070     2.174877    -0.150395
C     34.028600    22.548711     1.276230    -0.088562
C     35.225806    21.994312     1.193162    -0.022176
C     34.709116    20.323883     2.877182    -0.140473
C     31.860406    27.088256     8.019861     0.050021
C     31.747316    28.388462     8.503167    -0.114693
C     30.543146    28.820042     9.051921    -0.041216
C     29.457725    27.954889     9.119886    -0.124964
C     29.572513    26.657549     8.634817     0.052719
C     23.863320    17.495277    12.711957     0.616964
C     25.014079    19.312417    13.988188    -0.091300
C     25.075910    20.333377    14.904455    -0.155682
C     23.872520    20.769083    15.465795     0.108535
C     22.679244    20.229822    15.146109    -0.171560
C     22.709071    19.168474    14.219772    -0.089163
C     23.832385    18.685431    13.643329    -0.044231
C     23.848090    21.930403    16.422339    -0.002673
C     23.016757    24.221307    16.792370    -0.150451
C     23.098429    23.020356    16.062376    -0.161043
C     24.438045    23.275591    18.448700     0.048883
C     22.823267    29.219959    21.227710     0.583220
C     23.588078    24.329495    18.043428    -0.006560
C     25.732830    21.692320    19.566346     0.009321
C     24.458311    22.035117    17.670879     0.035727
C     25.567074    19.750396    18.071117    -0.354460
C     25.637732    23.931861    20.636164    -0.365029
C     23.446035    25.626517    18.896765     0.095672
C     23.541545    27.950249    19.221487    -0.124498
C     22.926524    25.511838    20.162927    -0.150395
C     22.745194    26.616956    21.028850    -0.088562
C     23.062561    27.798443    20.527923    -0.022176
C     23.791632    26.849044    18.415976    -0.140473
C     28.739499    21.143599    23.241486     0.050021
C     29.459084    20.651609    24.326407    -0.114693
C     29.499049    19.280976    24.565543    -0.041216
C     28.825087    18.405808    23.722275    -0.124964
C     28.105573    18.899665    22.640626     0.052719
I     20.903079    20.410182    10.618134    -0.360784
I     21.029553    25.074921    12.817429    -0.407236
I     24.127258    11.196684    16.086290    -0.360783
I     27.344064     9.706066    19.833674    -0.407236
I     27.660112    13.019436     5.627747    -0.360784
I     31.877105    14.486737     3.043822    -0.407236
I     26.250165    26.775744    23.204231    -0.360784
I     17.023855    16.524411     0.231332    -0.407237
I     35.756329    25.567197     3.500193    -0.360784
I     22.439500     2.619695     7.247578    -0.407236
I     38.980508     9.655252    18.213844    -0.360783
I     12.490814    12.751727    15.629918    -0.407236
I     30.342941     7.968037     1.967962    -0.360784
I     39.569251    18.219370    24.940861    -0.407237
I     20.836777     9.176584    21.672000    -0.360784
I     34.153606    32.124086    17.924615    -0.407236
I     17.612598    25.088529     6.958349    -0.360783
I     44.102292    21.992054     9.542275    -0.407236
I     35.690027    14.333599    14.554059    -0.360784
I     35.563553     9.668860    12.354764    -0.407236
I     32.465848    23.547097     9.085903    -0.360783
I     29.249042    25.037715     5.338519    -0.407236
I     28.932994    21.724345    19.544446    -0.360784
I     24.716001    20.257044    22.128371    -0.407236
N     22.253084    23.885605     9.442090     0.034872
N     23.698768    23.109884    10.808940     0.046098
N     19.280315    22.208279    12.890680    -0.120392
N     24.707201    12.416269    19.755137     0.034872
N     26.304132    13.227053    18.592182     0.046098
N     25.818120     8.518854    17.086885    -0.120392
N     31.370233    11.786993     5.643606     0.034872
N     31.332712    13.596826     6.776354     0.046098
N     28.529195    14.474526     2.771458    -0.120392
N     29.960286    26.406846    22.028186     0.034872
N     29.922765    28.047070    23.395036     0.046098
N     13.675945    16.261799     0.304584    -0.120392
N     37.106334    25.532451     7.169041     0.034872
N     38.552018    26.589597     6.006085     0.046098
N     20.690262     1.796199     4.500788    -0.120392
N     39.560451    13.521461    18.229702     0.034872
N     41.157382    12.668985    19.362451     0.046098
N     10.964870     9.771770    15.357555    -0.120392
N     26.632820     8.336935     3.144007     0.034872
N     26.670341     6.696711     1.777157     0.046098
N     42.917161    18.481982    24.867609    -0.120392
N     19.486772     9.211330    18.003152     0.034872
N     18.041088     8.154184    19.166108     0.046098
N     35.902844    32.947582    20.671405    -0.120392
N     17.032655    21.222320     6.942491     0.034872
N     15.435724    22.074796     5.809742     0.046098
N     45.628236    24.972011     9.814638    -0.120392
N     34.340022    10.858176    15.730103     0.034872
N     32.894338    11.633897    14.363253     0.046098
N     37.312791    12.535502    12.281513    -0.120392
N     31.885905    22.327512     5.417056     0.034872
N     30.288974    21.516728     6.580011     0.046098
N     30.774986    26.224927     8.085308    -0.120392
N     25.222873    22.956788    19.528587     0.034872
N     25.260394    21.146955    18.395839     0.046098
N     28.063911    20.269255    22.400735    -0.120392
O     30.095343    20.139467    12.585593    -0.544022
O     30.951789    22.195384    12.921642    -0.510468
O      6.862870     0.935993     2.850751    -0.465940
O      5.782635     1.722693     4.710472    -0.546671
O     29.879042    18.585975    15.216087    -0.544022
O     31.122552    18.915341    17.064985    -0.510468
O      5.781367     4.762104     0.001259    -0.465940
O      7.086943     2.888187     0.169409    -0.546671
O     31.578546    17.480962    12.920383    -0.544022
O     33.799474    17.748367    12.657334    -0.510468
O      3.940373     4.483567     4.524702    -0.465940
O      4.153062     5.839701     2.691663    -0.546671
O      3.281993     0.351631    -0.000503    -0.544022
O      5.502921     0.184983     0.335545    -0.510468
O     32.236926    23.068251    15.436847    -0.465940
O     32.449615    21.748945    17.296569    -0.546671
O      1.798790     0.861759     2.629991    -0.544022
O      2.655236     1.821602     4.478888    -0.510468
O     35.159423    20.372368    12.587355    -0.465940
O     34.079188    22.384627    12.755505    -0.546671
O      1.582489     2.877343     0.334287    -0.544022
O      2.825999     4.736835     0.071237    -0.510468
O     34.077920    18.856718    17.110798    -0.465940
O     35.383496    18.432681    15.277759    -0.546671
O     32.685914    20.066618    14.538452    -1.021000
O      4.389361     2.694728     1.952355    -1.021000
O     39.867810    26.139004     0.000503    -0.544022
O     51.090185    34.558798    24.836648    -0.510468
O     24.356180    11.675530     9.735346    -0.465940
O     24.143491    12.994836     7.875624    -0.546671
O     41.351013     7.391387    22.542202    -0.544022
O     53.937870    32.922179    20.693305    -0.510468
O     21.433683    14.371413    12.584838    -0.465940
O     22.513918    12.359154    12.416688    -0.546671
O     25.304117    31.866438    24.837906    -0.544022
O     53.767107    30.006946    25.100956    -0.510468
O     22.515186    15.887063     8.061395    -0.465940
O     21.209610    16.311100     9.894434    -0.546671
O     26.497763    14.604314    12.586600    -0.544022
O     25.641317    12.548397    12.250551    -0.510468
O     36.286933     7.317153    22.321442    -0.465940
O     50.810471    33.021088    20.461721    -0.546671
O     26.714064    16.157806     9.956106    -0.544022
O     25.470554    15.828440     8.107208    -0.510468
O     37.368436    21.728531    -0.001259    -0.465940
O     49.506163    31.855594    25.002784    -0.546671
O     25.014560    17.262819    12.251810    -0.544022
O     22.793632    16.995414    12.514859    -0.510468
O     22.946233    30.260214    20.647491    -0.465940
O     52.440044    28.904080    22.480530    -0.546671
O     52.203745    32.049053    23.219838    -1.021000
O     23.907192    14.677163    10.633741    -1.021000

The following XYZ coordinates are in angstroms. Other properties are in atomic units.
The sperically averaged electron density of each atom fit to a function of the form exp(a - br)
eigen_1, eigen_2 and eigen_3 are the three eigenvalues of traceless quadrupole moment tensor
  atom number  atomic symbol              X              Y              Z     net charge C6 coefficient C8 coefficient C10 coefficient fluctuating dipole atomic polarizability isotropic forcefield polarizability              a              b squared Pearson coefficient          <r^3>          <r^4>         wp_QDO          m_QDO          q_QDO       dipole_x       dipole_y       dipole_z         dipole            Qxy            Qxz            Qyz     Q(x^2-y^2)  Q(3z^2 - R^2)        eigen_1        eigen_2        eigen_3 static polarizability      alpha(xx)      alpha(xy)      alpha(xz)      alpha(yy)      alpha(yz)      alpha(zz) atomic spin moment
            1             Zn      32.593880      21.938731      14.006060       0.922325      88.441548 0.17236344E+04  0.53927899E+05                                16.495124                           13.777614       0.166683       1.920933                    0.998711      45.724274     125.238272       0.474028       0.412985      -1.130727      -0.027680       0.046032      -0.018962       0.056962      -0.007783      -0.003838      -0.050500      -0.187816      -0.110024      -0.077183      -0.050768       0.127951             20.900772      19.374603      -0.322736      -3.241556      17.083846       2.402867      26.243867          -0.000000
            2             Zn      32.713252      19.949538      16.483255       0.922324      88.441654 0.17236372E+04  0.53928005E+05                                16.495135                           13.777623       0.166683       1.920933                    0.998711      45.724316     125.238410       0.474028       0.412985      -1.130727      -0.015805      -0.023021       0.049652       0.056966      -0.013048       0.000217      -0.007059       0.004045       0.383056      -0.077180      -0.050765       0.127945             20.900785      22.694260      -4.865412      -0.373183      23.457837       0.977980      16.550258          -0.000000
            3             Zn      34.313713      19.271209      13.821296       0.922325      88.441555 0.17236348E+04  0.53927912E+05                                16.495125                           13.777615       0.166683       1.920933                    0.998711      45.724275     125.238273       0.474028       0.412985      -1.130727       0.028522      -0.032198      -0.037342       0.056962      -0.069488      -0.061816       0.017390       0.092103      -0.128695      -0.077183      -0.050768       0.127951             20.900772      17.292495       0.870828       0.486803      23.201520      -5.301156      22.208301          -0.000000
            4             Zn       6.017160       1.765455       1.419963       0.922325      88.441550 0.17236347E+04  0.53927910E+05                                16.495124                           13.777615       0.166683       1.920933                    0.998711      45.724274     125.238271       0.474028       0.412985      -1.130727       0.028522      -0.045515      -0.018962       0.056962      -0.080388      -0.046771       0.019431       0.098327      -0.110024      -0.077183      -0.050768       0.127951             20.900770      17.292491       0.733887       0.675823      19.165962      -3.978019      26.243858          -0.000000
            5             Zn       4.297327       2.772089       3.897159       0.922324      88.441667 0.17236373E+04  0.53928010E+05                                16.495136                           13.777623       0.166683       1.920933                    0.998711      45.724316     125.238410       0.474028       0.412985      -1.130727      -0.027682      -0.003676       0.049652       0.056966      -0.006071      -0.006196       0.003388      -0.023451       0.383056      -0.077180      -0.050765       0.127945             20.900788      19.374614      -3.180773       0.703232      26.777498      -0.775357      16.550251          -0.000000
            6             Zn       4.416699       4.506262       1.235200       0.922325      88.441540 0.17236342E+04  0.53927892E+05                                16.495123                           13.777613       0.166683       1.920933                    0.998711      45.724275     125.238274       0.474028       0.412985      -1.130727      -0.015805       0.040006      -0.037342       0.056962      -0.003859      -0.012466      -0.062993      -0.166546      -0.128695      -0.077183      -0.050768       0.127951             20.900770      22.694238      -1.870425      -4.506993      17.799766       2.833079      22.208306          -0.000000
            7             Zn      31.149977      19.123672      13.855278       0.915577      85.363130 0.17780345E+04  0.56053717E+05                                16.096395                           13.979946       0.113566       1.902683                    0.998696      46.041683     126.512968       0.471346       0.412194      -1.131471      -0.026408      -0.016212      -0.011746       0.033139       0.070672       0.051203       0.031435       0.071729      -0.112954      -0.060426      -0.060426       0.120852             19.452580      18.083562      -1.769092      -1.281716      19.879098      -0.786884      20.395078           0.000001
            8             Zn       2.853424       1.751781       1.269182       0.915577      85.363142 0.17780342E+04  0.56053704E+05                                16.096396                           13.979944       0.113566       1.902683                    0.998696      46.041683     126.512967       0.471346       0.412194      -1.131471      -0.026408      -0.016212      -0.011746       0.033139       0.070672       0.051203       0.031435       0.071729      -0.112954      -0.060426      -0.060426       0.120852             19.452584      18.083561      -1.769092      -1.281729      19.879100      -0.786875      20.395090           0.000001
            9             Zn      50.575946      32.978326      23.752230       0.922325      88.441551 0.17236348E+04  0.53927911E+05                                16.495125                           13.777615       0.166683       1.920933                    0.998711      45.724274     125.238272       0.474028       0.412985      -1.130727      -0.028522       0.045515       0.018962       0.056962      -0.080388      -0.046771       0.019431       0.098327      -0.110023      -0.077183      -0.050768       0.127951             20.900771      17.292491       0.733887       0.675824      19.165963      -3.978019      26.243859          -0.000000
           10             Zn      52.295779      31.971692      21.275034       0.922324      88.441667 0.17236373E+04  0.53928010E+05                                16.495136                           13.777623       0.166683       1.920933                    0.998711      45.724316     125.238410       0.474028       0.412985      -1.130727       0.027682       0.003676      -0.049652       0.056966      -0.006071      -0.006196       0.003388      -0.023451       0.383056      -0.077180      -0.050765       0.127945             20.900788      19.374614      -3.180773       0.703232      26.777498      -0.775357      16.550251          -0.000000
           11             Zn      52.176407      30.237519      23.936993       0.922325      88.441539 0.17236342E+04  0.53927891E+05                                16.495123                           13.777613       0.166683       1.920933                    0.998711      45.724275     125.238272       0.474028       0.412985      -1.130727       0.015805      -0.040006       0.037342       0.056962      -0.003859      -0.012466      -0.062993      -0.166546      -0.128695      -0.077183      -0.050768       0.127951             20.900770      22.694238      -1.870425      -4.506993      17.799766       2.833079      22.208305          -0.000000
           12             Zn      23.999226      12.805050      11.166133       0.922325      88.441549 0.17236345E+04  0.53927900E+05                                16.495124                           13.777614       0.166683       1.920933                    0.998711      45.724275     125.238272       0.474028       0.412985      -1.130727       0.027680      -0.046032       0.018962       0.056962      -0.007783      -0.003838      -0.050500      -0.187816      -0.110024      -0.077183      -0.050768       0.127951             20.900771      19.374603      -0.322736      -3.241555      17.083845       2.402867      26.243866          -0.000000
           13             Zn      23.879854      14.794243       8.688938       0.922324      88.441654 0.17236371E+04  0.53928005E+05                                16.495135                           13.777623       0.166683       1.920933                    0.998711      45.724316     125.238409       0.474028       0.412985      -1.130727       0.015805       0.023021      -0.049652       0.056966      -0.013048       0.000217      -0.007059       0.004045       0.383056      -0.077180      -0.050765       0.127945             20.900785      22.694260      -4.865412      -0.373183      23.457837       0.977980      16.550258          -0.000000
           14             Zn      22.279393      15.472572      11.350897       0.922325      88.441555 0.17236348E+04  0.53927912E+05                                16.495125                           13.777615       0.166683       1.920933                    0.998711      45.724275     125.238273       0.474028       0.412985      -1.130727      -0.028522       0.032198       0.037342       0.056962      -0.069488      -0.061816       0.017390       0.092103      -0.128695      -0.077183      -0.050768       0.127951             20.900772      17.292495       0.870828       0.486803      23.201520      -5.301156      22.208301          -0.000000
           15             Zn      53.739682      32.992000      23.903011       0.915577      85.363141 0.17780342E+04  0.56053704E+05                                16.096396                           13.979944       0.113566       1.902683                    0.998696      46.041683     126.512966       0.471346       0.412194      -1.131471       0.026408       0.016212       0.011746       0.033139       0.070672       0.051203       0.031435       0.071729      -0.112954      -0.060426      -0.060426       0.120852             19.452583      18.083561      -1.769092      -1.281729      19.879100      -0.786874      20.395090           0.000001
           16             Zn      25.443129      15.620109      11.316915       0.915577      85.363129 0.17780345E+04  0.56053715E+05                                16.096395                           13.979945       0.113566       1.902683                    0.998696      46.041683     126.512966       0.471346       0.412194      -1.131471       0.026408       0.016212       0.011746       0.033139       0.070672       0.051203       0.031435       0.071729      -0.112954      -0.060426      -0.060426       0.120852             19.452579      18.083562      -1.769092      -1.281716      19.879098      -0.786884      20.395078           0.000001
           17              H      28.126299      20.260139      11.319935       0.113043       1.033398 0.73731654E+01  0.70350167E+02                                 1.635586                            1.546859      -0.895308       2.451673                    0.999131       3.315744       8.912173       0.527492       1.216967      -0.723737       0.002448      -0.039000       0.005069       0.039404       0.004646       0.004766      -0.001070      -0.018130      -0.033939      -0.013868      -0.001975       0.015843              1.694772       1.484095      -0.143764       0.076445       2.150195      -0.169962       1.450025           0.000000
           18              H      26.287965      21.088427      10.202290       0.125053       1.072244 0.78819373E+01  0.76155058E+02                                 1.663082                            1.593331      -0.790833       2.508861                    0.999753       3.195112       8.526457       0.524844       1.207842      -0.728095      -0.025775      -0.025291      -0.010045       0.037481       0.004441       0.010400      -0.001509      -0.005999      -0.039773      -0.018595       0.005885       0.012710              1.690431       1.957557       0.252344       0.138163       1.665275       0.105680       1.448460           0.000000
           19              H      27.841170      24.797660      10.486736       0.122974       1.145668 0.83200837E+01  0.81922396E+02                                 1.770936                            1.660305      -0.909592       2.451813                    0.998747       3.354091       9.195827       0.500670       1.242452      -0.719093       0.000146       0.035446      -0.004970       0.035793       0.000849       0.010204      -0.001508      -0.016661      -0.035956      -0.018540       0.004125       0.014415              1.823712       1.585147       0.051973       0.052932       2.334216      -0.285873       1.551774           0.000001
           20              H      29.608274      23.876401      11.692484       0.105331       1.328254 0.10133743E+02  0.10469996E+03                                 1.945684                            1.825701      -1.078988       2.364005                    0.996760       3.571758       9.992786       0.480628       1.233448      -0.721247       0.027243       0.025291       0.013050       0.039397       0.006132       0.009883       0.003776      -0.017979      -0.027810      -0.017019      -0.000298       0.017316              2.010834       2.278908       0.404700       0.367146       1.980901       0.111648       1.772692           0.000000
           21              H      25.523069      25.192803       6.577494       0.120996       1.348247 0.10285685E+02  0.10790007E+03                                 2.060799                            1.912692      -1.197253       2.321546                    0.994881       3.676730      10.761968       0.437753       1.333792      -0.699191       0.013148       0.009925      -0.034953       0.038640      -0.003155      -0.000640      -0.009909       0.014053       0.021466      -0.015550       0.003906       0.011644              2.119892       2.105246       0.062843      -0.210197       1.732858      -0.483663       2.521571          -0.000000
           22              H      27.034973      24.392081       8.110481       0.102615       1.085764 0.75847417E+01  0.74875374E+02                                 1.860969                            1.690444      -1.414600       2.199480                    0.992336       3.994313      11.926310       0.439153       1.412836      -0.678676       0.031622       0.005942      -0.008741       0.033341       0.001589       0.001357      -0.007324       0.010832      -0.001540      -0.010784       0.004825       0.005958              2.028050       2.944693       0.040541      -0.141515       1.514239      -0.117508       1.625219           0.000000
           23              H      24.957869      23.023889      12.364581       0.154952       1.022641 0.78059829E+01  0.75712570E+02                                 1.669469                            1.628772      -0.727676       2.557145                    0.999919       3.148095       8.591558       0.495498       1.274454      -0.713894       0.015645       0.014822       0.010206       0.023845       0.006231       0.009693      -0.002969      -0.005717       0.005215      -0.013948       0.004500       0.009447              1.689554       1.965018       0.290260       0.205141       1.492675       0.087310       1.610969           0.000001
           24              H      23.533460      22.472215      12.701889       0.145076       1.077721 0.79394388E+01  0.79625099E+02                                 1.888919                            1.755797      -1.578081       2.138688                    0.991642       4.017213      12.263804       0.419427       1.456096      -0.670638      -0.009091      -0.000275       0.016821       0.019123      -0.003028       0.000367      -0.003967      -0.003648       0.032163      -0.009044      -0.002774       0.011818              1.978745       2.056203       0.000761      -0.546556       1.473428      -0.157110       2.406604           0.000000
           25              H      24.524406      21.608814      11.846034       0.145989       1.009321 0.77872563E+01  0.76690166E+02                                 1.736094                            1.687448      -1.072811       2.384391                    0.996429       3.555142      10.295499       0.453569       1.371221      -0.689942       0.002607      -0.020435      -0.006184       0.021508      -0.005023       0.001790       0.003556      -0.016763       0.015989      -0.012839       0.003420       0.009419              1.768687       1.618019      -0.355822      -0.078383       2.164521      -0.025549       1.523521           0.000000
           26              H      20.693479      25.072857       8.805233       0.148381       1.130441 0.88427900E+01  0.90017724E+02                                 1.884821                            1.807542      -1.273420       2.291195                    0.994669       3.681312      10.886465       0.434259       1.385539      -0.687230      -0.004983       0.022256       0.001539       0.022859      -0.000701       0.003737       0.003938      -0.010493      -0.025656      -0.010837       0.000493       0.010344              1.923479       1.720524      -0.201288       0.023470       2.454765      -0.300539       1.595149          -0.000000
           27              H      20.804753      23.744179       7.984620       0.159689       1.068138 0.83790154E+01  0.83593552E+02                                 1.785150                            1.740206      -0.924897       2.470013                    0.998198       3.365754       9.640116       0.452988       1.355313      -0.695676      -0.001642      -0.011699      -0.021294       0.024351      -0.003521      -0.000660       0.009017       0.002428       0.006467      -0.009932      -0.000045       0.009976              1.804107       1.638181       0.099981       0.179894       1.546292       0.214618       2.227849           0.000000
           28              H      20.198851      23.726009       9.432021       0.136012       1.112854 0.81953550E+01  0.82960122E+02                                 1.932579                            1.784739      -1.612538       2.109945                    0.992332       4.182666      12.886178       0.415137       1.457515      -0.669554      -0.017387      -0.006195       0.005776       0.019340       0.001532       0.000770       0.001813       0.018952      -0.021849      -0.008513      -0.004768       0.013282              2.011368       2.374929       0.337839      -0.400364       1.697646      -0.320146       1.961530           0.000000
           29              H      21.865231      25.797693       3.687726       0.116522       1.130520 0.80030130E+01  0.77087353E+02                                 1.671364                            1.562286      -0.922072       2.441663                    0.998855       3.211121       8.365658       0.556004       1.143664      -0.743203       0.003428      -0.009535      -0.038872       0.040171      -0.010468      -0.002990       0.009711      -0.001203       0.037329      -0.017480      -0.001267       0.018747              1.746170       1.469710      -0.112040       0.231837       1.397391      -0.029140       2.371407          -0.000000
           30              H      22.136085      26.799254       8.107963       0.112462       1.263135 0.96345602E+01  0.98140902E+02                                 1.887740                            1.787641      -0.832371       2.484755                    0.999206       3.375476       9.329510       0.483424       1.243827      -0.720855       0.001115       0.011002       0.036983       0.038601      -0.010908       0.002537       0.007140      -0.003845       0.026749      -0.017208       0.004404       0.012804              1.934641       1.638962      -0.063545       0.246831       1.680855       0.037822       2.484108          -0.000000
           31              H      20.526727      27.903073       6.796492       0.125462       1.214522 0.88697149E+01  0.88090857E+02                                 1.801415                            1.686411      -0.862921       2.477472                    0.999262       3.243251       8.718049       0.512904       1.202399      -0.730369      -0.026604       0.026701       0.016320       0.041074      -0.012823      -0.000632       0.011064      -0.007111       0.016303      -0.017906      -0.000077       0.017983              1.853439       1.910307      -0.526750      -0.057759       1.997186       0.132704       1.652825          -0.000001
           32              H      23.265843      24.536541       5.044507       0.120935       1.131858 0.82138858E+01  0.79496374E+02                                 1.670805                            1.585341      -0.820527       2.494308                    0.999564       3.134061       8.138045       0.551543       1.147435      -0.743883       0.017343      -0.028237      -0.015410       0.036546      -0.012635       0.002421       0.006425      -0.007647       0.023220      -0.018372       0.005556       0.012817              1.685763       1.730909      -0.425718      -0.045338       1.771390       0.137364       1.554989           0.000001
           33              H      17.911995      22.176157      11.403003       0.101169       1.104318 0.78726392E+01  0.78269575E+02                                 1.867952                            1.716440      -1.325059       2.250945                    0.992855       3.900774      11.603312       0.439001       1.403357      -0.681340      -0.011449       0.001336      -0.045293       0.046737       0.003997       0.004057      -0.002027       0.015705       0.040936      -0.015929       0.001068       0.014861              1.967119       1.625869      -0.047717       0.196906       1.482516      -0.162791       2.792973           0.000000
           34              H      16.066755      21.769175      12.747199       0.120472       1.376716 0.10332446E+02  0.10828536E+03                                 2.071394                            1.903156      -1.128854       2.346628                    0.996389       3.653495      10.615503       0.444593       1.314549      -0.703215      -0.035047      -0.004859      -0.010545       0.036920       0.005762      -0.007208      -0.003689       0.025673       0.013025      -0.016477      -0.000367       0.016845              2.162709       2.906040       0.079764       0.537716       1.581023      -0.036588       2.001065          -0.000001
           35              H      46.034926      21.552304      15.042903       0.112933       1.091949 0.74669968E+01  0.70014226E+02                                 1.582416                            1.470536      -0.720172       2.539543                    0.999834       3.001021       7.476038       0.601491       1.086017      -0.760125      -0.032886      -0.007855       0.021680       0.040165       0.005207      -0.001089      -0.003416       0.032187       0.025860      -0.021566       0.008358       0.013207              1.637432       1.952535       0.154270      -0.450879       1.278738      -0.137653       1.681024          -0.000001
           36              H      18.439370      21.750364      15.994411       0.124284       1.075795 0.74548209E+01  0.70071946E+02                                 1.583568                            1.483892      -0.743009       2.532179                    0.999834       3.003611       7.562100       0.588302       1.107640      -0.754225       0.002947      -0.002787       0.038395       0.038609       0.004211       0.001169      -0.003613       0.029820       0.037826      -0.022199       0.009079       0.013121              1.626904       1.399927      -0.002078       0.087927       1.255123      -0.108971       2.225664           0.000001
           37              H      20.284610      22.157346      14.650216       0.099660       1.151990 0.79442010E+01  0.78906316E+02                                 1.903897                            1.709147      -1.242769       2.287439                    0.994185       3.829080      11.265957       0.447203       1.378923      -0.686538       0.038905       0.003382       0.026313       0.047090       0.002948       0.007390      -0.001508       0.021566       0.040079      -0.018069       0.000617       0.017452              2.051540       2.873869       0.023635       0.594870       1.454993      -0.004413       1.825758           0.000000
           38              H      27.949030      17.357327      15.725069       0.113043       1.033398 0.73731642E+01  0.70350149E+02                                 1.635586                            1.546859      -0.895308       2.451673                    0.999131       3.315744       8.912171       0.527493       1.216966      -0.723737      -0.005432       0.005502      -0.038638       0.039404       0.005954       0.007430      -0.000485       0.006097       0.038484      -0.013868      -0.001975       0.015843              1.694771       1.453499       0.043378      -0.009898       1.447948      -0.174877       2.182866           0.000000
           39              H      26.400181      16.081826      16.860335       0.125053       1.072244 0.78819386E+01  0.76155070E+02                                 1.663082                            1.593331      -0.790833       2.508861                    0.999753       3.195112       8.526456       0.524844       1.207842      -0.728095      -0.027202      -0.015100      -0.020902       0.037482       0.012930       0.005401      -0.001642       0.008999       0.024900      -0.018595       0.005885       0.012710              1.690431       1.788624       0.295634       0.222215       1.701010       0.107855       1.581657           0.000000
           40              H      28.374603      16.821617      20.296339       0.122974       1.145668 0.83200767E+01  0.81922317E+02                                 1.770936                            1.660305      -0.909592       2.451813                    0.998747       3.354090       9.195826       0.500670       1.242453      -0.719093       0.005702      -0.002730       0.035230       0.035793       0.009104       0.004788      -0.005090       0.011364       0.037987      -0.018540       0.004125       0.014415              1.823712       1.538067       0.090382       0.016010       1.505538       0.028765       2.427531           0.000001
           41              H      29.940043      18.008821      19.045281       0.105331       1.328253 0.10133729E+02  0.10469978E+03                                 1.945683                            1.825700      -1.078988       2.364006                    0.996760       3.571758       9.992787       0.480628       1.233448      -0.721247       0.030413       0.015116       0.019966       0.039397       0.006857       0.010001      -0.001994       0.017972       0.027498      -0.017019      -0.000298       0.017316              2.010832       2.328332       0.449874       0.257464       1.809579       0.172316       1.894586           0.000000
           42              H      24.122808      16.379782      21.889739       0.120996       1.348249 0.10285699E+02  0.10790025E+03                                 2.060800                            1.912693      -1.197253       2.321546                    0.994881       3.676730      10.761968       0.437753       1.333792      -0.699191      -0.020911       0.025356       0.020320       0.038640       0.000628      -0.013076       0.003498      -0.004862      -0.009040      -0.015550       0.003906       0.011644              2.119893       2.002307      -0.127917      -0.499135       2.261587       0.393700       2.095785          -0.000000
           43              H      25.883538      17.181701      20.651267       0.102615       1.085764 0.75847460E+01  0.74875431E+02                                 1.860970                            1.690444      -1.414601       2.199479                    0.992336       3.994314      11.926316       0.439153       1.412837      -0.678676       0.008554       0.031119       0.008370       0.033341       0.005482      -0.005998       0.004263      -0.003597      -0.001116      -0.010784       0.004825       0.005958              2.028051       1.733203       0.492957      -0.076359       2.756364       0.131391       1.594587           0.000000
           44              H      28.168224      13.693026      18.025807       0.154952       1.022633 0.78059060E+01  0.75711638E+02                                 1.669460                            1.628764      -0.727671       2.557148                    0.999919       3.148087       8.591526       0.495499       1.274454      -0.713894       0.019846       0.007473       0.010904       0.023846       0.005078      -0.000754       0.003637       0.020204       0.011168      -0.013948       0.004500       0.009447              1.689545       1.945755       0.295127       0.127407       1.670425       0.172968       1.452455           0.000001
           45              H      27.656180      12.355548      17.396503       0.145076       1.077717 0.79394142E+01  0.79624787E+02                                 1.888915                            1.755794      -1.578078       2.138690                    0.991642       4.017209      12.263785       0.419427       1.456095      -0.670638       0.010063      -0.015302      -0.005502       0.019123      -0.006071      -0.007969       0.000689       0.007407       0.000589      -0.009044      -0.002774       0.011818              1.978740       1.769864      -0.373806      -0.281872       2.509331       0.334802       1.657024           0.000000
           46              H      27.139528      13.728979      16.842714       0.145989       1.009318 0.77872236E+01  0.76689757E+02                                 1.736089                            1.687444      -1.072805       2.384393                    0.996429       3.555137      10.295476       0.453570       1.371220      -0.689942      -0.009737       0.007865      -0.017491       0.021508      -0.007393       0.000245      -0.006102       0.011153       0.010722      -0.012839       0.003420       0.009419              1.768682       1.430731      -0.090295       0.008903       1.757891      -0.356289       2.117423           0.000000
           47              H      23.791618      11.131968      21.081712       0.148381       1.130442 0.88427934E+01  0.90017763E+02                                 1.884821                            1.807542      -1.273420       2.291195                    0.994669       3.681312      10.886464       0.434259       1.385538      -0.687230       0.005232      -0.008244       0.020669       0.022859       0.003378       0.006773      -0.005489       0.003315       0.016310      -0.010837       0.000493       0.010344              1.923479       1.513057       0.064875      -0.078909       1.708109      -0.182645       2.549273          -0.000000
           48              H      22.777479      11.771399      20.074824       0.159689       1.068139 0.83790186E+01  0.83593591E+02                                 1.785150                            1.740206      -0.924897       2.470013                    0.998198       3.365754       9.640116       0.452988       1.355313      -0.695676      -0.022037       0.009342      -0.004483       0.024351      -0.003813       0.003885      -0.005492       0.001307      -0.021596      -0.009932      -0.000045       0.009976              1.804108       2.318640      -0.143225      -0.008066       1.608309       0.047782       1.485374           0.000000
           49              H      23.724712      10.611247      19.606621       0.136012       1.112854 0.81953547E+01  0.82960118E+02                                 1.932579                            1.784739      -1.612538       2.109945                    0.992332       4.182666      12.886178       0.415137       1.457515      -0.669554      -0.004695      -0.017115      -0.007686       0.019340       0.008457       0.002235       0.000230      -0.009377      -0.021146      -0.008513      -0.004768       0.013282              2.011368       1.652987       0.091183      -0.098009       2.468305       0.549608       1.912813           0.000000
           50              H      20.186869      14.275282      23.364830       0.116522       1.130519 0.80030091E+01  0.77087300E+02                                 1.671363                            1.562285      -0.922072       2.441663                    0.998855       3.211122       8.365658       0.556004       1.143664      -0.743203      -0.034037       0.021117       0.003050       0.040171      -0.012991      -0.001869      -0.009161       0.003884      -0.028850      -0.017480      -0.001267       0.018747              1.746168       2.247476      -0.209304      -0.358941       1.481844      -0.018231       1.509185          -0.000000
           51              H      24.333243      12.474841      22.939419       0.112462       1.263135 0.96345596E+01  0.98140895E+02                                 1.887740                            1.787641      -0.832371       2.484755                    0.999206       3.375476       9.329510       0.483424       1.243827      -0.720855       0.034899      -0.016461      -0.001067       0.038601      -0.008013      -0.002941      -0.011018       0.009278      -0.016955      -0.017208       0.004404       0.012804              1.934642       2.440161      -0.191839      -0.247001       1.627336      -0.028601       1.736428          -0.000000
           52              H      22.800322      11.448030      24.396889       0.125462       1.214521 0.88697105E+01  0.88090805E+02                                 1.801415                            1.686411      -0.862921       2.477472                    0.999262       3.243251       8.718049       0.512904       1.202399      -0.730369       0.009208      -0.034506       0.020288       0.041074      -0.009901       0.001313      -0.014109       0.003099      -0.015799      -0.017906      -0.000077       0.017983              1.853439       1.617867      -0.070587      -0.032092       2.057261      -0.524832       1.885189          -0.000001
           53              H      21.620008      15.118643      21.743740       0.120935       1.131857 0.82138828E+01  0.79496335E+02                                 1.670804                            1.585340      -0.820527       2.494308                    0.999564       3.134061       8.138044       0.551543       1.147434      -0.743883      -0.013055       0.026073      -0.022031       0.036546      -0.008424      -0.003213      -0.012679       0.008271      -0.009284      -0.018372       0.005556       0.012817              1.685762       1.530576      -0.074050      -0.020829       1.857657      -0.427227       1.669052           0.000001
           54              H      23.929378       7.942912      17.519846       0.101169       1.104318 0.78726387E+01  0.78269571E+02                                 1.867952                            1.716440      -1.325059       2.250945                    0.992855       3.900774      11.603313       0.439001       1.403357      -0.681340      -0.043190       0.009079       0.015381       0.046737      -0.000486      -0.007786       0.006794       0.013350      -0.032178      -0.015929       0.001068       0.014861              1.967120       2.515180      -0.279062      -0.511223       1.680079       0.139793       1.706100           0.000000
           55              H      24.120290       5.776784      16.714336       0.120472       1.376716 0.10332450E+02  0.10828540E+03                                 2.071393                            1.903156      -1.128855       2.346627                    0.996389       3.653495      10.615499       0.444593       1.314548      -0.703215      -0.026145      -0.026034      -0.001332       0.036920       0.001207      -0.004265       0.010823      -0.014291      -0.032836      -0.016477      -0.000367       0.016844              2.162709       2.569192       0.706746      -0.178694       2.275479      -0.012184       1.643456          -0.000001
           56              H      39.567052      31.544153      15.793034       0.112933       1.091948 0.74669859E+01  0.70014093E+02                                 1.582414                            1.470534      -0.720172       2.539543                    0.999834       3.001020       7.476032       0.601492       1.086016      -0.760126       0.001306      -0.037541      -0.014219       0.040165       0.003577      -0.007724       0.009849      -0.003776      -0.046691      -0.021566       0.008358       0.013207              1.637430       1.333763      -0.066366      -0.075217       2.179242       0.360081       1.399286          -0.000001
           57              H      27.940329       6.498856      15.684793       0.124284       1.075796 0.74548234E+01  0.70071977E+02                                 1.583568                            1.483893      -0.743009       2.532179                    0.999834       3.003612       7.562103       0.588302       1.107640      -0.754225       0.033094      -0.013489      -0.014611       0.038609       0.002003      -0.009879       0.009093       0.003073      -0.047377      -0.022199       0.009079       0.013121              1.626905       1.997253      -0.220224      -0.347820       1.469613       0.143576       1.413847           0.000001
           58              H      27.749417       8.664984      16.490304       0.099660       1.151990 0.79441973E+01  0.78906274E+02                                 1.903897                            1.709147      -1.242769       2.287439                    0.994185       3.829080      11.265958       0.447203       1.378923      -0.686538       0.040842       0.022902      -0.004984       0.047090       0.002521      -0.008995       0.005124       0.015990      -0.040735      -0.018069       0.000617       0.017451              2.051540       2.471870       0.776630      -0.174757       2.189156      -0.093960       1.493593           0.000000
           59              H      30.795089      15.714238      11.594312       0.113043       1.033398 0.73731689E+01  0.70350212E+02                                 1.635587                            1.546860      -0.895308       2.451673                    0.999131       3.315745       8.912178       0.527492       1.216967      -0.723737      -0.033670       0.010996       0.017266       0.039404      -0.000282      -0.004720       0.006145       0.022504      -0.021036      -0.013868      -0.001975       0.015843              1.694772       1.897754      -0.221338      -0.299640       1.563738       0.201740       1.622825           0.000000
           60              H      30.701796      14.024708      10.028602       0.125053       1.072244 0.78819383E+01  0.76155071E+02                                 1.663082                            1.593331      -0.790834       2.508860                    0.999753       3.195112       8.526458       0.524844       1.207843      -0.728095      -0.034217      -0.013140      -0.007836       0.037481       0.003256      -0.000856       0.012326       0.017936      -0.018096      -0.018595       0.005885       0.012710              1.690431       1.928797       0.232126       0.204814       1.516930       0.133449       1.625566           0.000000
           61              H      34.712371      14.203556       9.661088       0.122974       1.145668 0.83200803E+01  0.81922356E+02                                 1.770936                            1.660305      -0.909592       2.451813                    0.998747       3.354091       9.195827       0.500670       1.242452      -0.719093       0.031674      -0.009679      -0.013570       0.035793       0.001172      -0.006933       0.011546       0.016589      -0.019812      -0.018540       0.004125       0.014415              1.823712       2.222762      -0.304094      -0.186122       1.670376       0.185168       1.577998           0.000001
           62              H      34.690523      15.970122      11.178971       0.105331       1.328253 0.10133735E+02  0.10469987E+03                                 1.945684                            1.825701      -1.078988       2.364006                    0.996760       3.571758       9.992787       0.480627       1.233448      -0.721247       0.034881       0.016404       0.008144       0.039397       0.006317      -0.005896       0.006805       0.019601      -0.030546      -0.017019      -0.000298       0.017316              2.010833       2.368561       0.364393       0.258544       1.948133       0.258224       1.715805           0.000000
           63              H      34.015711       9.789146       8.744820       0.120996       1.348248 0.10285695E+02  0.10790019E+03                                 2.060799                            1.912692      -1.197253       2.321546                    0.994881       3.676729      10.761962       0.437754       1.333791      -0.699192       0.014800      -0.030960       0.017763       0.038640      -0.007486       0.006462       0.001958      -0.019353       0.003575      -0.015550       0.003906       0.011644              2.119892       1.859840      -0.441847       0.342062       2.487447      -0.135511       2.012388          -0.000000
           64              H      33.985863      11.778769       9.892672       0.102615       1.085764 0.75847402E+01  0.74875362E+02                                 1.860969                            1.690444      -1.414601       2.199479                    0.992336       3.994314      11.926316       0.439153       1.412837      -0.678676       0.019609      -0.000359       0.026963       0.033341      -0.003968       0.006889       0.004441      -0.004084      -0.002305      -0.010784       0.004825       0.005958              2.028051       1.839902       0.026875       0.623871       1.678448       0.235367       2.565802           0.000000
           65              H      31.825818      15.436974       7.395590       0.154952       1.022641 0.78059813E+01  0.75712550E+02                                 1.669469                            1.628772      -0.727675       2.557145                    0.999919       3.148095       8.591558       0.495498       1.274454      -0.713894       0.020297       0.011955       0.003704       0.023845       0.002080       0.000762       0.005288      -0.000899      -0.037782      -0.013948       0.004500       0.009447              1.689554       1.823675       0.274975       0.290793       1.698125       0.122404       1.546863           0.000001
           66              H      30.689266      15.439539       6.320738       0.145076       1.077720 0.79394379E+01  0.79625090E+02                                 1.888919                            1.755797      -1.578081       2.138688                    0.991642       4.017213      12.263805       0.419427       1.456096      -0.670638      -0.004359       0.013497      -0.012826       0.019123      -0.004220      -0.002047      -0.002646      -0.017277      -0.011466      -0.009044      -0.002774       0.011818              1.978745       1.593389      -0.294746       0.344607       2.114467      -0.474724       2.228378           0.000000
           67              H      30.367773      15.023317       7.798345       0.145989       1.009321 0.77872520E+01  0.76690112E+02                                 1.736093                            1.687447      -1.072811       2.384391                    0.996429       3.555142      10.295498       0.453569       1.371221      -0.689942      -0.017043      -0.002271       0.012923       0.021508       0.000751      -0.010486      -0.002642      -0.006229      -0.008068      -0.012839       0.003420       0.009419              1.768686       1.765420      -0.189516      -0.391043       1.536891       0.099115       2.003749           0.000000
           68              H      31.723179      10.581150       4.009930       0.148381       1.130441 0.88427874E+01  0.90017691E+02                                 1.884821                            1.807542      -1.273420       2.291195                    0.994669       3.681312      10.886465       0.434259       1.385539      -0.687230       0.017592      -0.003060      -0.014273       0.022859       0.003495      -0.006038       0.004297       0.013443      -0.000520      -0.010837       0.000493       0.010344              1.923479       2.141939      -0.373911      -0.314297       1.730600       0.256195       1.897897          -0.000000
           69              H      30.588693      10.019621       4.931233       0.159689       1.068138 0.83790140E+01  0.83593536E+02                                 1.785150                            1.740206      -0.924897       2.470013                    0.998198       3.365754       9.640116       0.452988       1.355313      -0.695676      -0.011176      -0.019041       0.010274       0.024351       0.007014      -0.003456      -0.003666      -0.004059       0.015640      -0.009932      -0.000045       0.009976              1.804107       1.645804       0.289160       0.006340       2.198431      -0.153019       1.568086           0.000000
           70              H      30.298296      11.229213       3.974689       0.136012       1.112855 0.81953590E+01  0.82960171E+02                                 1.932579                            1.784740      -1.612538       2.109945                    0.992332       4.182666      12.886178       0.415137       1.457515      -0.669554      -0.013393       0.001531      -0.013869       0.019340       0.004532       0.007515       0.004416       0.005162       0.019786      -0.008513      -0.004768       0.013282              2.011369       2.109016      -0.296147       0.594643       1.836119      -0.170361       2.088971           0.000000
           71              H      32.899810       5.941689       6.285497       0.116522       1.130520 0.80030127E+01  0.77087342E+02                                 1.671364                            1.562285      -0.922072       2.441663                    0.998855       3.211122       8.365658       0.556004       1.143663      -0.743203      -0.006951      -0.034641       0.019115       0.040171       0.004866      -0.008611      -0.008820      -0.021551       0.021237      -0.017480      -0.001267       0.018747              1.746168       1.321774       0.063484      -0.059717       2.421438      -0.067324       1.495293          -0.000000
           72              H      33.915519      10.075972       4.707200       0.112462       1.263136 0.96345619E+01  0.98140927E+02                                 1.887740                            1.787641      -0.832371       2.484755                    0.999206       3.375476       9.329511       0.483424       1.243827      -0.720855       0.010316       0.033901      -0.015309       0.038601       0.004652      -0.009935      -0.002470      -0.019916       0.013013      -0.017208       0.004404       0.012804              1.934642       1.620989       0.121234      -0.097023       2.528077      -0.068889       1.654859          -0.000000
           73              H      34.171550       8.227031       3.277420       0.125462       1.214522 0.88697118E+01  0.88090820E+02                                 1.801415                            1.686411      -0.862921       2.477472                    0.999262       3.243251       8.718049       0.512904       1.202399      -0.730369       0.011772       0.004352      -0.039109       0.041074       0.005851      -0.012906      -0.004460      -0.013113       0.026464      -0.017906      -0.000077       0.017983              1.853439       1.554256      -0.020205      -0.357565       1.654756       0.117450       2.351304          -0.000001
           74              H      32.409013       7.797872       7.591933       0.120935       1.131857 0.82138795E+01  0.79496300E+02                                 1.670804                            1.585340      -0.820527       2.494308                    0.999564       3.134061       8.138045       0.551543       1.147435      -0.743883      -0.017332      -0.005844       0.031639       0.036546       0.003200      -0.012148      -0.001689      -0.018751       0.014609      -0.018372       0.005556       0.012817              1.685762       1.419504       0.013503      -0.286135       1.545475       0.073576       2.092306           0.000001
           75              H      27.881334      12.685269       2.089292       0.101169       1.104318 0.78726342E+01  0.78269516E+02                                 1.867952                            1.716440      -1.325059       2.250945                    0.992855       3.900773      11.603310       0.439001       1.403358      -0.681340      -0.003989      -0.046408       0.003835       0.046737       0.002737       0.008256      -0.001987      -0.022713      -0.018744      -0.015929       0.001068       0.014861              1.967119       1.473361      -0.044025       0.045666       2.828162      -0.141932       1.599835           0.000000
           76              H      26.683370      13.507293       0.281929       0.120472       1.376715 0.10332439E+02  0.10828526E+03                                 2.071392                            1.903155      -1.128854       2.346627                    0.996389       3.653494      10.615496       0.444593       1.314549      -0.703215      -0.020193      -0.019072      -0.024323       0.036920      -0.001938       0.015119      -0.004896      -0.006275       0.011769      -0.016477      -0.000367       0.016845              2.162708       1.916750       0.381483       0.487200       2.350029       0.568286       2.221345          -0.000001
           77              H      40.051695      24.045160      25.053884       0.112933       1.091948 0.74669901E+01  0.70014143E+02                                 1.582415                            1.470535      -0.720172       2.539543                    0.999834       3.001020       7.476033       0.601492       1.086016      -0.760126      -0.021887       0.012572      -0.031243       0.040165       0.001642       0.016366      -0.001796      -0.017829       0.004168      -0.021566       0.008358       0.013207              1.637431       1.541235      -0.197436       0.446738       1.480720      -0.271148       1.890339          -0.000001
           78              H      27.740292      17.254711       1.288816       0.124284       1.075797 0.74548319E+01  0.70072073E+02                                 1.583569                            1.483893      -0.743009       2.532179                    0.999834       3.003612       7.562103       0.588302       1.107640      -0.754225      -0.001152       0.037696      -0.008266       0.038609       0.001965       0.014636      -0.001842      -0.024591      -0.003523      -0.022199       0.009079       0.013121              1.626906       1.283101      -0.036705       0.072239       2.218425      -0.149809       1.379191           0.000001
           79              H      28.938257      16.432687       3.096180       0.099660       1.151991 0.79442048E+01  0.78906362E+02                                 1.903897                            1.709147      -1.242769       2.287439                    0.994185       3.829080      11.265957       0.447203       1.378923      -0.686538       0.020622       0.035335       0.023315       0.047090       0.005154       0.009301       0.001109      -0.026774      -0.016322      -0.018069       0.000617       0.017452              2.051541       1.764641       0.434800       0.474703       2.212706       0.647722       2.177276           0.000000
           80              H      29.385142      33.284917      23.906032       0.113043       1.033398 0.73731678E+01  0.70350193E+02                                 1.635586                            1.546859      -0.895308       2.451673                    0.999131       3.315745       8.912175       0.527493       1.216966      -0.723737      -0.033670       0.019832       0.005069       0.039404      -0.004573       0.001202       0.004734       0.018203      -0.033939      -0.013868      -0.001975       0.015843              1.694771       1.897753      -0.353684      -0.116969       1.736537       0.145084       1.450025           0.000000
           81              H      29.291849      31.270760      22.788386       0.125053       1.072245 0.78819420E+01  0.76155114E+02                                 1.663082                            1.593331      -0.790834       2.508860                    0.999753       3.195113       8.526460       0.524844       1.207842      -0.728095      -0.034217      -0.011540      -0.010045       0.037482       0.000201       0.003361       0.009957       0.010710      -0.039773      -0.018595       0.005885       0.012710              1.690431       1.928797       0.266939       0.156764       1.694034       0.075382       1.448461           0.000000
           82              H      33.302424      30.977257      23.072832       0.122974       1.145668 0.83200837E+01  0.81922396E+02                                 1.770936                            1.660305      -0.909592       2.451813                    0.998747       3.354091       9.195827       0.500670       1.242452      -0.719093       0.031674      -0.015910      -0.004970       0.035793      -0.006222       0.003274       0.009782       0.011208      -0.035956      -0.018540       0.004125       0.014415              1.823712       2.222761      -0.271599      -0.230973       1.696601       0.176571       1.551774           0.000001
           83              H      33.280576      32.969968      24.278580       0.105331       1.328254 0.10133738E+02  0.10469990E+03                                 1.945684                            1.825701      -1.078988       2.364006                    0.996760       3.571758       9.992786       0.480628       1.233448      -0.721247       0.034881       0.012849       0.013050       0.039397      -0.003635       0.007840       0.007104       0.020513      -0.027810      -0.017019      -0.000298       0.017316              2.010833       2.368561       0.359203       0.265707       1.891247       0.276875       1.772691           0.000000
           84              H      32.605764      28.731284      19.163591       0.120996       1.348246 0.10285671E+02  0.10789989E+03                                 2.060797                            1.912690      -1.197253       2.321546                    0.994881       3.676729      10.761963       0.437754       1.333792      -0.699191       0.014800       0.007233      -0.034953       0.038640       0.003809      -0.009126       0.003914      -0.013389       0.021466      -0.015550       0.003906       0.011644              2.119890       1.859839       0.187381      -0.526425       1.978262       0.031433       2.521568          -0.000000
           85              H      32.575916      30.441874      20.696577       0.102615       1.085764 0.75847426E+01  0.74875390E+02                                 1.860969                            1.690444      -1.414601       2.199479                    0.992336       3.994314      11.926316       0.439153       1.412837      -0.678676       0.019609       0.025509      -0.008741       0.033341       0.005310      -0.005917       0.004525      -0.003830      -0.001540      -0.010784       0.004825       0.005958              2.028051       1.839902       0.601193      -0.168829       2.619030      -0.073020       1.625219           0.000000
           86              H      30.415871      29.208784      24.950678       0.154952       1.022641 0.78059812E+01  0.75712550E+02                                 1.669468                            1.628772      -0.727675       2.557145                    0.999919       3.148095       8.591558       0.495498       1.274454      -0.713894       0.020297       0.007244       0.010206       0.023845       0.001372       0.001739       0.009987       0.013433       0.005215      -0.013948       0.004500       0.009447              1.689554       1.823674       0.361988       0.170693       1.634018       0.143422       1.610969           0.000001
           87              H      15.836016      19.935080       0.115792       0.145076       1.077721 0.79394415E+01  0.79625131E+02                                 1.888919                            1.755797      -1.578081       2.138688                    0.991642       4.017213      12.263804       0.419427       1.456095      -0.670638      -0.004359      -0.007983       0.016821       0.019123      -0.003260      -0.003372       0.002122      -0.002734       0.032163      -0.009044      -0.002774       0.011818              1.978744       1.593389       0.235628      -0.387438       1.936243      -0.416290       2.406601           0.000000
           88              H      28.957826      29.462620      24.432131       0.145989       1.009321 0.77872546E+01  0.76690143E+02                                 1.736093                            1.687447      -1.072811       2.384391                    0.996429       3.555142      10.295498       0.453569       1.371221      -0.689942      -0.017043       0.011572      -0.006184       0.021508      -0.009730       0.003981      -0.000013       0.001790       0.015989      -0.012839       0.003420       0.009419              1.768687       1.765420      -0.430624      -0.058254       2.017119      -0.058335       1.523520           0.000000
           89              H      30.313232      24.478799      21.391330       0.148381       1.130441 0.88427836E+01  0.90017642E+02                                 1.884820                            1.807541      -1.273420       2.291195                    0.994669       3.681312      10.886464       0.434259       1.385539      -0.687230       0.017592      -0.014516       0.001539       0.022859      -0.004648       0.005202       0.001550       0.005064      -0.025656      -0.010837       0.000493       0.010344              1.923478       2.141939      -0.415146      -0.257382       2.033348       0.156933       1.595148          -0.000000
           90              H      29.178746      25.179304      20.570716       0.159689       1.068138 0.83790151E+01  0.83593549E+02                                 1.785150                            1.740206      -0.924897       2.470013                    0.998198       3.365754       9.640116       0.452988       1.355313      -0.695676      -0.011176       0.003830      -0.021294       0.024351      -0.001099       0.007742      -0.004669      -0.007116       0.006467      -0.009932      -0.000045       0.009976              1.804107       1.645804       0.096112       0.272793       1.538669       0.063296       2.227849           0.000000
           91              H      28.888349      24.647216      22.018117       0.136012       1.112855 0.81953555E+01  0.82960128E+02                                 1.932579                            1.784739      -1.612538       2.109945                    0.992332       4.182666      12.886178       0.415137       1.457515      -0.669554      -0.013393      -0.012702       0.005776       0.019340       0.008553       0.001965      -0.000134      -0.008716      -0.021849      -0.008513      -0.004768       0.013282              2.011369       2.109016       0.472783      -0.466668       1.963560      -0.212144       1.961530           0.000000
           92              H      31.489863      25.195688      16.273823       0.116522       1.130519 0.80030056E+01  0.77087265E+02                                 1.671364                            1.562285      -0.922072       2.441663                    0.998855       3.211121       8.365658       0.556004       1.143665      -0.743203      -0.006951       0.007372      -0.038872       0.040171      -0.006666       0.007307      -0.007061      -0.016187       0.037329      -0.017480      -0.001267       0.018747              1.746169       1.321774      -0.036966       0.078930       1.545326       0.219926       2.371406          -0.000000
           93              H      32.505572      24.983978      20.694060       0.112462       1.263135 0.96345575E+01  0.98140870E+02                                 1.887740                            1.787640      -0.832371       2.484755                    0.999206       3.375476       9.329510       0.483424       1.243827      -0.720855       0.010316      -0.003985       0.036983       0.038601      -0.007992       0.007515      -0.000968      -0.015338       0.026749      -0.017208       0.004404       0.012804              1.934641       1.620989      -0.054424       0.145428       1.698828       0.202995       2.484108          -0.000000
           94              H      32.761603      23.049321      19.382589       0.125462       1.214522 0.88697155E+01  0.88090865E+02                                 1.801415                            1.686411      -0.862921       2.477472                    0.999262       3.243251       8.718049       0.512904       1.202399      -0.730369       0.011772      -0.035807       0.016320       0.041074      -0.010440       0.009580      -0.005570      -0.016500       0.016303      -0.017906      -0.000077       0.017983              1.853439       1.554256      -0.346064       0.092200       2.353236      -0.111559       1.652824          -0.000001
           95              H      30.999066      27.015396      17.630604       0.120935       1.131857 0.82138843E+01  0.79496353E+02                                 1.670804                            1.585341      -0.820527       2.494308                    0.999564       3.134061       8.138044       0.551543       1.147434      -0.743883      -0.017332       0.028244      -0.015410       0.036546      -0.010546       0.006825      -0.000748      -0.015881       0.023220      -0.018372       0.005556       0.012817              1.685762       1.419504      -0.267687       0.101977       2.082794      -0.102592       1.554988           0.000001
           96              H      26.471387      23.309288      23.989100       0.101169       1.104319 0.78726410E+01  0.78269595E+02                                 1.867952                            1.716440      -1.325059       2.250945                    0.992855       3.900774      11.603311       0.439001       1.403357      -0.681340      -0.003989      -0.010815      -0.045293       0.046737       0.008698       0.000028       0.004535      -0.002820       0.040936      -0.015929       0.001068       0.014861              1.967119       1.473361       0.029677      -0.056061       1.635024       0.249259       2.792973           0.000000
           97              H      11.830120      13.594833       0.161102       0.120472       1.376716 0.10332445E+02  0.10828534E+03                                 2.071394                            1.903156      -1.128853       2.346628                    0.996389       3.653495      10.615503       0.444593       1.314549      -0.703215      -0.020193      -0.029054      -0.010545       0.036920       0.013763      -0.006552      -0.004758      -0.005857       0.013025      -0.016477      -0.000367       0.016845              2.162710       1.916751       0.581803       0.210710       2.570313       0.496063       2.001065          -0.000001
           98              H      11.755142      13.926319       2.456806       0.112933       1.091949 0.74670016E+01  0.70014283E+02                                 1.582416                            1.470537      -0.720172       2.539543                    0.999834       3.001021       7.476039       0.601491       1.086017      -0.760125      -0.021887      -0.025771       0.021680       0.040165       0.016063      -0.003539       0.000575      -0.010598       0.025860      -0.021566       0.008358       0.013207              1.637433       1.541236       0.362993      -0.326791       1.690038      -0.339776       1.681024          -0.000001
           99              H      12.887042      15.719114       3.408315       0.124284       1.075795 0.74548207E+01  0.70071945E+02                                 1.583568                            1.483892      -0.743009       2.532179                    0.999834       3.003611       7.562100       0.588302       1.107640      -0.754225      -0.001152       0.003890       0.038395       0.038609       0.014520      -0.002693       0.002677      -0.010808       0.037826      -0.022199       0.009079       0.013121              1.626904       1.283100       0.057209      -0.057384       1.371949       0.127723       2.225664           0.000001
          100              H      14.085007      17.180424       2.064120       0.099660       1.151990 0.79442042E+01  0.78906355E+02                                 1.903897                            1.709147      -1.242768       2.287439                    0.994185       3.829080      11.265957       0.447203       1.378923      -0.686538       0.020622       0.033163       0.026313       0.047090       0.010444       0.002000       0.007273      -0.007974       0.040078      -0.018069       0.000617       0.017452              2.051541       1.764641       0.586539       0.265267       2.564222       0.532471       1.825759           0.000000
          101              H      42.979549      26.187323       3.138972       0.113043       1.033398 0.73731649E+01  0.70350161E+02                                 1.635586                            1.546859      -0.895308       2.451673                    0.999131       3.315744       8.912173       0.527492       1.216967      -0.723737       0.002448      -0.007333      -0.038638       0.039404       0.005976       0.002930       0.006845       0.006011       0.038484      -0.013868      -0.001975       0.015843              1.694772       1.484095       0.027851      -0.160425       1.417353       0.070313       2.182867           0.000000
          102              H      41.141215      25.383356       4.274238       0.125053       1.072244 0.78819409E+01  0.76155097E+02                                 1.663082                            1.593331      -0.790833       2.508861                    0.999753       3.195112       8.526456       0.524844       1.207842      -0.728095      -0.025775      -0.017424      -0.020902       0.037481       0.011266       0.000980       0.005560       0.015559       0.024900      -0.018595       0.005885       0.012710              1.690431       1.957556       0.209904       0.196741       1.532077       0.149351       1.581658           0.000000
          103              H      42.694420      26.809255       7.710243       0.122974       1.145669 0.83200860E+01  0.81922424E+02                                 1.770936                            1.660306      -0.909592       2.451813                    0.998747       3.354091       9.195827       0.500670       1.242452      -0.719093       0.000146       0.006321       0.035230       0.035793       0.009961      -0.002373       0.006574       0.007986       0.037987      -0.018540       0.004125       0.014415              1.823713       1.585147       0.066490       0.032896       1.458459       0.001259       2.427532           0.000001
          104              H      44.461524      27.667975       6.459185       0.105331       1.328254 0.10133746E+02  0.10469999E+03                                 1.945684                            1.825701      -1.078988       2.364005                    0.996760       3.571758       9.992786       0.480628       1.233448      -0.721247       0.027243       0.020280       0.019966       0.039397       0.011301       0.002748       0.009821       0.000457       0.027498      -0.017019      -0.000298       0.017316              2.010834       2.278908       0.474956       0.270174       1.859006       0.151613       1.894587           0.000000
          105              H      40.376319      23.217683       9.303643       0.120996       1.348249 0.10285702E+02  0.10790030E+03                                 2.060801                            1.912693      -1.197253       2.321546                    0.994881       3.676730      10.761969       0.437753       1.333792      -0.699191       0.013148      -0.030121       0.020320       0.038640      -0.001591      -0.002798      -0.013243       0.003885      -0.009040      -0.015550       0.003906       0.011644              2.119894       2.105248      -0.180157       0.125203       2.158648      -0.623266       2.095786          -0.000000
          106              H      41.888223      24.424908       8.065171       0.102615       1.085764 0.75847420E+01  0.74875379E+02                                 1.860969                            1.690444      -1.414600       2.199480                    0.992336       3.994313      11.926310       0.439153       1.412836      -0.678676       0.031622      -0.006455       0.008370       0.033341       0.001785       0.001087      -0.007277       0.010973      -0.001115      -0.010784       0.004825       0.005958              2.028050       2.944692      -0.121842       0.082612       1.544871      -0.127552       1.594586           0.000000
          107              H      39.811119      28.041022       5.439711       0.154952       1.022641 0.78059825E+01  0.75712565E+02                                 1.669469                            1.628772      -0.727676       2.557145                    0.999919       3.148095       8.591558       0.495498       1.274454      -0.713894       0.015645       0.014316       0.010904       0.023845       0.011151       0.002901      -0.002318      -0.003732       0.011168      -0.013948       0.004500       0.009447              1.689554       1.965018       0.285361       0.211903       1.651182       0.035341       1.452462           0.000001
          108              H      24.943407       1.699033       4.810406       0.145076       1.077720 0.79394321E+01  0.79625017E+02                                 1.888919                            1.755796      -1.578081       2.138688                    0.991642       4.017213      12.263804       0.419427       1.456096      -0.670638      -0.009091       0.015899      -0.005502       0.019123      -0.000595      -0.002991      -0.007418      -0.014172       0.000589      -0.009044      -0.002774       0.011818              1.978744       2.056203      -0.519116       0.171002       2.223002      -0.402871       1.657026           0.000000
          109              H      39.377656      27.107417       4.256618       0.145989       1.009321 0.77872500E+01  0.76690090E+02                                 1.736093                            1.687447      -1.072810       2.384391                    0.996429       3.555141      10.295496       0.453569       1.371221      -0.689942       0.002607      -0.012242      -0.017491       0.021508       0.000136      -0.005330       0.002980      -0.018519       0.010722      -0.012839       0.003420       0.009419              1.768686       1.618018      -0.185338      -0.313693       1.570611       0.169175       2.117430           0.000000
          110              H      35.546729      25.297178       8.495615       0.148381       1.130441 0.88427852E+01  0.90017664E+02                                 1.884821                            1.807541      -1.273420       2.291195                    0.994669       3.681312      10.886465       0.434259       1.385539      -0.687230      -0.004983       0.008396       0.020669       0.022859       0.003332      -0.001830       0.008524       0.003495       0.016310      -0.010837       0.000493       0.010344              1.923479       1.720524      -0.040410      -0.198582       1.500641       0.012287       2.549273          -0.000000
          111              H      35.658003      24.103458       7.488727       0.159689       1.068139 0.83790195E+01  0.83593602E+02                                 1.785150                            1.740206      -0.924897       2.470013                    0.998198       3.365754       9.640116       0.452988       1.355313      -0.695676      -0.001642      -0.023879      -0.004483       0.024351      -0.001724      -0.003140       0.005950      -0.006926      -0.021596      -0.009932      -0.000045       0.009976              1.804108       1.638181       0.202089       0.038959       2.288768      -0.028815       1.485374           0.000000
          112              H      35.052101      25.473161       7.020525       0.136012       1.112854 0.81953520E+01  0.82960084E+02                                 1.932579                            1.784739      -1.612538       2.109945                    0.992332       4.182666      12.886178       0.415137       1.457515      -0.669554      -0.017387       0.003558      -0.007686       0.019340       0.001209       0.001216       0.001890       0.019187      -0.021146      -0.008513      -0.004768       0.013282              2.011368       2.374929      -0.275184       0.445758       1.746362      -0.336118       1.912814           0.000000
          113              H      36.718481      20.660193      10.778733       0.116522       1.130520 0.80030104E+01  0.77087316E+02                                 1.671363                            1.562285      -0.922072       2.441663                    0.998855       3.211122       8.365658       0.556004       1.143664      -0.743203       0.003428      -0.039908       0.003050       0.040171      -0.006103      -0.009015       0.002479      -0.023262      -0.028850      -0.017480      -0.001267       0.018747              1.746168       1.469710       0.185392      -0.178692       2.259611      -0.311834       1.509185          -0.000000
          114              H      36.989335      25.172470      10.353323       0.112462       1.263135 0.96345567E+01  0.98140859E+02                                 1.887740                            1.787640      -0.832371       2.484755                    0.999206       3.375476       9.329510       0.483424       1.243827      -0.720855       0.001115       0.038570      -0.001067       0.038601      -0.000987      -0.011156       0.002364      -0.018413      -0.016955      -0.017208       0.004404       0.012804              1.934641       1.638961       0.214749      -0.137282       2.428535      -0.207318       1.736427          -0.000000
          115              H      35.379977      24.270165      11.810793       0.125462       1.214522 0.88697179E+01  0.88090893E+02                                 1.801416                            1.686412      -0.862921       2.477472                    0.999262       3.243251       8.718049       0.512904       1.202399      -0.730369      -0.026604       0.023826       0.020288       0.041074      -0.004595      -0.011988       0.007556      -0.017812      -0.015799      -0.017906      -0.000077       0.017983              1.853439       1.910307      -0.218992      -0.482539       1.764822       0.208888       1.885189          -0.000001
          116              H      38.119093      21.556535       9.157644       0.120935       1.131858 0.82138842E+01  0.79496355E+02                                 1.670805                            1.585341      -0.820527       2.494308                    0.999564       3.134061       8.138045       0.551543       1.147435      -0.743883       0.017343      -0.023441      -0.022031       0.036546      -0.001636      -0.012761       0.002872      -0.018482      -0.009284      -0.018372       0.005556       0.012817              1.685762       1.730909      -0.175714      -0.390405       1.657325       0.174762       1.669053           0.000001
          117              H      32.765245      26.863192       4.933750       0.101169       1.104318 0.78726393E+01  0.78269574E+02                                 1.867952                            1.716440      -1.325059       2.250945                    0.992855       3.900774      11.603311       0.439001       1.403357      -0.681340      -0.011449      -0.042623       0.015381       0.046737       0.005100       0.002535      -0.010018      -0.008666      -0.032178      -0.015929       0.001068       0.014861              1.967119       1.625869       0.172239      -0.106688       2.569388      -0.519142       1.706100           0.000000
          118              H      17.476702       1.523056       4.128240       0.120472       1.376716 0.10332446E+02  0.10828534E+03                                 2.071393                            1.903155      -1.128855       2.346627                    0.996389       3.653495      10.615500       0.444593       1.314549      -0.703215      -0.035047      -0.011534      -0.001332       0.036920      -0.005054       0.007721      -0.008701       0.010387      -0.032836      -0.016477      -0.000367       0.016844              2.162709       2.906040       0.535805      -0.091731       1.938631      -0.153836       1.643456          -0.000001
          119              H      17.738373       3.636937       3.206937       0.112933       1.091948 0.74669902E+01  0.70014144E+02                                 1.582415                            1.470535      -0.720172       2.539543                    0.999834       3.001020       7.476033       0.601492       1.086016      -0.760126      -0.032886       0.018154      -0.014219       0.040165       0.000588       0.005287      -0.011345       0.008003      -0.046691      -0.021566       0.008358       0.013207              1.637431       1.952532      -0.380376       0.287062       1.560473      -0.230025       1.399287          -0.000001
          120              H      19.849317       4.602794       3.098697       0.124284       1.075796 0.74548245E+01  0.70071990E+02                                 1.583569                            1.483893      -0.743009       2.532179                    0.999834       3.003612       7.562103       0.588302       1.107640      -0.754225       0.002947       0.035616      -0.014611       0.038609       0.002423       0.003638      -0.012924       0.001419      -0.047377      -0.022199       0.009079       0.013121              1.626905       1.399927       0.082904      -0.029368       2.066940      -0.375140       1.413847           0.000001
          121              H      21.694557       3.452295       3.904207       0.099660       1.151990 0.79442024E+01  0.78906333E+02                                 1.903897                            1.709147      -1.242769       2.287439                    0.994185       3.829080      11.265957       0.447203       1.378923      -0.686538       0.038905       0.026057      -0.004984       0.047090       0.007941       0.000499      -0.010340      -0.005372      -0.040735      -0.018069       0.000617       0.017452              2.051540       2.873869       0.572627      -0.162873       1.787158      -0.113319       1.493594           0.000000
          122              H      42.802280      11.231354      24.180409       0.113043       1.033398 0.73731673E+01  0.70350191E+02                                 1.635587                            1.546859      -0.895308       2.451673                    0.999131       3.315745       8.912177       0.527492       1.216967      -0.723737      -0.005432      -0.035001       0.017266       0.039404       0.008915       0.003343      -0.006990      -0.013743      -0.021036      -0.013868      -0.001975       0.015843              1.694772       1.453500       0.004109       0.044303       2.007991      -0.358497       1.622825           0.000000
          123              H      41.253431      11.912736      22.614698       0.125053       1.072244 0.78819368E+01  0.76155050E+02                                 1.663081                            1.593331      -0.790833       2.508861                    0.999753       3.195112       8.526456       0.524844       1.207842      -0.728095      -0.027202      -0.024566      -0.007836       0.037482       0.009161       0.010604      -0.006341      -0.005333      -0.018095      -0.018595       0.005885       0.012710              1.690430       1.788624       0.303260       0.211689       1.657102       0.122251       1.625565           0.000000
          124              H      43.227853      15.408212      22.247184       0.122974       1.145668 0.83200826E+01  0.81922388E+02                                 1.770936                            1.660306      -0.909592       2.451813                    0.998747       3.354090       9.195826       0.500670       1.242453      -0.719093       0.005702       0.032626      -0.013570       0.035793       0.007386       0.007159      -0.011407      -0.007902      -0.019812      -0.018540       0.004125       0.014415              1.823713       1.538067       0.043371       0.080896       2.355072      -0.249769       1.577999           0.000001
          125              H      44.793293      14.589292      23.765067       0.105331       1.328252 0.10133728E+02  0.10469977E+03                                 1.945683                            1.825700      -1.078988       2.364006                    0.996760       3.571758       9.992787       0.480628       1.233448      -0.721247       0.030413       0.023682       0.008144       0.039397       0.011640       0.003400      -0.008337      -0.001376      -0.030546      -0.017019      -0.000298       0.017316              2.010832       2.328332       0.384808       0.347270       1.988361       0.113699       1.715804           0.000000
          126              H      38.976058      16.784655      21.330916       0.120996       1.348247 0.10285686E+02  0.10790008E+03                                 2.060799                            1.912692      -1.197252       2.321546                    0.994881       3.676729      10.761965       0.437753       1.333792      -0.699191      -0.020911       0.027208       0.017763       0.038640      -0.012230       0.004671       0.004877      -0.000657       0.003576      -0.015550       0.003906       0.011644              2.119892       2.002306      -0.514145       0.033955       2.344982       0.366356       2.012387          -0.000000
          127              H      40.736788      15.857659      22.478768       0.102615       1.085764 0.75847417E+01  0.74875379E+02                                 1.860969                            1.690444      -1.414601       2.199479                    0.992336       3.994314      11.926316       0.439153       1.412837      -0.678676       0.008554       0.017648       0.026963       0.033341      -0.003991       0.007078       0.004133      -0.003994      -0.002305      -0.010784       0.004825       0.005958              2.028050       1.733203       0.081022       0.492212       1.785147       0.449821       2.565801           0.000000
          128              H      43.021474      12.275974      19.981687       0.154952       1.022634 0.78059084E+01  0.75711673E+02                                 1.669461                            1.628765      -0.727671       2.557148                    0.999919       3.148086       8.591526       0.495498       1.274455      -0.713894       0.019846       0.012690       0.003704       0.023846       0.000865       0.005060      -0.001713       0.003888      -0.037782      -0.013948       0.004500       0.009447              1.689546       1.945756       0.213013       0.240745       1.576025       0.203919       1.546857           0.000001
          129              H      12.802930      11.261298      18.906834       0.145076       1.077718 0.79394163E+01  0.79624812E+02                                 1.888915                            1.755794      -1.578078       2.138690                    0.991642       4.017209      12.263785       0.419427       1.456095      -0.670638       0.010063      -0.009995      -0.012826       0.019123      -0.009463      -0.003286      -0.000628       0.003389      -0.011466      -0.009044      -0.002774       0.011818              1.978740       1.769865      -0.384303      -0.267384       1.937985       0.522128       2.228370           0.000000
          130              H      41.992778      11.162964      20.384442       0.145989       1.009318 0.77872243E+01  0.76689769E+02                                 1.736089                            1.687444      -1.072806       2.384393                    0.996429       3.555137      10.295478       0.453570       1.371221      -0.689942      -0.009737      -0.014170       0.012923       0.021508      -0.002070      -0.007102      -0.008155       0.004890      -0.008068      -0.012839       0.003420       0.009419              1.768682       1.430732      -0.019672      -0.088574       1.871572      -0.393561       2.003743           0.000000
          131              H      38.644868      14.381888      16.596027       0.148381       1.130441 0.88427893E+01  0.90017715E+02                                 1.884821                            1.807542      -1.273420       2.291195                    0.994669       3.681312      10.886465       0.434259       1.385539      -0.687230       0.005232       0.017072      -0.014273       0.022859       0.007489       0.001100      -0.007329      -0.002295      -0.000520      -0.010837       0.000493       0.010344              1.923479       1.513056      -0.054770       0.086230       2.359485      -0.396211       1.897897          -0.000000
          132              H      37.630729      13.624328      17.517329       0.159689       1.068139 0.83790185E+01  0.83593590E+02                                 1.785150                            1.740206      -0.924897       2.470013                    0.998198       3.365754       9.640116       0.452988       1.355313      -0.695676      -0.022037      -0.001350       0.010274       0.024351       0.002503      -0.004833      -0.001423       0.013719       0.015640      -0.009932      -0.000045       0.009976              1.804108       2.318641      -0.052286      -0.133584       1.525597       0.074900       1.568085           0.000000
          133              H      38.577962      12.817983      16.560786       0.136012       1.112854 0.81953549E+01  0.82960120E+02                                 1.932579                            1.784739      -1.612538       2.109945                    0.992332       4.182666      12.886178       0.415137       1.457515      -0.669554      -0.004695      -0.012636      -0.013869       0.019340       0.004759       0.007339       0.004703       0.004267       0.019786      -0.008513      -0.004768       0.013282              2.011369       1.652987      -0.064723       0.117180       2.292147       0.607365       2.088972           0.000000
          134              H      35.040119      17.530673      18.871593       0.116522       1.130519 0.80030090E+01  0.77087301E+02                                 1.671364                            1.562285      -0.922072       2.441663                    0.998855       3.211122       8.365659       0.556004       1.143664      -0.743203      -0.034037       0.009477       0.019115       0.040171      -0.005824      -0.011762      -0.003687       0.020579       0.021237      -0.017480      -0.001267       0.018747              1.746168       2.247476      -0.406285      -0.087059       1.495736      -0.022786       1.495293          -0.000000
          135              H      39.186493      16.565509      17.293297       0.112462       1.263136 0.96345608E+01  0.98140913E+02                                 1.887740                            1.787641      -0.832371       2.484755                    0.999206       3.375476       9.329511       0.483424       1.243827      -0.720855       0.034899      -0.006143      -0.015309       0.038601      -0.005291      -0.006698      -0.007742       0.019267       0.013013      -0.017208       0.004404       0.012804              1.934642       2.440162      -0.294475      -0.105338       1.708905      -0.055345       1.654859          -0.000000
          136              H      37.653572      17.630539      15.863516       0.125462       1.214521 0.88697112E+01  0.88090812E+02                                 1.801415                            1.686411      -0.862921       2.477472                    0.999262       3.243251       8.718049       0.512904       1.202399      -0.730369       0.009208       0.008528      -0.039109       0.041074      -0.001837      -0.009817      -0.009490       0.017186       0.026464      -0.017906      -0.000077       0.017983              1.853439       1.617867      -0.052486      -0.057076       1.591145      -0.372008       2.351305          -0.000001
          137              H      36.473258      16.253015      20.178030       0.120935       1.131857 0.82138841E+01  0.79496351E+02                                 1.670804                            1.585341      -0.820527       2.494308                    0.999564       3.134061       8.138044       0.551543       1.147434      -0.743883      -0.013055      -0.012811       0.031639       0.036546      -0.005678      -0.007004      -0.010068       0.016236       0.014609      -0.018372       0.005556       0.012817              1.685762       1.530576      -0.042863      -0.063875       1.434403      -0.288456       2.092307           0.000001
          138              H      38.782628      10.003749      14.675389       0.101169       1.104318 0.78726384E+01  0.78269566E+02                                 1.867952                            1.716440      -1.325058       2.250946                    0.992855       3.900773      11.603310       0.439001       1.403358      -0.681340      -0.043190       0.017444       0.003835       0.046737      -0.007550       0.001964       0.008262       0.017828      -0.018744      -0.015929       0.001068       0.014861              1.967119       2.515179      -0.572721      -0.105902       1.786344       0.104952       1.599835           0.000000
          139              H       9.267040       8.563472      12.868025       0.120472       1.376716 0.10332449E+02  0.10828539E+03                                 2.071394                            1.903156      -1.128854       2.346628                    0.996389       3.653495      10.615502       0.444593       1.314549      -0.703215      -0.026145      -0.009376      -0.024323       0.036920      -0.003677       0.002476       0.015698       0.000577       0.011769      -0.016477      -0.000367       0.016845              2.162710       2.569193       0.050387       0.727243       1.697589       0.177288       2.221347          -0.000001
          140              H      11.270499       7.462690      12.467787       0.112933       1.091949 0.74669984E+01  0.70014244E+02                                 1.582416                            1.470536      -0.720172       2.539543                    0.999834       3.001021       7.476038       0.601491       1.086017      -0.760126       0.001306      -0.025207      -0.031243       0.040165      -0.006225       0.005805       0.015407       0.013177       0.004168      -0.021566       0.008358       0.013207              1.637432       1.333764      -0.092150      -0.039629       1.688193       0.521082       1.890340          -0.000001
          141              H      13.087079       7.810131      13.874913       0.124284       1.075796 0.74548240E+01  0.70071981E+02                                 1.583568                            1.483892      -0.743009       2.532179                    0.999834       3.003612       7.562102       0.588302       1.107640      -0.754225       0.033094      -0.018086      -0.008266       0.038609      -0.008763       0.004981       0.013885       0.017691      -0.003523      -0.022199       0.009079       0.013121              1.626904       1.997253      -0.399119      -0.100900       1.504270       0.132213       1.379191           0.000001
          142              H      12.896167       9.250407      15.682276       0.099660       1.151989 0.79441936E+01  0.78906228E+02                                 1.903896                            1.709146      -1.242769       2.287439                    0.994185       3.829080      11.265958       0.447203       1.378923      -0.686537       0.040842       0.002399       0.023315       0.047090      -0.007762       0.005197       0.007792       0.024127      -0.016322      -0.018069       0.000617       0.017452              2.051539       2.471870       0.075899       0.792423       1.505474       0.130196       2.177274           0.000000
          143              H      27.207964       1.458864       1.266161       0.113043       1.033398 0.73731644E+01  0.70350159E+02                                 1.635586                            1.546859      -0.895308       2.451673                    0.999131       3.315744       8.912175       0.527492       1.216968      -0.723737       0.033670      -0.019832      -0.005069       0.039404      -0.004573       0.001202       0.004734       0.018203      -0.033939      -0.013868      -0.001975       0.015843              1.694772       1.897753      -0.353684      -0.116969       1.736537       0.145084       1.450025           0.000000
          144              H      27.301257       3.473021       2.383807       0.125053       1.072245 0.78819420E+01  0.76155114E+02                                 1.663082                            1.593331      -0.790834       2.508860                    0.999753       3.195113       8.526460       0.524844       1.207842      -0.728095       0.034217       0.011540       0.010045       0.037482       0.000201       0.003361       0.009957       0.010710      -0.039773      -0.018595       0.005885       0.012710              1.690431       1.928797       0.266939       0.156764       1.694034       0.075382       1.448461           0.000000
          145              H      23.290682       3.766524       2.099361       0.122974       1.145668 0.83200837E+01  0.81922396E+02                                 1.770936                            1.660305      -0.909592       2.451813                    0.998747       3.354091       9.195827       0.500670       1.242452      -0.719093      -0.031674       0.015910       0.004970       0.035793      -0.006222       0.003274       0.009782       0.011208      -0.035956      -0.018540       0.004125       0.014415              1.823712       2.222761      -0.271599      -0.230973       1.696601       0.176571       1.551774           0.000001
          146              H      23.312530       1.773813       0.893613       0.105331       1.328254 0.10133738E+02  0.10469990E+03                                 1.945684                            1.825701      -1.078988       2.364006                    0.996760       3.571758       9.992786       0.480628       1.233448      -0.721247      -0.034881      -0.012849      -0.013050       0.039397      -0.003635       0.007840       0.007104       0.020513      -0.027810      -0.017019      -0.000298       0.017316              2.010833       2.368561       0.359203       0.265707       1.891247       0.276875       1.772691           0.000000
          147              H      23.987342       6.012497       6.008602       0.120996       1.348246 0.10285672E+02  0.10789989E+03                                 2.060797                            1.912690      -1.197253       2.321546                    0.994881       3.676729      10.761962       0.437754       1.333791      -0.699191      -0.014800      -0.007233       0.034953       0.038640       0.003809      -0.009126       0.003914      -0.013389       0.021466      -0.015550       0.003906       0.011644              2.119890       1.859839       0.187381      -0.526425       1.978262       0.031433       2.521568          -0.000000
          148              H      24.017190       4.301907       4.475616       0.102615       1.085764 0.75847426E+01  0.74875390E+02                                 1.860969                            1.690444      -1.414601       2.199479                    0.992336       3.994314      11.926316       0.439153       1.412837      -0.678676      -0.019609      -0.025509       0.008741       0.033341       0.005310      -0.005917       0.004525      -0.003830      -0.001540      -0.010784       0.004825       0.005958              2.028051       1.839903       0.601193      -0.168829       2.619030      -0.073020       1.625219           0.000000
          149              H      26.177235       5.534997       0.221515       0.154952       1.022641 0.78059812E+01  0.75712550E+02                                 1.669468                            1.628772      -0.727675       2.557145                    0.999919       3.148095       8.591558       0.495498       1.274454      -0.713894      -0.020297      -0.007244      -0.010206       0.023845       0.001372       0.001739       0.009987       0.013433       0.005215      -0.013948       0.004500       0.009447              1.689554       1.823674       0.361988       0.170693       1.634018       0.143422       1.610969           0.000001
          150              H      40.757090      14.808701      25.056401       0.145076       1.077720 0.79394405E+01  0.79625122E+02                                 1.888919                            1.755797      -1.578081       2.138688                    0.991642       4.017213      12.263805       0.419427       1.456096      -0.670638       0.004359       0.007983      -0.016821       0.019123      -0.003260      -0.003372       0.002122      -0.002734       0.032163      -0.009044      -0.002774       0.011818              1.978744       1.593389       0.235628      -0.387438       1.936243      -0.416290       2.406601           0.000000
          151              H      27.635280       5.281161       0.740062       0.145989       1.009321 0.77872546E+01  0.76690143E+02                                 1.736093                            1.687447      -1.072811       2.384391                    0.996429       3.555142      10.295498       0.453569       1.371221      -0.689942       0.017043      -0.011572       0.006184       0.021508      -0.009730       0.003981      -0.000013       0.001790       0.015989      -0.012839       0.003420       0.009419              1.768687       1.765420      -0.430624      -0.058254       2.017119      -0.058335       1.523520           0.000000
          152              H      26.279874      10.264982       3.780863       0.148381       1.130441 0.88427836E+01  0.90017642E+02                                 1.884820                            1.807541      -1.273420       2.291195                    0.994669       3.681312      10.886464       0.434259       1.385539      -0.687230      -0.017592       0.014516      -0.001539       0.022859      -0.004648       0.005202       0.001550       0.005064      -0.025656      -0.010837       0.000493       0.010344              1.923478       2.141939      -0.415146      -0.257382       2.033348       0.156933       1.595148          -0.000000
          153              H      27.414360       9.564477       4.601477       0.159689       1.068138 0.83790151E+01  0.83593549E+02                                 1.785150                            1.740206      -0.924897       2.470013                    0.998198       3.365754       9.640116       0.452988       1.355313      -0.695676       0.011176      -0.003830       0.021294       0.024351      -0.001099       0.007742      -0.004669      -0.007116       0.006467      -0.009932      -0.000045       0.009976              1.804107       1.645804       0.096112       0.272793       1.538669       0.063296       2.227849           0.000000
          154              H      27.704757      10.096565       3.154076       0.136012       1.112855 0.81953555E+01  0.82960128E+02                                 1.932579                            1.784739      -1.612538       2.109945                    0.992332       4.182666      12.886178       0.415137       1.457515      -0.669554       0.013393       0.012702      -0.005776       0.019340       0.008553       0.001965      -0.000134      -0.008716      -0.021849      -0.008513      -0.004768       0.013282              2.011369       2.109016       0.472783      -0.466668       1.963560      -0.212144       1.961530           0.000000
          155              H      25.103243       9.548093       8.898370       0.116522       1.130519 0.80030050E+01  0.77087256E+02                                 1.671364                            1.562285      -0.922072       2.441663                    0.998855       3.211121       8.365657       0.556004       1.143664      -0.743203       0.006951      -0.007372       0.038872       0.040171      -0.006666       0.007307      -0.007061      -0.016187       0.037329      -0.017480      -0.001267       0.018747              1.746169       1.321774      -0.036966       0.078929       1.545326       0.219926       2.371406          -0.000000
          156              H      24.087534       9.759803       4.478133       0.112462       1.263135 0.96345575E+01  0.98140870E+02                                 1.887740                            1.787640      -0.832371       2.484755                    0.999206       3.375476       9.329510       0.483424       1.243827      -0.720855      -0.010316       0.003985      -0.036983       0.038601      -0.007992       0.007515      -0.000968      -0.015338       0.026749      -0.017208       0.004404       0.012804              1.934641       1.620989      -0.054424       0.145428       1.698828       0.202995       2.484108          -0.000000
          157              H      23.831503      11.694460       5.789604       0.125462       1.214522 0.88697155E+01  0.88090865E+02                                 1.801415                            1.686411      -0.862921       2.477472                    0.999262       3.243251       8.718049       0.512904       1.202399      -0.730369      -0.011772       0.035807      -0.016320       0.041074      -0.010440       0.009580      -0.005570      -0.016500       0.016303      -0.017906      -0.000077       0.017983              1.853439       1.554256      -0.346064       0.092200       2.353236      -0.111559       1.652824          -0.000001
          158              H      25.594040       7.728385       7.541589       0.120935       1.131857 0.82138843E+01  0.79496353E+02                                 1.670804                            1.585341      -0.820527       2.494308                    0.999564       3.134061       8.138044       0.551543       1.147434      -0.743883       0.017332      -0.028244       0.015410       0.036546      -0.010546       0.006825      -0.000748      -0.015881       0.023220      -0.018372       0.005556       0.012817              1.685762       1.419504      -0.267687       0.101977       2.082794      -0.102592       1.554988           0.000001
          159              H      30.121719      11.434493       1.183093       0.101169       1.104318 0.78726353E+01  0.78269531E+02                                 1.867952                            1.716440      -1.325059       2.250945                    0.992855       3.900773      11.603311       0.439001       1.403358      -0.681340       0.003989       0.010815       0.045293       0.046737       0.008698       0.000028       0.004535      -0.002820       0.040936      -0.015929       0.001068       0.014861              1.967120       1.473361       0.029677      -0.056061       1.635024       0.249259       2.792973           0.000000
          160              H      44.762986      21.148948      25.011091       0.120472       1.376716 0.10332444E+02  0.10828532E+03                                 2.071393                            1.903156      -1.128853       2.346628                    0.996389       3.653495      10.615502       0.444593       1.314549      -0.703215       0.020193       0.029054       0.010545       0.036920       0.013763      -0.006552      -0.004758      -0.005857       0.013025      -0.016477      -0.000367       0.016845              2.162709       1.916751       0.581803       0.210710       2.570312       0.496063       2.001064          -0.000001
          161              H      44.837964      20.817462      22.715387       0.112933       1.091949 0.74669993E+01  0.70014255E+02                                 1.582416                            1.470536      -0.720172       2.539543                    0.999834       3.001021       7.476038       0.601491       1.086017      -0.760126       0.021887       0.025771      -0.021680       0.040165       0.016063      -0.003539       0.000575      -0.010598       0.025860      -0.021566       0.008358       0.013207              1.637432       1.541236       0.362993      -0.326791       1.690038      -0.339776       1.681024          -0.000001
          162              H      43.706064      19.024667      21.763878       0.124284       1.075795 0.74548207E+01  0.70071945E+02                                 1.583568                            1.483892      -0.743009       2.532179                    0.999834       3.003611       7.562100       0.588302       1.107640      -0.754225       0.001152      -0.003890      -0.038395       0.038609       0.014520      -0.002693       0.002677      -0.010808       0.037826      -0.022199       0.009079       0.013121              1.626904       1.283100       0.057209      -0.057384       1.371949       0.127723       2.225664           0.000001
          163              H      42.508099      17.563357      23.108073       0.099660       1.151990 0.79442034E+01  0.78906348E+02                                 1.903897                            1.709147      -1.242769       2.287439                    0.994185       3.829080      11.265958       0.447203       1.378923      -0.686538      -0.020622      -0.033163      -0.026313       0.047090       0.010444       0.002000       0.007273      -0.007974       0.040078      -0.018069       0.000617       0.017452              2.051541       1.764641       0.586539       0.265267       2.564222       0.532471       1.825759           0.000000
          164              H      13.613557       8.556458      22.033221       0.113043       1.033398 0.73731639E+01  0.70350148E+02                                 1.635586                            1.546859      -0.895308       2.451673                    0.999131       3.315744       8.912172       0.527493       1.216967      -0.723737      -0.002448       0.007333       0.038638       0.039404       0.005976       0.002930       0.006845       0.006011       0.038484      -0.013868      -0.001975       0.015843              1.694771       1.484095       0.027851      -0.160425       1.417353       0.070313       2.182866           0.000000
          165              H      15.451891       9.360425      20.897955       0.125053       1.072244 0.78819409E+01  0.76155097E+02                                 1.663082                            1.593331      -0.790833       2.508860                    0.999753       3.195112       8.526456       0.524844       1.207842      -0.728095       0.025775       0.017424       0.020902       0.037481       0.011266       0.000980       0.005560       0.015559       0.024900      -0.018595       0.005885       0.012710              1.690431       1.957556       0.209904       0.196741       1.532077       0.149351       1.581658           0.000000
          166              H      13.898686       7.934526      17.461950       0.122974       1.145669 0.83200860E+01  0.81922424E+02                                 1.770936                            1.660306      -0.909592       2.451813                    0.998747       3.354091       9.195827       0.500670       1.242452      -0.719093      -0.000146      -0.006321      -0.035230       0.035793       0.009961      -0.002373       0.006574       0.007986       0.037987      -0.018540       0.004125       0.014415              1.823713       1.585147       0.066490       0.032896       1.458459       0.001259       2.427532           0.000001
          167              H      12.131582       7.075806      18.713008       0.105331       1.328254 0.10133746E+02  0.10469999E+03                                 1.945684                            1.825701      -1.078988       2.364005                    0.996760       3.571758       9.992786       0.480628       1.233448      -0.721247      -0.027243      -0.020280      -0.019966       0.039397       0.011301       0.002748       0.009821       0.000457       0.027498      -0.017019      -0.000298       0.017316              2.010834       2.278908       0.474956       0.270174       1.859006       0.151613       1.894587           0.000000
          168              H      16.216787      11.526098      15.868550       0.120996       1.348249 0.10285702E+02  0.10790030E+03                                 2.060801                            1.912693      -1.197253       2.321546                    0.994881       3.676730      10.761969       0.437753       1.333792      -0.699191      -0.013148       0.030121      -0.020320       0.038640      -0.001591      -0.002798      -0.013243       0.003885      -0.009040      -0.015550       0.003906       0.011644              2.119894       2.105248      -0.180157       0.125203       2.158648      -0.623266       2.095786          -0.000000
          169              H      14.704883      10.318873      17.107022       0.102615       1.085764 0.75847421E+01  0.74875379E+02                                 1.860969                            1.690444      -1.414600       2.199480                    0.992336       3.994313      11.926310       0.439153       1.412836      -0.678676      -0.031622       0.006455      -0.008370       0.033341       0.001785       0.001087      -0.007277       0.010973      -0.001115      -0.010784       0.004825       0.005958              2.028050       2.944692      -0.121842       0.082612       1.544871      -0.127552       1.594586           0.000000
          170              H      16.781987       6.702759      19.732482       0.154952       1.022641 0.78059827E+01  0.75712569E+02                                 1.669469                            1.628772      -0.727676       2.557145                    0.999919       3.148095       8.591559       0.495498       1.274454      -0.713894      -0.015645      -0.014316      -0.010904       0.023845       0.011151       0.002901      -0.002318      -0.003732       0.011168      -0.013948       0.004500       0.009447              1.689554       1.965019       0.285361       0.211903       1.651182       0.035341       1.452462           0.000001
          171              H      31.649699      33.044748      20.361787       0.145076       1.077720 0.79394321E+01  0.79625017E+02                                 1.888919                            1.755796      -1.578081       2.138688                    0.991642       4.017213      12.263804       0.419427       1.456096      -0.670638       0.009091      -0.015899       0.005502       0.019123      -0.000595      -0.002991      -0.007418      -0.014172       0.000589      -0.009044      -0.002774       0.011818              1.978744       2.056203      -0.519116       0.171002       2.223002      -0.402871       1.657026           0.000000
          172              H      17.215450       7.636364      20.915575       0.145989       1.009321 0.77872500E+01  0.76690090E+02                                 1.736093                            1.687447      -1.072810       2.384391                    0.996429       3.555141      10.295496       0.453569       1.371221      -0.689942      -0.002607       0.012242       0.017491       0.021508       0.000136      -0.005330       0.002980      -0.018519       0.010722      -0.012839       0.003420       0.009419              1.768686       1.618018      -0.185338      -0.313693       1.570611       0.169175       2.117430           0.000000
          173              H      21.046377       9.446603      16.676578       0.148381       1.130441 0.88427852E+01  0.90017664E+02                                 1.884821                            1.807541      -1.273420       2.291195                    0.994669       3.681312      10.886465       0.434259       1.385539      -0.687230       0.004983      -0.008396      -0.020669       0.022859       0.003332      -0.001830       0.008524       0.003495       0.016310      -0.010837       0.000493       0.010344              1.923479       1.720524      -0.040410      -0.198582       1.500641       0.012287       2.549273          -0.000000
          174              H      20.935103      10.640323      17.683466       0.159689       1.068139 0.83790195E+01  0.83593602E+02                                 1.785150                            1.740206      -0.924897       2.470013                    0.998198       3.365754       9.640116       0.452988       1.355313      -0.695676       0.001642       0.023879       0.004483       0.024351      -0.001724      -0.003140       0.005950      -0.006926      -0.021596      -0.009932      -0.000045       0.009976              1.804108       1.638181       0.202089       0.038959       2.288768      -0.028815       1.485374           0.000000
          175              H      21.541005       9.270620      18.151668       0.136012       1.112854 0.81953520E+01  0.82960084E+02                                 1.932579                            1.784739      -1.612538       2.109945                    0.992332       4.182666      12.886178       0.415137       1.457515      -0.669554       0.017387      -0.003558       0.007686       0.019340       0.001209       0.001216       0.001890       0.019187      -0.021146      -0.008513      -0.004768       0.013282              2.011368       2.374929      -0.275184       0.445758       1.746362      -0.336118       1.912814           0.000000
          176              H      19.874625      14.083588      14.393460       0.116522       1.130519 0.80030082E+01  0.77087296E+02                                 1.671364                            1.562285      -0.922072       2.441663                    0.998855       3.211121       8.365658       0.556004       1.143665      -0.743203      -0.003428       0.039908      -0.003050       0.040171      -0.006103      -0.009015       0.002479      -0.023262      -0.028850      -0.017480      -0.001267       0.018747              1.746169       1.469710       0.185392      -0.178692       2.259612      -0.311834       1.509185          -0.000000
          177              H      19.603771       9.571311      14.818870       0.112462       1.263135 0.96345572E+01  0.98140868E+02                                 1.887740                            1.787641      -0.832371       2.484755                    0.999206       3.375476       9.329511       0.483424       1.243827      -0.720855      -0.001115      -0.038570       0.001067       0.038601      -0.000987      -0.011156       0.002364      -0.018413      -0.016955      -0.017208       0.004404       0.012804              1.934642       1.638962       0.214749      -0.137282       2.428536      -0.207318       1.736428          -0.000000
          178              H      21.213129      10.473616      13.361400       0.125462       1.214522 0.88697185E+01  0.88090904E+02                                 1.801416                            1.686412      -0.862921       2.477472                    0.999262       3.243251       8.718050       0.512904       1.202399      -0.730369       0.026604      -0.023826      -0.020288       0.041074      -0.004595      -0.011988       0.007556      -0.017812      -0.015799      -0.017906      -0.000077       0.017983              1.853440       1.910307      -0.218992      -0.482539       1.764822       0.208888       1.885190          -0.000001
          179              H      18.474013      13.187246      16.014549       0.120935       1.131858 0.82138854E+01  0.79496369E+02                                 1.670805                            1.585341      -0.820527       2.494308                    0.999564       3.134061       8.138045       0.551543       1.147435      -0.743883      -0.017343       0.023441       0.022031       0.036546      -0.001636      -0.012761       0.002872      -0.018482      -0.009284      -0.018372       0.005556       0.012817              1.685762       1.730909      -0.175714      -0.390405       1.657325       0.174762       1.669053           0.000001
          180              H      23.827861       7.880589      20.238443       0.101169       1.104318 0.78726336E+01  0.78269510E+02                                 1.867952                            1.716440      -1.325059       2.250945                    0.992855       3.900773      11.603311       0.439001       1.403358      -0.681340       0.011449       0.042623      -0.015381       0.046737       0.005100       0.002535      -0.010018      -0.008666      -0.032178      -0.015929       0.001068       0.014861              1.967119       1.625869       0.172239      -0.106688       2.569388      -0.519142       1.706100           0.000000
          181              H      39.116404      33.220725      21.043953       0.120472       1.376716 0.10332446E+02  0.10828534E+03                                 2.071393                            1.903155      -1.128855       2.346627                    0.996389       3.653495      10.615500       0.444593       1.314549      -0.703215       0.035047       0.011534       0.001332       0.036920      -0.005054       0.007721      -0.008701       0.010387      -0.032836      -0.016477      -0.000367       0.016844              2.162709       2.906040       0.535805      -0.091731       1.938631      -0.153836       1.643456          -0.000001
          182              H      38.854733      31.106844      21.965256       0.112933       1.091948 0.74669902E+01  0.70014144E+02                                 1.582415                            1.470535      -0.720172       2.539543                    0.999834       3.001020       7.476033       0.601492       1.086016      -0.760126       0.032886      -0.018154       0.014219       0.040165       0.000588       0.005287      -0.011345       0.008003      -0.046691      -0.021566       0.008358       0.013207              1.637431       1.952532      -0.380376       0.287062       1.560473      -0.230025       1.399287          -0.000001
          183              H      36.743789      30.140987      22.073496       0.124284       1.075796 0.74548245E+01  0.70071990E+02                                 1.583569                            1.483893      -0.743009       2.532179                    0.999834       3.003612       7.562103       0.588302       1.107640      -0.754225      -0.002947      -0.035616       0.014611       0.038609       0.002423       0.003638      -0.012924       0.001419      -0.047377      -0.022199       0.009079       0.013121              1.626905       1.399927       0.082904      -0.029368       2.066940      -0.375140       1.413847           0.000001
          184              H      34.898549      31.291486      21.267986       0.099660       1.151990 0.79442024E+01  0.78906333E+02                                 1.903897                            1.709147      -1.242768       2.287439                    0.994185       3.829080      11.265957       0.447203       1.378923      -0.686538      -0.038905      -0.026057       0.004984       0.047090       0.007941       0.000499      -0.010340      -0.005372      -0.040735      -0.018069       0.000617       0.017452              2.051540       2.873869       0.572627      -0.162873       1.787158      -0.113319       1.493594           0.000000
          185              H      13.790826      23.512427       0.991784       0.113043       1.033398 0.73731673E+01  0.70350191E+02                                 1.635587                            1.546859      -0.895308       2.451673                    0.999131       3.315745       8.912177       0.527492       1.216967      -0.723737       0.005432       0.035001      -0.017266       0.039404       0.008915       0.003343      -0.006990      -0.013743      -0.021036      -0.013868      -0.001975       0.015843              1.694772       1.453500       0.004109       0.044303       2.007991      -0.358497       1.622825           0.000000
          186              H      15.339675      22.831045       2.557495       0.125053       1.072244 0.78819369E+01  0.76155050E+02                                 1.663081                            1.593331      -0.790833       2.508861                    0.999753       3.195112       8.526456       0.524844       1.207842      -0.728095       0.027202       0.024566       0.007836       0.037482       0.009161       0.010604      -0.006341      -0.005333      -0.018095      -0.018595       0.005885       0.012710              1.690430       1.788624       0.303260       0.211689       1.657102       0.122251       1.625565           0.000000
          187              H      13.365253      19.335569       2.925009       0.122974       1.145668 0.83200826E+01  0.81922388E+02                                 1.770936                            1.660306      -0.909592       2.451813                    0.998747       3.354090       9.195826       0.500670       1.242453      -0.719093      -0.005702      -0.032626       0.013570       0.035793       0.007386       0.007159      -0.011407      -0.007902      -0.019812      -0.018540       0.004125       0.014415              1.823713       1.538067       0.043371       0.080896       2.355072      -0.249769       1.577999           0.000001
          188              H      11.799813      20.154489       1.407126       0.105331       1.328252 0.10133728E+02  0.10469977E+03                                 1.945683                            1.825700      -1.078988       2.364006                    0.996760       3.571758       9.992787       0.480628       1.233448      -0.721247      -0.030413      -0.023682      -0.008144       0.039397       0.011640       0.003400      -0.008337      -0.001376      -0.030546      -0.017019      -0.000298       0.017316              2.010832       2.328332       0.384808       0.347270       1.988361       0.113699       1.715804           0.000000
          189              H      17.617048      17.959126       3.841277       0.120996       1.348248 0.10285690E+02  0.10790013E+03                                 2.060799                            1.912692      -1.197252       2.321546                    0.994881       3.676730      10.761966       0.437754       1.333791      -0.699192       0.020911      -0.027208      -0.017763       0.038640      -0.012230       0.004671       0.004877      -0.000657       0.003576      -0.015550       0.003906       0.011644              2.119892       2.002306      -0.514145       0.033955       2.344982       0.366356       2.012387          -0.000000
          190              H      15.856318      18.886122       2.693425       0.102615       1.085764 0.75847417E+01  0.74875379E+02                                 1.860969                            1.690444      -1.414601       2.199479                    0.992336       3.994314      11.926316       0.439153       1.412837      -0.678676      -0.008554      -0.017648      -0.026963       0.033341      -0.003991       0.007078       0.004133      -0.003994      -0.002305      -0.010784       0.004825       0.005958              2.028050       1.733203       0.081022       0.492212       1.785147       0.449821       2.565801           0.000000
          191              H      13.571632      22.467807       5.190506       0.154952       1.022634 0.78059106E+01  0.75711692E+02                                 1.669460                            1.628764      -0.727671       2.557148                    0.999919       3.148087       8.591526       0.495499       1.274454      -0.713894      -0.019846      -0.012690      -0.003704       0.023846       0.000865       0.005060      -0.001713       0.003888      -0.037782      -0.013948       0.004500       0.009447              1.689545       1.945755       0.213013       0.240745       1.576024       0.203919       1.546856           0.000001
          192              H      43.790176      23.482483       6.265359       0.145076       1.077717 0.79394154E+01  0.79624803E+02                                 1.888915                            1.755794      -1.578078       2.138690                    0.991642       4.017209      12.263786       0.419427       1.456095      -0.670638      -0.010063       0.009995       0.012826       0.019123      -0.009463      -0.003286      -0.000628       0.003389      -0.011466      -0.009044      -0.002774       0.011818              1.978740       1.769865      -0.384303      -0.267384       1.937985       0.522128       2.228371           0.000000
          193              H      14.600328      23.580817       4.787751       0.145989       1.009318 0.77872243E+01  0.76689769E+02                                 1.736089                            1.687444      -1.072806       2.384393                    0.996429       3.555137      10.295478       0.453570       1.371221      -0.689942       0.009737       0.014170      -0.012923       0.021508      -0.002070      -0.007102      -0.008155       0.004890      -0.008068      -0.012839       0.003420       0.009419              1.768682       1.430732      -0.019672      -0.088574       1.871572      -0.393561       2.003743           0.000000
          194              H      17.948238      20.361893       8.576166       0.148381       1.130441 0.88427893E+01  0.90017715E+02                                 1.884821                            1.807542      -1.273420       2.291195                    0.994669       3.681312      10.886465       0.434259       1.385539      -0.687230      -0.005232      -0.017072       0.014273       0.022859       0.007489       0.001100      -0.007329      -0.002295      -0.000520      -0.010837       0.000493       0.010344              1.923479       1.513056      -0.054770       0.086230       2.359485      -0.396211       1.897897          -0.000000
          195              H      18.962377      21.119453       7.654864       0.159689       1.068139 0.83790185E+01  0.83593590E+02                                 1.785150                            1.740206      -0.924897       2.470013                    0.998198       3.365754       9.640116       0.452988       1.355313      -0.695676       0.022037       0.001350      -0.010274       0.024351       0.002503      -0.004833      -0.001423       0.013719       0.015640      -0.009932      -0.000045       0.009976              1.804108       2.318641      -0.052286      -0.133584       1.525597       0.074900       1.568085           0.000000
          196              H      18.015144      21.925798       8.611407       0.136012       1.112854 0.81953549E+01  0.82960120E+02                                 1.932579                            1.784739      -1.612538       2.109945                    0.992332       4.182666      12.886178       0.415137       1.457515      -0.669554       0.004695       0.012636       0.013869       0.019340       0.004759       0.007339       0.004703       0.004267       0.019786      -0.008513      -0.004768       0.013282              2.011369       1.652987      -0.064723       0.117180       2.292147       0.607365       2.088972           0.000000
          197              H      21.552987      17.213108       6.300600       0.116522       1.130519 0.80030090E+01  0.77087301E+02                                 1.671364                            1.562285      -0.922072       2.441663                    0.998855       3.211122       8.365659       0.556004       1.143664      -0.743203       0.034037      -0.009477      -0.019115       0.040171      -0.005824      -0.011762      -0.003687       0.020579       0.021237      -0.017480      -0.001267       0.018747              1.746168       2.247476      -0.406285      -0.087059       1.495736      -0.022786       1.495293          -0.000000
          198              H      17.406613      18.178272       7.878896       0.112462       1.263136 0.96345608E+01  0.98140913E+02                                 1.887740                            1.787641      -0.832371       2.484755                    0.999206       3.375476       9.329511       0.483424       1.243827      -0.720855      -0.034899       0.006143       0.015309       0.038601      -0.005291      -0.006698      -0.007742       0.019267       0.013013      -0.017208       0.004404       0.012804              1.934642       2.440162      -0.294475      -0.105338       1.708905      -0.055345       1.654859          -0.000000
          199              H      18.939534      17.113242       9.308677       0.125462       1.214522 0.88697125E+01  0.88090829E+02                                 1.801415                            1.686411      -0.862921       2.477472                    0.999262       3.243251       8.718049       0.512904       1.202399      -0.730369      -0.009208      -0.008528       0.039109       0.041074      -0.001837      -0.009817      -0.009490       0.017186       0.026464      -0.017906      -0.000077       0.017983              1.853439       1.617867      -0.052486      -0.057076       1.591145      -0.372008       2.351305          -0.000001
          200              H      20.119848      18.490766       4.994163       0.120935       1.131857 0.82138841E+01  0.79496351E+02                                 1.670804                            1.585341      -0.820527       2.494308                    0.999564       3.134061       8.138044       0.551543       1.147434      -0.743883       0.013055       0.012811      -0.031639       0.036546      -0.005678      -0.007004      -0.010068       0.016236       0.014609      -0.018372       0.005556       0.012817              1.685762       1.530576      -0.042863      -0.063875       1.434403      -0.288456       2.092307           0.000001
          201              H      17.810478      24.740032      10.496804       0.101169       1.104318 0.78726384E+01  0.78269566E+02                                 1.867952                            1.716440      -1.325058       2.250946                    0.992855       3.900773      11.603310       0.439001       1.403358      -0.681340       0.043190      -0.017444      -0.003835       0.046737      -0.007550       0.001964       0.008262       0.017828      -0.018744      -0.015929       0.001068       0.014861              1.967119       2.515179      -0.572721      -0.105902       1.786344       0.104952       1.599835           0.000000
          202              H      47.326066      26.180309      12.304168       0.120472       1.376716 0.10332451E+02  0.10828541E+03                                 2.071394                            1.903156      -1.128854       2.346628                    0.996389       3.653495      10.615502       0.444593       1.314549      -0.703215       0.026145       0.009376       0.024323       0.036920      -0.003677       0.002476       0.015698       0.000577       0.011769      -0.016477      -0.000367       0.016845              2.162710       2.569193       0.050387       0.727243       1.697589       0.177288       2.221347          -0.000001
          203              H      45.322607      27.281091      12.704406       0.112933       1.091949 0.74669984E+01  0.70014244E+02                                 1.582416                            1.470536      -0.720172       2.539543                    0.999834       3.001021       7.476038       0.601491       1.086017      -0.760126      -0.001306       0.025207       0.031243       0.040165      -0.006225       0.005805       0.015407       0.013177       0.004168      -0.021566       0.008358       0.013207              1.637432       1.333764      -0.092150      -0.039629       1.688193       0.521082       1.890340          -0.000001
          204              H      43.506027      26.933650      11.297280       0.124284       1.075796 0.74548251E+01  0.70071996E+02                                 1.583569                            1.483893      -0.743009       2.532179                    0.999834       3.003612       7.562103       0.588302       1.107640      -0.754225      -0.033094       0.018086       0.008266       0.038609      -0.008763       0.004981       0.013885       0.017691      -0.003523      -0.022199       0.009079       0.013121              1.626905       1.997253      -0.399119      -0.100900       1.504270       0.132213       1.379191           0.000001
          205              H      43.696939      25.493374       9.489917       0.099660       1.151989 0.79441943E+01  0.78906236E+02                                 1.903896                            1.709146      -1.242769       2.287439                    0.994185       3.829080      11.265957       0.447203       1.378923      -0.686538      -0.040842      -0.002399      -0.023315       0.047090      -0.007762       0.005197       0.007792       0.024127      -0.016322      -0.018069       0.000617       0.017452              2.051539       2.471870       0.075899       0.792423       1.505474       0.130196       2.177274           0.000000
          206              H      28.466807      14.483642      13.852258       0.113043       1.033398 0.73731656E+01  0.70350166E+02                                 1.635586                            1.546859      -0.895308       2.451673                    0.999131       3.315744       8.912172       0.527493       1.216967      -0.723737      -0.002448       0.039000      -0.005069       0.039404       0.004646       0.004766      -0.001070      -0.018130      -0.033939      -0.013868      -0.001975       0.015843              1.694771       1.484095      -0.143764       0.076445       2.150194      -0.169962       1.450025           0.000000
          207              H      30.305141      13.655354      14.969903       0.125053       1.072244 0.78819373E+01  0.76155058E+02                                 1.663082                            1.593331      -0.790833       2.508861                    0.999753       3.195112       8.526457       0.524844       1.207842      -0.728095       0.025775       0.025291       0.010045       0.037481       0.004441       0.010400      -0.001509      -0.005999      -0.039773      -0.018595       0.005885       0.012710              1.690431       1.957557       0.252344       0.138163       1.665275       0.105680       1.448460           0.000000
          208              H      28.751936       9.946121      14.685457       0.122974       1.145668 0.83200837E+01  0.81922396E+02                                 1.770936                            1.660305      -0.909592       2.451813                    0.998747       3.354091       9.195827       0.500670       1.242452      -0.719093      -0.000146      -0.035446       0.004970       0.035793       0.000849       0.010204      -0.001508      -0.016661      -0.035956      -0.018540       0.004125       0.014415              1.823712       1.585147       0.051973       0.052932       2.334216      -0.285873       1.551774           0.000001
          209              H      26.984832      10.867380      13.479709       0.105331       1.328254 0.10133744E+02  0.10469998E+03                                 1.945684                            1.825701      -1.078988       2.364005                    0.996760       3.571758       9.992786       0.480628       1.233448      -0.721247      -0.027243      -0.025291      -0.013050       0.039397       0.006132       0.009883       0.003776      -0.017979      -0.027810      -0.017019      -0.000298       0.017316              2.010834       2.278908       0.404700       0.367146       1.980901       0.111648       1.772692           0.000000
          210              H      31.070037       9.550978      18.594699       0.120996       1.348247 0.10285685E+02  0.10790007E+03                                 2.060799                            1.912692      -1.197253       2.321546                    0.994881       3.676730      10.761968       0.437753       1.333792      -0.699191      -0.013148      -0.009925       0.034953       0.038640      -0.003155      -0.000640      -0.009909       0.014053       0.021466      -0.015550       0.003906       0.011644              2.119892       2.105246       0.062843      -0.210197       1.732858      -0.483663       2.521571          -0.000000
          211              H      29.558133      10.351700      17.061712       0.102615       1.085764 0.75847417E+01  0.74875374E+02                                 1.860969                            1.690444      -1.414600       2.199480                    0.992336       3.994313      11.926310       0.439153       1.412836      -0.678676      -0.031622      -0.005942       0.008741       0.033341       0.001589       0.001357      -0.007324       0.010832      -0.001540      -0.010784       0.004825       0.005958              2.028050       2.944693       0.040541      -0.141515       1.514239      -0.117508       1.625219           0.000000
          212              H      31.635237      11.719892      12.807612       0.154952       1.022641 0.78059829E+01  0.75712570E+02                                 1.669469                            1.628772      -0.727676       2.557145                    0.999919       3.148095       8.591558       0.495498       1.274454      -0.713894      -0.015645      -0.014822      -0.010206       0.023845       0.006231       0.009693      -0.002969      -0.005717       0.005215      -0.013948       0.004500       0.009447              1.689554       1.965018       0.290260       0.205141       1.492675       0.087310       1.610969           0.000001
          213              H      33.059646      12.271566      12.470304       0.145076       1.077721 0.79394388E+01  0.79625099E+02                                 1.888919                            1.755797      -1.578081       2.138688                    0.991642       4.017213      12.263804       0.419427       1.456096      -0.670638       0.009091       0.000275      -0.016821       0.019123      -0.003028       0.000367      -0.003967      -0.003648       0.032163      -0.009044      -0.002774       0.011818              1.978745       2.056203       0.000761      -0.546556       1.473428      -0.157110       2.406604           0.000000
          214              H      32.068700      13.134967      13.326159       0.145989       1.009321 0.77872563E+01  0.76690166E+02                                 1.736094                            1.687448      -1.072811       2.384391                    0.996429       3.555142      10.295499       0.453569       1.371221      -0.689942      -0.002607       0.020435       0.006184       0.021508      -0.005023       0.001790       0.003556      -0.016763       0.015989      -0.012839       0.003420       0.009419              1.768687       1.618019      -0.355822      -0.078383       2.164521      -0.025549       1.523521           0.000000
          215              H      35.899627       9.670924      16.366960       0.148381       1.130441 0.88427900E+01  0.90017724E+02                                 1.884821                            1.807542      -1.273420       2.291195                    0.994669       3.681312      10.886465       0.434259       1.385539      -0.687230       0.004983      -0.022256      -0.001539       0.022859      -0.000701       0.003737       0.003938      -0.010493      -0.025656      -0.010837       0.000493       0.010344              1.923479       1.720524      -0.201288       0.023470       2.454765      -0.300539       1.595149          -0.000000
          216              H      35.788353      10.999602      17.187573       0.159689       1.068138 0.83790154E+01  0.83593552E+02                                 1.785150                            1.740206      -0.924897       2.470013                    0.998198       3.365754       9.640116       0.452988       1.355313      -0.695676       0.001642       0.011699       0.021294       0.024351      -0.003521      -0.000660       0.009017       0.002428       0.006467      -0.009932      -0.000045       0.009976              1.804107       1.638181       0.099981       0.179894       1.546292       0.214618       2.227849           0.000000
          217              H      36.394255      11.017772      15.740172       0.136012       1.112854 0.81953550E+01  0.82960122E+02                                 1.932579                            1.784739      -1.612538       2.109945                    0.992332       4.182666      12.886178       0.415137       1.457515      -0.669554       0.017387       0.006195      -0.005776       0.019340       0.001532       0.000770       0.001813       0.018952      -0.021849      -0.008513      -0.004768       0.013282              2.011368       2.374929       0.337839      -0.400364       1.697646      -0.320146       1.961530           0.000000
          218              H      34.727875       8.946088      21.484467       0.116522       1.130520 0.80030158E+01  0.77087381E+02                                 1.671364                            1.562285      -0.922072       2.441663                    0.998855       3.211122       8.365659       0.556004       1.143664      -0.743203      -0.003428       0.009535       0.038872       0.040171      -0.010468      -0.002990       0.009711      -0.001203       0.037329      -0.017480      -0.001267       0.018747              1.746169       1.469710      -0.112039       0.231837       1.397391      -0.029140       2.371407          -0.000000
          219              H      34.457021       7.944527      17.064230       0.112462       1.263135 0.96345607E+01  0.98140911E+02                                 1.887740                            1.787641      -0.832371       2.484755                    0.999206       3.375476       9.329511       0.483424       1.243827      -0.720855      -0.001115      -0.011002      -0.036983       0.038601      -0.010908       0.002537       0.007140      -0.003845       0.026749      -0.017208       0.004404       0.012804              1.934642       1.638962      -0.063545       0.246831       1.680855       0.037822       2.484108          -0.000000
          220              H      36.066379       6.840708      18.375701       0.125462       1.214522 0.88697135E+01  0.88090841E+02                                 1.801415                            1.686411      -0.862921       2.477472                    0.999262       3.243251       8.718049       0.512904       1.202399      -0.730369       0.026604      -0.026701      -0.016320       0.041074      -0.012823      -0.000632       0.011064      -0.007111       0.016303      -0.017906      -0.000077       0.017983              1.853439       1.910306      -0.526750      -0.057759       1.997186       0.132704       1.652825          -0.000001
          221              H      33.327263      10.207240      20.127686       0.120935       1.131858 0.82138837E+01  0.79496346E+02                                 1.670805                            1.585340      -0.820527       2.494308                    0.999564       3.134061       8.138044       0.551543       1.147434      -0.743883      -0.017343       0.028237       0.015410       0.036546      -0.012635       0.002421       0.006425      -0.007647       0.023220      -0.018372       0.005556       0.012817              1.685762       1.730909      -0.425717      -0.045338       1.771389       0.137364       1.554988           0.000001
          222              H      38.681111      12.567624      13.769190       0.101169       1.104318 0.78726392E+01  0.78269575E+02                                 1.867952                            1.716440      -1.325059       2.250945                    0.992855       3.900774      11.603312       0.439001       1.403357      -0.681340       0.011449      -0.001336       0.045293       0.046737       0.003997       0.004057      -0.002027       0.015705       0.040936      -0.015929       0.001068       0.014861              1.967119       1.625869      -0.047717       0.196906       1.482516      -0.162791       2.792973           0.000000
          223              H      40.526351      12.974606      12.424994       0.120472       1.376716 0.10332446E+02  0.10828535E+03                                 2.071394                            1.903156      -1.128854       2.346628                    0.996389       3.653495      10.615503       0.444593       1.314549      -0.703215       0.035047       0.004859       0.010545       0.036920       0.005762      -0.007208      -0.003689       0.025673       0.013025      -0.016477      -0.000367       0.016845              2.162709       2.906040       0.079764       0.537716       1.581023      -0.036588       2.001065          -0.000001
          224              H      10.558180      13.191477      10.129290       0.112933       1.091949 0.74669968E+01  0.70014226E+02                                 1.582416                            1.470536      -0.720172       2.539543                    0.999834       3.001021       7.476038       0.601491       1.086017      -0.760125       0.032886       0.007855      -0.021680       0.040165       0.005207      -0.001089      -0.003416       0.032187       0.025860      -0.021566       0.008358       0.013207              1.637432       1.952535       0.154270      -0.450879       1.278738      -0.137653       1.681024          -0.000001
          225              H      38.153736      12.993417       9.177782       0.124284       1.075795 0.74548209E+01  0.70071946E+02                                 1.583568                            1.483892      -0.743009       2.532179                    0.999834       3.003611       7.562100       0.588302       1.107640      -0.754225      -0.002947       0.002787      -0.038395       0.038609       0.004211       0.001169      -0.003613       0.029820       0.037826      -0.022199       0.009079       0.013121              1.626904       1.399927      -0.002078       0.087927       1.255123      -0.108971       2.225664           0.000001
          226              H      36.308496      12.586435      10.521977       0.099660       1.151990 0.79442010E+01  0.78906316E+02                                 1.903897                            1.709147      -1.242768       2.287439                    0.994185       3.829080      11.265957       0.447203       1.378923      -0.686538      -0.038905      -0.003382      -0.026313       0.047090       0.002948       0.007390      -0.001508       0.021566       0.040079      -0.018069       0.000617       0.017452              2.051540       2.873869       0.023635       0.594870       1.454993      -0.004413       1.825758           0.000000
          227              H      28.644076      17.386454       9.447124       0.113043       1.033398 0.73731644E+01  0.70350148E+02                                 1.635585                            1.546858      -0.895308       2.451673                    0.999131       3.315744       8.912170       0.527493       1.216966      -0.723737       0.005432      -0.005502       0.038638       0.039404       0.005954       0.007430      -0.000485       0.006097       0.038484      -0.013868      -0.001975       0.015843              1.694771       1.453499       0.043378      -0.009898       1.447948      -0.174877       2.182866           0.000000
          228              H      30.192925      18.661955       8.311858       0.125053       1.072244 0.78819386E+01  0.76155070E+02                                 1.663082                            1.593331      -0.790833       2.508861                    0.999753       3.195112       8.526456       0.524844       1.207842      -0.728095       0.027202       0.015100       0.020902       0.037482       0.012930       0.005401      -0.001642       0.008999       0.024900      -0.018595       0.005885       0.012710              1.690431       1.788624       0.295634       0.222215       1.701010       0.107855       1.581657           0.000000
          229              H      28.218503      17.922164       4.875854       0.122974       1.145668 0.83200767E+01  0.81922317E+02                                 1.770936                            1.660305      -0.909592       2.451813                    0.998747       3.354090       9.195826       0.500670       1.242453      -0.719093      -0.005702       0.002730      -0.035230       0.035793       0.009104       0.004788      -0.005090       0.011364       0.037987      -0.018540       0.004125       0.014415              1.823712       1.538067       0.090382       0.016010       1.505538       0.028765       2.427531           0.000001
          230              H      26.653063      16.734960       6.126912       0.105331       1.328253 0.10133729E+02  0.10469978E+03                                 1.945683                            1.825700      -1.078988       2.364006                    0.996760       3.571758       9.992787       0.480628       1.233448      -0.721247      -0.030413      -0.015116      -0.019966       0.039397       0.006857       0.010001      -0.001994       0.017972       0.027498      -0.017019      -0.000298       0.017316              2.010832       2.328332       0.449874       0.257464       1.809579       0.172316       1.894586           0.000000
          231              H      32.470298      18.363999       3.282454       0.120996       1.348249 0.10285699E+02  0.10790026E+03                                 2.060801                            1.912693      -1.197253       2.321546                    0.994881       3.676730      10.761969       0.437753       1.333792      -0.699191       0.020911      -0.025356      -0.020320       0.038640       0.000628      -0.013076       0.003498      -0.004862      -0.009040      -0.015550       0.003906       0.011644              2.119893       2.002307      -0.127917      -0.499135       2.261587       0.393700       2.095785          -0.000000
          232              H      30.709568      17.562080       4.520926       0.102615       1.085764 0.75847460E+01  0.74875431E+02                                 1.860970                            1.690444      -1.414601       2.199479                    0.992336       3.994314      11.926316       0.439153       1.412837      -0.678676      -0.008554      -0.031119      -0.008370       0.033341       0.005482      -0.005998       0.004263      -0.003597      -0.001116      -0.010784       0.004825       0.005958              2.028051       1.733203       0.492958      -0.076359       2.756364       0.131391       1.594587           0.000000
          233              H      28.424882      21.050755       7.146386       0.154952       1.022633 0.78059060E+01  0.75711638E+02                                 1.669460                            1.628764      -0.727671       2.557148                    0.999919       3.148087       8.591526       0.495499       1.274454      -0.713894      -0.019846      -0.007473      -0.010904       0.023846       0.005078      -0.000754       0.003637       0.020204       0.011168      -0.013948       0.004500       0.009447              1.689545       1.945755       0.295127       0.127407       1.670425       0.172968       1.452455           0.000001
          234              H      28.936926      22.388233       7.775690       0.145076       1.077717 0.79394142E+01  0.79624787E+02                                 1.888915                            1.755794      -1.578078       2.138690                    0.991642       4.017209      12.263785       0.419427       1.456095      -0.670638      -0.010063       0.015302       0.005502       0.019123      -0.006071      -0.007969       0.000689       0.007407       0.000589      -0.009044      -0.002774       0.011818              1.978740       1.769864      -0.373806      -0.281872       2.509331       0.334802       1.657024           0.000000
          235              H      29.453578      21.014802       8.329479       0.145989       1.009318 0.77872236E+01  0.76689757E+02                                 1.736089                            1.687444      -1.072805       2.384394                    0.996429       3.555137      10.295476       0.453570       1.371220      -0.689942       0.009737      -0.007865       0.017491       0.021508      -0.007393       0.000245      -0.006102       0.011153       0.010722      -0.012839       0.003420       0.009419              1.768682       1.430731      -0.090295       0.008903       1.757891      -0.356289       2.117423           0.000000
          236              H      32.801488      23.611813       4.090481       0.148381       1.130442 0.88427934E+01  0.90017763E+02                                 1.884821                            1.807542      -1.273420       2.291195                    0.994669       3.681312      10.886464       0.434259       1.385538      -0.687230      -0.005232       0.008244      -0.020669       0.022859       0.003378       0.006773      -0.005489       0.003315       0.016310      -0.010837       0.000493       0.010344              1.923479       1.513057       0.064875      -0.078909       1.708109      -0.182645       2.549273          -0.000000
          237              H      33.815627      22.972382       5.097369       0.159689       1.068139 0.83790183E+01  0.83593590E+02                                 1.785150                            1.740206      -0.924897       2.470013                    0.998198       3.365754       9.640117       0.452988       1.355313      -0.695676       0.022037      -0.009342       0.004483       0.024351      -0.003813       0.003885      -0.005492       0.001307      -0.021596      -0.009932      -0.000045       0.009976              1.804108       2.318641      -0.143226      -0.008066       1.608309       0.047782       1.485374           0.000000
          238              H      32.868394      24.132534       5.565572       0.136012       1.112854 0.81953547E+01  0.82960117E+02                                 1.932579                            1.784739      -1.612538       2.109945                    0.992332       4.182666      12.886178       0.415137       1.457515      -0.669554       0.004695       0.017115       0.007686       0.019340       0.008457       0.002235       0.000230      -0.009377      -0.021146      -0.008513      -0.004768       0.013282              2.011368       1.652987       0.091183      -0.098010       2.468305       0.549608       1.912813           0.000000
          239              H      36.406237      20.468499       1.807363       0.116522       1.130519 0.80030069E+01  0.77087281E+02                                 1.671364                            1.562285      -0.922072       2.441663                    0.998855       3.211121       8.365658       0.556004       1.143665      -0.743203       0.034037      -0.021117      -0.003050       0.040171      -0.012991      -0.001869      -0.009161       0.003884      -0.028850      -0.017480      -0.001267       0.018747              1.746169       2.247477      -0.209304      -0.358941       1.481845      -0.018231       1.509185          -0.000000
          240              H      32.259863      22.268940       2.232774       0.112462       1.263136 0.96345616E+01  0.98140923E+02                                 1.887740                            1.787641      -0.832371       2.484755                    0.999206       3.375476       9.329511       0.483424       1.243827      -0.720855      -0.034899       0.016461       0.001067       0.038601      -0.008013      -0.002941      -0.011018       0.009278      -0.016955      -0.017208       0.004404       0.012804              1.934642       2.440162      -0.191839      -0.247001       1.627336      -0.028601       1.736428          -0.000000
          241              H      33.792784      23.295751       0.775304       0.125462       1.214522 0.88697112E+01  0.88090815E+02                                 1.801415                            1.686411      -0.862921       2.477472                    0.999262       3.243251       8.718050       0.512904       1.202399      -0.730369      -0.009208       0.034506      -0.020288       0.041074      -0.009901       0.001313      -0.014109       0.003099      -0.015799      -0.017906      -0.000077       0.017983              1.853439       1.617867      -0.070587      -0.032092       2.057261      -0.524832       1.885189          -0.000001
          242              H      34.973098      19.625138       3.428453       0.120935       1.131857 0.82138828E+01  0.79496335E+02                                 1.670804                            1.585340      -0.820527       2.494308                    0.999564       3.134061       8.138044       0.551543       1.147434      -0.743883       0.013055      -0.026073       0.022031       0.036546      -0.008424      -0.003213      -0.012679       0.008271      -0.009284      -0.018372       0.005556       0.012817              1.685762       1.530576      -0.074050      -0.020829       1.857657      -0.427227       1.669052           0.000001
          243              H      32.663728      26.800869       7.652347       0.101169       1.104318 0.78726387E+01  0.78269571E+02                                 1.867952                            1.716440      -1.325059       2.250945                    0.992855       3.900774      11.603313       0.439001       1.403357      -0.681340       0.043190      -0.009079      -0.015381       0.046737      -0.000486      -0.007786       0.006794       0.013350      -0.032178      -0.015929       0.001068       0.014861              1.967120       2.515180      -0.279062      -0.511223       1.680079       0.139793       1.706100           0.000000
          244              H      32.472816      28.966997       8.457857       0.120472       1.376716 0.10332452E+02  0.10828542E+03                                 2.071394                            1.903156      -1.128854       2.346627                    0.996389       3.653495      10.615500       0.444593       1.314548      -0.703215       0.026145       0.026034       0.001332       0.036920       0.001207      -0.004265       0.010823      -0.014291      -0.032836      -0.016477      -0.000367       0.016844              2.162710       2.569193       0.706747      -0.178694       2.275480      -0.012184       1.643457          -0.000001
          245              H      17.026054       3.199628       9.379159       0.112933       1.091948 0.74669882E+01  0.70014121E+02                                 1.582414                            1.470535      -0.720172       2.539543                    0.999834       3.001020       7.476033       0.601492       1.086016      -0.760126      -0.001306       0.037541       0.014219       0.040165       0.003577      -0.007724       0.009849      -0.003776      -0.046691      -0.021566       0.008358       0.013207              1.637431       1.333763      -0.066366      -0.075217       2.179243       0.360081       1.399287          -0.000001
          246              H      28.652777      28.244925       9.487400       0.124284       1.075796 0.74548256E+01  0.70072004E+02                                 1.583569                            1.483893      -0.743009       2.532179                    0.999834       3.003612       7.562104       0.588302       1.107641      -0.754225      -0.033094       0.013489       0.014611       0.038609       0.002003      -0.009879       0.009093       0.003073      -0.047377      -0.022199       0.009079       0.013121              1.626905       1.997254      -0.220224      -0.347820       1.469614       0.143576       1.413848           0.000001
          247              H      28.843689      26.078797       8.681889       0.099660       1.151990 0.79441973E+01  0.78906274E+02                                 1.903897                            1.709147      -1.242769       2.287439                    0.994185       3.829080      11.265958       0.447203       1.378923      -0.686538      -0.040842      -0.022902       0.004984       0.047090       0.002521      -0.008995       0.005124       0.015990      -0.040735      -0.018069       0.000617       0.017451              2.051540       2.471870       0.776630      -0.174757       2.189156      -0.093960       1.493593           0.000000
          248              H      25.798017      19.029543      13.577881       0.113043       1.033398 0.73731689E+01  0.70350212E+02                                 1.635587                            1.546860      -0.895308       2.451673                    0.999131       3.315745       8.912178       0.527492       1.216967      -0.723737       0.033670      -0.010996      -0.017266       0.039404      -0.000282      -0.004720       0.006145       0.022504      -0.021036      -0.013868      -0.001975       0.015843              1.694772       1.897754      -0.221338      -0.299640       1.563738       0.201740       1.622825           0.000000
          249              H      25.891310      20.719073      15.143591       0.125053       1.072244 0.78819383E+01  0.76155071E+02                                 1.663082                            1.593331      -0.790834       2.508860                    0.999753       3.195112       8.526458       0.524844       1.207843      -0.728095       0.034217       0.013140       0.007836       0.037481       0.003256      -0.000856       0.012326       0.017936      -0.018096      -0.018595       0.005885       0.012710              1.690431       1.928797       0.232126       0.204814       1.516930       0.133449       1.625566           0.000000
          250              H      21.880735      20.540225      15.511105       0.122974       1.145668 0.83200803E+01  0.81922356E+02                                 1.770936                            1.660305      -0.909592       2.451813                    0.998747       3.354091       9.195827       0.500670       1.242452      -0.719093      -0.031674       0.009679       0.013570       0.035793       0.001172      -0.006933       0.011546       0.016589      -0.019812      -0.018540       0.004125       0.014415              1.823712       2.222762      -0.304094      -0.186122       1.670376       0.185168       1.577998           0.000001
          251              H      21.902583      18.773659      13.993222       0.105331       1.328253 0.10133735E+02  0.10469987E+03                                 1.945684                            1.825701      -1.078988       2.364006                    0.996760       3.571758       9.992787       0.480627       1.233448      -0.721247      -0.034881      -0.016404      -0.008144       0.039397       0.006317      -0.005896       0.006805       0.019601      -0.030546      -0.017019      -0.000298       0.017316              2.010833       2.368561       0.364393       0.258544       1.948133       0.258224       1.715805           0.000000
          252              H      22.577395      24.954635      16.427373       0.120996       1.348248 0.10285695E+02  0.10790019E+03                                 2.060799                            1.912692      -1.197253       2.321546                    0.994881       3.676729      10.761963       0.437754       1.333791      -0.699191      -0.014800       0.030960      -0.017763       0.038640      -0.007486       0.006462       0.001958      -0.019353       0.003575      -0.015550       0.003906       0.011644              2.119892       1.859841      -0.441847       0.342063       2.487447      -0.135511       2.012388          -0.000000
          253              H      22.607243      22.965012      15.279521       0.102615       1.085764 0.75847402E+01  0.74875362E+02                                 1.860969                            1.690444      -1.414601       2.199479                    0.992336       3.994314      11.926316       0.439153       1.412837      -0.678676      -0.019609       0.000358      -0.026963       0.033341      -0.003968       0.006889       0.004441      -0.004084      -0.002305      -0.010784       0.004825       0.005958              2.028051       1.839902       0.026875       0.623871       1.678448       0.235367       2.565802           0.000000
          254              H      24.767288      19.306807      17.776603       0.154952       1.022642 0.78059827E+01  0.75712567E+02                                 1.669469                            1.628772      -0.727675       2.557145                    0.999919       3.148095       8.591558       0.495498       1.274454      -0.713894      -0.020297      -0.011955      -0.003704       0.023845       0.002080       0.000762       0.005288      -0.000899      -0.037782      -0.013948       0.004500       0.009447              1.689554       1.823675       0.274975       0.290793       1.698125       0.122404       1.546863           0.000001
          255              H      25.903840      19.304242      18.851455       0.145076       1.077720 0.79394379E+01  0.79625090E+02                                 1.888919                            1.755797      -1.578081       2.138688                    0.991642       4.017213      12.263805       0.419427       1.456096      -0.670638       0.004359      -0.013497       0.012826       0.019123      -0.004220      -0.002047      -0.002646      -0.017277      -0.011466      -0.009044      -0.002774       0.011818              1.978745       1.593389      -0.294746       0.344607       2.114467      -0.474724       2.228378           0.000000
          256              H      26.225333      19.720464      17.373848       0.145989       1.009321 0.77872520E+01  0.76690112E+02                                 1.736093                            1.687447      -1.072811       2.384391                    0.996429       3.555142      10.295498       0.453569       1.371221      -0.689942       0.017043       0.002271      -0.012923       0.021508       0.000751      -0.010486      -0.002642      -0.006229      -0.008068      -0.012839       0.003420       0.009419              1.768686       1.765420      -0.189516      -0.391043       1.536891       0.099115       2.003749           0.000000
          257              H      24.869927      24.162631      21.162263       0.148381       1.130441 0.88427874E+01  0.90017691E+02                                 1.884821                            1.807542      -1.273420       2.291195                    0.994669       3.681312      10.886465       0.434259       1.385539      -0.687230      -0.017592       0.003060       0.014273       0.022859       0.003495      -0.006038       0.004297       0.013443      -0.000520      -0.010837       0.000493       0.010344              1.923479       2.141939      -0.373911      -0.314297       1.730600       0.256195       1.897897          -0.000000
          258              H      26.004413      24.724160      20.240960       0.159689       1.068138 0.83790140E+01  0.83593536E+02                                 1.785150                            1.740206      -0.924897       2.470013                    0.998198       3.365754       9.640116       0.452988       1.355313      -0.695676       0.011176       0.019041      -0.010274       0.024351       0.007014      -0.003456      -0.003666      -0.004059       0.015640      -0.009932      -0.000045       0.009976              1.804107       1.645804       0.289160       0.006340       2.198431      -0.153019       1.568086           0.000000
          259              H      26.294810      23.514568      21.197504       0.136012       1.112855 0.81953603E+01  0.82960187E+02                                 1.932580                            1.784740      -1.612538       2.109945                    0.992332       4.182666      12.886178       0.415137       1.457515      -0.669554       0.013393      -0.001531       0.013869       0.019340       0.004532       0.007515       0.004416       0.005162       0.019786      -0.008513      -0.004768       0.013282              2.011369       2.109016      -0.296147       0.594643       1.836119      -0.170361       2.088972           0.000000
          260              H      23.693296      28.802092      18.886696       0.116522       1.130520 0.80030132E+01  0.77087351E+02                                 1.671364                            1.562285      -0.922072       2.441663                    0.998855       3.211122       8.365659       0.556004       1.143664      -0.743203       0.006951       0.034641      -0.019115       0.040171       0.004866      -0.008611      -0.008820      -0.021551       0.021237      -0.017480      -0.001267       0.018747              1.746169       1.321774       0.063484      -0.059717       2.421439      -0.067324       1.495293          -0.000000
          261              H      22.677587      24.667809      20.464993       0.112462       1.263136 0.96345619E+01  0.98140927E+02                                 1.887740                            1.787641      -0.832372       2.484755                    0.999206       3.375476       9.329511       0.483424       1.243827      -0.720855      -0.010316      -0.033901       0.015309       0.038601       0.004651      -0.009935      -0.002470      -0.019916       0.013013      -0.017208       0.004404       0.012804              1.934642       1.620989       0.121234      -0.097023       2.528077      -0.068889       1.654859          -0.000000
          262              H      22.421556      26.516750      21.894773       0.125462       1.214522 0.88697118E+01  0.88090820E+02                                 1.801415                            1.686411      -0.862921       2.477472                    0.999262       3.243251       8.718049       0.512904       1.202399      -0.730369      -0.011772      -0.004352       0.039109       0.041074       0.005851      -0.012906      -0.004460      -0.013113       0.026464      -0.017906      -0.000077       0.017983              1.853439       1.554256      -0.020205      -0.357565       1.654756       0.117450       2.351304          -0.000001
          263              H      24.184093      26.945909      17.580260       0.120935       1.131857 0.82138807E+01  0.79496314E+02                                 1.670804                            1.585340      -0.820527       2.494308                    0.999564       3.134061       8.138045       0.551543       1.147435      -0.743883       0.017332       0.005844      -0.031639       0.036546       0.003200      -0.012148      -0.001689      -0.018751       0.014609      -0.018372       0.005556       0.012817              1.685762       1.419504       0.013503      -0.286135       1.545475       0.073576       2.092306           0.000001
          264              H      28.711772      22.058512      23.082901       0.101169       1.104318 0.78726342E+01  0.78269516E+02                                 1.867952                            1.716440      -1.325059       2.250945                    0.992855       3.900773      11.603310       0.439001       1.403358      -0.681340       0.003989       0.046408      -0.003835       0.046737       0.002737       0.008256      -0.001987      -0.022713      -0.018744      -0.015929       0.001068       0.014861              1.967119       1.473361      -0.044025       0.045666       2.828162      -0.141932       1.599835           0.000000
          265              H      29.909736      21.236488      24.890264       0.120472       1.376715 0.10332439E+02  0.10828526E+03                                 2.071392                            1.903155      -1.128854       2.346627                    0.996389       3.653494      10.615496       0.444593       1.314549      -0.703215       0.020193       0.019072       0.024323       0.036920      -0.001938       0.015119      -0.004896      -0.006275       0.011769      -0.016477      -0.000367       0.016845              2.162708       1.916750       0.381483       0.487200       2.350029       0.568286       2.221345          -0.000001
          266              H      16.541411      10.698621       0.118309       0.112933       1.091948 0.74669901E+01  0.70014142E+02                                 1.582415                            1.470535      -0.720172       2.539543                    0.999834       3.001020       7.476033       0.601492       1.086016      -0.760126       0.021887      -0.012572       0.031243       0.040165       0.001642       0.016366      -0.001796      -0.017829       0.004168      -0.021566       0.008358       0.013207              1.637431       1.541235      -0.197436       0.446738       1.480720      -0.271148       1.890339          -0.000001
          267              H      28.852814      17.489070      23.883377       0.124284       1.075797 0.74548308E+01  0.70072058E+02                                 1.583569                            1.483893      -0.743009       2.532179                    0.999834       3.003612       7.562102       0.588302       1.107640      -0.754225       0.001152      -0.037696       0.008266       0.038609       0.001965       0.014636      -0.001842      -0.024591      -0.003523      -0.022199       0.009079       0.013121              1.626905       1.283100      -0.036705       0.072239       2.218424      -0.149809       1.379191           0.000001
          268              H      27.654849      18.311094      22.076013       0.099660       1.151990 0.79442041E+01  0.78906355E+02                                 1.903897                            1.709147      -1.242769       2.287439                    0.994185       3.829080      11.265958       0.447203       1.378923      -0.686538      -0.020622      -0.035335      -0.023315       0.047090       0.005154       0.009301       0.001109      -0.026774      -0.016322      -0.018069       0.000617       0.017452              2.051541       1.764641       0.434800       0.474703       2.212706       0.647722       2.177276           0.000000
          269             Pd      20.855850      22.718869      11.749373       0.171417     207.871777 0.42457404E+04  0.16221919E+06                                29.381569                           22.833982       1.145217       1.991412                    0.997228      95.370104     265.549793       0.348110       0.460512      -1.128827      -0.063242      -0.016661       0.048542       0.081446       0.048262      -0.085041       0.071452      -0.134942      -0.092836      -0.156546       0.038813       0.117733             34.449374      44.984780       7.434134     -17.672687      25.238537      -2.704664      33.124806          -0.000001
          270             Pd      25.705861      10.342622      17.927636       0.171417     207.871766 0.42457394E+04  0.16221914E+06                                29.381565                           22.833977       1.145218       1.991412                    0.997228      95.370097     265.549758       0.348110       0.460512      -1.128828       0.007885      -0.074921      -0.030955       0.081446      -0.068862       0.114157       0.023206      -0.062235       0.088752      -0.156546       0.038813       0.117733             34.449372      21.987108      -2.806290       1.662823      53.755617      13.252167      27.605391          -0.000001
          271             Pd      29.697500      13.755754       4.242521       0.171417     207.871799 0.42457402E+04  0.16221918E+06                                29.381570                           22.833980       1.145217       1.991412                    0.997228      95.370104     265.549793       0.348110       0.460512      -1.128827      -0.043477       0.030905      -0.061548       0.081446       0.015889      -0.032530      -0.096754       0.192394       0.011617      -0.156546       0.038813       0.117733             34.449379      35.282443      -6.041274      14.985822      24.694749     -11.176202      43.370944          -0.000001
          272             Pd      28.287553      25.688861      24.335469       0.171417     207.871791 0.42457404E+04  0.16221919E+06                                29.381570                           22.833981       1.145217       1.991412                    0.997228      95.370105     265.549795       0.348110       0.460512      -1.128827      -0.043477      -0.048856       0.048542       0.081446      -0.025961       0.025232      -0.108169       0.157577      -0.092836      -0.156546       0.038813       0.117733             34.449379      35.282440      12.357822     -10.409421      34.940900     -14.535579      33.124797          -0.000001
          273             Pd      35.709100      27.361404       5.341539       0.171417     207.871802 0.42457402E+04  0.16221918E+06                                29.381570                           22.833981       1.145217       1.991412                    0.997228      95.370104     265.549793       0.348110       0.460512      -1.128827      -0.063242       0.040935      -0.030955       0.081446      -0.065773       0.072354       0.091297      -0.074413       0.088752      -0.156546       0.038813       0.117734             34.449378      44.984789     -14.477015      12.570059      30.757939      -4.514298      27.605406          -0.000001
          274             Pd      40.559111      11.138871      16.828618       0.171417     207.871763 0.42457393E+04  0.16221914E+06                                29.381564                           22.833976       1.145218       1.991412                    0.997228      95.370097     265.549759       0.348110       0.460512      -1.128828       0.007885      -0.052756      -0.061548       0.081446       0.087021      -0.101001       0.014776      -0.087946       0.011617      -0.156546       0.038813       0.117733             34.449370      21.987105       0.705767      -3.184669      37.990051      18.421183      43.370954          -0.000001
          275             Pd      28.305553       9.054920       0.836724       0.171417     207.871792 0.42457404E+04  0.16221919E+06                                29.381570                           22.833981       1.145217       1.991412                    0.997228      95.370105     265.549795       0.348110       0.460512      -1.128827       0.043477       0.048856      -0.048542       0.081446      -0.025961       0.025232      -0.108169       0.157577      -0.092836      -0.156546       0.038813       0.117733             34.449379      35.282440      12.357822     -10.409421      34.940900     -14.535578      33.124797          -0.000001
          276             Pd      20.884006       7.382377      19.830654       0.171417     207.871803 0.42457402E+04  0.16221918E+06                                29.381570                           22.833981       1.145217       1.991412                    0.997228      95.370104     265.549793       0.348110       0.460512      -1.128827       0.063242      -0.040935       0.030955       0.081446      -0.065773       0.072354       0.091297      -0.074413       0.088752      -0.156546       0.038813       0.117734             34.449378      44.984789     -14.477015      12.570059      30.757939      -4.514298      27.605406          -0.000001
          277             Pd      16.033995      23.604910       8.343575       0.171417     207.871761 0.42457392E+04  0.16221913E+06                                29.381564                           22.833977       1.145218       1.991412                    0.997228      95.370097     265.549761       0.348110       0.460512      -1.128827      -0.007885       0.052756       0.061548       0.081446       0.087021      -0.101001       0.014776      -0.087946       0.011617      -0.156546       0.038813       0.117733             34.449370      21.987106       0.705767      -3.184669      37.990052      18.421184      43.370954          -0.000001
          278             Pd      35.737256      12.024912      13.422820       0.171417     207.871777 0.42457404E+04  0.16221919E+06                                29.381569                           22.833982       1.145217       1.991412                    0.997228      95.370104     265.549793       0.348110       0.460512      -1.128827       0.063242       0.016661      -0.048542       0.081446       0.048262      -0.085041       0.071452      -0.134942      -0.092836      -0.156546       0.038813       0.117733             34.449374      44.984780       7.434134     -17.672687      25.238537      -2.704664      33.124805          -0.000001
          279             Pd      30.887245      24.401159       7.244557       0.171417     207.871765 0.42457393E+04  0.16221914E+06                                29.381565                           22.833977       1.145218       1.991412                    0.997228      95.370097     265.549759       0.348110       0.460512      -1.128827      -0.007885       0.074921       0.030955       0.081446      -0.068862       0.114157       0.023206      -0.062235       0.088752      -0.156546       0.038813       0.117733             34.449372      21.987108      -2.806290       1.662823      53.755617      13.252167      27.605391          -0.000001
          280             Pd      26.895606      20.988027      20.929672       0.171417     207.871801 0.42457403E+04  0.16221918E+06                                29.381570                           22.833980       1.145217       1.991412                    0.997228      95.370104     265.549793       0.348110       0.460512      -1.128827       0.043477      -0.030905       0.061548       0.081446       0.015889      -0.032530      -0.096754       0.192394       0.011617      -0.156546       0.038813       0.117733             34.449379      35.282443      -6.041274      14.985822      24.694748     -11.176202      43.370944          -0.000001
          281              C      30.161827      21.396724      12.508063       0.616964      23.129685 0.23776617E+03  0.48567681E+04                                 7.503750                            5.477551       0.037624       2.074306                    0.999657      21.838399      60.520425       0.633658       0.473210      -1.020176       0.042188      -0.026533       0.028919       0.057621       0.006207      -0.083219       0.022266       0.017816       0.139106      -0.079429      -0.026768       0.106197              9.361637      10.615017      -1.030873       4.678833       9.600232      -1.732209       7.869662           0.000000
          282              C      28.054792      21.175532      11.178971      -0.091300      32.306431 0.41672729E+03  0.97037994E+04                                 8.840901                            6.841629       0.141103       2.019397                    0.999619      28.833607      82.766205       0.624479       0.421210      -1.060100      -0.003521       0.028479      -0.010094       0.030419       0.001337      -0.017977      -0.007197      -0.044170       0.003364      -0.032406       0.007381       0.025025             10.677317      13.825918      -1.851680       4.927317       9.912488      -1.741433       8.293546           0.000001
          283              C      26.966754      21.658346      10.494287      -0.155682      32.054138 0.42624394E+03  0.99622035E+04                                 8.726181                            6.873141       0.355443       2.093372                    0.999651      29.013643      82.909109       0.630558       0.415608      -1.065724       0.019260      -0.003735       0.008462       0.021366       0.018863       0.003114       0.005977       0.002071      -0.024321      -0.015591      -0.008615       0.024206             10.465079      13.232707      -2.773908       3.731843      10.759193      -2.374717       7.403338           0.000001
          284              C      26.914625      23.034277      10.255151       0.108535      36.197674 0.40891123E+03  0.94435272E+04                                 9.701459                            6.841721      -0.146821       1.972264                    0.999368      26.227666      74.118588       0.617829       0.429272      -1.058808      -0.000060      -0.007188      -0.011887       0.013891      -0.017863       0.003887      -0.020137       0.044386       0.028326      -0.039798       0.009355       0.030443             13.403750      19.048988      -3.860958       6.679620      11.735943      -3.401426       9.426318           0.000000
          285              C      27.875337      23.884876      10.667975      -0.171560      34.354796 0.43532571E+03  0.10275080E+05                                 9.278753                            7.004980       0.098894       2.002271                    0.999377      29.978153      87.382548       0.613910       0.422699      -1.056387       0.030207      -0.002594       0.012427       0.032766      -0.003612       0.009136       0.000021      -0.043833      -0.017286      -0.023905      -0.001206       0.025112             11.427465      15.418311      -1.053805       5.316323      10.235667      -2.201479       8.628416           0.000001
          286              C      28.941649      23.310303      11.387900      -0.089163      33.574883 0.42373763E+03  0.99741712E+04                                 9.239837                            6.994981      -0.168728       1.916545                    0.999542      29.825849      87.961943       0.600923       0.433019      -1.045842      -0.030160      -0.006346      -0.020887       0.037231       0.022124       0.002307       0.023854      -0.004229       0.014153      -0.031627      -0.002482       0.034110             11.185149      13.221884      -2.310757       5.119093      11.353098      -2.994062       8.980466           0.000001
          287              C      29.055965      21.992611      11.667311      -0.044231      38.155761 0.43329171E+03  0.10115658E+05                                 9.860335                            6.919174      -0.043960       1.992374                    0.999300      27.315084      76.694761       0.633188       0.414342      -1.072111      -0.024242       0.012211      -0.024074       0.036281       0.009931      -0.000308       0.009909      -0.005227      -0.016572      -0.013899      -0.002091       0.015990             13.036471      15.910042      -3.320580       7.509503      12.062332      -3.804322      11.137040           0.000000
          288              C      25.792500      23.631122       9.449641      -0.002673      44.792001 0.43613867E+03  0.10205564E+05                                10.932338                            6.937281      -0.012244       1.995837                    0.999296      27.412493      77.223662       0.632570       0.413795      -1.071755       0.016760      -0.008204       0.004225       0.019132       0.004320       0.014962      -0.005933      -0.021854      -0.009312      -0.022952       0.008430       0.014522             16.027115      26.466134      -4.670904       3.717267       8.929957      -4.815403      12.685254           0.000000
          289              C      25.218692      24.854568       7.388039      -0.150451      40.773608 0.46061630E+03  0.11076511E+05                                10.500132                            7.248560      -0.134041       1.916710                    0.999071      31.103770      92.872358       0.595452       0.427755      -1.048505       0.016121      -0.021958       0.018676       0.033028       0.001599      -0.004328      -0.013118      -0.000508       0.045089      -0.013356      -0.008457       0.021813             14.130575      21.774581      -4.030814       3.967853       8.107653      -4.438714      12.509492           0.000000
          290              C      26.133954      24.298510       8.301789      -0.161043      42.034603 0.48873154E+03  0.11929421E+05                                10.792665                            7.518318      -0.215545       1.886950                    0.998973      31.541928      94.924007       0.578568       0.433713      -1.044759      -0.034566       0.007356      -0.017873       0.039602       0.004543      -0.004503       0.008465       0.020886      -0.023535      -0.016976       0.001303       0.015674             14.424792      20.031451      -3.217844       3.548449       9.068330      -5.628043      14.174594           0.000000
          291              C      23.434735      24.166052       8.802716       0.048883      41.692189 0.43220721E+03  0.10124966E+05                                10.569534                            7.018840       0.174341       2.056236                    0.999730      27.391739      78.068394       0.611695       0.427435      -1.059503      -0.053067       0.002425      -0.003882       0.053264      -0.010809       0.005923      -0.006938       0.095631      -0.073252      -0.039476      -0.022272       0.061747             14.103666      16.559567      -0.102308      -0.719310       9.143270      -7.034850      16.608162           0.000000
          292              C      20.159170      27.639122       4.019999       0.583220      25.929115 0.26423357E+03  0.55197295E+04                                 8.072061                            5.739411       0.123963       2.090347                    0.999580      22.419089      62.018917       0.627189       0.467496      -1.027356      -0.051516       0.017416      -0.046507       0.071555       0.083871      -0.032153       0.019377      -0.068001      -0.162715      -0.096588      -0.021054       0.117642             11.058482      10.156493      -4.033338       3.904695       7.427052      -3.074719      15.591902          -0.000000
          293              C      23.869991      24.898322       7.675002      -0.006560      47.780459 0.46325712E+03  0.10977046E+05                                11.395329                            7.129971       0.004682       1.996803                    0.999222      27.721947      77.940503       0.628142       0.411514      -1.075955      -0.001879       0.011437      -0.010176       0.015424      -0.023160       0.010257      -0.002644       0.017654       0.031135      -0.030316       0.004298       0.026018             17.554259      23.061897      -6.045547       6.771493      11.611112      -8.337457      17.989767           0.000000
          294              C      22.341613      23.268816      10.655389       0.009321      45.330783 0.56317982E+03  0.14122698E+05                                11.145418                            8.042580       0.142882       2.007364                    0.999081      30.347153      90.047188       0.567101       0.430700      -1.055470       0.042459       0.024643      -0.031478       0.058317      -0.023499       0.052621       0.040204      -0.083964      -0.015573      -0.091285       0.023951       0.067334             13.955752      19.394338       0.022491      -1.261168       7.837379      -4.342464      14.635538          -0.000000
          295              C      24.429292      23.638614       9.739121       0.035727      44.500768 0.43689952E+03  0.10251685E+05                                11.018382                            7.024864       0.254971       2.078955                    0.999759      27.464207      78.068403       0.616264       0.423570      -1.063038      -0.005320      -0.018526       0.036939       0.041665       0.003309      -0.009828      -0.041479      -0.002257       0.089160      -0.039061      -0.017177       0.056238             15.611126      26.614670      -1.308141      -1.391073       7.447831      -3.946407      12.770876           0.000000
          296              C      24.223136      22.499870      12.034825      -0.354460      27.537375 0.41282338E+03  0.96862429E+04                                 8.023054                            6.746699      -0.266646       1.892503                    0.996890      31.561233      93.946351       0.631343       0.413475      -1.054474      -0.037620       0.043859      -0.075570       0.095130      -0.008634       0.042806      -0.035535      -0.028388       0.173576      -0.059319      -0.027285       0.086604              9.234051       8.638397      -1.201058       1.254746       7.290184      -2.772392      11.773572           0.000000
          297              C      20.855928      24.129404       8.860612      -0.365029      29.346627 0.44641522E+03  0.10702567E+05                                 8.425138                            7.039784      -0.375963       1.845338                    0.997408      32.732086      99.129167       0.613686       0.416304      -1.050585       0.087290      -0.021373       0.040336       0.098506      -0.016113       0.040099       0.009575       0.111003      -0.101033      -0.058102      -0.028901       0.087003              9.902700      13.664703      -0.795165       2.456164       7.174289      -1.676656       8.869109          -0.000001
          298              C      22.850841      25.574800       6.708389       0.095672      38.040524 0.41327795E+03  0.95600811E+04                                10.062380                            6.871907      -0.161263       1.967054                    0.999122      26.355915      74.296464       0.617936       0.428493      -1.060361       0.009088      -0.007067       0.003539       0.012044      -0.005173       0.004446      -0.028083       0.041479      -0.011056      -0.040418       0.013116       0.027302             15.353211      16.375452      -7.633123       8.798145      11.362111      -5.518755      18.322072          -0.000000
          299              C      21.886877      25.956882       4.601477      -0.124498      35.954618 0.43806673E+03  0.10340294E+05                                 9.580055                            7.051061      -0.000806       1.963535                    0.999712      29.808404      86.459818       0.609696       0.425598      -1.056187       0.009701      -0.007234       0.028119       0.030612       0.003812      -0.009870       0.020128       0.000571       0.113601      -0.029858      -0.015468       0.045326             12.794479      13.077624      -6.237678       6.077264      10.276112      -3.974171      15.029702          -0.000000
          300              C      22.044901      26.566370       7.211833      -0.150395      34.953443 0.43493488E+03  0.10260823E+05                                 9.406868                            6.993750       0.119810       2.009583                    0.999509      29.802665      86.774346       0.615632       0.421723      -1.057279      -0.030589       0.007629      -0.028162       0.042273       0.005739      -0.001191       0.012256      -0.009728       0.118535      -0.027924      -0.014221       0.042145             12.609044      13.303511      -6.458482       5.805050      10.954123      -3.913207      13.569499          -0.000001
          301              C      21.086181      27.256239       6.431495      -0.088562      33.604951 0.39923385E+03  0.92378195E+04                                 9.221254                            6.764708      -0.031048       1.970550                    0.999593      28.969528      84.092124       0.615832       0.429835      -1.050116       0.004404      -0.025986       0.010794       0.028481      -0.004852      -0.004133       0.013162      -0.003247      -0.054931      -0.023530       0.004504       0.019026             12.158007      12.108329      -5.461160       5.597704       9.759556      -3.186116      14.606136          -0.000002
          302              C      21.038784      26.924398       5.152748      -0.022176      39.561877 0.44590201E+03  0.10477807E+05                                10.162573                            7.025067       0.028041       2.010530                    0.999369      27.512001      77.325363       0.628033       0.415043      -1.072393      -0.002406      -0.027600       0.047233       0.054758      -0.020173      -0.008563       0.000565       0.049159      -0.094057      -0.032541      -0.015789       0.048330             15.046235      14.695615      -6.917488       8.283027      11.039715      -5.109777      19.403376          -0.000001
          303              C      22.762202      25.232230       5.396918      -0.140473      33.648209 0.40427753E+03  0.93423415E+04                                 9.081154                            6.705397       0.234290       2.050236                    0.999817      29.026332      82.989256       0.635520       0.417062      -1.062776      -0.016897       0.013462      -0.014257       0.025884      -0.016210      -0.012238       0.014743      -0.000960      -0.018837      -0.016917      -0.012638       0.029555             11.950483      11.611609      -5.005859       5.893754       9.005523      -3.228988      15.234316           0.000000
          304              C      18.019252      22.090634      12.321788       0.050021      30.593091 0.40143595E+03  0.93544258E+04                                 8.893057                            6.955433      -0.179172       1.946754                    0.997881      28.192531      83.659995       0.581623       0.451922      -1.031183       0.033465      -0.004396       0.027228       0.043366      -0.003654       0.022957       0.004565      -0.028989       0.006364      -0.032007       0.013480       0.018527             10.180318      13.642302       0.666503       0.618705       4.961312      -1.185477      11.937340          -0.000000
          305              C      16.910976      21.846114      13.127299      -0.114693      30.981392 0.41831809E+03  0.97945524E+04                                 8.705307                            6.908385       0.091373       2.015332                    0.999227      29.160136      85.189672       0.611435       0.427836      -1.051181       0.010269      -0.005662       0.015130       0.019143       0.006777       0.000386      -0.000395       0.026767      -0.030188      -0.010495      -0.009541       0.020036              9.646405      12.058457       0.770665       0.214009       4.817588      -1.323532      12.063170          -0.000000
          306              C      17.071049      21.720065      14.504218      -0.041216      28.395254 0.37316575E+03  0.84131371E+04                                 8.020732                            6.407670       0.258483       2.072614                    0.999767      27.325070      76.000215       0.658446       0.412600      -1.070619       0.018721       0.002155      -0.016987       0.025371       0.008414      -0.009702      -0.002369       0.037236       0.008505      -0.021852      -0.001922       0.023773              8.861851      11.015912       0.746305       0.386506       4.472107      -1.098771      11.097534          -0.000001
          307              C      18.333739      21.835062      15.073109      -0.124964      30.335535 0.40405248E+03  0.93053017E+04                                 8.405602                            6.691680       0.295901       2.075024                    0.999818      28.467335      80.387155       0.639955       0.415589      -1.067208      -0.012502       0.002053      -0.015555       0.020062       0.002703       0.008985      -0.004614       0.029151       0.102650      -0.032390      -0.004129       0.036518              9.272902      12.409339       0.858794      -0.063255       4.593686      -0.916697      10.815679           0.000001
          308              C      19.438690      22.081188      14.266844       0.052719      30.802121 0.39474603E+03  0.91365491E+04                                 8.862081                            6.847563      -0.013075       1.999663                    0.998785      27.832548      81.627547       0.594095       0.445436      -1.037569      -0.014295       0.003831      -0.043589       0.046033      -0.008961       0.027729       0.000838      -0.019021       0.020958      -0.034022       0.006578       0.027444             10.146324      13.286836       0.702771       0.562759       4.861822      -1.203817      12.290314           0.000000
          309              C      30.192727      18.501343      16.434925       0.616964      23.129682 0.23776607E+03  0.48567656E+04                                 7.503749                            5.477549       0.037624       2.074306                    0.999657      21.838400      60.520427       0.633658       0.473210      -1.020176       0.036225       0.028927      -0.034222       0.057621      -0.072267       0.009689       0.030771      -0.085431      -0.112980      -0.079429      -0.026768       0.106196              9.361636      11.078985       3.889348      -1.890913       6.548048      -1.773544      10.457874           0.000000
          310              C      28.051539      17.225119      16.638820      -0.091300      32.306433 0.41672712E+03  0.97037948E+04                                 8.840901                            6.841628       0.141103       2.019397                    0.999619      28.833611      82.766219       0.624479       0.421210      -1.060100      -0.002235      -0.002815       0.030206       0.030419      -0.018510       0.003324       0.006018      -0.014216       0.071417      -0.032406       0.007381       0.025025             10.677318      12.044846       5.009047      -2.315004       9.200684      -2.519782      10.786425           0.000001
          311              C      27.113123      16.481219      17.310917      -0.155682      32.054153 0.42624405E+03  0.99622063E+04                                 8.726184                            6.873142       0.355443       2.093372                    0.999651      29.013643      82.909108       0.630558       0.415608      -1.065724       0.014849       0.014063      -0.006185       0.021366       0.008678       0.014905       0.011449       0.009198      -0.004801      -0.015591      -0.008615       0.024206             10.465083       9.902619       4.371842      -2.539590       9.653131      -2.970859      11.839501           0.000001
          312              C      27.269163      16.343575      18.692871       0.108535      36.197650 0.40891106E+03  0.94435224E+04                                 9.701456                            6.841720      -0.146822       1.972264                    0.999368      26.227657      74.118555       0.617829       0.429272      -1.058808      -0.012096       0.006071      -0.003127       0.013891       0.008371      -0.032299      -0.004002      -0.016885      -0.034386      -0.039798       0.009355       0.030443             13.403742      14.125646       7.642757      -4.436654      12.559889      -4.196340      13.525692           0.000000
          313              C      28.290048      16.902841      19.372520      -0.171560      34.354768 0.43532535E+03  0.10275070E+05                                 9.278747                            7.004976       0.098897       2.002271                    0.999377      29.978151      87.382535       0.613910       0.422698      -1.056388       0.023479       0.021959      -0.006336       0.032766      -0.002097       0.005242      -0.009701       0.021792       0.065457      -0.023905      -0.001206       0.025112             11.427456      12.918686       5.991900      -2.360433       9.980559      -1.782418      11.383122           0.000001
          314              C      29.223003      17.625150      18.602251      -0.089163      33.574870 0.42373762E+03  0.99741709E+04                                 9.239835                            6.994981      -0.168728       1.916545                    0.999542      29.825852      87.961951       0.600923       0.433019      -1.045842      -0.033110      -0.017018       0.000477       0.037231      -0.003850       0.025021       0.010071       0.028145      -0.041659      -0.031627      -0.002482       0.034109             11.185145      11.967417       4.781003      -3.240658       8.692473      -2.606215      12.895545           0.000001
          315              C      29.145413      17.792718      17.263090      -0.044232      38.155780 0.43329176E+03  0.10115660E+05                                 9.860338                            6.919174      -0.043961       1.992374                    0.999300      27.315087      76.694773       0.633188       0.414342      -1.072111      -0.027977      -0.012987       0.019104       0.036281       0.001149       0.014312       0.003427       0.005261      -0.004647      -0.013899      -0.002091       0.015990             13.036478      15.319013       6.401176      -4.976294       9.565409      -3.636625      14.225012           0.000000
          316              C      26.244616      15.605158      19.510967      -0.002672      44.791974 0.43613840E+03  0.10205556E+05                                10.932334                            6.937278      -0.012242       1.995838                    0.999296      27.412486      77.223635       0.632570       0.413795      -1.071755       0.008886       0.014285      -0.009112       0.019132       0.007466      -0.000402      -0.000420       0.027644       0.043438      -0.022952       0.008430       0.014522             16.027105      14.626694       8.085230      -6.984531      21.309041      -2.731460      12.145582           0.000000
          317              C      24.577922      15.807496      21.315813      -0.150451      40.773598 0.46061634E+03  0.11076512E+05                                10.500131                            7.248561      -0.134041       1.916710                    0.999071      31.103772      92.872367       0.595452       0.427755      -1.048505       0.017020       0.009441      -0.026684       0.033028      -0.007327      -0.014014       0.010327       0.001763       0.008008      -0.013356      -0.008457       0.021813             14.130571      14.006732       6.456544      -6.644603      17.221967      -2.309455      11.163014           0.000000
          318              C      25.611905      16.309148      20.502751      -0.161043      42.034621 0.48873188E+03  0.11929432E+05                                10.792669                            7.518321      -0.215546       1.886949                    0.998973      31.541934      94.924036       0.578568       0.433713      -1.044759      -0.028743      -0.024176       0.012558       0.039602       0.005198       0.009021       0.001837      -0.014701      -0.034982      -0.016976       0.001303       0.015674             14.424795      14.242290       5.307163      -7.276544      16.135840      -0.975945      12.896256           0.000000
          319              C      24.778075      13.705401      20.220823       0.048883      41.692186 0.43220709E+03  0.10124962E+05                                10.569532                            7.018839       0.174341       2.056236                    0.999730      27.391739      78.068389       0.611695       0.427435      -1.059503      -0.026630      -0.045995       0.003513       0.053264       0.037507      -0.013423      -0.006776      -0.049273      -0.091238      -0.039476      -0.022272       0.061747             14.103666      12.132403       1.531286      -6.968767      16.145512       3.678751      14.033084           0.000000
          320              C      20.207959      12.351408      25.011091       0.583220      25.929118 0.26423363E+03  0.55197310E+04                                 8.072062                            5.739412       0.123963       2.090347                    0.999580      22.419089      62.018917       0.627189       0.467496      -1.027356      -0.057882      -0.028396       0.031039       0.071555       0.007351       0.084978       0.057481      -0.021715       0.115350      -0.096588      -0.021054       0.117642             11.058483      14.381325       0.309781      -6.649993       8.754062      -2.287350      10.040062          -0.000000
          321              C      24.222902      14.475231      21.267986      -0.006560      47.780452 0.46325696E+03  0.10977042E+05                                11.395327                            7.129969       0.004682       1.996803                    0.999222      27.721947      77.940501       0.628142       0.411514      -1.075955      -0.006296       0.001087       0.014039       0.015424       0.000362      -0.019745      -0.018242       0.005743      -0.030248      -0.030316       0.004298       0.026018             17.554256      18.283677       6.975805     -11.229891      17.212345      -3.108924      17.166746           0.000000
          322              C      25.604011      12.060438      18.791042       0.009321      45.330802 0.56318002E+03  0.14122704E+05                                11.145422                            8.042581       0.142883       2.007364                    0.999081      30.347152      90.047183       0.567101       0.430700      -1.055470      -0.000613       0.047924       0.033224       0.058317      -0.000155       0.024507      -0.055861       0.105992       0.047827      -0.091285       0.023951       0.067334             13.955758      12.079230       2.520841      -4.727848      18.719693       2.863839      11.068352          -0.000000
          323              C      25.875090      14.263987      19.427899       0.035727      44.500749 0.43689901E+03  0.10251670E+05                                11.018379                            7.024859       0.254975       2.078957                    0.999759      27.464197      78.068362       0.616264       0.423570      -1.063038       0.023747      -0.018016      -0.029112       0.041666      -0.011738      -0.038470       0.026483      -0.003413       0.045136      -0.039061      -0.017177       0.056238             15.611121      11.941195       5.717004      -4.607679      24.591046       1.430350      10.301122           0.000000
          324              C      27.410723      13.253512      17.630604      -0.354462      27.537581 0.41282766E+03  0.96863743E+04                                 8.023124                            6.746759      -0.266688       1.892489                    0.996890      31.561399      93.947188       0.631336       0.413479      -1.054471      -0.068875      -0.007236       0.065219       0.095130      -0.006991      -0.054449       0.003474       0.104357       0.040051      -0.059321      -0.027284       0.086605              9.234137      10.140524       0.055874      -3.869362       8.194945       0.245372       9.366942           0.000000
          325              C      23.649946      11.386033      20.167961      -0.365029      29.346646 0.44641544E+03  0.10702573E+05                                 8.425142                            7.039786      -0.375963       1.845338                    0.997408      32.732086      99.129170       0.613686       0.416304      -1.050585       0.067744       0.063509      -0.032876       0.098506       0.060224      -0.007017      -0.027618      -0.006131      -0.131543      -0.058102      -0.028901       0.087003              9.902707      10.614718       3.633986      -2.340552      10.761880      -0.517661       8.331523          -0.000001
          326              C      23.130568      13.886691      22.211943       0.095672      38.040516 0.41327780E+03  0.95600769E+04                                10.062378                            6.871905      -0.161263       1.967054                    0.999122      26.355915      74.296464       0.617936       0.428493      -1.060361       0.005148       0.007579      -0.007818       0.012044       0.019449      -0.027049       0.006661      -0.021980      -0.002377      -0.040418       0.013116       0.027302             15.353207      19.615970       4.337676     -10.326146      11.138399      -5.967297      15.305251          -0.000000
          327              C      21.015169      13.879215      23.231417      -0.124498      35.954602 0.43806680E+03  0.10340297E+05                                 9.580053                            7.051063      -0.000806       1.963535                    0.999712      29.808404      86.459820       0.609696       0.425598      -1.056187       0.026207      -0.002420      -0.015635       0.030612      -0.030216       0.002425       0.006280       0.023910      -0.076787      -0.029858      -0.015468       0.045326             12.794475      15.484200       2.610171      -7.650012       9.808663      -4.887801      13.090561          -0.000000
          328              C      23.467931      12.811711      22.997316      -0.150395      34.953451 0.43493477E+03  0.10260820E+05                                 9.406869                            6.993749       0.119810       2.009583                    0.999509      29.802665      86.774346       0.615632       0.421723      -1.057279      -0.035587      -0.016244       0.016023       0.042273      -0.026290      -0.002919       0.008013       0.040091      -0.050603      -0.027924      -0.014221       0.042145             12.609048      14.298753       2.998943      -7.098300      10.003445      -5.307976      13.524947          -0.000001
          329              C      22.564506      12.195070      23.895963      -0.088562      33.604952 0.39923374E+03  0.92378166E+04                                 9.221255                            6.764708      -0.031048       1.970550                    0.999593      28.969527      84.092121       0.615832       0.429835      -1.050116       0.003920       0.002950      -0.028056       0.028481       0.002933       0.015635      -0.011660      -0.017770       0.000487      -0.023530       0.004504       0.019026             12.158010      15.140217       2.079091      -6.706720       9.217371      -4.371520      12.116442          -0.000002
          330              C      21.367300      12.749469      23.979031      -0.022176      39.561883 0.44590224E+03  0.10477814E+05                                10.162574                            7.025069       0.028041       2.010530                    0.999369      27.511998      77.325350       0.628033       0.415043      -1.072393       0.031267      -0.018566      -0.040941       0.054758       0.019368      -0.001135      -0.017929      -0.064074      -0.034251      -0.032540      -0.015789       0.048330             15.046238      20.000939       3.023332     -10.022460      10.260819      -5.178878      14.876954          -0.000001
          331              C      21.883990      14.419898      22.295011      -0.140473      33.648215 0.40427782E+03  0.93423496E+04                                 9.081155                            6.705399       0.234290       2.050236                    0.999817      29.026333      82.989257       0.635520       0.417062      -1.062776      -0.015987      -0.010835       0.017234       0.025884      -0.010151       0.007963      -0.017038      -0.026479      -0.018211      -0.016917      -0.012638       0.029555             11.950484      15.752692       1.939357      -6.948376       8.576809      -3.867147      11.521951           0.000000
          332              C      24.732700       7.655525      17.152332       0.050021      30.593078 0.40143542E+03  0.93544108E+04                                 8.893054                            6.955428      -0.179172       1.946754                    0.997881      28.192532      83.660001       0.581624       0.451922      -1.031183       0.036995       0.018754      -0.012660       0.043366       0.003540       0.001459      -0.012655       0.046056       0.028898      -0.032007       0.013480       0.018527             10.180316      11.831972       1.714254      -2.494184      12.368645       1.759797       6.340330          -0.000000
          333              C      24.845790       6.355319      16.669026      -0.114693      30.981383 0.41831766E+03  0.97945396E+04                                 8.705305                            6.908382       0.091382       2.015335                    0.999227      29.160124      85.189623       0.611435       0.427836      -1.051181       0.015895       0.003450      -0.010094       0.019143       0.012983       0.003027       0.005550      -0.012854      -0.024852      -0.010494      -0.009541       0.020035              9.646403      11.237690       0.859971      -2.562708      11.397010       2.046953       6.304511          -0.000001
          334              C      26.049960       5.923739      16.120272      -0.041216      28.395250 0.37316578E+03  0.84131379E+04                                 8.020732                            6.407670       0.258489       2.072617                    0.999767      27.325070      76.000214       0.658446       0.412601      -1.070619      -0.005323       0.023696       0.007339       0.025371       0.003364      -0.002754       0.013753      -0.021270      -0.049240      -0.021852      -0.001921       0.023774              8.861850      10.536174       0.843232      -2.272270      10.283616       1.813332       5.765759          -0.000001
          335              C      27.135381       6.788892      16.052307      -0.124964      30.335530 0.40405260E+03  0.93053050E+04                                 8.405601                            6.691681       0.295903       2.075025                    0.999818      28.467335      80.387156       0.639955       0.415589      -1.067208      -0.018268      -0.004750       0.006797       0.020062      -0.005608      -0.020818       0.010306       0.031449      -0.067665      -0.032389      -0.004129       0.036518              9.272900      10.397618       1.228344      -1.923140      11.680700       1.913158       5.740381           0.000001
          336              C      27.020593       8.086232      16.537376       0.052719      30.802115 0.39474617E+03  0.91365529E+04                                 8.862080                            6.847564      -0.013075       1.999662                    0.998785      27.832549      81.627552       0.594095       0.445436      -1.037569      -0.042340       0.005456       0.017220       0.046033       0.005680      -0.007416      -0.015473       0.050065       0.016845      -0.034022       0.006578       0.027444             10.146322      11.962531       1.425751      -2.603333      12.180815       1.873373       6.295620           0.000000
          337              C      32.729786      17.248504      12.460236       0.616964      23.129662 0.23776595E+03  0.48567627E+04                                 7.503745                            5.477548       0.037624       2.074306                    0.999657      21.838400      60.520426       0.633658       0.473210      -1.020176      -0.004569       0.042941       0.038149       0.057621      -0.013537       0.015861      -0.088441      -0.013172       0.101092      -0.079429      -0.026768       0.106196              9.361627       8.976035       0.482122      -0.367630      11.131217       4.991609       7.977628          -0.000000
          338              C      31.579027      15.431364      11.184005      -0.091300      32.306432 0.41672715E+03  0.97037958E+04                                 8.840901                            6.841628       0.141102       2.019397                    0.999619      28.833613      82.766232       0.624479       0.421210      -1.060100       0.023802      -0.014585      -0.012085       0.030419      -0.019136      -0.011654      -0.014971       0.021533      -0.016746      -0.032406       0.007381       0.025025             10.677318       9.219437       0.794604       0.250922      11.965991       6.019019      10.846527           0.000001
          339              C      31.517196      14.410404      10.267738      -0.155682      32.054150 0.42624409E+03  0.99622081E+04                                 8.726184                            6.873143       0.355442       2.093372                    0.999651      29.013650      82.909140       0.630558       0.415608      -1.065724       0.005386       0.013919       0.015290       0.021366       0.010134       0.009277      -0.000668       0.026970      -0.031092      -0.015591      -0.008615       0.024206             10.465082       9.026934      -0.606761      -0.474148      10.743965       5.786437      11.624348           0.000001
          340              C      32.720586      13.974698       9.706398       0.108535      36.197672 0.40891142E+03  0.94435328E+04                                 9.701460                            6.841723      -0.146822       1.972264                    0.999368      26.227670      74.118607       0.617828       0.429272      -1.058808      -0.006437      -0.010298       0.006744       0.013891      -0.013097       0.012045       0.014092      -0.050428       0.042164      -0.039798       0.009355       0.030443             13.403748      10.117422       0.199322       0.641404      14.955580       9.368543      15.138243           0.000000
          341              C      33.913862      14.513959      10.026084      -0.171560      34.354779 0.43532571E+03  0.10275081E+05                                 9.278750                            7.004980       0.098893       2.002270                    0.999377      29.978156      87.382560       0.613910       0.422699      -1.056387       0.011357       0.020566       0.022840       0.032766      -0.002229      -0.020129       0.006149       0.013984      -0.035482      -0.023905      -0.001206       0.025112             11.427457      10.446503       0.878388       1.258219      12.663826       6.571024      11.172043           0.000001
          342              C      33.884035      15.575307      10.952421      -0.089163      33.574879 0.42373789E+03  0.99741787E+04                                 9.239837                            6.994983      -0.168728       1.916545                    0.999542      29.825853      87.961958       0.600923       0.433019      -1.045842      -0.019308      -0.027332      -0.016320       0.037231       0.024743       0.003838      -0.014792       0.019743      -0.041245      -0.031627      -0.002482       0.034109             11.185145       9.870806      -0.525873      -0.469713      13.041087       6.465116      10.643542           0.000001
          343              C      32.760721      16.058350      11.528864      -0.044231      38.155758 0.43329177E+03  0.10115660E+05                                 9.860334                            6.919174      -0.043961       1.992374                    0.999300      27.315087      76.694773       0.633188       0.414342      -1.072111      -0.000081      -0.031332      -0.018292       0.036281       0.009433       0.000858      -0.004211       0.020785      -0.011565      -0.013899      -0.002091       0.015990             13.036469      10.170279      -0.121490      -0.389318      16.768253       8.757121      12.170875           0.000000
          344              C      32.745016      12.813378       8.749854      -0.002673      44.791991 0.43613855E+03  0.10205561E+05                                10.932337                            6.937280      -0.012245       1.995837                    0.999296      27.412495      77.223672       0.632570       0.413795      -1.071755       0.000269       0.009828       0.016413       0.019132      -0.000546      -0.006417       0.011353       0.005618      -0.052090      -0.022952       0.008430       0.014522             16.027110       8.751324      -1.136362       4.917694      17.293123       8.560089      22.036884           0.000000
          345              C      33.576349      10.522474       8.379823      -0.150451      40.773621 0.46061673E+03  0.11076524E+05                                10.500135                            7.248564      -0.134041       1.916710                    0.999071      31.103773      92.872371       0.595452       0.427755      -1.048505      -0.012285       0.025321       0.017285       0.033028      -0.012746       0.004957      -0.005427      -0.020006      -0.023569      -0.013356      -0.008457       0.021813             14.130577       7.653253      -1.078138       3.653105      16.737201       7.347573      18.001277           0.000000
          346              C      33.494677      11.723425       9.109817      -0.161043      42.034588 0.48873164E+03  0.11929425E+05                                10.792664                            7.518320      -0.215547       1.886949                    0.998973      31.541933      94.924035       0.578568       0.433713      -1.044759      -0.009083      -0.027623      -0.026885       0.039602       0.008698       0.008841      -0.002100       0.012530       0.029047      -0.016976       0.001303       0.015674             14.424786       8.716360      -2.456678       3.461951      18.158765       6.440584      16.399232           0.000000
          347              C      32.155061      11.468190       6.723493       0.048883      41.692188 0.43220691E+03  0.10124957E+05                                10.569533                            7.018838       0.174341       2.056236                    0.999730      27.391739      78.068394       0.611695       0.427435      -1.059503      -0.021853      -0.018774      -0.044800       0.053264       0.006703       0.031699       0.028570      -0.012458       0.111107      -0.039476      -0.022272       0.061748             14.103666      10.579481      -5.356796       4.842336      17.969187       1.609030      13.762329           0.000000
          348              C      33.769839       5.523822       3.944483       0.583220      25.929124 0.26423365E+03  0.55197315E+04                                 8.072064                            5.739412       0.123963       2.090347                    0.999580      22.419088      62.018916       0.627189       0.467496      -1.027356      -0.007782      -0.060960      -0.036652       0.071555       0.009471       0.020128      -0.032071       0.191915      -0.113570      -0.096588      -0.021054       0.117642             11.058488       4.730724      -1.325084      -0.912489      18.211542       3.116480      10.233199          -0.000000
          349              C      33.005028      10.414286       7.128765      -0.006560      47.780453 0.46325682E+03  0.10977038E+05                                11.395327                            7.129968       0.004682       1.996803                    0.999222      27.721948      77.940506       0.628143       0.411514      -1.075955       0.009349      -0.011805      -0.003340       0.015424       0.000130      -0.006935       0.010803      -0.046404       0.035344      -0.030316       0.004298       0.026018             17.554254       9.076780      -3.825414       2.360835      24.537317      10.158632      19.048664           0.000000
          350              C      30.860276      13.051461       5.605847       0.009321      45.330796 0.56317974E+03  0.14122696E+05                                11.145420                            8.042579       0.142882       2.007364                    0.999081      30.347154      90.047189       0.567101       0.430700      -1.055470       0.041190      -0.021590       0.035188       0.058317       0.041817      -0.063970       0.023735      -0.003595      -0.061282      -0.091285       0.023951       0.067334             13.955754      10.222288      -2.764831       5.828539      15.363597       1.380098      16.281379          -0.000000
          351              C      32.134795      12.708664       7.501314       0.035727      44.500792 0.43689965E+03  0.10251689E+05                                11.018386                            7.024865       0.254971       2.078955                    0.999759      27.464208      78.068409       0.616264       0.423570      -1.063038      -0.018928       0.036235      -0.008050       0.041665      -0.039049       0.013900      -0.006122      -0.042516      -0.058413      -0.039061      -0.017176       0.056238             15.611133      10.317219      -1.773088       7.908406      14.159016       3.688445      22.357163           0.000000
          352              C      31.026032      14.993385       7.101076      -0.354460      27.537349 0.41282317E+03  0.96862369E+04                                 8.023049                            6.746697      -0.266646       1.892503                    0.996890      31.561233      93.946350       0.631343       0.413475      -1.054474       0.022086      -0.088444      -0.027194       0.095130      -0.016861      -0.011893       0.017610      -0.108937      -0.161707      -0.059319      -0.027285       0.086604              9.234043       6.596914      -1.861080       0.436488      12.941866       1.189850       8.163349           0.000000
          353              C      30.955374      10.811920       4.536029      -0.365029      29.346631 0.44641554E+03  0.10702576E+05                                 8.425138                            7.039787      -0.375962       1.845338                    0.997408      32.732086      99.129165       0.613686       0.416304      -1.050585       0.020443       0.065593       0.070591       0.098506       0.036349       0.025212       0.053831      -0.023210       0.103981      -0.058102      -0.028901       0.087003              9.902699       7.861686       0.305190       2.162246      11.013937       3.592741      10.832475          -0.000001
          354              C      33.147071       9.117264       6.275428       0.095672      38.040548 0.41327812E+03  0.95600859E+04                                10.062383                            6.871908      -0.161263       1.967054                    0.999122      26.355916      74.296466       0.617936       0.428493      -1.060361      -0.002190       0.006884       0.009637       0.012044      -0.017622       0.020179       0.019935      -0.022895       0.018782      -0.040418       0.013116       0.027302             15.353221       6.228131      -1.666839      -2.067209      24.755517       9.278881      15.076014          -0.000000
          355              C      33.051561       6.793532       5.950706      -0.124498      35.954604 0.43806661E+03  0.10340291E+05                                 9.580053                            7.051061      -0.000806       1.963535                    0.999712      29.808404      86.459820       0.609696       0.425598      -1.056187      -0.002061       0.030434       0.002571       0.030612       0.013585      -0.001843      -0.032110      -0.037493      -0.016324      -0.029858      -0.015468       0.045326             12.794477       5.815426      -1.549423      -2.177981      19.546773       6.559320      13.021233          -0.000000
          356              C      33.666582       9.231943       5.009266      -0.150395      34.953457 0.43493505E+03  0.10260828E+05                                 9.406871                            6.993752       0.119810       2.009583                    0.999509      29.802665      86.774348       0.615631       0.421723      -1.057279      -0.007039      -0.036334      -0.020427       0.042273       0.009706      -0.003747      -0.025093      -0.041370      -0.050598      -0.027924      -0.014221       0.042145             12.609050       6.222640      -1.712282      -2.453790      18.116476       6.920798      13.488033          -0.000001
          357              C      33.847912       8.126825       4.143343      -0.088562      33.604962 0.39923390E+03  0.92378209E+04                                 9.221256                            6.764709      -0.031048       1.970550                    0.999593      28.969527      84.092121       0.615831       0.429835      -1.050116      -0.021180       0.015145       0.011544       0.028481       0.008075      -0.007041       0.001236       0.027264       0.044607      -0.023530       0.004504       0.019026             12.158012       5.832881      -1.001956      -2.067262      18.554075       5.607653      12.087080          -0.000002
          358              C      33.530545       6.945338       4.644270      -0.022176      39.561889 0.44590203E+03  0.10477808E+05                                10.162575                            7.025068       0.028041       2.010530                    0.999369      27.512001      77.325366       0.628033       0.415043      -1.072393      -0.025701       0.048105      -0.004886       0.054758      -0.000734       0.008583       0.016679       0.013353       0.130768      -0.032541      -0.015789       0.048330             15.046242       6.205331      -1.580815      -2.227240      25.158164       7.853436      13.775231          -0.000001
          359              C      32.801474       7.894737       6.756217      -0.140473      33.648211 0.40427768E+03  0.93423457E+04                                 9.081155                            6.705398       0.234290       2.050236                    0.999817      29.026333      82.989261       0.635520       0.417062      -1.062776       0.004358      -0.020139      -0.015665       0.025884       0.004128      -0.011833      -0.007594       0.004875       0.072583      -0.016917      -0.012638       0.029555             11.950487       5.499013      -0.794877      -1.742980      19.200078       5.378631      11.152369           0.000000
          360              C      27.853607      13.600182       1.930707       0.050021      30.593081 0.40143564E+03  0.93544171E+04                                 8.893055                            6.955430      -0.179172       1.946754                    0.997881      28.192531      83.659996       0.581624       0.451922      -1.031183       0.011224       0.035790       0.021765       0.043366       0.009424      -0.017671       0.012231      -0.007618      -0.050141      -0.032007       0.013480       0.018527             10.180316       7.277024       0.475542       3.944897      12.522366       0.696141      10.741558          -0.000000
          361              C      27.134022      14.092172       0.845786      -0.114693      30.981374 0.41831763E+03  0.97945387E+04                                 8.705303                            6.908381       0.091382       2.015335                    0.999227      29.160123      85.189617       0.611435       0.427836      -1.051181      -0.000402       0.018029       0.006423       0.019143       0.004443       0.014121       0.005610       0.010651       0.016359      -0.010494      -0.009541       0.020036              9.646401       6.922445       0.022634       3.546513      12.326026       0.011942       9.690733          -0.000001
          362              C      27.094057      15.462805       0.606650      -0.041216      28.395249 0.37316560E+03  0.84131329E+04                                 8.020731                            6.407668       0.258489       2.072617                    0.999767      27.325069      76.000211       0.658446       0.412600      -1.070619       0.010393      -0.011244       0.020230       0.025371       0.000050       0.021026      -0.006123      -0.003962       0.021830      -0.021852      -0.001921       0.023774              8.861850       6.414553       0.195146       3.178784      11.399549       0.079251       8.771448          -0.000001
          363              C      27.768019      16.337973       1.449918      -0.124964      30.335555 0.40405284E+03  0.93053118E+04                                 8.405605                            6.691683       0.295903       2.075025                    0.999818      28.467336      80.387158       0.639955       0.415589      -1.067208      -0.003827      -0.018544      -0.006631       0.020062       0.004116       0.012710      -0.005153      -0.059371      -0.036919      -0.032390      -0.004129       0.036518              9.272905       6.887386       0.336622       3.742428      10.959963       0.081613       9.971366           0.000001
          364              C      28.487533      15.844116       2.531567       0.052719      30.802129 0.39474620E+03  0.91365539E+04                                 8.862082                            6.847565      -0.013075       1.999662                    0.998785      27.832549      81.627552       0.594095       0.445436      -1.037569      -0.003053      -0.045931      -0.000180       0.046033       0.008595      -0.016464       0.016998      -0.025653      -0.046294      -0.034022       0.006578       0.027444             10.146326       7.154386       0.410437       3.880069      12.784208       0.459755      10.500384           0.000000
          365              C      31.319839      34.585743      25.094159       0.616964      23.129681 0.23776597E+03  0.48567631E+04                                 7.503749                            5.477548       0.037624       2.074306                    0.999657      21.838400      60.520427       0.633658       0.473210      -1.020176      -0.004569       0.049629       0.028919       0.057621       0.010854      -0.017804      -0.084286      -0.000500       0.139106      -0.079429      -0.026768       0.106196              9.361637       8.976033      -0.199131       0.572657      11.239217       4.956221       7.869662          -0.000000
          366              C      30.169080      32.806902      23.765067      -0.091300      32.306447 0.41672738E+03  0.97038025E+04                                 8.840905                            6.841631       0.141102       2.019397                    0.999619      28.833613      82.766232       0.624479       0.421210      -1.060100       0.023802      -0.016028      -0.010094       0.030419      -0.017036      -0.014553      -0.012774       0.028237       0.003363      -0.032406       0.007381       0.025025             10.677324       9.219436       0.485995       0.676884      14.518984       5.181982       8.293551           0.000001
          367              C      30.107249      31.618157      23.080384      -0.155682      32.054154 0.42624419E+03  0.99622109E+04                                 8.726185                            6.873144       0.355442       2.093372                    0.999651      29.013650      82.909141       0.630558       0.415608      -1.065724       0.005386       0.018865       0.008462       0.021366       0.011973       0.006739       0.000072       0.029226      -0.024322      -0.015591      -0.008615       0.024206             10.465085       9.026934      -0.639586      -0.428842      14.964979       4.402506       7.403340           0.000001
          368              C      31.310639      30.949011      22.841248       0.108535      36.197684 0.40891147E+03  0.94435344E+04                                 9.701462                            6.841723      -0.146822       1.972264                    0.999368      26.227670      74.118607       0.617828       0.429272      -1.058808      -0.006437       0.003200      -0.011887       0.013891       0.007365      -0.016198       0.012580      -0.055040       0.028326      -0.039798       0.009355       0.030443             13.403755      10.117420       0.671584      -0.010427      20.667526       7.495793       9.426318           0.000000
          369              C      32.503915      31.420794      23.254072      -0.171560      34.354807 0.43532595E+03  0.10275087E+05                                 9.278755                            7.004982       0.098893       2.002270                    0.999377      29.978156      87.382560       0.613910       0.422699      -1.056387       0.011357       0.028111       0.012427       0.032766      -0.019822       0.004153       0.008137       0.020049      -0.017287      -0.023905      -0.001206       0.025112             11.427467      10.446502       1.469260       0.442673      15.207483       5.737059       8.628417           0.000001
          370              C      32.474088      32.631689      23.973997      -0.089163      33.574884 0.42373778E+03  0.99741755E+04                                 9.239838                            6.994983      -0.168728       1.916545                    0.999542      29.825852      87.961955       0.600923       0.433019      -1.045842      -0.019308      -0.024023      -0.020887       0.037231       0.011356       0.022316      -0.008738       0.038209       0.014152      -0.031627      -0.002482       0.034110             11.185149       9.870804      -0.610174      -0.353363      14.704181       5.919851       8.980464           0.000001
          371              C      31.350774      33.329935      24.253408      -0.044231      38.155792 0.43329177E+03  0.10115660E+05                                 9.860339                            6.919174      -0.043961       1.992374                    0.999300      27.315088      76.694775       0.633188       0.414342      -1.072111      -0.000081      -0.027144      -0.024074       0.036281       0.003754       0.008697      -0.004759       0.019116      -0.016572      -0.013899      -0.002091       0.015990             13.036482      10.170277      -0.407792       0.005850      17.802119       8.418176      11.137050           0.000000
          372              C      31.335069      29.678266      22.035738      -0.002673      44.791997 0.43613849E+03  0.10205559E+05                                10.932337                            6.937279      -0.012245       1.995837                    0.999296      27.412495      77.223672       0.632570       0.413795      -1.071755       0.000269       0.018658       0.004225       0.019132      -0.006268       0.001480       0.016028       0.019877      -0.009312      -0.022952       0.008430       0.014522             16.027113       8.751325       4.318907      -2.611912      26.644766       5.493991      12.685247           0.000000
          373              C      32.166402      28.612921      19.974135      -0.150451      40.773600 0.46061646E+03  0.11076516E+05                                10.500132                            7.248562      -0.134041       1.916710                    0.999071      31.103773      92.872372       0.595452       0.427755      -1.048505      -0.012285       0.024313       0.018676       0.033028       0.000739      -0.013656       0.002077       0.002880       0.045090      -0.013356      -0.008457       0.021813             14.130572       7.653252       3.135396      -2.162602      22.228978       5.546991      12.509485           0.000000
          374              C      32.084730      29.680739      20.887886      -0.161043      42.034613 0.48873196E+03  0.11929434E+05                                10.792668                            7.518322      -0.215547       1.886949                    0.998973      31.541934      94.924038       0.578568       0.433713      -1.044759      -0.009083      -0.034153      -0.017872       0.039602       0.011111       0.005510      -0.007846      -0.004998      -0.023535      -0.016976       0.001303       0.015674             14.424793       8.716364       2.524272      -3.412982      20.383414       5.711201      14.174600           0.000000
          375              C      30.745114      27.333664      21.388812       0.048883      41.692181 0.43220704E+03  0.10124961E+05                                10.569532                            7.018838       0.174341       2.056236                    0.999730      27.391739      78.068392       0.611695       0.427435      -1.059503      -0.021853      -0.048420      -0.003882       0.053264       0.032210      -0.003507       0.008422      -0.073911      -0.073252      -0.039476      -0.022272       0.061747             14.103662      10.579479       2.932427      -6.598812      15.123345       2.542087      16.608162           0.000000
          376              C      32.359892      22.841000      16.606096       0.583220      25.929129 0.26423381E+03  0.55197356E+04                                 8.072064                            5.739414       0.123963       2.090347                    0.999580      22.419089      62.018917       0.627189       0.467496      -1.027356      -0.007782      -0.053820      -0.046507       0.071555       0.022077       0.002729      -0.037442       0.175534      -0.162715      -0.096588      -0.021054       0.117642             11.058487       4.730725      -1.279905      -0.974850      12.852836       4.873424      15.591900          -0.000000
          377              C      31.595081      27.390423      20.261098      -0.006560      47.780444 0.46325687E+03  0.10977039E+05                                11.395326                            7.129969       0.004682       1.996803                    0.999222      27.721947      77.940505       0.628142       0.411514      -1.075955       0.009349      -0.006852      -0.010176       0.015424      -0.006550       0.002284       0.010343      -0.047807       0.031135      -0.030316       0.004298       0.026018             17.554251       9.076780       1.051537      -4.370535      25.596212       9.811447      17.989761           0.000000
          378              C      29.450329      26.764912      23.241486       0.009321      45.330796 0.56317969E+03  0.14122694E+05                                11.145420                            8.042578       0.142882       2.007364                    0.999081      30.347153      90.047186       0.567101       0.430700      -1.055470       0.041190       0.026710      -0.031478       0.058317      -0.047758       0.059665       0.028731       0.011642      -0.015573      -0.091285       0.023951       0.067334             13.955755      10.222289       4.677076      -4.443101      17.009444       0.840479      14.635532          -0.000000
          379              C      30.724848      28.459242      22.325218       0.035727      44.500797 0.43689957E+03  0.10251686E+05                                11.018387                            7.024864       0.254971       2.078955                    0.999759      27.464207      78.068406       0.616264       0.423570      -1.063038      -0.018928       0.003640       0.036939       0.041665       0.001043      -0.041436       0.010007       0.006675       0.089160      -0.039061      -0.017177       0.056238             15.611134      10.317223       6.962405      -4.148703      23.745310       0.545406      12.770870           0.000000
          380              C      29.616085      28.790728      24.620922      -0.354460      27.537370 0.41282371E+03  0.96862521E+04                                 8.023053                            6.746702      -0.266646       1.892503                    0.996890      31.561233      93.946350       0.631343       0.413475      -1.054474       0.022086      -0.053395      -0.075570       0.095130      -0.016554      -0.012317       0.054253       0.002823       0.173576      -0.059319      -0.027285       0.086604              9.234048       6.596916      -0.165055      -1.904441       9.331671       2.373522      11.773557           0.000000
          381              C      29.545427      25.050610      21.446708      -0.365029      29.346617 0.44641519E+03  0.10702565E+05                                 8.425136                            7.039784      -0.375962       1.845338                    0.997408      32.732085      99.129163       0.613686       0.416304      -1.050585       0.020443       0.087513       0.040336       0.098506       0.035281       0.026685       0.031425      -0.091548      -0.101033      -0.058102      -0.028901       0.087003              9.902697       7.861686       2.149714      -0.383645      12.977302       2.949014       8.869102          -0.000001
          382              C      31.737124      26.175469      19.294486       0.095672      38.040531 0.41327799E+03  0.95600821E+04                                10.062380                            6.871907      -0.161263       1.967054                    0.999122      26.355916      74.296466       0.617936       0.428493      -1.060361      -0.002190       0.011302       0.003539       0.012044       0.013684      -0.023031       0.016673      -0.032841      -0.011056      -0.040418       0.013116       0.027302             15.353213       6.228129      -2.483625      -0.939838      21.509434      10.343151      18.322075          -0.000000
          383              C      31.641614      25.142952      17.187573      -0.124498      35.954588 0.43806629E+03  0.10340282E+05                                 9.580050                            7.051058      -0.000806       1.963535                    0.999712      29.808404      86.459817       0.609696       0.425598      -1.056187      -0.002061       0.011925       0.028119       0.030612       0.002481       0.013483      -0.017910       0.005816       0.113601      -0.029858      -0.015468       0.045326             12.794472       5.815423      -2.552299      -0.793758      17.538293       7.217830      15.029700          -0.000000
          384              C      32.256635      25.008053      19.797930      -0.150395      34.953438 0.43493481E+03  0.10260821E+05                                 9.406867                            6.993750       0.119810       2.009583                    0.999509      29.802665      86.774347       0.615632       0.421723      -1.057279      -0.007039      -0.030730      -0.028162       0.042273      -0.000537       0.010390      -0.006608       0.015008       0.118535      -0.027924      -0.014221       0.042145             12.609042       6.222638      -2.865123      -0.862581      18.034990       6.947501      13.569498          -0.000001
          385              C      32.437965      23.840928      19.017592      -0.088562      33.604966 0.39923404E+03  0.92378250E+04                                 9.221257                            6.764710      -0.031048       1.970550                    0.999593      28.969528      84.092125       0.615831       0.429835      -1.050116      -0.021180       0.015687       0.010794       0.028482      -0.004175       0.009867      -0.009642      -0.005915      -0.054931      -0.023530       0.004504       0.019026             12.158012       5.832881      -2.276533      -0.308034      16.035012       6.433573      14.606142          -0.000002
          386              C      32.120598      23.948832      17.738844      -0.022176      39.561892 0.44590232E+03  0.10477816E+05                                10.162577                            7.025070       0.028041       2.010530                    0.999369      27.512001      77.325367       0.628033       0.415043      -1.072393      -0.025701       0.010344       0.047233       0.054758       0.007927      -0.003371      -0.007891      -0.061588      -0.094057      -0.032541      -0.015789       0.048330             15.046242       6.205331      -2.608892      -0.808242      19.530018       9.698723      19.403377          -0.000001
          387              C      31.391527      26.251451      17.983015      -0.140473      33.648223 0.40427761E+03  0.93423436E+04                                 9.081157                            6.705397       0.234290       2.050236                    0.999817      29.026332      82.989255       0.635520       0.417062      -1.062776       0.004358      -0.021160      -0.014257       0.025884      -0.009958       0.007609      -0.017585      -0.025598      -0.018837      -0.016917      -0.012638       0.029555             11.950491       5.499013      -1.903875      -0.212293      15.118125       6.716978      15.234333           0.000000
          388              C      26.443660      23.443637      24.907885       0.050021      30.593089 0.40143572E+03  0.93544193E+04                                 8.893057                            6.955431      -0.179172       1.946754                    0.997881      28.192530      83.659993       0.581624       0.451922      -1.031183       0.011224       0.031832       0.027228       0.043366      -0.013856       0.014460       0.018406       0.011217       0.006364      -0.032007       0.013480       0.018527             10.180319       7.277026       3.896717      -0.777154      11.326594       1.088202      11.937337          -0.000000
          389              C      12.280772      14.312845       0.541202      -0.114693      30.981382 0.41831783E+03  0.97945448E+04                                 8.705305                            6.908383       0.091373       2.015332                    0.999227      29.160135      85.189669       0.611435       0.427836      -1.051181      -0.000402       0.011720       0.015130       0.019143       0.014803      -0.000178       0.000524      -0.004865      -0.030188      -0.010495      -0.009541       0.020036              9.646403       6.922446       3.377056      -1.083406       9.953600       0.789790      12.063164          -0.000000
          390              C      12.240807      14.512632       1.918121      -0.041216      28.395256 0.37316582E+03  0.84131389E+04                                 8.020732                            6.407670       0.258483       2.072614                    0.999767      27.325070      76.000214       0.658446       0.412600      -1.070619       0.010394       0.015720      -0.016987       0.025371       0.019994      -0.006503      -0.007580      -0.008403       0.008505      -0.021852      -0.001922       0.023773              8.861851       6.414551       3.081372      -0.804914       9.073463       0.841904      11.097537          -0.000001
          391              C      12.914769      15.586589       2.487013      -0.124964      30.335535 0.40405268E+03  0.93053074E+04                                 8.405602                            6.691682       0.295901       2.075024                    0.999818      28.467335      80.387156       0.639955       0.415589      -1.067208      -0.003827      -0.012078      -0.015555       0.020062       0.013360      -0.000049       0.010100      -0.012847       0.102650      -0.032390      -0.004129       0.036518              9.272901       6.887382       3.661036      -0.846084      10.115635       0.358438      10.815686           0.000001
          392              C      13.634283      16.460543       1.680747       0.052719      30.802125 0.39474618E+03  0.91365533E+04                                 8.862082                            6.847565      -0.013075       1.999663                    0.998785      27.832547      81.627546       0.594095       0.445436      -1.037569      -0.003053      -0.014481      -0.043589       0.046033      -0.012967       0.013296       0.024348      -0.003235       0.020958      -0.034022       0.006578       0.027444             10.146326       7.154384       3.814826      -0.818824      10.994270       1.046620      12.290323           0.000000
          393              C      45.015077      27.670420       3.848828       0.616964      23.129672 0.23776591E+03  0.48567616E+04                                 7.503747                            5.477548       0.037624       2.074306                    0.999657      21.838399      60.520424       0.633658       0.473210      -1.020176       0.042188       0.019213      -0.034222       0.057621      -0.077143       0.031825      -0.005285      -0.066212      -0.112980      -0.079429      -0.026768       0.106196              9.361634      10.615015       4.124798      -2.437255       7.012013      -0.883618      10.457874          -0.000000
          394              C      42.908042      26.338565       4.052723      -0.091300      32.306431 0.41672719E+03  0.97037967E+04                                 8.840901                            6.841629       0.141103       2.019397                    0.999619      28.833607      82.766204       0.624479       0.421210      -1.060100      -0.003521      -0.000719       0.030206       0.030419      -0.016666       0.006871       0.000240      -0.021486       0.071417      -0.032406       0.007381       0.025025             10.677318      13.825920       4.105194      -3.294630       7.419605      -0.924099      10.786431           0.000001
          395              C      41.820004      25.838379       4.724821      -0.155682      32.054153 0.42624403E+03  0.99622058E+04                                 8.726184                            6.873142       0.355443       2.093372                    0.999651      29.013643      82.909108       0.630558       0.415608      -1.065724       0.019260       0.006877      -0.006185       0.021366       0.008836       0.016954       0.008110       0.008577      -0.004802      -0.015591      -0.008615       0.024206             10.465085      13.232712       2.681900      -3.798511       6.323028      -0.920245      11.839514           0.000001
          396              C      41.767875      26.039815       6.106774       0.108535      36.197670 0.40891106E+03  0.94435225E+04                                 9.701458                            6.841719      -0.146821       1.972264                    0.999368      26.227666      74.118586       0.617829       0.429272      -1.058808      -0.000060      -0.013535      -0.003127       0.013891      -0.001871      -0.018185      -0.026991       0.023482      -0.034386      -0.039798       0.009355       0.030443             13.403750      19.048988       5.144295      -5.749833       7.636557      -2.057371      13.525705           0.000000
          397              C      42.728587      26.697097       6.786423      -0.171560      34.354803 0.43532584E+03  0.10275084E+05                                 9.278754                            7.004981       0.098894       2.002271                    0.999377      29.978153      87.382546       0.613910       0.422699      -1.056388       0.030207       0.011000      -0.006336       0.032766       0.007556      -0.006279       0.009064      -0.016252       0.065457      -0.023905      -0.001206       0.025112             11.427465      15.418310       4.723417      -2.657656       7.480953      -1.298299      11.383133           0.000001
          398              C      43.794899      27.202183       6.016154      -0.089163      33.574889 0.42373779E+03  0.99741758E+04                                 9.239838                            6.994983      -0.168728       1.916545                    0.999542      29.825849      87.961942       0.600923       0.433019      -1.045842      -0.030160      -0.021825       0.000477       0.037231       0.009085       0.020304       0.017755      -0.022833      -0.041659      -0.031627      -0.002482       0.034110             11.185150      13.221882       4.144397      -3.790602       7.438013      -1.710432      12.895554           0.000001
          399              C      43.909215      27.057161       4.676993      -0.044231      38.155770 0.43329165E+03  0.10115657E+05                                 9.860336                            6.919173      -0.043960       1.992374                    0.999300      27.315084      76.694761       0.633188       0.414342      -1.072111      -0.024242      -0.019072       0.019104       0.036281       0.002801       0.009532       0.011212      -0.001252      -0.004648      -0.013899      -0.002091       0.015990             13.036476      15.910053       6.101234      -5.494903       8.974363      -2.791879      14.225012           0.000000
          400              C      40.645750      25.460342       6.924870      -0.002673      44.792013 0.43613874E+03  0.10205566E+05                                10.932340                            6.937281      -0.012244       1.995837                    0.999296      27.412493      77.223660       0.632570       0.413795      -1.071756       0.016760       0.001459      -0.009112       0.019132       0.015564      -0.000556      -0.000168      -0.004270       0.043438      -0.022952       0.008430       0.014522             16.027119      26.466141       2.077042      -5.596551       9.469615      -4.992340      12.145601           0.000000
          401              C      40.071942      23.882510       8.729717      -0.150451      40.773603 0.46061633E+03  0.11076512E+05                                10.500131                            7.248561      -0.134041       1.916710                    0.999071      31.103771      92.872362       0.595452       0.427755      -1.048505       0.016121       0.010905      -0.026684       0.033028      -0.003615       0.002867      -0.017170      -0.012868       0.008008      -0.013356      -0.008457       0.021813             14.130572      21.774576       2.514570      -5.066377       9.454126      -4.880179      11.163015           0.000000
          402              C      40.987204      24.577543       7.916655      -0.161043      42.034612 0.48873178E+03  0.11929428E+05                                10.792667                            7.518320      -0.215545       1.886950                    0.998973      31.541927      94.924002       0.578568       0.433713      -1.044759      -0.034566      -0.014691       0.012558       0.039602      -0.002864       0.005720       0.007214       0.017070      -0.034982      -0.016976       0.001303       0.015674             14.424793      20.031448       2.369322      -4.163209      10.346673      -6.047171      12.896258           0.000000
          403              C      38.287985      25.012272       7.634726       0.048883      41.692186 0.43220712E+03  0.10124963E+05                                10.569533                            7.018839       0.174341       2.056236                    0.999730      27.391739      78.068392       0.611695       0.427435      -1.059503      -0.053067      -0.002933       0.003513       0.053264       0.002261      -0.012117      -0.008904       0.089636      -0.091238      -0.039476      -0.022272       0.061747             14.103666      16.559571      -0.715384       0.126881      11.718349      -7.879133      14.033078           0.000000
          404              C      35.012420      21.549625      12.424994       0.583220      25.929125 0.26423358E+03  0.55197297E+04                                 8.072063                            5.739411       0.123963       2.090347                    0.999580      22.419089      62.018918       0.627189       0.467496      -1.027356      -0.051516      -0.038766       0.031039       0.071555      -0.004423       0.089714       0.049767       0.024687       0.115350      -0.096588      -0.021054       0.117642             11.058487      10.156498       2.453778      -5.049110      12.978894      -4.894994      10.040070          -0.000000
          405              C      38.723241      24.168822       8.681889      -0.006560      47.780449 0.46325706E+03  0.10977045E+05                                11.395327                            7.129970       0.004682       1.996803                    0.999222      27.721947      77.940502       0.628142       0.411514      -1.075955      -0.001879      -0.006107       0.014039       0.015424       0.002531      -0.025202      -0.009353      -0.002807      -0.030248      -0.030316       0.004298       0.026018             17.554253      23.061892       4.550980      -7.854306      12.434128      -8.607295      17.166740           0.000000
          406              C      37.194863      26.493204       6.204946       0.009321      45.330804 0.56318029E+03  0.14122713E+05                                11.145423                            8.042584       0.142882       2.007364                    0.999081      30.347157      90.047209       0.567101       0.430700      -1.055470       0.042458      -0.022234       0.033224       0.058317       0.042681      -0.038724       0.047133      -0.062831       0.047827      -0.091285       0.023951       0.067334             13.955757      19.394345      -1.191399       0.414293      11.404571      -5.512031      11.068354          -0.000000
          407              C      39.282542      25.737749       6.841802       0.035727      44.500773 0.43689954E+03  0.10251685E+05                                11.018383                            7.024864       0.254971       2.078955                    0.999759      27.464207      78.068405       0.616264       0.423570      -1.063038      -0.005320       0.029329      -0.029112       0.041665      -0.008308       0.006207      -0.046290      -0.016932       0.045136      -0.039061      -0.017177       0.056238             15.611128      26.614677      -1.729389      -0.809650       9.917586      -4.756159      10.301122           0.000000
          408              C      39.076386      27.564421       5.044507      -0.354460      27.537338 0.41282301E+03  0.96862322E+04                                 8.023047                            6.746696      -0.266646       1.892503                    0.996890      31.561232      93.946346       0.631343       0.413475      -1.054474      -0.037620      -0.058145       0.065220       0.095130       0.037985      -0.021541      -0.050127      -0.072896       0.040052      -0.059319      -0.027285       0.086604              9.234040       8.638393       0.818100      -1.532189       9.696889      -3.561463       9.366838           0.000000
          409              C      35.709178      25.055869       7.581865      -0.365029      29.346619 0.44641504E+03  0.10702561E+05                                 8.425136                            7.039783      -0.375963       1.845338                    0.997408      32.732086      99.129169       0.613686       0.416304      -1.050585       0.087290       0.031670      -0.032876       0.098506       0.033083      -0.027804       0.006241       0.100833      -0.131543      -0.058102      -0.028901       0.087003              9.902699      13.664703       2.086184      -1.520806       7.711873      -1.852912       8.331519          -0.000001
          410              C      37.704091      23.461075       9.625847       0.095672      38.040535 0.41327818E+03  0.95600876E+04                                10.062381                            6.871909      -0.161263       1.967054                    0.999122      26.355916      74.296465       0.617936       0.428493      -1.060361       0.009088       0.001161      -0.007818       0.012044       0.002613      -0.006301      -0.027135       0.044372      -0.002377      -0.040418       0.013116       0.027302             15.353214      16.375458       5.982163      -9.994284      14.378926      -6.507871      15.305257          -0.000000
          411              C      36.740127      21.578061      10.645320      -0.124498      35.954603 0.43806644E+03  0.10340286E+05                                 9.580053                            7.051060      -0.000806       1.963535                    0.999712      29.808404      86.459820       0.609696       0.425598      -1.056187       0.009701       0.024465      -0.015635       0.030612      -0.008191       0.006697      -0.000679      -0.062891      -0.076787      -0.029858      -0.015468       0.045326             12.794477      13.077624       3.831452      -7.820599      12.215240      -4.609950      13.090568          -0.000000
          412              C      36.898151      24.248386      10.411219      -0.150395      34.953432 0.43493468E+03  0.10260817E+05                                 9.406866                            6.993749       0.119810       2.009583                    0.999509      29.802664      86.774345       0.615632       0.421723      -1.057279      -0.030589      -0.024383       0.016023       0.042273       0.000656       0.005825      -0.006229      -0.066108      -0.050603      -0.027924      -0.014221       0.042145             12.609041      13.303507       3.503997      -7.945599      10.998683      -3.927818      13.524935          -0.000001
          413              C      35.939431      23.721813      11.309866      -0.088562      33.604976 0.39923405E+03  0.92378253E+04                                 9.221259                            6.764710      -0.031048       1.970550                    0.999593      28.969527      84.092121       0.615831       0.429835      -1.050117       0.004404       0.002161      -0.028056       0.028481      -0.005439      -0.003323       0.019219       0.015225       0.000487      -0.023530       0.004504       0.019026             12.158018      12.108340       3.617695      -6.933327      12.249263      -4.002420      12.116449          -0.000002
          414              C      35.892034      22.403324      11.392935      -0.022176      39.561895 0.44590198E+03  0.10477806E+05                                10.162576                            7.025067       0.028041       2.010530                    0.999369      27.511997      77.325347       0.628033       0.415043      -1.072393      -0.002406       0.036283      -0.040941       0.054758      -0.014421      -0.016502       0.007101       0.069095      -0.034251      -0.032540      -0.015789       0.048330             15.046245      14.695627       5.715646      -9.153789      15.566140      -6.593853      14.876968          -0.000001
          415              C      37.615452      22.108148       9.708915      -0.140473      33.648220 0.40427767E+03  0.93423452E+04                                 9.081156                            6.705398       0.234290       2.050236                    0.999817      29.026333      82.989259       0.635520       0.417062      -1.062776      -0.016897      -0.009353       0.017234       0.025884      -0.016679      -0.011590       0.014812      -0.000752      -0.018211      -0.016917      -0.012638       0.029555             11.950487      11.611615       4.040852      -6.592918      12.717888      -4.446155      11.521958           0.000000
          416              C      32.872502      27.709604       4.566236       0.050021      30.593086 0.40143574E+03  0.93544198E+04                                 8.893056                            6.955431      -0.179172       1.946754                    0.997881      28.192532      83.660001       0.581624       0.451922      -1.031183       0.033465       0.024504      -0.012660       0.043366       0.020676      -0.010625       0.007028      -0.021477       0.028898      -0.032007       0.013480       0.018527             10.180318      13.642308       0.795559       0.440574      10.558313      -3.020552       6.340332          -0.000000
          417              C      18.320923       1.908209       4.082930      -0.114693      30.981375 0.41831765E+03  0.97945394E+04                                 8.705303                            6.908381       0.091382       2.015335                    0.999227      29.160125      85.189624       0.611435       0.427836      -1.051181       0.010269       0.012613      -0.010094       0.019143       0.002478       0.006319       0.000188       0.028546      -0.024852      -0.010494      -0.009541       0.020035              9.646401      12.058455       0.443458       0.665634      10.576238      -3.211606       6.304510          -0.000001
          418              C      18.480996       3.177328       3.534176      -0.041216      28.395257 0.37316586E+03  0.84131401E+04                                 8.020734                            6.407671       0.258489       2.072617                    0.999767      27.325069      76.000213       0.658446       0.412601      -1.070619       0.018722      -0.015470       0.007339       0.025371      -0.006597       0.011018      -0.008680       0.017988      -0.049240      -0.021852      -0.001921       0.023774              8.861852      11.015908       0.599781       0.588743       9.803886      -2.846889       5.765761          -0.000001
          419              C      19.743686       3.753733       3.466211      -0.124964      30.335535 0.40405260E+03  0.93053051E+04                                 8.405602                            6.691681       0.295903       2.075025                    0.999818      28.467335      80.387153       0.639955       0.415589      -1.067208      -0.012502      -0.014141       0.006797       0.020062       0.009380      -0.000230      -0.023228      -0.027621      -0.067665      -0.032389      -0.004129       0.036518              9.272901      12.409332       0.207451       0.835756       9.668991      -2.580726       5.740379           0.000001
          420              C      20.848637       3.064276       3.951279       0.052719      30.802124 0.39474616E+03  0.91365528E+04                                 8.862082                            6.847564      -0.013075       1.999662                    0.998785      27.832548      81.627550       0.594095       0.445436      -1.037569      -0.014295      -0.040226       0.017220       0.046033       0.023557      -0.017154       0.000389      -0.020392       0.016846      -0.034022       0.006578       0.027444             10.146325      13.286833       0.753701       0.492465      10.856521      -3.169284       6.295621           0.000000
          421              C      45.045977      12.262298      25.046332       0.616964      23.129676 0.23776603E+03  0.48567647E+04                                 7.503747                            5.477549       0.037624       2.074306                    0.999657      21.838400      60.520426       0.633658       0.473210      -1.020176       0.036225      -0.023507       0.038149       0.057621      -0.013308      -0.071689       0.054167      -0.014074       0.101092      -0.079429      -0.026768       0.106197              9.361633      11.078977      -0.585077       4.284883       9.028285      -2.586733       7.977637          -0.000000
          422              C      42.904789      12.058438      23.770102      -0.091300      32.306436 0.41672732E+03  0.97038004E+04                                 8.840902                            6.841630       0.141103       2.019397                    0.999619      28.833610      82.766217       0.624479       0.421210      -1.060100      -0.002235       0.027826      -0.012085       0.030419      -0.002609      -0.018624      -0.003617      -0.043603      -0.016746      -0.032406       0.007381       0.025025             10.677319      12.044842      -0.639221       5.480985       9.140580      -2.500076      10.846536           0.000001
          423              C      41.966373      12.465323      22.853834      -0.155682      32.054144 0.42624395E+03  0.99622036E+04                                 8.726182                            6.873141       0.355443       2.093372                    0.999651      29.013643      82.909108       0.630558       0.415608      -1.065724       0.014849      -0.001496       0.015290       0.021366       0.016867       0.003603       0.008575       0.000435      -0.031092      -0.015591      -0.008615       0.024206             10.465081       9.902613      -1.051148       4.945459       9.868278      -3.041399      11.624351           0.000001
          424              C      42.122413      13.735614      22.292494       0.108535      36.197643 0.40891095E+03  0.94435194E+04                                 9.701454                            6.841719      -0.146822       1.972264                    0.999368      26.227657      74.118557       0.617829       0.429272      -1.058808      -0.012096      -0.001080       0.006743       0.013891      -0.028083       0.018017       0.004364       0.008632       0.042165      -0.039798       0.009355       0.030443             13.403739      14.125641      -1.834743       8.644609      10.947350      -3.667639      15.138227           0.000000
          425              C      43.143298      14.555676      22.612181      -0.171560      34.354793 0.43532572E+03  0.10275081E+05                                 9.278751                            7.004979       0.098897       2.002271                    0.999377      29.978151      87.382533       0.613910       0.422698      -1.056388       0.023479       0.000821       0.022840       0.032766       0.004327      -0.003626      -0.020732      -0.011855      -0.035481      -0.023905      -0.001206       0.025111             11.427461      12.918693      -0.376178       6.429079      10.191641      -1.851622      11.172050           0.000001
          426              C      44.076253      14.048779      23.538518      -0.089163      33.574859 0.42373750E+03  0.99741675E+04                                 9.239833                            6.994980      -0.168728       1.916545                    0.999542      29.825851      87.961950       0.600923       0.433019      -1.045842      -0.033110      -0.004849      -0.016320       0.037231       0.022576      -0.011454       0.010117       0.028283      -0.041245      -0.031627      -0.002482       0.034109             11.185142      11.967413      -1.589847       5.552674      10.944474      -3.344571      10.643539           0.000001
          427              C      43.998663      12.828474      24.114961      -0.044232      38.155780 0.43329190E+03  0.10115664E+05                                 9.860337                            6.919175      -0.043961       1.992374                    0.999300      27.315087      76.694769       0.633188       0.414342      -1.072111      -0.027977       0.014107      -0.018292       0.036281       0.013958      -0.003367       0.002671       0.002955      -0.011565      -0.013899      -0.002091       0.015990             13.036476      15.319005      -2.734342       7.632947      11.619541      -4.310108      12.170883           0.000000
          428              C      41.097866      14.282940      21.335951      -0.002672      44.791982 0.43613847E+03  0.10205558E+05                                10.932334                            6.937279      -0.012242       1.995838                    0.999296      27.412487      77.223637       0.632570       0.413795      -1.071756       0.008886      -0.004208       0.016413       0.019132       0.001944       0.007219      -0.010860      -0.004199      -0.052090      -0.022952       0.008430       0.014522             16.027105      14.626694      -4.117964       9.858853      11.417758       0.511568      22.036865           0.000000
          429              C      39.431172      16.060998      20.965920      -0.150451      40.773583 0.46061632E+03  0.11076512E+05                                10.500128                            7.248561      -0.134041       1.916710                    0.999071      31.103770      92.872359       0.595452       0.427755      -1.048505       0.017020      -0.022414       0.017285       0.033028      -0.015599      -0.002596       0.006876      -0.008763      -0.023569      -0.013356      -0.008457       0.021813             14.130565      14.006729      -4.302369       8.205317      10.383718      -0.067417      18.001248           0.000000
          430              C      40.465155      15.444691      21.695913      -0.161043      42.034602 0.48873164E+03  0.11929425E+05                                10.792665                            7.518319      -0.215546       1.886949                    0.998973      31.541935      94.924037       0.578568       0.433713      -1.044759      -0.028743       0.004401      -0.026885       0.039602       0.010192       0.002129       0.008834       0.006642       0.029047      -0.016976       0.001303       0.015674             14.424788      14.242285      -5.260948       7.310021      12.632858       0.172568      16.399221           0.000000
          431              C      39.631325      14.365598      19.309589       0.048883      41.692183 0.43220712E+03  0.10124963E+05                                10.569532                            7.018839       0.174341       2.056236                    0.999730      27.391739      78.068390       0.611695       0.427435      -1.059503      -0.026630      -0.010991      -0.044800       0.053264      -0.001070       0.039823       0.015339       0.018175       0.111107      -0.039476      -0.022272       0.061748             14.103664      12.132397      -6.144854       3.626190      16.416260       3.589982      13.762333           0.000000
          432              C      35.061209      18.495618      16.530579       0.583220      25.929118 0.26423358E+03  0.55197297E+04                                 8.072062                            5.739411       0.123963       2.090347                    0.999580      22.419088      62.018916       0.627189       0.467496      -1.027356      -0.057882       0.020647      -0.036652       0.071555       0.083039      -0.019490       0.032463      -0.098022      -0.113570      -0.096588      -0.021054       0.117642             11.058484      14.381327      -6.222512       2.366168       8.560930      -2.224029      10.233194          -0.000000
          433              C      39.076152      15.600484      19.714862      -0.006560      47.780460 0.46325733E+03  0.10977052E+05                                11.395329                            7.129972       0.004682       1.996803                    0.999222      27.721947      77.940502       0.628142       0.411514      -1.075955      -0.006296       0.013679      -0.003340       0.015424      -0.018650       0.006495      -0.011073       0.027607       0.035344      -0.030316       0.004298       0.026018             17.554256      18.283674      -8.497666      10.127283      15.330418      -2.491895      19.048674           0.000000
          434              C      40.457261      12.494490      18.191944       0.009321      45.330795 0.56317982E+03  0.14122698E+05                                11.145420                            8.042580       0.142883       2.007364                    0.999081      30.347149      90.047170       0.567101       0.430700      -1.055470      -0.000613       0.046501       0.035188       0.058317       0.023239      -0.007783      -0.067786       0.069622      -0.061282      -0.091285       0.023951       0.067334             13.955757      12.079232      -3.707177       3.868339      13.506655       4.573018      16.281383          -0.000000
          435              C      40.728340      13.786165      20.087410       0.035727      44.500764 0.43689931E+03  0.10251679E+05                                11.018382                            7.024862       0.254975       2.078957                    0.999759      27.464197      78.068366       0.616264       0.423570      -1.063038       0.023747      -0.033276      -0.008050       0.041666      -0.040213       0.000832       0.015166      -0.037930      -0.058414      -0.039061      -0.017177       0.056238             15.611126      11.941197      -2.597222       6.867993      12.535039       5.383125      22.357142           0.000000
          436              C      42.263973      11.763509      19.687172      -0.354462      27.537601 0.41282795E+03  0.96863827E+04                                 8.023127                            6.746761      -0.266688       1.892489                    0.996890      31.561400      93.947191       0.631336       0.413478      -1.054471      -0.068875       0.059719      -0.027194       0.095130      -0.053917       0.010321      -0.018576       0.037105      -0.161707      -0.059320      -0.027285       0.086605              9.234141      10.140530      -3.659379       1.258594       9.398470      -0.149221       8.163424           0.000000
          437              C      38.503196      13.592769      17.122126      -0.365029      29.346638 0.44641521E+03  0.10702566E+05                                 8.425140                            7.039784      -0.375963       1.845338                    0.997408      32.732086      99.129168       0.613686       0.416304      -1.050585       0.067744      -0.011454       0.070591       0.098506       0.012095       0.059413      -0.001878       0.072377       0.103981      -0.058102      -0.028901       0.087003              9.902705      10.614717      -1.091895       4.182320       8.260916       0.302323      10.832483          -0.000001
          438              C      37.983818      16.314101      18.861524       0.095672      38.040509 0.41327782E+03  0.95600774E+04                                10.062377                            6.871906      -0.161263       1.967054                    0.999122      26.355915      74.296465       0.617936       0.428493      -1.060361       0.005148      -0.005068       0.009637       0.012044      -0.019643       0.026908       0.008973      -0.014927       0.018782      -0.040418       0.013116       0.027302             15.353203      19.615966      -8.460809       7.338892      11.367639      -6.042455      15.076003          -0.000000
          439              C      35.868419      17.280506      18.536803      -0.124498      35.954597 0.43806665E+03  0.10340292E+05                                 9.580052                            7.051061      -0.000806       1.963535                    0.999712      29.808404      86.459819       0.609696       0.425598      -1.056187       0.026207      -0.015611       0.002571       0.030612      -0.007109      -0.029468       0.012888       0.044065      -0.016324      -0.029858      -0.015468       0.045326             12.794474      15.484201      -6.456071       4.863623       9.878002      -4.910537      13.021220          -0.000000
          440              C      38.321181      16.725476      17.595363      -0.150395      34.953447 0.43493479E+03  0.10260820E+05                                 9.406869                            6.993750       0.119810       2.009583                    0.999509      29.802665      86.774348       0.615632       0.421723      -1.057279      -0.035587       0.010165      -0.020427       0.042273      -0.010964      -0.024072       0.008014       0.040092      -0.050598      -0.027924      -0.014221       0.042145             12.609046      14.298751      -5.810696       5.061154      10.040351      -5.320075      13.488035          -0.000001
          441              C      37.417756      17.387283      16.729439      -0.088562      33.604963 0.39923395E+03  0.92378223E+04                                 9.221257                            6.764709      -0.031048       1.970550                    0.999593      28.969527      84.092121       0.615831       0.429835      -1.050116       0.003920      -0.025740       0.011544       0.028481       0.015770      -0.002084      -0.006838      -0.003063       0.044607      -0.023530       0.004504       0.019026             12.158013      15.140219      -5.725188       4.065091       9.246731      -4.381148      12.087088          -0.000002
          442              C      36.220550      17.638940      17.230366      -0.022176      39.561889 0.44590223E+03  0.10477813E+05                                10.162575                            7.025069       0.028041       2.010530                    0.999369      27.511998      77.325349       0.628033       0.415043      -1.072393       0.031267      -0.044688      -0.004886       0.054758       0.004955       0.018758       0.000106      -0.009068       0.130767      -0.032540      -0.015790       0.048330             15.046240      20.000941      -8.581726       5.995356      11.362553      -5.540103      13.775226          -0.000001
          443              C      36.737240      16.559155      19.342313      -0.140473      33.648220 0.40427778E+03  0.93423484E+04                                 9.081156                            6.705399       0.234290       2.050236                    0.999817      29.026333      82.989260       0.635520       0.417062      -1.062776      -0.015987       0.013000      -0.015665       0.025884       0.004404      -0.012127      -0.007115       0.003785       0.072583      -0.016917      -0.012638       0.029555             11.950487      15.752697      -5.998351       4.007602       8.946398      -3.988323      11.152366           0.000000
          444              C      39.585950       9.564990      14.516804       0.050021      30.593091 0.40143566E+03  0.93544176E+04                                 8.893057                            6.955430      -0.179172       1.946754                    0.997881      28.192528      83.659985       0.581624       0.451922      -1.031183       0.036995      -0.006187       0.021765       0.043366       0.002490       0.002909      -0.021293       0.019709      -0.050141      -0.032007       0.013480       0.018527             10.180319      11.831973      -1.835973       2.405999       7.967412       3.202820      10.741571          -0.000000
          445              C       9.992540       8.700660      13.431882      -0.114693      30.981397 0.41831799E+03  0.97945493E+04                                 8.705308                            6.908384       0.091375       2.015333                    0.999227      29.160134      85.189665       0.611435       0.427836      -1.051181       0.015895      -0.008517       0.006423       0.019143       0.006921       0.011394       0.010054       0.000883       0.016358      -0.010495      -0.009541       0.020036              9.646406      11.237694      -2.167237       1.615583       8.010780       3.157188       9.690745          -0.000000
          446              C      11.196710       8.044759      13.192746      -0.041216      28.395256 0.37316590E+03  0.84131410E+04                                 8.020733                            6.407671       0.258483       2.072614                    0.999767      27.325070      76.000214       0.658446       0.412600      -1.070619      -0.005323       0.014357       0.020230       0.025371      -0.001569       0.004054       0.021520       0.002419       0.021831      -0.021852      -0.001922       0.023774              8.861850      10.536173      -1.896470       1.509189       7.277929       2.798801       8.771449          -0.000001
          447              C      12.282131       8.249715      14.036015      -0.124964      30.335538 0.40405276E+03  0.93053097E+04                                 8.405603                            6.691683       0.295903       2.075025                    0.999818      28.467334      80.387151       0.639955       0.415589      -1.067208      -0.018268       0.004979      -0.006631       0.020062      -0.021529       0.001156       0.013666       0.041697      -0.036919      -0.032389      -0.004129       0.036518              9.272901      10.397617      -1.444733       1.766364       7.449723       3.300360       9.971364           0.000001
          448              C      12.167343       9.114827      15.117664       0.052719      30.802106 0.39474600E+03  0.91365481E+04                                 8.862078                            6.847563      -0.013075       1.999662                    0.998785      27.832549      81.627552       0.594095       0.445436      -1.037569      -0.042340       0.018063      -0.000180       0.046033      -0.005278       0.007707      -0.022374       0.029019      -0.046294      -0.034022       0.006578       0.027444             10.146320      11.962532      -2.029574       2.165859       7.976051       3.251973      10.500377           0.000000
          449              C      25.273267       0.158038       0.078034       0.616964      23.129681 0.23776597E+03  0.48567631E+04                                 7.503749                            5.477548       0.037624       2.074306                    0.999657      21.838400      60.520427       0.633658       0.473210      -1.020176       0.004569      -0.049629      -0.028919       0.057621       0.010854      -0.017804      -0.084286      -0.000500       0.139106      -0.079429      -0.026768       0.106196              9.361637       8.976033      -0.199131       0.572657      11.239217       4.956221       7.869662          -0.000000
          450              C      26.424026       1.936879       1.407126      -0.091300      32.306449 0.41672742E+03  0.97038034E+04                                 8.840904                            6.841631       0.141102       2.019397                    0.999619      28.833614      82.766234       0.624479       0.421210      -1.060100      -0.023802       0.016028       0.010094       0.030419      -0.017036      -0.014553      -0.012774       0.028237       0.003363      -0.032406       0.007381       0.025025             10.677323       9.219436       0.485995       0.676884      14.518983       5.181982       8.293551           0.000001
          451              C      26.485857       3.125624       2.091809      -0.155682      32.054154 0.42624419E+03  0.99622109E+04                                 8.726185                            6.873144       0.355442       2.093372                    0.999651      29.013650      82.909141       0.630558       0.415608      -1.065724      -0.005386      -0.018865      -0.008462       0.021366       0.011973       0.006739       0.000072       0.029226      -0.024322      -0.015591      -0.008615       0.024206             10.465085       9.026934      -0.639586      -0.428842      14.964979       4.402506       7.403340           0.000001
          452              C      25.282467       3.794770       2.330945       0.108535      36.197684 0.40891147E+03  0.94435344E+04                                 9.701462                            6.841723      -0.146822       1.972264                    0.999368      26.227670      74.118606       0.617828       0.429272      -1.058808       0.006437      -0.003200       0.011887       0.013891       0.007365      -0.016198       0.012580      -0.055040       0.028326      -0.039798       0.009355       0.030443             13.403754      10.117420       0.671584      -0.010427      20.667525       7.495793       9.426318           0.000000
          453              C      24.089191       3.322987       1.918121      -0.171560      34.354807 0.43532595E+03  0.10275088E+05                                 9.278755                            7.004982       0.098893       2.002270                    0.999377      29.978156      87.382561       0.613909       0.422699      -1.056387      -0.011357      -0.028111      -0.012427       0.032766      -0.019822       0.004153       0.008137       0.020049      -0.017287      -0.023905      -0.001206       0.025112             11.427467      10.446502       1.469260       0.442673      15.207483       5.737060       8.628417           0.000001
          454              C      24.119018       2.112092       1.198196      -0.089163      33.574885 0.42373778E+03  0.99741757E+04                                 9.239838                            6.994983      -0.168728       1.916545                    0.999542      29.825852      87.961957       0.600923       0.433019      -1.045842       0.019308       0.024023       0.020887       0.037231       0.011356       0.022316      -0.008738       0.038209       0.014152      -0.031627      -0.002482       0.034110             11.185150       9.870804      -0.610174      -0.353363      14.704181       5.919852       8.980464           0.000001
          455              C      25.242332       1.413846       0.918785      -0.044231      38.155791 0.43329175E+03  0.10115660E+05                                 9.860340                            6.919174      -0.043961       1.992374                    0.999300      27.315087      76.694775       0.633188       0.414342      -1.072111       0.000081       0.027144       0.024074       0.036281       0.003754       0.008697      -0.004759       0.019116      -0.016572      -0.013899      -0.002091       0.015990             13.036483      10.170277      -0.407792       0.005850      17.802120       8.418176      11.137051           0.000000
          456              C      25.258037       5.065515       3.136455      -0.002673      44.791997 0.43613849E+03  0.10205559E+05                                10.932338                            6.937279      -0.012245       1.995837                    0.999296      27.412495      77.223672       0.632570       0.413795      -1.071755      -0.000269      -0.018658      -0.004225       0.019132      -0.006268       0.001480       0.016028       0.019877      -0.009312      -0.022952       0.008430       0.014522             16.027113       8.751325       4.318907      -2.611912      26.644766       5.493992      12.685247           0.000000
          457              C      24.426704       6.130860       5.198058      -0.150451      40.773598 0.46061644E+03  0.11076515E+05                                10.500132                            7.248562      -0.134041       1.916710                    0.999071      31.103772      92.872369       0.595452       0.427756      -1.048505       0.012285      -0.024313      -0.018676       0.033028       0.000739      -0.013656       0.002077       0.002880       0.045090      -0.013356      -0.008457       0.021813             14.130572       7.653252       3.135396      -2.162602      22.228978       5.546991      12.509485           0.000000
          458              C      24.508376       5.063042       4.284307      -0.161043      42.034613 0.48873196E+03  0.11929434E+05                                10.792668                            7.518322      -0.215547       1.886949                    0.998973      31.541934      94.924036       0.578568       0.433713      -1.044759       0.009083       0.034153       0.017872       0.039602       0.011111       0.005510      -0.007846      -0.004998      -0.023535      -0.016976       0.001303       0.015674             14.424792       8.716364       2.524272      -3.412982      20.383413       5.711201      14.174600           0.000000
          459              C      25.847992       7.410117       3.783381       0.048883      41.692181 0.43220704E+03  0.10124961E+05                                10.569532                            7.018839       0.174341       2.056236                    0.999730      27.391739      78.068392       0.611695       0.427435      -1.059503       0.021853       0.048420       0.003882       0.053264       0.032210      -0.003507       0.008422      -0.073911      -0.073252      -0.039476      -0.022272       0.061747             14.103662      10.579479       2.932427      -6.598812      15.123345       2.542087      16.608162           0.000000
          460              C      24.233214      11.902781       8.566097       0.583220      25.929128 0.26423380E+03  0.55197353E+04                                 8.072064                            5.739414       0.123963       2.090347                    0.999580      22.419088      62.018916       0.627189       0.467496      -1.027356       0.007782       0.053820       0.046507       0.071555       0.022077       0.002729      -0.037442       0.175534      -0.162715      -0.096588      -0.021054       0.117642             11.058487       4.730725      -1.279905      -0.974850      12.852836       4.873424      15.591900          -0.000000
          461              C      24.998025       7.353358       4.911095      -0.006560      47.780443 0.46325687E+03  0.10977039E+05                                11.395326                            7.129968       0.004682       1.996803                    0.999222      27.721947      77.940504       0.628142       0.411514      -1.075955      -0.009349       0.006852       0.010176       0.015424      -0.006550       0.002284       0.010343      -0.047807       0.031135      -0.030316       0.004298       0.026018             17.554250       9.076779       1.051537      -4.370535      25.596211       9.811447      17.989760           0.000000
          462              C      27.142777       7.978869       1.930707       0.009321      45.330796 0.56317969E+03  0.14122694E+05                                11.145420                            8.042578       0.142882       2.007364                    0.999081      30.347153      90.047186       0.567101       0.430700      -1.055470      -0.041190      -0.026710       0.031478       0.058317      -0.047758       0.059665       0.028731       0.011642      -0.015573      -0.091285       0.023951       0.067334             13.955755      10.222289       4.677076      -4.443101      17.009444       0.840479      14.635532          -0.000000
          463              C      25.868258       6.284539       2.846975       0.035727      44.500796 0.43689957E+03  0.10251686E+05                                11.018387                            7.024864       0.254971       2.078955                    0.999759      27.464207      78.068406       0.616264       0.423570      -1.063038       0.018928      -0.003640      -0.036939       0.041665       0.001043      -0.041436       0.010007       0.006675       0.089160      -0.039061      -0.017177       0.056238             15.611134      10.317223       6.962405      -4.148703      23.745311       0.545406      12.770870           0.000000
          464              C      26.977021       5.953053       0.551271      -0.354460      27.537370 0.41282371E+03  0.96862522E+04                                 8.023053                            6.746702      -0.266646       1.892503                    0.996890      31.561233      93.946350       0.631343       0.413475      -1.054474      -0.022086       0.053395       0.075570       0.095130      -0.016554      -0.012317       0.054253       0.002823       0.173576      -0.059319      -0.027285       0.086604              9.234048       6.596916      -0.165055      -1.904441       9.331671       2.373521      11.773557           0.000000
          465              C      27.047679       9.693171       3.725485      -0.365029      29.346616 0.44641518E+03  0.10702565E+05                                 8.425136                            7.039784      -0.375962       1.845338                    0.997408      32.732085      99.129164       0.613686       0.416304      -1.050585      -0.020443      -0.087513      -0.040336       0.098506       0.035281       0.026685       0.031425      -0.091548      -0.101033      -0.058102      -0.028901       0.087003              9.902697       7.861686       2.149714      -0.383645      12.977302       2.949014       8.869102          -0.000001
          466              C      24.855982       8.568312       5.877707       0.095672      38.040528 0.41327796E+03  0.95600813E+04                                10.062380                            6.871907      -0.161263       1.967054                    0.999122      26.355915      74.296464       0.617936       0.428493      -1.060361       0.002190      -0.011302      -0.003539       0.012044       0.013684      -0.023031       0.016673      -0.032841      -0.011056      -0.040418       0.013116       0.027302             15.353213       6.228129      -2.483625      -0.939838      21.509434      10.343151      18.322075          -0.000000
          467              C      24.951492       9.600829       7.984620      -0.124498      35.954588 0.43806630E+03  0.10340282E+05                                 9.580050                            7.051058      -0.000806       1.963535                    0.999712      29.808404      86.459818       0.609696       0.425598      -1.056187       0.002061      -0.011925      -0.028119       0.030612       0.002481       0.013483      -0.017910       0.005816       0.113601      -0.029858      -0.015468       0.045326             12.794472       5.815423      -2.552299      -0.793758      17.538294       7.217830      15.029700          -0.000000
          468              C      24.336471       9.735728       5.374263      -0.150395      34.953437 0.43493479E+03  0.10260820E+05                                 9.406867                            6.993750       0.119810       2.009583                    0.999509      29.802664      86.774345       0.615632       0.421723      -1.057279       0.007039       0.030730       0.028162       0.042273      -0.000537       0.010390      -0.006608       0.015008       0.118535      -0.027924      -0.014221       0.042145             12.609042       6.222638      -2.865123      -0.862581      18.034990       6.947501      13.569498          -0.000001
          469              C      24.155141      10.902853       6.154601      -0.088562      33.604966 0.39923404E+03  0.92378250E+04                                 9.221257                            6.764710      -0.031048       1.970550                    0.999593      28.969528      84.092125       0.615831       0.429835      -1.050116       0.021180      -0.015687      -0.010794       0.028482      -0.004175       0.009867      -0.009642      -0.005915      -0.054931      -0.023530       0.004504       0.019026             12.158012       5.832881      -2.276533      -0.308034      16.035012       6.433573      14.606142          -0.000002
          470              C      24.472508      10.794949       7.433349      -0.022176      39.561891 0.44590231E+03  0.10477816E+05                                10.162576                            7.025070       0.028041       2.010530                    0.999369      27.512001      77.325366       0.628033       0.415043      -1.072393       0.025701      -0.010344      -0.047233       0.054758       0.007927      -0.003371      -0.007891      -0.061588      -0.094057      -0.032541      -0.015789       0.048330             15.046242       6.205331      -2.608892      -0.808242      19.530018       9.698723      19.403376          -0.000001
          471              C      25.201579       8.492330       7.189178      -0.140473      33.648223 0.40427761E+03  0.93423435E+04                                 9.081157                            6.705397       0.234290       2.050236                    0.999817      29.026332      82.989255       0.635520       0.417062      -1.062776      -0.004358       0.021160       0.014257       0.025884      -0.009958       0.007609      -0.017585      -0.025598      -0.018837      -0.016917      -0.012638       0.029555             11.950490       5.499013      -1.903875      -0.212293      15.118125       6.716978      15.234333           0.000000
          472              C      30.149446      11.300144       0.264308       0.050021      30.593089 0.40143575E+03  0.93544201E+04                                 8.893057                            6.955431      -0.179172       1.946754                    0.997881      28.192530      83.659994       0.581624       0.451922      -1.031183      -0.011224      -0.031832      -0.027228       0.043366      -0.013856       0.014460       0.018406       0.011217       0.006364      -0.032007       0.013480       0.018527             10.180319       7.277026       3.896717      -0.777154      11.326594       1.088202      11.937337          -0.000000
          473              C      44.312334      20.430936      24.630991      -0.114693      30.981382 0.41831783E+03  0.97945449E+04                                 8.705305                            6.908383       0.091373       2.015332                    0.999227      29.160135      85.189669       0.611435       0.427836      -1.051181       0.000402      -0.011720      -0.015130       0.019143       0.014803      -0.000178       0.000523      -0.004865      -0.030188      -0.010495      -0.009541       0.020036              9.646404       6.922446       3.377056      -1.083406       9.953600       0.789790      12.063164          -0.000001
          474              C      44.352299      20.231149      23.254072      -0.041216      28.395257 0.37316584E+03  0.84131396E+04                                 8.020733                            6.407670       0.258483       2.072614                    0.999767      27.325070      76.000216       0.658446       0.412600      -1.070619      -0.010394      -0.015720       0.016987       0.025371       0.019994      -0.006503      -0.007580      -0.008403       0.008505      -0.021852      -0.001922       0.023773              8.861851       6.414552       3.081372      -0.804914       9.073464       0.841905      11.097538          -0.000001
          475              C      43.678337      19.157192      22.685180      -0.124964      30.335536 0.40405270E+03  0.93053080E+04                                 8.405602                            6.691682       0.295901       2.075024                    0.999818      28.467336      80.387159       0.639955       0.415589      -1.067208       0.003827       0.012078       0.015555       0.020062       0.013360      -0.000049       0.010100      -0.012847       0.102650      -0.032390      -0.004129       0.036518              9.272901       6.887382       3.661036      -0.846084      10.115635       0.358438      10.815686           0.000001
          476              C      42.958823      18.283238      23.491446       0.052719      30.802124 0.39474618E+03  0.91365534E+04                                 8.862082                            6.847565      -0.013075       1.999663                    0.998785      27.832547      81.627546       0.594095       0.445436      -1.037569       0.003053       0.014481       0.043589       0.046033      -0.012967       0.013296       0.024348      -0.003235       0.020958      -0.034022       0.006578       0.027444             10.146326       7.154384       3.814826      -0.818824      10.994270       1.046620      12.290322           0.000000
          477              C      11.578029       7.073361      21.323365       0.616964      23.129673 0.23776591E+03  0.48567616E+04                                 7.503747                            5.477548       0.037624       2.074306                    0.999657      21.838399      60.520424       0.633658       0.473210      -1.020176      -0.042188      -0.019213       0.034222       0.057621      -0.077143       0.031825      -0.005285      -0.066212      -0.112980      -0.079429      -0.026768       0.106196              9.361634      10.615015       4.124798      -2.437255       7.012013      -0.883618      10.457874          -0.000000
          478              C      13.685064       8.405216      21.119470      -0.091300      32.306433 0.41672722E+03  0.97037975E+04                                 8.840901                            6.841629       0.141103       2.019397                    0.999619      28.833608      82.766206       0.624479       0.421210      -1.060100       0.003521       0.000719      -0.030206       0.030419      -0.016666       0.006871       0.000240      -0.021486       0.071417      -0.032406       0.007381       0.025025             10.677319      13.825921       4.105194      -3.294630       7.419605      -0.924099      10.786431           0.000001
          479              C      14.773102       8.905402      20.447372      -0.155682      32.054153 0.42624403E+03  0.99622059E+04                                 8.726184                            6.873142       0.355443       2.093372                    0.999651      29.013643      82.909109       0.630558       0.415608      -1.065724      -0.019260      -0.006877       0.006185       0.021366       0.008836       0.016954       0.008110       0.008577      -0.004802      -0.015591      -0.008615       0.024206             10.465085      13.232712       2.681900      -3.798511       6.323028      -0.920245      11.839514           0.000001
          480              C      14.825231       8.703966      19.065419       0.108535      36.197670 0.40891106E+03  0.94435225E+04                                 9.701458                            6.841719      -0.146821       1.972264                    0.999368      26.227666      74.118586       0.617829       0.429272      -1.058808       0.000060       0.013535       0.003127       0.013891      -0.001871      -0.018185      -0.026991       0.023482      -0.034386      -0.039798       0.009355       0.030443             13.403750      19.048988       5.144295      -5.749833       7.636557      -2.057371      13.525705           0.000000
          481              C      13.864519       8.046684      18.385770      -0.171560      34.354802 0.43532584E+03  0.10275084E+05                                 9.278753                            7.004981       0.098894       2.002271                    0.999377      29.978153      87.382545       0.613910       0.422699      -1.056388      -0.030207      -0.011000       0.006336       0.032766       0.007556      -0.006279       0.009064      -0.016252       0.065457      -0.023905      -0.001206       0.025112             11.427465      15.418310       4.723417      -2.657656       7.480953      -1.298299      11.383133           0.000001
          482              C      12.798207       7.541598      19.156039      -0.089163      33.574889 0.42373780E+03  0.99741758E+04                                 9.239838                            6.994983      -0.168728       1.916545                    0.999542      29.825849      87.961942       0.600923       0.433019      -1.045842       0.030160       0.021825      -0.000477       0.037231       0.009085       0.020304       0.017755      -0.022833      -0.041659      -0.031627      -0.002482       0.034110             11.185150      13.221882       4.144397      -3.790602       7.438013      -1.710432      12.895554           0.000001
          483              C      12.683891       7.686620      20.495200      -0.044231      38.155770 0.43329165E+03  0.10115657E+05                                 9.860336                            6.919173      -0.043960       1.992374                    0.999300      27.315084      76.694761       0.633188       0.414342      -1.072111       0.024242       0.019072      -0.019104       0.036281       0.002801       0.009532       0.011212      -0.001252      -0.004648      -0.013899      -0.002091       0.015990             13.036476      15.910053       6.101234      -5.494903       8.974363      -2.791879      14.225012           0.000000
          484              C      15.947356       9.283439      18.247323      -0.002673      44.792014 0.43613874E+03  0.10205566E+05                                10.932340                            6.937281      -0.012244       1.995837                    0.999296      27.412493      77.223661       0.632570       0.413795      -1.071755      -0.016760      -0.001459       0.009112       0.019132       0.015564      -0.000556      -0.000168      -0.004270       0.043438      -0.022952       0.008430       0.014522             16.027120      26.466142       2.077042      -5.596551       9.469616      -4.992340      12.145601           0.000000
          485              C      16.521164      10.861271      16.442476      -0.150451      40.773602 0.46061633E+03  0.11076512E+05                                10.500131                            7.248561      -0.134041       1.916710                    0.999071      31.103771      92.872362       0.595452       0.427755      -1.048505      -0.016121      -0.010905       0.026684       0.033028      -0.003615       0.002867      -0.017170      -0.012868       0.008008      -0.013356      -0.008457       0.021813             14.130572      21.774576       2.514570      -5.066377       9.454126      -4.880179      11.163015           0.000000
          486              C      15.605902      10.166238      17.255538      -0.161043      42.034612 0.48873178E+03  0.11929428E+05                                10.792667                            7.518320      -0.215545       1.886950                    0.998973      31.541927      94.924004       0.578568       0.433713      -1.044759       0.034566       0.014691      -0.012558       0.039602      -0.002864       0.005720       0.007214       0.017070      -0.034982      -0.016976       0.001303       0.015674             14.424794      20.031449       2.369322      -4.163209      10.346674      -6.047171      12.896258           0.000000
          487              C      18.305121       9.731509      17.537467       0.048883      41.692186 0.43220712E+03  0.10124963E+05                                10.569533                            7.018839       0.174341       2.056236                    0.999730      27.391739      78.068393       0.611695       0.427435      -1.059503       0.053067       0.002933      -0.003513       0.053264       0.002261      -0.012117      -0.008904       0.089636      -0.091238      -0.039476      -0.022272       0.061747             14.103666      16.559571      -0.715384       0.126881      11.718349      -7.879134      14.033078           0.000000
          488              C      21.580686      13.194156      12.747199       0.583220      25.929125 0.26423358E+03  0.55197298E+04                                 8.072063                            5.739411       0.123963       2.090347                    0.999580      22.419089      62.018918       0.627189       0.467496      -1.027356       0.051516       0.038766      -0.031039       0.071555      -0.004423       0.089714       0.049767       0.024687       0.115350      -0.096588      -0.021054       0.117642             11.058487      10.156498       2.453778      -5.049110      12.978894      -4.894994      10.040070          -0.000000
          489              C      17.869865      10.574959      16.490304      -0.006560      47.780449 0.46325706E+03  0.10977045E+05                                11.395327                            7.129970       0.004682       1.996803                    0.999222      27.721947      77.940502       0.628142       0.411514      -1.075955       0.001879       0.006107      -0.014039       0.015424       0.002531      -0.025202      -0.009353      -0.002807      -0.030248      -0.030316       0.004298       0.026018             17.554253      23.061892       4.550981      -7.854307      12.434128      -8.607295      17.166740           0.000000
          490              C      19.398243       8.250577      18.967247       0.009321      45.330804 0.56318029E+03  0.14122713E+05                                11.145423                            8.042584       0.142882       2.007364                    0.999081      30.347157      90.047209       0.567101       0.430700      -1.055470      -0.042458       0.022234      -0.033224       0.058317       0.042681      -0.038724       0.047133      -0.062831       0.047827      -0.091285       0.023951       0.067334             13.955757      19.394345      -1.191399       0.414293      11.404571      -5.512031      11.068354          -0.000000
          491              C      17.310564       9.006032      18.330391       0.035727      44.500773 0.43689954E+03  0.10251686E+05                                11.018384                            7.024864       0.254971       2.078955                    0.999759      27.464207      78.068406       0.616264       0.423570      -1.063038       0.005320      -0.029329       0.029112       0.041665      -0.008308       0.006207      -0.046290      -0.016932       0.045136      -0.039061      -0.017177       0.056238             15.611129      26.614678      -1.729389      -0.809650       9.917586      -4.756159      10.301122           0.000000
          492              C      17.516720       7.179360      20.127686      -0.354460      27.537337 0.41282301E+03  0.96862321E+04                                 8.023047                            6.746696      -0.266646       1.892503                    0.996890      31.561232      93.946347       0.631343       0.413475      -1.054474       0.037620       0.058145      -0.065220       0.095130       0.037985      -0.021541      -0.050127      -0.072896       0.040052      -0.059319      -0.027285       0.086604              9.234040       8.638393       0.818100      -1.532189       9.696889      -3.561463       9.366838           0.000000
          493              C      20.883928       9.687912      17.590328      -0.365029      29.346619 0.44641504E+03  0.10702561E+05                                 8.425136                            7.039783      -0.375963       1.845338                    0.997408      32.732086      99.129169       0.613686       0.416304      -1.050585      -0.087290      -0.031670       0.032876       0.098506       0.033083      -0.027804       0.006241       0.100833      -0.131543      -0.058102      -0.028901       0.087003              9.902699      13.664703       2.086184      -1.520806       7.711873      -1.852912       8.331520          -0.000001
          494              C      18.889015      11.282706      15.546346       0.095672      38.040535 0.41327818E+03  0.95600876E+04                                10.062381                            6.871909      -0.161263       1.967054                    0.999122      26.355916      74.296465       0.617936       0.428493      -1.060361      -0.009088      -0.001161       0.007818       0.012044       0.002613      -0.006301      -0.027135       0.044372      -0.002377      -0.040418       0.013116       0.027302             15.353214      16.375458       5.982163      -9.994284      14.378927      -6.507871      15.305257          -0.000000
          495              C      19.852979      13.165720      14.526873      -0.124498      35.954603 0.43806646E+03  0.10340287E+05                                 9.580053                            7.051059      -0.000806       1.963535                    0.999712      29.808405      86.459822       0.609696       0.425598      -1.056187      -0.009701      -0.024465       0.015635       0.030612      -0.008191       0.006697      -0.000679      -0.062892      -0.076787      -0.029858      -0.015468       0.045326             12.794477      13.077623       3.831452      -7.820598      12.215240      -4.609950      13.090567          -0.000000
          496              C      19.694955      10.495395      14.760974      -0.150395      34.953434 0.43493471E+03  0.10260818E+05                                 9.406867                            6.993749       0.119810       2.009583                    0.999509      29.802665      86.774350       0.615632       0.421723      -1.057279       0.030589       0.024383      -0.016023       0.042273       0.000656       0.005825      -0.006229      -0.066108      -0.050603      -0.027924      -0.014221       0.042145             12.609042      13.303507       3.503997      -7.945599      10.998683      -3.927818      13.524936          -0.000001
          497              C      20.653675      11.021968      13.862327      -0.088562      33.604977 0.39923407E+03  0.92378259E+04                                 9.221259                            6.764710      -0.031048       1.970550                    0.999593      28.969528      84.092126       0.615831       0.429835      -1.050116      -0.004404      -0.002161       0.028056       0.028481      -0.005439      -0.003323       0.019219       0.015225       0.000487      -0.023530       0.004504       0.019026             12.158018      12.108341       3.617695      -6.933328      12.249264      -4.002420      12.116450          -0.000002
          498              C      20.701072      12.340457      13.779258      -0.022176      39.561897 0.44590201E+03  0.10477807E+05                                10.162576                            7.025067       0.028041       2.010530                    0.999369      27.511998      77.325350       0.628033       0.415043      -1.072393       0.002406      -0.036283       0.040941       0.054758      -0.014421      -0.016502       0.007101       0.069095      -0.034251      -0.032540      -0.015789       0.048330             15.046246      14.695628       5.715646      -9.153789      15.566141      -6.593853      14.876968          -0.000001
          499              C      18.977654      12.635633      15.463278      -0.140473      33.648219 0.40427766E+03  0.93423450E+04                                 9.081156                            6.705398       0.234290       2.050236                    0.999817      29.026333      82.989259       0.635520       0.417062      -1.062776       0.016897       0.009353      -0.017234       0.025884      -0.016679      -0.011590       0.014812      -0.000752      -0.018211      -0.016917      -0.012638       0.029555             11.950487      11.611615       4.040852      -6.592918      12.717888      -4.446155      11.521958           0.000000
          500              C      23.720604       7.034177      20.605957       0.050021      30.593087 0.40143576E+03  0.93544205E+04                                 8.893056                            6.955431      -0.179172       1.946754                    0.997881      28.192532      83.660001       0.581624       0.451922      -1.031183      -0.033465      -0.024504       0.012660       0.043366       0.020676      -0.010625       0.007028      -0.021477       0.028898      -0.032007       0.013480       0.018527             10.180318      13.642308       0.795559       0.440574      10.558313      -3.020553       6.340332          -0.000000
          501              C      38.272183      32.835572      21.089263      -0.114693      30.981375 0.41831766E+03  0.97945398E+04                                 8.705304                            6.908382       0.091382       2.015335                    0.999227      29.160125      85.189627       0.611435       0.427836      -1.051181      -0.010269      -0.012613       0.010094       0.019143       0.002478       0.006319       0.000188       0.028546      -0.024852      -0.010494      -0.009541       0.020035              9.646401      12.058456       0.443458       0.665634      10.576238      -3.211606       6.304510          -0.000001
          502              C      38.112110      31.566453      21.638017      -0.041216      28.395257 0.37316586E+03  0.84131401E+04                                 8.020733                            6.407671       0.258489       2.072617                    0.999767      27.325069      76.000213       0.658446       0.412601      -1.070619      -0.018722       0.015470      -0.007339       0.025371      -0.006597       0.011018      -0.008680       0.017988      -0.049240      -0.021852      -0.001921       0.023774              8.861852      11.015908       0.599781       0.588743       9.803886      -2.846889       5.765761          -0.000001
          503              C      36.849420      30.990048      21.705982      -0.124964      30.335535 0.40405260E+03  0.93053051E+04                                 8.405602                            6.691681       0.295903       2.075025                    0.999818      28.467335      80.387153       0.639955       0.415589      -1.067208       0.012502       0.014141      -0.006797       0.020062       0.009380      -0.000230      -0.023228      -0.027621      -0.067665      -0.032389      -0.004129       0.036518              9.272901      12.409332       0.207451       0.835756       9.668991      -2.580726       5.740379           0.000001
          504              C      35.744469      31.679505      21.220914       0.052719      30.802125 0.39474618E+03  0.91365533E+04                                 8.862082                            6.847564      -0.013075       1.999662                    0.998785      27.832549      81.627551       0.594095       0.445436      -1.037569       0.014295       0.040226      -0.017220       0.046033       0.023557      -0.017154       0.000389      -0.020392       0.016846      -0.034022       0.006578       0.027444             10.146325      13.286833       0.753701       0.492465      10.856521      -3.169284       6.295621           0.000000
          505              C      11.547129      22.481483       0.125861       0.616964      23.129676 0.23776603E+03  0.48567647E+04                                 7.503747                            5.477549       0.037624       2.074306                    0.999657      21.838400      60.520426       0.633658       0.473210      -1.020176      -0.036225       0.023507      -0.038149       0.057621      -0.013308      -0.071689       0.054167      -0.014074       0.101092      -0.079429      -0.026768       0.106197              9.361633      11.078977      -0.585077       4.284883       9.028284      -2.586733       7.977637           0.000000
          506              C      13.688317      22.685343       1.402091      -0.091300      32.306437 0.41672734E+03  0.97038011E+04                                 8.840902                            6.841630       0.141103       2.019397                    0.999619      28.833611      82.766219       0.624479       0.421210      -1.060100       0.002235      -0.027826       0.012085       0.030419      -0.002609      -0.018624      -0.003617      -0.043603      -0.016746      -0.032406       0.007381       0.025025             10.677319      12.044842      -0.639221       5.480985       9.140580      -2.500076      10.846536           0.000001
          507              C      14.626733      22.278458       2.318359      -0.155682      32.054144 0.42624395E+03  0.99622035E+04                                 8.726182                            6.873141       0.355443       2.093372                    0.999651      29.013643      82.909108       0.630558       0.415608      -1.065724      -0.014849       0.001496      -0.015290       0.021366       0.016867       0.003603       0.008575       0.000435      -0.031092      -0.015591      -0.008615       0.024206             10.465081       9.902613      -1.051148       4.945459       9.868278      -3.041399      11.624352           0.000001
          508              C      14.470693      21.008167       2.879699       0.108535      36.197643 0.40891095E+03  0.94435194E+04                                 9.701454                            6.841719      -0.146822       1.972264                    0.999368      26.227657      74.118557       0.617829       0.429272      -1.058808       0.012096       0.001080      -0.006743       0.013891      -0.028083       0.018017       0.004364       0.008632       0.042165      -0.039798       0.009355       0.030443             13.403739      14.125641      -1.834743       8.644610      10.947350      -3.667640      15.138227           0.000000
          509              C      13.449808      20.188105       2.560012      -0.171560      34.354793 0.43532572E+03  0.10275081E+05                                 9.278751                            7.004979       0.098897       2.002271                    0.999377      29.978151      87.382534       0.613910       0.422698      -1.056388      -0.023479      -0.000821      -0.022840       0.032766       0.004327      -0.003626      -0.020732      -0.011855      -0.035481      -0.023905      -0.001206       0.025111             11.427462      12.918693      -0.376178       6.429080      10.191641      -1.851622      11.172051           0.000001
          510              C      12.516853      20.695002       1.633675      -0.089163      33.574860 0.42373752E+03  0.99741680E+04                                 9.239833                            6.994980      -0.168728       1.916545                    0.999542      29.825852      87.961951       0.600923       0.433019      -1.045842       0.033110       0.004849       0.016320       0.037231       0.022576      -0.011454       0.010117       0.028283      -0.041245      -0.031627      -0.002482       0.034109             11.185142      11.967413      -1.589847       5.552674      10.944474      -3.344571      10.643539           0.000001
          511              C      12.594443      21.915307       1.057232      -0.044231      38.155779 0.43329188E+03  0.10115663E+05                                 9.860338                            6.919175      -0.043961       1.992374                    0.999300      27.315086      76.694769       0.633188       0.414342      -1.072111       0.027977      -0.014107       0.018292       0.036281       0.013958      -0.003367       0.002671       0.002955      -0.011565      -0.013899      -0.002091       0.015990             13.036476      15.319005      -2.734342       7.632947      11.619541      -4.310108      12.170883           0.000000
          512              C      15.495240      20.460841       3.836242      -0.002672      44.791982 0.43613847E+03  0.10205558E+05                                10.932335                            6.937279      -0.012242       1.995838                    0.999296      27.412487      77.223638       0.632570       0.413795      -1.071756      -0.008886       0.004208      -0.016413       0.019132       0.001944       0.007219      -0.010860      -0.004199      -0.052090      -0.022952       0.008430       0.014522             16.027106      14.626694      -4.117964       9.858854      11.417758       0.511568      22.036865           0.000000
          513              C      17.161934      18.682783       4.206273      -0.150451      40.773582 0.46061631E+03  0.11076511E+05                                10.500129                            7.248561      -0.134041       1.916710                    0.999071      31.103770      92.872360       0.595452       0.427755      -1.048505      -0.017020       0.022414      -0.017285       0.033028      -0.015599      -0.002596       0.006876      -0.008763      -0.023569      -0.013356      -0.008457       0.021813             14.130565      14.006729      -4.302369       8.205318      10.383718      -0.067417      18.001249           0.000000
          514              C      16.127951      19.299090       3.476280      -0.161043      42.034603 0.48873164E+03  0.11929425E+05                                10.792665                            7.518319      -0.215546       1.886949                    0.998973      31.541935      94.924038       0.578568       0.433713      -1.044759       0.028743      -0.004401       0.026885       0.039602       0.010192       0.002129       0.008834       0.006642       0.029047      -0.016976       0.001303       0.015674             14.424788      14.242286      -5.260948       7.310021      12.632858       0.172568      16.399221           0.000000
          515              C      16.961781      20.378183       5.862604       0.048883      41.692183 0.43220712E+03  0.10124963E+05                                10.569532                            7.018839       0.174341       2.056236                    0.999730      27.391739      78.068390       0.611695       0.427435      -1.059503       0.026630       0.010991       0.044800       0.053264      -0.001070       0.039823       0.015339       0.018175       0.111107      -0.039476      -0.022272       0.061748             14.103664      12.132397      -6.144854       3.626190      16.416260       3.589982      13.762333           0.000000
          516              C      21.531897      16.248163       8.641614       0.583220      25.929118 0.26423358E+03  0.55197297E+04                                 8.072062                            5.739411       0.123963       2.090347                    0.999580      22.419088      62.018916       0.627189       0.467496      -1.027356       0.057882      -0.020647       0.036652       0.071555       0.083039      -0.019490       0.032463      -0.098022      -0.113570      -0.096588      -0.021054       0.117642             11.058484      14.381327      -6.222512       2.366168       8.560930      -2.224029      10.233194          -0.000000
          517              C      17.516954      19.143297       5.457331      -0.006560      47.780461 0.46325733E+03  0.10977053E+05                                11.395329                            7.129972       0.004682       1.996803                    0.999222      27.721947      77.940503       0.628142       0.411514      -1.075955       0.006296      -0.013679       0.003340       0.015424      -0.018650       0.006495      -0.011073       0.027607       0.035344      -0.030316       0.004298       0.026018             17.554256      18.283675      -8.497667      10.127283      15.330419      -2.491896      19.048675           0.000000
          518              C      16.135845      22.249291       6.980249       0.009321      45.330795 0.56317983E+03  0.14122698E+05                                11.145420                            8.042580       0.142883       2.007364                    0.999081      30.347149      90.047169       0.567101       0.430700      -1.055470       0.000613      -0.046501      -0.035188       0.058317       0.023239      -0.007783      -0.067786       0.069622      -0.061282      -0.091285       0.023951       0.067334             13.955757      12.079232      -3.707177       3.868339      13.506655       4.573018      16.281383          -0.000000
          519              C      15.864766      20.957616       5.084783       0.035727      44.500764 0.43689931E+03  0.10251678E+05                                11.018382                            7.024862       0.254975       2.078957                    0.999759      27.464197      78.068366       0.616264       0.423570      -1.063038      -0.023747       0.033276       0.008050       0.041666      -0.040213       0.000832       0.015166      -0.037930      -0.058414      -0.039061      -0.017177       0.056238             15.611126      11.941197      -2.597222       6.867993      12.535039       5.383125      22.357143           0.000000
          520              C      14.329133      22.980272       5.485021      -0.354462      27.537601 0.41282795E+03  0.96863827E+04                                 8.023127                            6.746762      -0.266688       1.892489                    0.996890      31.561400      93.947192       0.631336       0.413478      -1.054471       0.068875      -0.059719       0.027194       0.095130      -0.053917       0.010321      -0.018576       0.037105      -0.161707      -0.059320      -0.027285       0.086605              9.234142      10.140530      -3.659379       1.258594       9.398471      -0.149221       8.163425           0.000000
          521              C      18.089910      21.151012       8.050067      -0.365029      29.346638 0.44641521E+03  0.10702566E+05                                 8.425140                            7.039784      -0.375963       1.845338                    0.997408      32.732086      99.129168       0.613686       0.416304      -1.050585      -0.067744       0.011454      -0.070591       0.098506       0.012095       0.059413      -0.001878       0.072377       0.103981      -0.058102      -0.028901       0.087003              9.902705      10.614717      -1.091895       4.182320       8.260916       0.302323      10.832483          -0.000001
          522              C      18.609288      18.429680       6.310669       0.095672      38.040511 0.41327784E+03  0.95600780E+04                                10.062377                            6.871906      -0.161263       1.967054                    0.999122      26.355916      74.296466       0.617936       0.428493      -1.060361      -0.005148       0.005068      -0.009637       0.012044      -0.019643       0.026908       0.008973      -0.014927       0.018782      -0.040418       0.013116       0.027302             15.353203      19.615966      -8.460809       7.338892      11.367639      -6.042455      15.076003          -0.000000
          523              C      20.724687      17.463275       6.635390      -0.124498      35.954598 0.43806668E+03  0.10340293E+05                                 9.580053                            7.051062      -0.000806       1.963535                    0.999712      29.808405      86.459823       0.609696       0.425598      -1.056187      -0.026207       0.015611      -0.002571       0.030612      -0.007109      -0.029468       0.012888       0.044065      -0.016324      -0.029858      -0.015468       0.045326             12.794475      15.484201      -6.456071       4.863623       9.878003      -4.910537      13.021221          -0.000000
          524              C      18.271925      18.018305       7.576830      -0.150395      34.953448 0.43493480E+03  0.10260821E+05                                 9.406869                            6.993750       0.119810       2.009583                    0.999509      29.802665      86.774351       0.615632       0.421723      -1.057279       0.035587      -0.010165       0.020427       0.042273      -0.010964      -0.024072       0.008014       0.040092      -0.050598      -0.027924      -0.014221       0.042145             12.609047      14.298752      -5.810696       5.061155      10.040352      -5.320075      13.488036          -0.000001
          525              C      19.175350      17.356498       8.442754      -0.088562      33.604963 0.39923394E+03  0.92378221E+04                                 9.221257                            6.764709      -0.031048       1.970550                    0.999593      28.969527      84.092121       0.615831       0.429835      -1.050116      -0.003920       0.025740      -0.011544       0.028481       0.015770      -0.002084      -0.006838      -0.003063       0.044607      -0.023530       0.004504       0.019026             12.158013      15.140219      -5.725188       4.065091       9.246731      -4.381148      12.087088          -0.000002
          526              C      20.372556      17.104841       7.941827      -0.022176      39.561889 0.44590223E+03  0.10477813E+05                                10.162575                            7.025069       0.028041       2.010530                    0.999369      27.511998      77.325350       0.628033       0.415043      -1.072393      -0.031267       0.044688       0.004886       0.054758       0.004955       0.018758       0.000106      -0.009068       0.130767      -0.032540      -0.015790       0.048330             15.046240      20.000942      -8.581726       5.995356      11.362553      -5.540103      13.775226          -0.000000
          527              C      19.855866      18.184626       5.829880      -0.140473      33.648220 0.40427778E+03  0.93423485E+04                                 9.081157                            6.705399       0.234290       2.050236                    0.999817      29.026333      82.989261       0.635520       0.417062      -1.062776       0.015987      -0.013000       0.015665       0.025884       0.004404      -0.012127      -0.007116       0.003785       0.072583      -0.016917      -0.012638       0.029555             11.950487      15.752697      -5.998351       4.007602       8.946398      -3.988323      11.152366           0.000000
          528              C      17.007156      25.178791      10.655389       0.050021      30.593090 0.40143564E+03  0.93544169E+04                                 8.893057                            6.955430      -0.179172       1.946754                    0.997881      28.192527      83.659984       0.581624       0.451922      -1.031183      -0.036995       0.006187      -0.021765       0.043366       0.002490       0.002909      -0.021293       0.019709      -0.050141      -0.032007       0.013480       0.018527             10.180319      11.831973      -1.835973       2.405999       7.967412       3.202820      10.741571          -0.000000
          529              C      46.600566      26.043121      11.740311      -0.114693      30.981398 0.41831800E+03  0.97945496E+04                                 8.705308                            6.908384       0.091375       2.015333                    0.999227      29.160135      85.189667       0.611435       0.427836      -1.051181      -0.015895       0.008517      -0.006423       0.019143       0.006921       0.011394       0.010054       0.000883       0.016358      -0.010495      -0.009541       0.020036              9.646406      11.237695      -2.167237       1.615583       8.010780       3.157188       9.690745          -0.000000
          530              C      45.396396      26.699022      11.979447      -0.041216      28.395257 0.37316591E+03  0.84131413E+04                                 8.020733                            6.407671       0.258483       2.072614                    0.999767      27.325070      76.000216       0.658446       0.412600      -1.070619       0.005323      -0.014357      -0.020230       0.025371      -0.001569       0.004054       0.021520       0.002419       0.021831      -0.021852      -0.001922       0.023774              8.861851      10.536174      -1.896470       1.509189       7.277929       2.798801       8.771449          -0.000001
          531              C      44.310975      26.494066      11.136178      -0.124964      30.335540 0.40405278E+03  0.93053102E+04                                 8.405603                            6.691683       0.295903       2.075025                    0.999818      28.467335      80.387155       0.639955       0.415589      -1.067208       0.018268      -0.004979       0.006631       0.020062      -0.021529       0.001156       0.013666       0.041697      -0.036919      -0.032389      -0.004129       0.036518              9.272902      10.397618      -1.444734       1.766364       7.449723       3.300360       9.971365           0.000001
          532              C      44.425763      25.628954      10.054529       0.052719      30.802106 0.39474599E+03  0.91365480E+04                                 8.862078                            6.847563      -0.013075       1.999662                    0.998785      27.832549      81.627552       0.594095       0.445436      -1.037569       0.042340      -0.018063       0.000180       0.046033      -0.005278       0.007707      -0.022374       0.029019      -0.046294      -0.034022       0.006578       0.027444             10.146320      11.962532      -2.029574       2.165858       7.976051       3.251973      10.500377           0.000000
          533              C      26.431279      13.347057      12.664130       0.616964      23.129684 0.23776617E+03  0.48567681E+04                                 7.503750                            5.477551       0.037624       2.074306                    0.999657      21.838399      60.520425       0.633658       0.473210      -1.020176      -0.042188       0.026533      -0.028919       0.057621       0.006207      -0.083219       0.022266       0.017816       0.139106      -0.079429      -0.026768       0.106197              9.361637      10.615017      -1.030873       4.678833       9.600232      -1.732209       7.869661           0.000000
          534              C      28.538314      13.568249      13.993222      -0.091300      32.306432 0.41672731E+03  0.97038001E+04                                 8.840901                            6.841629       0.141103       2.019397                    0.999619      28.833608      82.766206       0.624479       0.421210      -1.060100       0.003521      -0.028479       0.010094       0.030419       0.001337      -0.017977      -0.007197      -0.044170       0.003364      -0.032406       0.007381       0.025025             10.677317      13.825918      -1.851680       4.927317       9.912487      -1.741433       8.293546           0.000001
          535              C      29.626352      13.085435      14.677906      -0.155682      32.054138 0.42624394E+03  0.99622035E+04                                 8.726181                            6.873141       0.355443       2.093372                    0.999651      29.013643      82.909109       0.630558       0.415608      -1.065724      -0.019260       0.003735      -0.008462       0.021366       0.018863       0.003114       0.005977       0.002071      -0.024321      -0.015591      -0.008615       0.024206             10.465079      13.232707      -2.773908       3.731843      10.759193      -2.374717       7.403338           0.000001
          536              C      29.678481      11.709504      14.917042       0.108535      36.197674 0.40891123E+03  0.94435272E+04                                 9.701459                            6.841721      -0.146821       1.972264                    0.999368      26.227666      74.118588       0.617829       0.429272      -1.058808       0.000060       0.007188       0.011887       0.013891      -0.017863       0.003887      -0.020137       0.044386       0.028326      -0.039798       0.009355       0.030443             13.403750      19.048988      -3.860958       6.679620      11.735943      -3.401426       9.426318           0.000000
          537              C      28.717769      10.858905      14.504218      -0.171560      34.354796 0.43532571E+03  0.10275080E+05                                 9.278753                            7.004980       0.098894       2.002271                    0.999377      29.978153      87.382547       0.613910       0.422699      -1.056388      -0.030207       0.002594      -0.012427       0.032766      -0.003612       0.009136       0.000021      -0.043833      -0.017286      -0.023905      -0.001206       0.025112             11.427464      15.418310      -1.053805       5.316323      10.235667      -2.201479       8.628416           0.000001
          538              C      27.651457      11.433478      13.784293      -0.089163      33.574883 0.42373763E+03  0.99741710E+04                                 9.239837                            6.994981      -0.168728       1.916545                    0.999542      29.825849      87.961943       0.600923       0.433019      -1.045842       0.030160       0.006346       0.020887       0.037231       0.022124       0.002307       0.023854      -0.004229       0.014153      -0.031627      -0.002482       0.034110             11.185149      13.221884      -2.310757       5.119093      11.353097      -2.994062       8.980465           0.000001
          539              C      27.537141      12.751170      13.504882      -0.044231      38.155761 0.43329171E+03  0.10115658E+05                                 9.860334                            6.919174      -0.043960       1.992374                    0.999300      27.315084      76.694760       0.633188       0.414342      -1.072111       0.024242      -0.012211       0.024074       0.036281       0.009931      -0.000308       0.009909      -0.005227      -0.016572      -0.013899      -0.002091       0.015990             13.036471      15.910042      -3.320580       7.509503      12.062332      -3.804322      11.137040           0.000000
          540              C      30.800606      11.112659      15.722552      -0.002673      44.792001 0.43613867E+03  0.10205564E+05                                10.932339                            6.937281      -0.012244       1.995837                    0.999296      27.412493      77.223663       0.632570       0.413795      -1.071755      -0.016760       0.008204      -0.004225       0.019132       0.004320       0.014962      -0.005933      -0.021854      -0.009312      -0.022952       0.008430       0.014522             16.027115      26.466135      -4.670904       3.717267       8.929957      -4.815403      12.685254           0.000000
          541              C      31.374414       9.889213      17.784154      -0.150451      40.773608 0.46061630E+03  0.11076511E+05                                10.500132                            7.248560      -0.134041       1.916710                    0.999071      31.103770      92.872358       0.595452       0.427755      -1.048505      -0.016121       0.021958      -0.018676       0.033028       0.001599      -0.004328      -0.013118      -0.000508       0.045089      -0.013356      -0.008457       0.021813             14.130575      21.774581      -4.030814       3.967853       8.107653      -4.438714      12.509492           0.000000
          542              C      30.459152      10.445271      16.870404      -0.161043      42.034603 0.48873154E+03  0.11929421E+05                                10.792665                            7.518318      -0.215545       1.886950                    0.998973      31.541928      94.924007       0.578568       0.433713      -1.044759       0.034566      -0.007356       0.017873       0.039602       0.004543      -0.004503       0.008465       0.020886      -0.023535      -0.016976       0.001303       0.015674             14.424792      20.031451      -3.217844       3.548449       9.068330      -5.628043      14.174594           0.000000
          543              C      33.158371      10.577729      16.369477       0.048883      41.692189 0.43220720E+03  0.10124966E+05                                10.569533                            7.018840       0.174341       2.056236                    0.999730      27.391739      78.068393       0.611695       0.427435      -1.059503       0.053067      -0.002425       0.003882       0.053264      -0.010809       0.005923      -0.006938       0.095631      -0.073252      -0.039476      -0.022272       0.061747             14.103666      16.559567      -0.102308      -0.719310       9.143270      -7.034850      16.608162           0.000000
          544              C      36.433936       7.104659      21.152194       0.583220      25.929115 0.26423358E+03  0.55197296E+04                                 8.072061                            5.739411       0.123963       2.090347                    0.999580      22.419089      62.018918       0.627189       0.467496      -1.027356       0.051516      -0.017416       0.046507       0.071555       0.083871      -0.032153       0.019377      -0.068001      -0.162715      -0.096588      -0.021054       0.117642             11.058482      10.156493      -4.033338       3.904695       7.427053      -3.074720      15.591902          -0.000000
          545              C      32.723115       9.845459      17.497191      -0.006560      47.780459 0.46325712E+03  0.10977046E+05                                11.395329                            7.129971       0.004682       1.996803                    0.999222      27.721947      77.940503       0.628142       0.411514      -1.075955       0.001879      -0.011437       0.010176       0.015424      -0.023160       0.010257      -0.002644       0.017654       0.031135      -0.030316       0.004298       0.026018             17.554259      23.061898      -6.045547       6.771493      11.611113      -8.337457      17.989767           0.000000
          546              C      34.251493      11.474965      14.516804       0.009321      45.330783 0.56317983E+03  0.14122698E+05                                11.145418                            8.042580       0.142882       2.007364                    0.999081      30.347153      90.047187       0.567101       0.430700      -1.055470      -0.042459      -0.024643       0.031478       0.058317      -0.023499       0.052621       0.040204      -0.083964      -0.015573      -0.091285       0.023951       0.067334             13.955752      19.394338       0.022491      -1.261168       7.837379      -4.342464      14.635538          -0.000000
[truncated: 121,938 more chars]
