# Supplementary material for: A collection of forcefield precursors for metal–organic frameworks
Source: RSC Adv. 2019 Nov 13;9(63):36492–507. doi: 10.1039/c9ra07327b (PMC9075174; doi:10.1039/c9ra07327b)
Supplement: RA-009-C9RA07327B-s5547 [file RA-009-C9RA07327B-s5547.xyz]

  108
jmolscript: load "" {1 1 1} spacegroup "x,y,z" unitcell [{     17.388400     0.000000     0.000000 }, {      7.251037    15.804395     0.000000 }, {      7.251037     4.651010    15.104536 }]
Cu    10.020169     0.079367     0.058606     0.871579
Cu     4.250590     9.074280     0.058606     0.871342
Cu     4.250590     2.726443     8.655201     0.871430
Cu    27.639884    11.381125    15.045930     0.871308
Cu    21.870305    20.376038    15.045930     0.871604
Cu    27.639884    17.728962     6.449335     0.871429
H     14.179954    11.488919     0.305112     0.137755
H      9.251168    11.356724    10.890370     0.137773
H     16.355432     2.674520     7.648937     0.137782
H     15.535042    12.358109    14.799424     0.137788
H     17.710520    16.782778     4.214166     0.137763
H     22.639306     6.705165     7.455599     0.137762
H     17.710520     8.966486    14.799424     0.137759
H     22.639306     9.098681     4.214166     0.137774
H     15.535042    17.780885     7.455599     0.137780
H     16.355432     8.097296     0.305112     0.137789
H     14.179954     3.672627    10.890370     0.137765
H      9.251168    13.750240     7.648937     0.137756
H     18.200688    11.674409     0.419906     0.135765
H     11.077163    14.942673    11.033864     0.135765
H     18.200688     3.836925    11.033864     0.135765
H     13.689786     8.780996    14.684630     0.135766
H     13.689786    16.618480     4.070672     0.135768
H     20.813311     5.512732     4.070672     0.135764
C     16.186572    11.819057     0.373837    -0.008964
C     15.007867    11.066350     0.322180    -0.137701
C     16.111677    13.316876     0.317497     0.603928
C     10.235940    13.112644    11.185664    -0.008944
C      9.498210    12.154272    10.481491    -0.137689
C     10.556402    12.883215    12.633736     0.603888
C     17.492265     3.236414     9.240200    -0.008907
C     16.316600     2.964138     8.531495    -0.137651
C     18.822407     2.978726     8.594783     0.603911
C     14.398209    10.671954    14.730699    -0.008896
C     15.573874    11.429403    14.782356    -0.137655
C     13.068067    11.364624    14.787039     0.603895
C     15.703902    16.619941     3.918872    -0.008959
C     16.882607    16.890822     4.623045    -0.137680
C     15.778797    16.232999     2.470800     0.603943
C     21.654534     5.906205     5.864336    -0.008958
C     22.392264     6.861231     6.573041    -0.137704
C     21.334072     4.589775     6.509753     0.603891
C     15.703902     8.636348    14.730699    -0.008963
C     16.882607     9.389055    14.782356    -0.137701
C     15.778797     7.138529    14.787039     0.603927
C     21.654534     7.342761     3.918872    -0.008944
C     22.392264     8.301133     4.623045    -0.137689
C     21.334072     7.572190     2.470800     0.603889
C     14.398209    17.218991     5.864336    -0.008906
C     15.573874    17.491267     6.573041    -0.137649
C     13.068067    17.476679     6.509753     0.603912
C     17.492265     9.783451     0.373837    -0.008896
C     16.316600     9.026002     0.322180    -0.137655
C     18.822407     9.090781     0.317497     0.603895
C     16.186572     3.835464    11.185664    -0.008960
C     15.007867     3.564583    10.481491    -0.137682
C     16.111677     4.222406    12.633736     0.603943
C     10.235940    14.549200     9.240200    -0.008959
C      9.498210    13.594174     8.531495    -0.137703
C     10.556402    15.865630     8.594783     0.603891
C     13.905252     8.919201     0.212974    -0.078755
C     12.910650     8.281237     0.070991    -0.036105
C     17.417422    11.172001     0.393775    -0.116136
C     15.083837     9.675177     0.296804     0.151591
C      8.369238    11.459118     8.461561    -0.078894
C      7.660509    10.689995     7.893631    -0.036143
C     10.593456    14.302828    10.561394    -0.116135
C      9.135740    12.404158     9.159391     0.151641
C     13.905252     2.828338     8.461561    -0.078752
C     12.910650     2.504898     7.893631    -0.036097
C     17.417422     3.664100    10.561394    -0.116155
C     15.083837     3.130929     9.159391     0.151589
C     17.985222    11.536204    14.891562    -0.078755
C     18.979824    12.174168    15.033545    -0.036102
C     14.473052     9.283404    14.710761    -0.116136
C     16.806637    10.780228    14.807732     0.151592
C     17.985222    17.627067     6.642975    -0.078753
C     18.979824    17.950507     7.210905    -0.036094
C     14.473052    16.791305     4.543142    -0.116157
C     16.806637    17.324476     5.945145     0.151589
C     23.521236     8.996287     6.642975    -0.078894
C     24.229965     9.765410     7.210905    -0.036142
C     21.297018     6.152577     4.543142    -0.116133
C     22.754734     8.051247     5.945145     0.151643
O     17.198542    13.946431     0.322331    -0.525674
O     14.967552    13.816123     0.235329    -0.533250
O     11.182220    13.791887    13.233990    -0.525726
O     10.141458    11.814796    13.135056    -0.533297
O     19.847840     3.196800     9.286571    -0.525553
O     18.799070     2.532902     7.426145    -0.533334
O     12.042634    10.639294    14.782205    -0.525625
O     13.091404    12.612711    14.869207    -0.533285
O     14.691932    16.043110     1.870546    -0.525650
O     16.922922    16.164608     1.969480    -0.533349
O     20.708254     3.748692     5.817965    -0.525669
O     21.749016     4.425076     7.678391    -0.533256
O     14.691932     6.508974    14.782205    -0.525670
O     16.922922     6.639282    14.869207    -0.533252
O     20.708254     6.663518     1.870546    -0.525727
O     21.749016     8.640609     1.969480    -0.533297
O     12.042634    17.258605     5.817965    -0.525551
O     13.091404    17.922503     7.678391    -0.533337
O     19.847840     9.816111     0.322331    -0.525624
O     18.799070     7.842694     0.235329    -0.533284
O     17.198542     4.412295    13.233990    -0.525654
O     14.967552     4.290797    13.135056    -0.533346
O     11.182220    16.706713     9.286571    -0.525672
O     10.141458    16.030329     7.426145    -0.533253

The following XYZ coordinates are in angstroms. Other properties are in atomic units.
The sperically averaged electron density of each atom fit to a function of the form exp(a - br)
eigen_1, eigen_2 and eigen_3 are the three eigenvalues of traceless quadrupole moment tensor
  atom number  atomic symbol              X              Y              Z     net charge C6 coefficient C8 coefficient C10 coefficient fluctuating dipole atomic polarizability isotropic forcefield polarizability              a              b squared Pearson coefficient          <r^3>          <r^4>         wp_QDO          m_QDO          q_QDO       dipole_x       dipole_y       dipole_z         dipole            Qxy            Qxz            Qyz     Q(x^2-y^2)  Q(3z^2 - R^2)        eigen_1        eigen_2        eigen_3 static polarizability      alpha(xx)      alpha(xy)      alpha(xz)      alpha(yy)      alpha(yz)      alpha(zz) atomic spin moment
            1             Cu      10.020169       0.079367       0.058606       0.871579      49.037598 0.72206793E+03  0.18054743E+05                                11.687576                            9.272332       1.140960       2.301693                    0.996681      39.474223      94.578355       0.548607       0.446510      -1.116276       0.151715       0.011959       0.008854       0.152443      -0.010924      -0.008042       0.002056      -0.171161       0.168716      -0.114759       0.054705       0.060054             15.637616       7.376125      -1.003253      -0.740805      20.494627       2.357980      19.042097           0.653330
            2             Cu       4.250590       9.074280       0.058606       0.871342      49.058158 0.72242057E+03  0.18065968E+05                                11.691264                            9.275019       1.139986       2.301333                    0.996677      39.479869      94.601639       0.548484       0.446551      -1.116238       0.074088       0.132823       0.008825       0.152344      -0.072009      -0.001497      -0.008191       0.095095       0.168725      -0.114778       0.054713       0.060065             15.643076      17.458807      -5.628470       1.835294      10.421123      -1.657309      19.049297          -0.652051
            3             Cu       4.250590       2.726443       8.655201       0.871430      49.042982 0.72217642E+03  0.18058157E+05                                11.688385                            9.273036       1.140556       2.301540                    0.996680      39.476912      94.587023       0.548585       0.446511      -1.116275       0.074142       0.047535       0.124389       0.152411      -0.022603      -0.068316      -0.043840      -0.020707      -0.178825      -0.114687       0.054666       0.060021             15.638656      17.453553       0.097545      -5.917312      17.364997      -3.795784      12.097418           0.652134
            4             Cu      27.639884      11.381125      15.045930       0.871308      49.061891 0.72247983E+03  0.18067863E+05                                11.691977                            9.275503       1.139887       2.301293                    0.996676      39.480604      94.605214       0.548460       0.446561      -1.116230      -0.074089      -0.132824      -0.008825       0.152346      -0.072028      -0.001499      -0.008194       0.095122       0.168771      -0.114810       0.054729       0.060081             15.644163      17.460057      -5.628934       1.835480      10.421774      -1.657457      19.050658           0.652092
            5             Cu      21.870305      20.376038      15.045930       0.871604      49.034720 0.72202246E+03  0.18053287E+05                                11.687015                            9.271953       1.141066       2.301733                    0.996682      39.473710      94.575683       0.548627       0.446502      -1.116284      -0.151714      -0.011959      -0.008854       0.152442      -0.010921      -0.008040       0.002056      -0.171126       0.168682      -0.114735       0.054693       0.060042             15.636762       7.375805      -1.003192      -0.740755      20.493451       2.357799      19.041029          -0.653341
            6             Cu      27.639884      17.728962       6.449335       0.871429      49.043526 0.72218459E+03  0.18058419E+05                                11.688489                            9.273102       1.140555       2.301539                    0.996680      39.477004      94.587495       0.548582       0.446512      -1.116273      -0.074141      -0.047535      -0.124388       0.152410      -0.022603      -0.068315      -0.043839      -0.020706      -0.178823      -0.114686       0.054665       0.060021             15.638820      17.453747       0.097552      -5.917387      17.365181      -3.795838      12.097533          -0.652073
            7              H      14.179954      11.488919       0.305112       0.137755       1.155369 0.85591342E+01  0.84343026E+02                                 1.746426                            1.659019      -0.978722       2.435444                    0.998530       3.217496       8.645397       0.515445       1.205880      -0.729055      -0.037640       0.018343      -0.000434       0.041874      -0.005661       0.000229       0.000725       0.017359      -0.025659      -0.008768      -0.005871       0.014639              1.777432       2.041404      -0.224270      -0.006636       1.915416       0.005096       1.375477          -0.000232
            8              H       9.251168      11.356724      10.890370       0.137773       1.155334 0.85588048E+01  0.84338824E+02                                 1.746369                            1.658969      -0.978796       2.435416                    0.998528       3.217473       8.645238       0.515463       1.205853      -0.729060      -0.011166      -0.036288       0.017659       0.041873       0.006916      -0.000682      -0.005714      -0.015722      -0.015523      -0.008764      -0.005875       0.014639              1.777373       1.477395       0.186392       0.053293       1.988988      -0.258103       1.865736           0.000225
            9              H      16.355432       2.674520       7.648937       0.137782       1.154992 0.85554552E+01  0.84296112E+02                                 1.745905                            1.658551      -0.978596       2.435525                    0.998531       3.216896       8.642703       0.515580       1.205718      -0.729093       0.000983      -0.012737      -0.039889       0.041885       0.001572       0.002539       0.006334       0.000951       0.036950      -0.008772      -0.005877       0.014649              1.776889       1.766739      -0.027199      -0.094661       1.441010       0.222110       2.122916          -0.000238
           10              H      15.535042      12.358109      14.799424       0.137788       1.155080 0.85563618E+01  0.84308185E+02                                 1.746080                            1.658708      -0.978627       2.435515                    0.998531       3.217019       8.643498       0.515518       1.205819      -0.729070      -0.000984       0.041871       0.000434       0.041885       0.002890       0.000756      -0.000093      -0.019922      -0.025659      -0.008770      -0.005878       0.014648              1.777072       1.766942      -0.098492       0.001864       2.189029      -0.008152       1.375244          -0.000233
           11              H      17.710520      16.782778       4.214166       0.137763       1.155285 0.85583147E+01  0.84332581E+02                                 1.746311                            1.658916      -0.978700       2.435462                    0.998530       3.217354       8.644777       0.515475       1.205845      -0.729063       0.037640      -0.004984      -0.017660       0.041875      -0.001447      -0.005477       0.001765       0.020740      -0.015520      -0.008766      -0.005873       0.014639              1.777311       2.041262      -0.072336      -0.212372       1.425020       0.156054       1.865651           0.000229
           12              H      22.639306       6.705165       7.455599       0.137762       1.155318 0.85585984E+01  0.84335649E+02                                 1.746287                            1.658896      -0.978788       2.435408                    0.998528       3.217481       8.644989       0.515502       1.205777      -0.729077       0.011167      -0.006194       0.039877       0.041872       0.001386       0.006811      -0.000333       0.001755       0.036930      -0.008768      -0.005872       0.014640              1.777289       1.477334       0.105774       0.162445       1.731136      -0.178717       2.123397           0.000226
           13              H      17.710520       8.966486      14.799424       0.137759       1.155345 0.85589059E+01  0.84340160E+02                                 1.746396                            1.658992      -0.978710       2.435452                    0.998530       3.217466       8.645267       0.515452       1.205873      -0.729057       0.037640      -0.018343       0.000434       0.041874      -0.005661       0.000229       0.000725       0.017360      -0.025658      -0.008768      -0.005871       0.014639              1.777401       2.041366      -0.224264      -0.006636       1.915381       0.005096       1.375457           0.000227
           14              H      22.639306       9.098681       4.214166       0.137774       1.155337 0.85588304E+01  0.84339129E+02                                 1.746370                            1.658970      -0.978796       2.435415                    0.998528       3.217474       8.645240       0.515463       1.205852      -0.729061       0.011166       0.036288      -0.017658       0.041873       0.006916      -0.000682      -0.005714      -0.015722      -0.015523      -0.008764      -0.005875       0.014639              1.777375       1.477397       0.186393       0.053293       1.988991      -0.258103       1.865737          -0.000229
           15              H      15.535042      17.780885       7.455599       0.137780       1.154994 0.85554705E+01  0.84296266E+02                                 1.745904                            1.658549      -0.978602       2.435521                    0.998531       3.216901       8.642705       0.515582       1.205714      -0.729094      -0.000983       0.012737       0.039889       0.041885       0.001572       0.002539       0.006334       0.000950       0.036951      -0.008772      -0.005877       0.014649              1.776887       1.766737      -0.027199      -0.094661       1.441009       0.222110       2.122915           0.000233
           16              H      16.355432       8.097296       0.305112       0.137789       1.155073 0.85563042E+01  0.84307496E+02                                 1.746076                            1.658704      -0.978621       2.435518                    0.998531       3.217012       8.643480       0.515517       1.205821      -0.729070       0.000984      -0.041871      -0.000434       0.041885       0.002890       0.000756      -0.000093      -0.019922      -0.025659      -0.008770      -0.005879       0.014648              1.777067       1.766938      -0.098492       0.001864       2.189022      -0.008152       1.375241           0.000234
           17              H      14.179954       3.672627      10.890370       0.137765       1.155285 0.85583131E+01  0.84332546E+02                                 1.746308                            1.658914      -0.978697       2.435463                    0.998530       3.217353       8.644768       0.515476       1.205843      -0.729064      -0.037640       0.004984       0.017660       0.041874      -0.001447      -0.005477       0.001765       0.020740      -0.015519      -0.008766      -0.005873       0.014639              1.777309       2.041260      -0.072336      -0.212372       1.425018       0.156053       1.865648          -0.000236
           18              H       9.251168      13.750240       7.648937       0.137756       1.155345 0.85588537E+01  0.84338891E+02                                 1.746326                            1.658930      -0.978800       2.435401                    0.998528       3.217512       8.645142       0.515492       1.205790      -0.729075      -0.011167       0.006194      -0.039877       0.041872       0.001386       0.006811      -0.000333       0.001755       0.036929      -0.008768      -0.005872       0.014640              1.777329       1.477362       0.105778       0.162451       1.731175      -0.178724       2.123449          -0.000231
           19              H      18.200688      11.674409       0.419906       0.135765       1.095102 0.81198731E+01  0.79099496E+02                                 1.681407                            1.609249      -1.163619       2.343201                    0.996622       3.296519       8.855115       0.525719       1.195992      -0.729338       0.035827       0.022983       0.001527       0.042593       0.011005       0.001118       0.000720       0.010093      -0.018296      -0.009058      -0.006181       0.015239              1.714529       1.977025       0.162821       0.021730       1.827613       0.013938       1.338949           0.000002
           20              H      11.077163      14.942673      11.033864       0.135765       1.095098 0.81197797E+01  0.79097963E+02                                 1.681363                            1.609207      -1.163642       2.343185                    0.996621       3.296501       8.854887       0.525744       1.195944      -0.729349       0.022415       0.029131       0.021515       0.042591       0.007903       0.005834       0.008529      -0.002232      -0.008284      -0.009057      -0.006180       0.015237              1.714486       1.543373       0.267618       0.197614       1.822675       0.073510       1.777408           0.000002
           21              H      18.200688       3.836925      11.033864       0.135765       1.095033 0.81191749E+01  0.79090489E+02                                 1.681293                            1.609146      -1.163507       2.343257                    0.996623       3.296361       8.854382       0.525755       1.195943      -0.729351       0.035822       0.008222       0.021517       0.042588       0.004306       0.010188       0.001749       0.013440      -0.008277      -0.009057      -0.006183       0.015240              1.714407       1.976875       0.068679       0.149209       1.389027       0.148944       1.777321           0.000511
           22              H      13.689786       8.780996      14.684630       0.135766       1.095103 0.81198891E+01  0.79099725E+02                                 1.681412                            1.609253      -1.163618       2.343201                    0.996622       3.296521       8.855137       0.525716       1.195996      -0.729337      -0.035827      -0.022983      -0.001527       0.042593       0.011005       0.001118       0.000720       0.010092      -0.018296      -0.009058      -0.006181       0.015239              1.714534       1.977032       0.162821       0.021730       1.827618       0.013938       1.338952          -0.000000
           23              H      13.689786      16.618480       4.070672       0.135768       1.095036 0.81192114E+01  0.79090977E+02                                 1.681300                            1.609153      -1.163503       2.343258                    0.996623       3.296366       8.854419       0.525752       1.195947      -0.729349      -0.035821      -0.008222      -0.021517       0.042588       0.004306       0.010187       0.001749       0.013440      -0.008276      -0.009056      -0.006184       0.015240              1.714415       1.976884       0.068679       0.149209       1.389032       0.148945       1.777328          -0.000511
           24              H      20.813311       5.512732       4.070672       0.135764       1.095102 0.81198318E+01  0.79098702E+02                                 1.681378                            1.609221      -1.163645       2.343185                    0.996621       3.296511       8.854965       0.525737       1.195957      -0.729346      -0.022415      -0.029131      -0.021515       0.042591       0.007903       0.005834       0.008529      -0.002232      -0.008284      -0.009057      -0.006179       0.015236              1.714502       1.543386       0.267622       0.197617       1.822693       0.073511       1.777426           0.000002
           25              C      16.186572      11.819057       0.373837      -0.008964      41.215006 0.41903850E+03  0.96517744E+04                                10.275411                            6.709660       0.084859       2.034674                    0.999297      26.592772      72.931606       0.660047       0.402882      -1.085210       0.000818      -0.036563       0.000499       0.036575       0.001280       0.000795       0.002046       0.027070      -0.024546      -0.010965      -0.006752       0.017717             14.847620      12.629974      -0.694890       0.097119      26.420286      -0.202544       5.492600           0.000650
           26              C      15.007867      11.066350       0.322180      -0.137701      37.041348 0.42901366E+03  0.10066812E+05                                 9.806278                            6.969873       0.050139       1.992287                    0.999468      29.350279      84.685160       0.614717       0.424629      -1.057530       0.006165       0.007265      -0.002120       0.009761      -0.016473      -0.001689      -0.000931       0.047319       0.099406      -0.045422       0.012177       0.033245             13.170348      13.123907       5.382826       0.095414      21.050766       0.293291       5.336372           0.000918
           27              C      16.111677      13.316876       0.317497       0.603928      23.266894 0.25053129E+03  0.51787919E+04                                 7.623179                            5.625587      -0.011391       2.059927                    0.999641      21.967665      61.008120       0.625510       0.473702      -1.021106      -0.002758       0.054629       0.000671       0.054703       0.002924      -0.007634       0.017007       0.066759       0.357124      -0.094438      -0.026330       0.120768             10.014027       7.206427      -0.674204       0.055612      18.230134      -0.271209       4.605522          -0.000042
           28              C      10.235940      13.112644      11.185664      -0.008944      41.215654 0.41903832E+03  0.96517774E+04                                10.275572                            6.709684       0.084751       2.034640                    0.999296      26.592730      72.931717       0.660041       0.402886      -1.085207      -0.009009       0.005027      -0.035078       0.036564       0.010120       0.001611       0.000349      -0.014437      -0.031548      -0.010980      -0.006748       0.017728             14.848143       8.052478       1.988575       4.909217      11.768803      -3.014110      24.723148          -0.000652
           29              C       9.498210      12.154272      10.481491      -0.137689      37.041443 0.42900595E+03  0.10066588E+05                                 9.806354                            6.969835       0.050105       1.992285                    0.999468      29.349879      84.683861       0.614716       0.424632      -1.057528       0.002670       0.005551       0.007578       0.009766      -0.011494      -0.025808      -0.004922       0.002734      -0.100046      -0.045416       0.012151       0.033264             13.170803       9.221373       3.466018       6.371593      10.765151       2.706498      19.525886          -0.000936
           30              C      10.556402      12.883215      12.633736       0.603888      23.267472 0.25053566E+03  0.51789060E+04                                 7.623285                            5.625607      -0.011345       2.059937                    0.999641      21.968118      61.009562       0.625514       0.473697      -1.021109       0.014044      -0.009477       0.052023       0.054712      -0.055909      -0.039287       0.023574       0.079219      -0.252237      -0.094404      -0.026363       0.120767             10.014340       5.796542       0.501627       3.003800       7.042945      -2.104975      17.203534           0.000060
           31              C      17.492265       3.236414       9.240200      -0.008907      41.212576 0.41901958E+03  0.96512089E+04                                10.274967                            6.709499       0.084887       2.034690                    0.999297      26.592056      72.928640       0.660057       0.402881      -1.085213      -0.032851       0.005188       0.015167       0.036553       0.005356       0.009952       0.005547       0.002844       0.030722      -0.010941      -0.006752       0.017693             14.846679      23.493808      -1.808745      -5.386122       6.460920       2.972620      14.585309          -0.000291
           32              C      16.316600       2.964138       8.531495      -0.137651      37.036918 0.42896774E+03  0.10065359E+05                                 9.805231                            6.969345       0.050381       1.992378                    0.999468      29.348283      84.674901       0.614767       0.424610      -1.057553       0.009154      -0.001271       0.003065       0.009737       0.000635       0.007305      -0.007074      -0.075095       0.041640      -0.045418       0.012171       0.033247             13.168542      23.749224       0.441656       0.393464       5.756213       1.400662      10.000189           0.000835
           33              C      18.822407       2.978726       8.594783       0.603911      23.267290 0.25053725E+03  0.51789266E+04                                 7.623201                            5.625622      -0.011405       2.059920                    0.999641      21.967617      61.007310       0.625516       0.473696      -1.021113       0.048494      -0.006806      -0.024360       0.054693       0.019730       0.022379      -0.056325      -0.176398      -0.054928      -0.094404      -0.026344       0.120748             10.013962      15.801819      -1.572394      -4.347681       5.133116       1.549716       9.106949          -0.000312
           34              C      14.398209      10.671954      14.730699      -0.008896      41.214453 0.41902909E+03  0.96515124E+04                                10.275405                            6.709638       0.084837       2.034671                    0.999297      26.592327      72.930430       0.660039       0.402889      -1.085205       0.032860      -0.016026      -0.000495       0.036563       0.011089       0.002190      -0.000132      -0.015635      -0.024582      -0.010945      -0.006750       0.017695             14.847731      23.496017      -5.680408      -0.143610      15.554554       0.172742       5.492621           0.000619
           35              C      15.573874      11.429403      14.782356      -0.137655      37.038273 0.42897674E+03  0.10065657E+05                                 9.805564                            6.969450       0.050371       1.992373                    0.999468      29.348685      84.677349       0.614756       0.424614      -1.057547      -0.009154      -0.002546       0.002118       0.009735       0.007165      -0.001543      -0.001143      -0.055826       0.099445      -0.045417       0.012160       0.033257             13.169356      23.751090       0.506124       0.306338      10.420933      -0.035573       5.336045           0.000935
           36              C      13.068067      11.364624      14.787039       0.603895      23.267564 0.25053781E+03  0.51789590E+04                                 7.623313                            5.625642      -0.011402       2.059919                    0.999640      21.968045      61.009313       0.625511       0.473699      -1.021108      -0.048494       0.025274      -0.000663       0.054689       0.027161       0.012270      -0.014036      -0.039048       0.357077      -0.094374      -0.026379       0.120753             10.014319      15.802686      -4.618212      -0.223328       9.634675       0.163653       4.605596          -0.000076
           37              C      15.703902      16.619941       3.918872      -0.008959      41.213204 0.41902345E+03  0.96513324E+04                                10.275112                            6.709551       0.084796       2.034665                    0.999296      26.592183      72.929413       0.660051       0.402884      -1.085210      -0.000817       0.010281       0.035082       0.036566       0.001136       0.000997       0.001326       0.024758      -0.031531      -0.010979      -0.006747       0.017726             14.846945      12.629391      -0.111712      -0.692789       7.190842       5.718211      24.720602           0.000268
           38              C      16.882607      16.890822       4.623045      -0.137680      37.039159 0.42899008E+03  0.10066099E+05                                 9.805861                            6.969677       0.050158       1.992306                    0.999468      29.349266      84.680970       0.614728       0.424629      -1.057533      -0.006164      -0.000114      -0.007576       0.009768      -0.006461      -0.015241      -0.021406      -0.019198      -0.100045      -0.045419       0.012159       0.033260             13.169545      13.122970       1.675102       5.115867       6.861964       4.661905      19.523703          -0.000865
           39              C      15.778797      16.232999       2.470800       0.603943      23.266218 0.25052480E+03  0.51786225E+04                                 7.623024                            5.625515      -0.011401       2.059930                    0.999641      21.967349      61.006970       0.625515       0.473702      -1.021107       0.002767      -0.016717      -0.052008       0.054698      -0.006439       0.005058      -0.045546      -0.136389      -0.252323      -0.094436      -0.026328       0.120764             10.013692       7.206290      -0.145269      -0.660717       5.632782       3.607555      17.202004           0.000299
           40              C      21.654534       5.906205       5.864336      -0.008958      41.215604 0.41904407E+03  0.96519219E+04                                10.275438                            6.709656       0.084864       2.034668                    0.999296      26.593045      72.932109       0.660055       0.402877      -1.085216       0.009009       0.032047      -0.015125       0.036564       0.004539       0.009199       0.006734       0.006315       0.030851      -0.010961      -0.006756       0.017717             14.847775       8.052330       5.276774       0.455907      21.904894      -6.135237      14.586100          -0.000645
           41              C      22.392264       6.861231       6.573041      -0.137704      37.042234 0.42902002E+03  0.10066987E+05                                 9.806430                            6.969922       0.050092       1.992269                    0.999468      29.350464      84.685461       0.614716       0.424629      -1.057532      -0.002673      -0.008867      -0.003088       0.009762      -0.028039      -0.003374       0.009616       0.049936       0.041656      -0.045419       0.012179       0.033240             13.170784       9.221402       7.109363       1.437546      20.289363      -0.226169      10.001588          -0.000937
           42              C      21.334072       4.589775       6.509753       0.603891      23.267811 0.25054101E+03  0.51790286E+04                                 7.623313                            5.625650      -0.011337       2.059936                    0.999641      21.968001      61.008702       0.625517       0.473694      -1.021114      -0.014047      -0.046937       0.024371       0.054720      -0.054001      -0.041853       0.043839       0.145009      -0.054920      -0.094436      -0.026330       0.120766             10.014290       5.796546       3.018339      -0.404509      15.139294      -4.598003       9.107030           0.000052
           43              C      15.703902       8.636348      14.730699      -0.008963      41.214943 0.41903794E+03  0.96517567E+04                                10.275395                            6.709651       0.084863       2.034676                    0.999297      26.592756      72.931502       0.660048       0.402882      -1.085211      -0.000815       0.036563      -0.000499       0.036575       0.001279       0.000795       0.002046       0.027070      -0.024546      -0.010965      -0.006752       0.017717             14.847593      12.629956      -0.694931       0.097119      26.420229      -0.202547       5.492593          -0.000652
           44              C      16.882607       9.389055      14.782356      -0.137701      37.041274 0.42901290E+03  0.10066787E+05                                 9.806266                            6.969869       0.050138       1.992288                    0.999468      29.350211      84.684858       0.614717       0.424629      -1.057530      -0.006165      -0.007266       0.002119       0.009762      -0.016473      -0.001689      -0.000930       0.047318       0.099411      -0.045422       0.012176       0.033246             13.170334      13.123878       5.382831       0.095413      21.050754       0.293289       5.336369          -0.000915
           45              C      15.778797       7.138529      14.787039       0.603927      23.266890 0.25053127E+03  0.51787904E+04                                 7.623173                            5.625584      -0.011388       2.059928                    0.999641      21.967659      61.008066       0.625511       0.473701      -1.021107       0.002754      -0.054629      -0.000671       0.054703       0.002927      -0.007634       0.017007       0.066758       0.357125      -0.094439      -0.026330       0.120768             10.014018       7.206427      -0.674232       0.055613      18.230108      -0.271212       4.605519           0.000046
           46              C      21.654534       7.342761       3.918872      -0.008944      41.215656 0.41903840E+03  0.96517795E+04                                10.275571                            6.709685       0.084751       2.034640                    0.999296      26.592732      72.931720       0.660041       0.402886      -1.085207       0.009008      -0.005028       0.035078       0.036564       0.010120       0.001611       0.000350      -0.014437      -0.031548      -0.010980      -0.006748       0.017728             14.848140       8.052486       1.988587       4.909232      11.768799      -3.014071      24.723134           0.000649
           47              C      22.392264       8.301133       4.623045      -0.137689      37.041444 0.42900608E+03  0.10066590E+05                                 9.806348                            6.969831       0.050111       1.992287                    0.999468      29.349896      84.683882       0.614716       0.424632      -1.057529      -0.002670      -0.005551      -0.007577       0.009765      -0.011494      -0.025808      -0.004922       0.002733      -0.100046      -0.045416       0.012152       0.033264             13.170792       9.221373       3.466026       6.371588      10.765156       2.706513      19.525849           0.000939
           48              C      21.334072       7.572190       2.470800       0.603889      23.267441 0.25053538E+03  0.51788991E+04                                 7.623277                            5.625603      -0.011345       2.059937                    0.999641      21.968117      61.009565       0.625514       0.473697      -1.021109      -0.014043       0.009480      -0.052022       0.054712      -0.055909      -0.039288       0.023573       0.079217      -0.252237      -0.094403      -0.026363       0.120767             10.014325       5.796541       0.501631       3.003805       7.042930      -2.104947      17.203505          -0.000053
           49              C      14.398209      17.218991       5.864336      -0.008906      41.212643 0.41902003E+03  0.96512232E+04                                10.274983                            6.709506       0.084884       2.034688                    0.999297      26.592070      72.928727       0.660056       0.402882      -1.085213       0.032852      -0.005188      -0.015167       0.036554       0.005356       0.009951       0.005547       0.002843       0.030723      -0.010941      -0.006752       0.017693             14.846709      23.493869      -1.808752      -5.386139       6.460929       2.972624      14.585330           0.000305
           50              C      15.573874      17.491267       6.573041      -0.137649      37.036893 0.42896735E+03  0.10065348E+05                                 9.805227                            6.969342       0.050377       1.992377                    0.999468      29.348272      84.674855       0.614768       0.424610      -1.057553      -0.009154       0.001271      -0.003065       0.009737       0.000635       0.007305      -0.007074      -0.075095       0.041640      -0.045417       0.012171       0.033246             13.168536      23.749211       0.441657       0.393465       5.756210       1.400662      10.000185          -0.000834
           51              C      13.068067      17.476679       6.509753       0.603912      23.267283 0.25053711E+03  0.51789237E+04                                 7.623201                            5.625620      -0.011405       2.059920                    0.999641      21.967626      61.007363       0.625516       0.473696      -1.021113      -0.048494       0.006805       0.024359       0.054694       0.019730       0.022380      -0.056325      -0.176397      -0.054930      -0.094404      -0.026344       0.120748             10.013963      15.801825      -1.572394      -4.347682       5.133116       1.549715       9.106948           0.000306
           52              C      17.492265       9.783451       0.373837      -0.008896      41.214449 0.41902903E+03  0.96515103E+04                                10.275403                            6.709636       0.084840       2.034672                    0.999297      26.592326      72.930423       0.660039       0.402889      -1.085205      -0.032861       0.016024       0.000495       0.036563       0.011088       0.002190      -0.000132      -0.015637      -0.024583      -0.010946      -0.006750       0.017695             14.847730      23.495980      -5.680434      -0.143609      15.554588       0.172743       5.492621          -0.000623
           53              C      16.316600       9.026002       0.322180      -0.137655      37.038307 0.42897706E+03  0.10065668E+05                                 9.805578                            6.969458       0.050365       1.992372                    0.999468      29.348678      84.677375       0.614755       0.424615      -1.057546       0.009155       0.002546      -0.002119       0.009736       0.007165      -0.001543      -0.001142      -0.055826       0.099447      -0.045417       0.012159       0.033257             13.169379      23.751136       0.506107       0.306339      10.420947      -0.035573       5.336052          -0.000926
           54              C      18.822407       9.090781       0.317497       0.603895      23.267587 0.25053801E+03  0.51789636E+04                                 7.623318                            5.625645      -0.011400       2.059919                    0.999640      21.968040      61.009282       0.625511       0.473699      -1.021108       0.048495      -0.025271       0.000663       0.054689       0.027163       0.012270      -0.014036      -0.039046       0.357077      -0.094374      -0.026379       0.120753             10.014329      15.802680      -4.618237      -0.223328       9.634708       0.163654       4.605598           0.000081
           55              C      16.186572       3.835464      11.185664      -0.008960      41.213120 0.41902282E+03  0.96513130E+04                                10.275095                            6.709544       0.084798       2.034666                    0.999296      26.592161      72.929306       0.660051       0.402884      -1.085211       0.000819      -0.010281      -0.035081       0.036566       0.001136       0.000999       0.001326       0.024757      -0.031532      -0.010979      -0.006746       0.017726             14.846915      12.629361      -0.111700      -0.692749       7.190830       5.718198      24.720553          -0.000268
           56              C      15.007867       3.564583      10.481491      -0.137682      37.039203 0.42899079E+03  0.10066119E+05                                 9.805863                            6.969680       0.050165       1.992308                    0.999468      29.349299      84.681050       0.614728       0.424628      -1.057533       0.006164       0.000114       0.007575       0.009767      -0.006461      -0.015241      -0.021406      -0.019198      -0.100047      -0.045419       0.012159       0.033260             13.169547      13.122975       1.675106       5.115878       6.861965       4.661903      19.523700           0.000863
           57              C      16.111677       4.222406      12.633736       0.603943      23.266207 0.25052472E+03  0.51786200E+04                                 7.623020                            5.625514      -0.011401       2.059930                    0.999641      21.967335      61.006905       0.625515       0.473702      -1.021107      -0.002771       0.016717       0.052007       0.054698      -0.006440       0.005055      -0.045546      -0.136389      -0.252323      -0.094435      -0.026328       0.120764             10.013685       7.206284      -0.145261      -0.660692       5.632778       3.607551      17.201994          -0.000295
           58              C      10.235940      14.549200       9.240200      -0.008959      41.215653 0.41904453E+03  0.96519363E+04                                10.275450                            6.709663       0.084860       2.034667                    0.999296      26.593058      72.932189       0.660054       0.402877      -1.085215      -0.009009      -0.032047       0.015126       0.036564       0.004539       0.009199       0.006734       0.006315       0.030849      -0.010961      -0.006756       0.017717             14.847794       8.052340       5.276782       0.455906      21.904921      -6.135249      14.586123           0.000658
           59              C       9.498210      13.594174       8.531495      -0.137703      37.042199 0.42901938E+03  0.10066971E+05                                 9.806423                            6.969913       0.050090       1.992269                    0.999468      29.350483      84.685592       0.614717       0.424628      -1.057532       0.002673       0.008867       0.003088       0.009762      -0.028039      -0.003373       0.009616       0.049936       0.041658      -0.045419       0.012181       0.033238             13.170769       9.221383       7.109339       1.437545      20.289319      -0.226191      10.001606           0.000938
           60              C      10.556402      15.865630       8.594783       0.603891      23.267821 0.25054112E+03  0.51790316E+04                                 7.623317                            5.625652      -0.011339       2.059935                    0.999641      21.968005      61.008729       0.625516       0.473694      -1.021113       0.014046       0.046937      -0.024371       0.054720      -0.054002      -0.041853       0.043839       0.145009      -0.054918      -0.094436      -0.026330       0.120766             10.014297       5.796551       3.018345      -0.404512      15.139306      -4.598007       9.107035          -0.000060
           61              C      13.905252       8.919201       0.212974      -0.078755      92.697422 0.45861024E+03  0.10849966E+05                                16.823323                            7.134621       0.354076       2.073285                    0.999798      29.198278      82.284033       0.622003       0.416226      -1.071870       0.105745       0.067727       0.013825       0.126333      -0.085683      -0.008537      -0.005467      -0.078557       0.054024      -0.104102       0.018850       0.085253             31.593317      56.055181      29.537530       2.784853      28.951786       1.786287       9.772983          -0.000004
           62              C      12.910650       8.281237       0.070991      -0.036105     111.731175 0.47470980E+03  0.11364094E+05                                18.775113                            7.335489       0.137415       2.000088                    0.999760      29.818315      85.407647       0.601919       0.425071      -1.062878      -0.129885      -0.083322      -0.017979       0.155357      -0.034777      -0.010559      -0.006760      -0.031913       0.087172      -0.054669       0.023734       0.030935             35.816995      63.870369      34.145764       3.784664      32.538307       2.427590      11.042310          -0.000002
           63              C      17.417422      11.172001       0.393775      -0.116136      36.405253 0.43015552E+03  0.10106693E+05                                 9.672144                            7.002204      -0.126828       1.931820                    0.999489      29.456839      85.223243       0.609884       0.427440      -1.055121      -0.013471      -0.008632      -0.001740       0.016094       0.028575      -0.000122      -0.000064       0.026202       0.121287      -0.051650       0.011220       0.040430             12.403576      13.645351      -5.138952       0.109667      18.360373       0.070352       5.205004           0.000002
           64              C      15.083837       9.675177       0.296804       0.151591      46.631705 0.36645301E+03  0.82295577E+04                                11.299565                            6.437967      -0.251633       1.947052                    0.998784      25.409229      70.678514       0.643039       0.424141      -1.062593      -0.022914      -0.014710      -0.002394       0.027334       0.010565       0.000915       0.000590       0.009706      -0.070790      -0.023622       0.000173       0.023449             18.118129      28.364418       9.305126       0.853025      19.825988       0.547156       6.163980          -0.000004
           65              C       8.369238      11.459118       8.461561      -0.078894      92.718357 0.45870046E+03  0.10852656E+05                                16.825626                            7.135293       0.353988       2.073213                    0.999798      29.201485      82.295716       0.621976       0.416223      -1.071870       0.074278       0.082283       0.060768       0.126414      -0.046139      -0.034072      -0.071626      -0.008580       0.096797      -0.104064       0.018908       0.085156             31.598558      28.634719      23.940802      17.678415      39.870419      22.051833      26.290538          -0.000004
           66              C       7.660509      10.689995       7.893631      -0.036143     111.745909 0.47475085E+03  0.11365350E+05                                18.776632                            7.335807       0.137267       2.000022                    0.999760      29.819935      85.413976       0.601905       0.425071      -1.062875      -0.092116      -0.100726      -0.074370       0.155441      -0.033489      -0.024726      -0.021761       0.004042       0.022778      -0.054654       0.023658       0.030996             35.820641      33.257090      27.715490      20.465695      44.890505      25.293383      29.314327          -0.000002
           67              C      10.593456      14.302828      10.561394      -0.116135      36.405236 0.43015463E+03  0.10106649E+05                                 9.672060                            7.002146      -0.126840       1.931811                    0.999489      29.456946      85.222965       0.609894       0.427434      -1.055127      -0.009434      -0.010488      -0.007736       0.016089      -0.010168      -0.007502       0.033527       0.039403      -0.080661      -0.051650       0.011222       0.040428             12.403468       6.579652       1.834167       1.354445      13.449176      -6.060200      17.181576           0.000006
           68              C       9.135740      12.404158       9.159391       0.151641      46.631936 0.36644150E+03  0.82292750E+04                                11.299792                            6.437975      -0.251939       1.946967                    0.998783      25.408875      70.678559       0.643019       0.424156      -1.062579      -0.015587      -0.018098      -0.013367       0.027371       0.016729       0.012349       0.005155      -0.018276       0.011915      -0.023626       0.000167       0.023459             18.118830      13.950498      10.167421       7.507905      22.070102       6.064281      18.335890           0.000001
           69              C      13.905252       2.828338       8.461561      -0.078752      92.688718 0.45858619E+03  0.10849208E+05                                16.822102                            7.134330       0.354126       2.073304                    0.999798      29.197644      82.280374       0.622031       0.416214      -1.071883       0.105741       0.033146       0.060664       0.126332      -0.033375      -0.079375      -0.001074      -0.064283       0.096851      -0.104104       0.018856       0.085248             31.590119      56.048938      11.352816      27.407072      12.437741       6.870353      26.283679          -0.000114
           70              C      12.910650       2.504898       7.893631      -0.036097     111.718061 0.47467570E+03  0.11363014E+05                                18.773456                            7.335094       0.137477       2.000111                    0.999760      29.817427      85.402648       0.601955       0.425056      -1.062893      -0.129887      -0.041701      -0.074336       0.155356      -0.020326      -0.030128      -0.013361      -0.053362       0.022875      -0.054673       0.023732       0.030942             35.812951      63.862575      13.664109      31.516195      14.268156       8.052091      29.308121           0.000499
           71              C      17.417422       3.664100      10.561394      -0.116155      36.403923 0.43014371E+03  0.10106315E+05                                 9.671816                            7.002061      -0.126816       1.931828                    0.999489      29.456356      85.220532       0.609898       0.427434      -1.055128      -0.013479      -0.004208      -0.007734       0.016099       0.008298       0.027363      -0.020798      -0.041139      -0.080681      -0.051670       0.011229       0.040441             12.402962      13.644513      -1.407409      -4.943322       6.383675       3.757950      17.180698          -0.001723
           72              C      15.083837       3.130929       9.159391       0.151589      46.629682 0.36644638E+03  0.82293465E+04                                11.299132                            6.437860      -0.251592       1.947067                    0.998784      25.408901      70.676633       0.643054       0.424135      -1.062600      -0.022912      -0.006617      -0.013355       0.027333       0.003983       0.009826       0.009075       0.037275       0.011897      -0.023621       0.000172       0.023449             18.116956      28.362141       3.553306       8.641289       7.654601       4.294637      18.334126           0.000949
           73              C      17.985222      11.536204      14.891562      -0.078755      92.697341 0.45860981E+03  0.10849952E+05                                16.823314                            7.134616       0.354079       2.073286                    0.999798      29.198263      82.283957       0.622003       0.416226      -1.071871      -0.105745      -0.067728      -0.013826       0.126334      -0.085683      -0.008537      -0.005467      -0.078555       0.054023      -0.104102       0.018849       0.085253             31.593305      56.055170      29.537516       2.784852      28.951766       1.786285       9.772979          -0.000003
           74              C      18.979824      12.174168      15.033545      -0.036102     111.730703 0.47470786E+03  0.11364035E+05                                18.775056                            7.335470       0.137422       2.000090                    0.999760      29.818260      85.407400       0.601921       0.425070      -1.062878       0.129887       0.083320       0.017978       0.155358      -0.034777      -0.010559      -0.006760      -0.031913       0.087172      -0.054669       0.023734       0.030935             35.816882      63.870167      34.145651       3.784654      32.538202       2.427582      11.042278          -0.000003
           75              C      14.473052       9.283404      14.710761      -0.116136      36.405226 0.43015527E+03  0.10106685E+05                                 9.672131                            7.002196      -0.126822       1.931821                    0.999489      29.456841      85.223199       0.609885       0.427439      -1.055122       0.013470       0.008634       0.001740       0.016094       0.028575      -0.000121      -0.000064       0.026203       0.121287      -0.051650       0.011220       0.040430             12.403557      13.645356      -5.138950       0.109668      18.360318       0.070351       5.204997           0.000006
           76              C      16.806637      10.780228      14.807732       0.151592      46.631632 0.36645256E+03  0.82295441E+04                                11.299550                            6.437961      -0.251630       1.947053                    0.998784      25.409209      70.678415       0.643040       0.424141      -1.062594       0.022914       0.014710       0.002393       0.027334       0.010564       0.000915       0.000590       0.009706      -0.070790      -0.023622       0.000173       0.023449             18.118105      28.364391       9.305120       0.853023      19.825950       0.547155       6.163974           0.000005
           77              C      17.985222      17.627067       6.642975      -0.078753      92.688768 0.45858652E+03  0.10849216E+05                                16.822101                            7.134329       0.354123       2.073302                    0.999798      29.197662      82.280391       0.622032       0.416214      -1.071883      -0.105740      -0.033146      -0.060665       0.126333      -0.033375      -0.079375      -0.001074      -0.064282       0.096850      -0.104104       0.018856       0.085248             31.590124      56.048945      11.352820      27.407080      12.437742       6.870356      26.283686           0.000107
           78              C      18.979824      17.950507       7.210905      -0.036094     111.717598 0.47467380E+03  0.11362955E+05                                18.773400                            7.335074       0.137480       2.000113                    0.999760      29.817376      85.402410       0.601956       0.425055      -1.062894       0.129887       0.041700       0.074335       0.155356      -0.020326      -0.030129      -0.013361      -0.053363       0.022875      -0.054674       0.023732       0.030942             35.812838      63.862370      13.664066      31.516093      14.268114       8.052066      29.308030          -0.000509
           79              C      14.473052      16.791305       4.543142      -0.116157      36.404093 0.43014587E+03  0.10106378E+05                                 9.671842                            7.002075      -0.126806       1.931830                    0.999489      29.456450      85.220878       0.609898       0.427434      -1.055128       0.013479       0.004208       0.007735       0.016100       0.008298       0.027363      -0.020798      -0.041136      -0.080681      -0.051670       0.011230       0.040439             12.403001      13.644572      -1.407419      -4.943353       6.383690       3.757959      17.180740           0.001727
           80              C      16.806637      17.324476       5.945145       0.151589      46.629690 0.36644651E+03  0.82293496E+04                                11.299130                            6.437859      -0.251590       1.947067                    0.998784      25.408906      70.676629       0.643054       0.424135      -1.062601       0.022912       0.006617       0.013356       0.027334       0.003983       0.009826       0.009075       0.037275       0.011896      -0.023621       0.000172       0.023449             18.116953      28.362134       3.553305       8.641286       7.654600       4.294637      18.334125          -0.000947
           81              C      23.521236       8.996287       6.642975      -0.078894      92.718441 0.45870064E+03  0.10852661E+05                                16.825640                            7.135296       0.353991       2.073214                    0.999798      29.201487      82.295737       0.621976       0.416223      -1.071870      -0.074279      -0.082283      -0.060766       0.126414      -0.046139      -0.034072      -0.071626      -0.008580       0.096799      -0.104064       0.018908       0.085156             31.598592      28.634748      23.940825      17.678440      39.870453      22.051862      26.290574          -0.000001
           82              C      24.229965       9.765410       7.210905      -0.036142     111.745798 0.47475032E+03  0.11365334E+05                                18.776621                            7.335803       0.137270       2.000023                    0.999760      29.819917      85.413913       0.601905       0.425071      -1.062875       0.092115       0.100726       0.074372       0.155441      -0.033489      -0.024726      -0.021761       0.004041       0.022779      -0.054654       0.023658       0.030996             35.820620      33.257071      27.715472      20.465683      44.890475      25.293369      29.314313          -0.000002
           83              C      21.297018       6.152577       4.543142      -0.116133      36.405169 0.43015376E+03  0.10106625E+05                                 9.672047                            7.002136      -0.126840       1.931812                    0.999489      29.456919      85.222892       0.609895       0.427434      -1.055127       0.009434       0.010489       0.007736       0.016089      -0.010168      -0.007502       0.033527       0.039403      -0.080660      -0.051650       0.011222       0.040428             12.403451       6.579647       1.834169       1.354452      13.449154      -6.060175      17.181551           0.000004
           84              C      22.754734       8.051247       5.945145       0.151643      46.631885 0.36644104E+03  0.82292621E+04                                11.299785                            6.437971      -0.251939       1.946967                    0.998783      25.408857      70.678496       0.643019       0.424156      -1.062579       0.015586       0.018099       0.013367       0.027371       0.016728       0.012349       0.005155      -0.018276       0.011916      -0.023626       0.000167       0.023458             18.118823      13.950501      10.167425       7.507913      22.070092       6.064305      18.335875           0.000001
           85              O      17.198542      13.946431       0.322331      -0.525674      30.346907 0.46215210E+03  0.10698676E+05                                 7.728129                            6.598637       0.421107       2.180895                    0.999165      27.053666      69.807540       0.748870       0.353309      -1.143433      -0.012224      -0.015637       0.004239       0.020295       0.049021      -0.008154       0.005391      -0.002564       0.107962      -0.067919       0.030523       0.037397              9.080911       6.917505       1.966991      -0.000827      14.632833      -0.111309       5.692396           0.056173
           86              O      14.967552      13.816123       0.235329      -0.533250      31.673618 0.47435981E+03  0.11054836E+05                                 7.967600                            6.692778       0.394673       2.169154                    0.999122      27.249962      70.585548       0.742208       0.354108      -1.142607       0.014295      -0.014302       0.007183       0.021459      -0.050140       0.002496       0.002021       0.024001       0.128079      -0.072987       0.030170       0.042817              9.526379       7.621146      -3.178842       0.015455      15.148578      -0.250810       5.809412          -0.052922
           87              O      11.182220      13.791887      13.233990      -0.525726      30.349485 0.46219609E+03  0.10699950E+05                                 7.728526                            6.598906       0.421013       2.180842                    0.999166      27.054857      69.811467       0.748862       0.353304      -1.143437      -0.005611      -0.010914      -0.016147       0.020281      -0.016049       0.011123       0.049103       0.045118      -0.045573      -0.067946       0.030533       0.037414              9.081522       6.931871       0.571667       2.986122       6.390316       0.698695      13.922379          -0.056019
           88              O      10.141458      11.814796      13.135056      -0.533297      31.676531 0.47440601E+03  0.11056194E+05                                 7.968108                            6.693106       0.394626       2.169124                    0.999122      27.250847      70.588990       0.742188       0.354109      -1.142605       0.008391       0.011897      -0.015727       0.021431      -0.025732      -0.038214      -0.036019       0.011644      -0.083747      -0.073013       0.030183       0.042830              9.527159       5.978495      -0.166983       0.930447       8.120519      -3.774609      14.482464           0.052768
           89              O      19.847840       3.196800       9.286571      -0.525553      30.341351 0.46205211E+03  0.10695734E+05                                 7.727006                            6.597788       0.421166       2.180941                    0.999165      27.051725      69.799433       0.748944       0.353295      -1.143450      -0.019296       0.002682      -0.005640       0.020282       0.010552       0.029166      -0.033850      -0.002532      -0.127737      -0.067897       0.030528       0.037369              9.079363      14.779366      -0.579858      -1.538220       5.810474       0.340214       6.648248           0.056040
           90              O      18.799070       2.532902       7.426145      -0.533334      31.671743 0.47432721E+03  0.11053842E+05                                 7.967078                            6.692383       0.394679       2.169151                    0.999123      27.250045      70.584077       0.742260       0.354091      -1.142625      -0.007038       0.012430       0.015963       0.021421      -0.004187      -0.023407      -0.003947      -0.109216       0.075901      -0.073057       0.030198       0.042860              9.525618      11.428726      -1.661228      -4.642463       6.354728       1.653378      10.793401          -0.052867
           91              O      12.042634      10.639294      14.782205      -0.525625      30.347613 0.46216222E+03  0.10698976E+05                                 7.728269                            6.598718       0.421001       2.180863                    0.999165      27.053575      69.807677       0.748863       0.353310      -1.143431       0.019267       0.004639      -0.004219       0.020262       0.030997       0.001506      -0.009673       0.076016       0.107961      -0.067929       0.030531       0.037398              9.081157      14.782737      -1.641565      -0.101548       6.768259       0.045694       5.692476           0.055994
           92              O      13.091404      12.612711      14.869207      -0.533285      31.673909 0.47436230E+03  0.11054896E+05                                 7.967566                            6.692722       0.394636       2.169136                    0.999122      27.250216      70.585938       0.742224       0.354101      -1.142614       0.007000      -0.018926      -0.007179       0.021418      -0.023605       0.002887       0.001420      -0.091695       0.128158      -0.073012       0.030169       0.042843              9.526373      11.430033      -4.926358      -0.221496      11.339721       0.118634       5.809366          -0.052743
           93              O      14.691932      16.043110       1.870546      -0.525650      30.345431 0.46212830E+03  0.10697971E+05                                 7.727801                            6.598416       0.421138       2.180906                    0.999166      27.053362      69.805903       0.748892       0.353304      -1.143439       0.012237       0.000558       0.016187       0.020300       0.006630       0.049244      -0.010356      -0.053723      -0.045476      -0.067905       0.030522       0.037383              9.080386       6.917275       0.578030       1.880039       6.403789       2.422230      13.920095          -0.056187
           94              O      16.922922      16.164608       1.969480      -0.533349      31.676195 0.47440725E+03  0.11056233E+05                                 7.968059                            6.693140       0.394599       2.169114                    0.999122      27.251077      70.589674       0.742182       0.354111      -1.142603      -0.014289      -0.002666       0.015761       0.021440      -0.012382      -0.048694      -0.019735      -0.046608      -0.083811      -0.073051       0.030200       0.042851              9.526932       7.621521      -0.920785      -3.042783       6.477559       2.419502      14.481717           0.052993
           95              O      20.708254       3.748692       5.817965      -0.525669      30.345076 0.46211626E+03  0.10697607E+05                                 7.727687                            6.598269       0.421147       2.180910                    0.999166      27.053308      69.805145       0.748912       0.353297      -1.143446       0.005598       0.018679       0.005635       0.020297       0.005907      -0.018599       0.040653       0.017698      -0.127777      -0.067927       0.030528       0.037399              9.080382       6.931154       3.021684      -0.332315      13.661144      -1.540312       6.648849          -0.056060
           96              O      21.749016       4.425076       7.678391      -0.533256      31.671919 0.47432640E+03  0.11053830E+05                                 7.967186                            6.692431       0.394725       2.169171                    0.999122      27.249647      70.583330       0.742248       0.354097      -1.142620      -0.008369       0.011580      -0.016000       0.021451      -0.044085      -0.013337      -0.019636       0.064818       0.075822      -0.072997       0.030182       0.042815              9.525872       5.977824       0.839786      -0.433204      11.806258      -4.909259      10.793533           0.052806
           97              O      14.691932       6.508974      14.782205      -0.525670      30.346480 0.46214539E+03  0.10698476E+05                                 7.728030                            6.598571       0.421123       2.180901                    0.999165      27.053609      69.807120       0.748877       0.353307      -1.143435       0.012227       0.015642      -0.004239       0.020301       0.049022      -0.008154       0.005391      -0.002560       0.107961      -0.067920       0.030524       0.037396              9.080766       6.917437       1.966958      -0.000827      14.632530      -0.111310       5.692330          -0.056177
           98              O      16.922922       6.639282      14.869207      -0.533252      31.673960 0.47436474E+03  0.11054986E+05                                 7.967683                            6.692831       0.394663       2.169151                    0.999122      27.249976      70.585814       0.742201       0.354110      -1.142605      -0.014291       0.014297      -0.007183       0.021453      -0.050139       0.002496       0.002021       0.023998       0.128080      -0.072986       0.030169       0.042818              9.526505       7.621212      -3.178895       0.015455      15.148837      -0.250818       5.809468           0.052916
           99              O      20.708254       6.663518       1.870546      -0.525727      30.350077 0.46220561E+03  0.10700234E+05                                 7.728666                            6.599002       0.421003       2.180839                    0.999166      27.054912      69.812005       0.748851       0.353307      -1.143433       0.005609       0.010913       0.016141       0.020276      -0.016050       0.011123       0.049103       0.045121      -0.045570      -0.067947       0.030532       0.037415              9.081723       6.931994       0.571667       2.986213       6.390409       0.698693      13.922765           0.056030
          100              O      21.749016       8.640609       1.969480      -0.533297      31.676172 0.47440117E+03  0.11056048E+05                                 7.968022                            6.693056       0.394632       2.169126                    0.999122      27.250845      70.588773       0.742194       0.354107      -1.142607      -0.008392      -0.011901       0.015733       0.021438      -0.025732      -0.038214      -0.036018       0.011642      -0.083749      -0.073013       0.030183       0.042830              9.527021       5.978436      -0.166966       0.930410       8.120443      -3.774531      14.482185          -0.052765
          101              O      12.042634      17.258605       5.817965      -0.525551      30.341651 0.46205732E+03  0.10695889E+05                                 7.727076                            6.597840       0.421164       2.180941                    0.999165      27.051771      69.799761       0.748938       0.353296      -1.143448       0.019297      -0.002682       0.005640       0.020282       0.010552       0.029166      -0.033850      -0.002532      -0.127737      -0.067897       0.030527       0.037369              9.079458      14.779542      -0.579870      -1.538258       5.810525       0.340217       6.648308          -0.056028
          102              O      13.091404      17.922503       7.678391      -0.533337      31.671749 0.47432754E+03  0.11053851E+05                                 7.967079                            6.692386       0.394678       2.169150                    0.999123      27.250061      70.584131       0.742260       0.354091      -1.142625       0.007037      -0.012430      -0.015962       0.021420      -0.004187      -0.023408      -0.003947      -0.109217       0.075901      -0.073058       0.030198       0.042860              9.525615      11.428715      -1.661225      -4.642455       6.354728       1.653379      10.793402           0.052878
          103              O      19.847840       9.816111       0.322331      -0.525624      30.347010 0.46215248E+03  0.10698686E+05                                 7.728128                            6.598621       0.421013       2.180867                    0.999165      27.053508      69.807101       0.748874       0.353307      -1.143435      -0.019273      -0.004638       0.004219       0.020268       0.030999       0.001506      -0.009673       0.076014       0.107957      -0.067929       0.030532       0.037397              9.080954      14.782347      -1.641472      -0.101543       6.768135       0.045691       5.692381          -0.055988
          104              O      18.799070       7.842694       0.235329      -0.533284      31.674242 0.47436666E+03  0.11055027E+05                                 7.967647                            6.692767       0.394632       2.169136                    0.999122      27.250209      70.586117       0.742219       0.354102      -1.142613      -0.006996       0.018921       0.007178       0.021412      -0.023606       0.002888       0.001420      -0.091695       0.128159      -0.073013       0.030169       0.042844              9.526504      11.430235      -4.926481      -0.221499      11.339860       0.118634       5.809417           0.052751
          105              O      17.198542       4.412295      13.233990      -0.525654      30.345711 0.46213241E+03  0.10698094E+05                                 7.727867                            6.598457       0.421125       2.180901                    0.999165      27.053383      69.806133       0.748887       0.353305      -1.143438      -0.012234      -0.000556      -0.016182       0.020294       0.006629       0.049243      -0.010356      -0.053725      -0.045472      -0.067904       0.030521       0.037383              9.080488       6.917317       0.578037       1.880060       6.403845       2.422275      13.920302           0.056183
          106              O      14.967552       4.290797      13.135056      -0.533346      31.675705 0.47439978E+03  0.11056008E+05                                 7.967944                            6.693064       0.394613       2.169119                    0.999122      27.251028      70.589230       0.742191       0.354109      -1.142606       0.014293       0.002665      -0.015766       0.021447      -0.012383      -0.048694      -0.019736      -0.046605      -0.083815      -0.073052       0.030201       0.042850              9.526762       7.621430      -0.920764      -3.042719       6.477462       2.419429      14.481394          -0.053000
          107              O      11.182220      16.706713       9.286571      -0.525672      30.344937 0.46211391E+03  0.10697536E+05                                 7.727652                            6.598244       0.421145       2.180909                    0.999166      27.053308      69.805043       0.748915       0.353296      -1.143447      -0.005598      -0.018678      -0.005634       0.020296       0.005908      -0.018600       0.040653       0.017698      -0.127778      -0.067928       0.030529       0.037399              9.080334       6.931126       3.021668      -0.332309      13.661058      -1.540290       6.648818           0.056076
          108              O      10.141458      16.030329       7.426145      -0.533253      31.672035 0.47432818E+03  0.11053884E+05                                 7.967213                            6.692449       0.394726       2.169172                    0.999122      27.249650      70.583408       0.742246       0.354097      -1.142619       0.008369      -0.011581       0.016001       0.021452      -0.044084      -0.013337      -0.019636       0.064818       0.075822      -0.072997       0.030182       0.042814              9.525914       5.977845       0.839800      -0.433215      11.806325      -4.909294      10.793572          -0.052798

******************************************************
Auxiliary information for the entire system
The total spin magnetic moment of the unit cell is   0.000156
The total net atomic charge of the unit cell is   0.000001
Accuracy of reproducing the electrostatic potential in the unit cell:
  The inner radius (bohr) =    5.0000
  The outer radius (bohr) =   12.0000
  Valid grid points have density less than (e/(bohr^3)) =    0.0001
  The number of valid grid points were=       883459
  The rms potential error without charges in kcal/mol is=      1.75614
  The rms potential error with partial charges in kcal/mol is=      0.67661
  The RRMSE value at monopole order=      0.38528
  The rms potential error with partial charges and cloud penetration in kcal/mol is=      0.68553
  The RRMSE value at monopole order with cloud penetration is=      0.39036
  The rms potential error with partial charges and atomic dipoles in kcal/mol is=      0.43612
  The RRMSE value at dipole order=      0.24834
  The rms potential error with partial charges, atomic dipoles and cloud penetration in kcal/mol is=      0.42353
  The RRMSE value at dipole order with cloud penetration=      0.24117

******************************************************
The electron densities and ab initio electrostatic potential were computed in VASP using the PBE functional and
projector augmented wave method. See the main text of the journal article for a description of computational details.
The atomic charges, dipoles, and quadrupoles were computed with the DDEC6 method as described in
(a) T. A. Manz and N. Gabaldon Limas, RSC Adv. 6 (2016) 47771-47801 DOI: 10.1039/c6ra04656h
(b) N. Gabaldon Limas and T. A. Manz, RSC Adv. 8 (2018) 2678-2707 DOI: 10.1039/c7ra11829e.
For each atom in the material, the electron cloud parameters were fit to the spherically averaged atom-in-material
electron density using radial positions for which this density was between 10^-4 and 10^-2 electrons per cubic bohr.
The polarizabilities, dispersion coefficients, and quantum Drude oscillator (QDO) parameters were fit using the MCLF method.
The magnetic structure of the system was optimized in VASP from the default ferromagnetic initial guess using spin polarization.
The atomic spin moments (ASMs) were computed on this optimized magnetic structure using the DDEC6 partition as inputs
to the method of T. A. Manz and D. S. Sholl, J. Chem. Theory Comput. 7 (2011) 4146-4164 DOI: 10.1021/ct200539n.
The RMSE and RRMSE were computed using a uniform grid with Ewald summation.
