# Supplementary material for: A collection of forcefield precursors for metal–organic frameworks
Source: RSC Adv. 2019 Nov 13;9(63):36492–507. doi: 10.1039/c9ra07327b (PMC9075174; doi:10.1039/c9ra07327b)
Supplement: RA-009-C9RA07327B-s5548 [file RA-009-C9RA07327B-s5548.xyz]

   64
jmolscript: load "" {1 1 1} spacegroup "x,y,z" unitcell [{      8.876400     0.000000     0.000000 }, {      0.000000     9.190800     0.000000 }, {      0.000000     0.000000    15.820000 }]
Eu     0.000000     6.695222    12.901526     1.446355
Eu     0.000000     2.495578     2.918474     1.446346
Eu     4.438200     7.090978     4.991526     1.446352
Eu     4.438200     2.099822    10.828474     1.446351
H      5.754570     3.576140    14.828086     0.120208
H      5.754570     5.614660     0.991914     0.120207
H      7.560030     1.019260     6.918086     0.120209
H      7.560030     8.171540     8.901914     0.120209
H      3.121830     5.614660     0.991914     0.120207
H      3.121830     3.576140    14.828086     0.120207
H      1.316370     8.171540     8.901914     0.120208
H      1.316370     1.019260     6.918086     0.120208
H      4.438200     6.105448    14.584458     0.113976
H      4.438200     3.085352     1.235542     0.113973
H      0.000000     7.680752     6.674458     0.113977
H      0.000000     1.510048     9.145542     0.113976
C      6.908502     5.228646    14.421512     0.596819
C      5.717289     4.528307    15.057476    -0.133101
C      6.908502     3.962154     1.398488     0.596822
C      5.717289     4.662493     0.762524    -0.133098
C      6.406098     8.557554     6.511512     0.596837
C      7.597311     0.067093     7.147476    -0.133102
C      6.406098     0.633246     9.308488     0.596826
C      7.597311     9.123707     8.672524    -0.133100
C      1.967898     3.962154     1.398488     0.596819
C      3.159111     4.662493     0.762524    -0.133100
C      1.967898     5.228646    14.421512     0.596838
C      3.159111     4.528307    15.057476    -0.133101
C      2.470302     0.633246     9.308488     0.596835
C      1.279089     9.123707     8.672524    -0.133098
C      2.470302     8.557554     6.511512     0.596826
C      1.279089     0.067093     7.147476    -0.133101
C      4.438200     5.135819    14.440496    -0.140012
C      4.438200     4.858257    12.981892     0.597590
C      4.438200     4.054981     1.379504    -0.140012
C      4.438200     4.332543     2.838108     0.597592
C      0.000000     8.650381     6.530496    -0.140013
C      0.000000     8.927943     5.071892     0.597598
C      0.000000     0.540419     9.289504    -0.140013
C      0.000000     0.262857    10.748108     0.597595
O      7.407356     6.280993    14.923006    -0.544098
O      7.349659     4.796679    13.307784    -0.543759
O      7.407356     2.909807     0.896994    -0.544096
O      7.349659     4.394121     2.512216    -0.543769
O      5.907244     7.505207     7.013006    -0.544112
O      5.964941     8.989521     5.397784    -0.543780
O      5.907244     1.685593     8.806994    -0.544102
O      5.964941     0.201279    10.422216    -0.543766
O      1.469044     2.909807     0.896994    -0.544097
O      1.526741     4.394121     2.512216    -0.543759
O      1.469044     6.280993    14.923006    -0.544115
O      1.526741     4.796679    13.307784    -0.543780
O      2.969156     1.685593     8.806994    -0.544104
O      2.911459     0.201279    10.422216    -0.543770
O      2.969156     7.505207     7.013006    -0.544103
O      2.911459     8.989521     5.397784    -0.543768
O      4.438200     3.623932    12.621196    -0.630842
O      4.438200     5.815938    12.135522    -0.379189
O      4.438200     5.566868     3.198804    -0.630838
O      4.438200     3.374862     3.684478    -0.379182
O      0.000000     0.971468     4.711196    -0.630844
O      0.000000     7.970262     4.225522    -0.379196
O      0.000000     8.219332    11.108804    -0.630846
O      0.000000     1.220538    11.594478    -0.379198

The following XYZ coordinates are in angstroms. Other properties are in atomic units.
The sperically averaged electron density of each atom fit to a function of the form exp(a - br)
eigen_1, eigen_2 and eigen_3 are the three eigenvalues of traceless quadrupole moment tensor
  atom number  atomic symbol              X              Y              Z     net charge C6 coefficient C8 coefficient C10 coefficient fluctuating dipole atomic polarizability isotropic forcefield polarizability              a              b squared Pearson coefficient          <r^3>          <r^4>         wp_QDO          m_QDO          q_QDO       dipole_x       dipole_y       dipole_z         dipole            Qxy            Qxz            Qyz     Q(x^2-y^2)  Q(3z^2 - R^2)        eigen_1        eigen_2        eigen_3 static polarizability      alpha(xx)      alpha(xy)      alpha(xz)      alpha(yy)      alpha(yz)      alpha(zz) atomic spin moment
            1             Eu       0.000000       6.695222      12.901526       1.446355     178.297420 0.46208455E+04  0.17681962E+06                                22.204225                           19.401693       0.654269       1.927433                    0.997244      88.838141     232.163766       0.523972       0.305484      -1.275623       0.000001       0.011514      -0.037108       0.038854       0.000004      -0.000000       0.251633       0.056502       0.027449      -0.264345       0.023676       0.240669             25.429217      22.448940      -0.000020       0.000021      26.909046     -14.289908      26.929666           0.005537
            2             Eu       0.000000       2.495578       2.918474       1.446346     178.298648 0.46208863E+04  0.17682161E+06                                22.204355                           19.401804       0.654223       1.927419                    0.997244      88.838273     232.164580       0.523969       0.305485      -1.275622       0.000001      -0.011514       0.037111       0.038856       0.000001       0.000000       0.251629       0.056497       0.027447      -0.264339       0.023674       0.240665             25.429368      22.449064      -0.000007       0.000004      26.909216     -14.290004      26.929823           0.005529
            3             Eu       4.438200       7.090978       4.991526       1.446352     178.297073 0.46208423E+04  0.17681947E+06                                22.204192                           19.401684       0.654275       1.927434                    0.997244      88.838165     232.163805       0.523972       0.305484      -1.275623       0.000000      -0.011511      -0.037109       0.038853      -0.000003      -0.000000      -0.251633       0.056504       0.027450      -0.264345       0.023677       0.240668             25.429156      22.448952       0.000004       0.000006      26.908956      14.289828      26.929559           0.005539
            4             Eu       4.438200       2.099822      10.828474       1.446351     178.297937 0.46208667E+04  0.17682064E+06                                22.204267                           19.401738       0.654283       1.927435                    0.997244      88.838324     232.164411       0.523971       0.305484      -1.275623       0.000004       0.011518       0.037116       0.038862      -0.000002       0.000000      -0.251637       0.056505       0.027455      -0.264350       0.023677       0.240673             25.429253      22.449015       0.000001       0.000005      26.909064      14.289902      26.929679           0.005544
            5              H       5.754570       3.576140      14.828086       0.120208       1.272807 0.11121265E+02  0.11878509E+03                                 1.973116                            1.974097      -1.240039       2.294193                    0.993008       3.787066      11.129697       0.436399       1.314057      -0.702871      -0.000362      -0.040349      -0.007634       0.041066       0.000299      -0.005750       0.002704      -0.013003      -0.017516      -0.010829       0.000903       0.009926              1.979544       1.829964      -0.052253       0.031565       2.196279       0.126394       1.912389           0.000767
            6              H       5.754570       5.614660       0.991914       0.120207       1.272818 0.11121396E+02  0.11878687E+03                                 1.973129                            1.974110      -1.240052       2.294186                    0.993008       3.787086      11.129780       0.436398       1.314058      -0.702871      -0.000362       0.040349       0.007634       0.041066      -0.000299       0.005750       0.002704      -0.013003      -0.017515      -0.010829       0.000903       0.009926              1.979557       1.829976       0.052253      -0.031565       2.196294       0.126395       1.912401           0.000768
            7              H       7.560030       1.019260       6.918086       0.120209       1.272829 0.11121528E+02  0.11878867E+03                                 1.973141                            1.974122      -1.240069       2.294178                    0.993008       3.787111      11.129885       0.436396       1.314059      -0.702870       0.000362       0.040348      -0.007634       0.041066       0.000300       0.005750      -0.002705      -0.013002      -0.017516      -0.010829       0.000903       0.009926              1.979570       1.829988      -0.052254      -0.031566       2.196308      -0.126396       1.912414           0.000768
            8              H       7.560030       8.171540       8.901914       0.120209       1.272836 0.11121603E+02  0.11878968E+03                                 1.973148                            1.974129      -1.240077       2.294173                    0.993008       3.787122      11.129928       0.436395       1.314059      -0.702870       0.000363      -0.040348       0.007635       0.041066      -0.000301      -0.005751      -0.002705      -0.013002      -0.017515      -0.010830       0.000904       0.009926              1.979577       1.829993       0.052254       0.031566       2.196316      -0.126397       1.912420           0.000768
            9              H       3.121830       5.614660       0.991914       0.120207       1.272843 0.11121689E+02  0.11879080E+03                                 1.973155                            1.974135      -1.240081       2.294170                    0.993007       3.787132      11.129960       0.436395       1.314057      -0.702871       0.000363       0.040348       0.007635       0.041066       0.000301      -0.005751       0.002705      -0.013003      -0.017514      -0.010830       0.000904       0.009926              1.979583       1.829999      -0.052254       0.031566       2.196325       0.126398       1.912427           0.000768
           10              H       3.121830       3.576140      14.828086       0.120207       1.272820 0.11121416E+02  0.11878712E+03                                 1.973129                            1.974110      -1.240054       2.294185                    0.993008       3.787091      11.129793       0.436398       1.314056      -0.702871       0.000362      -0.040349      -0.007634       0.041066      -0.000300       0.005749       0.002704      -0.013003      -0.017518      -0.010828       0.000902       0.009926              1.979558       1.829976       0.052253      -0.031565       2.196295       0.126395       1.912402           0.000768
           11              H       1.316370       8.171540       8.901914       0.120208       1.272826 0.11121490E+02  0.11878817E+03                                 1.973139                            1.974120      -1.240068       2.294179                    0.993008       3.787105      11.129864       0.436396       1.314060      -0.702870      -0.000363      -0.040349       0.007634       0.041066       0.000300       0.005750      -0.002705      -0.013002      -0.017517      -0.010829       0.000903       0.009926              1.979568       1.829985      -0.052253      -0.031566       2.196306      -0.126396       1.912412           0.000769
           12              H       1.316370       1.019260       6.918086       0.120208       1.272847 0.11121733E+02  0.11879143E+03                                 1.973160                            1.974141      -1.240090       2.294166                    0.993007       3.787142      11.130010       0.436394       1.314060      -0.702870      -0.000363       0.040348      -0.007635       0.041066      -0.000301      -0.005751      -0.002706      -0.013002      -0.017514      -0.010830       0.000904       0.009926              1.979589       1.830005       0.052255       0.031566       2.196331      -0.126398       1.912433           0.000769
           13              H       4.438200       6.105448      14.584458       0.113976       1.287537 0.11213794E+02  0.11931457E+03                                 1.956116                            1.959296      -0.984321       2.414282                    0.995744       3.636093      10.461616       0.448422       1.283745      -0.711174       0.000000       0.040179       0.010164       0.041445       0.000000       0.000000       0.002940      -0.018423      -0.007409      -0.007977      -0.003107       0.011084              1.956024       1.822679       0.000000      -0.000000       2.281970       0.031807       1.763425           0.000933
           14              H       4.438200       3.085352       1.235542       0.113973       1.287548 0.11213922E+02  0.11931629E+03                                 1.956130                            1.959309      -0.984335       2.414275                    0.995744       3.636108      10.461682       0.448419       1.283748      -0.711173      -0.000000      -0.040179      -0.010164       0.041445      -0.000000      -0.000000       0.002941      -0.018423      -0.007410      -0.007977      -0.003108       0.011084              1.956038       1.822691      -0.000000       0.000000       2.281988       0.031807       1.763436           0.000930
           15              H       0.000000       7.680752       6.674458       0.113977       1.287558 0.11214038E+02  0.11931791E+03                                 1.956143                            1.959322      -0.984351       2.414268                    0.995743       3.636127      10.461776       0.448416       1.283752      -0.711172       0.000000      -0.040179       0.010165       0.041445      -0.000000       0.000000      -0.002941      -0.018423      -0.007410      -0.007976      -0.003108       0.011084              1.956052       1.822704       0.000000      -0.000000       2.282005      -0.031808       1.763448           0.000932
           16              H       0.000000       1.510048       9.145542       0.113976       1.287551 0.11213964E+02  0.11931692E+03                                 1.956137                            1.959316      -0.984343       2.414272                    0.995743       3.636117      10.461736       0.448417       1.283752      -0.711172      -0.000000       0.040179      -0.010164       0.041445      -0.000000       0.000000      -0.002940      -0.018423      -0.007409      -0.007976      -0.003107       0.011084              1.956045       1.822698       0.000000      -0.000000       2.281996      -0.031807       1.763442           0.000931
           17              C       6.908502       5.228646      14.421512       0.596819      21.789985 0.27222347E+03  0.57564197E+04                                 7.325006                            5.926481      -0.153359       2.011393                    0.999063      22.486585      63.564700       0.598659       0.483838      -1.013743       0.041592      -0.000613      -0.003617       0.041754      -0.071374       0.062462      -0.026376       0.025586      -0.032303      -0.077160      -0.035425       0.112585              8.266010      10.234563       2.859930      -2.985504       6.455258      -0.049290       8.108208          -0.004654
           18              C       5.717289       4.528307      15.057476      -0.133101      32.065454 0.46796956E+03  0.11290434E+05                                 9.087830                            7.344552      -0.542366       1.835779                    0.995836      29.495278      88.022286       0.587312       0.432259      -1.046462      -0.067881       0.026567       0.047576       0.087047      -0.022767       0.009642       0.010610       0.017482       0.040815      -0.035320       0.015799       0.019521             10.718051      12.793263       0.627555      -0.266844       6.439236      -1.508854      12.921653           0.020360
           19              C       6.908502       3.962154       1.398488       0.596822      21.789975 0.27222328E+03  0.57564139E+04                                 7.324996                            5.926473      -0.153355       2.011394                    0.999063      22.486589      63.564673       0.598661       0.483836      -1.013744       0.041593       0.000613       0.003617       0.041754       0.071374      -0.062461      -0.026375       0.025587      -0.032301      -0.077160      -0.035424       0.112584              8.265998      10.234546      -2.859927       2.985500       6.455252      -0.049291       8.108196          -0.004660
           20              C       5.717289       4.662493       0.762524      -0.133098      32.065443 0.46796945E+03  0.11290431E+05                                 9.087825                            7.344548      -0.542366       1.835779                    0.995836      29.495291      88.022333       0.587312       0.432259      -1.046462      -0.067882      -0.026568      -0.047577       0.087048       0.022767      -0.009642       0.010610       0.017482       0.040815      -0.035320       0.015798       0.019522             10.718044      12.793253      -0.627555       0.266854       6.439238      -1.508856      12.921641           0.020361
           21              C       6.406098       8.557554       6.511512       0.596837      21.790214 0.27222676E+03  0.57565119E+04                                 7.325078                            5.926533      -0.153361       2.011387                    0.999063      22.486784      63.565576       0.598654       0.483840      -1.013741      -0.041596       0.000612      -0.003619       0.041758      -0.071381      -0.062469       0.026383       0.025588      -0.032303      -0.077166      -0.035433       0.112599              8.266097      10.234691       2.859972       2.985546       6.455317       0.049301       8.108284          -0.004651
           22              C       7.597311       0.067093       7.147476      -0.133102      32.065578 0.46797141E+03  0.11290493E+05                                 9.087848                            7.344560      -0.542373       1.835775                    0.995836      29.495411      88.022819       0.587312       0.432258      -1.046462       0.067883      -0.026567       0.047576       0.087049      -0.022768      -0.009644      -0.010608       0.017486       0.040812      -0.035321       0.015796       0.019525             10.718078      12.793295       0.627561       0.266848       6.439253       1.508856      12.921685           0.020362
           23              C       6.406098       0.633246       9.308488       0.596826      21.790114 0.27222535E+03  0.57564717E+04                                 7.325044                            5.926509      -0.153357       2.011391                    0.999063      22.486691      63.565153       0.598657       0.483839      -1.013742      -0.041593      -0.000612       0.003617       0.041755       0.071376       0.062464       0.026379       0.025587      -0.032300      -0.077162      -0.035428       0.112590              8.266056      10.234631      -2.859955      -2.985526       6.455291       0.049298       8.108247          -0.004654
           24              C       7.597311       9.123707       8.672524      -0.133100      32.065493 0.46797006E+03  0.11290452E+05                                 9.087830                            7.344548      -0.542372       1.835776                    0.995836      29.495363      88.022622       0.587313       0.432258      -1.046463       0.067882       0.026568      -0.047575       0.087048       0.022765       0.009642      -0.010611       0.017486       0.040816      -0.035320       0.015798       0.019522             10.718053      12.793258      -0.627554      -0.266841       6.439245       1.508851      12.921657           0.020361
           25              C       1.967898       3.962154       1.398488       0.596819      21.789956 0.27222303E+03  0.57564099E+04                                 7.325011                            5.926485      -0.153369       2.011391                    0.999063      22.486571      63.564727       0.598658       0.483839      -1.013742      -0.041592       0.000613       0.003616       0.041753      -0.071374       0.062462      -0.026375       0.025587      -0.032301      -0.077161      -0.035424       0.112586              8.266017      10.234568       2.859938      -2.985509       6.455267      -0.049296       8.108214          -0.004658
           26              C       3.159111       4.662493       0.762524      -0.133100      32.065420 0.46796908E+03  0.11290422E+05                                 9.087818                            7.344542      -0.542371       1.835777                    0.995836      29.495328      88.022489       0.587313       0.432258      -1.046463       0.067881      -0.026569      -0.047574       0.087047      -0.022765       0.009641       0.010612       0.017485       0.040819      -0.035320       0.015799       0.019520             10.718036      12.793228       0.627550      -0.266841       6.439243      -1.508852      12.921636           0.020362
           27              C       1.967898       5.228646      14.421512       0.596838      21.790264 0.27222745E+03  0.57565297E+04                                 7.325085                            5.926538      -0.153362       2.011385                    0.999063      22.486819      63.565677       0.598654       0.483840      -1.013741      -0.041597      -0.000612      -0.003620       0.041759       0.071382      -0.062469      -0.026385       0.025587      -0.032304      -0.077167      -0.035434       0.112601              8.266105      10.234692      -2.859972       2.985551       6.455324      -0.049302       8.108300          -0.004651
           28              C       3.159111       4.528307      15.057476      -0.133101      32.065558 0.46797109E+03  0.11290482E+05                                 9.087846                            7.344559      -0.542371       1.835776                    0.995836      29.495376      88.022673       0.587312       0.432259      -1.046462       0.067883       0.026566       0.047577       0.087049       0.022768      -0.009645       0.010606       0.017486       0.040809      -0.035321       0.015794       0.019526             10.718073      12.793286      -0.627564       0.266855       6.439250      -1.508855      12.921683           0.020363
           29              C       2.470302       0.633246       9.308488       0.596835      21.790444 0.27223018E+03  0.57566016E+04                                 7.325122                            5.926565      -0.153356       2.011385                    0.999063      22.486933      63.566065       0.598653       0.483839      -1.013741       0.041597      -0.000612       0.003620       0.041759      -0.071382      -0.062469       0.026385       0.025588      -0.032303      -0.077167      -0.035434       0.112601              8.266149      10.234760       2.859994       2.985572       6.455352       0.049307       8.108336          -0.004649
           30              C       1.279089       9.123707       8.672524      -0.133098      32.065561 0.46797100E+03  0.11290480E+05                                 9.087841                            7.344554      -0.542373       1.835775                    0.995836      29.495395      88.022740       0.587313       0.432258      -1.046463      -0.067884       0.026566      -0.047576       0.087049      -0.022768      -0.009644      -0.010607       0.017486       0.040808      -0.035320       0.015794       0.019526             10.718068      12.793282       0.627562       0.266851       6.439249       1.508853      12.921675           0.020361
           31              C       2.470302       8.557554       6.511512       0.596826      21.790052 0.27222445E+03  0.57564480E+04                                 7.325030                            5.926498      -0.153355       2.011393                    0.999063      22.486657      63.565030       0.598657       0.483839      -1.013742       0.041593       0.000612      -0.003617       0.041754       0.071375       0.062463       0.026377       0.025588      -0.032300      -0.077161      -0.035426       0.112588              8.266039      10.234608      -2.859950      -2.985517       6.455281       0.049297       8.108228          -0.004654
           32              C       1.279089       0.067093       7.147476      -0.133101      32.065527 0.46797069E+03  0.11290472E+05                                 9.087836                            7.344552      -0.542374       1.835775                    0.995836      29.495406      88.022796       0.587313       0.432258      -1.046463      -0.067883      -0.026569       0.047574       0.087048       0.022765       0.009642      -0.010612       0.017486       0.040818      -0.035320       0.015799       0.019521             10.718061      12.793265      -0.627554      -0.266838       6.439252       1.508852      12.921665           0.020362
           33              C       4.438200       5.135819      14.440496      -0.140012      30.905276 0.46197933E+03  0.11116990E+05                                 8.856649                            7.290238      -0.513068       1.842832                    0.996155      29.596577      88.389512       0.589996       0.431412      -1.046324      -0.000000      -0.056698       0.083011       0.100526       0.000000      -0.000000      -0.010634      -0.006431      -0.056079      -0.021968       0.006131       0.015837             10.312311      12.666556       0.000000      -0.000001       6.256508      -0.422379      12.013869           0.025444
           34              C       4.438200       4.858257      12.981892       0.597590      23.410424 0.29106678E+03  0.62746306E+04                                 7.667634                            6.157883      -0.536096       1.868669                    0.998549      23.410679      67.373645       0.581579       0.488542      -1.008731       0.000001      -0.042741      -0.034481       0.054916      -0.000002      -0.000000      -0.004598       0.136540      -0.143899      -0.051079      -0.041175       0.092253              8.586731       4.989424       0.000000      -0.000003       8.768939      -0.051710      12.001829          -0.002382
           35              C       4.438200       4.054981       1.379504      -0.140012      30.905292 0.46197976E+03  0.11117001E+05                                 8.856636                            7.290230      -0.513064       1.842833                    0.996155      29.596602      88.389526       0.589998       0.431411      -1.046325      -0.000001       0.056697      -0.083012       0.100526       0.000001      -0.000001      -0.010632      -0.006429      -0.056082      -0.021968       0.006133       0.015835             10.312292      12.666527      -0.000005       0.000006       6.256509      -0.422383      12.013841           0.025446
           36              C       4.438200       4.332543       2.838108       0.597592      23.410591 0.29106944E+03  0.62747023E+04                                 7.667668                            6.157912      -0.536087       1.868669                    0.998549      23.410783      67.374018       0.581578       0.488542      -1.008731      -0.000000       0.042740       0.034483       0.054917      -0.000000       0.000001      -0.004598       0.136551      -0.143911      -0.051083      -0.041178       0.092261              8.586768       4.989448      -0.000000       0.000002       8.768969      -0.051709      12.001888          -0.002380
           37              C       0.000000       8.650381       6.530496      -0.140013      30.905374 0.46198076E+03  0.11117036E+05                                 8.856659                            7.290242      -0.513083       1.842826                    0.996155      29.596695      88.389974       0.589997       0.431411      -1.046324      -0.000000       0.056698       0.083014       0.100528      -0.000000      -0.000000       0.010631      -0.006426      -0.056088      -0.021969       0.006135       0.015834             10.312326      12.666567       0.000005       0.000002       6.256526       0.422376      12.013886           0.025447
           38              C       0.000000       8.927943       5.071892       0.597598      23.410747 0.29107155E+03  0.62747624E+04                                 7.667706                            6.157937      -0.536098       1.868662                    0.998549      23.410944      67.374674       0.581576       0.488542      -1.008731       0.000001       0.042738      -0.034485       0.054916       0.000001       0.000000       0.004600       0.136555      -0.143916      -0.051086      -0.041178       0.092264              8.586815       4.989471       0.000000      -0.000000       8.769011       0.051702      12.001962          -0.002380
           39              C       0.000000       0.540419       9.289504      -0.140013      30.905349 0.46198033E+03  0.11117023E+05                                 8.856660                            7.290243      -0.513081       1.842827                    0.996155      29.596663      88.389876       0.589996       0.431412      -1.046324      -0.000000      -0.056697      -0.083012       0.100527      -0.000001      -0.000001       0.010634      -0.006428      -0.056085      -0.021970       0.006133       0.015836             10.312328      12.666571       0.000004       0.000000       6.256523       0.422377      12.013891           0.025446
           40              C       0.000000       0.262857      10.748108       0.597595      23.410618 0.29106957E+03  0.62747081E+04                                 7.667676                            6.157913      -0.536100       1.868664                    0.998549      23.410850      67.374306       0.581578       0.488542      -1.008731      -0.000001      -0.042739       0.034484       0.054916       0.000001      -0.000000       0.004598       0.136547      -0.143907      -0.051082      -0.041176       0.092258              8.586781       4.989450       0.000000      -0.000001       8.768982       0.051706      12.001910          -0.002382
           41              O       7.407356       6.280993      14.923006      -0.544098      25.421594 0.41868799E+03  0.94254970E+04                                 6.663002                            6.191630       0.993955       2.377291                    0.999146      26.567202      66.889508       0.792395       0.343361      -1.155366      -0.005408      -0.034520       0.050019       0.061014       0.007850       0.047481       0.020093      -0.026917      -0.083709      -0.064733       0.013872       0.050861              6.892941       7.456372       2.588519      -0.052374       7.522303       0.558581       5.700148           0.111004
           42              O       7.349659       4.796679      13.307784      -0.543759      28.840511 0.47541983E+03  0.11058409E+05                                 7.363837                            6.680538       0.732431       2.290149                    0.998400      27.004328      69.321667       0.748021       0.352028      -1.147118      -0.016634      -0.052502       0.029059       0.062270      -0.030262      -0.004319       0.015046       0.038171       0.103539      -0.054443       0.013243       0.041200              7.790267       8.395988       0.193399      -2.797841       5.609441       0.989253       9.365372           0.138079
           43              O       7.407356       2.909807       0.896994      -0.544096      25.421599 0.41868804E+03  0.94254991E+04                                 6.663006                            6.191633       0.993954       2.377290                    0.999146      26.567190      66.889498       0.792394       0.343361      -1.155365      -0.005409       0.034519      -0.050018       0.061013      -0.007847      -0.047478       0.020094      -0.026915      -0.083721      -0.064733       0.013874       0.050858              6.892945       7.456373      -2.588522       0.052373       7.522310       0.558584       5.700153           0.111003
           44              O       7.349659       4.394121       2.512216      -0.543769      28.840819 0.47542631E+03  0.11058601E+05                                 7.363899                            6.680593       0.732414       2.290142                    0.998400      27.004450      69.322172       0.748016       0.352029      -1.147117      -0.016633       0.052501      -0.029056       0.062268       0.030270       0.004315       0.015045       0.038180       0.103555      -0.054454       0.013252       0.041203              7.790335       8.396068      -0.193406       2.797872       5.609487       0.989259       9.365450           0.138050
           45              O       5.907244       7.505207       7.013006      -0.544112      25.422073 0.41869782E+03  0.94257614E+04                                 6.663011                            6.191637       0.993993       2.377297                    0.999146      26.567812      66.890913       0.792408       0.343354      -1.155373       0.005391       0.034520       0.050002       0.061000       0.007861      -0.047525      -0.020067      -0.026939      -0.083793      -0.064784       0.013901       0.050883              6.892951       7.456388       2.588529       0.052373       7.522314      -0.558581       5.700150           0.110983
           46              O       5.964941       8.989521       5.397784      -0.543780      28.841102 0.47543209E+03  0.11058746E+05                                 7.363837                            6.680538       0.732488       2.290161                    0.998400      27.005024      69.323225       0.748037       0.352019      -1.147127       0.016616       0.052485       0.029059       0.062251      -0.030318       0.004331      -0.015020       0.038201       0.103629      -0.054504       0.013278       0.041226              7.790267       8.395994       0.193399       2.797845       5.609436      -0.989250       9.365371           0.138053
           47              O       5.907244       1.685593       8.806994      -0.544102      25.421783 0.41869185E+03  0.94256000E+04                                 6.663002                            6.191630       0.993982       2.377297                    0.999146      26.567453      66.890071       0.792401       0.343358      -1.155369       0.005400      -0.034520      -0.050012       0.061008      -0.007857       0.047500      -0.020082      -0.026928      -0.083738      -0.064754       0.013882       0.050871              6.892942       7.456376      -2.588523      -0.052374       7.522305      -0.558580       5.700144           0.110995
           48              O       5.964941       0.201279      10.422216      -0.543766      28.840718 0.47542416E+03  0.11058528E+05                                 7.363834                            6.680536       0.732456       2.290155                    0.998400      27.004584      69.322232       0.748027       0.352024      -1.147121       0.016627      -0.052496      -0.029058       0.062262       0.030284      -0.004324      -0.015035       0.038181       0.103569      -0.054465       0.013256       0.041209              7.790263       8.395988      -0.193400      -2.797842       5.609435      -0.989249       9.365367           0.138071
           49              O       1.469044       2.909807       0.896994      -0.544097      25.421528 0.41868657E+03  0.94254573E+04                                 6.662992                            6.191621       0.993960       2.377293                    0.999146      26.567146      66.889344       0.792395       0.343361      -1.155365       0.005410       0.034520      -0.050019       0.061015       0.007847       0.047477       0.020095      -0.026915      -0.083717      -0.064732       0.013873       0.050859              6.892931       7.456356       2.588516      -0.052374       7.522296       0.558580       5.700141           0.111009
           50              O       1.526741       4.394121       2.512216      -0.543759      28.840553 0.47542080E+03  0.11058441E+05                                 7.363857                            6.680556       0.732424       2.290148                    0.998400      27.004295      69.321673       0.748018       0.352029      -1.147117       0.016636       0.052503      -0.029059       0.062271      -0.030260      -0.004316       0.015047       0.038178       0.103534      -0.054443       0.013245       0.041198              7.790289       8.396014       0.193403      -2.797854       5.609455       0.989251       9.365398           0.138097
           51              O       1.469044       6.280993      14.923006      -0.544115      25.422120 0.41869872E+03  0.94257857E+04                                 6.663012                            6.191638       0.993992       2.377296                    0.999146      26.567871      66.891055       0.792409       0.343353      -1.155374       0.005389      -0.034520       0.050001       0.060998      -0.007861      -0.047529       0.020065      -0.026941      -0.083805      -0.064790       0.013906       0.050884              6.892952       7.456384      -2.588528       0.052374       7.522316       0.558581       5.700157           0.110981
           52              O       1.526741       4.796679      13.307784      -0.543780      28.841218 0.47543429E+03  0.11058808E+05                                 7.363841                            6.680540       0.732491       2.290160                    0.998400      27.005142      69.323499       0.748039       0.352017      -1.147129       0.016613      -0.052482       0.029059       0.062248       0.030325       0.004333       0.015017       0.038203       0.103644      -0.054512       0.013281       0.041231              7.790272       8.395991      -0.193398       2.797848       5.609443       0.989252       9.365383           0.138058
           53              O       2.969156       1.685593       8.806994      -0.544104      25.422070 0.41869766E+03  0.94257538E+04                                 6.662991                            6.191619       0.994010       2.377301                    0.999146      26.567899      66.891044       0.792413       0.343352      -1.155375      -0.005387      -0.034521      -0.049999       0.060997       0.007863      -0.047535      -0.020061      -0.026943      -0.083810      -0.064796       0.013908       0.050887              6.892929       7.456364       2.588519       0.052373       7.522291      -0.558577       5.700133           0.110997
           54              O       2.911459       0.201279      10.422216      -0.543770      28.841002 0.47542978E+03  0.11058673E+05                                 7.363787                            6.680493       0.732513       2.290169                    0.998400      27.005100      69.323214       0.748045       0.352016      -1.147130      -0.016611      -0.052481      -0.029059       0.062246      -0.030332       0.004334      -0.015015       0.038206       0.103649      -0.054518       0.013286       0.041232              7.790212       8.395928       0.193393       2.797823       5.609399      -0.989243       9.365311           0.138071
           55              O       2.969156       7.505207       7.013006      -0.544103      25.421796 0.41869216E+03  0.94256111E+04                                 6.663017                            6.191643       0.993971       2.377294                    0.999146      26.567403      66.890011       0.792398       0.343359      -1.155368      -0.005402       0.034520       0.050014       0.061010      -0.007854       0.047495      -0.020084      -0.026923      -0.083732      -0.064748       0.013880       0.050868              6.892957       7.456394      -2.588531      -0.052374       7.522322      -0.558582       5.700156           0.110993
           56              O       2.911459       8.989521       5.397784      -0.543768      28.840777 0.47542550E+03  0.11058571E+05                                 7.363861                            6.680560       0.732443       2.290151                    0.998400      27.004549      69.322256       0.748023       0.352026      -1.147120      -0.016628       0.052497       0.029058       0.062264       0.030279      -0.004322      -0.015038       0.038182       0.103562      -0.054462       0.013255       0.041207              7.790292       8.396024      -0.193403      -2.797854       5.609454      -0.989252       9.365399           0.138058
           57              O       4.438200       3.623932      12.621196      -0.630842      36.629507 0.55289625E+03  0.13309951E+05                                 8.579445                            7.117900       0.684011       2.250600                    0.998953      28.122226      72.632123       0.740427       0.343630      -1.157987       0.000002       0.052591       0.059641       0.079517       0.000000       0.000000       0.025586      -0.023613      -0.193854      -0.070338       0.020502       0.049835              9.724097       5.750580      -0.000002      -0.000002      13.170289       5.727146      10.251421           0.080010
           58              O       4.438200       5.815938      12.135522      -0.379189      25.026947 0.37185193E+03  0.81245562E+04                                 6.645666                            5.852844       0.764042       2.311648                    0.999559      25.198738      62.453828       0.811487       0.345458      -1.153885       0.000000      -0.014836       0.002909       0.015119       0.000000      -0.000000      -0.011911      -0.069316       0.000329      -0.034713      -0.003604       0.038317              7.115420       4.829235       0.000001      -0.000001       8.075287      -3.665332       8.441737           0.357354
           59              O       4.438200       5.566868       3.198804      -0.630838      36.629184 0.55289068E+03  0.13309777E+05                                 8.579375                            7.117848       0.684049       2.250613                    0.998954      28.122156      72.631731       0.740432       0.343629      -1.157988      -0.000000      -0.052594      -0.059639       0.079516       0.000000       0.000000       0.025591      -0.023594      -0.193869      -0.070345       0.020514       0.049831              9.724009       5.750540       0.000001       0.000002      13.170163       5.727081      10.251325           0.080016
           60              O       4.438200       3.374862       3.684478      -0.379182      25.027039 0.37185378E+03  0.81245981E+04                                 6.645623                            5.852808       0.764084       2.311656                    0.999559      25.199081      62.454468       0.811500       0.345452      -1.153891       0.000000       0.014836      -0.002907       0.015118       0.000001       0.000001      -0.011940      -0.069289       0.000292      -0.034693      -0.003632       0.038326              7.115372       4.829208      -0.000000       0.000000       8.075225      -3.665302       8.441682           0.357409
           61              O       0.000000       0.971468       4.711196      -0.630844      36.629952 0.55290397E+03  0.13310184E+05                                 8.579509                            7.117945       0.683997       2.250593                    0.998953      28.122405      72.632729       0.740425       0.343630      -1.157987       0.000001      -0.052593       0.059637       0.079515      -0.000000       0.000001      -0.025594      -0.023590      -0.193864      -0.070345       0.020515       0.049829              9.724177       5.750618      -0.000001       0.000001      13.170391      -5.727212      10.251520           0.080010
           62              O       0.000000       7.970262       4.225522      -0.379196      25.027454 0.37186146E+03  0.81248018E+04                                 6.645653                            5.852831       0.764105       2.311658                    0.999559      25.199507      62.455509       0.811507       0.345448      -1.153895      -0.000000       0.014834       0.002904       0.015115      -0.000001       0.000001       0.011973      -0.069256       0.000246      -0.034669      -0.003666       0.038334              7.115405       4.829224       0.000000      -0.000000       8.075270       3.665326       8.441721           0.357380
           63              O       0.000000       8.219332      11.108804      -0.630846      36.629929 0.55290361E+03  0.13310174E+05                                 8.579512                            7.117947       0.683991       2.250591                    0.998953      28.122391      72.632709       0.740424       0.343630      -1.157986      -0.000002       0.052592      -0.059638       0.079515      -0.000000       0.000001      -0.025590      -0.023603      -0.193858      -0.070341       0.020508       0.049833              9.724179       5.750618      -0.000001       0.000001      13.170399      -5.727211      10.251520           0.080009
           64              O       0.000000       1.220538      11.594478      -0.379198      25.027370 0.37185979E+03  0.81247633E+04                                 6.645685                            5.852858       0.764072       2.311651                    0.999559      25.199233      62.455000       0.811496       0.345452      -1.153890      -0.000001      -0.014835      -0.002907       0.015117      -0.000001      -0.000000       0.011945      -0.069283       0.000283      -0.034689      -0.003638       0.038327              7.115441       4.829246      -0.000000      -0.000000       8.075312       3.665347       8.441765           0.357366

******************************************************
Auxiliary information for the entire system
The total spin magnetic moment of the unit cell is   3.991996
The total net atomic charge of the unit cell is   0.000002
Accuracy of reproducing the electrostatic potential in the unit cell:
  The inner radius (bohr) =    5.0000
  The outer radius (bohr) =   12.0000
  Valid grid points have density less than (e/(bohr^3)) =    0.0001
  The number of valid grid points were=        46960
  The rms potential error without charges in kcal/mol is=      6.99631
  The rms potential error with partial charges in kcal/mol is=      0.87459
  The RRMSE value at monopole order=      0.12501
  The rms potential error with partial charges and cloud penetration in kcal/mol is=      0.88989
  The RRMSE value at monopole order with cloud penetration is=      0.12719
  The rms potential error with partial charges and atomic dipoles in kcal/mol is=      0.54642
  The RRMSE value at dipole order=      0.07810
  The rms potential error with partial charges, atomic dipoles and cloud penetration in kcal/mol is=      0.52158
  The RRMSE value at dipole order with cloud penetration=      0.07455

******************************************************
The electron densities and ab initio electrostatic potential were computed in VASP using the PBE functional and
projector augmented wave method. See the main text of the journal article for a description of computational details.
The atomic charges, dipoles, and quadrupoles were computed with the DDEC6 method as described in
(a) T. A. Manz and N. Gabaldon Limas, RSC Adv. 6 (2016) 47771-47801 DOI: 10.1039/c6ra04656h
(b) N. Gabaldon Limas and T. A. Manz, RSC Adv. 8 (2018) 2678-2707 DOI: 10.1039/c7ra11829e.
For each atom in the material, the electron cloud parameters were fit to the spherically averaged atom-in-material
electron density using radial positions for which this density was between 10^-4 and 10^-2 electrons per cubic bohr.
The polarizabilities, dispersion coefficients, and quantum Drude oscillator (QDO) parameters were fit using the MCLF method.
The magnetic structure of the system was optimized in VASP from the default ferromagnetic initial guess using spin polarization.
The atomic spin moments (ASMs) were computed on this optimized magnetic structure using the DDEC6 partition as inputs
to the method of T. A. Manz and D. S. Sholl, J. Chem. Theory Comput. 7 (2011) 4146-4164 DOI: 10.1021/ct200539n.
The RMSE and RRMSE were computed using a uniform grid with Ewald summation.
