# Supplementary material for: A collection of forcefield precursors for metal–organic frameworks
Source: RSC Adv. 2019 Nov 13;9(63):36492–507. doi: 10.1039/c9ra07327b (PMC9075174; doi:10.1039/c9ra07327b)
Supplement: RA-009-C9RA07327B-s5549 [file RA-009-C9RA07327B-s5549.xyz]

  138
jmolscript: load "" {1 1 1} spacegroup "x,y,z" unitcell [{     12.914000     0.000000     0.000000 }, {     -0.080600    12.913748     0.000000 }, {     -0.392273    -0.394729    14.754509 }]
Zn     0.498986     7.298418    11.427220     0.744237
Zn     4.949829    11.777127    10.704544     0.744237
Zn    11.942141     5.220601     3.327289     0.744237
Zn     7.491298     0.741892     4.049965     0.744237
Zn     7.659237     4.633647    11.065882     0.710962
Zn     4.781890     7.885372     3.688627     0.710962
H     10.629107     6.979127     7.510045     0.407387
H      9.841829     6.114148     1.370694     0.095749
H      9.085451     6.033965    13.925306     0.135835
H     -0.324098     4.310436    13.135939     0.136348
H      0.355774     4.407198     0.637395     0.107790
H      5.565803     5.805968     9.221568     0.102256
H      3.849250     7.324783     9.215666     0.144178
H      5.332339     1.649196    14.621718     0.407387
H      6.584660     2.836587     6.006561     0.095749
H      6.267848     3.198721     8.206458     0.135835
H      7.932616    12.618844     8.995824     0.136348
H      8.232372    12.333110     6.739860     0.107791
H      6.473873     6.719724    12.910195     0.102256
H      4.944374     8.426763    12.916097     0.144178
H      1.812020     5.539892     7.244464     0.407387
H      2.599298     6.404871    13.383815     0.095750
H      3.355676     6.485054     0.829203     0.135835
H     12.765225     8.208583     1.618570     0.136348
H     12.085353     8.111821    14.117114     0.107790
H      6.875324     6.713051     5.532941     0.102255
H      8.591877     5.194236     5.538843     0.144178
H      7.108788    10.869823     0.132791     0.407387
H      5.856467     9.682432     8.747948     0.095749
H      6.173279     9.320298     6.548051     0.135835
H      4.508511    -0.099825     5.758685     0.136348
H      4.208755     0.185909     8.014649     0.107791
H      5.967254     5.799295     1.844314     0.102255
H      7.496753     4.092256     1.838412     0.144178
H      0.105995    12.139893    11.065882     0.328145
H     12.335132     0.379126     3.688627     0.328145
C     10.659034     5.566813    11.837543     0.304795
C     11.147946     6.331677     9.892898    -0.018118
C      9.902797     5.814241     9.829454     0.003549
C     11.959441     7.041695     8.888116     0.616015
C      8.931146     5.681172     8.721390     0.573595
C     10.492550     5.846308     0.762808     0.078799
C      9.879935     5.635297    14.201215    -0.139411
C     10.802567     5.246029    13.256926     0.089673
C     11.944458     4.617372    13.730546    -0.168630
C     12.509410     4.845396     0.331976     0.094611
C      1.241754    10.031450    11.148507    -0.009881
C     -0.200053    10.116607    11.296052     0.569487
C      5.413031     6.309780     9.987327     0.098490
C      4.399304     7.241532     9.962244    -0.177995
C      6.744812     1.628084    10.294221     0.304795
C      5.983014     1.134409    12.238865    -0.018118
C      6.492668     2.382762    12.302310     0.003549
C      5.278075     0.318498    13.243647     0.616015
C      6.619671     3.355225    13.410373     0.573595
C      6.856556     2.187550     6.614446     0.078799
C      6.671466     2.406741     7.930549    -0.139411
C      7.066486     1.486556     8.874837     0.089673
C      7.702257     0.348612     8.401217    -0.168630
C      7.870036     0.176976     7.045278     0.094610
C      2.221486    11.017316    10.983256    -0.009881
C      2.127331    12.458563    10.835711     0.569487
C      5.969118     6.869348    12.144436     0.098490
C      5.031057     7.877240    12.169519    -0.177995
C      1.782093     6.952206     2.916966     0.304795
C      1.293181     6.187342     4.861611    -0.018118
C      2.538330     6.704778     4.925055     0.003549
C      0.481686     5.477324     5.866393     0.616015
C      3.509981     6.837847     6.033119     0.573595
C      1.948577     6.672711    13.991701     0.078799
C      2.561192     6.883722     0.553294    -0.139411
C      1.638560     7.272990     1.497583     0.089673
C      0.496669     7.901647     1.023963    -0.168630
C     -0.068283     7.673623    14.422533     0.094611
C     11.199373     2.487569     3.606002    -0.009881
C     12.641180     2.402412     3.458457     0.569486
C      7.028096     6.209239     4.767182     0.098490
C      8.041823     5.277487     4.792265    -0.177995
C      5.696315    10.890935     4.460288     0.304795
C      6.458113    11.384610     2.515644    -0.018118
C      5.948459    10.136257     2.452199     0.003549
C      7.163052    12.200521     1.510862     0.616015
C      5.821456     9.163794     1.344136     0.573595
C      5.584571    10.331469     8.140063     0.078799
C      5.769661    10.112278     6.823960    -0.139411
C      5.374641    11.032463     5.879672     0.089673
C      4.738870    12.170407     6.353292    -0.168630
C      4.571091    12.342043     7.709231     0.094610
C     10.219641     1.501703     3.771253    -0.009881
C     10.313796     0.060456     3.918798     0.569487
C      6.472009     5.649671     2.610073     0.098490
C      7.410070     4.641779     2.584990    -0.177995
C      3.167523     9.097414    11.065882     0.305025
C      4.216187     8.055274    11.065882     0.063105
C      9.273604     3.421605     3.688627     0.305025
C      8.224940     4.463745     3.688627     0.063105
N     11.654803     6.184168    11.158835    -0.358407
N      9.562378     5.328748    11.082112    -0.347799
N     11.620128     5.291615     1.223149    -0.230118
N      1.863437     8.837746    11.166212    -0.343375
N      6.133684     0.628482    10.972928    -0.358407
N      6.976028     2.726204    11.049652    -0.347799
N      7.418276     1.063456     6.154106    -0.230118
N      3.419047    10.403095    10.965551    -0.343375
N      0.786324     6.334851     3.595674    -0.358407
N      2.878749     7.190271     3.672397    -0.347799
N      0.820999     7.227404    13.531360    -0.230118
N     10.577690     3.681273     3.588297    -0.343375
N      6.307443    11.890537     3.781581    -0.358407
N      5.465099     9.792815     3.704857    -0.347799
N      5.022851    11.455563     8.600403    -0.230118
N      9.022080     2.115924     3.788958    -0.343375
N      6.197864     6.085928    11.065882    -0.210826
N      6.243263     6.433091     3.688627    -0.210826
O      0.181177     7.436038     9.208289    -0.489324
O     11.465241     7.233127     7.718084    -0.481716
O      7.882308     5.036404     8.976643    -0.558695
O      9.205367     6.196215     7.619228    -0.562590
O     12.084529     9.067413    11.511468    -0.524782
O     12.145708    11.270527    11.220804    -0.490156
O      4.810227    12.094070    12.923474    -0.489324
O      5.083561     0.811494    14.413680    -0.481716
O      7.257880     4.408067    13.155120    -0.558695
O      6.106349     3.077795    14.512535    -0.562590
O      3.253176     0.180769    10.620296    -0.524782
O      1.050488     0.105841    10.910959    -0.490156
O     12.259950     5.082981     5.546220    -0.489324
O      0.975886     5.285892     7.036425    -0.481716
O      4.558819     7.482615     5.777866    -0.558695
O      3.235760     6.322804     7.135281    -0.562590
O      0.356598     3.451606     3.243041    -0.524782
O      0.295419     1.248492     3.533705    -0.490156
O      7.630900     0.424949     1.831035    -0.489324
O      7.357566    11.707525     0.340829    -0.481716
O      5.183247     8.110952     1.599389    -0.558695
O      6.334778     9.441224     0.241974    -0.562590
O      9.187951    12.338250     4.134213    -0.524782
O     11.390639    12.413178     3.843550    -0.490156

The following XYZ coordinates are in angstroms. Other properties are in atomic units.
The sperically averaged electron density of each atom fit to a function of the form exp(a - br)
eigen_1, eigen_2 and eigen_3 are the three eigenvalues of traceless quadrupole moment tensor
  atom number  atomic symbol              X              Y              Z     net charge C6 coefficient C8 coefficient C10 coefficient fluctuating dipole atomic polarizability isotropic forcefield polarizability              a              b squared Pearson coefficient          <r^3>          <r^4>         wp_QDO          m_QDO          q_QDO       dipole_x       dipole_y       dipole_z         dipole            Qxy            Qxz            Qyz     Q(x^2-y^2)  Q(3z^2 - R^2)        eigen_1        eigen_2        eigen_3 static polarizability      alpha(xx)      alpha(xy)      alpha(xz)      alpha(yy)      alpha(yz)      alpha(zz) atomic spin moment
            1             Zn       0.498986       7.298418      11.427220       0.744237     101.773548 0.19495399E+04  0.62682148E+05                                17.848312                           14.442453       0.655628       2.033820                    0.996555      48.958241     134.383363       0.474803       0.401219      -1.142942       0.017751      -0.030767      -0.081505       0.088909      -0.183006      -0.040677       0.030689      -0.025397      -0.206476      -0.150076      -0.076321       0.226397             21.670604      24.025160       9.727245       4.392151      19.173387      -0.287380      21.813266           0.000001
            2             Zn       4.949829      11.777127      10.704544       0.744237     101.773561 0.19495402E+04  0.62682159E+05                                17.848313                           14.442455       0.655628       2.033820                    0.996555      48.958242     134.383366       0.474803       0.401219      -1.142942       0.030877      -0.017559       0.081505       0.088909      -0.182833       0.030942      -0.040485       0.029963      -0.206476      -0.150076      -0.076321       0.226397             21.670606      19.052162       9.696217      -0.314781      24.146403       4.390273      21.813252           0.000001
            3             Zn      11.942141       5.220601       3.327289       0.744237     101.773540 0.19495397E+04  0.62682142E+05                                17.848311                           14.442453       0.655628       2.033820                    0.996555      48.958239     134.383356       0.474803       0.401219      -1.142942      -0.017751       0.030767       0.081505       0.088909      -0.183006      -0.040677       0.030689      -0.025397      -0.206476      -0.150076      -0.076321       0.226397             21.670603      24.025158       9.727244       4.392150      19.173386      -0.287380      21.813264           0.000001
            4             Zn       7.491298       0.741892       4.049965       0.744237     101.773554 0.19495401E+04  0.62682155E+05                                17.848313                           14.442454       0.655628       2.033820                    0.996555      48.958241     134.383362       0.474803       0.401219      -1.142942      -0.030877       0.017559      -0.081505       0.088909      -0.182833       0.030942      -0.040485       0.029963      -0.206476      -0.150076      -0.076321       0.226397             21.670604      19.052162       9.696216      -0.314781      24.146401       4.390272      21.813251           0.000001
            5             Zn       7.659237       4.633647      11.065882       0.710962     113.268102 0.21409092E+04  0.70344920E+05                                18.853704                           14.982323       0.543131       1.995025                    0.997137      49.765870     137.319790       0.474111       0.393180      -1.150709       0.013710      -0.013625      -0.000000       0.019329       0.011066       0.006375       0.006415      -0.000139       0.242528      -0.051487      -0.030093       0.081580             23.124766      26.523697       6.179987      -3.476147      26.600841      -3.497911      16.249760           0.000002
            6             Zn       4.781890       7.885372       3.688627       0.710962     113.268092 0.21409090E+04  0.70344911E+05                                18.853702                           14.982322       0.543131       1.995025                    0.997137      49.765868     137.319781       0.474111       0.393180      -1.150709      -0.013710       0.013625      -0.000000       0.019329       0.011066       0.006375       0.006415      -0.000139       0.242528      -0.051487      -0.030093       0.081580             23.124765      26.523695       6.179986      -3.476147      26.600839      -3.497911      16.249759           0.000002
            7              H      10.629107       6.979127       7.510045       0.407387       0.555634 0.33070963E+01  0.26726030E+02                                 1.227732                            1.145729      -1.460887       2.328717                    0.996960       2.519205       6.972155       0.509179       1.488498      -0.664944      -0.009150       0.002629      -0.019248       0.021474      -0.004615       0.007017      -0.005403      -0.005042       0.044480      -0.013164      -0.005292       0.018456              1.264292       1.631259       0.209559       0.163677       1.043841       0.032186       1.117777           0.000000
            8              H       9.841829       6.114148       1.370694       0.095749       1.186056 0.84999149E+01  0.83965123E+02                                 1.796277                            1.664092      -0.911875       2.442411                    0.998556       3.404008       9.283915       0.507517       1.221719      -0.723644      -0.036698       0.012923       0.022104       0.044747      -0.014859      -0.000185       0.003409       0.012761       0.013839      -0.018801       0.004501       0.014300              1.858125       2.054102      -0.161291      -0.566366       1.434462       0.117386       2.085812          -0.000001
            9              H       9.085451       6.033965      13.925306       0.135835       1.033746 0.73119981E+01  0.70138373E+02                                 1.689828                            1.582862      -0.953526       2.445022                    0.998652       3.310950       9.141226       0.496941       1.284936      -0.708708      -0.034917       0.014157      -0.011489       0.039390      -0.014876       0.000204      -0.003732       0.010043       0.015106      -0.018581       0.004754       0.013827              1.745829       2.194822      -0.264361       0.309346       1.448998      -0.101003       1.593667          -0.000001
           10              H      -0.324098       4.310436      13.135939       0.136348       1.035526 0.76442041E+01  0.73273555E+02                                 1.621816                            1.567271      -0.872805       2.483645                    0.999127       3.144261       8.349595       0.530278       1.205001      -0.728735       0.025143      -0.018326      -0.024853       0.039821      -0.013996      -0.003162       0.004637       0.012625       0.013708      -0.017859       0.002319       0.015540              1.624015       1.709631      -0.179089      -0.299132       1.429221       0.136297       1.733194           0.000001
           11              H       0.355774       4.407198       0.637395       0.107790       1.145457 0.84130753E+01  0.82711593E+02                                 1.744618                            1.649175      -0.858631       2.477526                    0.999196       3.304719       8.927095       0.513907       1.212300      -0.726646       0.039578      -0.029187       0.011674       0.050543      -0.017518      -0.001366       0.004545       0.016192      -0.000962      -0.019642      -0.000459       0.020101              1.777291       2.036835      -0.343465       0.319948       1.623188      -0.234284       1.671850           0.000001
           12              H       5.565803       5.805968       9.221568       0.102256       1.157025 0.81424936E+01  0.80218855E+02                                 1.808621                            1.656122      -1.188525       2.316225                    0.995582       3.578793      10.007458       0.492185       1.263161      -0.711875       0.004977      -0.022300      -0.041436       0.047318      -0.004672       0.003940       0.007848      -0.013030       0.024812      -0.014035       0.000312       0.013722              1.903939       1.647319      -0.298955      -0.181526       1.879497       0.529877       2.185000          -0.000002
           13              H       3.849250       7.324783       9.215666       0.144178       0.983548 0.68617146E+01  0.65363350E+02                                 1.680444                            1.565772      -1.161461       2.343628                    0.997097       3.475758       9.846360       0.479898       1.339848      -0.695090      -0.024495       0.004506      -0.027302       0.036955      -0.009401       0.006083      -0.003107       0.004993      -0.012869      -0.008404      -0.005903       0.014306              1.751818       1.713656      -0.086887       0.446685       1.405013       0.016272       2.136784          -0.000000
           14              H       5.332339       1.649196      14.621718       0.407387       0.555633 0.33070933E+01  0.26726002E+02                                 1.227732                            1.145729      -1.460887       2.328717                    0.996960       2.519205       6.972156       0.509179       1.488499      -0.664944      -0.002686       0.009133       0.019248       0.021474      -0.004583      -0.005447       0.006983       0.005157       0.044480      -0.013164      -0.005292       0.018456              1.264291       1.041248       0.205877       0.031164       1.633850       0.163873       1.117776           0.000000
           15              H       6.584660       2.836587       6.006561       0.095749       1.186057 0.84999166E+01  0.83965145E+02                                 1.796277                            1.664092      -0.911876       2.442411                    0.998556       3.404009       9.283918       0.507517       1.221719      -0.723644      -0.013151       0.036616      -0.022104       0.044747      -0.014937       0.003410      -0.000163      -0.012389       0.013840      -0.018801       0.004501       0.014300              1.858125       1.436499      -0.165146       0.120918       2.052066      -0.565622       2.085811          -0.000001
           16              H       6.267848       3.198721       8.206458       0.135835       1.033746 0.73119926E+01  0.70138298E+02                                 1.689827                            1.582861      -0.953527       2.445021                    0.998652       3.310949       9.141218       0.496942       1.284935      -0.708708      -0.014374       0.034828       0.011489       0.039390      -0.014938      -0.003733       0.000181      -0.009671       0.015106      -0.018581       0.004754       0.013827              1.745827       1.452325      -0.268995      -0.102932       2.191491       0.308710       1.593666          -0.000001
           17              H       7.932616      12.618844       8.995824       0.136348       1.035528 0.76442246E+01  0.73273798E+02                                 1.621818                            1.567273      -0.872807       2.483644                    0.999127       3.144264       8.349605       0.530278       1.205001      -0.728735       0.018483      -0.025028       0.024853       0.039821      -0.014074       0.004657      -0.003133      -0.012275       0.013708      -0.017859       0.002319       0.015540              1.624017       1.431469      -0.180826       0.138161       1.707387      -0.298276       1.733196           0.000001
           18              H       8.232372      12.333110       6.739860       0.107791       1.145458 0.84130869E+01  0.82711737E+02                                 1.744620                            1.649177      -0.858629       2.477527                    0.999196       3.304718       8.927094       0.513906       1.212300      -0.726646       0.029433      -0.039395      -0.011674       0.050543      -0.017617       0.004554      -0.001337      -0.015753      -0.000962      -0.019642      -0.000459       0.020100              1.777293       1.627494      -0.346022      -0.236277       2.032534       0.318480       1.671851           0.000001
           19              H       6.473873       6.719724      12.910195       0.102256       1.157025 0.81424901E+01  0.80218809E+02                                 1.808620                            1.656122      -1.188525       2.316225                    0.995582       3.578793      10.007456       0.492185       1.263160      -0.711875       0.022331      -0.004838       0.041436       0.047318      -0.004591       0.007823       0.003989       0.013145       0.024812      -0.014035       0.000312       0.013722              1.903938       1.883219      -0.297482       0.530999       1.643595      -0.178215       2.185000          -0.000002
           20              H       4.944374       8.426763      12.916097       0.144178       0.983549 0.68617174E+01  0.65363381E+02                                 1.680444                            1.565772      -1.161460       2.343628                    0.997097       3.475759       9.846362       0.479898       1.339847      -0.695090      -0.004659       0.024467       0.027302       0.036955      -0.009431      -0.003145       0.006064      -0.004757      -0.012869      -0.008404      -0.005903       0.014306              1.751818       1.406110      -0.088807       0.013484       1.712559       0.446778       2.136784          -0.000000
           21              H       1.812020       5.539892       7.244464       0.407387       0.555634 0.33070963E+01  0.26726030E+02                                 1.227732                            1.145729      -1.460887       2.328717                    0.996960       2.519205       6.972155       0.509179       1.488498      -0.664944       0.009150      -0.002629       0.019248       0.021474      -0.004615       0.007017      -0.005403      -0.005042       0.044480      -0.013164      -0.005292       0.018456              1.264292       1.631259       0.209559       0.163677       1.043841       0.032186       1.117777           0.000000
           22              H       2.599298       6.404871      13.383815       0.095750       1.186056 0.84999122E+01  0.83965083E+02                                 1.796275                            1.664091      -0.911874       2.442412                    0.998556       3.404008       9.283912       0.507517       1.221718      -0.723644       0.036698      -0.012923      -0.022104       0.044747      -0.014859      -0.000185       0.003409       0.012761       0.013839      -0.018801       0.004501       0.014300              1.858124       2.054100      -0.161291      -0.566365       1.434461       0.117385       2.085810          -0.000001
           23              H       3.355676       6.485054       0.829203       0.135835       1.033746 0.73119978E+01  0.70138372E+02                                 1.689828                            1.582863      -0.953526       2.445022                    0.998652       3.310950       9.141227       0.496941       1.284936      -0.708708       0.034917      -0.014157       0.011489       0.039390      -0.014876       0.000204      -0.003732       0.010043       0.015106      -0.018581       0.004754       0.013827              1.745829       2.194822      -0.264361       0.309347       1.448998      -0.101003       1.593668          -0.000001
           24              H      12.765225       8.208583       1.618570       0.136348       1.035526 0.76442006E+01  0.73273516E+02                                 1.621816                            1.567271      -0.872805       2.483645                    0.999127       3.144260       8.349593       0.530278       1.205001      -0.728735      -0.025143       0.018327       0.024853       0.039821      -0.013996      -0.003162       0.004637       0.012625       0.013708      -0.017859       0.002319       0.015540              1.624015       1.709631      -0.179089      -0.299132       1.429221       0.136297       1.733194           0.000001
           25              H      12.085353       8.111821      14.117114       0.107790       1.145457 0.84130731E+01  0.82711560E+02                                 1.744617                            1.649175      -0.858631       2.477526                    0.999196       3.304719       8.927092       0.513907       1.212299      -0.726646      -0.039578       0.029187      -0.011674       0.050543      -0.017518      -0.001366       0.004545       0.016192      -0.000962      -0.019642      -0.000459       0.020101              1.777290       2.036834      -0.343465       0.319948       1.623188      -0.234284       1.671849           0.000001
           26              H       6.875324       6.713051       5.532941       0.102255       1.157026 0.81424968E+01  0.80218890E+02                                 1.808621                            1.656122      -1.188525       2.316225                    0.995582       3.578794      10.007459       0.492185       1.263161      -0.711875      -0.004977       0.022300       0.041436       0.047318      -0.004672       0.003940       0.007848      -0.013030       0.024812      -0.014035       0.000312       0.013722              1.903939       1.647319      -0.298955      -0.181526       1.879497       0.529877       2.185001          -0.000002
           27              H       8.591877       5.194236       5.538843       0.144178       0.983548 0.68617147E+01  0.65363350E+02                                 1.680444                            1.565772      -1.161461       2.343628                    0.997097       3.475758       9.846360       0.479898       1.339848      -0.695090       0.024495      -0.004506       0.027302       0.036955      -0.009401       0.006083      -0.003107       0.004993      -0.012869      -0.008404      -0.005903       0.014306              1.751818       1.713656      -0.086887       0.446685       1.405013       0.016272       2.136784          -0.000000
           28              H       7.108788      10.869823       0.132791       0.407387       0.555633 0.33070904E+01  0.26725973E+02                                 1.227731                            1.145728      -1.460887       2.328718                    0.996960       2.519204       6.972153       0.509179       1.488499      -0.664944       0.002686      -0.009133      -0.019248       0.021474      -0.004583      -0.005447       0.006983       0.005157       0.044480      -0.013164      -0.005292       0.018456              1.264291       1.041248       0.205877       0.031164       1.633850       0.163873       1.117776           0.000000
           29              H       5.856467       9.682432       8.747948       0.095749       1.186057 0.84999166E+01  0.83965142E+02                                 1.796276                            1.664092      -0.911876       2.442411                    0.998556       3.404009       9.283917       0.507517       1.221718      -0.723644       0.013151      -0.036616       0.022104       0.044747      -0.014937       0.003410      -0.000163      -0.012389       0.013840      -0.018801       0.004501       0.014300              1.858125       1.436499      -0.165146       0.120918       2.052066      -0.565622       2.085811          -0.000001
           30              H       6.173279       9.320298       6.548051       0.135835       1.033745 0.73119880E+01  0.70138249E+02                                 1.689827                            1.582861      -0.953527       2.445021                    0.998652       3.310948       9.141217       0.496942       1.284936      -0.708708       0.014374      -0.034828      -0.011489       0.039390      -0.014938      -0.003733       0.000181      -0.009671       0.015106      -0.018581       0.004754       0.013827              1.745827       1.452325      -0.268995      -0.102932       2.191491       0.308710       1.593666          -0.000001
           31              H       4.508511      -0.099825       5.758685       0.136348       1.035528 0.76442214E+01  0.73273765E+02                                 1.621818                            1.567273      -0.872807       2.483644                    0.999127       3.144263       8.349604       0.530278       1.205001      -0.728735      -0.018483       0.025028      -0.024853       0.039821      -0.014074       0.004657      -0.003133      -0.012275       0.013709      -0.017859       0.002319       0.015540              1.624017       1.431470      -0.180826       0.138161       1.707387      -0.298276       1.733196           0.000001
           32              H       4.208755       0.185909       8.014649       0.107791       1.145458 0.84130856E+01  0.82711721E+02                                 1.744619                            1.649177      -0.858629       2.477527                    0.999196       3.304718       8.927094       0.513906       1.212300      -0.726646      -0.029433       0.039395       0.011674       0.050543      -0.017617       0.004554      -0.001337      -0.015753      -0.000962      -0.019642      -0.000459       0.020101              1.777293       1.627494      -0.346022      -0.236277       2.032534       0.318480       1.671851           0.000001
           33              H       5.967254       5.799295       1.844314       0.102255       1.157026 0.81424946E+01  0.80218866E+02                                 1.808621                            1.656122      -1.188525       2.316224                    0.995582       3.578794      10.007460       0.492185       1.263161      -0.711875      -0.022331       0.004838      -0.041436       0.047318      -0.004591       0.007823       0.003989       0.013145       0.024812      -0.014035       0.000312       0.013722              1.903939       1.883220      -0.297482       0.530999       1.643596      -0.178215       2.185001          -0.000002
           34              H       7.496753       4.092256       1.838412       0.144178       0.983549 0.68617181E+01  0.65363387E+02                                 1.680444                            1.565771      -1.161460       2.343628                    0.997097       3.475759       9.846361       0.479898       1.339847      -0.695090       0.004659      -0.024467      -0.027302       0.036955      -0.009431      -0.003145       0.006064      -0.004757      -0.012869      -0.008404      -0.005903       0.014306              1.751818       1.406110      -0.088807       0.013484       1.712559       0.446777       2.136784          -0.000000
           35              H       0.105995      12.139893      11.065882       0.328145       1.071244 0.72945558E+01  0.70595212E+02                                 1.752761                            1.579161      -1.762053       2.082677                    0.992859       3.459367       9.895139       0.493679       1.281992      -0.702425      -0.009004       0.008948      -0.000000       0.012694      -0.020392       0.001040       0.001046       0.000255      -0.012960      -0.018387      -0.004165       0.022552              1.814173       2.087284       0.640468      -0.141283       2.095278      -0.142168       1.259956           0.000003
           36              H      12.335132       0.379126       3.688627       0.328145       1.071245 0.72945573E+01  0.70595234E+02                                 1.752762                            1.579162      -1.762053       2.082677                    0.992859       3.459368       9.895144       0.493678       1.281993      -0.702425       0.009004      -0.008948      -0.000000       0.012694      -0.020392       0.001040       0.001046       0.000255      -0.012960      -0.018387      -0.004165       0.022552              1.814173       2.087285       0.640469      -0.141283       2.095279      -0.142168       1.259957           0.000003
           37              C      10.659034       5.566813      11.837543       0.304795      36.028195 0.32683699E+03  0.71764323E+04                                 9.807122                            6.218331      -0.025839       2.028227                    0.999090      24.340861      68.291727       0.628754       0.443657      -1.044340      -0.007892       0.011422      -0.045247       0.047329      -0.036398      -0.013795       0.005523      -0.045695       0.001186      -0.045177      -0.000585       0.045762             13.111265      10.660156       1.925055       2.931129       6.717575      -3.575542      21.956065           0.000001
           38              C      11.147946       6.331677       9.892898      -0.018118      38.573495 0.42031111E+03  0.97645488E+04                                 9.871409                            6.811054       0.054780       2.012238                    0.999625      27.687595      78.235457       0.636995       0.413894      -1.069516       0.015285      -0.019754       0.095053       0.098280      -0.022211       0.012020       0.018539      -0.043589       0.045584      -0.044520       0.010294       0.034226             12.417409      14.921213       5.376391      -2.057033       8.028237      -3.080524      14.302777           0.000001
           39              C       9.902797       5.814241       9.829454       0.003549      39.105447 0.41863115E+03  0.97013680E+04                                 9.965261                            6.785461       0.124550       2.031048                    0.999482      27.454741      77.106115       0.640835       0.412438      -1.072050      -0.000788      -0.030064       0.081329       0.086711      -0.020040      -0.020171      -0.002267      -0.066184       0.021474      -0.049383       0.013823       0.035560             12.835438      16.798449       4.107078       5.164144       6.676846      -0.126517      15.031019           0.000000
           40              C      11.959441       7.041695       8.888116       0.616015      24.403598 0.25837177E+03  0.53871210E+04                                 7.797753                            5.760524      -0.159369       2.014038                    0.999281      21.974043      61.473930       0.609936       0.481626      -1.015945       0.037824       0.047180      -0.078469       0.099065      -0.043926      -0.006923       0.033231      -0.092837      -0.029403      -0.059838      -0.021297       0.081135              9.132586      10.499623       2.810585       0.638417       5.592547      -1.040805      11.305588           0.000002
           41              C       8.931146       5.681172       8.721390       0.573595      24.672084 0.25361921E+03  0.52507699E+04                                 7.667260                            5.576118      -0.013944       2.043089                    0.999384      22.466951      62.136007       0.643505       0.459741      -1.030326      -0.050276      -0.019147      -0.054287       0.076428      -0.060283      -0.021406       0.041450      -0.070868      -0.097052      -0.054364      -0.047880       0.102244              9.100198      10.325204       2.657219       1.116833       5.707889      -1.285692      11.267500           0.000001
           42              C      10.492550       5.846308       0.762808       0.078799      25.465348 0.31690782E+03  0.68976011E+04                                 7.541984                            5.957099       0.292603       2.111428                    0.999764      25.747560      71.672187       0.670151       0.419921      -1.059923       0.027661      -0.038046      -0.008698       0.047836       0.001717      -0.012063       0.013973      -0.024199      -0.135161      -0.049892       0.012882       0.037010              8.486332       8.753871      -1.486298       0.448150       4.635924      -1.016830      12.069201          -0.000000
           43              C       9.879935       5.635297      14.201215      -0.139411      31.149068 0.40633400E+03  0.94036330E+04                                 8.643686                            6.766069       0.103827       2.023542                    0.999465      28.501917      81.602074       0.626430       0.422494      -1.059135      -0.003965      -0.027508      -0.002313       0.027889       0.000359       0.004096      -0.006427      -0.028348      -0.092225      -0.031930       0.001707       0.030223              9.867019       9.593526      -1.181680       0.276087       4.992567      -0.934781      15.014963          -0.000000
           44              C      10.802567       5.246029      13.256926       0.089673      35.434418 0.39639475E+03  0.90665168E+04                                 9.483743                            6.702665      -0.139892       1.978949                    0.999179      25.922217      72.455854       0.630079       0.425009      -1.063452      -0.008273      -0.016297       0.013213       0.022553       0.028341       0.002974       0.002870      -0.005008      -0.083527      -0.028089      -0.014525       0.042614             11.872449       9.526982      -1.498389       1.514612       5.933336      -2.900210      20.157028           0.000002
           45              C      11.944458       4.617372      13.730546      -0.168630      30.607523 0.42761086E+03  0.10011812E+05                                 8.521550                            6.924047       0.071611       2.001245                    0.999345      29.241338      83.897646       0.622214       0.420439      -1.061624      -0.007829      -0.013296       0.005228       0.016291      -0.004980      -0.013936       0.015021      -0.018706      -0.055406      -0.028684       0.001271       0.027413              9.544477       8.818487      -1.838809       1.890744       5.856087      -1.705732      13.958858           0.000005
           46              C      12.509410       4.845396       0.331976       0.094611      24.117455 0.32323781E+03  0.70799370E+04                                 7.345764                            6.076138       0.086338       2.048025                    0.999486      25.820281      72.425180       0.652882       0.428316      -1.053248      -0.048632       0.003398       0.014959       0.050994       0.005238      -0.004479       0.001106      -0.013155      -0.130219      -0.043779       0.013665       0.030114              8.043539       7.505831      -1.428191       0.521789       5.072720      -1.217207      11.552068           0.000004
           47              C       1.241754      10.031450      11.148507      -0.009881      36.303054 0.41770189E+03  0.96797505E+04                                 9.458455                            6.769717       0.119099       2.030484                    0.999598      27.544104      77.495102       0.642396       0.411439      -1.072113       0.058316      -0.074454      -0.006471       0.094795      -0.013375       0.010493       0.005662      -0.025695       0.079096      -0.034062       0.005315       0.028748             11.504161      18.564738       1.850067      -1.664319      11.084394      -0.861766       4.863351           0.000003
           48              C      -0.200053      10.116607      11.296052       0.569487      24.848997 0.26517480E+03  0.55608465E+04                                 7.787328                            5.777160      -0.041974       2.038946                    0.999666      22.598186      63.247320       0.618827       0.471985      -1.021858      -0.083288       0.001896       0.001873       0.083331      -0.009466       0.021088       0.024950      -0.007460       0.284300      -0.063916      -0.037630       0.101545              8.918663      11.061954       0.642375      -0.803561      11.442816      -1.084001       4.251221           0.000005
           49              C       5.413031       6.309780       9.987327       0.098490      27.918255 0.32953027E+03  0.72482117E+04                                 8.105278                            6.121140       0.112817       2.052819                    0.999749      25.892837      72.636829       0.653085       0.426384      -1.055082       0.018811       0.014607       0.041567       0.047906       0.038910      -0.008947      -0.004910      -0.007253       0.017562      -0.042238       0.003261       0.038977              9.565367      10.149818      -4.986308       1.151633       9.233787       0.951079       9.312497          -0.000003
           50              C       4.399304       7.241532       9.962244      -0.177995      35.657066 0.44806561E+03  0.10630446E+05                                 9.486822                            7.118359       0.071769       2.000161                    0.999300      29.664442      86.111073       0.608761       0.424082      -1.057697       0.002536      -0.008938       0.002394       0.009595       0.013478       0.001386      -0.013816       0.015465      -0.010823      -0.022561       0.003389       0.019172             11.294133      11.207943      -5.455178       0.572856      11.370816       2.425435      11.303639          -0.000002
           51              C       6.744812       1.628084      10.294221       0.304795      36.028168 0.32683693E+03  0.71764307E+04                                 9.807117                            6.218330      -0.025839       2.028227                    0.999090      24.340865      68.291738       0.628754       0.443657      -1.044340      -0.011471       0.007820       0.045247       0.047329      -0.036110       0.005609      -0.013760       0.046599       0.001187      -0.045177      -0.000585       0.045761             13.111255       6.693699       1.900301      -3.593765      10.684027       2.908750      21.956038           0.000002
           52              C       5.983014       1.134409      12.238865      -0.018118      38.573485 0.42031078E+03  0.97645394E+04                                 9.871407                            6.811051       0.054781       2.012238                    0.999625      27.687595      78.235457       0.636995       0.413894      -1.069516       0.019849      -0.015161      -0.095053       0.098280      -0.021938       0.018464       0.012136       0.044139       0.045584      -0.044520       0.010294       0.034226             12.417407       7.961396       5.332954      -3.067622      14.988058      -2.076211      14.302766           0.000001
           53              C       6.492668       2.382762      12.302310       0.003549      39.105424 0.41863068E+03  0.97013546E+04                                 9.965256                            6.785457       0.124550       2.031048                    0.999482      27.454738      77.106099       0.640835       0.412438      -1.072050       0.030058       0.000975      -0.081329       0.086711      -0.019625      -0.002141      -0.020185       0.066679       0.021474      -0.049383       0.013823       0.035560             12.835431       6.625973       4.043589      -0.158742      16.849322       5.163257      15.030998           0.000000
           54              C       5.278075       0.318498      13.243647       0.616015      24.403622 0.25837225E+03  0.53871332E+04                                 7.797758                            5.760529      -0.159369       2.014038                    0.999281      21.974045      61.473938       0.609936       0.481626      -1.015945      -0.046943      -0.038117       0.078469       0.099065      -0.043343       0.033273      -0.006716       0.093926      -0.029403      -0.059838      -0.021297       0.081135              9.132592       5.557661       2.779746      -1.044773      10.534524       0.631903      11.305590           0.000002
           55              C       6.619671       3.355225      13.410373       0.573595      24.672089 0.25361920E+03  0.52507697E+04                                 7.667261                            5.576118      -0.013944       2.043089                    0.999384      22.466950      62.136002       0.643505       0.459741      -1.030326       0.018833       0.050394       0.054287       0.076428      -0.059836       0.041583      -0.021147       0.072367      -0.097052      -0.054364      -0.047880       0.102244              9.100199       5.674902       2.628198      -1.292636      10.358202       1.108789      11.267493           0.000001
           56              C       6.856556       2.187550       6.614446       0.078799      25.465327 0.31690769E+03  0.68975972E+04                                 7.541979                            5.957097       0.292582       2.111422                    0.999764      25.747553      71.672150       0.670152       0.419921      -1.059923       0.038218      -0.027423       0.008698       0.047836       0.001868       0.014047      -0.011976       0.024154      -0.135161      -0.049892       0.012882       0.037010              8.486324       4.654635      -1.511883      -1.019604       8.735159       0.441789      12.069178          -0.000000
           57              C       6.671466       2.406741       7.930549      -0.139411      31.149023 0.40633366E+03  0.94036230E+04                                 8.643679                            6.766068       0.103828       2.023542                    0.999465      28.501898      81.602008       0.626430       0.422495      -1.059135       0.027483       0.004137       0.002313       0.027889       0.000536      -0.006453       0.004056       0.028335      -0.092226      -0.031930       0.001708       0.030222              9.867008       5.007494      -1.210304      -0.936482       9.578596       0.270244      15.014935          -0.000000
           58              C       7.066486       1.486556       8.874837       0.089673      35.434340 0.39639402E+03  0.90664959E+04                                 9.483731                            6.702660      -0.139895       1.978949                    0.999179      25.922192      72.455770       0.630079       0.425009      -1.063452       0.016245       0.008374      -0.013213       0.022552       0.028370       0.002852       0.002992       0.004301      -0.083527      -0.028089      -0.014526       0.042614             11.872429       5.952175      -1.520704      -2.909601       9.508134       1.496478      20.156978           0.000001
           59              C       7.702257       0.348612       8.401217      -0.168630      30.607501 0.42761032E+03  0.10011796E+05                                 8.521544                            6.924042       0.071626       2.001249                    0.999345      29.241326      83.897586       0.622214       0.420439      -1.061624       0.013247       0.007912      -0.005228       0.016291      -0.004863       0.015108      -0.013842       0.018828      -0.055406      -0.028684       0.001271       0.027413              9.544471       5.879152      -1.857157      -1.717497       8.795416       1.880063      13.958846           0.000005
           60              C       7.870036       0.176976       7.045278       0.094610      24.117393 0.32323666E+03  0.70799027E+04                                 7.345737                            6.076116       0.086323       2.048021                    0.999486      25.820248      72.424942       0.652885       0.428314      -1.053249      -0.003701       0.048611      -0.014959       0.050995       0.005316       0.001133      -0.004473       0.013026      -0.130211      -0.043776       0.013664       0.030112              8.043508       5.090625      -1.443264      -1.220433       7.487888       0.514180      11.552012           0.000004
           61              C       2.221486      11.017316      10.983256      -0.009881      36.303060 0.41770189E+03  0.96797504E+04                                 9.458455                            6.769716       0.119098       2.030484                    0.999598      27.544104      77.495096       0.642396       0.411439      -1.072113       0.074816      -0.057850       0.006471       0.094795      -0.013213       0.005597       0.010528       0.026026       0.079096      -0.034062       0.005315       0.028748             11.504162      11.061588       1.803232      -0.851360      18.587547      -1.669665       4.863351           0.000004
           62              C       2.127331      12.458563      10.835711       0.569487      24.848980 0.26517448E+03  0.55608383E+04                                 7.787324                            5.777157      -0.041974       2.038946                    0.999666      22.598185      63.247316       0.618828       0.471985      -1.021858      -0.002416       0.083274      -0.001873       0.083331      -0.009419       0.024818       0.021243       0.007695       0.284300      -0.063915      -0.037630       0.101545              8.918659      11.434777       0.644696      -1.078961      11.069983      -0.810309       4.251218           0.000005
           63              C       5.969118       6.869348      12.144436       0.098490      27.918226 0.32952977E+03  0.72481982E+04                                 8.105272                            6.121135       0.112817       2.052819                    0.999749      25.892831      72.636804       0.653086       0.426384      -1.055082      -0.014489      -0.018901      -0.041567       0.047906       0.038952      -0.004854      -0.008977       0.006280       0.017562      -0.042238       0.003261       0.038977              9.565360       9.296055      -4.991632       0.943870      10.087533       1.157549       9.312491          -0.000003
           64              C       5.031057       7.877240      12.169519      -0.177995      35.657053 0.44806534E+03  0.10630438E+05                                 9.486818                            7.118356       0.071768       2.000161                    0.999300      29.664439      86.111051       0.608761       0.424081      -1.057698       0.008954      -0.002480      -0.002394       0.009595       0.013380      -0.013825       0.001300      -0.015801      -0.010823      -0.022561       0.003389       0.019172             11.294129      11.438904      -5.453738       2.421810      11.139853       0.587983      11.303631          -0.000001
           65              C       1.782093       6.952206       2.916966       0.304795      36.028194 0.32683699E+03  0.71764323E+04                                 9.807123                            6.218331      -0.025839       2.028227                    0.999090      24.340861      68.291728       0.628754       0.443657      -1.044340       0.007892      -0.011422       0.045247       0.047329      -0.036398      -0.013795       0.005523      -0.045695       0.001186      -0.045177      -0.000585       0.045762             13.111265      10.660156       1.925055       2.931129       6.717575      -3.575542      21.956065           0.000002
           66              C       1.293181       6.187342       4.861611      -0.018118      38.573493 0.42031109E+03  0.97645482E+04                                 9.871409                            6.811054       0.054781       2.012238                    0.999625      27.687594      78.235454       0.636995       0.413894      -1.069516      -0.015285       0.019754      -0.095053       0.098280      -0.022211       0.012020       0.018539      -0.043589       0.045584      -0.044520       0.010294       0.034226             12.417409      14.921212       5.376391      -2.057033       8.028237      -3.080523      14.302776           0.000001
           67              C       2.538330       6.704778       4.925055       0.003549      39.105447 0.41863115E+03  0.97013681E+04                                 9.965261                            6.785461       0.124550       2.031048                    0.999482      27.454741      77.106116       0.640835       0.412438      -1.072050       0.000788       0.030064      -0.081329       0.086711      -0.020040      -0.020171      -0.002267      -0.066184       0.021474      -0.049383       0.013823       0.035560             12.835438      16.798449       4.107078       5.164144       6.676846      -0.126517      15.031019           0.000000
           68              C       0.481686       5.477324       5.866393       0.616015      24.403596 0.25837175E+03  0.53871203E+04                                 7.797752                            5.760524      -0.159369       2.014038                    0.999281      21.974041      61.473920       0.609936       0.481626      -1.015945      -0.037824      -0.047180       0.078469       0.099065      -0.043926      -0.006923       0.033231      -0.092837      -0.029403      -0.059838      -0.021297       0.081135              9.132585      10.499622       2.810585       0.638417       5.592546      -1.040805      11.305586           0.000002
           69              C       3.509981       6.837847       6.033119       0.573595      24.672083 0.25361919E+03  0.52507696E+04                                 7.667261                            5.576118      -0.013944       2.043089                    0.999384      22.466950      62.136007       0.643505       0.459741      -1.030326       0.050276       0.019147       0.054287       0.076428      -0.060283      -0.021406       0.041450      -0.070868      -0.097052      -0.054364      -0.047880       0.102244              9.100198      10.325204       2.657219       1.116833       5.707889      -1.285692      11.267501           0.000001
           70              C       1.948577       6.672711      13.991701       0.078799      25.465351 0.31690786E+03  0.68976022E+04                                 7.541985                            5.957100       0.292603       2.111428                    0.999764      25.747561      71.672193       0.670151       0.419921      -1.059923      -0.027661       0.038046       0.008698       0.047836       0.001717      -0.012063       0.013973      -0.024199      -0.135161      -0.049892       0.012882       0.037010              8.486333       8.753872      -1.486298       0.448151       4.635925      -1.016831      12.069203          -0.000000
           71              C       2.561192       6.883722       0.553294      -0.139411      31.149068 0.40633401E+03  0.94036332E+04                                 8.643686                            6.766069       0.103827       2.023542                    0.999465      28.501917      81.602077       0.626430       0.422494      -1.059135       0.003965       0.027508       0.002313       0.027889       0.000359       0.004096      -0.006427      -0.028348      -0.092225      -0.031930       0.001707       0.030223              9.867019       9.593526      -1.181680       0.276087       4.992567      -0.934782      15.014963          -0.000000
           72              C       1.638560       7.272990       1.497583       0.089673      35.434417 0.39639473E+03  0.90665162E+04                                 9.483743                            6.702665      -0.139892       1.978949                    0.999179      25.922216      72.455853       0.630079       0.425009      -1.063452       0.008273       0.016297      -0.013213       0.022553       0.028341       0.002974       0.002870      -0.005008      -0.083527      -0.028089      -0.014525       0.042614             11.872448       9.526982      -1.498389       1.514612       5.933336      -2.900210      20.157027           0.000002
           73              C       0.496669       7.901647       1.023963      -0.168630      30.607519 0.42761082E+03  0.10011811E+05                                 8.521549                            6.924047       0.071611       2.001245                    0.999345      29.241336      83.897637       0.622214       0.420439      -1.061624       0.007829       0.013296      -0.005228       0.016291      -0.004980      -0.013936       0.015021      -0.018706      -0.055406      -0.028684       0.001271       0.027413              9.544476       8.818486      -1.838809       1.890744       5.856086      -1.705731      13.958856           0.000005
           74              C      -0.068283       7.673623      14.422533       0.094611      24.117457 0.32323784E+03  0.70799380E+04                                 7.345765                            6.076139       0.086338       2.048025                    0.999486      25.820282      72.425184       0.652881       0.428316      -1.053248       0.048632      -0.003398      -0.014959       0.050994       0.005238      -0.004479       0.001106      -0.013155      -0.130219      -0.043779       0.013665       0.030114              8.043540       7.505831      -1.428191       0.521789       5.072720      -1.217207      11.552069           0.000004
           75              C      11.199373       2.487569       3.606002      -0.009881      36.303055 0.41770191E+03  0.96797510E+04                                 9.458455                            6.769717       0.119098       2.030484                    0.999598      27.544105      77.495105       0.642396       0.411439      -1.072113      -0.058316       0.074454       0.006471       0.094795      -0.013375       0.010493       0.005662      -0.025695       0.079095      -0.034062       0.005315       0.028748             11.504161      18.564739       1.850067      -1.664319      11.084394      -0.861766       4.863351           0.000004
           76              C      12.641180       2.402412       3.458457       0.569486      24.848999 0.26517481E+03  0.55608469E+04                                 7.787329                            5.777161      -0.041974       2.038946                    0.999666      22.598188      63.247329       0.618827       0.471985      -1.021858       0.083288      -0.001896      -0.001873       0.083331      -0.009466       0.021088       0.024950      -0.007460       0.284301      -0.063916      -0.037630       0.101545              8.918664      11.061955       0.642375      -0.803561      11.442817      -1.084001       4.251221           0.000005
           77              C       7.028096       6.209239       4.767182       0.098490      27.918258 0.32953031E+03  0.72482128E+04                                 8.105279                            6.121140       0.112817       2.052819                    0.999749      25.892839      72.636838       0.653085       0.426384      -1.055082      -0.018811      -0.014607      -0.041567       0.047906       0.038910      -0.008947      -0.004910      -0.007253       0.017562      -0.042238       0.003261       0.038977              9.565368      10.149819      -4.986309       1.151634       9.233788       0.951079       9.312498          -0.000003
           78              C       8.041823       5.277487       4.792265      -0.177995      35.657068 0.44806564E+03  0.10630447E+05                                 9.486822                            7.118359       0.071768       2.000161                    0.999300      29.664443      86.111078       0.608761       0.424082      -1.057697      -0.002536       0.008938      -0.002394       0.009595       0.013478       0.001386      -0.013816       0.015465      -0.010823      -0.022561       0.003389       0.019172             11.294134      11.207944      -5.455178       0.572856      11.370817       2.425435      11.303640          -0.000001
           79              C       5.696315      10.890935       4.460288       0.304795      36.028165 0.32683691E+03  0.71764302E+04                                 9.807116                            6.218330      -0.025839       2.028227                    0.999090      24.340864      68.291731       0.628754       0.443657      -1.044340       0.011471      -0.007820      -0.045247       0.047329      -0.036110       0.005609      -0.013760       0.046599       0.001187      -0.045177      -0.000585       0.045761             13.111253       6.693698       1.900301      -3.593764      10.684026       2.908750      21.956035           0.000002
           80              C       6.458113      11.384610       2.515644      -0.018118      38.573483 0.42031076E+03  0.97645389E+04                                 9.871407                            6.811051       0.054781       2.012238                    0.999625      27.687594      78.235453       0.636995       0.413894      -1.069516      -0.019849       0.015161       0.095053       0.098280      -0.021938       0.018464       0.012136       0.044139       0.045584      -0.044520       0.010294       0.034226             12.417406       7.961395       5.332953      -3.067622      14.988058      -2.076210      14.302765           0.000001
           81              C       5.948459      10.136257       2.452199       0.003549      39.105423 0.41863066E+03  0.97013541E+04                                 9.965256                            6.785457       0.124550       2.031048                    0.999482      27.454737      77.106097       0.640835       0.412438      -1.072050      -0.030058      -0.000975       0.081329       0.086711      -0.019625      -0.002141      -0.020185       0.066679       0.021474      -0.049383       0.013823       0.035560             12.835431       6.625973       4.043589      -0.158742      16.849322       5.163257      15.030998           0.000000
           82              C       7.163052      12.200521       1.510862       0.616015      24.403621 0.25837225E+03  0.53871332E+04                                 7.797758                            5.760529      -0.159369       2.014038                    0.999281      21.974044      61.473930       0.609936       0.481626      -1.015945       0.046943       0.038117      -0.078469       0.099065      -0.043343       0.033273      -0.006716       0.093926      -0.029403      -0.059838      -0.021297       0.081135              9.132591       5.557661       2.779745      -1.044772      10.534523       0.631903      11.305588           0.000002
           83              C       5.821456       9.163794       1.344136       0.573595      24.672088 0.25361920E+03  0.52507697E+04                                 7.667261                            5.576118      -0.013944       2.043089                    0.999384      22.466950      62.136003       0.643505       0.459741      -1.030326      -0.018833      -0.050394      -0.054287       0.076428      -0.059836       0.041583      -0.021147       0.072367      -0.097052      -0.054364      -0.047880       0.102244              9.100199       5.674902       2.628198      -1.292636      10.358202       1.108789      11.267493           0.000001
           84              C       5.584571      10.331469       8.140063       0.078799      25.465328 0.31690772E+03  0.68975979E+04                                 7.541979                            5.957098       0.292582       2.111422                    0.999764      25.747554      71.672155       0.670152       0.419921      -1.059923      -0.038218       0.027423      -0.008698       0.047836       0.001868       0.014047      -0.011976       0.024154      -0.135161      -0.049892       0.012882       0.037010              8.486325       4.654635      -1.511884      -1.019604       8.735160       0.441789      12.069179          -0.000000
           85              C       5.769661      10.112278       6.823960      -0.139411      31.149023 0.40633367E+03  0.94036233E+04                                 8.643679                            6.766067       0.103828       2.023542                    0.999465      28.501898      81.602005       0.626430       0.422495      -1.059135      -0.027483      -0.004137      -0.002313       0.027889       0.000536      -0.006453       0.004056       0.028335      -0.092226      -0.031930       0.001708       0.030222              9.867008       5.007494      -1.210304      -0.936482       9.578595       0.270244      15.014933          -0.000001
           86              C       5.374641      11.032463       5.879672       0.089673      35.434337 0.39639399E+03  0.90664951E+04                                 9.483731                            6.702660      -0.139894       1.978949                    0.999179      25.922191      72.455766       0.630079       0.425009      -1.063452      -0.016245      -0.008374       0.013213       0.022552       0.028370       0.002852       0.002992       0.004301      -0.083527      -0.028089      -0.014526       0.042614             11.872428       5.952175      -1.520704      -2.909601       9.508133       1.496478      20.156976           0.000001
           87              C       4.738870      12.170407       6.353292      -0.168630      30.607504 0.42761038E+03  0.10011798E+05                                 8.521545                            6.924043       0.071626       2.001249                    0.999345      29.241327      83.897595       0.622214       0.420439      -1.061624      -0.013247      -0.007912       0.005228       0.016291      -0.004863       0.015108      -0.013842       0.018828      -0.055406      -0.028684       0.001271       0.027413              9.544472       5.879152      -1.857157      -1.717497       8.795417       1.880063      13.958847           0.000005
           88              C       4.571091      12.342043       7.709231       0.094610      24.117396 0.32323672E+03  0.70799043E+04                                 7.345738                            6.076116       0.086322       2.048020                    0.999486      25.820250      72.424953       0.652885       0.428314      -1.053249       0.003701      -0.048611       0.014959       0.050995       0.005316       0.001133      -0.004473       0.013026      -0.130211      -0.043776       0.013664       0.030112              8.043510       5.090626      -1.443265      -1.220433       7.487889       0.514180      11.552014           0.000004
           89              C      10.219641       1.501703       3.771253      -0.009881      36.303063 0.41770191E+03  0.96797511E+04                                 9.458456                            6.769716       0.119098       2.030484                    0.999598      27.544105      77.495099       0.642396       0.411439      -1.072113      -0.074816       0.057850      -0.006471       0.094795      -0.013213       0.005597       0.010528       0.026026       0.079095      -0.034062       0.005315       0.028748             11.504162      11.061588       1.803232      -0.851360      18.587548      -1.669665       4.863351           0.000004
           90              C      10.313796       0.060456       3.918798       0.569487      24.848982 0.26517448E+03  0.55608386E+04                                 7.787325                            5.777157      -0.041974       2.038946                    0.999666      22.598187      63.247327       0.618828       0.471985      -1.021858       0.002416      -0.083274       0.001873       0.083331      -0.009419       0.024818       0.021244       0.007695       0.284300      -0.063915      -0.037630       0.101545              8.918660      11.434779       0.644696      -1.078961      11.069984      -0.810309       4.251218           0.000005
           91              C       6.472009       5.649671       2.610073       0.098490      27.918227 0.32952978E+03  0.72481985E+04                                 8.105272                            6.121135       0.112817       2.052819                    0.999749      25.892832      72.636811       0.653086       0.426384      -1.055082       0.014489       0.018901       0.041567       0.047906       0.038952      -0.004854      -0.008977       0.006280       0.017562      -0.042238       0.003261       0.038977              9.565360       9.296056      -4.991632       0.943871      10.087534       1.157548       9.312492          -0.000003
           92              C       7.410070       4.641779       2.584990      -0.177995      35.657053 0.44806533E+03  0.10630438E+05                                 9.486818                            7.118356       0.071768       2.000161                    0.999300      29.664439      86.111051       0.608761       0.424081      -1.057698      -0.008954       0.002480       0.002394       0.009595       0.013380      -0.013824       0.001300      -0.015801      -0.010823      -0.022561       0.003389       0.019172             11.294130      11.438905      -5.453738       2.421810      11.139853       0.587983      11.303631          -0.000001
           93              C       3.167523       9.097414      11.065882       0.305025      34.322633 0.31847053E+03  0.69579325E+04                                 9.534834                            6.156977      -0.020026       2.032491                    0.998719      24.232123      68.149166       0.628056       0.446372      -1.041191      -0.031480       0.031284       0.000000       0.044381      -0.021799       0.024065       0.024216       0.000272       0.164900      -0.059467      -0.005684       0.065152             12.466758      16.145322      -4.982419      -0.639941      16.083131      -0.643950       5.171822           0.000001
           94              C       4.216187       8.055274      11.065882       0.063105      38.785801 0.41972296E+03  0.97266159E+04                                 9.979920                            6.841886      -0.029752       1.998753                    0.998823      26.517393      74.313806       0.631956       0.418235      -1.069018       0.007820      -0.007771      -0.000000       0.011024       0.017010      -0.003752      -0.003776      -0.000213      -0.039626      -0.013963      -0.010406       0.024369             12.706154      13.694961      -7.649736       1.235082      13.599469       1.242815      10.824033           0.000001
           95              C       9.273604       3.421605       3.688627       0.305025      34.322634 0.31847052E+03  0.69579324E+04                                 9.534834                            6.156977      -0.020026       2.032491                    0.998719      24.232123      68.149168       0.628056       0.446372      -1.041191       0.031480      -0.031284      -0.000000       0.044381      -0.021799       0.024065       0.024216       0.000272       0.164900      -0.059467      -0.005684       0.065152             12.466759      16.145323      -4.982420      -0.639941      16.083132      -0.643950       5.171822           0.000001
           96              C       8.224940       4.463745       3.688627       0.063105      38.785801 0.41972296E+03  0.97266158E+04                                 9.979920                            6.841886      -0.029752       1.998753                    0.998823      26.517393      74.313806       0.631956       0.418235      -1.069018      -0.007820       0.007771       0.000000       0.011024       0.017010      -0.003752      -0.003776      -0.000213      -0.039626      -0.013963      -0.010406       0.024369             12.706155      13.694961      -7.649736       1.235082      13.599469       1.242815      10.824033           0.000001
           97              N      11.654803       6.184168      11.158835      -0.358407      46.009819 0.59317040E+03  0.14808248E+05                                10.692912                            7.813842       0.062353       2.006533                    0.999195      30.217983      84.505753       0.635625       0.385994      -1.103885      -0.110706       0.002756      -0.072058       0.132120       0.003341      -0.024359      -0.007610      -0.085791       0.099993      -0.065583       0.022313       0.043270             13.299954      15.005997       5.603774       0.558693       9.326494      -2.360823      15.567371           0.000000
           98              N       9.562378       5.328748      11.082112      -0.347799      44.611629 0.55730865E+03  0.13660651E+05                                10.367195                            7.497143       0.252665       2.079656                    0.999401      29.293323      80.457834       0.660699       0.378205      -1.112538       0.080919       0.050390      -0.055607       0.110359      -0.016866       0.012750       0.003339      -0.008310       0.148733      -0.043740      -0.007863       0.051602             13.043961      17.537701       4.407013       3.268915       7.365813      -0.974604      14.228371           0.000000
           99              N      11.620128       5.291615       1.223149      -0.230118      33.920872 0.51722741E+03  0.12445061E+05                                 8.679979                            7.325284       0.010561       2.026221                    0.998854      27.656618      75.285384       0.654323       0.389044      -1.104596      -0.026060      -0.009703      -0.148878       0.151452      -0.023241      -0.009142       0.013804       0.034924      -0.197694      -0.068421       0.004798       0.063622              9.569482      10.196699      -1.661359       0.670073       5.762442      -1.292337      12.749305           0.000001
          100              N       1.863437       8.837746      11.166212      -0.343375      43.327371 0.56907226E+03  0.14061066E+05                                10.264259                            7.642408       0.153069       2.046182                    0.999378      29.567832      82.281167       0.644067       0.384879      -1.104608       0.005495       0.121877      -0.026374       0.124819      -0.028181       0.005645       0.020943       0.064334       0.078408      -0.061175       0.028374       0.032801             12.536957      18.735660       2.372874      -1.449626      12.965075      -1.052056       5.910137           0.000001
          101              N       6.133684       0.628482      10.972928      -0.358407      46.009811 0.59317014E+03  0.14808240E+05                                10.692911                            7.813840       0.062352       2.006532                    0.999195      30.217985      84.505760       0.635625       0.385994      -1.103885      -0.003447       0.110687       0.072058       0.132120       0.003876      -0.007458      -0.024406       0.085700       0.099993      -0.065583       0.022313       0.043270             13.299952       9.256767       5.567894      -2.364263      15.075730       0.543952      15.567358           0.000000
          102              N       6.976028       2.726204      11.049652      -0.347799      44.611632 0.55730877E+03  0.13660655E+05                                10.367195                            7.497144       0.252665       2.079656                    0.999401      29.293326      80.457845       0.660699       0.378205      -1.112538      -0.049884      -0.081231       0.055607       0.110359      -0.016813       0.003259       0.012770       0.008730       0.148733      -0.043739      -0.007863       0.051602             13.043961       7.311203       4.343189      -0.994988      17.592317       3.262767      14.228364           0.000000
          103              N       7.418276       1.063456       6.154106      -0.230118      33.920853 0.51722700E+03  0.12445048E+05                                 8.679974                            7.325280       0.010576       2.026225                    0.998854      27.656601      75.285303       0.654323       0.389044      -1.104596       0.009540       0.026120       0.148878       0.151453      -0.023457       0.013861      -0.009056      -0.034341      -0.197693      -0.068421       0.004798       0.063622              9.569474       5.783350      -1.688906      -1.296489      10.175788       0.661987      12.749284           0.000001
          104              N       3.419047      10.403095      10.965551      -0.343375      43.327378 0.56907237E+03  0.14061069E+05                                10.264259                            7.642409       0.153066       2.046181                    0.999378      29.567836      82.281176       0.644067       0.384879      -1.104608      -0.121840      -0.006255       0.026374       0.124819      -0.028580       0.020908       0.005775      -0.063626       0.078408      -0.061175       0.028374       0.032801             12.536958      12.935681       2.336676      -1.042987      18.765055      -1.456164       5.910137           0.000001
          105              N       0.786324       6.334851       3.595674      -0.358407      46.009817 0.59317037E+03  0.14808247E+05                                10.692912                            7.813842       0.062353       2.006533                    0.999195      30.217982      84.505750       0.635625       0.385994      -1.103885       0.110706      -0.002756       0.072058       0.132120       0.003341      -0.024359      -0.007610      -0.085791       0.099993      -0.065583       0.022313       0.043270             13.299954      15.005996       5.603774       0.558693       9.326494      -2.360823      15.567371           0.000000
          106              N       2.878749       7.190271       3.672397      -0.347799      44.611631 0.55730868E+03  0.13660652E+05                                10.367195                            7.497143       0.252665       2.079656                    0.999401      29.293324      80.457837       0.660699       0.378205      -1.112538      -0.080919      -0.050390       0.055607       0.110359      -0.016866       0.012750       0.003339      -0.008310       0.148733      -0.043740      -0.007863       0.051602             13.043962      17.537702       4.407013       3.268915       7.365813      -0.974604      14.228371           0.000000
          107              N       0.820999       7.227404      13.531360      -0.230118      33.920870 0.51722736E+03  0.12445060E+05                                 8.679979                            7.325283       0.010560       2.026221                    0.998854      27.656617      75.285379       0.654323       0.389044      -1.104596       0.026060       0.009703       0.148878       0.151452      -0.023241      -0.009142       0.013804       0.034924      -0.197694      -0.068421       0.004798       0.063622              9.569481      10.196698      -1.661359       0.670073       5.762442      -1.292337      12.749305           0.000001
          108              N      10.577690       3.681273       3.588297      -0.343375      43.327373 0.56907229E+03  0.14061067E+05                                10.264259                            7.642408       0.153069       2.046182                    0.999378      29.567833      82.281168       0.644067       0.384879      -1.104608      -0.005495      -0.121877       0.026374       0.124819      -0.028181       0.005645       0.020943       0.064334       0.078408      -0.061175       0.028374       0.032801             12.536957      18.735659       2.372874      -1.449626      12.965075      -1.052056       5.910137           0.000001
          109              N       6.307443      11.890537       3.781581      -0.358407      46.009804 0.59317005E+03  0.14808237E+05                                10.692909                            7.813839       0.062353       2.006532                    0.999195      30.217983      84.505750       0.635625       0.385994      -1.103885       0.003447      -0.110687      -0.072058       0.132120       0.003876      -0.007458      -0.024406       0.085700       0.099993      -0.065583       0.022313       0.043270             13.299950       9.256766       5.567893      -2.364263      15.075728       0.543952      15.567356           0.000000
          110              N       5.465099       9.792815       3.704857      -0.347799      44.611628 0.55730873E+03  0.13660653E+05                                10.367194                            7.497144       0.252665       2.079656                    0.999401      29.293325      80.457840       0.660699       0.378205      -1.112538       0.049884       0.081231      -0.055607       0.110359      -0.016813       0.003259       0.012770       0.008730       0.148733      -0.043739      -0.007863       0.051602             13.043960       7.311202       4.343189      -0.994988      17.592315       3.262767      14.228363          -0.000000
          111              N       5.022851      11.455563       8.600403      -0.230118      33.920851 0.51722696E+03  0.12445046E+05                                 8.679973                            7.325279       0.010576       2.026226                    0.998854      27.656600      75.285300       0.654323       0.389044      -1.104596      -0.009540      -0.026120      -0.148878       0.151452      -0.023457       0.013861      -0.009056      -0.034341      -0.197694      -0.068421       0.004798       0.063622              9.569474       5.783349      -1.688906      -1.296489      10.175788       0.661987      12.749284           0.000001
          112              N       9.022080       2.115924       3.788958      -0.343375      43.327376 0.56907233E+03  0.14061068E+05                                10.264259                            7.642409       0.153066       2.046181                    0.999378      29.567835      82.281175       0.644067       0.384879      -1.104608       0.121840       0.006255      -0.026374       0.124819      -0.028580       0.020908       0.005775      -0.063626       0.078408      -0.061175       0.028374       0.032801             12.536958      12.935681       2.336676      -1.042987      18.765056      -1.456164       5.910137           0.000001
          113              N       6.197864       6.085928      11.065882      -0.210826      35.376596 0.48513728E+03  0.11460209E+05                                 8.878948                            7.032805       0.147553       2.081858                    0.999156      26.853531      71.869336       0.678195       0.382317      -1.112066      -0.092961       0.092382      -0.000000       0.131058       0.031292       0.008893       0.008949      -0.000390       0.173891      -0.060274      -0.000416       0.060690             10.390792      10.191027      -4.952918       1.093211      10.129203       1.100059      10.852146          -0.000004
          114              N       6.243263       6.433091       3.688627      -0.210826      35.376599 0.48513732E+03  0.11460210E+05                                 8.878949                            7.032805       0.147553       2.081858                    0.999156      26.853532      71.869341       0.678195       0.382317      -1.112066       0.092961      -0.092382       0.000000       0.131058       0.031292       0.008893       0.008949      -0.000390       0.173891      -0.060274      -0.000416       0.060690             10.390793      10.191028      -4.952919       1.093211      10.129204       1.100059      10.852147          -0.000004
          115              O       0.181177       7.436038       9.208289      -0.489324      32.384722 0.45802076E+03  0.10580662E+05                                 8.078540                            6.625924       0.366777       2.187417                    0.997578      26.388129      68.047788       0.737631       0.359450      -1.138367      -0.009482       0.011474      -0.004610       0.015582      -0.021511       0.043186       0.053046       0.008274      -0.082766      -0.086941       0.035694       0.051247              9.185918      12.759989       3.460408       1.926003       6.385862       1.374944       8.411903           0.000002
          116              O      11.465241       7.233127       7.718084      -0.481716      24.566105 0.34049129E+03  0.73554053E+04                                 6.700696                            5.650798       0.189766       2.160868                    0.997200      24.921860      63.597912       0.806233       0.351678      -1.136548       0.025337      -0.015704       0.038737       0.048879      -0.026810       0.081114       0.027342       0.032528       0.090474      -0.091071      -0.007115       0.098186              7.254315       7.669288       0.689741       2.096243       4.333329      -0.078764       9.760327           0.000005
          117              O       7.882308       5.036404       8.976643      -0.558695      38.273301 0.56182351E+03  0.13626630E+05                                 8.966262                            7.321535       0.258835       2.133841                    0.997020      27.558151      72.262203       0.705800       0.357796      -1.142354       0.024378       0.016294      -0.001719       0.029373       0.014595      -0.066643      -0.007633       0.001752      -0.108730      -0.080795       0.012066       0.068729             10.198460      13.579924       3.961236      -1.419248       8.490000      -0.547191       8.525456          -0.000002
          118              O       9.205367       6.196215       7.619228      -0.562590      31.168681 0.44003793E+03  0.10004074E+05                                 7.689044                            6.349421       0.936186       2.367351                    0.998762      26.329649      66.056076       0.784169       0.343565      -1.158195      -0.013111      -0.033011       0.011312       0.037277       0.001396      -0.059930      -0.022737      -0.051247       0.075655      -0.075612       0.006884       0.068729              8.580560       7.362550       1.328530      -0.408105       5.759041      -1.867821      12.620088          -0.000002
          119              O      12.084529       9.067413      11.511468      -0.524782      33.204790 0.49006141E+03  0.11548847E+05                                 8.269132                            6.914677       0.155367       2.108463                    0.996078      27.276419      71.751633       0.710384       0.365868      -1.129904       0.019361       0.021021      -0.017695       0.033613       0.029576       0.011733      -0.003528      -0.149762       0.111275      -0.100138       0.038106       0.062032              9.197719       9.140089       4.011599      -0.681852      12.781369      -1.430696       5.671700           0.000002
          120              O      12.145708      11.270527      11.220804      -0.490156      26.358236 0.36956433E+03  0.80808254E+04                                 6.878868                            5.774042       0.492050       2.228085                    0.998717      25.710028      64.229883       0.828017       0.338299      -1.157257       0.015666      -0.020903       0.001055       0.026143      -0.005316       0.012555      -0.012079      -0.232331      -0.058902      -0.108185      -0.018965       0.127150              7.334779       7.475443      -1.113977      -0.111570      10.480075      -0.707545       4.048820           0.000013
          121              O       4.810227      12.094070      12.923474      -0.489324      32.384733 0.45802125E+03  0.10580676E+05                                 8.078542                            6.625927       0.366777       2.187417                    0.997578      26.388130      68.047791       0.737631       0.359450      -1.138367      -0.011533       0.009410       0.004610       0.015582      -0.021561       0.052775       0.043516      -0.007737      -0.082767      -0.086941       0.035694       0.051247              9.185920       6.342920       3.420358       1.362897      12.802935       1.934547       8.411904           0.000002
          122              O       5.083561       0.811494      14.413680      -0.481716      24.566156 0.34049259E+03  0.73554413E+04                                 6.700711                            5.650814       0.189765       2.160867                    0.997200      24.921876      63.598015       0.806231       0.351678      -1.136548       0.015861      -0.025239      -0.038737       0.048879      -0.027011       0.026835       0.081283      -0.031857       0.090474      -0.091071      -0.007115       0.098186              7.254329       4.324862       0.668870      -0.091849       7.677780       2.095707       9.760345           0.000005
          123              O       7.257880       4.408067      13.155120      -0.558695      38.273298 0.56182335E+03  0.13626625E+05                                 8.966262                            7.321533       0.258835       2.133841                    0.997020      27.558148      72.262192       0.705801       0.357796      -1.142354      -0.016142      -0.024479       0.001719       0.029373       0.014583      -0.007217      -0.066689      -0.002117      -0.108730      -0.080795       0.012066       0.068729             10.198460       8.440751       3.929161      -0.538323      13.629176      -1.422637       8.525454          -0.000001
          124              O       6.106349       3.077795      14.512535      -0.562590      31.168681 0.44003805E+03  0.10004077E+05                                 7.689044                            6.349422       0.936187       2.367351                    0.998762      26.329650      66.056078       0.784169       0.343565      -1.158195       0.032928       0.013316      -0.011312       0.037277       0.001715      -0.022362      -0.060071       0.051208       0.075656      -0.075612       0.006883       0.068729              8.580559       5.742521       1.318419      -1.865238       7.379072      -0.419753      12.620083          -0.000002
          125              O       3.253176       0.180769      10.620296      -0.524782      33.204781 0.49006115E+03  0.11548839E+05                                 8.269130                            6.914675       0.155367       2.108463                    0.996078      27.276418      71.751626       0.710384       0.365868      -1.129904      -0.020899      -0.019492       0.017695       0.033613       0.030508      -0.003602       0.011711       0.149012       0.111275      -0.100138       0.038106       0.062032              9.197717      12.731152       4.034013      -1.426407       9.190305      -0.690766       5.671696           0.000002
          126              O       1.050488       0.105841      10.910959      -0.490156      26.358214 0.36956379E+03  0.80808105E+04                                 6.878864                            5.774037       0.492051       2.228085                    0.998717      25.710022      64.229853       0.828018       0.338299      -1.157257       0.021000      -0.015536      -0.001055       0.026143      -0.003865      -0.012157       0.012480       0.232445      -0.058902      -0.108184      -0.018965       0.127150              7.334775      10.493859      -1.095140      -0.706834       7.461648      -0.115984       4.048817           0.000013
          127              O      12.259950       5.082981       5.546220      -0.489324      32.384713 0.45802061E+03  0.10580658E+05                                 8.078538                            6.625922       0.366777       2.187417                    0.997578      26.388128      68.047779       0.737632       0.359450      -1.138367       0.009482      -0.011474       0.004610       0.015582      -0.021511       0.043186       0.053046       0.008274      -0.082767      -0.086941       0.035694       0.051247              9.185916      12.759986       3.460406       1.926002       6.385861       1.374943       8.411901           0.000003
          128              O       0.975886       5.285892       7.036425      -0.481716      24.566101 0.34049124E+03  0.73554037E+04                                 6.700695                            5.650797       0.189766       2.160868                    0.997200      24.921861      63.597910       0.806233       0.351678      -1.136549      -0.025337       0.015704      -0.038737       0.048879      -0.026810       0.081114       0.027342       0.032528       0.090474      -0.091071      -0.007115       0.098185              7.254313       7.669286       0.689741       2.096243       4.333328      -0.078764       9.760325           0.000005
          129              O       4.558819       7.482615       5.777866      -0.558695      38.273301 0.56182352E+03  0.13626630E+05                                 8.966262                            7.321535       0.258835       2.133841                    0.997020      27.558151      72.262203       0.705801       0.357796      -1.142354      -0.024378      -0.016294       0.001719       0.029373       0.014595      -0.066643      -0.007633       0.001753      -0.108730      -0.080795       0.012066       0.068729             10.198460      13.579925       3.961235      -1.419248       8.489999      -0.547190       8.525456          -0.000001
          130              O       3.235760       6.322804       7.135281      -0.562590      31.168681 0.44003794E+03  0.10004074E+05                                 7.689044                            6.349421       0.936186       2.367351                    0.998762      26.329650      66.056077       0.784169       0.343565      -1.158195       0.013111       0.033011      -0.011312       0.037277       0.001396      -0.059930      -0.022737      -0.051247       0.075655      -0.075612       0.006884       0.068729              8.580560       7.362550       1.328530      -0.408105       5.759041      -1.867821      12.620088          -0.000002
          131              O       0.356598       3.451606       3.243041      -0.524782      33.204801 0.49006161E+03  0.11548853E+05                                 8.269134                            6.914679       0.155366       2.108463                    0.996078      27.276422      71.751647       0.710384       0.365868      -1.129904      -0.019361      -0.021021       0.017695       0.033613       0.029576       0.011733      -0.003528      -0.149763       0.111275      -0.100139       0.038107       0.062032              9.197722       9.140092       4.011600      -0.681852      12.781373      -1.430696       5.671702           0.000002
          132              O       0.295419       1.248492       3.533705      -0.490156      26.358246 0.36956450E+03  0.80808300E+04                                 6.878871                            5.774044       0.492050       2.228085                    0.998717      25.710029      64.229893       0.828017       0.338299      -1.157257      -0.015666       0.020903      -0.001055       0.026143      -0.005316       0.012555      -0.012079      -0.232331      -0.058902      -0.108185      -0.018965       0.127150              7.334782       7.475446      -1.113977      -0.111570      10.480080      -0.707545       4.048821           0.000013
          133              O       7.630900       0.424949       1.831035      -0.489324      32.384725 0.45802111E+03  0.10580672E+05                                 8.078541                            6.625926       0.366777       2.187417                    0.997578      26.388127      68.047780       0.737631       0.359450      -1.138367       0.011533      -0.009410      -0.004610       0.015582      -0.021561       0.052775       0.043516      -0.007737      -0.082767      -0.086941       0.035694       0.051247              9.185918       6.342919       3.420357       1.362897      12.802932       1.934546       8.411902           0.000002
          134              O       7.357566      11.707525       0.340829      -0.481716      24.566146 0.34049242E+03  0.73554365E+04                                 6.700708                            5.650812       0.189765       2.160867                    0.997200      24.921873      63.597998       0.806231       0.351678      -1.136548      -0.015861       0.025239       0.038737       0.048879      -0.027011       0.026835       0.081283      -0.031856       0.090474      -0.091071      -0.007115       0.098186              7.254326       4.324861       0.668870      -0.091848       7.677777       2.095706       9.760340           0.000005
          135              O       5.183247       8.110952       1.599389      -0.558695      38.273300 0.56182338E+03  0.13626626E+05                                 8.966262                            7.321534       0.258835       2.133841                    0.997020      27.558148      72.262194       0.705801       0.357796      -1.142354       0.016142       0.024479      -0.001719       0.029373       0.014583      -0.007217      -0.066689      -0.002117      -0.108730      -0.080795       0.012066       0.068729             10.198461       8.440752       3.929161      -0.538323      13.629177      -1.422638       8.525454          -0.000002
          136              O       6.334778       9.441224       0.241974      -0.562590      31.168682 0.44003807E+03  0.10004077E+05                                 7.689045                            6.349422       0.936186       2.367351                    0.998762      26.329650      66.056080       0.784169       0.343565      -1.158195      -0.032928      -0.013316       0.011312       0.037277       0.001715      -0.022362      -0.060071       0.051208       0.075655      -0.075612       0.006883       0.068729              8.580559       5.742521       1.318419      -1.865238       7.379072      -0.419753      12.620084          -0.000002
          137              O       9.187951      12.338250       4.134213      -0.524782      33.204790 0.49006129E+03  0.11548844E+05                                 8.269132                            6.914677       0.155366       2.108463                    0.996078      27.276419      71.751634       0.710384       0.365868      -1.129904       0.020899       0.019492      -0.017695       0.033613       0.030508      -0.003602       0.011711       0.149012       0.111275      -0.100138       0.038106       0.062032              9.197720      12.731156       4.034014      -1.426408       9.190307      -0.690766       5.671697           0.000002
          138              O      11.390639      12.413178       3.843550      -0.490156      26.358239 0.36956421E+03  0.80808221E+04                                 6.878869                            5.774041       0.492050       2.228085                    0.998717      25.710028      64.229885       0.828017       0.338299      -1.157257      -0.021000       0.015536       0.001055       0.026143      -0.003865      -0.012157       0.012480       0.232445      -0.058902      -0.108184      -0.018965       0.127150              7.334781      10.493868      -1.095141      -0.706835       7.461654      -0.115984       4.048820           0.000013

******************************************************
Auxiliary information for the entire system
The total spin magnetic moment of the unit cell is   0.000164
The total net atomic charge of the unit cell is   0.000008
Accuracy of reproducing the electrostatic potential in the unit cell:
  The inner radius (bohr) =    5.0000
  The outer radius (bohr) =   12.0000
  Valid grid points have density less than (e/(bohr^3)) =    0.0001
  The number of valid grid points were=       104756
  The rms potential error without charges in kcal/mol is=      6.36961
  The rms potential error with partial charges in kcal/mol is=      1.07156
  The RRMSE value at monopole order=      0.16823
  The rms potential error with partial charges and cloud penetration in kcal/mol is=      1.05722
  The RRMSE value at monopole order with cloud penetration is=      0.16598
  The rms potential error with partial charges and atomic dipoles in kcal/mol is=      0.47761
  The RRMSE value at dipole order=      0.07498
  The rms potential error with partial charges, atomic dipoles and cloud penetration in kcal/mol is=      0.47043
  The RRMSE value at dipole order with cloud penetration=      0.07386

******************************************************
The electron densities and ab initio electrostatic potential were computed in VASP using the PBE functional and
projector augmented wave method. See the main text of the journal article for a description of computational details.
The atomic charges, dipoles, and quadrupoles were computed with the DDEC6 method as described in
(a) T. A. Manz and N. Gabaldon Limas, RSC Adv. 6 (2016) 47771-47801 DOI: 10.1039/c6ra04656h
(b) N. Gabaldon Limas and T. A. Manz, RSC Adv. 8 (2018) 2678-2707 DOI: 10.1039/c7ra11829e.
For each atom in the material, the electron cloud parameters were fit to the spherically averaged atom-in-material
electron density using radial positions for which this density was between 10^-4 and 10^-2 electrons per cubic bohr.
The polarizabilities, dispersion coefficients, and quantum Drude oscillator (QDO) parameters were fit using the MCLF method.
The magnetic structure of the system was optimized in VASP from the default ferromagnetic initial guess using spin polarization.
The atomic spin moments (ASMs) were computed on this optimized magnetic structure using the DDEC6 partition as inputs
to the method of T. A. Manz and D. S. Sholl, J. Chem. Theory Comput. 7 (2011) 4146-4164 DOI: 10.1021/ct200539n.
The RMSE and RRMSE were computed using a uniform grid with Ewald summation.
