# Supplementary material for: A collection of forcefield precursors for metal–organic frameworks
Source: RSC Adv. 2019 Nov 13;9(63):36492–507. doi: 10.1039/c9ra07327b (PMC9075174; doi:10.1039/c9ra07327b)
Supplement: RA-009-C9RA07327B-s5550 [file RA-009-C9RA07327B-s5550.xyz]

   60
jmolscript: load "" {1 1 1} spacegroup "x,y,z" unitcell [{      9.376000     0.000000     0.000000 }, {     -3.453421     9.320809     0.000000 }, {     -1.551118    -1.205240    11.206139 }]
La     3.394405     8.855889     0.188039     1.906401
La     0.977056    -0.740320    11.018100     1.906402
H      1.193347     4.592501     0.449366     0.127348
H     -1.245119     7.027954     2.486642     0.139925
H      7.054493     3.204468     1.828842     0.144427
H     -1.131821     5.043747     4.807434     0.134712
H     -1.004346     5.983701     6.935479     0.119354
H      4.745603     7.640425     6.428962     0.116834
H      4.619927     6.711173     4.305399     0.146057
H      3.178114     3.523068    10.756773     0.127348
H      5.616580     1.087615     8.719497     0.139925
H     -2.683032     4.911101     9.377297     0.144427
H      5.503282     3.071822     6.398705     0.134712
H      5.375807     2.131868     4.270660     0.119354
H     -0.374142     0.475144     4.777177     0.116834
H     -0.248466     1.404396     6.900740     0.146057
C     -0.245904     2.382713     0.335064     0.637130
C     -0.539204     3.684800     0.993985    -0.014389
C      0.389017     4.740510     0.893129    -0.146764
C      0.145326     5.970706     1.423180     0.010064
C      1.134432     7.069412     1.191213     0.625856
C     -1.042083     6.187988     2.141493    -0.228667
C     -1.902896     5.120113     2.320791     0.279791
C     -1.696097     3.885931     1.732469    -0.204427
C     -2.935070     5.840658     4.356947     0.278565
C     -1.819483     5.580401     5.130170    -0.230700
C     -1.748513     6.137436     6.398705    -0.083135
C     -2.803833     6.932214     6.869363    -0.050381
C     -2.669302     7.586860     8.209617     0.581292
C      5.452367     7.134441     6.098381    -0.083095
C      5.376357     6.582877     4.830967    -0.202031
C      4.617365     5.732856    10.871075     0.637130
C      4.910665     4.430769    10.212154    -0.014389
C      3.982444     3.375059    10.313010    -0.146765
C      4.226135     2.144863     9.782959     0.010064
C      3.237029     1.046157    10.014926     0.625856
C      5.413544     1.927581     9.064646    -0.228667
C      6.274357     2.995456     8.885348     0.279791
C      6.067558     4.229638     9.473670    -0.204427
C     -2.069469     2.274911     6.849192     0.278565
C      6.190944     2.535168     6.075969    -0.230700
C      6.119974     1.978133     4.807434    -0.083135
C      7.175294     1.183355     4.336776    -0.050381
C      7.040763     0.528709     2.996522     0.581292
C     -1.080906     0.981128     5.107758    -0.083095
C     -1.004896     1.532692     6.375172    -0.202031
O      8.204712     1.492994     0.348511    -0.662194
O     -0.671040     1.008106    11.010032    -0.607643
O      2.344208     6.824845     1.324566    -0.552158
O      0.710336     8.234343     0.880803    -0.698859
O      6.296984     5.293820     3.071603    -0.234834
O     -1.652819     7.389848     8.923448    -0.631656
O     -0.122439    -0.940063     8.636571    -0.616824
O     -3.833251     6.622575    10.857628    -0.662195
O      5.042501     7.107463     0.196107    -0.607643
O      2.027253     1.290724     9.881573    -0.552158
O      3.661125    -0.118774    10.325336    -0.698859
O     -1.925523     2.821749     8.134536    -0.234834
O      6.024280     0.725721     2.282691    -0.631655
O      7.947321    -0.265177     2.569568    -0.616824

The following XYZ coordinates are in angstroms. Other properties are in atomic units.
The sperically averaged electron density of each atom fit to a function of the form exp(a - br)
eigen_1, eigen_2 and eigen_3 are the three eigenvalues of traceless quadrupole moment tensor
  atom number  atomic symbol              X              Y              Z     net charge C6 coefficient C8 coefficient C10 coefficient fluctuating dipole atomic polarizability isotropic forcefield polarizability              a              b squared Pearson coefficient          <r^3>          <r^4>         wp_QDO          m_QDO          q_QDO       dipole_x       dipole_y       dipole_z         dipole            Qxy            Qxz            Qyz     Q(x^2-y^2)  Q(3z^2 - R^2)        eigen_1        eigen_2        eigen_3 static polarizability      alpha(xx)      alpha(xy)      alpha(xz)      alpha(yy)      alpha(yz)      alpha(zz) atomic spin moment
            1             La       3.394405       8.855889       0.188039       1.906401     198.193123 0.53206316E+04  0.21269839E+06                                24.310054                           21.320592       1.464946       2.052550                    0.999681     103.678367     284.711429       0.478232       0.320381      -1.249889       0.007834       0.020079       0.012032       0.024684       0.032563       0.024467       0.030648      -0.026485       0.295840      -0.084522      -0.026362       0.110884             27.443225      30.087205       1.963366       1.086025      31.632294      -0.141309      20.610176           0.000118
            2             La       0.977056      -0.740320      11.018100       1.906402     198.193266 0.53206357E+04  0.21269860E+06                                24.310071                           21.320604       1.464940       2.052548                    0.999681     103.678357     284.711460       0.478232       0.320381      -1.249889      -0.007836      -0.020082      -0.012034       0.024688       0.032562       0.024468       0.030647      -0.026485       0.295834      -0.084520      -0.026361       0.110882             27.443246      30.087228       1.963367       1.086030      31.632323      -0.141314      20.610186           0.000103
            3              H       1.193347       4.592501       0.449366       0.127348       1.064466 0.79400851E+01  0.78010117E+02                                 1.736615                            1.660270      -1.140133       2.346173                    0.996909       3.518661       9.940260       0.478869       1.301857      -0.704025       0.034771      -0.005473      -0.020091       0.040529       0.000277      -0.009901      -0.000012       0.015261      -0.000839      -0.007529      -0.006907       0.014436              1.761391       2.116512      -0.072132      -0.328867       1.607089       0.126938       1.560573           0.000004
            4              H      -1.245119       7.027954       2.486642       0.139925       1.103888 0.84999568E+01  0.84898572E+02                                 1.790194                            1.728723      -1.117834       2.369291                    0.996497       3.444230       9.792813       0.465112       1.318454      -0.702187      -0.008853       0.034102       0.012123       0.037260      -0.001732      -0.002107       0.011380      -0.005528      -0.037120      -0.017380       0.002960       0.014421              1.804476       1.574166      -0.134999      -0.168263       2.149797       0.242768       1.689467           0.000004
            5              H       7.054493       3.204468       1.828842       0.144427       0.993228 0.74030185E+01  0.72608217E+02                                 1.758598                            1.679993      -1.395377       2.240490                    0.993014       3.718704      11.051722       0.436809       1.429674      -0.676962      -0.024472      -0.026426       0.002184       0.036083       0.004296      -0.003836       0.000110       0.008256      -0.023100      -0.008743      -0.001741       0.010484              1.794213       1.709932       0.399482      -0.114076       2.101639      -0.071676       1.571068           0.000001
            6              H      -1.131821       5.043747       4.807434       0.134712       1.102987 0.83452538E+01  0.82366216E+02                                 1.740545                            1.674269      -0.937821       2.447522                    0.998777       3.336198       9.206474       0.492668       1.259628      -0.715464       0.029912      -0.022837      -0.004303       0.037879      -0.011396       0.005297       0.007570       0.019089      -0.012382      -0.018566       0.001499       0.017067              1.754375       1.783802      -0.352338      -0.273107       1.721104       0.208859       1.758220           0.000001
            7              H      -1.004346       5.983701       6.935479       0.119354       1.135623 0.85046238E+01  0.83558226E+02                                 1.705622                            1.637151      -0.964772       2.426236                    0.998429       3.295648       8.803043       0.527495       1.181826      -0.733736       0.033288      -0.009421       0.021522       0.040743      -0.012385       0.004325       0.003942       0.019864      -0.011264      -0.016360      -0.001624       0.017984              1.709691       1.858873      -0.095307       0.374229       1.444491      -0.028441       1.825708           0.000005
            8              H       4.745603       7.640425       6.428962       0.116834       1.199766 0.89648303E+01  0.89722274E+02                                 1.802462                            1.704470      -1.109978       2.355911                    0.996501       3.451910       9.468564       0.503594       1.215256      -0.724784      -0.030720       0.021410       0.011501       0.039171      -0.008501       0.002606       0.004716       0.027333      -0.008660      -0.016659      -0.000953       0.017613              1.837719       1.939699      -0.482005      -0.216021       1.877125       0.218977       1.696333           0.000005
            9              H       4.619927       6.711173       4.305399       0.146057       1.039058 0.74195804E+01  0.71099288E+02                                 1.670720                            1.576215      -0.919361       2.467931                    0.998976       3.208718       8.721070       0.509023       1.255692      -0.716121      -0.031035       0.008818      -0.020756       0.038363      -0.008643       0.004975       0.007872       0.020345       0.004608      -0.018318       0.005285       0.013033              1.701678       1.936795      -0.197707       0.414809       1.445202      -0.066728       1.723037           0.000002
           10              H       3.178114       3.523068      10.756773       0.127348       1.064467 0.79400940E+01  0.78010230E+02                                 1.736616                            1.660271      -1.140134       2.346173                    0.996909       3.518663       9.940268       0.478869       1.301858      -0.704025      -0.034771       0.005473       0.020091       0.040529       0.000277      -0.009902      -0.000012       0.015261      -0.000839      -0.007529      -0.006907       0.014436              1.761392       2.116513      -0.072132      -0.328867       1.607090       0.126938       1.560574           0.000004
           11              H       5.616580       1.087615       8.719497       0.139925       1.103885 0.84999288E+01  0.84898219E+02                                 1.790191                            1.728720      -1.117832       2.369293                    0.996497       3.444224       9.792790       0.465112       1.318454      -0.702187       0.008853      -0.034102      -0.012123       0.037260      -0.001732      -0.002107       0.011380      -0.005529      -0.037120      -0.017380       0.002959       0.014421              1.804473       1.574164      -0.134999      -0.168262       2.149792       0.242767       1.689464           0.000004
           12              H      -2.683032       4.911101       9.377297       0.144427       0.993228 0.74030159E+01  0.72608180E+02                                 1.758597                            1.679992      -1.395376       2.240490                    0.993014       3.718703      11.051715       0.436810       1.429673      -0.676962       0.024472       0.026426      -0.002184       0.036084       0.004296      -0.003836       0.000110       0.008256      -0.023099      -0.008743      -0.001741       0.010484              1.794212       1.709931       0.399482      -0.114076       2.101638      -0.071676       1.571067           0.000001
           13              H       5.503282       3.071822       6.398705       0.134712       1.102988 0.83452676E+01  0.82366398E+02                                 1.740547                            1.674271      -0.937822       2.447522                    0.998777       3.336201       9.206489       0.492667       1.259629      -0.715464      -0.029912       0.022837       0.004303       0.037879      -0.011396       0.005298       0.007570       0.019089      -0.012381      -0.018566       0.001499       0.017067              1.754378       1.783805      -0.352339      -0.273108       1.721106       0.208859       1.758223           0.000001
           14              H       5.375807       2.131868       4.270660       0.119354       1.135629 0.85046796E+01  0.83558943E+02                                 1.705631                            1.637158      -0.964775       2.426235                    0.998429       3.295657       8.803087       0.527493       1.181829      -0.733735      -0.033288       0.009421      -0.021522       0.040743      -0.012386       0.004325       0.003942       0.019864      -0.011264      -0.016360      -0.001624       0.017984              1.709699       1.858882      -0.095307       0.374231       1.444497      -0.028441       1.825718           0.000005
           15              H      -0.374142       0.475144       4.777177       0.116834       1.199769 0.89648635E+01  0.89722711E+02                                 1.802467                            1.704474      -1.109980       2.355910                    0.996501       3.451916       9.468593       0.503592       1.215258      -0.724784       0.030720      -0.021410      -0.011501       0.039171      -0.008501       0.002606       0.004716       0.027333      -0.008659      -0.016659      -0.000953       0.017613              1.837724       1.939705      -0.482007      -0.216022       1.877130       0.218978       1.696337           0.000005
           16              H      -0.248466       1.404396       6.900740       0.146057       1.039059 0.74195882E+01  0.71099387E+02                                 1.670722                            1.576217      -0.919361       2.467931                    0.998976       3.208721       8.721082       0.509022       1.255692      -0.716121       0.031035      -0.008818       0.020756       0.038363      -0.008643       0.004975       0.007872       0.020345       0.004608      -0.018318       0.005285       0.013033              1.701679       1.936796      -0.197708       0.414809       1.445203      -0.066728       1.723038           0.000002
           17              C      -0.245904       2.382713       0.335064       0.637130      23.503361 0.24877611E+03  0.51675506E+04                                 7.642532                            5.659923      -0.178611       2.000196                    0.999233      22.425579      63.794978       0.610642       0.482885      -1.009517       0.002533      -0.059199      -0.049854       0.077436       0.004774       0.020071      -0.061785       0.024046       0.243454      -0.079566      -0.027882       0.107448              9.003567       9.439342      -0.422063      -2.217498      11.353028       2.476675       6.218331           0.000004
           18              C      -0.539204       3.684800       0.993985      -0.014389      36.587224 0.45206886E+03  0.10692654E+05                                 9.627178                            7.117181      -0.132092       1.962154                    0.999005      27.646764      78.760236       0.616286       0.420187      -1.065756      -0.021345       0.046710       0.020956       0.055467       0.017343      -0.005405      -0.011855       0.028517      -0.014522      -0.024128      -0.003899       0.028026             11.665130       9.864506      -0.029577      -3.048462      16.458080       4.066805       8.672804          -0.000002
           19              C       0.389017       4.740510       0.893129      -0.146764      33.956936 0.45884895E+03  0.11004327E+05                                 9.280816                            7.290681      -0.144144       1.921351                    0.999346      30.500608      90.435471       0.587915       0.434408      -1.046279      -0.024326      -0.003549       0.005466       0.025184      -0.015677       0.001417      -0.016880       0.058340       0.116069      -0.055208       0.012760       0.042448             10.531836       9.585790       2.329856      -1.437852      15.524727       2.272501       6.484992           0.000006
           20              C       0.145326       5.970706       1.423180       0.010064      35.961066 0.42092601E+03  0.97576373E+04                                 9.450111                            6.830078      -0.061097       1.994899                    0.999144      26.733526      74.835330       0.635756       0.415601      -1.071129      -0.038103      -0.024619       0.014802       0.047719      -0.018638       0.017914      -0.002200       0.017291       0.019353      -0.026066      -0.003382       0.029449             11.513485      12.789779       4.360799      -3.117470      14.713390       0.531690       7.037286          -0.000000
           21              C       1.134432       7.069412       1.191213       0.625856      23.838926 0.24256920E+03  0.49785178E+04                                 7.642847                            5.525945      -0.019876       2.059235                    0.999533      21.765901      60.415825       0.632169       0.472073      -1.021035       0.027650       0.059350       0.008661       0.066046      -0.028155      -0.003970       0.063903      -0.032387       0.343767      -0.094795      -0.043502       0.138297              9.239012      11.970590       2.968320       0.139713      11.132797      -1.572225       4.613649           0.000010
           22              C      -1.042083       6.187988       2.141493      -0.228667      33.591402 0.49554979E+03  0.12087485E+05                                 9.122883                            7.506565      -0.100054       1.928748                    0.998771      31.337355      93.004794       0.588886       0.426409      -1.053573       0.028573       0.018190      -0.016027       0.037472      -0.036363       0.027802       0.014321      -0.001380       0.033286      -0.055518       0.018733       0.036785             10.057241      11.340121       1.658218      -4.272207      10.205208       0.035147       8.626396          -0.000000
           23              C      -1.902896       5.120113       2.320791       0.279791      31.049621 0.36752073E+03  0.83004629E+04                                 8.879894                            6.608887      -0.093429       1.998382                    0.999709      25.067760      71.064665       0.608526       0.445663      -1.044352      -0.066341       0.008485       0.027084       0.072157      -0.008969      -0.024396       0.006066       0.056248      -0.024994      -0.026050      -0.019324       0.045374             10.681452       9.216994      -0.200358      -4.777328      11.385950       3.067820      11.441411          -0.000001
           24              C      -1.696097       3.885931       1.732469      -0.204427      35.253577 0.49221758E+03  0.12025266E+05                                 9.553083                            7.564124      -0.278902       1.880263                    0.997953      31.242329      93.793786       0.575145       0.435905      -1.044365       0.012561      -0.019152      -0.026665       0.035151       0.011364       0.023165      -0.030778       0.033293       0.021155      -0.048497       0.011461       0.037035             10.955428       9.309372      -0.638370      -3.644745      13.525611       3.684814      10.031300          -0.000003
           25              C      -2.935070       5.840658       4.356947       0.278565      30.641044 0.36660865E+03  0.82508984E+04                                 8.723388                            6.551728      -0.006483       2.019749                    0.999789      24.995143      70.071707       0.619822       0.439077      -1.051273      -0.014076      -0.028200      -0.059992       0.067767       0.003203       0.008834       0.028482      -0.004574       0.141747      -0.031623      -0.026957       0.058580             10.370063       8.847144      -3.164018      -1.774240       7.417905       3.597537      14.845141           0.000000
           26              C      -1.819483       5.580401       5.130170      -0.230700      32.773243 0.47121978E+03  0.11318732E+05                                 8.856048                            7.230517       0.063595       1.979666                    0.999471      30.826685      89.967437       0.612894       0.416051      -1.063024       0.018569      -0.001667       0.047003       0.050566      -0.024395      -0.009629       0.004957       0.010115      -0.057148      -0.021821      -0.014644       0.036465              9.724395       7.444328      -1.823836       0.119089       7.147780       2.850924      14.581079          -0.000000
           27              C      -1.748513       6.137436       6.398705      -0.083135      31.249418 0.42373187E+03  0.99272089E+04                                 8.688663                            6.940702      -0.017555       1.967855                    0.999635      29.261920      84.783613       0.613230       0.426331      -1.054868      -0.015968      -0.011320      -0.022356       0.029714      -0.007859       0.011159      -0.006029       0.014804      -0.049778      -0.020675      -0.002442       0.023117              9.598513       7.630555      -1.983930      -0.171120       7.558132       3.534303      13.606852           0.000003
           28              C      -2.803833       6.932214       6.869363      -0.050381      36.077577 0.45131338E+03  0.10635568E+05                                 9.436083                            7.050639       0.053568       2.020190                    0.999371      27.579206      77.592041       0.629236       0.413057      -1.073823      -0.001086      -0.015892      -0.042456       0.045346      -0.012961       0.002838       0.004248      -0.002260      -0.003620      -0.014296       0.000577       0.013719             11.082247       8.542518      -2.065925       1.280848       8.259019       4.258589      16.445202           0.000005
           29              C      -2.669302       7.586860       8.209617       0.581292      23.383122 0.26599025E+03  0.55981429E+04                                 7.558338                            5.789102      -0.084703       2.017325                    0.999652      22.993321      65.071847       0.615942       0.472485      -1.018684       0.012938       0.029346       0.042996       0.053640       0.042630      -0.030345      -0.070597      -0.031593      -0.163586      -0.092121      -0.015882       0.108003              8.743676       6.925429      -1.139173       1.286355       6.939509       3.097993      12.366089           0.000002
           30              C       5.452367       7.134441       6.098381      -0.083095      30.969884 0.41418175E+03  0.96583766E+04                                 8.628480                            6.856925      -0.071518       1.951058                    0.999571      29.208016      84.718210       0.617012       0.425696      -1.054164       0.014903      -0.005258      -0.027408       0.031637      -0.005379      -0.005981      -0.003451       0.008595      -0.040369      -0.016018       0.001809       0.014210              9.570641       8.235398      -2.255844       1.242983       7.306182       2.560343      13.170342           0.000002
           31              C       5.376357       6.582877       4.830967      -0.202031      33.886701 0.43835922E+03  0.10324805E+05                                 9.041051                            6.957838       0.114410       2.008346                    0.999460      29.751253      85.546076       0.627921       0.414142      -1.065901      -0.013445       0.028205       0.023825       0.039292       0.000510       0.026211      -0.004536       0.003245       0.001868      -0.025789      -0.001665       0.027454             10.303995       9.487171      -3.237608      -0.455393       8.120302       3.439172      13.304513           0.000001
           32              C       4.617365       5.732856      10.871075       0.637130      23.503368 0.24877617E+03  0.51675522E+04                                 7.642533                            5.659924      -0.178613       2.000195                    0.999233      22.425583      63.794994       0.610641       0.482885      -1.009517      -0.002533       0.059199       0.049854       0.077436       0.004773       0.020070      -0.061785       0.024046       0.243453      -0.079566      -0.027882       0.107448              9.003569       9.439343      -0.422063      -2.217498      11.353032       2.476677       6.218333           0.000003
           33              C       4.910665       4.430769      10.212154      -0.014389      36.587256 0.45206926E+03  0.10692666E+05                                 9.627184                            7.117184      -0.132097       1.962152                    0.999005      27.646780      78.760301       0.616286       0.420187      -1.065756       0.021345      -0.046711      -0.020955       0.055467       0.017344      -0.005405      -0.011854       0.028516      -0.014522      -0.024128      -0.003899       0.028027             11.665138       9.864512      -0.029577      -3.048464      16.458094       4.066809       8.672810          -0.000002
           34              C       3.982444       3.375059      10.313010      -0.146765      33.956965 0.45884940E+03  0.11004341E+05                                 9.280823                            7.290685      -0.144148       1.921350                    0.999346      30.500628      90.435559       0.587915       0.434408      -1.046279       0.024326       0.003549      -0.005466       0.025184      -0.015676       0.001416      -0.016880       0.058340       0.116070      -0.055208       0.012760       0.042448             10.531844       9.585798       2.329859      -1.437854      15.524738       2.272503       6.484996           0.000006
           35              C       4.226135       2.144863       9.782959       0.010064      35.961090 0.42092629E+03  0.97576459E+04                                 9.450116                            6.830080      -0.061098       1.994898                    0.999144      26.733537      74.835379       0.635756       0.415601      -1.071128       0.038104       0.024619      -0.014802       0.047719      -0.018638       0.017914      -0.002200       0.017291       0.019352      -0.026066      -0.003382       0.029449             11.513492      12.789787       4.360803      -3.117472      14.713398       0.531690       7.037289           0.000000
           36              C       3.237029       1.046157      10.014926       0.625856      23.838924 0.24256915E+03  0.49785166E+04                                 7.642845                            5.525944      -0.019875       2.059236                    0.999533      21.765898      60.415806       0.632169       0.472072      -1.021035      -0.027650      -0.059351      -0.008661       0.066046      -0.028155      -0.003969       0.063903      -0.032387       0.343767      -0.094795      -0.043502       0.138297              9.239010      11.970587       2.968320       0.139712      11.132796      -1.572225       4.613648           0.000010
           37              C       5.413544       1.927581       9.064646      -0.228667      33.591422 0.49555019E+03  0.12087497E+05                                 9.122886                            7.506568      -0.100055       1.928747                    0.998771      31.337365      93.004829       0.588886       0.426409      -1.053573      -0.028573      -0.018190       0.016028       0.037473      -0.036364       0.027802       0.014320      -0.001381       0.033285      -0.055518       0.018733       0.036785             10.057245      11.340127       1.658218      -4.272210      10.205209       0.035146       8.626401           0.000001
           38              C       6.274357       2.995456       8.885348       0.279791      31.049628 0.36752075E+03  0.83004642E+04                                 8.879897                            6.608889      -0.093431       1.998381                    0.999709      25.067765      71.064696       0.608526       0.445663      -1.044351       0.066341      -0.008484      -0.027084       0.072157      -0.008969      -0.024396       0.006065       0.056248      -0.024994      -0.026050      -0.019324       0.045374             10.681457       9.216999      -0.200360      -4.777332      11.385952       3.067823      11.441419          -0.000001
           39              C       6.067558       4.229638       9.473670      -0.204427      35.253599 0.49221791E+03  0.12025277E+05                                 9.553091                            7.564129      -0.278904       1.880262                    0.997953      31.242342      93.793859       0.575144       0.435905      -1.044364      -0.012561       0.019152       0.026665       0.035151       0.011364       0.023165      -0.030778       0.033293       0.021158      -0.048497       0.011462       0.037035             10.955437       9.309379      -0.638373      -3.644749      13.525622       3.684819      10.031310          -0.000002
           40              C      -2.069469       2.274911       6.849192       0.278565      30.641053 0.36660868E+03  0.82508995E+04                                 8.723389                            6.551727      -0.006483       2.019749                    0.999789      24.995147      70.071720       0.619823       0.439076      -1.051273       0.014076       0.028200       0.059992       0.067767       0.003203       0.008834       0.028483      -0.004574       0.141747      -0.031623      -0.026957       0.058580             10.370067       8.847147      -3.164019      -1.774241       7.417907       3.597539      14.845147          -0.000000
           41              C       6.190944       2.535168       6.075969      -0.230700      32.773247 0.47121973E+03  0.11318732E+05                                 8.856050                            7.230518       0.063595       1.979666                    0.999471      30.826686      89.967455       0.612894       0.416051      -1.063024      -0.018570       0.001666      -0.047003       0.050566      -0.024396      -0.009629       0.004957       0.010114      -0.057148      -0.021821      -0.014644       0.036465              9.724399       7.444329      -1.823836       0.119090       7.147781       2.850927      14.581087          -0.000000
           42              C       6.119974       1.978133       4.807434      -0.083135      31.249435 0.42373204E+03  0.99272154E+04                                 8.688670                            6.940705      -0.017558       1.967854                    0.999635      29.261934      84.783704       0.613229       0.426331      -1.054868       0.015968       0.011320       0.022356       0.029714      -0.007859       0.011159      -0.006030       0.014802      -0.049777      -0.020675      -0.002442       0.023117              9.598521       7.630563      -1.983932      -0.171117       7.558136       3.534305      13.606865           0.000005
           43              C       7.175294       1.183355       4.336776      -0.050381      36.077597 0.45131358E+03  0.10635574E+05                                 9.436089                            7.050642       0.053568       2.020190                    0.999371      27.579213      77.592083       0.629236       0.413057      -1.073823       0.001086       0.015892       0.042456       0.045346      -0.012961       0.002838       0.004247      -0.002261      -0.003619      -0.014296       0.000577       0.013719             11.082254       8.542526      -2.065928       1.280849       8.259024       4.258592      16.445213           0.000004
           44              C       7.040763       0.528709       2.996522       0.581292      23.383130 0.26599035E+03  0.55981454E+04                                 7.558338                            5.789102      -0.084703       2.017325                    0.999652      22.993331      65.071877       0.615942       0.472485      -1.018684      -0.012938      -0.029346      -0.042996       0.053640       0.042630      -0.030345      -0.070597      -0.031592      -0.163585      -0.092121      -0.015882       0.108003              8.743676       6.925429      -1.139173       1.286354       6.939510       3.097994      12.366090           0.000001
           45              C      -1.080906       0.981128       5.107758      -0.083095      30.969886 0.41418166E+03  0.96583743E+04                                 8.628480                            6.856924      -0.071518       1.951058                    0.999571      29.208020      84.718234       0.617012       0.425696      -1.054164      -0.014903       0.005258       0.027408       0.031638      -0.005379      -0.005981      -0.003451       0.008595      -0.040369      -0.016018       0.001808       0.014210              9.570642       8.235401      -2.255846       1.242981       7.306183       2.560345      13.170342           0.000002
           46              C      -1.004896       1.532692       6.375172      -0.202031      33.886751 0.43835993E+03  0.10324826E+05                                 9.041063                            6.957845       0.114407       2.008345                    0.999460      29.751278      85.546195       0.627920       0.414143      -1.065900       0.013445      -0.028205      -0.023825       0.039292       0.000510       0.026211      -0.004536       0.003245       0.001867      -0.025789      -0.001665       0.027454             10.304011       9.487183      -3.237613      -0.455395       8.120313       3.439179      13.304535           0.000002
           47              O       8.204712       1.492994       0.348511      -0.662194      46.393256 0.74649941E+03  0.19476502E+05                                10.285557                            8.539795       0.046858       2.032098                    0.995981      30.078268      82.317035       0.640808       0.366350      -1.133444       0.033414       0.077434       0.031785       0.090127       0.045612       0.019382      -0.042317       0.027363       0.113955      -0.083751       0.025893       0.057859             11.551519      11.719300       5.663358      -0.683995      15.436622      -0.512027       7.498636          -0.000009
           48              O      -0.671040       1.008106      11.010032      -0.607643      42.507666 0.59491264E+03  0.14655646E+05                                 9.700106                            7.571359       0.248365       2.126181                    0.995220      28.218691      74.881720       0.688064       0.361348      -1.138095      -0.064313       0.062706      -0.061372       0.108787      -0.019289      -0.017706      -0.035541       0.072448       0.133302      -0.075836       0.017222       0.058614             11.369657      16.272755      -4.501618      -4.493788       9.687319       2.188731       8.148898          -0.000003
           49              O       2.344208       6.824845       1.324566      -0.552158      31.931223 0.44813656E+03  0.10260412E+05                                 7.888942                            6.453517       0.711509       2.291857                    0.998235      26.569648      67.443476       0.767605       0.348509      -1.151179      -0.012067      -0.028018       0.050717       0.059185      -0.023405       0.013196       0.046515       0.120544       0.109376      -0.099904       0.044514       0.055390              9.030939      15.336404       1.038702       0.741247       6.645176      -0.228027       5.111235           0.000003
           50              O       0.710336       8.234343       0.880803      -0.698859      43.543038 0.68028342E+03  0.17319287E+05                                 9.782621                            8.067333       0.234593       2.086900                    0.996201      30.024054      80.829118       0.670602       0.358758      -1.140855       0.022072      -0.055487       0.056807       0.082420      -0.031889       0.008349       0.004848      -0.105272       0.182484      -0.092526       0.030937       0.061590             11.034145       9.806002      -0.673779       1.717358      15.733257      -3.401523       7.563177          -0.000007
           51              O       6.296984       5.293820       3.071603      -0.234834      27.539958 0.32820418E+03  0.69682237E+04                                 7.340207                            5.562993       0.510820       2.294865                    0.999048      22.674408      55.859802       0.815876       0.353593      -1.144275       0.120889       0.041952       0.045207       0.135712      -0.034599      -0.080345       0.077350       0.062766       0.255126      -0.105387      -0.055541       0.160928              8.931068       7.251879      -1.299387      -3.724580       5.675862       3.109568      13.865461           0.000002
           52              O      -1.652819       7.389848       8.923448      -0.631656      35.570634 0.58038807E+03  0.14224687E+05                                 8.553128                            7.450354       0.329108       2.128628                    0.997419      28.981775      76.973310       0.696811       0.358646      -1.139035      -0.014922      -0.002483      -0.057721       0.059671       0.042495       0.034095      -0.051113      -0.002167      -0.017017      -0.085582       0.032164       0.053418              9.329863       9.928394       0.584088       4.015369       6.831107       0.728897      11.230086           0.000004
           53              O      -0.122439      -0.940063       8.636571      -0.616824      35.051905 0.58310463E+03  0.14274905E+05                                 8.413867                            7.438743       0.535022       2.199031                    0.997870      28.668292      75.524373       0.703065       0.355864      -1.143898       0.008490      -0.005044      -0.047582       0.048596      -0.020886      -0.063048      -0.008795      -0.072696      -0.125000      -0.095615       0.031829       0.063785              9.052863       8.287983      -3.233045      -1.413002       9.627881       2.112906       9.242726           0.000003
           54              O      -3.833251       6.622575      10.857628      -0.662195      46.393280 0.74649982E+03  0.19476516E+05                                10.285562                            8.539798       0.046857       2.032098                    0.995981      30.078275      82.317065       0.640808       0.366350      -1.133444      -0.033414      -0.077435      -0.031785       0.090127       0.045612       0.019382      -0.042317       0.027363       0.113953      -0.083751       0.025893       0.057858             11.551525      11.719304       5.663362      -0.683994      15.436632      -0.512026       7.498639          -0.000008
           55              O       5.042501       7.107463       0.196107      -0.607643      42.507642 0.59491223E+03  0.14655633E+05                                 9.700102                            7.571356       0.248366       2.126182                    0.995220      28.218684      74.881690       0.688064       0.361348      -1.138095       0.064313      -0.062706       0.061372       0.108787      -0.019289      -0.017706      -0.035541       0.072448       0.133301      -0.075837       0.017222       0.058614             11.369653      16.272747      -4.501616      -4.493786       9.687315       2.188731       8.148896          -0.000004
           56              O       2.027253       1.290724       9.881573      -0.552158      31.931255 0.44813708E+03  0.10260427E+05                                 7.888948                            6.453522       0.711507       2.291856                    0.998235      26.569656      67.443513       0.767605       0.348509      -1.151179       0.012067       0.028018      -0.050717       0.059185      -0.023405       0.013196       0.046515       0.120544       0.109377      -0.099904       0.044514       0.055390              9.030947      15.336419       1.038705       0.741248       6.645182      -0.228027       5.111239           0.000005
           57              O       3.661125      -0.118774      10.325336      -0.698859      43.542962 0.68028193E+03  0.17319238E+05                                 9.782607                            8.067322       0.234597       2.086902                    0.996201      30.024034      80.829020       0.670602       0.358758      -1.140855      -0.022071       0.055487      -0.056807       0.082420      -0.031890       0.008349       0.004848      -0.105271       0.182485      -0.092526       0.030936       0.061590             11.034128       9.805985      -0.673780       1.717354      15.733234      -3.401519       7.563167          -0.000008
           58              O      -1.925523       2.821749       8.134536      -0.234834      27.539984 0.32820445E+03  0.69682312E+04                                 7.340214                            5.562996       0.510816       2.294863                    0.999048      22.674412      55.859827       0.815875       0.353594      -1.144275      -0.120889      -0.041952      -0.045206       0.135712      -0.034599      -0.080345       0.077350       0.062766       0.255125      -0.105387      -0.055541       0.160928              8.931077       7.251886      -1.299389      -3.724585       5.675867       3.109573      13.865478           0.000001
           59              O       6.024280       0.725721       2.282691      -0.631655      35.570698 0.58038934E+03  0.14224727E+05                                 8.553142                            7.450365       0.329106       2.128627                    0.997419      28.981788      76.973389       0.696810       0.358647      -1.139035       0.014922       0.002483       0.057721       0.059670       0.042495       0.034095      -0.051113      -0.002168      -0.017017      -0.085582       0.032164       0.053418              9.329878       9.928410       0.584090       4.015377       6.831118       0.728901      11.230108           0.000004
           60              O       7.947321      -0.265177       2.569568      -0.616824      35.051947 0.58310549E+03  0.14274932E+05                                 8.413875                            7.438750       0.535021       2.199030                    0.997870      28.668308      75.524437       0.703064       0.355864      -1.143898      -0.008489       0.005044       0.047582       0.048596      -0.020887      -0.063048      -0.008795      -0.072697      -0.125000      -0.095615       0.031830       0.063786              9.052872       8.287991      -3.233049      -1.413004       9.627889       2.112910       9.242736           0.000003

******************************************************
Auxiliary information for the entire system
The total spin magnetic moment of the unit cell is   0.000308
The total net atomic charge of the unit cell is   -0.000002
Accuracy of reproducing the electrostatic potential in the unit cell:
  The inner radius (bohr) =    5.0000
  The outer radius (bohr) =   12.0000
  Valid grid points have density less than (e/(bohr^3)) =    0.0001
  The number of valid grid points were=        30754
  The rms potential error without charges in kcal/mol is=      8.01837
  The rms potential error with partial charges in kcal/mol is=      1.99564
  The RRMSE value at monopole order=      0.24888
  The rms potential error with partial charges and cloud penetration in kcal/mol is=      2.00670
  The RRMSE value at monopole order with cloud penetration is=      0.25026
  The rms potential error with partial charges and atomic dipoles in kcal/mol is=      0.47833
  The RRMSE value at dipole order=      0.05965
  The rms potential error with partial charges, atomic dipoles and cloud penetration in kcal/mol is=      0.46702
  The RRMSE value at dipole order with cloud penetration=      0.05824

******************************************************
The electron densities and ab initio electrostatic potential were computed in VASP using the PBE functional and
projector augmented wave method. See the main text of the journal article for a description of computational details.
The atomic charges, dipoles, and quadrupoles were computed with the DDEC6 method as described in
(a) T. A. Manz and N. Gabaldon Limas, RSC Adv. 6 (2016) 47771-47801 DOI: 10.1039/c6ra04656h
(b) N. Gabaldon Limas and T. A. Manz, RSC Adv. 8 (2018) 2678-2707 DOI: 10.1039/c7ra11829e.
For each atom in the material, the electron cloud parameters were fit to the spherically averaged atom-in-material
electron density using radial positions for which this density was between 10^-4 and 10^-2 electrons per cubic bohr.
The polarizabilities, dispersion coefficients, and quantum Drude oscillator (QDO) parameters were fit using the MCLF method.
The magnetic structure of the system was optimized in VASP from the default ferromagnetic initial guess using spin polarization.
The atomic spin moments (ASMs) were computed on this optimized magnetic structure using the DDEC6 partition as inputs
to the method of T. A. Manz and D. S. Sholl, J. Chem. Theory Comput. 7 (2011) 4146-4164 DOI: 10.1021/ct200539n.
The RMSE and RRMSE were computed using a uniform grid with Ewald summation.
