# Supplementary material for: A collection of forcefield precursors for metal–organic frameworks
Source: RSC Adv. 2019 Nov 13;9(63):36492–507. doi: 10.1039/c9ra07327b (PMC9075174; doi:10.1039/c9ra07327b)
Supplement: RA-009-C9RA07327B-s5551 [file RA-009-C9RA07327B-s5551.xyz]

   60
jmolscript: load "" {1 1 1} spacegroup "x,y,z" unitcell [{      9.360000     0.000000     0.000000 }, {     -3.442435     9.320608     0.000000 }, {     -1.508955    -1.230934    11.216208 }]
La     3.395429     8.852311     0.189666     1.903270
La     1.013181    -0.762637    11.026542     1.903268
H      3.228937     3.526706    10.830370     0.133018
H      5.657673     1.055849     8.740791     0.144078
H     -2.644859     4.895170     9.367777     0.146748
H      5.522284     3.033645     6.405576     0.132408
H      5.405162     2.115935     4.278983     0.118368
H     -0.353975     0.474229     4.774740     0.112941
H     -0.213066     1.371679     6.899090     0.144970
H      1.179673     4.562968     0.385838     0.133018
H     -1.249063     7.033825     2.475417     0.144078
H      7.053469     3.194504     1.848431     0.146748
H     -1.113674     5.056029     4.810632     0.132408
H     -0.996552     5.973739     6.937225     0.118369
H      4.762585     7.615445     6.441468     0.112941
H      4.621676     6.717995     4.317118     0.144971
C      4.669720     5.720461    10.884208     0.635149
C      4.933787     4.403876    10.217965    -0.009811
C      4.017534     3.380685    10.360411    -0.143586
C      4.271701     2.131631     9.800723     0.010594
C      3.286736     1.012755    10.008222     0.611097
C      5.452217     1.897608     9.079520    -0.232916
C      6.305523     2.989788     8.894453     0.284575
C      6.096267     4.208102     9.470966    -0.213500
C     -1.997676     2.267284     6.857590     0.283489
C      6.218427     2.510352     6.078063    -0.233853
C      6.149955     1.954816     4.812875    -0.080481
C      7.171520     1.166535     4.335064    -0.047750
C      7.050149     0.501754     3.003701     0.577860
C     -1.061192     0.975100     5.111226    -0.083255
C     -0.969826     1.518273     6.378657    -0.206791
C     -0.261110     2.369213     0.332000     0.635149
C     -0.525177     3.685798     0.998243    -0.009811
C      0.391076     4.708989     0.855797    -0.143586
C      0.136909     5.958043     1.415485     0.010593
C      1.121874     7.076919     1.207986     0.611097
C     -1.043607     6.192066     2.136688    -0.232916
C     -1.896913     5.099886     2.321755     0.284575
C     -1.687657     3.881572     1.745242    -0.213500
C      6.406286     5.822390     4.358618     0.283489
C     -1.809817     5.579322     5.138145    -0.233852
C     -1.741345     6.134858     6.403333    -0.080482
C     -2.762910     6.923139     6.881144    -0.047750
C     -2.641539     7.587920     8.212507     0.577860
C      5.469802     7.114574     6.104982    -0.083254
C      5.378436     6.571401     4.837551    -0.206792
O     -3.799328     6.598708    10.881965    -0.641917
O      5.037210     7.098858     0.209743    -0.621912
O      2.057430     1.285971     9.888209    -0.553594
O      3.704965    -0.152283    10.339101    -0.688711
O     -1.879963     2.815557     8.129508    -0.234477
O      6.005774     0.737437     2.291471    -0.646101
O      7.943924    -0.266848     2.567390    -0.599908
O      8.207938     1.490966     0.334243    -0.641917
O     -0.628600     0.990816    11.006465    -0.621911
O      2.351180     6.803703     1.327999    -0.553595
O      0.703645     8.241957     0.877107    -0.688710
O      6.288573     5.274117     3.086700    -0.234476
O     -1.597164     7.352237     8.924737    -0.646101
O     -0.092879    -0.964086     8.648818    -0.599908

The following XYZ coordinates are in angstroms. Other properties are in atomic units.
The sperically averaged electron density of each atom fit to a function of the form exp(a - br)
eigen_1, eigen_2 and eigen_3 are the three eigenvalues of traceless quadrupole moment tensor
  atom number  atomic symbol              X              Y              Z     net charge C6 coefficient C8 coefficient C10 coefficient fluctuating dipole atomic polarizability isotropic forcefield polarizability              a              b squared Pearson coefficient          <r^3>          <r^4>         wp_QDO          m_QDO          q_QDO       dipole_x       dipole_y       dipole_z         dipole            Qxy            Qxz            Qyz     Q(x^2-y^2)  Q(3z^2 - R^2)        eigen_1        eigen_2        eigen_3 static polarizability      alpha(xx)      alpha(xy)      alpha(xz)      alpha(yy)      alpha(yz)      alpha(zz) atomic spin moment
            1             La       3.395429       8.852311       0.189666       1.903270     198.614282 0.53480167E+04  0.21406317E+06                                24.345138                           21.379243       1.471034       2.053075                    0.999693     103.829101     285.285601       0.477456       0.320496      -1.249803       0.004410       0.015573       0.005255       0.017017       0.037258       0.028878       0.029341      -0.017477       0.300088      -0.088401      -0.025102       0.113502             27.444278      30.122303       1.794019       1.162304      31.614508      -0.251434      20.596023           0.000170
            2             La       1.013181      -0.762637      11.026542       1.903268     198.614364 0.53480204E+04  0.21406336E+06                                24.345143                           21.379249       1.471034       2.053075                    0.999693     103.829147     285.285756       0.477456       0.320496      -1.249803      -0.004411      -0.015571      -0.005256       0.017016       0.037260       0.028881       0.029339      -0.017476       0.300082      -0.088401      -0.025100       0.113501             27.444282      30.122310       1.794027       1.162304      31.614507      -0.251433      20.596030           0.000155
            3              H       3.228937       3.526706      10.830370       0.133018       1.045354 0.77494612E+01  0.75803816E+02                                 1.729073                            1.651153      -1.131116       2.356248                    0.997087       3.488461       9.887643       0.474626       1.319273      -0.700508      -0.034134       0.006274       0.022428       0.041323       0.000787      -0.010729      -0.000225       0.015084       0.001387      -0.007940      -0.007235       0.015175              1.755232       2.094235      -0.064054      -0.341886       1.593757       0.124010       1.577705           0.000004
            4              H       5.657673       1.055849       8.740791       0.144078       1.088125 0.83479049E+01  0.83066398E+02                                 1.779234                            1.718358      -1.117889       2.372852                    0.996616       3.419159       9.726915       0.464063       1.326420      -0.700607       0.009655      -0.034348      -0.011927       0.037620      -0.001935      -0.002129       0.010974      -0.006076      -0.037822      -0.017227       0.002734       0.014493              1.793396       1.566794      -0.138457      -0.163548       2.137196       0.235423       1.676199           0.000004
            5              H      -2.644859       4.895170       9.367777       0.146748       0.993255 0.73899648E+01  0.72514107E+02                                 1.764594                            1.682929      -1.422115       2.229263                    0.992637       3.731725      11.126004       0.434315       1.437212      -0.675458       0.023965       0.025560      -0.002877       0.035156       0.004252      -0.004084      -0.000063       0.009085      -0.022915      -0.008744      -0.002095       0.010839              1.801832       1.704363       0.401604      -0.118233       2.124755      -0.076983       1.576380           0.000000
            6              H       5.522284       3.033645       6.405576       0.132408       1.107953 0.83880091E+01  0.82828709E+02                                 1.739187                            1.673275      -0.936380       2.445423                    0.998830       3.344122       9.206857       0.495538       1.251720      -0.717157      -0.031474       0.021957       0.005183       0.038724      -0.011322       0.005201       0.007624       0.020563      -0.011416      -0.018883       0.001536       0.017348              1.753334       1.786622      -0.344530      -0.279071       1.705490       0.210366       1.767890           0.000002
            7              H       5.405162       2.115935       4.278983       0.118368       1.143923 0.85860701E+01  0.84600699E+02                                 1.717552                            1.647573      -0.964371       2.425484                    0.998372       3.312112       8.873759       0.524325       1.185566      -0.732801      -0.031652       0.009207      -0.021472       0.039340      -0.012465       0.003899       0.003386       0.019007      -0.010789      -0.015761      -0.001905       0.017666              1.721936       1.874583      -0.105178       0.377633       1.456031      -0.033010       1.835193           0.000004
            8              H      -0.353975       0.474229       4.774740       0.112941       1.205687 0.90267227E+01  0.90450143E+02                                 1.804262                            1.706989      -1.112489       2.352775                    0.996459       3.463601       9.490183       0.504968       1.210494      -0.725874       0.031313      -0.020725      -0.011987       0.039417      -0.008554       0.002222       0.005233       0.027520      -0.006971      -0.017184      -0.000206       0.017390              1.839401       1.939671      -0.477103      -0.221831       1.871346       0.225052       1.707188           0.000005
            9              H      -0.213066       1.371679       6.899090       0.144970       1.043053 0.74464436E+01  0.71427959E+02                                 1.675692                            1.579395      -0.895668       2.476881                    0.999104       3.216994       8.750629       0.508303       1.256215      -0.715979       0.029985      -0.009639       0.020688       0.037683      -0.009179       0.004971       0.007476       0.019433       0.005759      -0.018185       0.005351       0.012834              1.707534       1.948889      -0.215251       0.415758       1.455663      -0.076842       1.718051           0.000003
           10              H       1.179673       4.562968       0.385838       0.133018       1.045350 0.77494223E+01  0.75803338E+02                                 1.729069                            1.651150      -1.131110       2.356251                    0.997087       3.488452       9.887610       0.474627       1.319273      -0.700508       0.034135      -0.006274      -0.022428       0.041323       0.000787      -0.010729      -0.000226       0.015084       0.001387      -0.007940      -0.007235       0.015174              1.755228       2.094229      -0.064054      -0.341885       1.593753       0.124009       1.577701           0.000004
           11              H      -1.249063       7.033825       2.475417       0.144078       1.088126 0.83479102E+01  0.83066465E+02                                 1.779235                            1.718359      -1.117891       2.372851                    0.996616       3.419160       9.726919       0.464063       1.326420      -0.700607      -0.009655       0.034348       0.011927       0.037620      -0.001935      -0.002129       0.010975      -0.006077      -0.037822      -0.017227       0.002734       0.014493              1.793397       1.566794      -0.138457      -0.163548       2.137197       0.235423       1.676200           0.000004
           12              H       7.053469       3.194504       1.848431       0.146748       0.993256 0.73899697E+01  0.72514167E+02                                 1.764595                            1.682930      -1.422117       2.229262                    0.992637       3.731726      11.126008       0.434315       1.437212      -0.675458      -0.023965      -0.025560       0.002877       0.035156       0.004252      -0.004084      -0.000063       0.009085      -0.022915      -0.008744      -0.002095       0.010839              1.801833       1.704363       0.401604      -0.118233       2.124756      -0.076983       1.576380           0.000000
           13              H      -1.113674       5.056029       4.810632       0.132408       1.107953 0.83880080E+01  0.82828698E+02                                 1.739187                            1.673275      -0.936380       2.445423                    0.998830       3.344121       9.206855       0.495538       1.251720      -0.717157       0.031474      -0.021957      -0.005183       0.038724      -0.011322       0.005201       0.007624       0.020563      -0.011417      -0.018883       0.001536       0.017348              1.753334       1.786622      -0.344530      -0.279071       1.705490       0.210366       1.767890           0.000002
           14              H      -0.996552       5.973739       6.937225       0.118369       1.143923 0.85860700E+01  0.84600706E+02                                 1.717552                            1.647573      -0.964368       2.425486                    0.998372       3.312113       8.873765       0.524325       1.185567      -0.732801       0.031652      -0.009206       0.021472       0.039340      -0.012465       0.003899       0.003386       0.019007      -0.010789      -0.015761      -0.001905       0.017666              1.721936       1.874583      -0.105178       0.377633       1.456032      -0.033010       1.835193           0.000004
           15              H       4.762585       7.615445       6.441468       0.112941       1.205689 0.90267426E+01  0.90450397E+02                                 1.804265                            1.706991      -1.112491       2.352774                    0.996459       3.463604       9.490196       0.504968       1.210495      -0.725873      -0.031313       0.020725       0.011987       0.039417      -0.008554       0.002222       0.005233       0.027520      -0.006971      -0.017184      -0.000206       0.017390              1.839404       1.939674      -0.477104      -0.221831       1.871348       0.225052       1.707190           0.000005
           16              H       4.621676       6.717995       4.317118       0.144971       1.043053 0.74464452E+01  0.71427972E+02                                 1.675691                            1.579394      -0.895669       2.476880                    0.999104       3.216995       8.750629       0.508304       1.256213      -0.715979      -0.029985       0.009639      -0.020688       0.037683      -0.009179       0.004971       0.007476       0.019433       0.005759      -0.018185       0.005351       0.012834              1.707533       1.948888      -0.215250       0.415757       1.455662      -0.076842       1.718050           0.000003
           17              C       4.669720       5.720461      10.884208       0.635149      23.134894 0.24602280E+03  0.50976143E+04                                 7.566589                            5.631834      -0.177158       2.001479                    0.999150      22.396978      63.693432       0.611447       0.483455      -1.008931      -0.004538       0.057289       0.051321       0.077049       0.000733       0.019130      -0.064524       0.025528       0.249310      -0.081041      -0.029812       0.110853              8.883142       9.240998      -0.103189      -2.063776      11.301977       2.375301       6.106451          -0.000002
           18              C       4.933787       4.403876      10.217965      -0.009811      35.962281 0.44553745E+03  0.10503222E+05                                 9.522385                            7.067939      -0.134866       1.962024                    0.999078      27.559136      78.461439       0.617924       0.420468      -1.065241       0.023538      -0.046673      -0.024511       0.057734       0.010509      -0.007187      -0.010867       0.030501      -0.005192      -0.021569      -0.002103       0.023672             11.494949       9.824953       0.138080      -3.096612      16.057992       3.827245       8.601902          -0.000002
           19              C       4.017534       3.380685      10.360411      -0.143586      33.822582 0.45940767E+03  0.11021496E+05                                 9.261240                            7.299827      -0.153945       1.919493                    0.999301      30.455235      90.327560       0.586956       0.434969      -1.045902       0.017675      -0.005894      -0.003730       0.019002      -0.016922       0.001137      -0.012889       0.049648       0.112157      -0.050379       0.010535       0.039844             10.480010       9.567570       2.273358      -1.570209      15.273622       2.199966       6.598837           0.000008
           20              C       4.271701       2.131631       9.800723       0.010594      36.440776 0.43488043E+03  0.10157332E+05                                 9.534598                            6.941740      -0.050587       1.995196                    0.999143      26.927456      75.509011       0.631100       0.415526      -1.071844       0.034277       0.032827      -0.011158       0.048755      -0.017079       0.014207      -0.003304       0.017788       0.013920      -0.022504      -0.003577       0.026081             11.578438      12.756624       4.320291      -3.070144      14.856424       0.645436       7.122267           0.000001
           21              C       3.286736       1.012755      10.008222       0.611097      24.595320 0.25495421E+03  0.52930965E+04                                 7.782423                            5.652474      -0.017221       2.054197                    0.999556      22.099586      61.498799       0.627787       0.469944      -1.023186      -0.028523      -0.060478      -0.011211       0.067800      -0.029987      -0.005750       0.063463      -0.028991       0.348803      -0.096409      -0.043106       0.139515              9.381761      12.069971       2.914724       0.155400      11.366275      -1.624052       4.709038           0.000005
           22              C       5.452217       1.897608       9.079520      -0.232916      33.635114 0.50232620E+03  0.12287480E+05                                 9.121555                            7.549869      -0.086905       1.932317                    0.998736      31.412502      93.186969       0.588444       0.425524      -1.054719      -0.021163      -0.020245       0.012272       0.031754      -0.034896       0.028624       0.013438      -0.001137       0.032246      -0.054247       0.017247       0.037000             10.023756      11.170298       1.607782      -4.180428      10.301386       0.016825       8.599583           0.000001
           23              C       6.305523       2.989788       8.894453       0.284575      31.083122 0.36671525E+03  0.82780687E+04                                 8.889122                            6.605313      -0.083408       2.001612                    0.999699      25.030149      70.949530       0.608159       0.446158      -1.044018       0.063422      -0.011880      -0.027224       0.070033      -0.005879      -0.026046       0.004525       0.058924      -0.025423      -0.026390      -0.020465       0.046855             10.701363       9.108208      -0.288468      -4.767900      11.505319       3.127512      11.490563          -0.000001
           24              C       6.096267       4.208102       9.470966      -0.213500      35.329887 0.48946894E+03  0.11942631E+05                                 9.556551                            7.537063      -0.274170       1.881904                    0.997999      31.252775      93.796332       0.576794       0.435222      -1.044665      -0.015606       0.022321       0.028968       0.039761       0.010668       0.020727      -0.029624       0.041536       0.019682      -0.048294       0.012512       0.035782             10.974451       9.290315      -0.663544      -3.717304      13.533674       3.662250      10.099364          -0.000000
           25              C      -1.997676       2.267284       6.857590       0.283489      30.599951 0.36042758E+03  0.80789186E+04                                 8.712284                            6.497769       0.010172       2.026709                    0.999766      24.868080      69.617487       0.622055       0.439280      -1.050950       0.015438       0.028882       0.061075       0.069301       0.003915       0.010757       0.025742      -0.005000       0.134276      -0.028887      -0.026502       0.055390             10.396535       8.792760      -3.204539      -1.932132       7.545225       3.815848      14.851621           0.000002
           26              C       6.218427       2.510352       6.078063      -0.233853      33.354982 0.48181202E+03  0.11628768E+05                                 8.953458                            7.306142       0.039647       1.972411                    0.999722      30.960578      90.349307       0.610830       0.415461      -1.064214      -0.017812       0.000488      -0.044752       0.048169      -0.029104      -0.008639       0.006592       0.014414      -0.059353      -0.021712      -0.020081       0.041793              9.849597       7.528860      -1.811180       0.061265       7.199993       2.976772      14.819936           0.000000
           27              C       6.149955       1.954816       4.812875      -0.080481      30.946151 0.41282062E+03  0.96198559E+04                                 8.644016                            6.858944      -0.046055       1.960410                    0.999622      29.165460      84.597679       0.615056       0.427351      -1.053017       0.017846       0.011184       0.021623       0.030185      -0.004118       0.010161      -0.008703       0.011093      -0.050127      -0.021931       0.002283       0.019648              9.575775       7.590313      -2.038613      -0.233829       7.579238       3.578218      13.557774           0.000004
           28              C       7.171520       1.166535       4.335064      -0.047750      35.696213 0.44103341E+03  0.10339056E+05                                 9.375593                            6.973427       0.055444       2.022941                    0.999418      27.421335      77.078654       0.631894       0.413478      -1.072985      -0.001381       0.016390       0.038361       0.041738      -0.011134       0.006923       0.000730       0.000751      -0.002600      -0.013182       0.000048       0.013134             11.033924       8.454804      -2.089936       1.127912       8.303874       4.381066      16.343094           0.000005
           29              C       7.050149       0.501754       3.003701       0.577860      23.560731 0.26807028E+03  0.56509564E+04                                 7.588018                            5.807387      -0.067612       2.021946                    0.999675      23.029351      65.152096       0.615870       0.471785      -1.019415      -0.014796      -0.028859      -0.041794       0.052901       0.042848      -0.028391      -0.070807      -0.030796      -0.168949      -0.093355      -0.014437       0.107792              8.779830       6.954385      -1.263582       1.098595       7.049378       3.171572      12.335726           0.000001
           30              C      -1.061192       0.975100       5.111226      -0.083255      31.123512 0.41619145E+03  0.97135245E+04                                 8.652006                            6.868367      -0.050034       1.956912                    0.999619      29.215108      84.676139       0.617415       0.425055      -1.054937      -0.015283       0.008577       0.030152       0.034875      -0.008743      -0.007849      -0.003169       0.007704      -0.041794      -0.017786       0.000454       0.017333              9.609556       8.241104      -2.212002       1.268226       7.284403       2.613688      13.303162           0.000002
           31              C      -0.969826       1.518273       6.378657      -0.206791      33.679925 0.43002650E+03  0.10087676E+05                                 9.006373                            6.894873       0.104625       2.006421                    0.999498      29.705209      85.451720       0.629827       0.414561      -1.064827       0.014743      -0.029128      -0.025073       0.041164       0.002041       0.027096      -0.005272       0.003870       0.005694      -0.026774      -0.001943       0.028716             10.285554       9.420934      -3.278932      -0.472421       8.156064       3.464813      13.279665           0.000002
           32              C      -0.261110       2.369213       0.332000       0.635149      23.134900 0.24602288E+03  0.50976162E+04                                 7.566589                            5.631834      -0.177159       2.001479                    0.999150      22.396978      63.693422       0.611447       0.483454      -1.008931       0.004538      -0.057289      -0.051321       0.077049       0.000733       0.019130      -0.064524       0.025528       0.249309      -0.081041      -0.029812       0.110853              8.883142       9.240998      -0.103189      -2.063776      11.301976       2.375300       6.106451          -0.000002
           33              C      -0.525177       3.685798       0.998243      -0.009811      35.962264 0.44553727E+03  0.10503216E+05                                 9.522379                            7.067936      -0.134864       1.962024                    0.999078      27.559130      78.461395       0.617925       0.420467      -1.065241      -0.023538       0.046673       0.024511       0.057734       0.010509      -0.007187      -0.010867       0.030502      -0.005194      -0.021569      -0.002103       0.023673             11.494941       9.824945       0.138081      -3.096608      16.057981       3.827242       8.601896          -0.000003
           34              C       0.391076       4.708989       0.855797      -0.143586      33.822561 0.45940738E+03  0.11021487E+05                                 9.261234                            7.299823      -0.153942       1.919494                    0.999301      30.455218      90.327474       0.586956       0.434969      -1.045902      -0.017675       0.005894       0.003730       0.019001      -0.016923       0.001138      -0.012890       0.049648       0.112156      -0.050379       0.010535       0.039844             10.480002       9.567563       2.273358      -1.570207      15.273611       2.199963       6.598832           0.000009
           35              C       0.136909       5.958043       1.415485       0.010593      36.440784 0.43488056E+03  0.10157336E+05                                 9.534598                            6.941740      -0.050588       1.995195                    0.999143      26.927461      75.509019       0.631100       0.415526      -1.071844      -0.034277      -0.032827       0.011157       0.048755      -0.017080       0.014207      -0.003304       0.017788       0.013917      -0.022504      -0.003578       0.026081             11.578439      12.756628       4.320294      -3.070145      14.856421       0.645435       7.122267           0.000000
           36              C       1.121874       7.076919       1.207986       0.611097      24.595321 0.25495420E+03  0.52930963E+04                                 7.782425                            5.652474      -0.017221       2.054197                    0.999556      22.099587      61.498810       0.627787       0.469944      -1.023186       0.028523       0.060478       0.011211       0.067800      -0.029987      -0.005750       0.063463      -0.028992       0.348802      -0.096409      -0.043106       0.139515              9.381763      12.069976       2.914725       0.155399      11.366275      -1.624052       4.709038           0.000005
           37              C      -1.043607       6.192066       2.136688      -0.232916      33.635132 0.50232653E+03  0.12287490E+05                                 9.121557                            7.549871      -0.086907       1.932316                    0.998736      31.412515      93.187015       0.588444       0.425524      -1.054719       0.021162       0.020245      -0.012272       0.031754      -0.034896       0.028623       0.013438      -0.001137       0.032245      -0.054247       0.017247       0.037000             10.023759      11.170303       1.607784      -4.180430      10.301388       0.016824       8.599585           0.000001
           38              C      -1.896913       5.099886       2.321755       0.284575      31.083120 0.36671522E+03  0.82780682E+04                                 8.889122                            6.605314      -0.083410       2.001611                    0.999699      25.030149      70.949538       0.608159       0.446159      -1.044018      -0.063422       0.011879       0.027224       0.070033      -0.005879      -0.026046       0.004524       0.058924      -0.025423      -0.026389      -0.020466       0.046855             10.701364       9.108208      -0.288466      -4.767899      11.505321       3.127511      11.490563          -0.000000
           39              C      -1.687657       3.881572       1.745242      -0.213500      35.329888 0.48946899E+03  0.11942633E+05                                 9.556551                            7.537064      -0.274171       1.881904                    0.997999      31.252777      93.796340       0.576794       0.435222      -1.044665       0.015606      -0.022321      -0.028968       0.039761       0.010668       0.020728      -0.029624       0.041537       0.019682      -0.048294       0.012512       0.035782             10.974451       9.290314      -0.663543      -3.717302      13.533676       3.662250      10.099363          -0.000001
           40              C       6.406286       5.822390       4.358618       0.283489      30.599962 0.36042773E+03  0.80789227E+04                                 8.712284                            6.497768       0.010172       2.026709                    0.999766      24.868086      69.617495       0.622056       0.439280      -1.050950      -0.015439      -0.028882      -0.061075       0.069301       0.003915       0.010757       0.025743      -0.004999       0.134275      -0.028888      -0.026502       0.055390             10.396535       8.792759      -3.204539      -1.932132       7.545224       3.815848      14.851621          -0.000000
           41              C      -1.809817       5.579322       5.138145      -0.233852      33.354962 0.48181164E+03  0.11628756E+05                                 8.953454                            7.306139       0.039648       1.972412                    0.999722      30.960565      90.349254       0.610830       0.415461      -1.064215       0.017812      -0.000488       0.044753       0.048169      -0.029104      -0.008639       0.006592       0.014414      -0.059353      -0.021712      -0.020080       0.041793              9.849592       7.528857      -1.811179       0.061265       7.199990       2.976770      14.819928          -0.000001
           42              C      -1.741345       6.134858       6.403333      -0.080482      30.946170 0.41282094E+03  0.96198655E+04                                 8.644022                            6.858949      -0.046056       1.960410                    0.999622      29.165470      84.597735       0.615055       0.427351      -1.053017      -0.017847      -0.011184      -0.021623       0.030185      -0.004117       0.010161      -0.008703       0.011093      -0.050127      -0.021931       0.002283       0.019648              9.575782       7.590318      -2.038615      -0.233830       7.579243       3.578221      13.557785           0.000005
           43              C      -2.762910       6.923139       6.881144      -0.047750      35.696218 0.44103350E+03  0.10339058E+05                                 9.375592                            6.973427       0.055445       2.022941                    0.999418      27.421338      77.078658       0.631894       0.413478      -1.072985       0.001381      -0.016391      -0.038361       0.041738      -0.011134       0.006923       0.000730       0.000751      -0.002600      -0.013182       0.000048       0.013134             11.033923       8.454804      -2.089936       1.127913       8.303873       4.381065      16.343093           0.000006
           44              C      -2.641539       7.587920       8.212507       0.577860      23.560733 0.26807030E+03  0.56509569E+04                                 7.588017                            5.807386      -0.067612       2.021946                    0.999675      23.029353      65.152097       0.615870       0.471785      -1.019415       0.014796       0.028858       0.041794       0.052901       0.042848      -0.028391      -0.070807      -0.030796      -0.168949      -0.093355      -0.014437       0.107792              8.779828       6.954384      -1.263582       1.098595       7.049377       3.171571      12.335724           0.000001
           45              C       5.469802       7.114574       6.104982      -0.083254      31.123486 0.41619097E+03  0.97135106E+04                                 8.652000                            6.868362      -0.050034       1.956912                    0.999619      29.215094      84.676085       0.617416       0.425055      -1.054937       0.015283      -0.008577      -0.030152       0.034875      -0.008743      -0.007849      -0.003169       0.007703      -0.041795      -0.017786       0.000454       0.017332              9.609550       8.241101      -2.212002       1.268224       7.284398       2.613686      13.303150          -0.000001
           46              C       5.378436       6.571401       4.837551      -0.206792      33.679956 0.43002696E+03  0.10087690E+05                                 9.006382                            6.894880       0.104621       2.006419                    0.999498      29.705223      85.451796       0.629827       0.414562      -1.064827      -0.014743       0.029128       0.025073       0.041163       0.002041       0.027096      -0.005272       0.003869       0.005693      -0.026774      -0.001942       0.028716             10.285565       9.420942      -3.278936      -0.472424       8.156073       3.464817      13.279680           0.000003
           47              O      -3.799328       6.598708      10.881965      -0.641917      44.847938 0.70621609E+03  0.18192915E+05                                10.072723                            8.328233       0.015587       2.029394                    0.995785      29.615653      80.844999       0.645568       0.368298      -1.130624      -0.034075      -0.074863      -0.026718       0.086484       0.039278       0.023995      -0.043562       0.022416       0.134197      -0.082355       0.017601       0.064754             11.307211      11.495522       5.563572      -0.632170      15.115874      -0.452880       7.310236          -0.000007
           48              O       5.037210       7.098858       0.209743      -0.621912      43.004307 0.61207166E+03  0.15173799E+05                                 9.755106                            7.661754       0.270469       2.128573                    0.995265      28.463085      75.571446       0.686956       0.359654      -1.140343       0.064185      -0.067624       0.062575       0.112287      -0.015745      -0.023706      -0.035999       0.080450       0.111705      -0.076115       0.017598       0.058517             11.404833      16.307500      -4.369299      -4.478123       9.722710       2.143064       8.184289          -0.000004
           49              O       2.057430       1.285971       9.888209      -0.553594      32.245345 0.45933962E+03  0.10575659E+05                                 7.934873                            6.528910       0.746694       2.299617                    0.998285      26.739246      67.929397       0.764458       0.348000      -1.152295       0.007337       0.034295      -0.046218       0.058018      -0.030288       0.014049       0.044209       0.130580       0.088033      -0.102809       0.044292       0.058517              9.052727      15.322425       0.914778       0.699850       6.685980      -0.231070       5.149775          -0.000000
           50              O       3.704965      -0.152283      10.339101      -0.688711      43.497296 0.67888233E+03  0.17277420E+05                                 9.784805                            8.065911       0.214866       2.081903                    0.996342      29.954247      80.668048       0.669697       0.359372      -1.140188      -0.022282       0.056695      -0.053183       0.080866      -0.031535       0.005457       0.004398      -0.105389       0.180808      -0.091816       0.031013       0.060804             11.036478       9.775416      -0.659500       1.717601      15.730615      -3.457454       7.603402          -0.000006
           51              O      -1.879963       2.815557       8.129508      -0.234477      27.705839 0.32593662E+03  0.69080024E+04                                 7.368441                            5.541459       0.515766       2.297567                    0.999070      22.626059      55.689555       0.817976       0.353302      -1.144526      -0.121265      -0.043177      -0.047655       0.137260      -0.035165      -0.084937       0.076034       0.057542       0.247466      -0.101446      -0.060833       0.162279              9.004802       7.213099      -1.352858      -3.806903       5.757466       3.244534      14.043839           0.000001
           52              O       6.005774       0.737437       2.291471      -0.646101      36.130071 0.60061701E+03  0.14829712E+05                                 8.620227                            7.558229       0.384862       2.141106                    0.997468      29.278377      77.750855       0.695500       0.356676      -1.141942       0.009641       0.010139       0.059895       0.061508       0.031882       0.043011      -0.050972       0.011819      -0.027966      -0.085870       0.037076       0.048795              9.375024      10.000067       0.524305       3.979585       6.923210       0.659900      11.201794           0.000001
           53              O       7.943924      -0.266848       2.567390      -0.599908      34.409036 0.56147985E+03  0.13626534E+05                                 8.324720                            7.313660       0.563342       2.214644                    0.998048      28.323759      74.476353       0.706461       0.357245      -1.141929      -0.007239       0.005204       0.047887       0.048710      -0.011493      -0.060680      -0.011878      -0.072502      -0.123906      -0.092294       0.033493       0.058801              8.983660       8.196646      -3.207825      -1.503100       9.521226       2.206398       9.233108          -0.000001
           54              O       8.207938       1.490966       0.334243      -0.641917      44.847963 0.70621662E+03  0.18192932E+05                                10.072726                            8.328236       0.015587       2.029394                    0.995785      29.615665      80.845040       0.645568       0.368298      -1.130624       0.034076       0.074863       0.026718       0.086484       0.039278       0.023995      -0.043562       0.022417       0.134198      -0.082354       0.017601       0.064754             11.307214      11.495522       5.563573      -0.632169      15.115882      -0.452879       7.310238          -0.000007
           55              O      -0.628600       0.990816      11.006465      -0.621911      43.004181 0.61206961E+03  0.15173734E+05                                 9.755083                            7.661737       0.270474       2.128575                    0.995265      28.463053      75.571299       0.686957       0.359654      -1.140343      -0.064185       0.067624      -0.062575       0.112287      -0.015744      -0.023706      -0.035999       0.080450       0.111706      -0.076115       0.017597       0.058517             11.404803      16.307457      -4.369282      -4.478110       9.722682       2.143055       8.184270          -0.000003
           56              O       2.351180       6.803703       1.327999      -0.553595      32.245411 0.45934070E+03  0.10575690E+05                                 7.934885                            6.528919       0.746689       2.299615                    0.998285      26.739268      67.929485       0.764458       0.348000      -1.152295      -0.007337      -0.034295       0.046218       0.058018      -0.030288       0.014049       0.044209       0.130580       0.088032      -0.102808       0.044292       0.058517              9.052742      15.322454       0.914781       0.699850       6.685990      -0.231071       5.149782           0.000001
           57              O       0.703645       8.241957       0.877107      -0.688710      43.497257 0.67888159E+03  0.17277396E+05                                 9.784799                            8.065907       0.214867       2.081904                    0.996342      29.954232      80.667994       0.669697       0.359372      -1.140188       0.022282      -0.056694       0.053183       0.080865      -0.031535       0.005456       0.004398      -0.105389       0.180809      -0.091817       0.031013       0.060804             11.036470       9.775410      -0.659501       1.717600      15.730603      -3.457452       7.603398          -0.000007
           58              O       6.288573       5.274117       3.086700      -0.234476      27.705835 0.32593657E+03  0.69080013E+04                                 7.368440                            5.541459       0.515766       2.297567                    0.999070      22.626059      55.689552       0.817976       0.353302      -1.144526       0.121264       0.043177       0.047654       0.137260      -0.035165      -0.084937       0.076034       0.057542       0.247467      -0.101446      -0.060833       0.162279              9.004800       7.213098      -1.352858      -3.806902       5.757465       3.244534      14.043837           0.000003
           59              O      -1.597164       7.352237       8.924737      -0.646101      36.130108 0.60061778E+03  0.14829736E+05                                 8.620235                            7.558235       0.384861       2.141106                    0.997468      29.278387      77.750905       0.695500       0.356676      -1.141942      -0.009642      -0.010139      -0.059895       0.061508       0.031882       0.043011      -0.050972       0.011818      -0.027967      -0.085870       0.037076       0.048795              9.375033      10.000076       0.524306       3.979589       6.923216       0.659902      11.201805           0.000001
           60              O      -0.092879      -0.964086       8.648818      -0.599908      34.409014 0.56147940E+03  0.13626520E+05                                 8.324716                            7.313657       0.563342       2.214644                    0.998048      28.323748      74.476316       0.706461       0.357245      -1.141929       0.007239      -0.005204      -0.047887       0.048710      -0.011493      -0.060681      -0.011878      -0.072502      -0.123905      -0.092294       0.033493       0.058801              8.983656       8.196644      -3.207824      -1.503099       9.521221       2.206396       9.233103           0.000000

******************************************************
Auxiliary information for the entire system
The total spin magnetic moment of the unit cell is   0.000386
The total net atomic charge of the unit cell is   0.000005
Accuracy of reproducing the electrostatic potential in the unit cell:
  The inner radius (bohr) =    5.0000
  The outer radius (bohr) =   12.0000
  Valid grid points have density less than (e/(bohr^3)) =    0.0001
  The number of valid grid points were=        30906
  The rms potential error without charges in kcal/mol is=      8.07537
  The rms potential error with partial charges in kcal/mol is=      1.87970
  The RRMSE value at monopole order=      0.23277
  The rms potential error with partial charges and cloud penetration in kcal/mol is=      1.89109
  The RRMSE value at monopole order with cloud penetration is=      0.23418
  The rms potential error with partial charges and atomic dipoles in kcal/mol is=      0.45933
  The RRMSE value at dipole order=      0.05688
  The rms potential error with partial charges, atomic dipoles and cloud penetration in kcal/mol is=      0.44779
  The RRMSE value at dipole order with cloud penetration=      0.05545

******************************************************
The electron densities and ab initio electrostatic potential were computed in VASP using the PBE functional and
projector augmented wave method. See the main text of the journal article for a description of computational details.
The atomic charges, dipoles, and quadrupoles were computed with the DDEC6 method as described in
(a) T. A. Manz and N. Gabaldon Limas, RSC Adv. 6 (2016) 47771-47801 DOI: 10.1039/c6ra04656h
(b) N. Gabaldon Limas and T. A. Manz, RSC Adv. 8 (2018) 2678-2707 DOI: 10.1039/c7ra11829e.
For each atom in the material, the electron cloud parameters were fit to the spherically averaged atom-in-material
electron density using radial positions for which this density was between 10^-4 and 10^-2 electrons per cubic bohr.
The polarizabilities, dispersion coefficients, and quantum Drude oscillator (QDO) parameters were fit using the MCLF method.
The magnetic structure of the system was optimized in VASP from the default ferromagnetic initial guess using spin polarization.
The atomic spin moments (ASMs) were computed on this optimized magnetic structure using the DDEC6 partition as inputs
to the method of T. A. Manz and D. S. Sholl, J. Chem. Theory Comput. 7 (2011) 4146-4164 DOI: 10.1021/ct200539n.
The RMSE and RRMSE were computed using a uniform grid with Ewald summation.
