# Supplementary material for: A collection of forcefield precursors for metal–organic frameworks
Source: RSC Adv. 2019 Nov 13;9(63):36492–507. doi: 10.1039/c9ra07327b (PMC9075174; doi:10.1039/c9ra07327b)
Supplement: RA-009-C9RA07327B-s5552 [file RA-009-C9RA07327B-s5552.xyz]

   66
jmolscript: load "" {1 1 1} spacegroup "x,y,z" unitcell [{      9.480000     0.000000     0.000000 }, {     -3.539056     9.318589     0.000000 }, {     -1.722632    -1.143479    11.063454 }]
La     3.382348     8.887533     0.168386     1.885339
La     0.835964    -0.712423    10.895068     1.885335
H      2.968842     3.617186    10.596576     0.131392
H      5.483867     1.149400     8.669323     0.140917
H     -2.944131     4.967752     9.304365     0.141646
H      5.491678     3.195388     6.301743     0.132831
H      5.427541     2.278165     4.167603     0.117129
H     -0.535145     0.470771     4.803752     0.109519
H     -0.449090     1.385198     6.937892     0.144743
H      2.849677     7.174725     8.751192     0.437048
H      3.724617     8.287238     8.806509     0.464095
H      1.249470     4.557924     0.466878     0.131392
H     -1.265555     7.025710     2.394131     0.140917
H      7.162443     3.207358     1.759089     0.141645
H     -1.273366     4.979722     4.761711     0.132831
H     -1.209229     5.896945     6.895851     0.117129
H      4.753457     7.704339     6.259702     0.109519
H      4.667402     6.789912     4.125562     0.144742
H      1.368635     1.000385     2.312262     0.437048
H      0.493695    -0.112128     2.256945     0.464095
C      4.455710     5.820488    10.737082     0.628870
C      4.720226     4.487730    10.089870    -0.022518
C      3.786942     3.466354    10.180590    -0.144874
C      4.079680     2.214890     9.648438     0.011475
C      3.092883     1.102774     9.859750     0.613738
C      5.271574     1.997189     8.986844    -0.225759
C      6.146946     3.053787     8.798765     0.277839
C      5.910482     4.283218     9.381809    -0.221937
C     -2.228990     2.347718     6.830576     0.279577
C      6.176873     2.640597     6.007456    -0.229437
C      6.142893     2.089388     4.731839    -0.075785
C      7.169134     1.257430     4.288195    -0.056473
C      7.085647     0.595747     2.927390     0.576155
C     -1.231282     1.006827     5.107997    -0.093409
C     -1.178105     1.551285     6.385826    -0.206717
C     -0.237398     2.354622     0.326372     0.628870
C     -0.501914     3.687380     0.973584    -0.022519
C      0.431370     4.708756     0.882864    -0.144874
C      0.138632     5.960220     1.415016     0.011475
C      1.125429     7.072336     1.203704     0.613738
C     -1.053262     6.177921     2.076610    -0.225759
C     -1.928634     5.121323     2.264689     0.277839
C     -1.692170     3.891892     1.681645    -0.221937
C     -3.032698     5.827392     4.232878     0.279578
C     -1.958561     5.534513     5.055998    -0.229437
C     -1.924581     6.085722     6.331615    -0.075785
C     -2.950822     6.917680     6.775259    -0.056473
C     -2.867335     7.579363     8.136064     0.576155
C      5.449594     7.168283     5.955457    -0.093409
C      5.396417     6.623825     4.677628    -0.206717
O      5.014074     7.121950     0.173696    -0.643746
O     -4.138695     6.667599    10.763634    -0.617663
O      1.865690     1.338524     9.733627    -0.566604
O      3.510974    -0.066454    10.172846    -0.682500
O     -2.132982     2.865283     8.116150    -0.222704
O      6.087027     0.869915     2.186139    -0.622969
O      7.983148    -0.201921     2.566721    -0.612080
O      2.903200     8.022160     8.945909    -0.847138
O     -0.795762     1.053160    10.889758    -0.643746
O      8.357007     1.507511     0.299820    -0.617664
O      2.352622     6.836586     1.329827    -0.566605
O      0.707338     8.241564     0.890608    -0.682499
O      6.351294     5.309827     2.947304    -0.222704
O     -1.868715     7.305195     8.877315    -0.622968
O     -3.764836     8.377031     8.496733    -0.612079
O      1.315112     0.152950     2.117545    -0.847138

The following XYZ coordinates are in angstroms. Other properties are in atomic units.
The sperically averaged electron density of each atom fit to a function of the form exp(a - br)
eigen_1, eigen_2 and eigen_3 are the three eigenvalues of traceless quadrupole moment tensor
  atom number  atomic symbol              X              Y              Z     net charge C6 coefficient C8 coefficient C10 coefficient fluctuating dipole atomic polarizability isotropic forcefield polarizability              a              b squared Pearson coefficient          <r^3>          <r^4>         wp_QDO          m_QDO          q_QDO       dipole_x       dipole_y       dipole_z         dipole            Qxy            Qxz            Qyz     Q(x^2-y^2)  Q(3z^2 - R^2)        eigen_1        eigen_2        eigen_3 static polarizability      alpha(xx)      alpha(xy)      alpha(xz)      alpha(yy)      alpha(yz)      alpha(zz) atomic spin moment
            1             La       3.382348       8.887533       0.168386       1.885339     221.752312 0.62586052E+04  0.25984793E+06                                26.106269                           23.115988       1.348673       2.012616                    0.999572     105.207003     291.810866       0.460772       0.320169      -1.253520      -0.012450       0.017175       0.006364       0.022146       0.047501       0.108027       0.027883      -0.079433       0.122164      -0.133292       0.001841       0.131451             29.262970      33.309201       2.353230      -0.844247      30.748043      -0.383060      23.731666           0.000240
            2             La       0.835964      -0.712423      10.895068       1.885335     221.753100 0.62586338E+04  0.25984943E+06                                26.106336                           23.116045       1.348670       2.012614                    0.999572     105.207175     291.811587       0.460771       0.320169      -1.253520       0.012449      -0.017177      -0.006366       0.022148       0.047504       0.108026       0.027878      -0.079437       0.122161      -0.133294       0.001846       0.131448             29.263046      33.309295       2.353239      -0.844250      30.748123      -0.383061      23.731720           0.000225
            3              H       2.968842       3.617186      10.596576       0.131392       1.060049 0.78763218E+01  0.77294160E+02                                 1.736681                            1.657754      -1.174977       2.333794                    0.996501       3.518699       9.962519       0.477018       1.308422      -0.702537      -0.035295       0.006401       0.020076       0.041107      -0.000143      -0.009649       0.000567       0.017550      -0.004394      -0.008205      -0.006923       0.015129              1.760613       2.142490      -0.069234      -0.312403       1.613743       0.112490       1.525605           0.000006
            4              H       5.483867       1.149400       8.669323       0.140917       1.025096 0.77077447E+01  0.75943528E+02                                 1.763691                            1.689913      -1.301545       2.282837                    0.994130       3.620959      10.593468       0.447414       1.389417      -0.685581       0.007952      -0.032256      -0.008983       0.034414      -0.001011      -0.000293       0.007916       0.005917      -0.027712      -0.013401       0.005346       0.008055              1.790008       1.553993      -0.198409      -0.151188       2.223112       0.208926       1.592918           0.000002
            5              H      -2.944131       4.967752       9.304365       0.141646       0.985150 0.73799998E+01  0.72468347E+02                                 1.758336                            1.683928      -1.434909       2.217279                    0.992447       3.802074      11.378980       0.432904       1.440861      -0.674318       0.025319       0.024704      -0.001322       0.035399       0.004241      -0.004393       0.000163       0.009600      -0.021722      -0.008620      -0.002318       0.010938              1.791927       1.698731       0.383571      -0.106001       2.117195      -0.056179       1.559856           0.000000
            6              H       5.491678       3.195388       6.301743       0.132831       1.122819 0.85814778E+01  0.85382998E+02                                 1.767145                            1.702206      -1.012449       2.410850                    0.997978       3.391409       9.429831       0.486187       1.266174      -0.713766      -0.029822       0.022766       0.004020       0.037733      -0.012066       0.006034       0.006675       0.018378      -0.012603      -0.018407       0.000831       0.017576              1.779237       1.795365      -0.371352      -0.264130       1.780109       0.201006       1.762237          -0.000001
            7              H       5.427541       2.278165       4.167603       0.117129       1.104742 0.82273294E+01  0.80192372E+02                                 1.673781                            1.609141      -0.949692       2.431438                    0.998456       3.289874       8.761849       0.532441       1.180214      -0.733751      -0.031994       0.010680      -0.023546       0.041136      -0.012792       0.005418       0.002976       0.018344      -0.007259      -0.016450      -0.001125       0.017575              1.677692       1.783585      -0.109302       0.362903       1.432045      -0.050747       1.817446           0.000003
            8              H      -0.535145       0.470771       4.803752       0.109519       1.135821 0.84038015E+01  0.83386495E+02                                 1.777844                            1.678976      -1.118893       2.343682                    0.996207       3.597202      10.069985       0.490729       1.257895      -0.713159       0.028842      -0.022894      -0.008240       0.037734      -0.008226       0.005022       0.004503       0.022588      -0.004737      -0.015667       0.000185       0.015482              1.816973       1.876996      -0.487797      -0.232933       1.864161       0.212003       1.709763           0.000002
            9              H      -0.449090       1.385198       6.937892       0.144743       1.030805 0.73767699E+01  0.70804627E+02                                 1.678773                            1.584363      -0.931480       2.459655                    0.998881       3.265656       8.972908       0.500076       1.276070      -0.711051       0.030983      -0.009281       0.021556       0.038869      -0.009811       0.004776       0.007968       0.018400       0.009306      -0.018869       0.006721       0.012148              1.709753       1.883625      -0.217929       0.411706       1.475156      -0.100810       1.770479           0.000001
           10              H       2.849677       7.174725       8.751192       0.437048       0.472879 0.29158439E+01  0.22652326E+02                                 1.098107                            1.078488      -1.221001       2.500343                    0.999980       2.042612       5.399957       0.527060       1.495883      -0.669447      -0.009742      -0.022589      -0.008672       0.026084       0.006313      -0.002855       0.009645      -0.004852      -0.043652      -0.018912       0.003335       0.015577              1.099550       0.989782       0.065910       0.006216       1.343406       0.054203       0.965462           0.000004
           11              H       3.724617       8.287238       8.806509       0.464095       0.355822 0.20623110E+01  0.15207352E+02                                 1.018653                            0.992921      -1.539533       2.349799                    0.998554       2.308684       6.654099       0.463340       1.792696      -0.618174       0.006784       0.017799       0.000033       0.019048       0.002022      -0.000038       0.004496      -0.020979      -0.026441      -0.009684      -0.006214       0.015899              1.024687       1.214630       0.103027      -0.084751       0.966309      -0.020685       0.893121           0.000001
           12              H       1.249470       4.557924       0.466878       0.131392       1.060051 0.78763412E+01  0.77294387E+02                                 1.736682                            1.657754      -1.174980       2.333793                    0.996501       3.518703       9.962528       0.477019       1.308420      -0.702537       0.035295      -0.006401      -0.020076       0.041107      -0.000143      -0.009649       0.000567       0.017550      -0.004394      -0.008205      -0.006923       0.015129              1.760614       2.142491      -0.069234      -0.312403       1.613744       0.112490       1.525605           0.000006
           13              H      -1.265555       7.025710       2.394131       0.140917       1.025095 0.77077301E+01  0.75943334E+02                                 1.763688                            1.689911      -1.301543       2.282838                    0.994130       3.620954      10.593444       0.447415       1.389416      -0.685581      -0.007952       0.032256       0.008983       0.034414      -0.001011      -0.000293       0.007916       0.005917      -0.027712      -0.013401       0.005346       0.008055              1.790005       1.553991      -0.198408      -0.151187       2.223108       0.208926       1.592916           0.000002
           14              H       7.162443       3.207358       1.759089       0.141645       0.985151 0.73800051E+01  0.72468415E+02                                 1.758337                            1.683929      -1.434911       2.217278                    0.992447       3.802076      11.378989       0.432904       1.440862      -0.674318      -0.025319      -0.024704       0.001322       0.035399       0.004240      -0.004393       0.000163       0.009600      -0.021722      -0.008620      -0.002318       0.010938              1.791929       1.698732       0.383571      -0.106001       2.117197      -0.056179       1.559857           0.000000
           15              H      -1.273366       4.979722       4.761711       0.132831       1.122819 0.85814709E+01  0.85382906E+02                                 1.767144                            1.702205      -1.012450       2.410850                    0.997978       3.391407       9.429822       0.486187       1.266173      -0.713767       0.029822      -0.022766      -0.004020       0.037733      -0.012066       0.006034       0.006674       0.018379      -0.012603      -0.018407       0.000831       0.017576              1.779236       1.795363      -0.371352      -0.264130       1.780108       0.201005       1.762236          -0.000001
           16              H      -1.209229       5.896945       6.895851       0.117129       1.104743 0.82273342E+01  0.80192429E+02                                 1.673782                            1.609141      -0.949692       2.431438                    0.998456       3.289874       8.761849       0.532441       1.180213      -0.733751       0.031994      -0.010680       0.023546       0.041136      -0.012792       0.005417       0.002976       0.018344      -0.007259      -0.016450      -0.001125       0.017575              1.677692       1.783586      -0.109302       0.362904       1.432045      -0.050747       1.817446           0.000003
           17              H       4.753457       7.704339       6.259702       0.109519       1.135822 0.84038031E+01  0.83386513E+02                                 1.777844                            1.678976      -1.118893       2.343682                    0.996207       3.597202      10.069984       0.490729       1.257895      -0.713159      -0.028842       0.022894       0.008240       0.037734      -0.008226       0.005022       0.004503       0.022588      -0.004738      -0.015667       0.000185       0.015482              1.816973       1.876996      -0.487797      -0.232933       1.864161       0.212003       1.709763           0.000002
           18              H       4.667402       6.789912       4.125562       0.144742       1.030807 0.73767819E+01  0.70804760E+02                                 1.678774                            1.584364      -0.931481       2.459654                    0.998881       3.265658       8.972910       0.500077       1.276069      -0.711051      -0.030983       0.009281      -0.021556       0.038868      -0.009811       0.004776       0.007968       0.018399       0.009306      -0.018869       0.006721       0.012148              1.709753       1.883625      -0.217930       0.411707       1.475156      -0.100810       1.770479           0.000001
           19              H       1.368635       1.000385       2.312262       0.437048       0.472879 0.29158427E+01  0.22652313E+02                                 1.098107                            1.078488      -1.221001       2.500343                    0.999980       2.042611       5.399953       0.527060       1.495883      -0.669447       0.009742       0.022589       0.008672       0.026084       0.006313      -0.002855       0.009645      -0.004852      -0.043652      -0.018912       0.003335       0.015577              1.099550       0.989782       0.065910       0.006216       1.343406       0.054203       0.965462           0.000004
           20              H       0.493695      -0.112128       2.256945       0.464095       0.355822 0.20623122E+01  0.15207361E+02                                 1.018653                            0.992921      -1.539533       2.349799                    0.998554       2.308684       6.654097       0.463341       1.792695      -0.618174      -0.006784      -0.017799      -0.000033       0.019048       0.002022      -0.000037       0.004495      -0.020979      -0.026441      -0.009684      -0.006214       0.015899              1.024686       1.214630       0.103027      -0.084751       0.966309      -0.020685       0.893121           0.000001
           21              C       4.455710       5.820488      10.737082       0.628870      22.433605 0.24316202E+03  0.50334277E+04                                 7.443782                            5.614520      -0.186626       1.996631                    0.999217      22.597501      64.642564       0.608664       0.486139      -1.005574      -0.003802       0.050565       0.063278       0.081089       0.004652       0.014300      -0.052062       0.026266       0.239825      -0.072870      -0.026171       0.099041              8.704641       8.913463      -0.302148      -1.649818      11.399552       2.327349       5.800909           0.000003
           22              C       4.720226       4.487730      10.089870      -0.022518      37.073846 0.46196523E+03  0.10990409E+05                                 9.708850                            7.190841      -0.118566       1.960796                    0.999164      27.974246      80.028789       0.613367       0.419741      -1.065616       0.027404      -0.052764      -0.012862       0.060832       0.012092      -0.011581      -0.004817       0.037499      -0.011691      -0.020500      -0.008492       0.028992             11.758977       9.959313      -0.025662      -2.836070      17.033495       3.980358       8.284123          -0.000006
           23              C       3.786942       3.466354      10.180590      -0.144874      34.284842 0.46337146E+03  0.11140928E+05                                 9.341453                            7.330247      -0.163235       1.914366                    0.999270      30.585018      90.823357       0.585834       0.434850      -1.045933       0.021571      -0.006288       0.003304       0.022710      -0.016616      -0.000115      -0.010962       0.053041       0.121010      -0.052666       0.010855       0.041811             10.586026       9.771582       2.114784      -1.418002      15.684110       2.221367       6.302385           0.000003
           24              C       4.079680       2.214890       9.648438       0.011475      36.203816 0.42526595E+03  0.98856463E+04                                 9.500901                            6.873581      -0.035151       2.001898                    0.999233      26.818633      75.229784       0.632448       0.416617      -1.070249       0.039535       0.027796      -0.008904       0.049142      -0.017372       0.016495       0.000999       0.011935       0.011658      -0.024709      -0.000450       0.025158             11.545147      13.002847       4.057795      -3.029654      14.839563       0.627339       6.793031          -0.000001
           25              C       3.092883       1.102774       9.859750       0.613738      24.327104 0.24959638E+03  0.51543579E+04                                 7.715265                            5.584710       0.034243       2.072230                    0.999551      21.970303      60.974107       0.632959       0.468591      -1.023936      -0.028432      -0.058605      -0.010328       0.065952      -0.030034      -0.007591       0.063972      -0.028897       0.335146      -0.094004      -0.042404       0.136408              9.312925      12.229695       2.983239       0.131515      11.117834      -1.510912       4.591245           0.000007
           26              C       5.271574       1.997189       8.986844      -0.225759      33.442835 0.48721906E+03  0.11849110E+05                                 9.130393                            7.465426      -0.139437       1.921564                    0.998393      31.174586      92.770167       0.587122       0.428959      -1.050664      -0.024164      -0.014300       0.019889       0.034409      -0.033267       0.035256       0.010323      -0.004642       0.049486      -0.056958       0.013227       0.043731             10.088332      11.526929       1.456497      -4.081800      10.662207      -0.011483       8.075861          -0.000005
           27              C       6.146946       3.053787       8.798765       0.277839      30.913002 0.36491846E+03  0.82313593E+04                                 8.857499                            6.587618      -0.093525       1.998232                    0.999689      25.074242      71.159734       0.608889       0.445956      -1.043635       0.068973      -0.012628      -0.024048       0.074129      -0.006073      -0.025692       0.006172       0.055093      -0.019136      -0.026401      -0.018448       0.044849             10.649572       9.412354      -0.415050      -4.827487      11.509124       2.985633      11.027238          -0.000001
           28              C       5.910482       4.283218       9.381809      -0.221937      36.243876 0.51206582E+03  0.12639057E+05                                 9.739710                            7.720943      -0.308584       1.864338                    0.997819      31.816547      96.123400       0.568422       0.436562      -1.043589      -0.013193       0.016733       0.036447       0.042219       0.018381       0.018828      -0.029688       0.038080       0.027219      -0.051066       0.019042       0.032024             11.180273       9.562698      -0.971018      -3.664693      14.120425       3.802159       9.857695          -0.000009
           29              C      -2.228990       2.347718       6.830576       0.279577      30.531495 0.36442218E+03  0.81908488E+04                                 8.708883                            6.537488       0.030385       2.033246                    0.999744      24.916739      69.845145       0.619632       0.439793      -1.050663       0.013077       0.027039       0.060673       0.067700       0.003133       0.006444       0.027874      -0.003291       0.132795      -0.030907      -0.024348       0.055254             10.360175       8.598743      -3.308917      -1.932232       7.591580       3.388790      14.890201          -0.000000
           30              C       6.176873       2.640597       6.007456      -0.229437      32.812211 0.47384928E+03  0.11404138E+05                                 8.881398                            7.262986       0.037830       1.971691                    0.999419      30.896818      90.425838       0.609624       0.417466      -1.061526      -0.019157      -0.000263      -0.047413       0.051138      -0.023322      -0.008600       0.005059       0.008687      -0.065220      -0.023644      -0.012622       0.036266              9.757144       7.223456      -1.981399      -0.074938       7.328464       2.649403      14.719513          -0.000004
           31              C       6.142893       2.089388       4.731839      -0.075785      31.274420 0.42186552E+03  0.98782692E+04                                 8.716416                            6.945408      -0.059966       1.956518                    0.999520      29.187841      84.705828       0.610023       0.428798      -1.052742       0.015678       0.008874       0.023875       0.029909      -0.004125       0.012960      -0.009239       0.013182      -0.042142      -0.021587       0.000196       0.021390              9.643142       7.501487      -2.220922      -0.397151       7.760132       3.443792      13.667807          -0.000000
           32              C       7.169134       1.257430       4.288195      -0.056473      36.211191 0.45801407E+03  0.10835912E+05                                 9.460200                            7.103943       0.049214       2.015098                    0.999361      27.798347      78.423516       0.626568       0.413192      -1.073479      -0.006321       0.014324       0.041810       0.044646      -0.012648       0.008563       0.001044      -0.007717       0.000795      -0.016781       0.002215       0.014566             11.070394       8.327421      -2.474883       0.707282       8.408686       4.078582      16.475074          -0.000002
           33              C       7.085647       0.595747       2.927390       0.576155      23.180566 0.26544655E+03  0.55830962E+04                                 7.488521                            5.769806      -0.042466       2.029668                    0.999566      23.059463      65.209492       0.619201       0.470302      -1.020000      -0.011137      -0.034539      -0.043923       0.056975       0.045785      -0.027883      -0.069476      -0.035587      -0.174234      -0.092913      -0.017360       0.110273              8.602641       7.132765      -1.552372       0.930900       6.809963       2.698172      11.865194           0.000008
           34              C      -1.231282       1.006827       5.107997      -0.093409      32.024847 0.43115540E+03  0.10158331E+05                                 8.834300                            7.002520      -0.051441       1.952015                    0.999661      29.627288      86.452757       0.609553       0.426487      -1.053396      -0.017776       0.004490       0.031097       0.036099      -0.009929       0.000280      -0.000234       0.003027      -0.058088      -0.019366      -0.000362       0.019728              9.834923       8.102448      -2.553858       0.929197       7.553491       2.459911      13.848830          -0.000003
           35              C      -1.178105       1.551285       6.385826      -0.206717      34.407797 0.44699862E+03  0.10580289E+05                                 9.138720                            7.027781       0.154505       2.019338                    0.999570      29.930919      86.288349       0.624530       0.414344      -1.065720       0.012002      -0.026373      -0.025150       0.038368      -0.001887       0.029123      -0.001949       0.006423       0.014475      -0.026381      -0.005819       0.032199             10.433785       9.294886      -3.480096      -0.584935       8.391792       3.266225      13.614676          -0.000003
           36              C      -0.237398       2.354622       0.326372       0.628870      22.433600 0.24316197E+03  0.50334265E+04                                 7.443782                            5.614519      -0.186628       1.996630                    0.999217      22.597500      64.642562       0.608664       0.486139      -1.005574       0.003802      -0.050565      -0.063278       0.081089       0.004652       0.014300      -0.052062       0.026266       0.239825      -0.072870      -0.026171       0.099041              8.704640       8.913462      -0.302149      -1.649818      11.399549       2.327349       5.800909           0.000003
           37              C      -0.501914       3.687380       0.973584      -0.022519      37.073873 0.46196562E+03  0.10990421E+05                                 9.708856                            7.190845      -0.118569       1.960795                    0.999164      27.974260      80.028852       0.613366       0.419741      -1.065616      -0.027404       0.052764       0.012862       0.060832       0.012092      -0.011581      -0.004817       0.037498      -0.011691      -0.020500      -0.008492       0.028992             11.758984       9.959321      -0.025662      -2.836073      17.033504       3.980361       8.284128          -0.000005
           38              C       0.431370       4.708756       0.882864      -0.144874      34.284834 0.46337130E+03  0.11140924E+05                                 9.341452                            7.330246      -0.163237       1.914366                    0.999270      30.585016      90.823352       0.585834       0.434850      -1.045933      -0.021571       0.006288      -0.003304       0.022711      -0.016616      -0.000115      -0.010962       0.053041       0.121010      -0.052666       0.010855       0.041811             10.586024       9.771583       2.114784      -1.418003      15.684106       2.221366       6.302384           0.000002
           39              C       0.138632       5.960220       1.415016       0.011475      36.203793 0.42526569E+03  0.98856382E+04                                 9.500896                            6.873578      -0.035149       2.001899                    0.999233      26.818623      75.229736       0.632448       0.416617      -1.070249      -0.039535      -0.027796       0.008904       0.049142      -0.017372       0.016495       0.000999       0.011935       0.011658      -0.024709      -0.000450       0.025158             11.545140      13.002837       4.057792      -3.029651      14.839555       0.627339       6.793027          -0.000002
           40              C       1.125429       7.072336       1.203704       0.613738      24.327098 0.24959633E+03  0.51543563E+04                                 7.715262                            5.584708       0.034246       2.072231                    0.999551      21.970299      60.974075       0.632959       0.468591      -1.023937       0.028432       0.058605       0.010328       0.065952      -0.030034      -0.007592       0.063972      -0.028897       0.335146      -0.094004      -0.042404       0.136408              9.312920      12.229687       2.983235       0.131516      11.117829      -1.510911       4.591243           0.000007
           41              C      -1.053262       6.177921       2.076610      -0.225759      33.442816 0.48721874E+03  0.11849100E+05                                 9.130389                            7.465424      -0.139435       1.921565                    0.998393      31.174571      92.770097       0.587122       0.428959      -1.050664       0.024164       0.014300      -0.019889       0.034409      -0.033267       0.035257       0.010324      -0.004642       0.049487      -0.056958       0.013227       0.043731             10.088327      11.526922       1.456497      -4.081797      10.662202      -0.011483       8.075856          -0.000004
           42              C      -1.928634       5.121323       2.264689       0.277839      30.913005 0.36491851E+03  0.82313608E+04                                 8.857499                            6.587619      -0.093525       1.998232                    0.999689      25.074244      71.159741       0.608889       0.445956      -1.043635      -0.068973       0.012628       0.024048       0.074129      -0.006073      -0.025692       0.006172       0.055093      -0.019136      -0.026401      -0.018448       0.044849             10.649572       9.412355      -0.415051      -4.827487      11.509125       2.985633      11.027238          -0.000002
           43              C      -1.692170       3.891892       1.681645      -0.221937      36.243891 0.51206608E+03  0.12639065E+05                                 9.739713                            7.720945      -0.308586       1.864337                    0.997819      31.816559      96.123451       0.568422       0.436562      -1.043589       0.013193      -0.016733      -0.036447       0.042219       0.018381       0.018828      -0.029688       0.038080       0.027218      -0.051066       0.019042       0.032024             11.180276       9.562701      -0.971018      -3.664694      14.120428       3.802160       9.857697          -0.000010
           44              C      -3.032698       5.827392       4.232878       0.279578      30.531476 0.36442194E+03  0.81908417E+04                                 8.708878                            6.537485       0.030386       2.033246                    0.999744      24.916727      69.845094       0.619632       0.439793      -1.050663      -0.013077      -0.027039      -0.060673       0.067700       0.003133       0.006444       0.027874      -0.003291       0.132795      -0.030906      -0.024348       0.055254             10.360169       8.598739      -3.308916      -1.932230       7.591577       3.388788      14.890190          -0.000000
           45              C      -1.958561       5.534513       5.055998      -0.229437      32.812173 0.47384865E+03  0.11404118E+05                                 8.881389                            7.262980       0.037833       1.971692                    0.999419      30.896792      90.425717       0.609625       0.417466      -1.061526       0.019157       0.000263       0.047414       0.051138      -0.023322      -0.008600       0.005058       0.008688      -0.065221      -0.023644      -0.012622       0.036266              9.757133       7.223449      -1.981397      -0.074936       7.328457       2.649399      14.719494          -0.000004
           46              C      -1.924581       6.085722       6.331615      -0.075785      31.274383 0.42186495E+03  0.98782515E+04                                 8.716406                            6.945401      -0.059962       1.956520                    0.999520      29.187820      84.705722       0.610024       0.428798      -1.052742      -0.015678      -0.008874      -0.023875       0.029909      -0.004125       0.012960      -0.009239       0.013182      -0.042142      -0.021586       0.000196       0.021391              9.643131       7.501480      -2.220919      -0.397148       7.760123       3.443787      13.667788           0.000001
           47              C      -2.950822       6.917680       6.775259      -0.056473      36.211156 0.45801363E+03  0.10835898E+05                                 9.460192                            7.103938       0.049218       2.015100                    0.999361      27.798330      78.423434       0.626568       0.413191      -1.073479       0.006321      -0.014324      -0.041810       0.044645      -0.012648       0.008563       0.001044      -0.007717       0.000794      -0.016781       0.002215       0.014566             11.070383       8.327415      -2.474881       0.707282       8.408679       4.078576      16.475054          -0.000004
           48              C      -2.867335       7.579363       8.136064       0.576155      23.180569 0.26544662E+03  0.55830978E+04                                 7.488520                            5.769806      -0.042465       2.029668                    0.999566      23.059465      65.209491       0.619201       0.470302      -1.020001       0.011137       0.034539       0.043923       0.056975       0.045785      -0.027883      -0.069476      -0.035588      -0.174234      -0.092913      -0.017360       0.110272              8.602639       7.132765      -1.552372       0.930900       6.809962       2.698171      11.865190           0.000008
           49              C       5.449594       7.168283       5.955457      -0.093409      32.024811 0.43115479E+03  0.10158313E+05                                 8.834293                            7.002514      -0.051438       1.952017                    0.999661      29.627263      86.452653       0.609553       0.426487      -1.053396       0.017776      -0.004491      -0.031097       0.036099      -0.009928       0.000280      -0.000234       0.003026      -0.058090      -0.019367      -0.000361       0.019728              9.834914       8.102442      -2.553856       0.929196       7.553486       2.459909      13.848816          -0.000003
           50              C       5.396417       6.623825       4.677628      -0.206717      34.407778 0.44699832E+03  0.10580280E+05                                 9.138716                            7.027778       0.154505       2.019338                    0.999570      29.930909      86.288302       0.624530       0.414344      -1.065720      -0.012002       0.026372       0.025150       0.038368      -0.001887       0.029123      -0.001949       0.006423       0.014474      -0.026380      -0.005818       0.032199             10.433780       9.294882      -3.480095      -0.584934       8.391789       3.266223      13.614668          -0.000003
           51              O       5.014074       7.121950       0.173696      -0.643746      43.452672 0.64664940E+03  0.16253575E+05                                 9.792341                            7.868989       0.271546       2.119050                    0.995831      28.995763      77.530718       0.678619       0.359088      -1.140737       0.062820      -0.069970       0.063177       0.113285      -0.013115      -0.023225      -0.026824       0.092452       0.071454      -0.069795       0.016466       0.053329             11.263663      16.003870      -4.223326      -3.882202       9.861991       1.766375       7.925128          -0.000017
           52              O      -4.138695       6.667599      10.763634      -0.617663      43.264144 0.69748372E+03  0.17928931E+05                                 9.862578                            8.314958      -0.108348       2.002449                    0.994125      29.122246      79.654884       0.641015       0.371721      -1.126956      -0.030381      -0.064944       0.001396       0.071713       0.035000       0.017133      -0.037980       0.018550       0.171608      -0.077147       0.006364       0.070783             10.966282      11.069631       4.961277      -0.190236      14.445161       0.207439       7.384055          -0.000020
           53              O       1.865690       1.338524       9.733627      -0.566604      32.989987 0.46473096E+03  0.10732577E+05                                 8.053077                            6.562103       0.679889       2.273892                    0.998201      26.910683      68.501520       0.763287       0.347469      -1.152570       0.010366       0.025682      -0.041972       0.050286      -0.024117       0.010921       0.048245       0.136312       0.091833      -0.105531       0.047880       0.057651              9.251687      15.844511       1.161956       0.719490       6.716961      -0.268071       5.193590          -0.000007
           54              O       3.510974      -0.066454      10.172846      -0.682500      43.363290 0.68642145E+03  0.17514116E+05                                 9.767730                            8.121435       0.189003       2.079981                    0.995101      29.777478      80.242836       0.666197       0.360335      -1.139652      -0.019252       0.049463      -0.056208       0.077308      -0.033564       0.003970       0.006347      -0.105485       0.172878      -0.091539       0.032716       0.058823             10.930322      10.201050      -0.797155       1.537871      15.269864      -3.134853       7.320053          -0.000015
           55              O      -2.132982       2.865283       8.116150      -0.222704      27.072450 0.32188438E+03  0.68035399E+04                                 7.252693                            5.512894       0.505509       2.298386                    0.998895      22.470161      55.302823       0.818428       0.354071      -1.143446      -0.119200      -0.034791      -0.050049       0.133880      -0.037741      -0.082062       0.072618       0.064689       0.231973      -0.100918      -0.055955       0.156874              8.782266       7.298839      -1.384055      -3.739258       5.631556       2.966811      13.416405          -0.000004
           56              O       6.087027       0.869915       2.186139      -0.622969      35.340443 0.57754599E+03  0.14118350E+05                                 8.489342                            7.412676       0.375065       2.149203                    0.997429      28.685977      75.749804       0.702286       0.356775      -1.142086      -0.001483       0.013339       0.053846       0.055493       0.030096       0.037932      -0.058405       0.002793      -0.041222      -0.087725       0.032574       0.055151              9.226473       9.847150       0.248606       3.849870       6.779475       0.402893      11.052794          -0.000022
           57              O       7.983148      -0.201921       2.566721      -0.612080      37.430689 0.61998198E+03  0.15404118E+05                                 8.818772                            7.715985       0.357780       2.159449                    0.995136      28.321221      75.036206       0.684563       0.360110      -1.141107      -0.022429       0.000050       0.052236       0.056848      -0.015055      -0.055387      -0.011777      -0.037505      -0.160611      -0.088491       0.036408       0.052083              9.508457       9.772462      -3.461572      -1.638557       9.539280       1.940654       9.213630          -0.000025
           58              O       2.903200       8.022160       8.945909      -0.847138      24.714722 0.44759194E+03  0.10305962E+05                                 6.540820                            6.357477       0.403766       2.191488                    0.994287      28.125673      73.000059       0.785563       0.338625      -1.152611      -0.049230       0.086172      -0.007634       0.099537       0.063216      -0.011503       0.041629      -0.104544      -0.258343      -0.103153      -0.027006       0.130159              6.585280       6.878710      -0.130589      -0.792528       7.279216       0.195719       5.597913          -0.000003
           59              O      -0.795762       1.053160      10.889758      -0.643746      43.452685 0.64664961E+03  0.16253581E+05                                 9.792342                            7.868990       0.271548       2.119051                    0.995831      28.995767      77.530732       0.678619       0.359087      -1.140737      -0.062820       0.069970      -0.063177       0.113285      -0.013115      -0.023225      -0.026824       0.092452       0.071455      -0.069796       0.016466       0.053329             11.263665      16.003874      -4.223327      -3.882203       9.861992       1.766376       7.925130          -0.000016
           60              O       8.357007       1.507511       0.299820      -0.617664      43.264159 0.69748405E+03  0.17928941E+05                                 9.862579                            8.314960      -0.108346       2.002449                    0.994125      29.122253      79.654903       0.641015       0.371721      -1.126957       0.030382       0.064944      -0.001396       0.071713       0.034999       0.017133      -0.037981       0.018551       0.171608      -0.077147       0.006364       0.070783             10.966284      11.069633       4.961277      -0.190236      14.445162       0.207439       7.384056          -0.000020
           61              O       2.352622       6.836586       1.329827      -0.566605      32.989989 0.46473104E+03  0.10732579E+05                                 8.053075                            6.562102       0.679891       2.273892                    0.998201      26.910693      68.501539       0.763287       0.347469      -1.152570      -0.010367      -0.025683       0.041972       0.050287      -0.024117       0.010921       0.048246       0.136311       0.091834      -0.105531       0.047881       0.057651              9.251685      15.844506       1.161956       0.719491       6.716961      -0.268071       5.193589          -0.000005
           62              O       0.707338       8.241564       0.890608      -0.682499      43.363262 0.68642089E+03  0.17514097E+05                                 9.767725                            8.121431       0.189003       2.079981                    0.995101      29.777469      80.242798       0.666197       0.360335      -1.139652       0.019251      -0.049463       0.056208       0.077308      -0.033564       0.003970       0.006347      -0.105485       0.172880      -0.091539       0.032716       0.058823             10.930316      10.201043      -0.797156       1.537871      15.269856      -3.134851       7.320049          -0.000015
           63              O       6.351294       5.309827       2.947304      -0.222704      27.072452 0.32188443E+03  0.68035412E+04                                 7.252693                            5.512894       0.505508       2.298385                    0.998895      22.470163      55.302829       0.818428       0.354071      -1.143446       0.119200       0.034791       0.050049       0.133881      -0.037741      -0.082062       0.072618       0.064688       0.231973      -0.100918      -0.055956       0.156874              8.782266       7.298839      -1.384056      -3.739259       5.631556       2.966811      13.416404          -0.000005
           64              O      -1.868715       7.305195       8.877315      -0.622968      35.340451 0.57754619E+03  0.14118356E+05                                 8.489342                            7.412677       0.375067       2.149203                    0.997429      28.685985      75.749828       0.702286       0.356775      -1.142086       0.001483      -0.013339      -0.053846       0.055493       0.030096       0.037932      -0.058405       0.002792      -0.041223      -0.087726       0.032574       0.055152              9.226473       9.847151       0.248606       3.849869       6.779476       0.402893      11.052792          -0.000020
           65              O      -3.764836       8.377031       8.496733      -0.612079      37.430661 0.61998143E+03  0.15404100E+05                                 8.818767                            7.715982       0.357783       2.159450                    0.995136      28.321211      75.036167       0.684563       0.360110      -1.141107       0.022429      -0.000050      -0.052236       0.056848      -0.015055      -0.055387      -0.011777      -0.037506      -0.160611      -0.088491       0.036408       0.052083              9.508451       9.772458      -3.461570      -1.638555       9.539274       1.940651       9.213622          -0.000024
           66              O       1.315112       0.152950       2.117545      -0.847138      24.714686 0.44759101E+03  0.10305935E+05                                 6.540811                            6.357468       0.403769       2.191489                    0.994287      28.125655      72.999979       0.785564       0.338624      -1.152612       0.049230      -0.086172       0.007634       0.099536       0.063216      -0.011503       0.041629      -0.104544      -0.258342      -0.103153      -0.027006       0.130159              6.585271       6.878702      -0.130588      -0.792526       7.279207       0.195719       5.597905          -0.000003

******************************************************
Auxiliary information for the entire system
The total spin magnetic moment of the unit cell is   0.000252
The total net atomic charge of the unit cell is   -0.000005
Accuracy of reproducing the electrostatic potential in the unit cell:
  The inner radius (bohr) =    5.0000
  The outer radius (bohr) =   12.0000
  Valid grid points have density less than (e/(bohr^3)) =    0.0001
  The number of valid grid points were=        23906
  The rms potential error without charges in kcal/mol is=      4.28789
  The rms potential error with partial charges in kcal/mol is=      1.63904
  The RRMSE value at monopole order=      0.38225
  The rms potential error with partial charges and cloud penetration in kcal/mol is=      1.63205
  The RRMSE value at monopole order with cloud penetration is=      0.38062
  The rms potential error with partial charges and atomic dipoles in kcal/mol is=      0.50854
  The RRMSE value at dipole order=      0.11860
  The rms potential error with partial charges, atomic dipoles and cloud penetration in kcal/mol is=      0.49574
  The RRMSE value at dipole order with cloud penetration=      0.11561

******************************************************
The electron densities and ab initio electrostatic potential were computed in VASP using the PBE functional and
projector augmented wave method. See the main text of the journal article for a description of computational details.
The atomic charges, dipoles, and quadrupoles were computed with the DDEC6 method as described in
(a) T. A. Manz and N. Gabaldon Limas, RSC Adv. 6 (2016) 47771-47801 DOI: 10.1039/c6ra04656h
(b) N. Gabaldon Limas and T. A. Manz, RSC Adv. 8 (2018) 2678-2707 DOI: 10.1039/c7ra11829e.
For each atom in the material, the electron cloud parameters were fit to the spherically averaged atom-in-material
electron density using radial positions for which this density was between 10^-4 and 10^-2 electrons per cubic bohr.
The polarizabilities, dispersion coefficients, and quantum Drude oscillator (QDO) parameters were fit using the MCLF method.
The magnetic structure of the system was optimized in VASP from the default ferromagnetic initial guess using spin polarization.
The atomic spin moments (ASMs) were computed on this optimized magnetic structure using the DDEC6 partition as inputs
to the method of T. A. Manz and D. S. Sholl, J. Chem. Theory Comput. 7 (2011) 4146-4164 DOI: 10.1021/ct200539n.
The RMSE and RRMSE were computed using a uniform grid with Ewald summation.
