# Supplementary material for: A collection of forcefield precursors for metal–organic frameworks
Source: RSC Adv. 2019 Nov 13;9(63):36492–507. doi: 10.1039/c9ra07327b (PMC9075174; doi:10.1039/c9ra07327b)
Supplement: RA-009-C9RA07327B-s5553 [file RA-009-C9RA07327B-s5553.xyz]

   60
jmolscript: load "" {1 1 1} spacegroup "x,y,z" unitcell [{      9.404000     0.000000     0.000000 }, {     -3.444983     9.342052     0.000000 }, {     -1.538519    -1.287629    11.282006 }]
La     4.750396     4.491984     5.437137     1.905681
La    -0.329898     3.562439     5.844869     1.905681
H      4.507208     0.816934     3.761421     0.143850
H     -0.004380     6.342192     3.144295     0.139087
H      1.014770    -0.561346     5.254030     0.132184
H      3.413497     6.560743     1.335790     0.145215
H      1.765475     4.437754    10.425702     0.115211
H     -1.805996     6.196340     9.947345     0.117577
H     -0.108250     8.404692     0.813433     0.134757
H     -0.086710     7.237489     7.520585     0.143850
H      4.424878     1.712231     8.137711     0.139086
H      3.405728     8.615769     6.027976     0.132184
H      1.007001     1.493680     9.946216     0.145215
H      2.655023     3.616669     0.856304     0.115211
H      6.226494     1.858083     1.334661     0.117577
H      4.528748    -0.350269    10.468573     0.134756
C      2.468656     1.668347     5.289004     0.636773
C      2.721255     0.336050     4.618853    -0.013522
C      3.887380     0.131816     3.870856    -0.209940
C      0.654163     8.239414     3.301115     0.285393
C     -0.198032     7.180976     3.497422    -0.234622
C     -1.380253     7.392974     4.251060     0.008605
C     -2.363839     6.297395     4.469931     0.627201
C     -1.641578     8.634480     4.783571    -0.145088
C      1.655382     7.536434     1.266969     0.279730
C      2.678998     6.747347     0.797638    -0.207165
C      1.059631     4.936841    10.767547    -0.087038
C     -0.055767     5.161695     9.992473    -0.048968
C     -0.181194     4.524166     8.645401     0.579011
C     -1.070351     6.003712    10.480984    -0.083457
C      0.558722     7.843627     0.490767    -0.232996
C      1.951842     6.386076     5.993002     0.636773
C      1.699243     7.718373     6.663153    -0.013521
C      0.533118     7.922607     7.411150    -0.209941
C      3.766335    -0.184991     7.980891     0.285393
C      4.618530     0.873447     7.784584    -0.234622
C      5.800751     0.661449     7.030946     0.008605
C      6.784337     1.757028     6.812075     0.627202
C      6.062076    -0.580057     6.498435    -0.145088
C      2.765116     0.517989    10.015037     0.279730
C      1.741500     1.307076    10.484368    -0.207165
C      3.360867     3.117582     0.514459    -0.087038
C      4.476265     2.892728     1.289533    -0.048968
C      4.601692     3.530257     2.636605     0.579011
C      5.490849     2.050711     0.801022    -0.083458
C      3.861776     0.210796    10.791239    -0.232996
O      3.359761     2.535544     5.254030    -0.640909
O      1.336226     1.818284     5.849720    -0.627134
O      5.829731     6.556545     4.335675    -0.554773
O     -1.959791     5.129890     4.786955    -0.701006
O      1.820062     8.075318     2.545221    -0.231498
O     -1.187851     4.795155     7.924481    -0.632090
O      0.715116     3.723682     8.259557    -0.600068
O      1.060737     5.518879     6.027976    -0.640910
O      3.084272     6.236139     5.432286    -0.627134
O     -1.409233     1.497878     6.946331    -0.554773
O      6.380289     2.924533     6.495051    -0.701006
O      2.600436    -0.020895     8.736785    -0.231498
O      5.608349     3.259268     3.357525    -0.632090
O      3.705382     4.330741     3.022449    -0.600068

The following XYZ coordinates are in angstroms. Other properties are in atomic units.
The sperically averaged electron density of each atom fit to a function of the form exp(a - br)
eigen_1, eigen_2 and eigen_3 are the three eigenvalues of traceless quadrupole moment tensor
  atom number  atomic symbol              X              Y              Z     net charge C6 coefficient C8 coefficient C10 coefficient fluctuating dipole atomic polarizability isotropic forcefield polarizability              a              b squared Pearson coefficient          <r^3>          <r^4>         wp_QDO          m_QDO          q_QDO       dipole_x       dipole_y       dipole_z         dipole            Qxy            Qxz            Qyz     Q(x^2-y^2)  Q(3z^2 - R^2)        eigen_1        eigen_2        eigen_3 static polarizability      alpha(xx)      alpha(xy)      alpha(xz)      alpha(yy)      alpha(yz)      alpha(zz) atomic spin moment
            1             La       4.750396       4.491984       5.437137       1.905681     197.834995 0.53307072E+04  0.21316715E+06                                24.281158                           21.341887       1.493244       2.058589                    0.999752     103.762409     284.834237       0.478034       0.320414      -1.250060      -0.001635      -0.012138      -0.000341       0.012253       0.040356       0.025992       0.030399      -0.026646       0.315608      -0.095158      -0.022530       0.117688             27.377705      30.225049       1.943866       1.108685      31.319332      -0.035973      20.588735           0.000030
            2             La      -0.329898       3.562439       5.844869       1.905681     197.834816 0.53307007E+04  0.21316683E+06                                24.281142                           21.341872       1.493246       2.058589                    0.999752     103.762372     284.834076       0.478034       0.320414      -1.250060       0.001638       0.012140       0.000341       0.012255       0.040355       0.025993       0.030401      -0.026644       0.315603      -0.095156      -0.022532       0.117687             27.377688      30.225028       1.943866       1.108682      31.319314      -0.035972      20.588722           0.000100
            3              H       4.507208       0.816934       3.761421       0.143850       0.993772 0.73901336E+01  0.72465545E+02                                 1.759335                            1.678260      -1.394479       2.238571                    0.992986       3.736404      11.110718       0.437048       1.429215      -0.676874       0.024862       0.025957      -0.003043       0.036072       0.004230      -0.004179      -0.000268       0.007809      -0.023934      -0.009081      -0.001506       0.010587              1.796510       1.702111       0.402442      -0.122492       2.115749      -0.076777       1.571671           0.000000
            4              H      -0.004380       6.342192       3.144295       0.139087       1.098284 0.84479191E+01  0.84138223E+02                                 1.775059                            1.716304      -1.084634       2.382766                    0.997020       3.421768       9.673264       0.470319       1.307585      -0.704571       0.008725      -0.033740      -0.013193       0.037264      -0.001601      -0.002371       0.011263      -0.005946      -0.036736      -0.017208       0.002752       0.014456              1.787600       1.556029      -0.121110      -0.163715       2.129593       0.243218       1.677178           0.000004
            5              H       1.014770      -0.561346       5.254030       0.132184       1.049505 0.77893103E+01  0.76261479E+02                                 1.731283                            1.653550      -1.143992       2.350817                    0.996836       3.487754       9.877387       0.475262       1.316336      -0.701173      -0.034445       0.006154       0.021866       0.041261       0.000582      -0.010680      -0.000127       0.014201       0.001673      -0.007664      -0.007168       0.014832              1.757443       2.093354      -0.069146      -0.343209       1.598454       0.125717       1.580521           0.000004
            6              H       3.413497       6.560743       1.335790       0.145215       1.050058 0.75098831E+01  0.72286343E+02                                 1.689519                            1.590749      -0.947363       2.452506                    0.998841       3.257054       8.913928       0.503596       1.263575      -0.713975       0.030457      -0.011323       0.022292       0.039405      -0.009313       0.004962       0.007111       0.019020       0.009551      -0.018258       0.005977       0.012281              1.724671       1.924405      -0.258419       0.411169       1.503195      -0.105024       1.746413           0.000002
            7              H       1.765475       4.437754      10.425702       0.115211       1.196241 0.89531897E+01  0.89571485E+02                                 1.796701                            1.701354      -1.109170       2.353524                    0.996587       3.465594       9.502483       0.504977       1.212391      -0.725254       0.031403      -0.020289      -0.013979       0.039915      -0.007565       0.001306       0.004294       0.027381      -0.004981      -0.016195      -0.000279       0.016474              1.832537       1.925336      -0.475258      -0.211269       1.868909       0.213086       1.703365           0.000004
            8              H      -1.805996       6.196340       9.947345       0.117577       1.143105 0.85958063E+01  0.84712842E+02                                 1.716206                            1.648428      -0.915258       2.448406                    0.998741       3.310238       8.866923       0.524275       1.185453      -0.732886      -0.033017       0.011021      -0.022557       0.041478      -0.013510       0.004990       0.003962       0.017024      -0.008495      -0.017019      -0.000674       0.017693              1.720244       1.861494      -0.120972       0.368241       1.468847      -0.052416       1.830391           0.000002
            9              H      -0.108250       8.404692       0.813433       0.134757       1.104121 0.83765223E+01  0.82762028E+02                                 1.742740                            1.678352      -0.926732       2.452570                    0.998877       3.339054       9.222803       0.491592       1.261054      -0.715177      -0.029419       0.024124       0.005853       0.038493      -0.012192       0.005324       0.007254       0.017903      -0.010598      -0.018607       0.001595       0.017013              1.755748       1.760666      -0.354548      -0.256773       1.751491       0.210088       1.755088           0.000001
           10              H      -0.086710       7.237489       7.520585       0.143850       0.993771 0.73901245E+01  0.72465431E+02                                 1.759334                            1.678259      -1.394478       2.238571                    0.992986       3.736402      11.110709       0.437048       1.429215      -0.676874      -0.024862      -0.025957       0.003043       0.036072       0.004230      -0.004179      -0.000268       0.007809      -0.023934      -0.009081      -0.001506       0.010587              1.796509       1.702110       0.402441      -0.122491       2.115747      -0.076777       1.571670           0.000000
           11              H       4.424878       1.712231       8.137711       0.139086       1.098287 0.84479519E+01  0.84138644E+02                                 1.775064                            1.716308      -1.084639       2.382764                    0.997020       3.421775       9.673294       0.470318       1.307586      -0.704571      -0.008725       0.033740       0.013193       0.037264      -0.001601      -0.002371       0.011263      -0.005946      -0.036735      -0.017208       0.002752       0.014456              1.787604       1.556032      -0.121110      -0.163716       2.129599       0.243219       1.677182           0.000004
           12              H       3.405728       8.615769       6.027976       0.132184       1.049505 0.77893090E+01  0.76261464E+02                                 1.731283                            1.653550      -1.143992       2.350817                    0.996836       3.487754       9.877387       0.475262       1.316336      -0.701173       0.034445      -0.006154      -0.021866       0.041261       0.000582      -0.010680      -0.000127       0.014201       0.001673      -0.007664      -0.007168       0.014832              1.757443       2.093354      -0.069146      -0.343209       1.598454       0.125717       1.580521           0.000004
           13              H       1.007001       1.493680       9.946216       0.145215       1.050060 0.75099059E+01  0.72286628E+02                                 1.689522                            1.590752      -0.947364       2.452505                    0.998841       3.257059       8.913950       0.503595       1.263576      -0.713975      -0.030457       0.011323      -0.022292       0.039405      -0.009313       0.004962       0.007111       0.019020       0.009551      -0.018258       0.005977       0.012281              1.724675       1.924409      -0.258420       0.411170       1.503198      -0.105025       1.746417           0.000002
           14              H       2.655023       3.616669       0.856304       0.115211       1.196242 0.89531960E+01  0.89571553E+02                                 1.796700                            1.701353      -1.109171       2.353523                    0.996587       3.465595       9.502482       0.504977       1.212390      -0.725254      -0.031403       0.020289       0.013979       0.039915      -0.007565       0.001306       0.004294       0.027381      -0.004981      -0.016195      -0.000279       0.016474              1.832536       1.925336      -0.475257      -0.211269       1.868909       0.213086       1.703365           0.000005
           15              H       6.226494       1.858083       1.334661       0.117577       1.143104 0.85957902E+01  0.84712630E+02                                 1.716204                            1.648425      -0.915258       2.448406                    0.998741       3.310236       8.866910       0.524276       1.185452      -0.732886       0.033017      -0.011021       0.022557       0.041478      -0.013510       0.004990       0.003962       0.017024      -0.008495      -0.017020      -0.000674       0.017693              1.720241       1.861491      -0.120971       0.368240       1.468845      -0.052416       1.830388           0.000002
           16              H       4.528748      -0.350269      10.468573       0.134756       1.104124 0.83765439E+01  0.82762298E+02                                 1.742742                            1.678355      -0.926735       2.452568                    0.998877       3.339058       9.222818       0.491592       1.261054      -0.715177       0.029419      -0.024124      -0.005853       0.038493      -0.012192       0.005324       0.007254       0.017903      -0.010598      -0.018608       0.001595       0.017013              1.755751       1.760668      -0.354548      -0.256774       1.751493       0.210088       1.755091           0.000001
           17              C       2.468656       1.668347       5.289004       0.636773      23.151020 0.24667563E+03  0.51130999E+04                                 7.556928                            5.632981      -0.181185       1.998476                    0.999065      22.437968      63.764024       0.612585       0.482372      -1.009779      -0.004430       0.057540       0.051331       0.077236      -0.000441       0.020549      -0.065692       0.029890       0.249734      -0.083523      -0.028427       0.111950              8.853853       9.265181      -0.027381      -2.140327      11.183293       2.263377       6.113084          -0.000003
           18              C       2.721255       0.336050       4.618853      -0.013522      36.525761 0.45758108E+03  0.10845936E+05                                 9.601639                            7.149276      -0.106042       1.968712                    0.999049      27.693786      78.741697       0.616907       0.418878      -1.067565       0.019902      -0.049654      -0.021749       0.057746       0.012815      -0.009541      -0.009686       0.028347      -0.015953      -0.019468      -0.007205       0.026673             11.580278       9.813023       0.244159      -3.078353      16.312322       3.773838       8.615490           0.000000
           19              C       3.887380       0.131816       3.870856      -0.209940      35.469802 0.49551281E+03  0.12119506E+05                                 9.578256                            7.579775      -0.261497       1.885177                    0.997982      31.266152      93.754811       0.575953       0.434799      -1.045586      -0.011646       0.021076       0.026325       0.035677       0.012436       0.021634      -0.030024       0.036487       0.020370      -0.048558       0.013183       0.035375             10.977747       9.259610      -0.598275      -3.679841      13.605694       3.652225      10.067936          -0.000000
           20              C       0.654163       8.239414       3.301115       0.285393      30.538737 0.35893864E+03  0.80644648E+04                                 8.790427                            6.537185      -0.052948       2.010144                    0.999499      24.947584      70.699267       0.610602       0.446470      -1.043157       0.065409      -0.009098      -0.028606       0.071968      -0.008077      -0.022429       0.006102       0.054427      -0.015763      -0.026425      -0.015824       0.042249             10.562998       9.091082      -0.122582      -4.758449      11.242538       2.898691      11.355374           0.000001
           21              C      -0.198032       7.180976       3.497422      -0.234622      33.742925 0.49686414E+03  0.12123768E+05                                 9.144100                            7.513238      -0.082541       1.934085                    0.998750      31.363123      93.002104       0.589194       0.426038      -1.054134      -0.029227      -0.017805       0.014115       0.037020      -0.037601       0.026036       0.016251      -0.000576       0.016337      -0.055216       0.018042       0.037174             10.091638      11.267453       1.792726      -4.359777      10.238997      -0.072636       8.768463           0.000002
           22              C      -1.380253       7.392974       4.251060       0.008605      36.579202 0.43047696E+03  0.10030731E+05                                 9.558719                            6.908046      -0.055170       1.995302                    0.999159      26.836312      75.208518       0.632312       0.415711      -1.071532       0.039600       0.028626      -0.015078       0.051137      -0.016373       0.012793      -0.002255       0.018468       0.015291      -0.022211      -0.001992       0.024204             11.667206      12.865016       4.491933      -3.214974      14.944626       0.439434       7.191976           0.000003
           23              C      -2.363839       6.297395       4.469931       0.627201      23.829500 0.24221574E+03  0.49707449E+04                                 7.642799                            5.523246      -0.028522       2.055943                    0.999547      21.783876      60.513984       0.631930       0.472300      -1.020646      -0.029434      -0.058857      -0.008353       0.066335      -0.029475      -0.005658       0.061879      -0.034374       0.353500      -0.096974      -0.043087       0.140061              9.238043      11.799790       2.953355       0.109753      11.278958      -1.629837       4.635383           0.000004
           24              C      -1.641578       8.634480       4.783571      -0.145088      33.890348 0.46079295E+03  0.11061268E+05                                 9.267213                            7.306115      -0.149020       1.919919                    0.999309      30.502575      90.447006       0.587366       0.434409      -1.046408       0.017774       0.001395      -0.003608       0.018190      -0.014676       0.000355      -0.011730       0.051481       0.116017      -0.050390       0.009931       0.040459             10.495751       9.558289       2.305878      -1.607063      15.358887       2.075619       6.570076           0.000006
           25              C       1.655382       7.536434       1.266969       0.279730      30.450144 0.36115693E+03  0.81018675E+04                                 8.683945                            6.500774      -0.019247       2.015927                    0.999743      24.962901      69.982170       0.622231       0.438799      -1.050913       0.015219       0.030948       0.060082       0.069276       0.002608       0.008018       0.026290      -0.003097       0.142373      -0.030992      -0.026139       0.057131             10.332120       8.647399      -3.254734      -1.655226       7.577989       3.516273      14.770972           0.000002
           26              C       2.678998       6.747347       0.797638      -0.207165      34.839418 0.45079609E+03  0.10691242E+05                                 9.215859                            7.060159       0.099316       2.000561                    0.999392      30.016751      86.580928       0.622842       0.414649      -1.065676       0.015201      -0.028912      -0.026750       0.042220       0.000225       0.028169      -0.001866       0.004954       0.020506      -0.025588      -0.005838       0.031426             10.551058       9.512100      -3.598829      -0.482198       8.537083       3.345882      13.603992           0.000002
           27              C       1.059631       4.936841      10.767547      -0.087038      31.768609 0.42969654E+03  0.10108004E+05                                 8.786567                            6.990907      -0.075368       1.946317                    0.999563      29.486822      85.770307       0.610472       0.426517      -1.054147      -0.013702       0.007083       0.027952       0.031925      -0.007211      -0.008336      -0.000213       0.000204      -0.032692      -0.014865       0.000734       0.014132              9.766295       8.335541      -2.368720       1.289448       7.388638       2.418398      13.574705           0.000004
           28              C      -0.055767       5.161695       9.992473      -0.048968      35.980862 0.44962691E+03  0.10585375E+05                                 9.413506                            7.032633       0.053654       2.019858                    0.999369      27.567614      77.508338       0.630721       0.412491      -1.074246      -0.000838       0.014074       0.038003       0.040534      -0.014342       0.003969       0.002252      -0.000268      -0.007730      -0.014665      -0.001047       0.015712             11.054834       8.374712      -2.145163       1.233917       8.350097       4.205060      16.439693           0.000008
           29              C      -0.181194       4.524166       8.645401       0.579011      23.259120 0.26480594E+03  0.55655239E+04                                 7.517307                            5.770347      -0.063767       2.023991                    0.999672      22.968773      64.901121       0.618045       0.471528      -1.019471      -0.012903      -0.027245      -0.039569       0.049744       0.047270      -0.029266      -0.069073      -0.025951      -0.178798      -0.094638      -0.015746       0.110384              8.667399       6.926160      -1.322972       1.325896       6.935728       2.799862      12.140308           0.000003
           30              C      -1.070351       6.003712      10.480984      -0.083457      31.738494 0.43337140E+03  0.10208016E+05                                 8.784867                            7.023606      -0.024935       1.963947                    0.999564      29.422204      85.416016       0.609163       0.426866      -1.054774       0.019143       0.012237       0.021808       0.031492      -0.010908       0.014774      -0.004120       0.014935      -0.036266      -0.018880      -0.006442       0.025322              9.706196       7.596028      -2.068941      -0.111830       7.770820       3.487184      13.751740           0.000006
           31              C       0.558722       7.843627       0.490767      -0.232996      33.215765 0.48091558E+03  0.11611024E+05                                 8.948608                            7.314546       0.047974       1.972836                    0.999453      31.020683      90.777033       0.608089       0.417193      -1.062257      -0.018521       0.003796      -0.048132       0.051712      -0.026797      -0.009406       0.007917       0.006429      -0.052052      -0.020115      -0.018260       0.038375              9.824829       7.406131      -1.889373       0.287408       7.309639       2.681133      14.758719           0.000002
           32              C       1.951842       6.386076       5.993002       0.636773      23.151007 0.24667548E+03  0.51130961E+04                                 7.556926                            5.632981      -0.181185       1.998476                    0.999065      22.437957      63.763989       0.612585       0.482372      -1.009779       0.004430      -0.057540      -0.051331       0.077236      -0.000441       0.020549      -0.065692       0.029891       0.249735      -0.083523      -0.028427       0.111951              8.853851       9.265179      -0.027381      -2.140326      11.183292       2.263376       6.113083          -0.000003
           33              C       1.699243       7.718373       6.663153      -0.013521      36.525716 0.45758044E+03  0.10845917E+05                                 9.601630                            7.149270      -0.106039       1.968713                    0.999049      27.693764      78.741607       0.616907       0.418878      -1.067565      -0.019902       0.049654       0.021750       0.057746       0.012815      -0.009540      -0.009687       0.028347      -0.015954      -0.019468      -0.007205       0.026673             11.580267       9.813013       0.244160      -3.078348      16.312307       3.773833       8.615481          -0.000001
           34              C       0.533118       7.922607       7.411150      -0.209941      35.469824 0.49551319E+03  0.12119518E+05                                 9.578261                            7.579778      -0.261497       1.885177                    0.997982      31.266162      93.754851       0.575953       0.434800      -1.045586       0.011646      -0.021076      -0.026325       0.035677       0.012435       0.021633      -0.030024       0.036487       0.020368      -0.048558       0.013183       0.035374             10.977752       9.259613      -0.598276      -3.679842      13.605704       3.652227      10.067940           0.000001
           35              C       3.766335      -0.184991       7.980891       0.285393      30.538741 0.35893867E+03  0.80644660E+04                                 8.790429                            6.537186      -0.052950       2.010144                    0.999499      24.947589      70.699295       0.610602       0.446470      -1.043157      -0.065409       0.009098       0.028606       0.071968      -0.008077      -0.022430       0.006101       0.054427      -0.015763      -0.026425      -0.015824       0.042249             10.563001       9.091085      -0.122581      -4.758451      11.242541       2.898690      11.355377           0.000001
           36              C       4.618530       0.873447       7.784584      -0.234622      33.742958 0.49686469E+03  0.12123786E+05                                 9.144108                            7.513243      -0.082546       1.934084                    0.998750      31.363150      93.002232       0.589194       0.426038      -1.054134       0.029227       0.017806      -0.014116       0.037020      -0.037600       0.026036       0.016251      -0.000577       0.016338      -0.055215       0.018042       0.037174             10.091647      11.267466       1.792728      -4.359783      10.239006      -0.072636       8.768470           0.000003
           37              C       5.800751       0.661449       7.030946       0.008605      36.579234 0.43047732E+03  0.10030742E+05                                 9.558728                            6.908051      -0.055173       1.995301                    0.999159      26.836325      75.208587       0.632312       0.415712      -1.071532      -0.039600      -0.028626       0.015077       0.051136      -0.016373       0.012793      -0.002255       0.018468       0.015289      -0.022211      -0.001992       0.024203             11.667218      12.865033       4.491940      -3.214979      14.944637       0.439433       7.191982           0.000004
           38              C       6.784337       1.757028       6.812075       0.627202      23.829496 0.24221565E+03  0.49707433E+04                                 7.642801                            5.523247      -0.028525       2.055942                    0.999547      21.783877      60.514009       0.631930       0.472300      -1.020646       0.029434       0.058857       0.008353       0.066335      -0.029475      -0.005658       0.061879      -0.034375       0.353500      -0.096974      -0.043087       0.140061              9.238047      11.799796       2.953357       0.109752      11.278960      -1.629838       4.635384           0.000004
           39              C       6.062076      -0.580057       6.498435      -0.145088      33.890353 0.46079302E+03  0.11061270E+05                                 9.267214                            7.306115      -0.149019       1.919919                    0.999309      30.502577      90.447015       0.587366       0.434409      -1.046408      -0.017773      -0.001395       0.003608       0.018190      -0.014676       0.000355      -0.011730       0.051481       0.116016      -0.050390       0.009931       0.040458             10.495752       9.558291       2.305879      -1.607063      15.358889       2.075619       6.570076           0.000006
           40              C       2.765116       0.517989      10.015037       0.279730      30.450149 0.36115697E+03  0.81018689E+04                                 8.683946                            6.500775      -0.019246       2.015927                    0.999743      24.962905      69.982190       0.622231       0.438799      -1.050913      -0.015219      -0.030948      -0.060082       0.069276       0.002608       0.008018       0.026291      -0.003097       0.142373      -0.030992      -0.026139       0.057131             10.332122       8.647402      -3.254735      -1.655227       7.577990       3.516273      14.770973           0.000001
           41              C       1.741500       1.307076      10.484368      -0.207165      34.839444 0.45079644E+03  0.10691254E+05                                 9.215866                            7.060163       0.099315       2.000561                    0.999392      30.016765      86.581004       0.622842       0.414649      -1.065676      -0.015201       0.028912       0.026750       0.042220       0.000225       0.028169      -0.001866       0.004953       0.020505      -0.025588      -0.005837       0.031426             10.551067       9.512109      -3.598833      -0.482197       8.537088       3.345884      13.604002           0.000004
           42              C       3.360867       3.117582       0.514459      -0.087038      31.768592 0.42969623E+03  0.10107995E+05                                 8.786563                            6.990904      -0.075367       1.946318                    0.999563      29.486813      85.770263       0.610473       0.426517      -1.054147       0.013702      -0.007083      -0.027952       0.031925      -0.007211      -0.008336      -0.000213       0.000204      -0.032692      -0.014865       0.000734       0.014132              9.766290       8.335537      -2.368718       1.289448       7.388634       2.418396      13.574699           0.000004
           43              C       4.476265       2.892728       1.289533      -0.048968      35.980863 0.44962692E+03  0.10585376E+05                                 9.413507                            7.032633       0.053654       2.019857                    0.999369      27.567614      77.508341       0.630721       0.412491      -1.074246       0.000838      -0.014074      -0.038003       0.040534      -0.014342       0.003969       0.002251      -0.000268      -0.007730      -0.014665      -0.001047       0.015712             11.054836       8.374712      -2.145162       1.233918       8.350097       4.205061      16.439697           0.000007
           44              C       4.601692       3.530257       2.636605       0.579011      23.259120 0.26480592E+03  0.55655231E+04                                 7.517307                            5.770346      -0.063767       2.023991                    0.999672      22.968768      64.901098       0.618046       0.471528      -1.019471       0.012903       0.027245       0.039569       0.049744       0.047271      -0.029266      -0.069073      -0.025951      -0.178797      -0.094638      -0.015746       0.110384              8.667399       6.926160      -1.322972       1.325896       6.935727       2.799861      12.140309           0.000002
           45              C       5.490849       2.050711       0.801022      -0.083458      31.738515 0.43337175E+03  0.10208026E+05                                 8.784871                            7.023609      -0.024935       1.963946                    0.999564      29.422215      85.416055       0.609163       0.426866      -1.054774      -0.019142      -0.012236      -0.021809       0.031493      -0.010908       0.014774      -0.004120       0.014936      -0.036267      -0.018880      -0.006443       0.025323              9.706201       7.596030      -2.068942      -0.111832       7.770824       3.487187      13.751750           0.000007
           46              C       3.861776       0.210796      10.791239      -0.232996      33.215787 0.48091594E+03  0.11611035E+05                                 8.948612                            7.314549       0.047973       1.972835                    0.999453      31.020701      90.777108       0.608089       0.417193      -1.062257       0.018521      -0.003796       0.048132       0.051712      -0.026797      -0.009405       0.007917       0.006429      -0.052052      -0.020115      -0.018260       0.038375              9.824834       7.406135      -1.889375       0.287407       7.309642       2.681134      14.758725           0.000002
           47              O       3.359761       2.535544       5.254030      -0.640909      44.690876 0.69934950E+03  0.17978753E+05                                10.055815                            8.293802       0.005447       2.025769                    0.995680      29.609955      80.843901       0.645946       0.368845      -1.129784      -0.032684      -0.074426      -0.028996       0.086303       0.035583       0.023980      -0.045132       0.029043       0.138001      -0.081712       0.015004       0.066708             11.297026      11.587778       5.619820      -0.803955      15.027806      -0.550164       7.275495           0.000000
           48              O       1.336226       1.818284       5.849720      -0.627134      43.048442 0.61391729E+03  0.15229555E+05                                 9.750982                            7.668422       0.297785       2.135014                    0.995513      28.556392      75.820345       0.687377       0.359198      -1.140815       0.063828      -0.068970       0.061008       0.112040      -0.017083      -0.022692      -0.037048       0.081587       0.116832      -0.078174       0.019150       0.059025             11.378686      16.209441      -4.296443      -4.539170       9.649266       2.139698       8.277352          -0.000000
           49              O       5.829731       6.556545       4.335675      -0.554773      31.624615 0.44612273E+03  0.10201618E+05                                 7.830012                            6.431688       0.742911       2.300726                    0.998329      26.608749      67.475041       0.770308       0.347718      -1.151968       0.012332       0.031032      -0.046536       0.057277      -0.027184       0.014364       0.044842       0.120533       0.108306      -0.100283       0.045316       0.054967              8.940800      15.139875       0.968304       0.744444       6.617032      -0.213605       5.065495           0.000010
           50              O      -1.959791       5.129890       4.786955      -0.701006      43.872741 0.68162183E+03  0.17362419E+05                                 9.832103                            8.073035       0.241739       2.087936                    0.996477      30.077026      81.000903       0.670622       0.358560      -1.140977      -0.022555       0.057380      -0.051718       0.080473      -0.031534       0.005414       0.004724      -0.106833       0.185814      -0.093269       0.030750       0.062518             11.128510       9.709457      -0.593235       1.671414      16.049175      -3.500169       7.626898           0.000001
           51              O       1.820062       8.075318       2.545221      -0.231498      27.197720 0.32288579E+03  0.68285852E+04                                 7.279935                            5.516924       0.500304       2.293708                    0.998989      22.567586      55.520578       0.819309       0.353489      -1.144154      -0.120623      -0.040895      -0.044519       0.134924      -0.031968      -0.079442       0.076853       0.060142       0.258888      -0.104221      -0.055511       0.159732              8.852948       7.159340      -1.235212      -3.629417       5.615933       3.064466      13.783572           0.000003
           52              O      -1.187851       4.795155       7.924481      -0.632090      35.497837 0.57878528E+03  0.14167396E+05                                 8.529712                            7.430740       0.388902       2.148418                    0.997407      28.948389      76.690657       0.699448       0.357749      -1.140409       0.007804       0.012643       0.061155       0.062934       0.033595       0.036858      -0.054007       0.006685      -0.031341      -0.085171       0.035082       0.050089              9.300318       9.797937       0.305633       3.982713       6.839001       0.396548      11.264017           0.000012
           53              O       0.715116       3.723682       8.259557      -0.600068      34.175629 0.55741927E+03  0.13496045E+05                                 8.274810                            7.276925       0.583496       2.223432                    0.997855      28.220569      73.984443       0.710128       0.356242      -1.143360      -0.001914       0.005092       0.055683       0.055948      -0.013802      -0.055021      -0.012372      -0.062896      -0.145508      -0.088870       0.030264       0.058606              8.911726       8.137629      -3.243396      -1.247065       9.588516       2.021611       9.009033           0.000007
           54              O       1.060737       5.518879       6.027976      -0.640910      44.690884 0.69934970E+03  0.17978759E+05                                10.055816                            8.293803       0.005447       2.025768                    0.995680      29.609960      80.843914       0.645946       0.368845      -1.129784       0.032685       0.074426       0.028995       0.086304       0.035583       0.023980      -0.045132       0.029043       0.138000      -0.081712       0.015004       0.066708             11.297027      11.587777       5.619820      -0.803955      15.027810      -0.550164       7.275495          -0.000000
           55              O       3.084272       6.236139       5.432286      -0.627134      43.048366 0.61391611E+03  0.15229517E+05                                 9.750969                            7.668413       0.297790       2.135016                    0.995513      28.556372      75.820258       0.687378       0.359197      -1.140815      -0.063828       0.068971      -0.061008       0.112040      -0.017083      -0.022692      -0.037048       0.081586       0.116834      -0.078174       0.019149       0.059025             11.378669      16.209413      -4.296434      -4.539161       9.649251       2.139694       8.277341           0.000002
           56              O      -1.409233       1.497878       6.946331      -0.554773      31.624717 0.44612440E+03  0.10201667E+05                                 7.830031                            6.431702       0.742905       2.300724                    0.998329      26.608783      67.475175       0.770307       0.347718      -1.151968      -0.012332      -0.031032       0.046535       0.057277      -0.027185       0.014364       0.044843       0.120534       0.108307      -0.100283       0.045316       0.054967              8.940824      15.139919       0.968310       0.744445       6.617048      -0.213606       5.065505           0.000008
           57              O       6.380289       2.924533       6.495051      -0.701006      43.872744 0.68162185E+03  0.17362419E+05                                 9.832105                            8.073036       0.241738       2.087936                    0.996477      30.077020      81.000894       0.670622       0.358560      -1.140977       0.022556      -0.057380       0.051718       0.080473      -0.031534       0.005414       0.004724      -0.106833       0.185814      -0.093269       0.030750       0.062519             11.128512       9.709460      -0.593236       1.671415      16.049178      -3.500170       7.626899           0.000002
           58              O       2.600436      -0.020895       8.736785      -0.231498      27.197736 0.32288599E+03  0.68285907E+04                                 7.279939                            5.516927       0.500303       2.293708                    0.998989      22.567586      55.520590       0.819309       0.353489      -1.144154       0.120623       0.040895       0.044519       0.134923      -0.031968      -0.079442       0.076853       0.060142       0.258887      -0.104221      -0.055511       0.159732              8.852954       7.159345      -1.235213      -3.629420       5.615936       3.064467      13.783580           0.000002
           59              O       5.608349       3.259268       3.357525      -0.632090      35.497812 0.57878476E+03  0.14167380E+05                                 8.529706                            7.430735       0.388903       2.148418                    0.997407      28.948384      76.690626       0.699449       0.357748      -1.140409      -0.007804      -0.012643      -0.061155       0.062934       0.033595       0.036858      -0.054007       0.006685      -0.031340      -0.085171       0.035082       0.050089              9.300313       9.797930       0.305633       3.982711       6.838997       0.396548      11.264011           0.000015
           60              O       3.705382       4.330741       3.022449      -0.600068      34.175573 0.55741812E+03  0.13496009E+05                                 8.274800                            7.276916       0.583500       2.223433                    0.997855      28.220550      73.984361       0.710128       0.356242      -1.143360       0.001915      -0.005092      -0.055683       0.055948      -0.013802      -0.055021      -0.012372      -0.062895      -0.145509      -0.088870       0.030265       0.058606              8.911714       8.137619      -3.243391      -1.247064       9.588502       2.021608       9.009021           0.000009

******************************************************
Auxiliary information for the entire system
The total spin magnetic moment of the unit cell is   0.000321
The total net atomic charge of the unit cell is   -0.000001
Accuracy of reproducing the electrostatic potential in the unit cell:
  The inner radius (bohr) =    5.0000
  The outer radius (bohr) =   12.0000
  Valid grid points have density less than (e/(bohr^3)) =    0.0001
  The number of valid grid points were=        33080
  The rms potential error without charges in kcal/mol is=      8.26028
  The rms potential error with partial charges in kcal/mol is=      1.75058
  The RRMSE value at monopole order=      0.21193
  The rms potential error with partial charges and cloud penetration in kcal/mol is=      1.76121
  The RRMSE value at monopole order with cloud penetration is=      0.21321
  The rms potential error with partial charges and atomic dipoles in kcal/mol is=      0.46902
  The RRMSE value at dipole order=      0.05678
  The rms potential error with partial charges, atomic dipoles and cloud penetration in kcal/mol is=      0.45590
  The RRMSE value at dipole order with cloud penetration=      0.05519

******************************************************
The electron densities and ab initio electrostatic potential were computed in VASP using the PBE functional and
projector augmented wave method. See the main text of the journal article for a description of computational details.
The atomic charges, dipoles, and quadrupoles were computed with the DDEC6 method as described in
(a) T. A. Manz and N. Gabaldon Limas, RSC Adv. 6 (2016) 47771-47801 DOI: 10.1039/c6ra04656h
(b) N. Gabaldon Limas and T. A. Manz, RSC Adv. 8 (2018) 2678-2707 DOI: 10.1039/c7ra11829e.
For each atom in the material, the electron cloud parameters were fit to the spherically averaged atom-in-material
electron density using radial positions for which this density was between 10^-4 and 10^-2 electrons per cubic bohr.
The polarizabilities, dispersion coefficients, and quantum Drude oscillator (QDO) parameters were fit using the MCLF method.
The magnetic structure of the system was optimized in VASP from the default ferromagnetic initial guess using spin polarization.
The atomic spin moments (ASMs) were computed on this optimized magnetic structure using the DDEC6 partition as inputs
to the method of T. A. Manz and D. S. Sholl, J. Chem. Theory Comput. 7 (2011) 4146-4164 DOI: 10.1021/ct200539n.
The RMSE and RRMSE were computed using a uniform grid with Ewald summation.
