# Supplementary material for: A collection of forcefield precursors for metal–organic frameworks
Source: RSC Adv. 2019 Nov 13;9(63):36492–507. doi: 10.1039/c9ra07327b (PMC9075174; doi:10.1039/c9ra07327b)
Supplement: RA-009-C9RA07327B-s5554 [file RA-009-C9RA07327B-s5554.xyz]

   76
jmolscript: load "" {1 1 1} spacegroup "x,y,z" unitcell [{     17.129000     0.000000     0.000000 }, {      0.000000     6.628400     0.000000 }, {      0.000000     0.000000    12.181600 }]
O      1.420851     6.148239     0.997551    -0.603709
O      7.418912     6.151089     4.797967    -0.605233
O      7.186986     0.550820     7.045228    -0.597697
O      1.203312     0.562486    10.902167    -0.600538
O     15.736070     2.833376    11.164924    -0.600419
O      9.757364     2.837021     7.346723    -0.602216
O      9.995114     3.865351     5.078265    -0.599621
O     15.972793     3.873571     1.207684    -0.599898
O     15.729389     0.558310    11.195378    -0.600762
O      9.792821     0.569446     7.291662    -0.596692
O      9.985008     6.140218     5.024423    -0.603115
O     15.987695     6.147775     1.247639    -0.601598
O      1.429929     3.877614     0.962346    -0.603286
O      7.388765     3.879072     4.847911    -0.600927
O      7.193837     2.824892     7.093711    -0.605534
O      1.184642     2.833243    10.858800    -0.602604
O      0.005653     5.031221    11.429264    -1.053389
O      8.693310     1.717750     5.359539    -1.054137
O      0.154332     1.717286     0.680830    -1.053876
O      8.585226     5.033077     6.797820    -1.051762
C      3.917745     6.208822     2.375656    -0.093204
C      5.129108     6.209551     3.096197    -0.096505
C      4.679300     0.473268     8.436489    -0.094836
C      3.458688     0.475787     9.148138    -0.093975
C     13.213653     2.894622     9.827262    -0.093135
C     12.004346     2.895617     9.101970    -0.095275
C     12.501943     3.785744     3.681889    -0.095053
C     13.718102     3.788661     2.967560    -0.094345
C     13.215880     0.486790     9.820075    -0.094259
C     12.006915     0.487983     9.092955    -0.095757
C     12.503142     6.194240     3.685299    -0.092743
C     13.718616     6.196692     2.974747    -0.094204
C      3.915176     3.800725     2.381259    -0.093677
C      5.126025     3.800592     3.104846    -0.096777
C      4.678444     2.880172     8.432713    -0.092747
C      3.458516     2.883818     9.140951    -0.094641
C      6.937074     5.009811     4.418997     0.641171
C      1.954419     5.009612     1.296975     0.640667
C      5.738900     5.005635     3.500748    -0.029505
C      3.267014     5.005237     2.041271    -0.030760
C      1.652606     1.691899    10.468989     0.637476
C      6.655816     1.681360     7.378882     0.635894
C      2.839817     1.682951     9.538315    -0.031553
C      5.329860     1.678112     8.101982    -0.030271
C     10.230638     1.696804     7.733123     0.636353
C     15.195136     1.693291    10.877560     0.635315
C     11.398836     1.693225     8.685481    -0.033628
C     13.866953     1.690043    10.158602    -0.029048
C     15.519217     5.004773     1.637085     0.635828
C     10.520118     4.996024     4.737912     0.636454
C     14.329779     4.995626     2.568978    -0.030953
C     11.842305     4.991981     4.006650    -0.031369
H      3.484724     0.525500     2.083054     0.111241
H      5.579429     0.527289     3.355056     0.113462
H      5.122599     6.156856     8.162403     0.111815
H      3.016417     6.155663     9.423320     0.110722
H     13.647359     3.841622    10.113773     0.112644
H     11.559677     3.842616     8.830807     0.111571
H     12.072005     2.840932     3.977536     0.112389
H     14.170993     2.842059     2.706873     0.111441
H     13.653355     6.167527    10.102079     0.112780
H     11.564473     6.169118     8.817529     0.111208
H     12.074061     0.513436     3.983870     0.110687
H     14.171507     0.513370     2.719055     0.112799
H      3.479585     2.855316     2.092190     0.110927
H      5.572749     2.852665     3.368821     0.113797
H      5.121057     3.827371     8.156190     0.112457
H      3.017616     3.831348     9.411991     0.111596
H      8.807047     1.724643     4.504634     0.447604
H      8.601327     5.040699     7.660643     0.447763
H      0.315345     1.723649     1.527938     0.447565
H     -0.005995     5.038048    10.566929     0.446841
Al     0.031517     0.054021    -0.013278     1.729585
Al     8.606637     0.046399     6.045850     1.726373
Al     0.030832     3.367492    12.136284     1.729829
Al     8.590022     3.368951     6.090191     1.728980

The following XYZ coordinates are in angstroms. Other properties are in atomic units.
The sperically averaged electron density of each atom fit to a function of the form exp(a - br)
eigen_1, eigen_2 and eigen_3 are the three eigenvalues of traceless quadrupole moment tensor
  atom number  atomic symbol              X              Y              Z     net charge C6 coefficient C8 coefficient C10 coefficient fluctuating dipole atomic polarizability isotropic forcefield polarizability              a              b squared Pearson coefficient          <r^3>          <r^4>         wp_QDO          m_QDO          q_QDO       dipole_x       dipole_y       dipole_z         dipole            Qxy            Qxz            Qyz     Q(x^2-y^2)  Q(3z^2 - R^2)        eigen_1        eigen_2        eigen_3 static polarizability      alpha(xx)      alpha(xy)      alpha(xz)      alpha(yy)      alpha(yz)      alpha(zz) atomic spin moment
            1              O       1.420851       6.148239       0.997551      -0.603709      42.561436 0.55670830E+03  0.13477333E+05                                 9.735262                            7.241857       0.152874       2.104240                    0.998294      27.474301      72.072921       0.716187       0.353267      -1.145521       0.044063      -0.037051       0.016307       0.059835      -0.029220      -0.066888      -0.010272      -0.066548       0.052675      -0.093197       0.030555       0.062642             12.269366      13.264472      -5.897604       4.634679      14.813775      -4.025360       8.729850           0.000001
            2              O       7.418912       6.151089       4.797967      -0.605233      42.208348 0.55579095E+03  0.13452352E+05                                 9.685680                            7.241244       0.148020       2.101754                    0.998377      27.524987      72.247083       0.715275       0.353790      -1.144861      -0.041322      -0.033197      -0.025334       0.058749       0.027076      -0.072076       0.015058      -0.038575      -0.018265      -0.091398       0.028688       0.062710             12.150326      12.023599       5.244161       4.995968      14.477381       4.697059       9.949997           0.000002
            3              O       7.186986       0.550820       7.045228      -0.597697      42.220196 0.55566105E+03  0.13443098E+05                                 9.677725                            7.236695       0.218382       2.126047                    0.998470      27.415925      71.851478       0.716333       0.353429      -1.145608      -0.046198       0.036519       0.016377       0.061123      -0.030651       0.063321       0.010694      -0.071398       0.069307      -0.093171       0.031499       0.061671             12.143470      13.268711      -5.777801      -4.638937      14.434855       4.067949       8.726845           0.000001
            4              O       1.203312       0.562486      10.902167      -0.600538      42.425925 0.55296366E+03  0.13363447E+05                                 9.709287                            7.215447       0.198339       2.119815                    0.998384      27.404784      71.816492       0.717832       0.353070      -1.145738       0.042218       0.035893      -0.023765       0.060295       0.028668       0.073479      -0.012902      -0.042257      -0.020255      -0.093499       0.029100       0.064400             12.222879      11.639339       5.170746      -5.083727      14.784274      -4.938124      10.245024           0.000001
            5              O      15.736070       2.833376      11.164924      -0.600419      42.134794 0.55459670E+03  0.13412764E+05                                 9.668380                            7.229797       0.195487       2.118217                    0.998392      27.448855      71.957836       0.716570       0.353432      -1.145447      -0.047522      -0.036415      -0.016066       0.061987       0.028879      -0.063103       0.011602      -0.068110       0.070456      -0.091470       0.029957       0.061513             12.132408      13.412506       5.843482       4.543980      14.411609       3.922833       8.573109           0.000001
            6              O       9.757364       2.837021       7.346723      -0.602216      42.442403 0.55442395E+03  0.13409284E+05                                 9.718589                            7.227624       0.153114       2.104320                    0.998284      27.452775      72.000532       0.716741       0.353330      -1.145381       0.042876      -0.039959       0.023291       0.063068      -0.028269      -0.073419      -0.016079      -0.041776      -0.034275      -0.094921       0.032466       0.062455             12.239568      11.789041      -5.263385       5.008919      14.839529      -4.798074      10.090133           0.000002
            7              O       9.995114       3.865351       5.078265      -0.599621      42.444815 0.55440376E+03  0.13403886E+05                                 9.706674                            7.221277       0.211587       2.124019                    0.998441      27.401034      71.767911       0.718238       0.352722      -1.146283       0.045747       0.033076      -0.015937       0.058658       0.031247       0.066435      -0.009303      -0.071662       0.062619      -0.095374       0.031407       0.063967             12.229451      13.139368       5.833832      -4.700593      14.731319      -4.139010       8.817666           0.000001
            8              O      15.972793       3.873571       1.207684      -0.599898      42.254331 0.55478705E+03  0.13419153E+05                                 9.683048                            7.230633       0.201557       2.120611                    0.998382      27.430886      71.926613       0.716555       0.353393      -1.145425      -0.044135       0.034302       0.025958       0.061631      -0.028145       0.072787       0.014108      -0.040297      -0.015397      -0.092405       0.028572       0.063833             12.149342      11.793330      -5.091231      -5.037206      14.480511       4.907838      10.174186           0.000002
            9              O      15.729389       0.558310      11.195378      -0.600762      42.354800 0.55694107E+03  0.13481991E+05                                 9.697303                            7.243580       0.212523       2.123967                    0.998465      27.445583      71.953371       0.716197       0.353288      -1.145707      -0.048592       0.034487      -0.017179       0.062013      -0.031836      -0.062831      -0.010231      -0.070510       0.067664      -0.092822       0.031299       0.061523             12.175795      13.406216      -5.840685       4.616131      14.464790      -4.017502       8.656379           0.000001
           10              O       9.792821       0.569446       7.291662      -0.596692      42.621856 0.55331490E+03  0.13373883E+05                                 9.741405                            7.220571       0.194062       2.119681                    0.998398      27.344770      71.661367       0.717165       0.353347      -1.145528       0.042782       0.039574       0.021412       0.062088       0.029445      -0.072778       0.012604      -0.043679      -0.019530      -0.093326       0.029371       0.063955             12.286261      11.621048       5.166992       5.083950      14.936795       5.032663      10.300942           0.000001
           11              O       9.985008       6.140218       5.024423      -0.603115      42.266883 0.55480413E+03  0.13421378E+05                                 9.692695                            7.230755       0.188696       2.115472                    0.998387      27.485819      72.105491       0.716456       0.353394      -1.145278       0.045580      -0.038003      -0.017445       0.061856      -0.030734       0.066381       0.010800      -0.067603       0.049023      -0.093731       0.031989       0.061742             12.192633      13.243075      -5.856689      -4.605827      14.658335       3.950136       8.676489           0.000001
           12              O      15.987695       6.147775       1.247639      -0.601598      41.974747 0.55413251E+03  0.13400978E+05                                 9.647820                            7.229702       0.150583       2.103339                    0.998343      27.475956      72.066803       0.716019       0.353719      -1.145023      -0.041409      -0.036890       0.025913       0.061214       0.026722       0.071662      -0.016632      -0.040386      -0.021177      -0.091944       0.030775       0.061169             12.083722      11.826565       5.128800      -4.944097      14.440233      -4.734120       9.984369           0.000002
           13              O       1.429929       3.877614       0.962346      -0.603286      42.714979 0.55731292E+03  0.13492654E+05                                 9.750619                            7.241631       0.209799       2.122982                    0.998387      27.435024      71.919852       0.716973       0.352862      -1.146103       0.043490       0.035427       0.016124       0.058365       0.029653      -0.066415       0.008879      -0.071160       0.057659      -0.094232       0.031233       0.062999             12.298887      13.224308       5.887671       4.701811      14.862977       4.133165       8.809376           0.000001
           14              O       7.388765       3.879072       4.847911      -0.600927      42.284831 0.55399760E+03  0.13394321E+05                                 9.688058                            7.225364       0.201709       2.121085                    0.998296      27.415196      71.853131       0.716887       0.353381      -1.145517      -0.043168       0.032567      -0.026727       0.060319      -0.028942      -0.072565      -0.014848      -0.044297      -0.007608      -0.093392       0.030031       0.063360             12.164352      11.835588      -5.144932       5.053393      14.538452      -4.897427      10.119016           0.000001
           15              O       7.193837       2.824892       7.093711      -0.605534      42.141795 0.55702759E+03  0.13487200E+05                                 9.669836                            7.244932       0.159123       2.105028                    0.998280      27.531459      72.232168       0.715876       0.353365      -1.145425      -0.044248      -0.037487       0.019047       0.061041       0.026893       0.065116      -0.011067      -0.064397       0.062671      -0.090651       0.028398       0.062253             12.121849      13.381861       5.806483      -4.556554      14.384710      -3.899837       8.598978           0.000001
           16              O       1.184642       2.833243      10.858800      -0.602604      42.001559 0.55068624E+03  0.13294626E+05                                 9.644921                            7.198752       0.161796       2.107016                    0.998279      27.444677      71.882740       0.718940       0.352892      -1.145888       0.041313      -0.038521      -0.024449       0.061550      -0.028707       0.073157       0.015196      -0.042840      -0.030733      -0.094580       0.031945       0.062635             12.111384      11.633131      -5.190564      -4.962086      14.688802       4.733093      10.012220           0.000001
           17              O       0.005653       5.031221      11.429264      -1.053389      54.965287 0.87229121E+03  0.23741742E+05                                11.675802                            9.030258      -0.453592       1.841400                    0.996141      33.746253      95.372136       0.641926       0.350566      -1.142142       0.002569       0.003116      -0.000036       0.004039      -0.000137       0.003565      -0.001791       0.120242       0.235757      -0.099432       0.020609       0.078823             15.041293       9.149293       0.014156      -0.051420      25.730034      -0.108865      10.244552          -0.000000
           18              O       8.693310       1.717750       5.359539      -1.054137      55.241373 0.87518476E+03  0.23840846E+05                                11.721302                            9.048718      -0.452871       1.841396                    0.996254      33.763081      95.468524       0.640883       0.350837      -1.141892       0.003390       0.002311       0.004234       0.005896       0.001482      -0.005216      -0.002383       0.120057       0.232426      -0.098815       0.020824       0.077991             15.126985       9.247937       0.044043      -0.230527      25.903873      -0.080118      10.229145          -0.000000
           19              O       0.154332       1.717286       0.680830      -1.053876      55.235862 0.87373364E+03  0.23792264E+05                                11.720757                            9.040852      -0.453093       1.841636                    0.996228      33.745930      95.412620       0.641178       0.350809      -1.141875       0.002196       0.002643      -0.001207       0.003642      -0.000477       0.006084       0.001095       0.118414       0.226509      -0.096968       0.020782       0.076185             15.139515       9.275719      -0.009444       0.359870      25.975284       0.103213      10.167541          -0.000000
           20              O       8.585226       5.033077       6.797820      -1.051762      55.059181 0.87251865E+03  0.23752892E+05                                11.704316                            9.043854      -0.462744       1.839149                    0.996222      33.724224      95.364574       0.640030       0.351531      -1.141193       0.001355       0.002525       0.001747       0.003356      -0.001361      -0.002549       0.000641       0.113616       0.228709      -0.094944       0.018593       0.076352             15.095203       9.177008      -0.039215       0.100862      25.877364       0.067865      10.231235          -0.000000
           21              C       3.917745       6.208822       2.375656      -0.093204      39.718836 0.49061160E+03  0.11857015E+05                                10.070169                            7.356183       0.064684       1.980790                    0.999558      30.006708      86.717267       0.612731       0.413617      -1.068798       0.014613      -0.035998       0.006029       0.039316      -0.022106      -0.011667      -0.013531      -0.023031       0.021530      -0.035385       0.011365       0.024020             12.184106      15.003564       0.935276       6.930283      11.763122       0.379513       9.785631           0.000001
           22              C       5.129108       6.209551       3.096197      -0.096505      39.707905 0.49009193E+03  0.11844504E+05                                10.074756                            7.356441       0.062011       1.980331                    0.999504      30.038415      86.885376       0.612037       0.414085      -1.068209      -0.014464      -0.035346      -0.005030       0.038521       0.019497      -0.012525       0.012771      -0.027045       0.030764      -0.035293       0.012392       0.022901             12.186914      14.697610      -0.706381       6.995844      11.802723      -0.719297      10.060410           0.000001
           23              C       4.679300       0.473268       8.436489      -0.094836      39.623641 0.49204885E+03  0.11900347E+05                                10.053921                            7.367046       0.064671       1.981390                    0.999543      30.028633      86.809525       0.612273       0.413628      -1.068800      -0.013472       0.034501       0.004677       0.037332      -0.023520       0.011592       0.013151      -0.027287       0.019615      -0.036888       0.010819       0.026070             12.121213      14.917890       0.927062      -6.792995      11.816150      -0.404385       9.629600           0.000001
           24              C       3.458688       0.475787       9.148138      -0.093975      39.737446 0.49333350E+03  0.11939506E+05                                10.073661                            7.377129       0.062056       1.979166                    0.999526      30.076057      86.983461       0.611780       0.413681      -1.068738       0.016219       0.035765      -0.004493       0.039527       0.019421       0.008635      -0.013315      -0.028775       0.028324      -0.033400       0.008564       0.024836             12.149586      14.631750      -0.730598      -6.912754      11.848400       0.682266       9.968608           0.000001
           25              C      13.213653       2.894622       9.827262      -0.093135      39.755830 0.49202432E+03  0.11900159E+05                                10.079907                            7.369225       0.066092       1.981482                    0.999564      30.022044      86.805159       0.611859       0.413893      -1.068579      -0.014529      -0.035994      -0.007371       0.039509       0.022295      -0.011374       0.011287      -0.020866       0.019472      -0.033952       0.011526       0.022427             12.187668      14.976012      -0.963999       6.913594      11.792909      -0.361005       9.794082           0.000001
           26              C      12.004346       2.895617       9.101970      -0.095275      39.743757 0.49054618E+03  0.11857523E+05                                10.077444                            7.357281       0.057781       1.978580                    0.999472      30.051891      86.914966       0.612359       0.413796      -1.068458       0.014369      -0.037712       0.004709       0.040631      -0.018689      -0.013138      -0.012894      -0.031971       0.031261      -0.036323       0.012194       0.024129             12.192078      14.615745       0.685279       7.036055      11.797985       0.745828      10.162503           0.000001
           27              C      12.501943       3.785744       3.681889      -0.095053      39.695519 0.49305080E+03  0.11929279E+05                                10.063024                            7.373222       0.064055       1.980385                    0.999530      30.048326      86.851087       0.612251       0.413480      -1.069018       0.014441       0.036253      -0.005419       0.039398       0.019998       0.011365      -0.012704      -0.025124       0.017716      -0.033278       0.010017       0.023261             12.138652      14.926961      -0.938417      -6.836218      11.796652       0.347301       9.692342           0.000001
           28              C      13.718102       3.788661       2.967560      -0.094345      39.627094 0.49124498E+03  0.11877854E+05                                10.054886                            7.360793       0.061340       1.979813                    0.999549      30.053290      86.912778       0.612469       0.413602      -1.068655      -0.013902       0.034427       0.004400       0.037388      -0.022111       0.009493       0.012939      -0.026752       0.028110      -0.035389       0.010490       0.024899             12.128020      14.587027       0.711633      -6.893925      11.834673      -0.717221       9.962359           0.000001
           29              C      13.215880       0.486790       9.820075      -0.094259      39.739425 0.49209105E+03  0.11901303E+05                                10.072001                            7.366298       0.071262       1.982987                    0.999543      30.028293      86.800680       0.612453       0.413508      -1.068906      -0.015023       0.035911      -0.006601       0.039482      -0.021901      -0.011660      -0.011339      -0.021091       0.021404      -0.034049       0.012121       0.021928             12.168823      14.918980       0.944128       6.889587      11.809783       0.386898       9.777706           0.000001
           30              C      12.006915       0.487983       9.092955      -0.095757      39.761456 0.49183383E+03  0.11895133E+05                                10.077913                            7.365861       0.057818       1.978103                    0.999486      30.072411      86.966751       0.612203       0.413676      -1.068654       0.015265       0.036699       0.004351       0.039984       0.019844      -0.011507       0.013332      -0.030810       0.029687      -0.035906       0.011043       0.024863             12.179852      14.577327      -0.713572       7.004769      11.827238      -0.723020      10.134991           0.000001
           31              C      12.503142       6.194240       3.685299      -0.092743      39.724269 0.49062441E+03  0.11857449E+05                                10.071330                            7.356644       0.064544       1.980902                    0.999532      29.997911      86.693414       0.612664       0.413658      -1.068767       0.014008      -0.036372      -0.004887       0.039281      -0.022052       0.011134       0.012414      -0.024938       0.022011      -0.035015       0.011132       0.023883             12.183785      15.066101       0.964266      -6.910967      11.752166      -0.345145       9.733088           0.000001
           32              C      13.718616       6.196692       2.974747      -0.094204      39.565114 0.48768654E+03  0.11773755E+05                                10.051983                            7.338360       0.067483       1.982330                    0.999544      30.006290      86.791097       0.612694       0.414084      -1.068039      -0.014170      -0.036451       0.004503       0.039367       0.020400       0.011852      -0.012938      -0.026160       0.032310      -0.035637       0.012376       0.023261             12.155928      14.690659      -0.686465      -6.962648      11.771990       0.732316      10.005134           0.000001
           33              C       3.915176       3.800725       2.381259      -0.093677      39.705983 0.49126018E+03  0.11875365E+05                                10.065598                            7.360372       0.064484       1.980705                    0.999509      30.010461      86.708128       0.612705       0.413542      -1.068959       0.014080       0.035530       0.005645       0.038633       0.021404      -0.010909       0.013702      -0.025159       0.020898      -0.034771       0.010121       0.024649             12.165040      14.932694      -0.928172       6.900389      11.789584      -0.406878       9.772843           0.000001
           34              C       5.126025       3.800592       3.104846      -0.096777      39.726457 0.49144980E+03  0.11884257E+05                                10.073958                            7.364616       0.058338       1.978715                    0.999508      30.062223      86.948994       0.612013       0.413859      -1.068469      -0.014929       0.036236      -0.006213       0.039680      -0.020079      -0.011043      -0.012991      -0.026159       0.031298      -0.034850       0.011453       0.023397             12.170664      14.637500       0.732177       6.957761      11.841074       0.691877      10.033417           0.000001
           35              C       4.678444       2.880172       8.432713      -0.092747      39.696215 0.49062169E+03  0.11858515E+05                                10.069820                            7.358448       0.066121       1.981834                    0.999563      29.999314      86.729042       0.612302       0.413863      -1.068531      -0.011936      -0.038067       0.005334       0.040249       0.019219       0.012121      -0.009497      -0.023496       0.019240      -0.031808       0.011836       0.019972             12.173337      15.062376      -0.956764      -6.870079      11.780872       0.405252       9.676762           0.000001
           36              C       3.458516       2.883818       9.140951      -0.094641      39.682227 0.49005087E+03  0.11842998E+05                                10.068319                            7.354181       0.062626       1.980363                    0.999540      30.042237      86.888189       0.612388       0.413865      -1.068374       0.015164      -0.036311      -0.005791       0.039774      -0.021280       0.011805       0.013024      -0.025857       0.029643      -0.035977       0.012381       0.023596             12.171979      14.718536       0.708418      -6.973078      11.791313      -0.695625      10.006088           0.000001
           37              C       6.937074       5.009811       4.418997       0.641171      27.235722 0.25397291E+03  0.52628425E+04                                 8.418763                            5.672724       0.088742       2.100507                    0.999650      21.617115      59.921078       0.622079       0.475146      -1.021305       0.052285       0.001319       0.055856       0.076520      -0.000895      -0.085459       0.002434       0.023424       0.087789      -0.073805      -0.026375       0.100180             11.047852      12.663362       0.064316       6.549161      10.748906      -0.084752       9.731288           0.000001
           38              C       1.954419       5.009612       1.296975       0.640667      27.322741 0.25359618E+03  0.52538978E+04                                 8.439191                            5.669942       0.063626       2.092227                    0.999555      21.624250      59.964623       0.621901       0.475385      -1.021018      -0.063420      -0.000191      -0.045433       0.078014       0.000290      -0.074674      -0.002386      -0.000915       0.186101      -0.072842      -0.030577       0.103419             11.094307      14.194080      -0.017628       6.082872      10.811833       0.056795       8.277009           0.000001
           39              C       5.738900       5.005635       3.500748      -0.029505      42.001853 0.45177101E+03  0.10628004E+05                                10.467207                            7.017471      -0.025631       1.989364                    0.999004      27.595972      77.072638       0.636940       0.408765      -1.078763      -0.045739      -0.000044      -0.026027       0.052626       0.000496      -0.014331      -0.000859       0.013292       0.026530      -0.011110      -0.009163       0.020273             13.973644      17.582950       0.032458       9.689628      11.555699      -0.002615      12.782282           0.000001
           40              C       3.267014       5.005237       2.041271      -0.030760      42.082965 0.45282701E+03  0.10656894E+05                                10.471729                            7.019888      -0.028112       1.988176                    0.998996      27.613339      77.084424       0.637747       0.408093      -1.079427       0.043780      -0.000288       0.022591       0.049265      -0.000591      -0.009815       0.000887       0.007555       0.054191      -0.012856      -0.008820       0.021676             13.976073      19.322049      -0.026394       9.129116      11.533666      -0.030965      11.072504           0.000001
           41              C       1.652606       1.691899      10.468989       0.637476      27.336931 0.25429893E+03  0.52708381E+04                                 8.431891                            5.671703       0.065622       2.091961                    0.999515      21.659710      60.029442       0.622956       0.474366      -1.021812      -0.051156       0.000520       0.056608       0.076300       0.002027       0.087658       0.001330       0.035017       0.085088      -0.072713      -0.031719       0.104432             11.068512      12.505661      -0.044759      -6.586746      10.819664      -0.072690       9.880211           0.000001
           42              C       6.655816       1.681360       7.378882       0.635894      27.283611 0.25541495E+03  0.53001064E+04                                 8.427973                            5.688553       0.076782       2.096555                    0.999514      21.664786      60.090817       0.621268       0.475104      -1.021350       0.062561       0.003186      -0.043236       0.076114      -0.000909       0.073008      -0.003308      -0.004647       0.185563      -0.072841      -0.028676       0.101516             11.045083      14.297872      -0.000620      -5.987249      10.713927       0.098028       8.123450           0.000001
           43              C       2.839817       1.682951       9.538315      -0.031553      42.081408 0.45327635E+03  0.10673465E+05                                10.481563                            7.031050      -0.037729       1.984920                    0.999033      27.654456      77.300160       0.635997       0.408986      -1.078498       0.043763      -0.001205      -0.025527       0.050679      -0.000082       0.013511       0.000478       0.012885       0.024662      -0.010620      -0.008488       0.019108             13.977172      17.520201      -0.029840      -9.707877      11.556021       0.005231      12.855295           0.000001
           44              C       5.329860       1.678112       8.101982      -0.030271      42.009044 0.45329128E+03  0.10673961E+05                                10.470654                            7.031950      -0.036941       1.985556                    0.999010      27.626324      77.223387       0.635847       0.409077      -1.078433      -0.042502      -0.001754       0.021829       0.047812      -0.000212       0.007524       0.000805       0.009808       0.057593      -0.014541      -0.006843       0.021384             13.939450      19.379131       0.027176      -8.995677      11.557230      -0.022525      10.881989           0.000001
           45              C      10.230638       1.696804       7.733123       0.636353      27.295872 0.25271897E+03  0.52307342E+04                                 8.425906                            5.655489       0.063146       2.092662                    0.999501      21.622337      59.913662       0.623516       0.474607      -1.021526      -0.049853       0.000713      -0.056719       0.075518       0.002252      -0.086373      -0.003426       0.040987       0.077949      -0.070133      -0.033595       0.103728             11.078264      12.395451      -0.066463       6.613087      10.838250       0.099787      10.001092           0.000001
           46              C      15.195136       1.693291      10.877560       0.635315      27.351891 0.25567000E+03  0.53070622E+04                                 8.443202                            5.692890       0.074545       2.095787                    0.999606      21.676013      60.143934       0.620747       0.475354      -1.021150       0.061759       0.000183       0.042447       0.074939      -0.000702      -0.071629       0.003132      -0.006023       0.195428      -0.072798      -0.029617       0.102415             11.072469      14.367535       0.013903       5.975172      10.757213      -0.048801       8.092657           0.000001
           47              C      11.398836       1.693225       8.685481      -0.033628      42.224297 0.45330778E+03  0.10673098E+05                                10.499557                            7.027034      -0.035563       1.985338                    0.998963      27.659041      77.278396       0.636834       0.408491      -1.078956       0.042420      -0.000673       0.026785       0.050174      -0.001146      -0.014678       0.000091       0.016334       0.021687      -0.011999      -0.008653       0.020652             14.033974      17.372017      -0.025273       9.833542      11.568225       0.008675      13.161679           0.000001
           48              C      13.866953       1.690043      10.158602      -0.029048      42.090808 0.45387246E+03  0.10689677E+05                                10.482198                            7.034584      -0.032067       1.987187                    0.998962      27.621040      77.183069       0.636064       0.408860      -1.078717      -0.042805      -0.000332      -0.023069       0.048626       0.000134      -0.007160      -0.001117       0.006546       0.054410      -0.012386      -0.007768       0.020153             13.974052      19.470386       0.026509       9.035572      11.541213       0.033463      10.910557           0.000001
           49              C      15.519217       5.004773       1.637085       0.635828      27.286788 0.25524031E+03  0.52953463E+04                                 8.426819                            5.685588       0.074625       2.096034                    0.999582      21.663538      60.072362       0.621625       0.474933      -1.021486       0.050424       0.000862      -0.055405       0.074920      -0.002024       0.086138      -0.002622       0.031885       0.078459      -0.072413      -0.029102       0.101515             11.048733      12.561710       0.039961      -6.555998      10.765011       0.066183       9.819478           0.000001
           50              C      10.520118       4.996024       4.737912       0.636454      27.432587 0.25563866E+03  0.53055533E+04                                 8.455143                            5.688946       0.069056       2.093122                    0.999547      21.680324      60.125274       0.621632       0.474754      -1.021607      -0.062328       0.000696       0.043309       0.075900       0.000034       0.073952       0.002584      -0.000791       0.189038      -0.072350      -0.031114       0.103464             11.106476      14.268416      -0.004102      -6.058904      10.823867      -0.106960       8.227146           0.000001
           51              C      14.329779       4.995626       2.568978      -0.030953      42.067440 0.45341709E+03  0.10677350E+05                                10.480846                            7.032614      -0.028079       1.988048                    0.999041      27.643621      77.265845       0.635878       0.409041      -1.078488      -0.043464      -0.001633       0.025446       0.050391       0.001252       0.013351      -0.000129       0.015810       0.025259      -0.012354      -0.007277       0.019632             13.976682      17.476849       0.036397      -9.697420      11.580056      -0.009623      12.873140           0.000001
           52              C      11.842305       4.991981       4.006650      -0.031369      42.203448 0.45540945E+03  0.10733938E+05                                10.498153                            7.044890      -0.032681       1.986026                    0.999088      27.661526      77.301551       0.635875       0.408675      -1.078940       0.044289       0.000351      -0.022791       0.049810      -0.000855       0.007541      -0.002503       0.005180       0.054856      -0.011955      -0.008656       0.020611             13.999814      19.500685      -0.024691      -9.082437      11.540773       0.021048      10.957984           0.000001
           53              H       3.484724       0.525500       2.083054       0.111241       1.497420 0.11663907E+02  0.12493987E+03                                 2.092659                            1.936527      -1.302777       2.228103                    0.996230       3.980650      11.374804       0.474258       1.205686      -0.724676      -0.019084       0.043207      -0.015522       0.049719      -0.005222       0.008351      -0.005745      -0.019182      -0.031594      -0.016445      -0.001895       0.018340              2.169622       1.967601      -0.392016       0.321850       2.778451      -0.295352       1.762814           0.000000
           54              H       5.579429       0.527289       3.355056       0.113462       1.528429 0.11944001E+02  0.12857589E+03                                 2.116079                            1.956005      -1.285891       2.235745                    0.996296       3.966219      11.325539       0.473669       1.201216      -0.726057       0.020941       0.042391       0.012952       0.049023       0.006537       0.007791       0.003137      -0.019066      -0.034101      -0.016282      -0.001969       0.018251              2.193752       1.977606       0.420203       0.317574       2.820105       0.255762       1.783546           0.000001
           55              H       5.122599       6.156856       8.162403       0.111815       1.500954 0.11707918E+02  0.12555889E+03                                 2.098500                            1.942327      -1.299616       2.230200                    0.996138       3.980829      11.390736       0.472652       1.208360      -0.724105       0.020978      -0.043612      -0.014385       0.050488      -0.005561      -0.008244       0.004979      -0.018492      -0.033427      -0.016507      -0.001642       0.018149              2.174362       1.971882      -0.397332      -0.312929       2.794548       0.283596       1.756656           0.000001
           56              H       3.016417       6.155663       9.423320       0.110722       1.538964 0.12049496E+02  0.12995941E+03                                 2.122142                            1.961561      -1.283128       2.234470                    0.996249       3.989401      11.391845       0.474244       1.197473      -0.726834      -0.020005      -0.043810       0.014456       0.050284       0.006001      -0.008204      -0.004450      -0.018567      -0.034428      -0.016635      -0.001710       0.018344              2.200215       1.974406       0.419395      -0.322171       2.831841      -0.266713       1.794398           0.000001
           57              H      13.647359       3.841622      10.113773       0.112644       1.491844 0.11622639E+02  0.12442902E+03                                 2.090837                            1.935765      -1.295028       2.232446                    0.996105       3.973670      11.364090       0.473214       1.209015      -0.723935       0.019667       0.043454       0.015232       0.050070       0.005316       0.008265       0.005270      -0.019495      -0.031201      -0.016296      -0.001917       0.018213              2.166960       1.961676       0.387270       0.316024       2.778988       0.293914       1.760215           0.000001
           58              H      11.559677       3.842616       8.830807       0.111571       1.541109 0.12062790E+02  0.13014158E+03                                 2.124311                            1.962797      -1.300898       2.227068                    0.996323       3.988389      11.391488       0.474028       1.197662      -0.726789      -0.020372       0.042308      -0.014041       0.049012      -0.006201       0.007876      -0.003626      -0.019627      -0.033155      -0.016247      -0.002054       0.018301              2.203034       1.980107      -0.422231       0.324968       2.832001      -0.263008       1.796993           0.000001
           59              H      12.072005       2.840932       3.977536       0.112389       1.490756 0.11604239E+02  0.12414842E+03                                 2.087049                            1.932146      -1.284643       2.236289                    0.996258       3.970701      11.341505       0.474556       1.206409      -0.724526      -0.019276      -0.042936       0.016338       0.049819       0.004680      -0.008594      -0.005627      -0.018705      -0.033078      -0.016898      -0.001139       0.018037              2.162844       1.955391       0.388384      -0.317534       2.774142      -0.297914       1.758999           0.000001
           60              H      14.170993       2.842059       2.706873       0.111441       1.542119 0.12083693E+02  0.13044928E+03                                 2.128968                            1.967695      -1.288286       2.234376                    0.996161       3.978233      11.373392       0.472190       1.201565      -0.726055       0.021019      -0.044132      -0.014019       0.050852      -0.006417      -0.008042       0.002863      -0.017734      -0.034692      -0.016442      -0.001277       0.017719              2.207057       1.985532      -0.426463      -0.317802       2.841123       0.257313       1.794515           0.000001
           61              H      13.653355       6.167527      10.102079       0.112780       1.499944 0.11701463E+02  0.12549445E+03                                 2.099402                            1.943112      -1.298394       2.231054                    0.996077       3.980143      11.395539       0.471992       1.210004      -0.723731       0.020121      -0.043315       0.014870       0.050022      -0.005388       0.008184      -0.005175      -0.018710      -0.033020      -0.016428      -0.001723       0.018151              2.175852       1.968648      -0.392217       0.315604       2.795592      -0.292372       1.763316           0.000001
           62              H      11.564473       6.169118       8.817529       0.111208       1.534528 0.12000552E+02  0.12928976E+03                                 2.117457                            1.957130      -1.286561       2.233132                    0.996296       3.981720      11.360779       0.474978       1.196932      -0.726973      -0.019894      -0.042968      -0.014299       0.049462       0.006359       0.007938       0.003686      -0.018525      -0.034519      -0.016397      -0.001825       0.018222              2.195586       1.969643       0.419532       0.323244       2.823097       0.265290       1.794018           0.000001
           63              H      12.074061       0.513436       3.983870       0.110687       1.505675 0.11750695E+02  0.12607594E+03                                 2.098310                            1.942035      -1.287447       2.232558                    0.996170       3.991053      11.405881       0.474303       1.203599      -0.725145      -0.019205       0.043649       0.016291       0.050394      -0.004912      -0.008110       0.006233      -0.019276      -0.031363      -0.016281      -0.002099       0.018379              2.175430       1.970166      -0.389422      -0.323337       2.786425       0.301928       1.769699           0.000000
           64              H      14.171507       0.513370       2.719055       0.112799       1.540265 0.12057057E+02  0.13010035E+03                                 2.127184                            1.965385      -1.303769       2.227955                    0.996222       3.977779      11.372381       0.472480       1.201394      -0.726023       0.020460       0.042796      -0.012627       0.049088       0.006945      -0.007655      -0.003162      -0.018346      -0.033827      -0.016016      -0.002188       0.018204              2.205615       1.988743       0.426337      -0.318802       2.837244      -0.252986       1.790859           0.000001
           65              H       3.479585       2.855316       2.092190       0.110927       1.497748 0.11664255E+02  0.12489260E+03                                 2.089434                            1.933854      -1.284022       2.235554                    0.996242       3.976057      11.343951       0.475778       1.202325      -0.725483      -0.019467      -0.043521      -0.015442       0.050115       0.005404       0.008236       0.005405      -0.018465      -0.032813      -0.016421      -0.001738       0.018159              2.165803       1.962937       0.393171       0.318735       2.776609       0.292311       1.757861           0.000000
           66              H       5.572749       2.852665       3.368821       0.113797       1.525649 0.11920710E+02  0.12826906E+03                                 2.114167                            1.954583      -1.283065       2.237351                    0.996232       3.963384      11.316843       0.473640       1.201815      -0.725930       0.020121      -0.042771       0.013477       0.049152      -0.006794       0.007934      -0.003129      -0.018125      -0.035224      -0.016501      -0.001760       0.018261              2.191584       1.969084      -0.417640       0.316209       2.821275      -0.259406       1.784394           0.000001
           67              H       5.121057       3.827371       8.156190       0.112457       1.505571 0.11757249E+02  0.12620782E+03                                 2.101641                            1.945314      -1.288872       2.232887                    0.996350       3.987802      11.412356       0.472738       1.206994      -0.724382       0.020545       0.043222      -0.014808       0.050095       0.005507      -0.007917      -0.004740      -0.019721      -0.033201      -0.016331      -0.002060       0.018391              2.178219       1.979673       0.396007      -0.316946       2.793922      -0.285518       1.761063           0.000001
           68              H       3.017616       3.831348       9.411991       0.111596       1.533589 0.11989839E+02  0.12918922E+03                                 2.119350                            1.958349      -1.302457       2.227538                    0.996323       3.984515      11.381982       0.473909       1.199494      -0.726339      -0.018991       0.042888       0.014644       0.049137      -0.006127      -0.007748       0.003569      -0.018682      -0.034124      -0.016171      -0.001837       0.018008              2.197693       1.974827      -0.418180      -0.322330       2.828352       0.262940       1.789899           0.000001
           69              H       8.807047       1.724643       4.504634       0.447604       0.455680 0.28537709E+01  0.22325537E+02                                 1.127302                            1.113714      -1.240024       2.507140                    0.999910       2.098171       5.795691       0.480356       1.629895      -0.647188       0.003908       0.000012      -0.028348       0.028616      -0.000070      -0.002616      -0.000228      -0.000936       0.049015      -0.008915      -0.007696       0.016611              1.142564       1.056095       0.001410      -0.029259       1.159931      -0.002036       1.211666           0.000001
           70              H       8.601327       5.040699       7.660643       0.447763       0.450877 0.28136472E+01  0.21927488E+02                                 1.118013                            1.104777      -1.238932       2.506715                    0.999904       2.087636       5.750097       0.483143       1.626713      -0.647692      -0.000291       0.000366       0.029072       0.029076       0.000011      -0.001344       0.000016      -0.001222       0.048792      -0.008815      -0.007521       0.016336              1.132769       1.042882      -0.000475       0.011884       1.149262       0.002029       1.206162           0.000001
           71              H       0.315345       1.723649       1.527938       0.447565       0.452334 0.28277210E+01  0.22082281E+02                                 1.124071                            1.110484      -1.245864       2.505799                    0.999908       2.096422       5.795282       0.479600       1.635383      -0.646316       0.005280       0.000446       0.028563       0.029050      -0.000035       0.003002      -0.000198      -0.000908       0.048129      -0.008838      -0.007569       0.016407              1.139467       1.057606       0.000719       0.043674       1.157760       0.001996       1.203035           0.000001
           72              H      -0.005995       5.038048      10.566929       0.446841       0.456435 0.28604825E+01  0.22396054E+02                                 1.129905                            1.116220      -1.242417       2.506915                    0.999906       2.099282       5.805211       0.478942       1.633396      -0.646700      -0.001045       0.000178      -0.029079       0.029098       0.000008       0.001877       0.000105      -0.001192       0.049637      -0.009007      -0.007677       0.016684              1.144882       1.052907       0.000228      -0.003833       1.161397      -0.002272       1.220342           0.000001
           73             Al       0.031517       0.054021      -0.013278       1.729585      38.870782 0.42774551E+03  0.10309088E+05                                12.812727                            8.886905      -0.561552       1.793692                    0.999359      27.432890      87.752609       0.367049       0.692384      -0.910486       0.001614      -0.001210       0.000486       0.002075       0.003310       0.000547       0.038867      -0.006719       0.005255      -0.036866      -0.004285       0.041151             17.741404      16.923810      -0.333755      -0.270850      23.701166      -4.134587      12.599235           0.000000
           74             Al       8.606637       0.046399       6.045850       1.726373      39.011631 0.42913968E+03  0.10348878E+05                                12.824856                            8.889729      -0.554893       1.795309                    0.999346      27.463001      87.813448       0.367792       0.690573      -0.911278       0.000547       0.000470      -0.000707       0.001010       0.003821      -0.000324      -0.038226      -0.008212       0.005464      -0.035918      -0.005013       0.040931             17.766552      16.928765      -0.381087       0.296795      23.750205       4.143838      12.620685           0.000000
           75             Al       0.030832       3.367492      12.136284       1.729829      38.897991 0.42803529E+03  0.10317747E+05                                12.816603                            8.888939      -0.561375       1.793609                    0.999378      27.437436      87.772282       0.367070       0.692232      -0.910542       0.000571      -0.000896      -0.001280       0.001664      -0.003776       0.000889      -0.038152      -0.007186       0.006226      -0.035970      -0.004740       0.040710             17.746855      16.914781       0.369280      -0.273988      23.727146       4.130471      12.598638           0.000000
           76             Al       8.590022       3.368951       6.090191       1.728980      38.943993 0.42848901E+03  0.10330722E+05                                12.821950                            8.890518      -0.556416       1.794953                    0.999342      27.449293      87.799504       0.367256       0.691745      -0.910764      -0.000430      -0.000701       0.001297       0.001536      -0.005268      -0.001038       0.036957      -0.008074       0.003934      -0.034912      -0.004863       0.039775             17.759651      16.938885       0.418161       0.293393      23.721722      -4.143751      12.618345           0.000000

******************************************************
Auxiliary information for the entire system
The total spin magnetic moment of the unit cell is   0.000068
The total net atomic charge of the unit cell is   0.000001
Accuracy of reproducing the electrostatic potential in the unit cell:
  The inner radius (bohr) =    5.0000
  The outer radius (bohr) =   12.0000
  Valid grid points have density less than (e/(bohr^3)) =    0.0001
  The number of valid grid points were=        92806
  The rms potential error without charges in kcal/mol is=      1.05565
  The rms potential error with partial charges in kcal/mol is=      0.33282
  The RRMSE value at monopole order=      0.31527
  The rms potential error with partial charges and cloud penetration in kcal/mol is=      0.31828
  The RRMSE value at monopole order with cloud penetration is=      0.30150
  The rms potential error with partial charges and atomic dipoles in kcal/mol is=      0.41206
  The RRMSE value at dipole order=      0.39034
  The rms potential error with partial charges, atomic dipoles and cloud penetration in kcal/mol is=      0.40888
  The RRMSE value at dipole order with cloud penetration=      0.38732

******************************************************
The electron densities and ab initio electrostatic potential were computed in VASP using the PBE functional and
projector augmented wave method. See the main text of the journal article for a description of computational details.
The atomic charges, dipoles, and quadrupoles were computed with the DDEC6 method as described in
(a) T. A. Manz and N. Gabaldon Limas, RSC Adv. 6 (2016) 47771-47801 DOI: 10.1039/c6ra04656h
(b) N. Gabaldon Limas and T. A. Manz, RSC Adv. 8 (2018) 2678-2707 DOI: 10.1039/c7ra11829e.
For each atom in the material, the electron cloud parameters were fit to the spherically averaged atom-in-material
electron density using radial positions for which this density was between 10^-4 and 10^-2 electrons per cubic bohr.
The polarizabilities, dispersion coefficients, and quantum Drude oscillator (QDO) parameters were fit using the MCLF method.
The magnetic structure of the system was optimized in VASP from the default ferromagnetic initial guess using spin polarization.
The atomic spin moments (ASMs) were computed on this optimized magnetic structure using the DDEC6 partition as inputs
to the method of T. A. Manz and D. S. Sholl, J. Chem. Theory Comput. 7 (2011) 4146-4164 DOI: 10.1021/ct200539n.
The RMSE and RRMSE were computed using a uniform grid with Ewald summation.
