# Supplementary material for: A collection of forcefield precursors for metal–organic frameworks
Source: RSC Adv. 2019 Nov 13;9(63):36492–507. doi: 10.1039/c9ra07327b (PMC9075174; doi:10.1039/c9ra07327b)
Supplement: RA-009-C9RA07327B-s5555 [file RA-009-C9RA07327B-s5555.xyz]

   76
jmolscript: load "" {1 1 1} spacegroup "x,y,z" unitcell [{     17.018999     0.000000     0.000000 }, {      0.000000     6.584400     0.000000 }, {      0.000000     0.000000    12.262000 }]
O      1.230474     6.058306    10.923357    -0.596828
O     15.788525     0.526094     1.338643    -0.596828
O      7.279026     0.526094     4.792357    -0.596829
O      9.739973     6.058306     7.469643    -0.596828
O     15.788525     2.766106     1.338643    -0.596828
O      1.230474     3.818294    10.923357    -0.596828
O      9.739973     3.818294     7.469643    -0.596828
O      7.279026     2.766106     4.792357    -0.596829
O      7.033101     6.058965     7.186268    -0.595155
O      9.985898     0.525435     5.075732    -0.595155
O      1.476398     0.525435     1.055268    -0.595155
O     15.542601     6.058965    11.206732    -0.595155
O      9.985898     2.766765     5.075732    -0.595155
O      7.033101     3.817635     7.186268    -0.595155
O     15.542601     3.817635    11.206732    -0.595155
O      1.476398     2.766765     1.055268    -0.595155
O      0.086967     4.938300     0.786975    -1.062962
O     16.932032     1.646100    11.475025    -1.062961
O      8.422532     1.646100     6.917975    -1.062962
O      8.596467     4.938300     5.344025    -1.062961
C      4.661674     6.134685     8.599341    -0.105290
C     12.357325     0.449715     3.662659    -0.105288
C      3.847825     0.449715     2.468341    -0.105289
C     13.171174     6.134685     9.793659    -0.105289
C     12.357325     2.842485     3.662659    -0.105289
C      4.661674     3.741915     8.599341    -0.105290
C     13.171174     3.741915     9.793659    -0.105289
C      3.847825     2.842485     2.468341    -0.105289
C      3.493490     6.135344     9.343644    -0.102050
C     13.525509     0.449056     2.918356    -0.102049
C      5.016010     0.449056     3.212644    -0.102050
C     12.002989     6.135344     9.049356    -0.102050
C     13.525509     2.843144     2.918356    -0.102049
C      3.493490     3.741256     9.343644    -0.102050
C     12.002989     3.741256     9.049356    -0.102049
C      5.016010     2.843144     3.212644    -0.102049
C      6.536827     4.938300     7.478594     0.643203
C     10.482172     1.646100     4.783406     0.643201
C      1.972672     1.646100     1.347594     0.643203
C     15.046327     4.938300    10.914406     0.643200
C      5.252914     4.938300     8.243743    -0.027742
C     11.766085     1.646100     4.018257    -0.027743
C      3.256585     1.646100     2.112743    -0.027743
C     13.762414     4.938300    10.149257    -0.027743
C      1.690667     4.938300    10.580880     0.642457
C     15.328332     1.646100     1.681120     0.642457
C      6.818832     1.646100     4.449880     0.642458
C     10.200167     4.938300     7.812120     0.642456
C      2.908036     4.938300     9.715183    -0.024821
C     14.110963     1.646100     2.546817    -0.024823
C      5.601463     1.646100     3.584183    -0.024822
C     11.417536     4.938300     8.677817    -0.024822
H      5.047835     0.355558     8.338160     0.118115
H     11.971164     6.228842     3.923840     0.118114
H      3.461664     6.228842     2.207160     0.118114
H     13.557335     0.355558    10.054840     0.118115
H     11.971164     3.647758     3.923840     0.118115
H      5.047835     2.936642     8.338160     0.118115
H     13.557335     2.936642    10.054840     0.118115
H      3.461664     3.647758     2.207160     0.118114
H      3.102564     0.356216     9.595015     0.118243
H     13.916435     6.228184     2.666985     0.118243
H      5.406936     6.228184     3.464015     0.118243
H     11.612063     0.356216     8.797985     0.118243
H     13.916435     3.648416     2.666985     0.118243
H      3.102564     2.935984     9.595015     0.118243
H     11.612063     2.935984     8.797985     0.118243
H      5.406936     3.648416     3.464015     0.118243
H      0.289323     4.938300     1.574441     0.480158
H     16.729676     1.646100    10.687559     0.480157
H      8.220177     1.646100     7.705441     0.480158
H      8.798822     4.938300     4.556559     0.480157
Al     0.000000     0.000000     0.000000     1.675638
Al     8.509499     0.000000     6.131000     1.675638
Al     0.000000     3.292200     0.000000     1.675638
Al     8.509499     3.292200     6.131000     1.675638

The following XYZ coordinates are in angstroms. Other properties are in atomic units.
The sperically averaged electron density of each atom fit to a function of the form exp(a - br)
eigen_1, eigen_2 and eigen_3 are the three eigenvalues of traceless quadrupole moment tensor
  atom number  atomic symbol              X              Y              Z     net charge C6 coefficient C8 coefficient C10 coefficient fluctuating dipole atomic polarizability isotropic forcefield polarizability              a              b squared Pearson coefficient          <r^3>          <r^4>         wp_QDO          m_QDO          q_QDO       dipole_x       dipole_y       dipole_z         dipole            Qxy            Qxz            Qyz     Q(x^2-y^2)  Q(3z^2 - R^2)        eigen_1        eigen_2        eigen_3 static polarizability      alpha(xx)      alpha(xy)      alpha(xz)      alpha(yy)      alpha(yz)      alpha(zz) atomic spin moment
            1              O       1.230474       6.058306      10.923357      -0.596828      39.445917 0.51886928E+03  0.12334915E+05                                 9.204027                            6.974146       0.281014       2.149891                    0.998231      27.137293      70.408966       0.732947       0.351524      -1.147614       0.041583      -0.024559      -0.040169       0.062816      -0.027155       0.071246       0.010043      -0.047035      -0.000829      -0.090517       0.027302       0.063215             11.396808      11.196872      -4.918140      -4.533940      13.756633       4.258248       9.236918           0.000001
            2              O      15.788525       0.526094       1.338643      -0.596828      39.445954 0.51886981E+03  0.12334931E+05                                 9.204032                            6.974150       0.281013       2.149890                    0.998231      27.137305      70.409010       0.732947       0.351524      -1.147614      -0.041581       0.024561       0.040172       0.062817      -0.027155       0.071247       0.010043      -0.047035      -0.000828      -0.090517       0.027302       0.063215             11.396816      11.196879      -4.918144      -4.533943      13.756644       4.258252       9.236925           0.000001
            3              O       7.279026       0.526094       4.792357      -0.596829      39.445928 0.51886955E+03  0.12334923E+05                                 9.204028                            6.974147       0.281015       2.149891                    0.998231      27.137298      70.408979       0.732947       0.351524      -1.147614      -0.041581       0.024560      -0.040173       0.062817      -0.027155      -0.071246      -0.010042      -0.047034      -0.000828      -0.090517       0.027301       0.063216             11.396810      11.196876      -4.918142       4.533941      13.756631      -4.258248       9.236921           0.000001
            4              O       9.739973       6.058306       7.469643      -0.596828      39.445937 0.51886967E+03  0.12334927E+05                                 9.204031                            6.974149       0.281013       2.149890                    0.998231      27.137298      70.408988       0.732947       0.351524      -1.147614       0.041581      -0.024559       0.040169       0.062815      -0.027155      -0.071246      -0.010043      -0.047035      -0.000828      -0.090517       0.027302       0.063215             11.396813      11.196880      -4.918143       4.533942      13.756636      -4.258249       9.236922           0.000001
            5              O      15.788525       2.766106       1.338643      -0.596828      39.445951 0.51886978E+03  0.12334930E+05                                 9.204032                            6.974149       0.281013       2.149890                    0.998231      27.137305      70.409007       0.732947       0.351524      -1.147614      -0.041581      -0.024561       0.040172       0.062817       0.027155       0.071247      -0.010042      -0.047035      -0.000828      -0.090517       0.027302       0.063215             11.396815      11.196878       4.918143      -4.533943      13.756643      -4.258251       9.236924           0.000001
            6              O       1.230474       3.818294      10.923357      -0.596828      39.445916 0.51886927E+03  0.12334915E+05                                 9.204026                            6.974146       0.281015       2.149891                    0.998231      27.137293      70.408965       0.732947       0.351524      -1.147614       0.041583       0.024559      -0.040169       0.062816       0.027155       0.071246      -0.010043      -0.047035      -0.000829      -0.090517       0.027302       0.063215             11.396807      11.196872       4.918139      -4.533940      13.756633      -4.258248       9.236918           0.000001
            7              O       9.739973       3.818294       7.469643      -0.596828      39.445936 0.51886966E+03  0.12334926E+05                                 9.204030                            6.974149       0.281013       2.149890                    0.998231      27.137298      70.408987       0.732947       0.351524      -1.147614       0.041581       0.024559       0.040169       0.062815       0.027155      -0.071246       0.010043      -0.047035      -0.000828      -0.090517       0.027302       0.063215             11.396812      11.196880       4.918143       4.533942      13.756636       4.258249       9.236922           0.000001
            8              O       7.279026       2.766106       4.792357      -0.596829      39.445927 0.51886953E+03  0.12334922E+05                                 9.204027                            6.974147       0.281015       2.149891                    0.998231      27.137298      70.408977       0.732947       0.351524      -1.147614      -0.041581      -0.024560      -0.040173       0.062817       0.027155      -0.071246       0.010042      -0.047034      -0.000828      -0.090517       0.027301       0.063216             11.396809      11.196875       4.918141       4.533941      13.756631       4.258248       9.236920           0.000001
            9              O       7.033101       6.058965       7.186268      -0.595155      40.425307 0.52864476E+03  0.12620451E+05                                 9.356521                            7.041507       0.264045       2.146308                    0.998047      27.095559      70.346592       0.729452       0.351721      -1.147965      -0.049920      -0.029762       0.024711       0.063154       0.028163       0.062570      -0.005682      -0.067679       0.063846      -0.088848       0.026964       0.061884             11.638183      12.454520       5.496952      -4.338049      14.063145      -3.826204       8.396885           0.000001
           10              O       9.985898       0.525435       5.075732      -0.595155      40.425305 0.52864475E+03  0.12620451E+05                                 9.356522                            7.041508       0.264044       2.146308                    0.998047      27.095556      70.346587       0.729452       0.351721      -1.147965       0.049916       0.029763      -0.024711       0.063151       0.028163       0.062571      -0.005682      -0.067679       0.063846      -0.088848       0.026964       0.061884             11.638184      12.454520       5.496952      -4.338048      14.063146      -3.826204       8.396885           0.000001
           11              O       1.476398       0.525435       1.055268      -0.595155      40.425310 0.52864479E+03  0.12620452E+05                                 9.356522                            7.041507       0.264045       2.146308                    0.998047      27.095559      70.346592       0.729452       0.351721      -1.147965       0.049920       0.029762       0.024710       0.063154       0.028163      -0.062571       0.005682      -0.067679       0.063847      -0.088848       0.026964       0.061884             11.638184      12.454520       5.496952       4.338048      14.063147       3.826204       8.396885           0.000001
           12              O      15.542601       6.058965      11.206732      -0.595155      40.425311 0.52864475E+03  0.12620451E+05                                 9.356523                            7.041508       0.264043       2.146307                    0.998047      27.095557      70.346594       0.729452       0.351721      -1.147965      -0.049916      -0.029763      -0.024711       0.063151       0.028163      -0.062571       0.005682      -0.067680       0.063846      -0.088848       0.026964       0.061884             11.638186      12.454521       5.496953       4.338049      14.063150       3.826205       8.396887           0.000001
           13              O       9.985898       2.766765       5.075732      -0.595155      40.425300 0.52864467E+03  0.12620449E+05                                 9.356522                            7.041508       0.264044       2.146308                    0.998047      27.095553      70.346580       0.729452       0.351721      -1.147965       0.049916      -0.029763      -0.024711       0.063151      -0.028163       0.062571       0.005682      -0.067679       0.063846      -0.088848       0.026964       0.061884             11.638183      12.454520      -5.496952      -4.338048      14.063145       3.826204       8.396885           0.000001
           14              O       7.033101       3.817635       7.186268      -0.595155      40.425304 0.52864471E+03  0.12620450E+05                                 9.356521                            7.041507       0.264045       2.146308                    0.998047      27.095558      70.346588       0.729452       0.351721      -1.147965      -0.049920       0.029762       0.024711       0.063154      -0.028163       0.062571       0.005682      -0.067679       0.063847      -0.088848       0.026964       0.061884             11.638183      12.454519      -5.496952      -4.338048      14.063145       3.826204       8.396885           0.000001
           15              O      15.542601       3.817635      11.206732      -0.595155      40.425313 0.52864478E+03  0.12620452E+05                                 9.356524                            7.041508       0.264043       2.146307                    0.998047      27.095557      70.346596       0.729451       0.351721      -1.147965      -0.049916       0.029763      -0.024711       0.063151      -0.028163      -0.062571      -0.005682      -0.067680       0.063846      -0.088848       0.026964       0.061884             11.638187      12.454521      -5.496954       4.338050      14.063151      -3.826206       8.396888           0.000001
           16              O       1.476398       2.766765       1.055268      -0.595155      40.425305 0.52864471E+03  0.12620450E+05                                 9.356522                            7.041507       0.264045       2.146308                    0.998047      27.095556      70.346585       0.729452       0.351721      -1.147965       0.049920      -0.029762       0.024710       0.063154      -0.028163      -0.062571      -0.005682      -0.067679       0.063847      -0.088848       0.026964       0.061884             11.638184      12.454519      -5.496952       4.338048      14.063147      -3.826204       8.396885           0.000001
           17              O       0.086967       4.938300       0.786975      -1.062962      52.690919 0.83697504E+03  0.22557225E+05                                11.408666                            8.923887      -0.487819       1.838736                    0.995689      33.364908      93.978977       0.636951       0.356802      -1.136571      -0.018701      -0.000000       0.018254       0.026133      -0.000000       0.006520      -0.000000       0.111713       0.184265      -0.086567       0.024009       0.062558             14.453308       9.125141       0.000000       0.378164      24.351341       0.000000       9.883442           0.000001
           18              O      16.932032       1.646100      11.475025      -1.062961      52.690884 0.83697440E+03  0.22557204E+05                                11.408662                            8.923885      -0.487819       1.838736                    0.995689      33.364896      93.978939       0.636951       0.356802      -1.136571       0.018705      -0.000000      -0.018253       0.026135      -0.000000       0.006519       0.000000       0.111712       0.184267      -0.086567       0.024009       0.062558             14.453303       9.125138      -0.000000       0.378164      24.351330      -0.000000       9.883440           0.000001
           19              O       8.422532       1.646100       6.917975      -1.062962      52.690898 0.83697465E+03  0.22557213E+05                                11.408665                            8.923887      -0.487819       1.838736                    0.995689      33.364902      93.978961       0.636951       0.356802      -1.136571       0.018700       0.000000       0.018252       0.026131      -0.000000      -0.006520       0.000000       0.111712       0.184266      -0.086567       0.024009       0.062558             14.453306       9.125140       0.000000      -0.378162      24.351336      -0.000000       9.883441           0.000001
           20              O       8.596467       4.938300       5.344025      -1.062961      52.690869 0.83697420E+03  0.22557198E+05                                11.408660                            8.923884      -0.487819       1.838736                    0.995689      33.364898      93.978944       0.636951       0.356802      -1.136571      -0.018705      -0.000000      -0.018253       0.026135      -0.000000      -0.006519       0.000000       0.111712       0.184267      -0.086567       0.024009       0.062558             14.453298       9.125136      -0.000000      -0.378164      24.351319      -0.000000       9.883439           0.000001
           21              C       4.661674       6.134685       8.599341      -0.105290      35.025505 0.42020711E+03  0.98062011E+04                                 9.357936                            6.882985       0.066695       1.994720                    0.999693      29.059520      83.533781       0.620794       0.422787      -1.059001      -0.016584      -0.019038       0.006822       0.026153       0.015192       0.006399      -0.008979      -0.036824      -0.009280      -0.026026      -0.000790       0.026816             11.245301      13.761393      -0.854405      -6.514986      10.627029       0.458754       9.347481           0.000000
           22              C      12.357325       0.449715       3.662659      -0.105288      35.025481 0.42020674E+03  0.98061905E+04                                 9.357933                            6.882982       0.066694       1.994720                    0.999693      29.059506      83.533740       0.620794       0.422787      -1.059001       0.016584       0.019039      -0.006823       0.026154       0.015193       0.006399      -0.008978      -0.036824      -0.009281      -0.026026      -0.000791       0.026817             11.245297      13.761388      -0.854404      -6.514983      10.627027       0.458754       9.347478           0.000001
           23              C       3.847825       0.449715       2.468341      -0.105289      35.025491 0.42020704E+03  0.98061991E+04                                 9.357934                            6.882984       0.066695       1.994720                    0.999693      29.059509      83.533749       0.620794       0.422787      -1.059001       0.016584       0.019038       0.006823       0.026154       0.015193      -0.006399       0.008978      -0.036824      -0.009281      -0.026026      -0.000791       0.026817             11.245299      13.761390      -0.854403       6.514982      10.627030      -0.458753       9.347477           0.000000
           24              C      13.171174       6.134685       9.793659      -0.105289      35.025498 0.42020715E+03  0.98062020E+04                                 9.357936                            6.882986       0.066694       1.994720                    0.999693      29.059511      83.533755       0.620793       0.422787      -1.059001      -0.016584      -0.019039      -0.006822       0.026154       0.015193      -0.006399       0.008978      -0.036825      -0.009280      -0.026026      -0.000790       0.026817             11.245301      13.761393      -0.854405       6.514984      10.627030      -0.458754       9.347479           0.000000
           25              C      12.357325       2.842485       3.662659      -0.105289      35.025485 0.42020680E+03  0.98061922E+04                                 9.357934                            6.882983       0.066694       1.994720                    0.999693      29.059507      83.533745       0.620794       0.422787      -1.059001       0.016584      -0.019038      -0.006823       0.026154      -0.015193       0.006399       0.008978      -0.036824      -0.009281      -0.026026      -0.000791       0.026817             11.245299      13.761390       0.854405      -6.514984      10.627028      -0.458754       9.347479           0.000000
           26              C       4.661674       3.741915       8.599341      -0.105290      35.025508 0.42020719E+03  0.98062031E+04                                 9.357936                            6.882985       0.066695       1.994720                    0.999693      29.059522      83.533786       0.620794       0.422787      -1.059001      -0.016584       0.019038       0.006822       0.026153      -0.015192       0.006399       0.008979      -0.036824      -0.009280      -0.026026      -0.000790       0.026817             11.245301      13.761393       0.854405      -6.514986      10.627030      -0.458754       9.347481           0.000000
           27              C      13.171174       3.741915       9.793659      -0.105289      35.025504 0.42020723E+03  0.98062046E+04                                 9.357937                            6.882986       0.066694       1.994720                    0.999693      29.059514      83.533766       0.620793       0.422787      -1.059001      -0.016584       0.019039      -0.006822       0.026154      -0.015193      -0.006399      -0.008978      -0.036825      -0.009280      -0.026026      -0.000790       0.026817             11.245302      13.761395       0.854406       6.514985      10.627031       0.458755       9.347481           0.000000
           28              C       3.847825       2.842485       2.468341      -0.105289      35.025495 0.42020710E+03  0.98062008E+04                                 9.357935                            6.882985       0.066695       1.994720                    0.999693      29.059512      83.533755       0.620794       0.422787      -1.059001       0.016584      -0.019038       0.006823       0.026154      -0.015193      -0.006399      -0.008978      -0.036824      -0.009281      -0.026026      -0.000791       0.026817             11.245299      13.761390       0.854404       6.514982      10.627030       0.458753       9.347477           0.000001
           29              C       3.493490       6.135344       9.343644      -0.102050      34.712375 0.41637661E+03  0.96947745E+04                                 9.305337                            6.852087       0.079508       2.000716                    0.999709      28.931966      83.077926       0.622105       0.422854      -1.058939       0.014052      -0.017051      -0.005624       0.022800      -0.016311       0.005641       0.009240      -0.034299      -0.008906      -0.025624      -0.001026       0.026650             11.173989      13.507768       0.728356      -6.511224      10.566408      -0.567515       9.447790           0.000000
           30              C      13.525509       0.449056       2.918356      -0.102049      34.712362 0.41637637E+03  0.96947681E+04                                 9.305336                            6.852086       0.079507       2.000716                    0.999709      28.931957      83.077904       0.622105       0.422854      -1.058939      -0.014053       0.017051       0.005625       0.022800      -0.016310       0.005641       0.009241      -0.034300      -0.008908      -0.025625      -0.001026       0.026651             11.173988      13.507767       0.728356      -6.511224      10.566408      -0.567515       9.447789           0.000000
           31              C       5.016010       0.449056       3.212644      -0.102050      34.712371 0.41637663E+03  0.96947752E+04                                 9.305338                            6.852088       0.079507       2.000716                    0.999709      28.931960      83.077913       0.622105       0.422854      -1.058939      -0.014053       0.017051      -0.005625       0.022800      -0.016310      -0.005641      -0.009241      -0.034300      -0.008907      -0.025624      -0.001026       0.026651             11.173990      13.507767       0.728357       6.511222      10.566414       0.567517       9.447788           0.000000
           32              C      12.002989       6.135344       9.049356      -0.102050      34.712371 0.41637660E+03  0.96947744E+04                                 9.305337                            6.852087       0.079509       2.000716                    0.999709      28.931963      83.077919       0.622105       0.422854      -1.058939       0.014053      -0.017051       0.005623       0.022800      -0.016310      -0.005641      -0.009241      -0.034300      -0.008906      -0.025625      -0.001026       0.026651             11.173989      13.507765       0.728356       6.511221      10.566414       0.567516       9.447787           0.000000
           33              C      13.525509       2.843144       2.918356      -0.102049      34.712357 0.41637631E+03  0.96947660E+04                                 9.305335                            6.852085       0.079508       2.000716                    0.999709      28.931955      83.077895       0.622105       0.422854      -1.058939      -0.014053      -0.017051       0.005625       0.022801       0.016310       0.005641      -0.009241      -0.034300      -0.008908      -0.025625      -0.001026       0.026651             11.173987      13.507765      -0.728355      -6.511223      10.566407       0.567514       9.447788           0.000000
           34              C       3.493490       3.741256       9.343644      -0.102050      34.712370 0.41637655E+03  0.96947727E+04                                 9.305336                            6.852086       0.079509       2.000716                    0.999709      28.931964      83.077917       0.622106       0.422854      -1.058939       0.014052       0.017051      -0.005624       0.022800       0.016311       0.005641      -0.009240      -0.034299      -0.008906      -0.025624      -0.001026       0.026650             11.173987      13.507766      -0.728356      -6.511223      10.566407       0.567514       9.447789           0.000000
           35              C      12.002989       3.741256       9.049356      -0.102049      34.712368 0.41637656E+03  0.96947732E+04                                 9.305336                            6.852086       0.079509       2.000716                    0.999709      28.931962      83.077913       0.622106       0.422854      -1.058939       0.014053       0.017051       0.005623       0.022800       0.016310      -0.005641       0.009241      -0.034300      -0.008906      -0.025625      -0.001026       0.026651             11.173987      13.507763      -0.728355       6.511220      10.566413      -0.567516       9.447786           0.000000
           36              C       5.016010       2.843144       3.212644      -0.102049      34.712372 0.41637664E+03  0.96947756E+04                                 9.305338                            6.852088       0.079507       2.000716                    0.999709      28.931961      83.077916       0.622105       0.422854      -1.058939      -0.014053      -0.017051      -0.005625       0.022800       0.016310      -0.005641       0.009241      -0.034300      -0.008908      -0.025624      -0.001026       0.026651             11.173990      13.507767      -0.728357       6.511222      10.566414      -0.567517       9.447788           0.000000
           37              C       6.536827       4.938300       7.478594       0.643203      25.241135 0.23446645E+03  0.47655804E+04                                 7.977325                            5.437816       0.094628       2.106261                    0.999623      21.262307      58.493014       0.637194       0.472933      -1.021841       0.062463      -0.000000      -0.045231       0.077120      -0.000000       0.079599      -0.000000      -0.010933       0.192464      -0.081149      -0.026611       0.107760             10.322431      12.816027      -0.000000      -5.486795      10.372481       0.000000       7.778785           0.000001
           38              C      10.482172       1.646100       4.783406       0.643201      25.241159 0.23446672E+03  0.47655873E+04                                 7.977329                            5.437818       0.094630       2.106261                    0.999623      21.262323      58.493062       0.637194       0.472933      -1.021841      -0.062464      -0.000000       0.045231       0.077120       0.000000       0.079600      -0.000000      -0.010930       0.192464      -0.081149      -0.026612       0.107761             10.322436      12.816033       0.000000      -5.486798      10.372485      -0.000000       7.778789           0.000001
           39              C       1.972672       1.646100       1.347594       0.643203      25.241125 0.23446634E+03  0.47655781E+04                                 7.977325                            5.437816       0.094627       2.106261                    0.999623      21.262302      58.493006       0.637193       0.472933      -1.021841      -0.062463      -0.000000      -0.045231       0.077120       0.000000      -0.079599      -0.000000      -0.010932       0.192464      -0.081149      -0.026611       0.107760             10.322431      12.816025      -0.000000       5.486794      10.372482      -0.000000       7.778785           0.000001
           40              C      15.046327       4.938300      10.914406       0.643200      25.241169 0.23446681E+03  0.47655895E+04                                 7.977330                            5.437818       0.094630       2.106261                    0.999623      21.262328      58.493074       0.637194       0.472933      -1.021842       0.062464      -0.000000       0.045231       0.077120      -0.000000      -0.079600       0.000000      -0.010931       0.192465      -0.081149      -0.026612       0.107761             10.322438      12.816035       0.000000       5.486799      10.372488       0.000000       7.778790           0.000001
           41              C       5.252914       4.938300       8.243743      -0.027742      39.122557 0.42020131E+03  0.96977516E+04                                 9.934674                            6.735872       0.033208       2.016728                    0.999177      26.823953      73.949100       0.655437       0.404913      -1.082452      -0.044030       0.000000       0.026843       0.051568       0.000000       0.001245      -0.000000      -0.009080       0.022995      -0.008468       0.000707       0.007761             13.108021      17.591555      -0.000000      -8.543540      11.075036       0.000000      10.657474          -0.000000
           42              C      11.766085       1.646100       4.018257      -0.027743      39.122589 0.42020168E+03  0.96977622E+04                                 9.934679                            6.735874       0.033207       2.016727                    0.999177      26.823966      73.949146       0.655437       0.404913      -1.082452       0.044032      -0.000000      -0.026842       0.051568      -0.000000       0.001245      -0.000000      -0.009079       0.022996      -0.008468       0.000707       0.007761             13.108029      17.591565       0.000000      -8.543545      11.075042      -0.000000      10.657480          -0.000001
           43              C       3.256585       1.646100       2.112743      -0.027743      39.122574 0.42020159E+03  0.96977597E+04                                 9.934677                            6.735874       0.033208       2.016728                    0.999177      26.823963      73.949135       0.655437       0.404913      -1.082452       0.044030      -0.000000       0.026842       0.051567      -0.000000      -0.001245      -0.000000      -0.009079       0.022996      -0.008468       0.000707       0.007761             13.108024      17.591557      -0.000000       8.543540      11.075040      -0.000000      10.657475          -0.000001
           44              C      13.762414       4.938300      10.149257      -0.027743      39.122570 0.42020148E+03  0.96977566E+04                                 9.934677                            6.735873       0.033207       2.016727                    0.999177      26.823960      73.949127       0.655437       0.404913      -1.082452      -0.044032      -0.000000      -0.026843       0.051569       0.000000      -0.001245       0.000000      -0.009079       0.022995      -0.008468       0.000707       0.007761             13.108024      17.591558      -0.000000       8.543541      11.075038      -0.000000      10.657476          -0.000000
           45              C       1.690667       4.938300      10.580880       0.642457      25.215126 0.23559550E+03  0.47941162E+04                                 7.966475                            5.447934       0.078993       2.099163                    0.999643      21.337326      58.726951       0.637143       0.472420      -1.022154      -0.054748      -0.000000       0.046791       0.072019      -0.000000       0.092542      -0.000000       0.012573       0.119452      -0.083225      -0.026195       0.109420             10.291409      11.864654       0.000000      -5.790058      10.348949      -0.000000       8.660622           0.000001
           46              C      15.328332       1.646100       1.681120       0.642457      25.215127 0.23559548E+03  0.47941159E+04                                 7.966477                            5.447935       0.078991       2.099162                    0.999643      21.337327      58.726968       0.637142       0.472420      -1.022154       0.054750      -0.000000      -0.046791       0.072020       0.000000       0.092542       0.000000       0.012574       0.119451      -0.083224      -0.026195       0.109420             10.291412      11.864658      -0.000000      -5.790060      10.348952      -0.000000       8.660625           0.000001
           47              C       6.818832       1.646100       4.449880       0.642458      25.215122 0.23559545E+03  0.47941148E+04                                 7.966476                            5.447935       0.078992       2.099162                    0.999643      21.337315      58.726924       0.637142       0.472420      -1.022154       0.054748       0.000000       0.046791       0.072019       0.000000      -0.092542      -0.000000       0.012573       0.119450      -0.083224      -0.026195       0.109419             10.291412      11.864664      -0.000000       5.790063      10.348945      -0.000000       8.660627           0.000001
           48              C      10.200167       4.938300       7.812120       0.642456      25.215152 0.23559579E+03  0.47941235E+04                                 7.966480                            5.447937       0.078992       2.099162                    0.999643      21.337335      58.726982       0.637142       0.472420      -1.022154      -0.054749       0.000000      -0.046790       0.072019      -0.000000      -0.092542       0.000000       0.012574       0.119452      -0.083224      -0.026196       0.109420             10.291417      11.864670       0.000000       5.790067      10.348950       0.000000       8.660631           0.000001
           49              C       2.908036       4.938300       9.715183      -0.024821      38.989575 0.41972568E+03  0.96842739E+04                                 9.921389                            6.738711       0.039366       2.019563                    0.999316      26.774961      73.810526       0.654312       0.405713      -1.081890       0.046114       0.000000      -0.027924       0.053909       0.000000       0.004091       0.000000      -0.009601      -0.001535      -0.007089       0.002032       0.005056             13.082641      16.624451       0.000000      -8.853635      11.032430      -0.000000      11.591043          -0.000001
           50              C      14.110963       1.646100       2.546817      -0.024823      38.989622 0.41972626E+03  0.96842901E+04                                 9.921394                            6.738714       0.039369       2.019563                    0.999316      26.774984      73.810589       0.654313       0.405713      -1.081891      -0.046114       0.000000       0.027925       0.053910       0.000000       0.004091       0.000000      -0.009600      -0.001534      -0.007089       0.002033       0.005056             13.082649      16.624461      -0.000000      -8.853641      11.032436       0.000000      11.591050          -0.000001
           51              C       5.601463       1.646100       3.584183      -0.024822      38.989573 0.41972570E+03  0.96842746E+04                                 9.921386                            6.738710       0.039367       2.019563                    0.999316      26.774972      73.810554       0.654313       0.405713      -1.081891      -0.046114       0.000000      -0.027924       0.053909      -0.000000      -0.004090      -0.000000      -0.009600      -0.001534      -0.007088       0.002033       0.005056             13.082636      16.624438       0.000000       8.853627      11.032435       0.000000      11.591036          -0.000001
           52              C      11.417536       4.938300       8.677817      -0.024822      38.989578 0.41972575E+03  0.96842758E+04                                 9.921387                            6.738710       0.039367       2.019563                    0.999316      26.774974      73.810562       0.654313       0.405713      -1.081891       0.046114       0.000000       0.027924       0.053910      -0.000000      -0.004091       0.000000      -0.009600      -0.001535      -0.007089       0.002033       0.005056             13.082638      16.624439      -0.000000       8.853627      11.032437      -0.000000      11.591037          -0.000001
           53              H       5.047835       0.355558       8.338160       0.118115       1.010639 0.70219239E+01  0.66426801E+02                                 1.632104                            1.524494      -0.882146       2.461026                    0.999148       3.330989       9.021116       0.521666       1.241156      -0.717577       0.014748       0.034114      -0.011614       0.038938       0.002339      -0.006031      -0.002845      -0.018582      -0.027313      -0.013372      -0.001333       0.014705              1.681932       1.568613       0.283933      -0.246541       2.061904      -0.211884       1.415278           0.000001
           54              H      11.971164       6.228842       3.923840       0.118114       1.010640 0.70219322E+01  0.66426900E+02                                 1.632106                            1.524495      -0.882145       2.461026                    0.999148       3.330991       9.021123       0.521666       1.241157      -0.717577      -0.014749      -0.034115       0.011613       0.038938       0.002339      -0.006031      -0.002845      -0.018582      -0.027313      -0.013372      -0.001333       0.014705              1.681933       1.568614       0.283933      -0.246541       2.061906      -0.211884       1.415279           0.000001
           55              H       3.461664       6.228842       2.207160       0.118114       1.010640 0.70219324E+01  0.66426906E+02                                 1.632106                            1.524495      -0.882145       2.461026                    0.999148       3.330991       9.021125       0.521665       1.241157      -0.717577      -0.014748      -0.034114      -0.011613       0.038938       0.002339       0.006031       0.002845      -0.018582      -0.027312      -0.013372      -0.001333       0.014705              1.681934       1.568615       0.283933       0.246541       2.061907       0.211884       1.415279           0.000001
           56              H      13.557335       0.355558      10.054840       0.118115       1.010639 0.70219234E+01  0.66426797E+02                                 1.632104                            1.524494      -0.882146       2.461026                    0.999148       3.330989       9.021117       0.521666       1.241157      -0.717577       0.014749       0.034114       0.011613       0.038938       0.002339       0.006031       0.002845      -0.018582      -0.027313      -0.013372      -0.001333       0.014705              1.681932       1.568613       0.283932       0.246541       2.061904       0.211884       1.415278           0.000001
           57              H      11.971164       3.647758       3.923840       0.118115       1.010640 0.70219284E+01  0.66426857E+02                                 1.632105                            1.524495      -0.882145       2.461026                    0.999148       3.330990       9.021121       0.521666       1.241157      -0.717577      -0.014749       0.034114       0.011613       0.038938      -0.002339      -0.006031       0.002845      -0.018582      -0.027313      -0.013372      -0.001333       0.014705              1.681933       1.568614      -0.283933      -0.246541       2.061906       0.211884       1.415279           0.000001
           58              H       5.047835       2.936642       8.338160       0.118115       1.010638 0.70219184E+01  0.66426739E+02                                 1.632104                            1.524494      -0.882146       2.461026                    0.999148       3.330988       9.021114       0.521666       1.241157      -0.717577       0.014748      -0.034114      -0.011614       0.038938      -0.002339      -0.006031       0.002845      -0.018581      -0.027313      -0.013372      -0.001333       0.014705              1.681932       1.568613      -0.283932      -0.246541       2.061904       0.211884       1.415278           0.000001
           59              H      13.557335       2.936642      10.054840       0.118115       1.010639 0.70219226E+01  0.66426786E+02                                 1.632104                            1.524494      -0.882146       2.461026                    0.999148       3.330989       9.021116       0.521666       1.241156      -0.717577       0.014749      -0.034114       0.011613       0.038938      -0.002339       0.006031      -0.002845      -0.018582      -0.027313      -0.013372      -0.001333       0.014705              1.681932       1.568613      -0.283932       0.246541       2.061904      -0.211884       1.415278           0.000001
           60              H       3.461664       3.647758       2.207160       0.118114       1.010640 0.70219320E+01  0.66426897E+02                                 1.632105                            1.524495      -0.882145       2.461026                    0.999148       3.330991       9.021123       0.521666       1.241157      -0.717577      -0.014748       0.034114      -0.011613       0.038938      -0.002339       0.006031      -0.002845      -0.018582      -0.027312      -0.013372      -0.001333       0.014705              1.681933       1.568614      -0.283933       0.246541       2.061906      -0.211884       1.415279           0.000001
           61              H       3.102564       0.356216       9.595015       0.118243       1.017982 0.70860069E+01  0.67187345E+02                                 1.641347                            1.532616      -0.879591       2.463501                    0.999185       3.329004       9.026949       0.519665       1.243073      -0.717280      -0.015491       0.035050       0.010681       0.039781      -0.003160      -0.006151       0.002255      -0.018157      -0.028126      -0.013520      -0.001250       0.014770              1.691371       1.568255      -0.293161      -0.247873       2.077030       0.201588       1.428827           0.000000
           62              H      13.916435       6.228184       2.666985       0.118243       1.017983 0.70860153E+01  0.67187441E+02                                 1.641347                            1.532617      -0.879590       2.463501                    0.999185       3.329006       9.026954       0.519665       1.243072      -0.717280       0.015491      -0.035050      -0.010681       0.039782      -0.003160      -0.006151       0.002255      -0.018157      -0.028126      -0.013520      -0.001250       0.014770              1.691371       1.568256      -0.293161      -0.247873       2.077031       0.201588       1.428827           0.000000
           63              H       5.406936       6.228184       3.464015       0.118243       1.017982 0.70860064E+01  0.67187334E+02                                 1.641346                            1.532616      -0.879589       2.463502                    0.999185       3.329004       9.026947       0.519665       1.243072      -0.717280       0.015491      -0.035050       0.010681       0.039782      -0.003160       0.006151      -0.002255      -0.018157      -0.028126      -0.013520      -0.001250       0.014770              1.691370       1.568255      -0.293161       0.247873       2.077030      -0.201588       1.428826           0.000000
           64              H      11.612063       0.356216       8.797985       0.118243       1.017984 0.70860200E+01  0.67187498E+02                                 1.641348                            1.532617      -0.879591       2.463500                    0.999185       3.329007       9.026958       0.519665       1.243072      -0.717280      -0.015491       0.035050      -0.010681       0.039781      -0.003160       0.006151      -0.002255      -0.018157      -0.028126      -0.013520      -0.001250       0.014770              1.691372       1.568256      -0.293162       0.247873       2.077032      -0.201588       1.428828           0.000000
           65              H      13.916435       3.648416       2.666985       0.118243       1.017984 0.70860161E+01  0.67187452E+02                                 1.641348                            1.532617      -0.879589       2.463501                    0.999185       3.329006       9.026955       0.519665       1.243073      -0.717280       0.015491       0.035050      -0.010681       0.039782       0.003160      -0.006151      -0.002255      -0.018157      -0.028126      -0.013520      -0.001250       0.014770              1.691372       1.568256       0.293162      -0.247873       2.077031      -0.201588       1.428827           0.000000
           66              H       3.102564       2.935984       9.595015       0.118243       1.017982 0.70860069E+01  0.67187345E+02                                 1.641347                            1.532616      -0.879591       2.463501                    0.999185       3.329004       9.026949       0.519665       1.243073      -0.717280      -0.015491      -0.035050       0.010681       0.039781       0.003160      -0.006151      -0.002255      -0.018157      -0.028126      -0.013520      -0.001250       0.014770              1.691371       1.568255       0.293161      -0.247873       2.077030      -0.201588       1.428827           0.000000
           67              H      11.612063       2.935984       8.797985       0.118243       1.017984 0.70860197E+01  0.67187496E+02                                 1.641348                            1.532618      -0.879591       2.463500                    0.999185       3.329007       9.026959       0.519665       1.243073      -0.717280      -0.015491      -0.035050      -0.010681       0.039781       0.003160       0.006151       0.002255      -0.018157      -0.028126      -0.013520      -0.001250       0.014770              1.691372       1.568257       0.293162       0.247873       2.077033       0.201588       1.428828           0.000000
           68              H       5.406936       3.648416       3.464015       0.118243       1.017983 0.70860075E+01  0.67187348E+02                                 1.641346                            1.532616      -0.879589       2.463502                    0.999185       3.329004       9.026947       0.519665       1.243072      -0.717280       0.015491       0.035050       0.010681       0.039782       0.003160       0.006151       0.002255      -0.018157      -0.028126      -0.013520      -0.001250       0.014770              1.691370       1.568255       0.293161       0.247873       2.077030       0.201588       1.428826           0.000000
           69              H       0.289323       4.938300       1.574441       0.480158       0.345258 0.19743471E+01  0.14100683E+02                                 0.940297                            0.929120      -1.323759       2.503609                    0.999872       1.839595       4.870988       0.523044       1.639650      -0.645579       0.004361      -0.000000       0.027308       0.027654       0.000000       0.003404      -0.000000      -0.000563       0.040961      -0.007652      -0.006546       0.014198              0.952719       0.899843       0.000000       0.040857       0.961672       0.000000       0.996642           0.000000
           70              H      16.729676       1.646100      10.687559       0.480157       0.345259 0.19743496E+01  0.14100704E+02                                 0.940297                            0.929120      -1.323758       2.503609                    0.999872       1.839596       4.870988       0.523045       1.639648      -0.645580      -0.004361       0.000000      -0.027308       0.027654      -0.000000       0.003404      -0.000000      -0.000563       0.040962      -0.007652      -0.006546       0.014198              0.952719       0.899843       0.000000       0.040857       0.961673      -0.000000       0.996642           0.000000
           71              H       8.220177       1.646100       7.705441       0.480158       0.345258 0.19743470E+01  0.14100679E+02                                 0.940296                            0.929119      -1.323759       2.503609                    0.999872       1.839595       4.870984       0.523045       1.639647      -0.645580      -0.004361       0.000000       0.027308       0.027654      -0.000000      -0.003404       0.000000      -0.000563       0.040962      -0.007652      -0.006546       0.014198              0.952718       0.899843       0.000000      -0.040856       0.961672      -0.000000       0.996641           0.000000
           72              H       8.798822       4.938300       4.556559       0.480157       0.345259 0.19743542E+01  0.14100743E+02                                 0.940298                            0.929121      -1.323757       2.503609                    0.999872       1.839598       4.870994       0.523045       1.639647      -0.645580       0.004361       0.000000      -0.027308       0.027654      -0.000000      -0.003404      -0.000000      -0.000563       0.040961      -0.007652      -0.006546       0.014198              0.952720       0.899844       0.000000      -0.040857       0.961673      -0.000000       0.996643           0.000000
           73             Al       0.000000       0.000000       0.000000       1.675638      45.290188 0.56224237E+03  0.14408953E+05                                13.614041                            9.792104      -0.489079       1.792864                    0.999623      29.099009      93.836144       0.373712       0.639528      -0.935202       0.000000      -0.000000      -0.000000       0.000000       0.000868       0.001306      -0.053060      -0.005212       0.015366      -0.050588      -0.005118       0.055706             18.466810      17.535199       0.084175      -0.162248      24.442017       3.538524      13.423213           0.000002
           74             Al       8.509499       0.000000       6.131000       1.675638      45.290173 0.56224219E+03  0.14408947E+05                                13.614038                            9.792103      -0.489079       1.792864                    0.999623      29.099003      93.836122       0.373712       0.639528      -0.935202       0.000000       0.000000      -0.000000       0.000000       0.000868      -0.001306       0.053060      -0.005212       0.015367      -0.050588      -0.005118       0.055706             18.466805      17.535197       0.084168       0.162251      24.442007      -3.538522      13.423211           0.000002
           75             Al       0.000000       3.292200       0.000000       1.675638      45.290182 0.56224228E+03  0.14408950E+05                                13.614040                            9.792104      -0.489079       1.792864                    0.999623      29.099007      93.836139       0.373712       0.639528      -0.935202       0.000000       0.000000      -0.000000       0.000000      -0.000868       0.001306       0.053060      -0.005212       0.015366      -0.050588      -0.005118       0.055706             18.466809      17.535198      -0.084175      -0.162248      24.442016      -3.538524      13.423213           0.000002
           76             Al       8.509499       3.292200       6.131000       1.675638      45.290167 0.56224212E+03  0.14408945E+05                                13.614038                            9.792103      -0.489079       1.792864                    0.999623      29.099001      93.836117       0.373712       0.639528      -0.935202       0.000000      -0.000000      -0.000000       0.000000      -0.000868      -0.001306      -0.053060      -0.005212       0.015367      -0.050588      -0.005118       0.055706             18.466804      17.535196      -0.084168       0.162251      24.442006       3.538521      13.423210           0.000002

******************************************************
Auxiliary information for the entire system
The total spin magnetic moment of the unit cell is   0.000038
The total net atomic charge of the unit cell is   -0.000002
Accuracy of reproducing the electrostatic potential in the unit cell:
  The inner radius (bohr) =    5.0000
  The outer radius (bohr) =   12.0000
  Valid grid points have density less than (e/(bohr^3)) =    0.0001
  The number of valid grid points were=        95144
  The rms potential error without charges in kcal/mol is=      0.95841
  The rms potential error with partial charges in kcal/mol is=      0.30966
  The RRMSE value at monopole order=      0.32310
  The rms potential error with partial charges and cloud penetration in kcal/mol is=      0.30994
  The RRMSE value at monopole order with cloud penetration is=      0.32339
  The rms potential error with partial charges and atomic dipoles in kcal/mol is=      0.44186
  The RRMSE value at dipole order=      0.46104
  The rms potential error with partial charges, atomic dipoles and cloud penetration in kcal/mol is=      0.44223
  The RRMSE value at dipole order with cloud penetration=      0.46142

******************************************************
The electron densities and ab initio electrostatic potential were computed in VASP using the PBE functional and
projector augmented wave method. See the main text of the journal article for a description of computational details.
The atomic charges, dipoles, and quadrupoles were computed with the DDEC6 method as described in
(a) T. A. Manz and N. Gabaldon Limas, RSC Adv. 6 (2016) 47771-47801 DOI: 10.1039/c6ra04656h
(b) N. Gabaldon Limas and T. A. Manz, RSC Adv. 8 (2018) 2678-2707 DOI: 10.1039/c7ra11829e.
For each atom in the material, the electron cloud parameters were fit to the spherically averaged atom-in-material
electron density using radial positions for which this density was between 10^-4 and 10^-2 electrons per cubic bohr.
The polarizabilities, dispersion coefficients, and quantum Drude oscillator (QDO) parameters were fit using the MCLF method.
The magnetic structure of the system was optimized in VASP from the default ferromagnetic initial guess using spin polarization.
The atomic spin moments (ASMs) were computed on this optimized magnetic structure using the DDEC6 partition as inputs
to the method of T. A. Manz and D. S. Sholl, J. Chem. Theory Comput. 7 (2011) 4146-4164 DOI: 10.1021/ct200539n.
The RMSE and RRMSE were computed using a uniform grid with Ewald summation.
