# Supplementary material for: A collection of forcefield precursors for metal–organic frameworks
Source: RSC Adv. 2019 Nov 13;9(63):36492–507. doi: 10.1039/c9ra07327b (PMC9075174; doi:10.1039/c9ra07327b)
Supplement: RA-009-C9RA07327B-s5556 [file RA-009-C9RA07327B-s5556.xyz]

  304
jmolscript: load "" {1 1 1} spacegroup "x,y,z" unitcell [{     13.217000     0.000000     0.000000 }, {      6.608518    21.029269     0.000000 }, {      6.608445     5.415461    20.320037 }]
Al     5.010305     5.289272     0.005486     1.731397
Al     1.708500     5.277247     0.000610     1.732525
Al    11.618805     5.289272     0.005486     1.731397
Al     8.317000     5.277247     0.000610     1.732525
Al     8.314564    15.803906     0.005486     1.731397
Al     5.012759    15.791882     0.000610     1.732525
Al    14.923064    15.803906     0.005486     1.731397
Al    11.621259    15.791882     0.000610     1.732525
Al     8.314527     7.997002    10.165505     1.731397
Al     5.012723     7.984978    10.160628     1.732525
Al    14.923027     7.997002    10.165505     1.731397
Al    11.621223     7.984978    10.160628     1.732525
Al    11.618786    18.511637    10.165505     1.731397
Al     8.316982    18.499612    10.160628     1.732525
Al    18.227286    18.511637    10.165505     1.731397
Al    14.925482    18.499612    10.160628     1.732525
C      1.239755     0.732886     0.056083    -0.091951
C      5.447908     6.373860     4.423875    -0.093267
C      5.445723     6.820280     5.757276    -0.093452
C      7.848302    12.555617    10.083818    -0.094278
C     12.049656    12.553473    10.085241    -0.093704
C      7.855777     6.822857     5.757479    -0.093081
C      7.855516     6.371662     4.425094    -0.093933
C      5.440118     0.733918     0.053645    -0.094086
C      6.645178     1.458978     0.117450    -0.031449
C      6.653374     2.959822     0.156058     0.638959
C      6.652970     6.148450     3.731165    -0.032124
C      6.652775     5.758008     2.281127     0.639096
C      6.651112     7.046585     6.450189    -0.031247
C      6.653818     7.464940     7.892912     0.638261
C      6.647471    11.825510    10.020013    -0.031884
C      6.660422    10.319577     9.996239     0.638774
C      7.848255     0.732886     0.056083    -0.091951
C     12.056408     6.373860     4.423875    -0.093267
C     12.054223     6.820280     5.757276    -0.093452
C     14.456802    12.555617    10.083818    -0.094278
C     18.658156    12.553473    10.085241    -0.093704
C     14.464277     6.822857     5.757479    -0.093081
C     14.464016     6.371662     4.425094    -0.093933
C     12.048618     0.733918     0.053645    -0.094086
C     13.253678     1.458978     0.117450    -0.031449
C     13.261874     2.959822     0.156058     0.638959
C     13.261470     6.148450     3.731165    -0.032124
C     13.261275     5.758008     2.281127     0.639096
C     13.259612     7.046585     6.450189    -0.031247
C     13.262318     7.464940     7.892912     0.638261
C     13.255971    11.825510    10.020013    -0.031884
C     13.268922    10.319577     9.996239     0.638774
C      4.544014    11.247520     0.056083    -0.091951
C      8.752167    16.888495     4.423875    -0.093267
C      8.749982    17.334914     5.757276    -0.093452
C     11.152561    23.070252    10.083818    -0.094278
C     15.353915    23.068107    10.085241    -0.093704
C     11.160036    17.337492     5.757479    -0.093081
C     11.159775    16.886296     4.425094    -0.093932
C      8.744377    11.248553     0.053645    -0.094086
C      9.949437    11.973613     0.117450    -0.031449
C      9.957633    13.474457     0.156058     0.638959
C      9.957229    16.663085     3.731165    -0.032124
C      9.957034    16.272642     2.281127     0.639096
C      9.955371    17.561219     6.450189    -0.031247
C      9.958077    17.979574     7.892912     0.638261
C      9.951730    22.340145    10.020013    -0.031884
C      9.964681    20.834211     9.996239     0.638774
C     11.152514    11.247520     0.056083    -0.091951
C     15.360667    16.888495     4.423875    -0.093267
C     15.358482    17.334914     5.757276    -0.093452
C     17.761061    23.070252    10.083818    -0.094278
C     21.962415    23.068107    10.085241    -0.093704
C     17.768536    17.337492     5.757479    -0.093081
C     17.768275    16.886296     4.425094    -0.093933
C     15.352877    11.248553     0.053645    -0.094086
C     16.557937    11.973613     0.117450    -0.031449
C     16.566133    13.474457     0.156058     0.638959
C     16.565729    16.663085     3.731165    -0.032124
C     16.565534    16.272642     2.281127     0.639096
C     16.563871    17.561219     6.450189    -0.031247
C     16.566577    17.979574     7.892912     0.638261
C     16.560230    22.340145    10.020013    -0.031884
C     16.573181    20.834211     9.996239     0.638774
C      4.543978     3.440616    10.216102    -0.091951
C      8.752130     9.081591    14.583894    -0.093267
C      8.749946     9.528010    15.917295    -0.093451
C     11.152524    15.263348    20.243837    -0.094278
C     15.353878    15.261203    20.245259    -0.093704
C     11.160000     9.530588    15.917498    -0.093081
C     11.159739     9.079392    14.585113    -0.093933
C      8.744340     3.441649    10.213663    -0.094086
C      9.949401     4.166709    10.277468    -0.031449
C      9.957596     5.667553    10.316076     0.638959
C      9.957192     8.856181    13.891184    -0.032124
C      9.956998     8.465738    12.441146     0.639096
C      9.955334     9.754315    16.610208    -0.031247
C      9.958040    10.172670    18.052930     0.638261
C      9.951693    14.533241    20.180032    -0.031884
C      9.964645    13.027307    20.156258     0.638774
C     11.152478     3.440616    10.216102    -0.091951
C     15.360630     9.081591    14.583894    -0.093267
C     15.358446     9.528010    15.917295    -0.093451
C     17.761024    15.263348    20.243837    -0.094278
C     21.962378    15.261203    20.245259    -0.093704
C     17.768500     9.530588    15.917498    -0.093081
C     17.768239     9.079392    14.585113    -0.093933
C     15.352840     3.441649    10.213663    -0.094086
C     16.557901     4.166709    10.277468    -0.031449
C     16.566096     5.667553    10.316076     0.638959
C     16.565692     8.856181    13.891184    -0.032124
C     16.565498     8.465738    12.441146     0.639096
C     16.563834     9.754315    16.610208    -0.031247
C     16.566540    10.172670    18.052930     0.638261
C     16.560193    14.533241    20.180032    -0.031884
C     16.573145    13.027307    20.156258     0.638774
C      7.848237    13.955251    10.216102    -0.091951
C     12.056389    19.596225    14.583894    -0.093267
C     12.054205    20.042645    15.917295    -0.093451
C     14.456783    25.777982    20.243837    -0.094278
C     18.658137    25.775838    20.245259    -0.093704
C     14.464259    20.045222    15.917498    -0.093081
C     14.463998    19.594027    14.585113    -0.093933
C     12.048599    13.956283    10.213663    -0.094086
C     13.253660    14.681343    10.277468    -0.031449
C     13.261855    16.182187    10.316076     0.638959
C     13.261451    19.370815    13.891184    -0.032124
C     13.261257    18.980373    12.441146     0.639096
C     13.259593    20.268950    16.610208    -0.031247
C     13.262299    20.687305    18.052930     0.638261
C     13.255952    25.047875    20.180032    -0.031884
C     13.268904    23.541942    20.156258     0.638774
C     14.456737    13.955251    10.216102    -0.091951
C     18.664889    19.596225    14.583894    -0.093267
C     18.662705    20.042645    15.917295    -0.093452
C     21.065283    25.777982    20.243837    -0.094278
C     25.266637    25.775838    20.245259    -0.093704
C     21.072759    20.045222    15.917498    -0.093081
C     21.072498    19.594027    14.585113    -0.093933
C     18.657099    13.956283    10.213663    -0.094086
C     19.862160    14.681343    10.277468    -0.031449
C     19.870355    16.182187    10.316076     0.638959
C     19.869951    19.370815    13.891184    -0.032124
C     19.869757    18.980373    12.441146     0.639096
C     19.868093    20.268950    16.610208    -0.031247
C     19.870799    20.687305    18.052930     0.638261
C     19.864452    25.047875    20.180032    -0.031884
C     19.877404    23.541942    20.156258     0.638774
O      5.521338     3.579549     0.155245    -0.602183
O      7.788117     5.606724     1.682702    -0.603099
O      7.787967     7.633273     8.486663    -0.601872
O      5.527394     9.697445    10.005383    -0.603287
O      7.802238     9.712139    10.015543    -0.602125
O      5.516824     7.614124     8.485038    -0.600287
O      5.516643     5.620533     1.687173    -0.600871
O      1.183717     3.567229     0.132690    -0.601943
O      9.969232     8.449833     9.607110    -1.054944
O      3.358640     4.893247     0.601067    -1.057298
O     12.129838     3.579549     0.155245    -0.602183
O     14.396617     5.606724     1.682702    -0.603099
O     14.396467     7.633273     8.486663    -0.601873
O     12.135894     9.697445    10.005383    -0.603287
O     14.410738     9.712139    10.015543    -0.602125
O     12.125324     7.614124     8.485038    -0.600287
O     12.125143     5.620533     1.687173    -0.600871
O      7.792217     3.567229     0.132690    -0.601943
O     16.577732     8.449833     9.607110    -1.054944
O      9.967140     4.893247     0.601067    -1.057298
O      8.825597    14.094183     0.155245    -0.602183
O     11.092376    16.121358     1.682702    -0.603099
O     11.092226    18.147908     8.486663    -0.601873
O      8.831653    20.212079    10.005383    -0.603287
O     11.106497    20.226774    10.015543    -0.602126
O      8.821083    18.128759     8.485038    -0.600287
O      8.820902    16.135167     1.687173    -0.600871
O      4.487976    14.081863     0.132690    -0.601943
O     13.273491    18.964467     9.607110    -1.054944
O      6.662899    15.407881     0.601067    -1.057298
O     15.434097    14.094183     0.155245    -0.602183
O     17.700876    16.121358     1.682702    -0.603099
O     17.700726    18.147908     8.486663    -0.601873
O     15.440153    20.212079    10.005383    -0.603287
O     17.714997    20.226774    10.015543    -0.602125
O     15.429583    18.128759     8.485038    -0.600287
O     15.429402    16.135167     1.687173    -0.600871
O     11.096476    14.081863     0.132690    -0.601943
O     19.881991    18.964467     9.607110    -1.054944
O     13.271399    15.407881     0.601067    -1.057298
O      8.825561     6.287279    10.315264    -0.602183
O     11.092340     8.314454    11.842721    -0.603099
O     11.092189    10.341004    18.646682    -0.601873
O      8.831617    12.405175    20.165402    -0.603287
O     11.106461    12.419870    20.175562    -0.602125
O      8.821046    10.321855    18.645056    -0.600287
O      8.820866     8.328263    11.847191    -0.600871
O      4.487940     6.274959    10.292708    -0.601943
O     13.273454    11.157563    19.767129    -1.054944
O      6.662863     7.600977    10.761085    -1.057298
O     15.434061     6.287279    10.315264    -0.602183
O     17.700840     8.314454    11.842721    -0.603099
O     17.700689    10.341004    18.646682    -0.601873
O     15.440117    12.405175    20.165402    -0.603287
O     17.714961    12.419870    20.175562    -0.602125
O     15.429546    10.321855    18.645056    -0.600287
O     15.429366     8.328263    11.847191    -0.600871
O     11.096440     6.274959    10.292708    -0.601943
O     19.881954    11.157563    19.767129    -1.054944
O     13.271363     7.600977    10.761085    -1.057298
O     12.129820    16.801914    10.315264    -0.602183
O     14.396599    18.829089    11.842721    -0.603099
O     14.396448    20.855638    18.646682    -0.601873
O     12.135876    22.919810    20.165402    -0.603288
O     14.410720    22.934504    20.175562    -0.602125
O     12.125305    20.836489    18.645056    -0.600287
O     12.125125    18.842898    11.847191    -0.600871
O      7.792199    16.789594    10.292708    -0.601943
O     16.577713    21.672198    19.767129    -1.054944
O      9.967122    18.115612    10.761085    -1.057298
O     18.738320    16.801914    10.315264    -0.602183
O     21.005099    18.829089    11.842721    -0.603099
O     21.004948    20.855638    18.646682    -0.601873
O     18.744376    22.919810    20.165402    -0.603288
O     21.019220    22.934504    20.175562    -0.602125
O     18.733805    20.836489    18.645056    -0.600287
O     18.733625    18.842898    11.847191    -0.600871
O     14.400699    16.789594    10.292708    -0.601943
O     23.186213    21.672198    19.767129    -1.054944
O     16.575622    18.115612    10.761085    -1.057298
H      2.187943     1.246214     0.110541     0.111406
H      4.502034     6.221277     3.928676     0.110487
H      4.494296     6.997251     6.238251     0.112018
H      8.794837    12.040539    10.054354     0.110593
H     11.101930    12.039321    10.060044     0.110804
H      8.802642     7.006686     6.241299     0.112223
H      8.800401     6.215707     3.929082     0.110239
H      4.493781     1.251631     0.104039     0.112495
H      9.971151     9.010957     8.953212     0.446424
H      3.359034     4.445214     1.336855     0.446667
H      8.796443     1.246214     0.110541     0.111405
H     11.110534     6.221277     3.928676     0.110487
H     11.102796     6.997251     6.238251     0.112018
H     15.403337    12.040539    10.054354     0.110593
H     17.710430    12.039321    10.060044     0.110804
H     15.411142     7.006686     6.241299     0.112223
H     15.408901     6.215707     3.929082     0.110239
H     11.102281     1.251631     0.104039     0.112495
H     16.579651     9.010957     8.953212     0.446424
H      9.967534     4.445214     1.336855     0.446666
H      5.492202    11.760848     0.110541     0.111405
H      7.806293    16.735911     3.928676     0.110487
H      7.798555    17.511886     6.238251     0.112018
H     12.099096    22.555173    10.054354     0.110593
H     14.406189    22.553956    10.060044     0.110804
H     12.106901    17.521320     6.241299     0.112223
H     12.104660    16.730342     3.929082     0.110239
H      7.798040    11.766265     0.104039     0.112495
H     13.275410    19.525591     8.953212     0.446424
H      6.663293    14.959849     1.336855     0.446667
H     12.100702    11.760848     0.110541     0.111405
H     14.414793    16.735911     3.928676     0.110487
H     14.407055    17.511886     6.238251     0.112018
H     18.707596    22.555173    10.054354     0.110593
H     21.014689    22.553956    10.060044     0.110804
H     18.715401    17.521320     6.241299     0.112223
H     18.713160    16.730342     3.929082     0.110239
H     14.406540    11.766265     0.104039     0.112495
H     19.883910    19.525591     8.953212     0.446424
H     13.271793    14.959849     1.336855     0.446666
H      5.492165     3.953944    10.270560     0.111406
H      7.806257     8.929007    14.088694     0.110487
H      7.798519     9.704982    16.398270     0.112018
H     12.099059    14.748269    20.214373     0.110593
H     14.406153    14.747052    20.220062     0.110804
H     12.106864     9.714416    16.401318     0.112223
H     12.104624     8.923438    14.089101     0.110239
H      7.798003     3.959361    10.264057     0.112495
H     13.275373    11.718687    19.113230     0.446424
H      6.663257     7.152945    11.496874     0.446667
H     12.100665     3.953944    10.270560     0.111406
H     14.414757     8.929007    14.088694     0.110487
H     14.407019     9.704982    16.398270     0.112018
H     18.707559    14.748269    20.214373     0.110593
H     21.014653    14.747052    20.220062     0.110804
H     18.715364     9.714416    16.401318     0.112223
H     18.713124     8.923438    14.089101     0.110239
H     14.406503     3.959361    10.264057     0.112495
H     19.883873    11.718687    19.113230     0.446424
H     13.271757     7.152945    11.496874     0.446666
H      8.796424    14.468579    10.270560     0.111405
H     11.110516    19.443642    14.088694     0.110487
H     11.102778    20.219616    16.398270     0.112018
H     15.403318    25.262904    20.214373     0.110593
H     17.710412    25.261686    20.220062     0.110804
H     15.411123    20.229051    16.401318     0.112223
H     15.408883    19.438072    14.089101     0.110239
H     11.102262    14.473996    10.264057     0.112495
H     16.579632    22.233322    19.113230     0.446424
H      9.967516    17.667579    11.496874     0.446667
H     15.404924    14.468579    10.270560     0.111405
H     17.719016    19.443642    14.088694     0.110487
H     17.711278    20.219616    16.398270     0.112018
H     22.011818    25.262904    20.214373     0.110593
H     24.318912    25.261686    20.220062     0.110804
H     22.019623    20.229051    16.401318     0.112223
H     22.017383    19.438072    14.089101     0.110239
H     17.710762    14.473996    10.264057     0.112495
H     23.188132    22.233322    19.113230     0.446425
H     16.576016    17.667579    11.496874     0.446667

The following XYZ coordinates are in angstroms. Other properties are in atomic units.
The sperically averaged electron density of each atom fit to a function of the form exp(a - br)
eigen_1, eigen_2 and eigen_3 are the three eigenvalues of traceless quadrupole moment tensor
  atom number  atomic symbol              X              Y              Z     net charge C6 coefficient C8 coefficient C10 coefficient fluctuating dipole atomic polarizability isotropic forcefield polarizability              a              b squared Pearson coefficient          <r^3>          <r^4>         wp_QDO          m_QDO          q_QDO       dipole_x       dipole_y       dipole_z         dipole            Qxy            Qxz            Qyz     Q(x^2-y^2)  Q(3z^2 - R^2)        eigen_1        eigen_2        eigen_3 static polarizability      alpha(xx)      alpha(xy)      alpha(xz)      alpha(yy)      alpha(yz)      alpha(zz) atomic spin moment
            1             Al       5.010305       5.289272       0.005486       1.731397      38.108214 0.40996489E+03  0.97868282E+04                                12.776681                            8.785394      -0.563851       1.794996                    0.999318      27.294618      87.203052       0.363416       0.706004      -0.905082      -0.000738       0.000451       0.000444       0.000972       0.022381      -0.029536      -0.002552       0.006475      -0.003278      -0.034806      -0.004564       0.039370             17.923816      24.063590      -2.755701       3.629874      15.269893       1.579057      14.437965           0.000001
            2             Al       1.708500       5.277247       0.000610       1.732525      38.156933 0.40951798E+03  0.97728177E+04                                12.773548                            8.772810      -0.560661       1.796242                    0.999310      27.262273      87.065143       0.364186       0.704751      -0.905547      -0.000506       0.001020       0.000816       0.001401      -0.022148       0.029967      -0.002510       0.005584      -0.005766      -0.035177      -0.004259       0.039436             17.926524      24.104674       2.770097      -3.593792      15.245646       1.610981      14.429254           0.000001
            3             Al      11.618805       5.289272       0.005486       1.731397      38.108215 0.40996491E+03  0.97868286E+04                                12.776681                            8.785394      -0.563851       1.794996                    0.999318      27.294618      87.203051       0.363416       0.706004      -0.905082      -0.000738       0.000451       0.000444       0.000972       0.022381      -0.029536      -0.002552       0.006475      -0.003278      -0.034806      -0.004565       0.039370             17.923816      24.063590      -2.755701       3.629874      15.269893       1.579057      14.437964           0.000001
            4             Al       8.317000       5.277247       0.000610       1.732525      38.156931 0.40951797E+03  0.97728175E+04                                12.773547                            8.772810      -0.560661       1.796242                    0.999310      27.262273      87.065143       0.364186       0.704751      -0.905547      -0.000506       0.001020       0.000816       0.001401      -0.022148       0.029967      -0.002510       0.005584      -0.005765      -0.035177      -0.004259       0.039436             17.926524      24.104673       2.770097      -3.593791      15.245645       1.610981      14.429254           0.000001
            5             Al       8.314564      15.803906       0.005486       1.731397      38.108209 0.40996486E+03  0.97868274E+04                                12.776680                            8.785394      -0.563851       1.794997                    0.999318      27.294617      87.203050       0.363416       0.706004      -0.905082      -0.000738       0.000451       0.000444       0.000972       0.022381      -0.029536      -0.002552       0.006475      -0.003278      -0.034806      -0.004565       0.039371             17.923814      24.063583      -2.755700       3.629875      15.269896       1.579056      14.437964           0.000001
            6             Al       5.012759      15.791882       0.000610       1.732525      38.156923 0.40951799E+03  0.97728180E+04                                12.773547                            8.772811      -0.560661       1.796242                    0.999310      27.262272      87.065141       0.364186       0.704751      -0.905546      -0.000506       0.001020       0.000816       0.001401      -0.022148       0.029967      -0.002510       0.005584      -0.005765      -0.035177      -0.004259       0.039436             17.926523      24.104669       2.770092      -3.593793      15.245644       1.610981      14.429255           0.000001
            7             Al      14.923064      15.803906       0.005486       1.731397      38.108208 0.40996485E+03  0.97868271E+04                                12.776680                            8.785394      -0.563851       1.794996                    0.999318      27.294617      87.203051       0.363416       0.706004      -0.905082      -0.000738       0.000451       0.000444       0.000972       0.022381      -0.029536      -0.002552       0.006475      -0.003278      -0.034806      -0.004564       0.039371             17.923814      24.063583      -2.755699       3.629875      15.269895       1.579057      14.437965           0.000001
            8             Al      11.621259      15.791882       0.000610       1.732525      38.156926 0.40951803E+03  0.97728192E+04                                12.773548                            8.772811      -0.560661       1.796242                    0.999310      27.262274      87.065147       0.364186       0.704751      -0.905546      -0.000506       0.001020       0.000816       0.001401      -0.022148       0.029967      -0.002510       0.005584      -0.005766      -0.035177      -0.004259       0.039436             17.926523      24.104670       2.770091      -3.593793      15.245644       1.610981      14.429256           0.000001
            9             Al       8.314527       7.997002      10.165505       1.731397      38.108212 0.40996487E+03  0.97868275E+04                                12.776681                            8.785394      -0.563851       1.794996                    0.999318      27.294616      87.203044       0.363416       0.706004      -0.905082      -0.000738       0.000451       0.000444       0.000972       0.022381      -0.029536      -0.002552       0.006475      -0.003278      -0.034806      -0.004564       0.039371             17.923816      24.063590      -2.755703       3.629876      15.269893       1.579053      14.437964           0.000001
           10             Al       5.012723       7.984978      10.160628       1.732525      38.156918 0.40951803E+03  0.97728190E+04                                12.773545                            8.772810      -0.560661       1.796242                    0.999310      27.262272      87.065138       0.364186       0.704751      -0.905547      -0.000506       0.001020       0.000816       0.001401      -0.022148       0.029967      -0.002510       0.005584      -0.005766      -0.035177      -0.004259       0.039436             17.926518      24.104659       2.770087      -3.593790      15.245642       1.610981      14.429251           0.000001
           11             Al      14.923027       7.997002      10.165505       1.731397      38.108214 0.40996490E+03  0.97868284E+04                                12.776681                            8.785394      -0.563851       1.794996                    0.999318      27.294617      87.203048       0.363416       0.706004      -0.905082      -0.000738       0.000451       0.000444       0.000972       0.022381      -0.029536      -0.002552       0.006475      -0.003278      -0.034806      -0.004564       0.039371             17.923816      24.063590      -2.755703       3.629876      15.269894       1.579053      14.437964           0.000001
           12             Al      11.621223       7.984978      10.160628       1.732525      38.156920 0.40951805E+03  0.97728195E+04                                12.773546                            8.772811      -0.560661       1.796242                    0.999310      27.262274      87.065146       0.364186       0.704751      -0.905547      -0.000506       0.001020       0.000816       0.001401      -0.022148       0.029967      -0.002510       0.005584      -0.005765      -0.035177      -0.004259       0.039436             17.926519      24.104661       2.770087      -3.593791      15.245644       1.610981      14.429252           0.000001
           13             Al      11.618786      18.511637      10.165505       1.731397      38.108218 0.40996490E+03  0.97868283E+04                                12.776681                            8.785394      -0.563851       1.794997                    0.999318      27.294617      87.203047       0.363416       0.706004      -0.905082      -0.000738       0.000451       0.000444       0.000972       0.022381      -0.029536      -0.002552       0.006475      -0.003278      -0.034806      -0.004564       0.039370             17.923817      24.063598      -2.755705       3.629875      15.269891       1.579054      14.437964           0.000001
           14             Al       8.316982      18.499612      10.160628       1.732525      38.156924 0.40951796E+03  0.97728172E+04                                12.773546                            8.772809      -0.560661       1.796242                    0.999310      27.262274      87.065148       0.364186       0.704751      -0.905547      -0.000506       0.001020       0.000816       0.001401      -0.022148       0.029967      -0.002510       0.005584      -0.005766      -0.035177      -0.004259       0.039436             17.926521      24.104667       2.770093      -3.593790      15.245645       1.610981      14.429251           0.000001
           15             Al      18.227286      18.511637      10.165505       1.731397      38.108216 0.40996487E+03  0.97868276E+04                                12.776681                            8.785394      -0.563851       1.794997                    0.999318      27.294616      87.203045       0.363416       0.706004      -0.905082      -0.000738       0.000451       0.000444       0.000972       0.022381      -0.029536      -0.002552       0.006475      -0.003278      -0.034806      -0.004564       0.039370             17.923817      24.063597      -2.755705       3.629875      15.269890       1.579054      14.437964           0.000001
           16             Al      14.925482      18.499612      10.160628       1.732525      38.156927 0.40951799E+03  0.97728180E+04                                12.773546                            8.772810      -0.560661       1.796242                    0.999310      27.262275      87.065151       0.364186       0.704751      -0.905547      -0.000506       0.001020       0.000816       0.001401      -0.022148       0.029967      -0.002510       0.005584      -0.005765      -0.035177      -0.004259       0.039436             17.926521      24.104668       2.770094      -3.593790      15.245645       1.610981      14.429251           0.000001
           17              C       1.239755       0.732886       0.056083      -0.091951      39.898518 0.48504512E+03  0.11690516E+05                                10.105190                            7.314685       0.072000       1.984571                    0.999517      29.913170      86.363354       0.614348       0.413657      -1.068642      -0.034991      -0.013735      -0.004474       0.037855       0.023846       0.002421      -0.009209       0.028054       0.035422      -0.035366       0.012934       0.022432             12.369152      11.849115      -1.046078       0.018674      20.282526       0.228599       4.975814          -0.000013
           18              C       5.447908       6.373860       4.423875      -0.093267      40.015031 0.48626271E+03  0.11725910E+05                                10.121775                            7.322785       0.068389       1.982728                    0.999551      29.945118      86.446578       0.614211       0.413536      -1.068839       0.036307       0.006310       0.012173       0.038810       0.006361       0.023092      -0.014373       0.004178      -0.045260      -0.034950       0.011214       0.023737             12.405535      11.854735      -0.262476      -1.002522       5.977563       3.800272      19.384308          -0.000006
           19              C       5.445723       6.820280       5.757276      -0.093452      40.070834 0.48742026E+03  0.11760449E+05                                10.131334                            7.332019       0.068684       1.983004                    0.999544      29.953077      86.485191       0.613777       0.413595      -1.068834       0.035711      -0.006477      -0.011713       0.038137      -0.007444      -0.022831      -0.013821       0.002272      -0.043559      -0.034634       0.012078       0.022556             12.410161      11.900359       0.244393       1.013501       6.001641       3.822253      19.328484          -0.000009
           20              C       7.848302      12.555617      10.083818      -0.094278      40.042039 0.48706050E+03  0.11752749E+05                                10.132097                            7.332574       0.061450       1.980297                    0.999541      29.990912      86.673870       0.613180       0.413963      -1.068310      -0.036110       0.013131       0.003446       0.038577      -0.024432      -0.001291      -0.009398       0.028877       0.036701      -0.036106       0.012587       0.023519             12.407345      11.848243       1.027326       0.012244      20.389845       0.201933       4.983945          -0.000005
           21              C      12.049656      12.553473      10.085241      -0.093704      40.000977 0.48884558E+03  0.11803687E+05                                10.118655                            7.342258       0.063144       1.980706                    0.999587      29.992398      86.636816       0.613396       0.413541      -1.068847       0.036259       0.014031       0.003366       0.039025       0.024221       0.001724      -0.009499       0.029177       0.027690      -0.034786       0.010392       0.024394             12.355288      11.919640      -1.028093      -0.022425      20.167517       0.180957       4.978706          -0.000005
           22              C       7.855777       6.822857       5.757479      -0.093081      40.045966 0.48661923E+03  0.11737711E+05                                10.130527                            7.327720       0.069482       1.983342                    0.999554      29.946253      86.487007       0.613666       0.413790      -1.068579      -0.036239      -0.006858      -0.012922       0.039081       0.007455       0.022421      -0.013711       0.001624      -0.043243      -0.034245       0.012302       0.021943             12.414606      11.884472      -0.226058      -1.009634       6.015345       3.848634      19.344000          -0.000008
           23              C       7.855516       6.371662       4.425094      -0.093933      40.101941 0.48691065E+03  0.11746949E+05                                10.140094                            7.330900       0.062549       1.980699                    0.999558      29.974947      86.588854       0.613386       0.413901      -1.068466      -0.034852       0.006237       0.012599       0.037580      -0.005917      -0.023109      -0.014461       0.002839      -0.048093      -0.035388       0.011890       0.023498             12.432060      11.875139       0.250705       1.006399       5.998526       3.826546      19.422517          -0.000008
           24              C       5.440118       0.733918       0.053645      -0.094086      39.964003 0.48815869E+03  0.11783215E+05                                10.113409                            7.337226       0.070953       1.983398                    0.999547      29.974186      86.576095       0.613577       0.413556      -1.068814       0.035756      -0.013186      -0.003821       0.038301      -0.023450      -0.002920      -0.009323       0.027091       0.030586      -0.034229       0.011815       0.022414             12.350961      11.904392       1.033245      -0.005119      20.168592       0.210791       4.979899          -0.000011
           25              C       6.645178       1.458978       0.117450      -0.031449      42.459279 0.44883080E+03  0.10541801E+05                                10.543731                            6.991420      -0.033030       1.987394                    0.999017      27.553894      76.897493       0.638549       0.408394      -1.078989      -0.001083      -0.050492      -0.006294       0.050894      -0.000352      -0.000289      -0.002676      -0.006359       0.061716      -0.013491      -0.007340       0.020830             14.283326      11.645109       0.048426       0.000624      25.997372       0.049265       5.207497           0.000034
           26              C       6.653374       2.959822       0.156058       0.638959      27.287940 0.25123285E+03  0.51933499E+04                                 8.436196                            5.642296       0.079559       2.099283                    0.999585      21.570819      59.771782       0.623546       0.475189      -1.021009       0.000811       0.076067      -0.009698       0.076687      -0.000237       0.001056      -0.000653       0.042414       0.305032      -0.072049      -0.029639       0.101688             11.200120      10.801804      -0.007421      -0.051466      18.307155       0.035943       4.491402          -0.000032
           27              C       6.652970       6.148450       3.731165      -0.032124      42.578673 0.44867474E+03  0.10535322E+05                                10.557082                            6.985394      -0.036588       1.986165                    0.999057      27.546625      76.821718       0.639600       0.407832      -1.079555      -0.000626       0.017855       0.047363       0.050621       0.000102       0.000794      -0.008504      -0.031547      -0.012363      -0.013805      -0.006939       0.020743             14.346981      11.636602       0.003375       0.033099       6.486343       5.012653      24.917997           0.000031
           28              C       6.652775       5.758008       2.281127       0.639096      27.446006 0.25124991E+03  0.51931740E+04                                 8.465693                            5.640265       0.069274       2.095131                    0.999604      21.568085      59.737993       0.624101       0.474815      -1.021331       0.000511      -0.008925      -0.076900       0.077418       0.000523      -0.001044      -0.042511      -0.122532      -0.179221      -0.070913      -0.031381       0.102294             11.275882      10.899469      -0.022733       0.009572       5.358420       3.353213      17.569757          -0.000033
           29              C       6.651112       7.046585       6.450189      -0.031247      42.641802 0.44969347E+03  0.10565257E+05                                10.569626                            6.994883      -0.036523       1.986221                    0.999006      27.553937      76.864601       0.638950       0.408015      -1.079431      -0.001462      -0.018283      -0.047990       0.051375       0.000303      -0.000799      -0.008435      -0.030041      -0.013791      -0.012812      -0.007387       0.020199             14.360692      11.644928       0.004724      -0.008121       6.567875       5.143299      24.869274           0.000032
           30              C       6.653818       7.464940       7.892912       0.638261      27.380799 0.25165600E+03  0.52039426E+04                                 8.452405                            5.645482       0.079777       2.098881                    0.999603      21.585525      59.810250       0.623670       0.474926      -1.021218       0.000538       0.010366       0.075729       0.076438      -0.001607       0.000771      -0.046598      -0.118042      -0.175714      -0.072109      -0.029757       0.101866             11.237885      10.819107       0.039241      -0.000099       5.442032       3.496388      17.452516          -0.000031
           31              C       6.647471      11.825510      10.020013      -0.031884      42.611082 0.45136919E+03  0.10614640E+05                                10.565127                            7.009109      -0.039482       1.984497                    0.999057      27.604236      77.044766       0.638128       0.408155      -1.079324      -0.002145       0.050503       0.004977       0.050793       0.000404       0.000452      -0.002187      -0.005907       0.058345      -0.012717      -0.006918       0.019635             14.321329      11.637347      -0.071005       0.000503      26.108966      -0.016252       5.217674           0.000029
           32              C       6.660422      10.319577       9.996239       0.638774      27.490227 0.25314324E+03  0.52404606E+04                                 8.469149                            5.658219       0.075151       2.096155                    0.999579      21.597413      59.803291       0.623848       0.474269      -1.021952       0.000625      -0.076770       0.011286       0.077597       0.000832      -0.000496       0.000807       0.040506       0.305824      -0.071245      -0.030702       0.101947             11.259285      10.871377      -0.006371       0.027156      18.411241      -0.071157       4.495237          -0.000033
           33              C       7.848255       0.732886       0.056083      -0.091951      39.898511 0.48504502E+03  0.11690513E+05                                10.105188                            7.314684       0.072000       1.984571                    0.999517      29.913167      86.363340       0.614348       0.413657      -1.068642      -0.034991      -0.013735      -0.004474       0.037855       0.023846       0.002421      -0.009209       0.028054       0.035422      -0.035366       0.012934       0.022432             12.369149      11.849113      -1.046077       0.018674      20.282521       0.228598       4.975813          -0.000010
           34              C      12.056408       6.373860       4.423875      -0.093267      40.015026 0.48626264E+03  0.11725908E+05                                10.121774                            7.322784       0.068389       1.982728                    0.999551      29.945115      86.446566       0.614211       0.413536      -1.068839       0.036307       0.006310       0.012173       0.038810       0.006361       0.023092      -0.014372       0.004178      -0.045260      -0.034950       0.011214       0.023737             12.405534      11.854733      -0.262476      -1.002523       5.977563       3.800272      19.384307          -0.000003
           35              C      12.054223       6.820280       5.757276      -0.093452      40.070840 0.48742032E+03  0.11760451E+05                                10.131335                            7.332020       0.068684       1.983004                    0.999544      29.953080      86.485203       0.613777       0.413595      -1.068834       0.035712      -0.006477      -0.011713       0.038137      -0.007444      -0.022831      -0.013821       0.002273      -0.043559      -0.034634       0.012078       0.022556             12.410162      11.900360       0.244393       1.013501       6.001641       3.822254      19.328486          -0.000012
           36              C      14.456802      12.555617      10.083818      -0.094278      40.042042 0.48706055E+03  0.11752750E+05                                10.132097                            7.332574       0.061450       1.980297                    0.999541      29.990913      86.673873       0.613180       0.413963      -1.068310      -0.036110       0.013131       0.003446       0.038577      -0.024432      -0.001291      -0.009397       0.028877       0.036701      -0.036106       0.012587       0.023519             12.407345      11.848243       1.027327       0.012244      20.389846       0.201933       4.983946          -0.000005
           37              C      18.658156      12.553473      10.085241      -0.093704      40.000971 0.48884550E+03  0.11803684E+05                                10.118653                            7.342257       0.063145       1.980706                    0.999587      29.992396      86.636803       0.613397       0.413541      -1.068847       0.036260       0.014031       0.003366       0.039025       0.024221       0.001724      -0.009499       0.029177       0.027690      -0.034786       0.010392       0.024394             12.355286      11.919638      -1.028093      -0.022425      20.167513       0.180957       4.978706          -0.000004
           38              C      14.464277       6.822857       5.757479      -0.093081      40.045959 0.48661914E+03  0.11737709E+05                                10.130525                            7.327719       0.069483       1.983342                    0.999554      29.946250      86.486992       0.613666       0.413790      -1.068579      -0.036239      -0.006858      -0.012922       0.039081       0.007455       0.022421      -0.013711       0.001624      -0.043243      -0.034245       0.012302       0.021943             12.414604      11.884470      -0.226059      -1.009634       6.015344       3.848634      19.343997          -0.000013
           39              C      14.464016       6.371662       4.425094      -0.093933      40.101933 0.48691056E+03  0.11746946E+05                                10.140092                            7.330899       0.062549       1.980699                    0.999558      29.974944      86.588840       0.613386       0.413901      -1.068466      -0.034852       0.006237       0.012599       0.037580      -0.005918      -0.023109      -0.014461       0.002839      -0.048093      -0.035388       0.011890       0.023498             12.432058      11.875137       0.250705       1.006398       5.998525       3.826545      19.422513          -0.000003
           40              C      12.048618       0.733918       0.053645      -0.094086      39.964005 0.48815870E+03  0.11783216E+05                                10.113410                            7.337227       0.070953       1.983398                    0.999547      29.974187      86.576100       0.613577       0.413556      -1.068814       0.035756      -0.013186      -0.003821       0.038301      -0.023450      -0.002920      -0.009323       0.027091       0.030586      -0.034229       0.011815       0.022414             12.350962      11.904393       1.033245      -0.005119      20.168593       0.210791       4.979899          -0.000012
           41              C      13.253678       1.458978       0.117450      -0.031449      42.459281 0.44883082E+03  0.10541802E+05                                10.543731                            6.991420      -0.033030       1.987394                    0.999017      27.553895      76.897497       0.638549       0.408394      -1.078989      -0.001083      -0.050492      -0.006294       0.050894      -0.000352      -0.000289      -0.002676      -0.006359       0.061716      -0.013491      -0.007340       0.020830             14.283327      11.645110       0.048426       0.000624      25.997373       0.049265       5.207497           0.000035
           42              C      13.261874       2.959822       0.156058       0.638959      27.287941 0.25123285E+03  0.51933499E+04                                 8.436196                            5.642296       0.079559       2.099283                    0.999585      21.570819      59.771784       0.623546       0.475189      -1.021009       0.000811       0.076067      -0.009698       0.076687      -0.000237       0.001056      -0.000653       0.042414       0.305032      -0.072049      -0.029639       0.101688             11.200121      10.801805      -0.007421      -0.051466      18.307157       0.035943       4.491403          -0.000031
           43              C      13.261470       6.148450       3.731165      -0.032124      42.578664 0.44867465E+03  0.10535319E+05                                10.557080                            6.985393      -0.036587       1.986166                    0.999057      27.546622      76.821705       0.639600       0.407832      -1.079555      -0.000626       0.017855       0.047363       0.050621       0.000102       0.000794      -0.008504      -0.031547      -0.012363      -0.013805      -0.006939       0.020743             14.346978      11.636600       0.003374       0.033098       6.486342       5.012653      24.917992           0.000028
           44              C      13.261275       5.758008       2.281127       0.639096      27.446007 0.25124994E+03  0.51931746E+04                                 8.465693                            5.640265       0.069274       2.095131                    0.999604      21.568086      59.737994       0.624101       0.474815      -1.021331       0.000511      -0.008925      -0.076900       0.077418       0.000523      -0.001044      -0.042511      -0.122531      -0.179221      -0.070913      -0.031380       0.102294             11.275882      10.899468      -0.022733       0.009572       5.358420       3.353213      17.569756          -0.000031
           45              C      13.259612       7.046585       6.450189      -0.031247      42.641806 0.44969352E+03  0.10565258E+05                                10.569626                            6.994883      -0.036523       1.986221                    0.999006      27.553939      76.864605       0.638950       0.408014      -1.079431      -0.001462      -0.018283      -0.047990       0.051375       0.000303      -0.000799      -0.008435      -0.030041      -0.013791      -0.012812      -0.007387       0.020199             14.360692      11.644928       0.004724      -0.008121       6.567875       5.143299      24.869274           0.000036
           46              C      13.262318       7.464940       7.892912       0.638261      27.380800 0.25165602E+03  0.52039431E+04                                 8.452406                            5.645482       0.079776       2.098881                    0.999603      21.585526      59.810256       0.623670       0.474926      -1.021218       0.000538       0.010366       0.075729       0.076438      -0.001607       0.000771      -0.046598      -0.118042      -0.175714      -0.072109      -0.029757       0.101866             11.237886      10.819108       0.039241      -0.000099       5.442032       3.496389      17.452518          -0.000033
           47              C      13.255971      11.825510      10.020013      -0.031884      42.611085 0.45136922E+03  0.10614641E+05                                10.565128                            7.009109      -0.039482       1.984497                    0.999057      27.604237      77.044772       0.638128       0.408155      -1.079324      -0.002145       0.050503       0.004977       0.050793       0.000404       0.000452      -0.002187      -0.005907       0.058345      -0.012717      -0.006918       0.019635             14.321331      11.637348      -0.071005       0.000503      26.108970      -0.016252       5.217675           0.000030
           48              C      13.268922      10.319577       9.996239       0.638774      27.490229 0.25314325E+03  0.52404612E+04                                 8.469150                            5.658220       0.075151       2.096155                    0.999579      21.597414      59.803296       0.623847       0.474269      -1.021952       0.000625      -0.076770       0.011286       0.077597       0.000832      -0.000496       0.000807       0.040506       0.305824      -0.071245      -0.030702       0.101947             11.259286      10.871378      -0.006371       0.027155      18.411243      -0.071157       4.495238          -0.000034
           49              C       4.544014      11.247520       0.056083      -0.091951      39.898523 0.48504496E+03  0.11690512E+05                                10.105190                            7.314684       0.072000       1.984571                    0.999517      29.913171      86.363359       0.614348       0.413657      -1.068642      -0.034991      -0.013735      -0.004474       0.037855       0.023846       0.002421      -0.009209       0.028054       0.035422      -0.035366       0.012934       0.022432             12.369153      11.849112      -1.046078       0.018674      20.282534       0.228599       4.975814          -0.000009
           50              C       8.752167      16.888495       4.423875      -0.093267      40.015031 0.48626261E+03  0.11725908E+05                                10.121775                            7.322784       0.068389       1.982728                    0.999551      29.945116      86.446572       0.614211       0.413536      -1.068839       0.036307       0.006310       0.012173       0.038810       0.006361       0.023092      -0.014373       0.004178      -0.045260      -0.034950       0.011214       0.023737             12.405536      11.854733      -0.262475      -1.002522       5.977563       3.800272      19.384312          -0.000008
           51              C       8.749982      17.334914       5.757276      -0.093452      40.070840 0.48742024E+03  0.11760449E+05                                10.131335                            7.332019       0.068684       1.983004                    0.999544      29.953078      86.485196       0.613777       0.413595      -1.068834       0.035711      -0.006477      -0.011713       0.038137      -0.007444      -0.022831      -0.013821       0.002272      -0.043559      -0.034634       0.012078       0.022556             12.410163      11.900359       0.244392       1.013500       6.001641       3.822254      19.328490          -0.000007
           52              C      11.152561      23.070252      10.083818      -0.094278      40.042041 0.48706029E+03  0.11752742E+05                                10.132096                            7.332572       0.061450       1.980297                    0.999541      29.990910      86.673862       0.613181       0.413963      -1.068310      -0.036110       0.013131       0.003446       0.038577      -0.024432      -0.001291      -0.009398       0.028877       0.036701      -0.036106       0.012587       0.023519             12.407346      11.848240       1.027324       0.012244      20.389852       0.201934       4.983945          -0.000001
           53              C      15.353915      23.068107      10.085241      -0.093704      40.000947 0.48884546E+03  0.11803683E+05                                10.118650                            7.342257       0.063144       1.980706                    0.999587      29.992394      86.636800       0.613396       0.413541      -1.068847       0.036259       0.014031       0.003366       0.039025       0.024221       0.001724      -0.009499       0.029177       0.027690      -0.034786       0.010392       0.024394             12.355279      11.919644      -1.028095      -0.022425      20.167488       0.180957       4.978704          -0.000001
           54              C      11.160036      17.337492       5.757479      -0.093081      40.045956 0.48661919E+03  0.11737710E+05                                10.130526                            7.327719       0.069483       1.983342                    0.999554      29.946251      86.487000       0.613666       0.413790      -1.068579      -0.036239      -0.006858      -0.012922       0.039081       0.007455       0.022421      -0.013711       0.001624      -0.043243      -0.034245       0.012302       0.021943             12.414603      11.884473      -0.226059      -1.009635       6.015343       3.848631      19.343992          -0.000009
           55              C      11.159775      16.886296       4.425094      -0.093932      40.101927 0.48691059E+03  0.11746947E+05                                10.140092                            7.330900       0.062549       1.980699                    0.999558      29.974945      86.588845       0.613386       0.413901      -1.068466      -0.034852       0.006237       0.012599       0.037580      -0.005918      -0.023109      -0.014461       0.002839      -0.048093      -0.035388       0.011890       0.023498             12.432056      11.875139       0.250705       1.006398       5.998523       3.826542      19.422506          -0.000008
           56              C       8.744377      11.248553       0.053645      -0.094086      39.963987 0.48815881E+03  0.11783219E+05                                10.113407                            7.337227       0.070953       1.983398                    0.999547      29.974185      86.576092       0.613577       0.413556      -1.068814       0.035756      -0.013186      -0.003821       0.038301      -0.023450      -0.002920      -0.009323       0.027091       0.030586      -0.034229       0.011815       0.022414             12.350956      11.904394       1.033245      -0.005119      20.168575       0.210790       4.979898          -0.000008
           57              C       9.949437      11.973613       0.117450      -0.031449      42.459293 0.44883099E+03  0.10541807E+05                                10.543733                            6.991422      -0.033030       1.987394                    0.999017      27.553895      76.897498       0.638549       0.408394      -1.078989      -0.001083      -0.050492      -0.006294       0.050894      -0.000352      -0.000289      -0.002676      -0.006359       0.061716      -0.013491      -0.007340       0.020830             14.283330      11.645109       0.048420       0.000624      25.997383       0.049265       5.207498           0.000032
           58              C       9.957633      13.474457       0.156058       0.638959      27.287915 0.25123262E+03  0.51933440E+04                                 8.436191                            5.642294       0.079559       2.099283                    0.999585      21.570817      59.771779       0.623546       0.475189      -1.021009       0.000811       0.076067      -0.009698       0.076687      -0.000237       0.001056      -0.000653       0.042414       0.305032      -0.072049      -0.029639       0.101688             11.200112      10.801807      -0.007422      -0.051466      18.307128       0.035943       4.491400          -0.000032
           59              C       9.957229      16.663085       3.731165      -0.032124      42.578663 0.44867469E+03  0.10535320E+05                                10.557081                            6.985393      -0.036588       1.986165                    0.999057      27.546623      76.821712       0.639600       0.407832      -1.079555      -0.000627       0.017855       0.047363       0.050621       0.000102       0.000794      -0.008504      -0.031547      -0.012363      -0.013805      -0.006939       0.020743             14.346978      11.636602       0.003374       0.033097       6.486342       5.012652      24.917990           0.000033
           60              C       9.957034      16.272642       2.281127       0.639096      27.446007 0.25124997E+03  0.51931754E+04                                 8.465694                            5.640266       0.069274       2.095131                    0.999604      21.568086      59.737996       0.624101       0.474815      -1.021331       0.000511      -0.008925      -0.076900       0.077418       0.000523      -0.001044      -0.042511      -0.122531      -0.179221      -0.070913      -0.031380       0.102294             11.275882      10.899469      -0.022733       0.009572       5.358421       3.353214      17.569755          -0.000034
           61              C       9.955371      17.561219       6.450189      -0.031247      42.641802 0.44969347E+03  0.10565257E+05                                10.569625                            6.994883      -0.036522       1.986221                    0.999006      27.553939      76.864605       0.638950       0.408014      -1.079431      -0.001462      -0.018283      -0.047990       0.051375       0.000303      -0.000799      -0.008435      -0.030041      -0.013791      -0.012812      -0.007387       0.020199             14.360691      11.644928       0.004724      -0.008121       6.567874       5.143297      24.869272           0.000032
           62              C       9.958077      17.979574       7.892912       0.638261      27.380808 0.25165609E+03  0.52039449E+04                                 8.452407                            5.645483       0.079776       2.098880                    0.999603      21.585527      59.810259       0.623670       0.474926      -1.021218       0.000538       0.010366       0.075729       0.076438      -0.001607       0.000771      -0.046598      -0.118042      -0.175714      -0.072109      -0.029757       0.101866             11.237889      10.819108       0.039241      -0.000100       5.442034       3.496392      17.452524          -0.000032
           63              C       9.951730      22.340145      10.020013      -0.031884      42.611064 0.45136924E+03  0.10614641E+05                                10.565125                            7.009109      -0.039482       1.984497                    0.999057      27.604236      77.044767       0.638128       0.408155      -1.079324      -0.002145       0.050504       0.004977       0.050793       0.000404       0.000452      -0.002187      -0.005907       0.058345      -0.012717      -0.006918       0.019635             14.321323      11.637351      -0.071004       0.000503      26.108944      -0.016252       5.217673           0.000026
           64              C       9.964681      20.834211       9.996239       0.638774      27.490216 0.25314325E+03  0.52404611E+04                                 8.469147                            5.658220       0.075151       2.096155                    0.999579      21.597413      59.803294       0.623847       0.474269      -1.021952       0.000625      -0.076770       0.011286       0.077597       0.000832      -0.000496       0.000807       0.040506       0.305824      -0.071245      -0.030702       0.101947             11.259281      10.871382      -0.006370       0.027156      18.411225      -0.071157       4.495237          -0.000032
           65              C      11.152514      11.247520       0.056083      -0.091951      39.898520 0.48504492E+03  0.11690511E+05                                10.105190                            7.314684       0.072000       1.984571                    0.999517      29.913170      86.363354       0.614348       0.413657      -1.068642      -0.034991      -0.013735      -0.004474       0.037855       0.023846       0.002421      -0.009209       0.028054       0.035422      -0.035366       0.012934       0.022432             12.369153      11.849111      -1.046077       0.018674      20.282533       0.228599       4.975814          -0.000008
           66              C      15.360667      16.888495       4.423875      -0.093267      40.015035 0.48626266E+03  0.11725909E+05                                10.121776                            7.322785       0.068389       1.982728                    0.999551      29.945118      86.446582       0.614211       0.413536      -1.068839       0.036307       0.006310       0.012173       0.038810       0.006361       0.023092      -0.014372       0.004178      -0.045260      -0.034950       0.011214       0.023737             12.405537      11.854735      -0.262475      -1.002521       5.977563       3.800272      19.384314          -0.000004
           67              C      15.358482      17.334914       5.757276      -0.093452      40.070845 0.48742030E+03  0.11760451E+05                                10.131336                            7.332020       0.068684       1.983004                    0.999544      29.953080      86.485206       0.613777       0.413595      -1.068834       0.035712      -0.006477      -0.011713       0.038137      -0.007444      -0.022831      -0.013821       0.002272      -0.043559      -0.034634       0.012078       0.022556             12.410165      11.900360       0.244392       1.013501       6.001641       3.822254      19.328493          -0.000011
           68              C      17.761061      23.070252      10.083818      -0.094278      40.042047 0.48706037E+03  0.11752745E+05                                10.132097                            7.332573       0.061450       1.980297                    0.999541      29.990913      86.673873       0.613181       0.413963      -1.068310      -0.036110       0.013131       0.003446       0.038577      -0.024432      -0.001291      -0.009398       0.028877       0.036701      -0.036106       0.012587       0.023519             12.407347      11.848241       1.027324       0.012244      20.389854       0.201934       4.983945          -0.000002
           69              C      21.962415      23.068107      10.085241      -0.093704      40.000953 0.48884553E+03  0.11803685E+05                                10.118651                            7.342258       0.063144       1.980706                    0.999587      29.992397      86.636811       0.613396       0.413541      -1.068847       0.036260       0.014031       0.003366       0.039025       0.024221       0.001724      -0.009499       0.029177       0.027690      -0.034786       0.010392       0.024394             12.355280      11.919645      -1.028095      -0.022425      20.167490       0.180957       4.978705          -0.000002
           70              C      17.768536      17.337492       5.757479      -0.093081      40.045957 0.48661921E+03  0.11737711E+05                                10.130526                            7.327719       0.069483       1.983342                    0.999554      29.946252      86.487003       0.613666       0.413790      -1.068579      -0.036239      -0.006858      -0.012922       0.039081       0.007455       0.022421      -0.013711       0.001624      -0.043243      -0.034245       0.012302       0.021943             12.414603      11.884473      -0.226058      -1.009634       6.015343       3.848631      19.343992          -0.000011
           71              C      17.768275      16.886296       4.425094      -0.093933      40.101932 0.48691065E+03  0.11746949E+05                                10.140092                            7.330900       0.062549       1.980699                    0.999558      29.974947      86.588851       0.613386       0.413901      -1.068466      -0.034852       0.006237       0.012599       0.037580      -0.005917      -0.023109      -0.014461       0.002839      -0.048093      -0.035388       0.011890       0.023498             12.432057      11.875140       0.250706       1.006399       5.998524       3.826543      19.422508          -0.000004
           72              C      15.352877      11.248553       0.053645      -0.094086      39.964001 0.48815898E+03  0.11783224E+05                                10.113409                            7.337229       0.070952       1.983397                    0.999547      29.974192      86.576120       0.613577       0.413556      -1.068814       0.035756      -0.013186      -0.003821       0.038301      -0.023450      -0.002920      -0.009323       0.027091       0.030586      -0.034228       0.011814       0.022414             12.350959      11.904397       1.033245      -0.005119      20.168580       0.210790       4.979899          -0.000010
           73              C      16.557937      11.973613       0.117450      -0.031449      42.459299 0.44883105E+03  0.10541809E+05                                10.543735                            6.991422      -0.033030       1.987394                    0.999017      27.553897      76.897508       0.638549       0.408394      -1.078989      -0.001083      -0.050492      -0.006294       0.050894      -0.000352      -0.000289      -0.002676      -0.006359       0.061716      -0.013491      -0.007340       0.020830             14.283332      11.645111       0.048421       0.000624      25.997387       0.049265       5.207499           0.000033
           74              C      16.566133      13.474457       0.156058       0.638959      27.287920 0.25123267E+03  0.51933454E+04                                 8.436192                            5.642294       0.079558       2.099283                    0.999585      21.570820      59.771788       0.623546       0.475189      -1.021009       0.000811       0.076067      -0.009698       0.076687      -0.000237       0.001056      -0.000653       0.042414       0.305032      -0.072049      -0.029639       0.101688             11.200113      10.801808      -0.007422      -0.051466      18.307130       0.035944       4.491400          -0.000030
           75              C      16.565729      16.663085       3.731165      -0.032124      42.578665 0.44867471E+03  0.10535321E+05                                10.557081                            6.985394      -0.036588       1.986165                    0.999057      27.546624      76.821715       0.639600       0.407832      -1.079555      -0.000627       0.017855       0.047363       0.050621       0.000102       0.000794      -0.008504      -0.031547      -0.012363      -0.013805      -0.006939       0.020743             14.346979      11.636602       0.003374       0.033097       6.486343       5.012653      24.917991           0.000028
           76              C      16.565534      16.272642       2.281127       0.639096      27.446010 0.25125000E+03  0.51931763E+04                                 8.465694                            5.640266       0.069274       2.095131                    0.999604      21.568088      59.738000       0.624101       0.474815      -1.021332       0.000511      -0.008925      -0.076900       0.077418       0.000523      -0.001044      -0.042511      -0.122531      -0.179221      -0.070913      -0.031380       0.102294             11.275882      10.899469      -0.022733       0.009572       5.358421       3.353214      17.569755          -0.000032
           77              C      16.563871      17.561219       6.450189      -0.031247      42.641801 0.44969344E+03  0.10565256E+05                                10.569625                            6.994883      -0.036523       1.986221                    0.999006      27.553938      76.864603       0.638950       0.408014      -1.079431      -0.001462      -0.018283      -0.047990       0.051375       0.000303      -0.000799      -0.008435      -0.030041      -0.013791      -0.012812      -0.007387       0.020199             14.360691      11.644928       0.004725      -0.008120       6.567874       5.143298      24.869272           0.000034
           78              C      16.566577      17.979574       7.892912       0.638261      27.380808 0.25165609E+03  0.52039448E+04                                 8.452407                            5.645483       0.079777       2.098881                    0.999603      21.585527      59.810256       0.623670       0.474926      -1.021218       0.000538       0.010366       0.075729       0.076438      -0.001607       0.000771      -0.046598      -0.118042      -0.175714      -0.072109      -0.029757       0.101866             11.237888      10.819107       0.039241      -0.000100       5.442034       3.496392      17.452522          -0.000031
           79              C      16.560230      22.340145      10.020013      -0.031884      42.611066 0.45136926E+03  0.10614642E+05                                10.565125                            7.009109      -0.039481       1.984497                    0.999057      27.604237      77.044769       0.638128       0.408155      -1.079324      -0.002145       0.050504       0.004977       0.050793       0.000404       0.000452      -0.002187      -0.005907       0.058345      -0.012717      -0.006918       0.019635             14.321323      11.637351      -0.071004       0.000503      26.108944      -0.016252       5.217673           0.000027
           80              C      16.573181      20.834211       9.996239       0.638774      27.490217 0.25314327E+03  0.52404615E+04                                 8.469148                            5.658220       0.075151       2.096155                    0.999579      21.597414      59.803297       0.623847       0.474269      -1.021952       0.000625      -0.076770       0.011286       0.077597       0.000832      -0.000496       0.000807       0.040506       0.305824      -0.071245      -0.030702       0.101947             11.259282      10.871382      -0.006370       0.027156      18.411226      -0.071157       4.495237          -0.000034
           81              C       4.543978       3.440616      10.216102      -0.091951      39.898505 0.48504467E+03  0.11690503E+05                                10.105188                            7.314682       0.072000       1.984571                    0.999517      29.913169      86.363353       0.614348       0.413657      -1.068642      -0.034991      -0.013735      -0.004474       0.037855       0.023846       0.002421      -0.009209       0.028054       0.035422      -0.035366       0.012934       0.022432             12.369150      11.849108      -1.046077       0.018676      20.282528       0.228601       4.975813          -0.000013
           82              C       8.752130       9.081591      14.583894      -0.093267      40.015037 0.48626252E+03  0.11725905E+05                                10.121776                            7.322784       0.068389       1.982728                    0.999551      29.945117      86.446576       0.614211       0.413536      -1.068839       0.036307       0.006310       0.012173       0.038810       0.006361       0.023092      -0.014372       0.004178      -0.045260      -0.034950       0.011214       0.023737             12.405539      11.854729      -0.262472      -1.002511       5.977564       3.800275      19.384323          -0.000005
           83              C       8.749946       9.528010      15.917295      -0.093451      40.070844 0.48741993E+03  0.11760440E+05                                10.131335                            7.332016       0.068684       1.983004                    0.999544      29.953077      86.485190       0.613778       0.413595      -1.068834       0.035712      -0.006477      -0.011713       0.038137      -0.007444      -0.022831      -0.013821       0.002272      -0.043559      -0.034634       0.012078       0.022556             12.410167      11.900355       0.244395       1.013511       6.001641       3.822257      19.328504          -0.000010
           84              C      11.152524      15.263348      20.243837      -0.094278      40.042038 0.48706027E+03  0.11752742E+05                                10.132096                            7.332572       0.061450       1.980297                    0.999541      29.990911      86.673864       0.613181       0.413963      -1.068310      -0.036110       0.013131       0.003446       0.038577      -0.024432      -0.001291      -0.009397       0.028877       0.036701      -0.036106       0.012587       0.023519             12.407345      11.848237       1.027323       0.012244      20.389853       0.201931       4.983944          -0.000006
           85              C      15.353878      15.261203      20.245259      -0.093704      40.000934 0.48884524E+03  0.11803677E+05                                10.118648                            7.342255       0.063145       1.980706                    0.999587      29.992395      86.636803       0.613397       0.413541      -1.068847       0.036260       0.014031       0.003366       0.039025       0.024221       0.001724      -0.009499       0.029177       0.027690      -0.034786       0.010392       0.024394             12.355276      11.919641      -1.028085      -0.022422      20.167482       0.180958       4.978703          -0.000008
           86              C      11.160000       9.530588      15.917498      -0.093081      40.045943 0.48661919E+03  0.11737710E+05                                10.130524                            7.327719       0.069482       1.983342                    0.999554      29.946252      86.487004       0.613666       0.413790      -1.068579      -0.036239      -0.006858      -0.012922       0.039081       0.007455       0.022421      -0.013711       0.001624      -0.043243      -0.034245       0.012302       0.021943             12.414598      11.884471      -0.226058      -1.009634       6.015342       3.848629      19.343981          -0.000010
           87              C      11.159739       9.079392      14.585113      -0.093933      40.101936 0.48691097E+03  0.11746959E+05                                10.140093                            7.330903       0.062548       1.980699                    0.999558      29.974949      86.588861       0.613386       0.413901      -1.068466      -0.034852       0.006237       0.012599       0.037580      -0.005917      -0.023109      -0.014461       0.002839      -0.048093      -0.035388       0.011890       0.023498             12.432056      11.875140       0.250704       1.006395       5.998524       3.826542      19.422505          -0.000005
           88              C       8.744340       3.441649      10.213663      -0.094086      39.963993 0.48815914E+03  0.11783229E+05                                10.113408                            7.337230       0.070953       1.983397                    0.999547      29.974189      86.576106       0.613577       0.413556      -1.068814       0.035756      -0.013186      -0.003821       0.038301      -0.023450      -0.002920      -0.009323       0.027091       0.030586      -0.034228       0.011814       0.022414             12.350955      11.904395       1.033236      -0.005119      20.168572       0.210788       4.979899          -0.000014
           89              C       9.949401       4.166709      10.277468      -0.031449      42.459303 0.44883125E+03  0.10541814E+05                                10.543735                            6.991424      -0.033030       1.987394                    0.999017      27.553896      76.897502       0.638549       0.408394      -1.078989      -0.001083      -0.050492      -0.006294       0.050894      -0.000352      -0.000289      -0.002676      -0.006359       0.061716      -0.013490      -0.007340       0.020830             14.283332      11.645112       0.048408       0.000624      25.997385       0.049264       5.207499           0.000038
           90              C       9.957596       5.667553      10.316076       0.638959      27.287919 0.25123267E+03  0.51933454E+04                                 8.436191                            5.642294       0.079559       2.099283                    0.999585      21.570820      59.771788       0.623546       0.475189      -1.021009       0.000811       0.076067      -0.009698       0.076687      -0.000237       0.001056      -0.000653       0.042414       0.305032      -0.072049      -0.029639       0.101688             11.200112      10.801810      -0.007435      -0.051469      18.307126       0.035945       4.491400          -0.000034
           91              C       9.957192       8.856181      13.891184      -0.032124      42.578670 0.44867495E+03  0.10535328E+05                                10.557082                            6.985395      -0.036588       1.986165                    0.999057      27.546624      76.821715       0.639600       0.407832      -1.079555      -0.000627       0.017855       0.047363       0.050621       0.000102       0.000794      -0.008504      -0.031547      -0.012363      -0.013805      -0.006939       0.020743             14.346979      11.636603       0.003371       0.033087       6.486343       5.012652      24.917990           0.000029
           92              C       9.956998       8.465738      12.441146       0.639096      27.446016 0.25125007E+03  0.51931781E+04                                 8.465696                            5.640267       0.069274       2.095131                    0.999604      21.568087      59.738000       0.624101       0.474815      -1.021331       0.000511      -0.008925      -0.076900       0.077418       0.000523      -0.001044      -0.042511      -0.122531      -0.179221      -0.070913      -0.031381       0.102294             11.275885      10.899468      -0.022733       0.009570       5.358422       3.353215      17.569763          -0.000030
           93              C       9.955334       9.754315      16.610208      -0.031247      42.641812 0.44969330E+03  0.10565252E+05                                10.569626                            6.994881      -0.036522       1.986221                    0.999006      27.553939      76.864605       0.638950       0.408014      -1.079431      -0.001462      -0.018283      -0.047990       0.051375       0.000303      -0.000799      -0.008435      -0.030041      -0.013791      -0.012812      -0.007387       0.020199             14.360695      11.644930       0.004726      -0.008114       6.567875       5.143300      24.869278           0.000033
           94              C       9.958040      10.172670      18.052930       0.638261      27.380818 0.25165605E+03  0.52039440E+04                                 8.452409                            5.645482       0.079777       2.098881                    0.999603      21.585526      59.810254       0.623670       0.474926      -1.021218       0.000538       0.010366       0.075729       0.076438      -0.001607       0.000771      -0.046598      -0.118042      -0.175714      -0.072109      -0.029757       0.101866             11.237892      10.819105       0.039242      -0.000094       5.442035       3.496396      17.452537          -0.000030
           95              C       9.951693      14.533241      20.180032      -0.031884      42.611055 0.45136918E+03  0.10614640E+05                                10.565124                            7.009109      -0.039481       1.984497                    0.999057      27.604234      77.044760       0.638128       0.408155      -1.079324      -0.002144       0.050503       0.004977       0.050793       0.000404       0.000452      -0.002187      -0.005907       0.058345      -0.012717      -0.006918       0.019635             14.321321      11.637349      -0.071009       0.000505      26.108943      -0.016254       5.217673           0.000030
           96              C       9.964645      13.027307      20.156258       0.638774      27.490215 0.25314323E+03  0.52404606E+04                                 8.469147                            5.658220       0.075151       2.096155                    0.999579      21.597412      59.803288       0.623847       0.474269      -1.021952       0.000625      -0.076770       0.011286       0.077597       0.000832      -0.000496       0.000807       0.040506       0.305824      -0.071245      -0.030702       0.101947             11.259281      10.871382      -0.006375       0.027155      18.411224      -0.071157       4.495237          -0.000031
           97              C      11.152478       3.440616      10.216102      -0.091951      39.898504 0.48504463E+03  0.11690502E+05                                10.105188                            7.314682       0.072000       1.984571                    0.999517      29.913168      86.363351       0.614348       0.413657      -1.068642      -0.034991      -0.013735      -0.004474       0.037855       0.023846       0.002421      -0.009209       0.028054       0.035422      -0.035366       0.012934       0.022432             12.369150      11.849108      -1.046077       0.018676      20.282529       0.228601       4.975813          -0.000014
           98              C      15.360630       9.081591      14.583894      -0.093267      40.015043 0.48626260E+03  0.11725907E+05                                10.121777                            7.322784       0.068389       1.982728                    0.999551      29.945120      86.446588       0.614211       0.413536      -1.068839       0.036307       0.006310       0.012173       0.038810       0.006361       0.023092      -0.014372       0.004178      -0.045260      -0.034950       0.011214       0.023737             12.405540      11.854730      -0.262472      -1.002511       5.977565       3.800275      19.384326          -0.000006
           99              C      15.358446       9.528010      15.917295      -0.093451      40.070852 0.48742001E+03  0.11760442E+05                                10.131337                            7.332017       0.068684       1.983004                    0.999544      29.953080      86.485205       0.613777       0.413595      -1.068834       0.035712      -0.006477      -0.011713       0.038137      -0.007444      -0.022831      -0.013821       0.002272      -0.043559      -0.034634       0.012078       0.022556             12.410169      11.900357       0.244395       1.013511       6.001642       3.822258      19.328507          -0.000009
          100              C      17.761024      15.263348      20.243837      -0.094278      40.042040 0.48706029E+03  0.11752743E+05                                10.132096                            7.332572       0.061450       1.980297                    0.999541      29.990912      86.673870       0.613181       0.413963      -1.068310      -0.036110       0.013131       0.003446       0.038577      -0.024432      -0.001291      -0.009397       0.028877       0.036701      -0.036106       0.012587       0.023519             12.407346      11.848238       1.027324       0.012244      20.389855       0.201931       4.983945          -0.000006
          101              C      21.962378      15.261203      20.245259      -0.093704      40.000936 0.48884526E+03  0.11803677E+05                                10.118648                            7.342255       0.063144       1.980706                    0.999587      29.992396      86.636807       0.613397       0.413541      -1.068847       0.036260       0.014031       0.003366       0.039025       0.024221       0.001724      -0.009499       0.029177       0.027690      -0.034786       0.010392       0.024394             12.355276      11.919641      -1.028085      -0.022422      20.167484       0.180958       4.978704          -0.000006
          102              C      17.768500       9.530588      15.917498      -0.093081      40.045940 0.48661918E+03  0.11737710E+05                                10.130523                            7.327719       0.069483       1.983342                    0.999554      29.946251      86.486997       0.613666       0.413790      -1.068579      -0.036239      -0.006858      -0.012922       0.039081       0.007455       0.022421      -0.013711       0.001624      -0.043243      -0.034245       0.012302       0.021943             12.414597      11.884471      -0.226058      -1.009634       6.015341       3.848628      19.343978          -0.000008
          103              C      17.768239       9.079392      14.585113      -0.093933      40.101925 0.48691084E+03  0.11746954E+05                                10.140092                            7.330902       0.062549       1.980699                    0.999558      29.974944      86.588840       0.613386       0.413901      -1.068466      -0.034852       0.006237       0.012599       0.037580      -0.005918      -0.023109      -0.014461       0.002839      -0.048093      -0.035388       0.011890       0.023498             12.432054      11.875138       0.250704       1.006395       5.998523       3.826541      19.422500          -0.000007
          104              C      15.352840       3.441649      10.213663      -0.094086      39.963994 0.48815914E+03  0.11783229E+05                                10.113408                            7.337230       0.070952       1.983397                    0.999547      29.974189      86.576108       0.613577       0.413556      -1.068814       0.035756      -0.013186      -0.003821       0.038301      -0.023450      -0.002920      -0.009323       0.027091       0.030586      -0.034229       0.011815       0.022414             12.350956      11.904395       1.033236      -0.005119      20.168573       0.210788       4.979899          -0.000014
          105              C      16.557901       4.166709      10.277468      -0.031449      42.459300 0.44883123E+03  0.10541814E+05                                10.543735                            6.991424      -0.033030       1.987394                    0.999017      27.553895      76.897500       0.638549       0.408394      -1.078989      -0.001083      -0.050492      -0.006294       0.050894      -0.000352      -0.000289      -0.002676      -0.006359       0.061716      -0.013490      -0.007340       0.020830             14.283332      11.645112       0.048408       0.000624      25.997384       0.049264       5.207499           0.000036
          106              C      16.566096       5.667553      10.316076       0.638959      27.287915 0.25123264E+03  0.51933444E+04                                 8.436191                            5.642294       0.079559       2.099283                    0.999585      21.570818      59.771782       0.623546       0.475189      -1.021009       0.000811       0.076067      -0.009698       0.076687      -0.000237       0.001056      -0.000653       0.042414       0.305032      -0.072049      -0.029639       0.101688             11.200111      10.801809      -0.007435      -0.051469      18.307124       0.035945       4.491400          -0.000032
          107              C      16.565692       8.856181      13.891184      -0.032124      42.578665 0.44867492E+03  0.10535327E+05                                10.557081                            6.985395      -0.036588       1.986165                    0.999057      27.546623      76.821708       0.639600       0.407832      -1.079555      -0.000626       0.017855       0.047363       0.050621       0.000102       0.000794      -0.008504      -0.031547      -0.012363      -0.013805      -0.006939       0.020743             14.346977      11.636602       0.003371       0.033087       6.486342       5.012651      24.917986           0.000032
          108              C      16.565498       8.465738      12.441146       0.639096      27.446012 0.25125004E+03  0.51931771E+04                                 8.465695                            5.640266       0.069274       2.095131                    0.999604      21.568085      59.737991       0.624101       0.474815      -1.021331       0.000511      -0.008925      -0.076900       0.077418       0.000523      -0.001044      -0.042511      -0.122532      -0.179221      -0.070913      -0.031381       0.102294             11.275883      10.899467      -0.022734       0.009569       5.358422       3.353215      17.569760          -0.000033
          109              C      16.563834       9.754315      16.610208      -0.031247      42.641811 0.44969328E+03  0.10565251E+05                                10.569626                            6.994881      -0.036522       1.986221                    0.999006      27.553938      76.864604       0.638950       0.408014      -1.079431      -0.001462      -0.018283      -0.047990       0.051375       0.000303      -0.000799      -0.008435      -0.030041      -0.013791      -0.012812      -0.007387       0.020199             14.360695      11.644931       0.004726      -0.008114       6.567875       5.143300      24.869278           0.000032
          110              C      16.566540      10.172670      18.052930       0.638261      27.380818 0.25165606E+03  0.52039440E+04                                 8.452409                            5.645482       0.079777       2.098881                    0.999603      21.585526      59.810254       0.623670       0.474926      -1.021218       0.000538       0.010366       0.075729       0.076438      -0.001607       0.000771      -0.046598      -0.118042      -0.175714      -0.072109      -0.029757       0.101866             11.237892      10.819105       0.039242      -0.000094       5.442035       3.496396      17.452537          -0.000031
          111              C      16.560193      14.533241      20.180032      -0.031884      42.611059 0.45136923E+03  0.10614641E+05                                10.565124                            7.009109      -0.039482       1.984497                    0.999057      27.604236      77.044765       0.638128       0.408155      -1.079324      -0.002145       0.050504       0.004977       0.050793       0.000404       0.000452      -0.002187      -0.005907       0.058345      -0.012717      -0.006918       0.019635             14.321322      11.637349      -0.071009       0.000505      26.108943      -0.016254       5.217673           0.000032
          112              C      16.573145      13.027307      20.156258       0.638774      27.490217 0.25314325E+03  0.52404610E+04                                 8.469147                            5.658220       0.075151       2.096155                    0.999579      21.597413      59.803291       0.623847       0.474269      -1.021952       0.000625      -0.076770       0.011286       0.077597       0.000832      -0.000496       0.000807       0.040506       0.305824      -0.071245      -0.030702       0.101947             11.259281      10.871383      -0.006375       0.027155      18.411224      -0.071157       4.495237          -0.000034
          113              C       7.848237      13.955251      10.216102      -0.091951      39.898499 0.48504478E+03  0.11690506E+05                                10.105187                            7.314683       0.072000       1.984571                    0.999517      29.913168      86.363348       0.614348       0.413657      -1.068642      -0.034990      -0.013735      -0.004474       0.037855       0.023846       0.002421      -0.009209       0.028054       0.035422      -0.035366       0.012934       0.022432             12.369148      11.849111      -1.046077       0.018676      20.282518       0.228601       4.975813          -0.000010
          114              C      12.056389      19.596225      14.583894      -0.093267      40.015038 0.48626262E+03  0.11725908E+05                                10.121776                            7.322784       0.068389       1.982728                    0.999551      29.945119      86.446582       0.614211       0.413536      -1.068839       0.036307       0.006310       0.012173       0.038810       0.006361       0.023092      -0.014372       0.004178      -0.045260      -0.034950       0.011214       0.023737             12.405538      11.854730      -0.262474      -1.002512       5.977565       3.800275      19.384321          -0.000007
          115              C      12.054205      20.042645      15.917295      -0.093451      40.070843 0.48741999E+03  0.11760441E+05                                10.131335                            7.332017       0.068684       1.983004                    0.999544      29.953078      86.485194       0.613778       0.413595      -1.068834       0.035712      -0.006477      -0.011713       0.038137      -0.007444      -0.022831      -0.013821       0.002272      -0.043559      -0.034634       0.012078       0.022556             12.410166      11.900356       0.244396       1.013511       6.001642       3.822258      19.328500          -0.000008
          116              C      14.456783      25.777982      20.243837      -0.094278      40.042034 0.48706044E+03  0.11752747E+05                                10.132095                            7.332573       0.061450       1.980297                    0.999541      29.990912      86.673869       0.613180       0.413963      -1.068310      -0.036110       0.013131       0.003446       0.038577      -0.024432      -0.001291      -0.009398       0.028877       0.036701      -0.036106       0.012587       0.023519             12.407343      11.848240       1.027325       0.012244      20.389846       0.201930       4.983945          -0.000001
          117              C      18.658137      25.775838      20.245259      -0.093704      40.000948 0.48884513E+03  0.11803673E+05                                10.118650                            7.342255       0.063145       1.980706                    0.999587      29.992392      86.636791       0.613397       0.413541      -1.068847       0.036259       0.014031       0.003366       0.039025       0.024221       0.001724      -0.009499       0.029177       0.027690      -0.034786       0.010392       0.024394             12.355281      11.919634      -1.028083      -0.022422      20.167506       0.180959       4.978704          -0.000004
          118              C      14.464259      20.045222      15.917498      -0.093081      40.045951 0.48661922E+03  0.11737711E+05                                10.130525                            7.327720       0.069483       1.983342                    0.999554      29.946252      86.487004       0.613666       0.413790      -1.068579      -0.036239      -0.006858      -0.012922       0.039081       0.007455       0.022421      -0.013711       0.001624      -0.043243      -0.034245       0.012302       0.021943             12.414601      11.884470      -0.226058      -1.009634       6.015343       3.848632      19.343989          -0.000008
          119              C      14.463998      19.594027      14.585113      -0.093933      40.101936 0.48691084E+03  0.11746955E+05                                10.140094                            7.330902       0.062549       1.980699                    0.999558      29.974945      86.588847       0.613386       0.413901      -1.068466      -0.034852       0.006237       0.012599       0.037580      -0.005917      -0.023109      -0.014461       0.002839      -0.048093      -0.035388       0.011890       0.023498             12.432058      11.875138       0.250704       1.006395       5.998525       3.826544      19.422510          -0.000007
          120              C      12.048599      13.956283      10.213663      -0.094086      39.964004 0.48815894E+03  0.11783223E+05                                10.113410                            7.337229       0.070953       1.983397                    0.999547      29.974187      86.576101       0.613577       0.413556      -1.068814       0.035756      -0.013186      -0.003821       0.038301      -0.023450      -0.002920      -0.009323       0.027091       0.030586      -0.034229       0.011815       0.022414             12.350960      11.904393       1.033236      -0.005119      20.168588       0.210788       4.979900          -0.000010
          121              C      13.253660      14.681343      10.277468      -0.031449      42.459288 0.44883107E+03  0.10541809E+05                                10.543733                            6.991423      -0.033030       1.987394                    0.999017      27.553895      76.897499       0.638549       0.408394      -1.078989      -0.001083      -0.050492      -0.006294       0.050894      -0.000352      -0.000289      -0.002676      -0.006359       0.061716      -0.013491      -0.007340       0.020830             14.283328      11.645113       0.048413       0.000625      25.997374       0.049264       5.207498           0.000034
          122              C      13.261855      16.182187      10.316076       0.638959      27.287939 0.25123285E+03  0.51933498E+04                                 8.436196                            5.642296       0.079559       2.099283                    0.999585      21.570819      59.771783       0.623546       0.475189      -1.021009       0.000811       0.076067      -0.009698       0.076687      -0.000237       0.001056      -0.000653       0.042414       0.305032      -0.072049      -0.029639       0.101688             11.200120      10.801806      -0.007434      -0.051469      18.307151       0.035944       4.491402          -0.000032
          123              C      13.261451      19.370815      13.891184      -0.032124      42.578672 0.44867492E+03  0.10535327E+05                                10.557082                            6.985395      -0.036588       1.986165                    0.999057      27.546623      76.821710       0.639600       0.407832      -1.079555      -0.000627       0.017855       0.047363       0.050621       0.000102       0.000794      -0.008504      -0.031547      -0.012363      -0.013805      -0.006939       0.020743             14.346980      11.636602       0.003372       0.033088       6.486343       5.012652      24.917994           0.000031
          124              C      13.261257      18.980373      12.441146       0.639096      27.446013 0.25125000E+03  0.51931763E+04                                 8.465695                            5.640266       0.069274       2.095131                    0.999604      21.568085      59.737994       0.624101       0.474815      -1.021331       0.000511      -0.008925      -0.076900       0.077418       0.000523      -0.001044      -0.042511      -0.122532      -0.179221      -0.070913      -0.031381       0.102294             11.275884      10.899468      -0.022734       0.009570       5.358421       3.353214      17.569764          -0.000032
          125              C      13.259593      20.268950      16.610208      -0.031247      42.641810 0.44969329E+03  0.10565251E+05                                10.569626                            6.994881      -0.036522       1.986221                    0.999006      27.553937      76.864598       0.638950       0.408014      -1.079431      -0.001462      -0.018283      -0.047990       0.051375       0.000303      -0.000799      -0.008435      -0.030041      -0.013791      -0.012812      -0.007387       0.020199             14.360695      11.644929       0.004725      -0.008114       6.567876       5.143301      24.869278           0.000032
          126              C      13.262299      20.687305      18.052930       0.638261      27.380812 0.25165601E+03  0.52039428E+04                                 8.452408                            5.645482       0.079776       2.098880                    0.999603      21.585526      59.810254       0.623670       0.474926      -1.021218       0.000538       0.010367       0.075729       0.076438      -0.001607       0.000771      -0.046598      -0.118042      -0.175714      -0.072109      -0.029757       0.101866             11.237890      10.819105       0.039242      -0.000093       5.442034       3.496393      17.452532          -0.000031
          127              C      13.255952      25.047875      20.180032      -0.031884      42.611080 0.45136921E+03  0.10614641E+05                                10.565127                            7.009109      -0.039481       1.984497                    0.999057      27.604237      77.044768       0.638128       0.408155      -1.079324      -0.002145       0.050504       0.004977       0.050793       0.000404       0.000452      -0.002187      -0.005907       0.058345      -0.012717      -0.006918       0.019635             14.321329      11.637346      -0.071010       0.000505      26.108967      -0.016254       5.217674           0.000027
          128              C      13.268904      23.541942      20.156258       0.638774      27.490226 0.25314321E+03  0.52404601E+04                                 8.469149                            5.658219       0.075151       2.096155                    0.999579      21.597412      59.803290       0.623847       0.474269      -1.021952       0.000625      -0.076770       0.011286       0.077597       0.000832      -0.000496       0.000807       0.040506       0.305824      -0.071245      -0.030702       0.101947             11.259286      10.871379      -0.006376       0.027155      18.411241      -0.071157       4.495238          -0.000033
          129              C      14.456737      13.955251      10.216102      -0.091951      39.898502 0.48504483E+03  0.11690508E+05                                10.105187                            7.314683       0.072000       1.984571                    0.999517      29.913170      86.363354       0.614348       0.413657      -1.068642      -0.034990      -0.013735      -0.004474       0.037855       0.023846       0.002421      -0.009209       0.028054       0.035422      -0.035366       0.012934       0.022432             12.369148      11.849112      -1.046076       0.018676      20.282519       0.228601       4.975813          -0.000010
          130              C      18.664889      19.596225      14.583894      -0.093267      40.015035 0.48626258E+03  0.11725907E+05                                10.121776                            7.322784       0.068389       1.982728                    0.999551      29.945118      86.446579       0.614211       0.413536      -1.068839       0.036307       0.006310       0.012173       0.038810       0.006361       0.023092      -0.014372       0.004178      -0.045260      -0.034950       0.011214       0.023737             12.405538      11.854730      -0.262474      -1.002512       5.977565       3.800275      19.384320          -0.000002
          131              C      18.662705      20.042645      15.917295      -0.093452      40.070849 0.48742006E+03  0.11760444E+05                                10.131337                            7.332018       0.068684       1.983004                    0.999544      29.953080      86.485204       0.613777       0.413595      -1.068834       0.035712      -0.006477      -0.011713       0.038137      -0.007444      -0.022831      -0.013821       0.002272      -0.043559      -0.034634       0.012078       0.022556             12.410168      11.900358       0.244396       1.013512       6.001643       3.822259      19.328504          -0.000014
          132              C      21.065283      25.777982      20.243837      -0.094278      40.042034 0.48706045E+03  0.11752747E+05                                10.132095                            7.332574       0.061450       1.980297                    0.999541      29.990912      86.673868       0.613180       0.413963      -1.068310      -0.036110       0.013131       0.003446       0.038577      -0.024432      -0.001291      -0.009397       0.028877       0.036701      -0.036106       0.012587       0.023519             12.407343      11.848240       1.027326       0.012244      20.389846       0.201930       4.983945          -0.000005
          133              C      25.266637      25.775838      20.245259      -0.093704      40.000953 0.48884519E+03  0.11803675E+05                                10.118651                            7.342255       0.063145       1.980706                    0.999587      29.992394      86.636799       0.613397       0.413541      -1.068847       0.036259       0.014031       0.003366       0.039025       0.024221       0.001724      -0.009499       0.029177       0.027690      -0.034786       0.010392       0.024394             12.355282      11.919635      -1.028083      -0.022422      20.167508       0.180959       4.978705          -0.000003
          134              C      21.072759      20.045222      15.917498      -0.093081      40.045946 0.48661915E+03  0.11737709E+05                                10.130524                            7.327719       0.069483       1.983342                    0.999554      29.946251      86.486996       0.613666       0.413790      -1.068579      -0.036239      -0.006859      -0.012922       0.039081       0.007455       0.022421      -0.013711       0.001624      -0.043243      -0.034245       0.012302       0.021943             12.414599      11.884469      -0.226058      -1.009633       6.015343       3.848631      19.343985          -0.000014
          135              C      21.072498      19.594027      14.585113      -0.093933      40.101932 0.48691081E+03  0.11746953E+05                                10.140092                            7.330901       0.062549       1.980699                    0.999558      29.974944      86.588837       0.613386       0.413901      -1.068466      -0.034852       0.006237       0.012599       0.037580      -0.005918      -0.023109      -0.014461       0.002839      -0.048093      -0.035388       0.011890       0.023498             12.432056      11.875136       0.250704       1.006395       5.998524       3.826543      19.422507          -0.000002
          136              C      18.657099      13.956283      10.213663      -0.094086      39.964007 0.48815899E+03  0.11783224E+05                                10.113410                            7.337229       0.070952       1.983397                    0.999547      29.974189      86.576105       0.613577       0.413556      -1.068814       0.035756      -0.013186      -0.003821       0.038301      -0.023450      -0.002920      -0.009323       0.027091       0.030586      -0.034229       0.011815       0.022414             12.350960      11.904393       1.033235      -0.005119      20.168587       0.210788       4.979899          -0.000011
          137              C      19.862160      14.681343      10.277468      -0.031449      42.459288 0.44883107E+03  0.10541809E+05                                10.543733                            6.991423      -0.033030       1.987394                    0.999017      27.553895      76.897499       0.638549       0.408394      -1.078989      -0.001083      -0.050492      -0.006294       0.050894      -0.000352      -0.000289      -0.002676      -0.006359       0.061716      -0.013490      -0.007340       0.020830             14.283328      11.645113       0.048413       0.000625      25.997373       0.049264       5.207498           0.000034
          138              C      19.870355      16.182187      10.316076       0.638959      27.287939 0.25123285E+03  0.51933498E+04                                 8.436196                            5.642296       0.079559       2.099283                    0.999585      21.570819      59.771783       0.623546       0.475189      -1.021009       0.000811       0.076067      -0.009698       0.076687      -0.000237       0.001056      -0.000653       0.042414       0.305032      -0.072049      -0.029639       0.101688             11.200120      10.801806      -0.007434      -0.051469      18.307151       0.035944       4.491402          -0.000032
          139              C      19.869951      19.370815      13.891184      -0.032124      42.578672 0.44867492E+03  0.10535327E+05                                10.557082                            6.985395      -0.036588       1.986165                    0.999057      27.546623      76.821709       0.639600       0.407832      -1.079555      -0.000627       0.017855       0.047363       0.050621       0.000102       0.000794      -0.008504      -0.031547      -0.012363      -0.013805      -0.006939       0.020743             14.346980      11.636602       0.003372       0.033088       6.486343       5.012652      24.917994           0.000027
          140              C      19.869757      18.980373      12.441146       0.639096      27.446015 0.25125002E+03  0.51931768E+04                                 8.465695                            5.640266       0.069274       2.095131                    0.999604      21.568086      59.737996       0.624101       0.474815      -1.021331       0.000511      -0.008925      -0.076900       0.077418       0.000523      -0.001044      -0.042511      -0.122532      -0.179221      -0.070913      -0.031381       0.102294             11.275884      10.899468      -0.022734       0.009569       5.358421       3.353214      17.569764          -0.000032
          141              C      19.868093      20.268950      16.610208      -0.031247      42.641810 0.44969328E+03  0.10565251E+05                                10.569626                            6.994881      -0.036522       1.986221                    0.999006      27.553937      76.864597       0.638950       0.408014      -1.079431      -0.001462      -0.018283      -0.047990       0.051375       0.000303      -0.000799      -0.008435      -0.030041      -0.013791      -0.012812      -0.007387       0.020199             14.360694      11.644929       0.004725      -0.008114       6.567875       5.143301      24.869278           0.000037
          142              C      19.870799      20.687305      18.052930       0.638261      27.380812 0.25165600E+03  0.52039427E+04                                 8.452408                            5.645482       0.079776       2.098880                    0.999603      21.585526      59.810254       0.623670       0.474926      -1.021218       0.000538       0.010366       0.075729       0.076438      -0.001607       0.000771      -0.046598      -0.118042      -0.175714      -0.072109      -0.029757       0.101866             11.237890      10.819105       0.039242      -0.000093       5.442034       3.496393      17.452531          -0.000033
          143              C      19.864452      25.047875      20.180032      -0.031884      42.611077 0.45136918E+03  0.10614640E+05                                10.565126                            7.009109      -0.039481       1.984497                    0.999057      27.604236      77.044764       0.638128       0.408155      -1.079324      -0.002144       0.050504       0.004977       0.050793       0.000404       0.000452      -0.002187      -0.005907       0.058345      -0.012717      -0.006918       0.019635             14.321328      11.637346      -0.071009       0.000505      26.108965      -0.016254       5.217674           0.000028
          144              C      19.877404      23.541942      20.156258       0.638774      27.490228 0.25314324E+03  0.52404607E+04                                 8.469149                            5.658219       0.075151       2.096155                    0.999579      21.597413      59.803292       0.623848       0.474269      -1.021952       0.000625      -0.076770       0.011286       0.077597       0.000832      -0.000496       0.000807       0.040506       0.305824      -0.071245      -0.030702       0.101947             11.259286      10.871379      -0.006376       0.027155      18.411242      -0.071157       4.495238          -0.000032
          145              O       5.521338       3.579549       0.155245      -0.602183      42.737298 0.55637672E+03  0.13467918E+05                                 9.770495                            7.243006       0.148785       2.103978                    0.998331      27.423935      71.947867       0.715607       0.353590      -1.145207       0.035186      -0.049862      -0.008013       0.061550      -0.030777      -0.005865       0.005503       0.106711       0.182718      -0.092143       0.029547       0.062597             12.406926      14.745973      -7.275513       0.377872      16.547609      -0.018043       5.927196           0.000013
          146              O       7.788117       5.606724       1.682702      -0.603099      43.248158 0.55996344E+03  0.13571649E+05                                 9.843064                            7.260502       0.182031       2.114487                    0.998346      27.425906      71.913359       0.715860       0.353025      -1.146078      -0.037655       0.023743       0.041096       0.060584      -0.014131      -0.028156      -0.032197      -0.026768      -0.234191      -0.093476       0.031724       0.061751             12.552059      15.165512      -1.523043      -7.249182       6.577049       2.565328      15.913615           0.000013
          147              O       7.787967       7.633273       8.486663      -0.601872      42.900230 0.55849918E+03  0.13528962E+05                                 9.791241                            7.254995       0.191988       2.117649                    0.998368      27.426688      71.925085       0.715453       0.353413      -1.145622      -0.036399      -0.023823      -0.043138       0.061264       0.012943       0.027742      -0.035296      -0.030011      -0.220427      -0.090814       0.028922       0.061892             12.437889      14.811467       1.582807       7.140263       6.659211       2.708704      15.842988           0.000012
          148              O       5.527394       9.697445      10.005383      -0.603287      42.975867 0.55803082E+03  0.13515295E+05                                 9.802801                            7.249325       0.192708       2.117464                    0.998366      27.449201      71.986892       0.716095       0.353157      -1.145786       0.035519       0.047222       0.010730       0.060056       0.030886       0.006705       0.006196       0.111061       0.182496      -0.094078       0.030969       0.063110             12.472985      14.981026       7.330356      -0.389840      16.555035      -0.151158       5.882895           0.000013
          149              O       7.802238       9.712139      10.015543      -0.602125      42.729689 0.55620666E+03  0.13457103E+05                                 9.759023                            7.232475       0.205500       2.121726                    0.998426      27.412625      71.801449       0.717830       0.352670      -1.146436      -0.036082       0.047270       0.011389       0.060548      -0.031396      -0.007243       0.005019       0.112762       0.178773      -0.094389       0.032242       0.062147             12.401161      14.952528      -7.242999       0.466858      16.379880      -0.213440       5.871076           0.000012
          150              O       5.516824       7.614124       8.485038      -0.600287      42.887325 0.55717628E+03  0.13489037E+05                                 9.786804                            7.244763       0.191791       2.118465                    0.998442      27.379472      71.782409       0.716194       0.353254      -1.145741       0.034679      -0.025634      -0.044789       0.062176      -0.014363      -0.027497      -0.036404      -0.027903      -0.224790      -0.092583       0.030032       0.062551             12.438190      14.787384      -1.485024      -7.154084       6.634157       2.650375      15.893028           0.000012
          151              O       5.516643       5.620533       1.687173      -0.600871      43.079729 0.55658378E+03  0.13469514E+05                                 9.813532                            7.235436       0.184286       2.116322                    0.998298      27.359677      71.688978       0.717554       0.352720      -1.146310       0.035366       0.023084       0.043277       0.060469       0.014592       0.027602      -0.033731      -0.027322      -0.239899      -0.095524       0.031901       0.063623             12.516505      15.084475       1.459289       7.225456       6.552510       2.533141      15.912532           0.000012
          152              O       1.183717       3.567229       0.132690      -0.601943      42.741334 0.55720219E+03  0.13490498E+05                                 9.766472                            7.245613       0.188611       2.116643                    0.998446      27.420291      71.903417       0.716015       0.353320      -1.145629      -0.035516      -0.048780      -0.011163       0.061363       0.029531       0.006162       0.003290       0.107035       0.184700      -0.091926       0.028930       0.062996             12.395558      14.794446       7.247532      -0.520576      16.453596      -0.133642       5.938631           0.000012
          153              O       9.969232       8.449833       9.607110      -1.054944      55.857590 0.87461980E+03  0.23824257E+05                                11.824126                            9.049394      -0.453730       1.841426                    0.996262      33.745283      95.450441       0.640406       0.351116      -1.141538       0.000316       0.000907       0.001373       0.001676       0.000027      -0.000514      -0.026788      -0.139653       0.163228      -0.097033       0.021088       0.075945             15.435678      26.555000      -0.001248      -0.054419       9.839197      -0.673764       9.912838          -0.000001
          154              O       3.358640       4.893247       0.601067      -1.057298      56.325130 0.87793170E+03  0.23940563E+05                                11.893666                            9.066010      -0.467113       1.836030                    0.996458      33.820438      95.760709       0.639778       0.351077      -1.141403       0.001921       0.000553      -0.000207       0.002009      -0.000434       0.000725      -0.024342      -0.138081       0.171516      -0.097631       0.023076       0.074555             15.581699      26.916079      -0.042009       0.073563       9.503892      -0.526746      10.325126          -0.000001
          155              O      12.129838       3.579549       0.155245      -0.602183      42.737298 0.55637673E+03  0.13467918E+05                                 9.770494                            7.243006       0.148786       2.103978                    0.998331      27.423936      71.947867       0.715607       0.353590      -1.145207       0.035186      -0.049862      -0.008013       0.061550      -0.030777      -0.005865       0.005503       0.106711       0.182718      -0.092143       0.029546       0.062597             12.406925      14.745972      -7.275512       0.377872      16.547608      -0.018043       5.927195           0.000012
          156              O      14.396617       5.606724       1.682702      -0.603099      43.248158 0.55996345E+03  0.13571650E+05                                 9.843064                            7.260502       0.182031       2.114487                    0.998346      27.425906      71.913360       0.715860       0.353025      -1.146078      -0.037655       0.023743       0.041096       0.060584      -0.014131      -0.028156      -0.032197      -0.026768      -0.234191      -0.093476       0.031724       0.061751             12.552059      15.165513      -1.523043      -7.249182       6.577049       2.565328      15.913615           0.000012
          157              O      14.396467       7.633273       8.486663      -0.601873      42.900238 0.55849928E+03  0.13528965E+05                                 9.791243                            7.254996       0.191987       2.117649                    0.998368      27.426689      71.925093       0.715453       0.353413      -1.145622      -0.036399      -0.023823      -0.043138       0.061264       0.012943       0.027742      -0.035296      -0.030011      -0.220427      -0.090814       0.028922       0.061892             12.437891      14.811470       1.582808       7.140264       6.659212       2.708705      15.842991           0.000013
          158              O      12.135894       9.697445      10.005383      -0.603287      42.975873 0.55803089E+03  0.13515298E+05                                 9.802803                            7.249326       0.192707       2.117464                    0.998366      27.449201      71.986897       0.716095       0.353157      -1.145786       0.035519       0.047222       0.010730       0.060056       0.030886       0.006706       0.006196       0.111061       0.182496      -0.094079       0.030969       0.063110             12.472987      14.981028       7.330358      -0.389840      16.555038      -0.151158       5.882895           0.000013
          159              O      14.410738       9.712139      10.015543      -0.602125      42.729685 0.55620660E+03  0.13457101E+05                                 9.759022                            7.232475       0.205501       2.121726                    0.998426      27.412624      71.801444       0.717830       0.352670      -1.146436      -0.036082       0.047270       0.011389       0.060548      -0.031396      -0.007243       0.005019       0.112762       0.178773      -0.094389       0.032242       0.062147             12.401160      14.952527      -7.242998       0.466858      16.379878      -0.213440       5.871075           0.000013
          160              O      12.125324       7.614124       8.485038      -0.600287      42.887325 0.55717627E+03  0.13489037E+05                                 9.786804                            7.244764       0.191791       2.118465                    0.998442      27.379471      71.782408       0.716194       0.353254      -1.145741       0.034679      -0.025634      -0.044789       0.062175      -0.014363      -0.027497      -0.036404      -0.027903      -0.224790      -0.092583       0.030032       0.062551             12.438190      14.787384      -1.485024      -7.154084       6.634158       2.650375      15.893029           0.000013
          161              O      12.125143       5.620533       1.687173      -0.600871      43.079722 0.55658370E+03  0.13469511E+05                                 9.813531                            7.235436       0.184286       2.116322                    0.998298      27.359676      71.688972       0.717554       0.352720      -1.146310       0.035366       0.023084       0.043277       0.060469       0.014592       0.027602      -0.033731      -0.027322      -0.239899      -0.095524       0.031901       0.063623             12.516503      15.084472       1.459289       7.225454       6.552509       2.533140      15.912528           0.000011
          162              O       7.792217       3.567229       0.132690      -0.601943      42.741334 0.55720221E+03  0.13490498E+05                                 9.766471                            7.245613       0.188611       2.116643                    0.998446      27.420292      71.903418       0.716015       0.353320      -1.145629      -0.035516      -0.048780      -0.011164       0.061363       0.029531       0.006162       0.003290       0.107035       0.184700      -0.091926       0.028930       0.062996             12.395557      14.794446       7.247531      -0.520576      16.453595      -0.133642       5.938631           0.000012
          163              O      16.577732       8.449833       9.607110      -1.054944      55.857585 0.87461972E+03  0.23824254E+05                                11.824125                            9.049393      -0.453730       1.841426                    0.996262      33.745282      95.450436       0.640406       0.351116      -1.141538       0.000316       0.000907       0.001373       0.001676       0.000027      -0.000514      -0.026788      -0.139653       0.163228      -0.097033       0.021088       0.075945             15.435676      26.554996      -0.001248      -0.054419       9.839196      -0.673764       9.912837          -0.000001
          164              O       9.967140       4.893247       0.601067      -1.057298      56.325118 0.87793153E+03  0.23940557E+05                                11.893663                            9.066009      -0.467113       1.836030                    0.996458      33.820436      95.760696       0.639778       0.351077      -1.141403       0.001921       0.000553      -0.000207       0.002009      -0.000434       0.000725      -0.024342      -0.138081       0.171517      -0.097631       0.023076       0.074555             15.581695      26.916071      -0.042009       0.073563       9.503890      -0.526747      10.325124          -0.000001
          165              O       8.825597      14.094183       0.155245      -0.602183      42.737298 0.55637656E+03  0.13467913E+05                                 9.770495                            7.243005       0.148785       2.103978                    0.998331      27.423934      71.947867       0.715607       0.353590      -1.145207       0.035186      -0.049862      -0.008013       0.061550      -0.030777      -0.005865       0.005503       0.106711       0.182718      -0.092143       0.029546       0.062597             12.406927      14.745978      -7.275514       0.377873      16.547608      -0.018043       5.927195           0.000012
          166              O      11.092376      16.121358       1.682702      -0.603099      43.248152 0.55996340E+03  0.13571648E+05                                 9.843063                            7.260502       0.182031       2.114487                    0.998346      27.425905      71.913358       0.715860       0.353025      -1.146078      -0.037655       0.023743       0.041096       0.060584      -0.014131      -0.028156      -0.032197      -0.026768      -0.234191      -0.093476       0.031724       0.061751             12.552057      15.165511      -1.523042      -7.249180       6.577048       2.565326      15.913613           0.000013
          167              O      11.092226      18.147908       8.486663      -0.601873      42.900236 0.55849930E+03  0.13528965E+05                                 9.791243                            7.254996       0.191987       2.117649                    0.998368      27.426688      71.925091       0.715453       0.353413      -1.145622      -0.036399      -0.023823      -0.043138       0.061264       0.012943       0.027742      -0.035296      -0.030011      -0.220427      -0.090814       0.028922       0.061892             12.437891      14.811470       1.582810       7.140264       6.659213       2.708707      15.842991           0.000012
          168              O       8.831653      20.212079      10.005383      -0.603287      42.975865 0.55803080E+03  0.13515295E+05                                 9.802800                            7.249325       0.192708       2.117464                    0.998366      27.449201      71.986891       0.716095       0.353157      -1.145786       0.035519       0.047222       0.010730       0.060055       0.030886       0.006705       0.006196       0.111062       0.182496      -0.094078       0.030969       0.063110             12.472984      14.981027       7.330353      -0.389841      16.555028      -0.151158       5.882895           0.000012
          169              O      11.106497      20.226774      10.015543      -0.602126      42.729675 0.55620648E+03  0.13457098E+05                                 9.759021                            7.232475       0.205500       2.121726                    0.998426      27.412624      71.801450       0.717830       0.352670      -1.146436      -0.036082       0.047270       0.011389       0.060548      -0.031396      -0.007243       0.005019       0.112762       0.178774      -0.094389       0.032242       0.062147             12.401158      14.952528      -7.242993       0.466858      16.379870      -0.213440       5.871074           0.000012
          170              O       8.821083      18.128759       8.485038      -0.600287      42.887328 0.55717632E+03  0.13489039E+05                                 9.786804                            7.244763       0.191791       2.118465                    0.998442      27.379473      71.782411       0.716194       0.353254      -1.145741       0.034679      -0.025634      -0.044789       0.062175      -0.014363      -0.027497      -0.036404      -0.027903      -0.224790      -0.092583       0.030032       0.062551             12.438190      14.787384      -1.485026      -7.154085       6.634158       2.650376      15.893030           0.000012
          171              O       8.820902      16.135167       1.687173      -0.600871      43.079715 0.55658364E+03  0.13469509E+05                                 9.813529                            7.235435       0.184286       2.116322                    0.998298      27.359675      71.688967       0.717554       0.352720      -1.146310       0.035366       0.023084       0.043277       0.060469       0.014592       0.027602      -0.033731      -0.027322      -0.239899      -0.095524       0.031901       0.063623             12.516501      15.084470       1.459289       7.225452       6.552509       2.533139      15.912525           0.000013
          172              O       4.487976      14.081863       0.132690      -0.601943      42.741336 0.55720223E+03  0.13490499E+05                                 9.766472                            7.245613       0.188611       2.116643                    0.998446      27.420294      71.903426       0.716015       0.353320      -1.145629      -0.035516      -0.048780      -0.011164       0.061363       0.029531       0.006162       0.003290       0.107035       0.184700      -0.091926       0.028930       0.062996             12.395557      14.794452       7.247529      -0.520577      16.453589      -0.133642       5.938631           0.000012
          173              O      13.273491      18.964467       9.607110      -1.054944      55.857593 0.87461968E+03  0.23824253E+05                                11.824126                            9.049393      -0.453730       1.841426                    0.996262      33.745282      95.450439       0.640406       0.351116      -1.141538       0.000316       0.000907       0.001373       0.001676       0.000027      -0.000514      -0.026788      -0.139653       0.163228      -0.097033       0.021088       0.075945             15.435681      26.555006      -0.001250      -0.054419       9.839196      -0.673764       9.912839          -0.000001
          174              O       6.662899      15.407881       0.601067      -1.057298      56.325109 0.87793138E+03  0.23940552E+05                                11.893663                            9.066009      -0.467113       1.836030                    0.996458      33.820437      95.760702       0.639778       0.351077      -1.141403       0.001921       0.000553      -0.000207       0.002009      -0.000434       0.000725      -0.024342      -0.138081       0.171517      -0.097631       0.023076       0.074555             15.581695      26.916069      -0.042011       0.073562       9.503890      -0.526746      10.325125          -0.000001
          175              O      15.434097      14.094183       0.155245      -0.602183      42.737295 0.55637652E+03  0.13467911E+05                                 9.770494                            7.243004       0.148786       2.103978                    0.998331      27.423935      71.947864       0.715607       0.353590      -1.145207       0.035186      -0.049862      -0.008013       0.061550      -0.030777      -0.005865       0.005503       0.106711       0.182718      -0.092143       0.029546       0.062597             12.406925      14.745975      -7.275513       0.377872      16.547605      -0.018043       5.927194           0.000012
          176              O      17.700876      16.121358       1.682702      -0.603099      43.248151 0.55996339E+03  0.13571648E+05                                 9.843063                            7.260501       0.182031       2.114487                    0.998346      27.425905      71.913356       0.715860       0.353025      -1.146078      -0.037655       0.023743       0.041096       0.060584      -0.014131      -0.028156      -0.032197      -0.026768      -0.234192      -0.093476       0.031724       0.061751             12.552057      15.165511      -1.523042      -7.249180       6.577048       2.565326      15.913612           0.000012
          177              O      17.700726      18.147908       8.486663      -0.601873      42.900241 0.55849937E+03  0.13528968E+05                                 9.791244                            7.254997       0.191987       2.117649                    0.998368      27.426689      71.925096       0.715453       0.353413      -1.145622      -0.036399      -0.023823      -0.043138       0.061264       0.012943       0.027742      -0.035296      -0.030011      -0.220427      -0.090814       0.028922       0.061892             12.437893      14.811471       1.582810       7.140265       6.659214       2.708707      15.842993           0.000011
          178              O      15.440153      20.212079      10.005383      -0.603287      42.975874 0.55803093E+03  0.13515299E+05                                 9.802802                            7.249325       0.192708       2.117464                    0.998366      27.449204      71.986902       0.716095       0.353157      -1.145786       0.035519       0.047222       0.010729       0.060056       0.030886       0.006706       0.006196       0.111061       0.182496      -0.094078       0.030969       0.063110             12.472986      14.981029       7.330355      -0.389841      16.555031      -0.151158       5.882896           0.000013
          179              O      17.714997      20.226774      10.015543      -0.602125      42.729673 0.55620646E+03  0.13457097E+05                                 9.759020                            7.232474       0.205500       2.121726                    0.998426      27.412624      71.801448       0.717830       0.352670      -1.146436      -0.036082       0.047270       0.011389       0.060548      -0.031396      -0.007243       0.005019       0.112762       0.178773      -0.094389       0.032242       0.062147             12.401156      14.952526      -7.242992       0.466858      16.379869      -0.213440       5.871074           0.000012
          180              O      15.429583      18.128759       8.485038      -0.600287      42.887324 0.55717626E+03  0.13489037E+05                                 9.786804                            7.244763       0.191792       2.118465                    0.998442      27.379471      71.782406       0.716194       0.353254      -1.145741       0.034679      -0.025634      -0.044789       0.062175      -0.014363      -0.027497      -0.036404      -0.027903      -0.224790      -0.092583       0.030032       0.062551             12.438190      14.787384      -1.485026      -7.154084       6.634158       2.650376      15.893029           0.000013
          181              O      15.429402      16.135167       1.687173      -0.600871      43.079723 0.55658375E+03  0.13469513E+05                                 9.813531                            7.235436       0.184286       2.116322                    0.998298      27.359676      71.688976       0.717554       0.352720      -1.146310       0.035366       0.023084       0.043277       0.060469       0.014592       0.027602      -0.033731      -0.027322      -0.239899      -0.095524       0.031901       0.063623             12.516504      15.084473       1.459289       7.225454       6.552510       2.533140      15.912529           0.000012
          182              O      11.096476      14.081863       0.132690      -0.601943      42.741327 0.55720211E+03  0.13490495E+05                                 9.766470                            7.245612       0.188612       2.116643                    0.998446      27.420292      71.903416       0.716015       0.353320      -1.145629      -0.035516      -0.048780      -0.011163       0.061363       0.029531       0.006162       0.003290       0.107035       0.184700      -0.091926       0.028930       0.062996             12.395555      14.794449       7.247527      -0.520576      16.453585      -0.133642       5.938630           0.000013
          183              O      19.881991      18.964467       9.607110      -1.054944      55.857591 0.87461966E+03  0.23824252E+05                                11.824126                            9.049393      -0.453730       1.841426                    0.996262      33.745282      95.450436       0.640406       0.351116      -1.141538       0.000316       0.000907       0.001373       0.001676       0.000027      -0.000514      -0.026788      -0.139653       0.163228      -0.097033       0.021088       0.075945             15.435679      26.555004      -0.001250      -0.054419       9.839196      -0.673764       9.912839          -0.000001
          184              O      13.271399      15.407881       0.601067      -1.057298      56.325108 0.87793137E+03  0.23940552E+05                                11.893663                            9.066009      -0.467113       1.836030                    0.996458      33.820437      95.760704       0.639778       0.351077      -1.141403       0.001921       0.000553      -0.000207       0.002009      -0.000434       0.000725      -0.024342      -0.138081       0.171517      -0.097631       0.023076       0.074555             15.581694      26.916067      -0.042011       0.073562       9.503890      -0.526746      10.325125          -0.000001
          185              O       8.825561       6.287279      10.315264      -0.602183      42.737293 0.55637616E+03  0.13467901E+05                                 9.770494                            7.243002       0.148786       2.103978                    0.998331      27.423934      71.947863       0.715607       0.353590      -1.145207       0.035185      -0.049862      -0.008013       0.061550      -0.030777      -0.005865       0.005503       0.106711       0.182718      -0.092143       0.029547       0.062597             12.406926      14.745978      -7.275518       0.377867      16.547607      -0.018038       5.927194           0.000013
          186              O      11.092340       8.314454      11.842721      -0.603099      43.248145 0.55996347E+03  0.13571650E+05                                 9.843062                            7.260502       0.182031       2.114487                    0.998346      27.425905      71.913355       0.715860       0.353025      -1.146078      -0.037655       0.023743       0.041096       0.060584      -0.014131      -0.028157      -0.032197      -0.026768      -0.234191      -0.093476       0.031724       0.061751             12.552055      15.165509      -1.523041      -7.249178       6.577047       2.565323      15.913608           0.000012
          187              O      11.092189      10.341004      18.646682      -0.601873      42.900263 0.55849944E+03  0.13528969E+05                                 9.791247                            7.254997       0.191988       2.117649                    0.998368      27.426689      71.925091       0.715453       0.353413      -1.145622      -0.036399      -0.023823      -0.043138       0.061264       0.012943       0.027742      -0.035296      -0.030011      -0.220427      -0.090814       0.028922       0.061892             12.437899      14.811475       1.582813       7.140277       6.659216       2.708710      15.843006           0.000011
          188              O       8.831617      12.405175      20.165402      -0.603287      42.975873 0.55803089E+03  0.13515298E+05                                 9.802802                            7.249325       0.192708       2.117464                    0.998366      27.449202      71.986896       0.716095       0.353157      -1.145786       0.035519       0.047222       0.010730       0.060056       0.030886       0.006705       0.006196       0.111061       0.182496      -0.094078       0.030969       0.063110             12.472987      14.981032       7.330357      -0.389843      16.555032      -0.151160       5.882896           0.000012
          189              O      11.106461      12.419870      20.175562      -0.602125      42.729672 0.55620632E+03  0.13457093E+05                                 9.759020                            7.232473       0.205500       2.121726                    0.998426      27.412622      71.801438       0.717830       0.352670      -1.146436      -0.036082       0.047270       0.011389       0.060548      -0.031396      -0.007243       0.005019       0.112762       0.178774      -0.094389       0.032242       0.062147             12.401157      14.952530      -7.242994       0.466857      16.379866      -0.213438       5.871074           0.000012
          190              O       8.821046      10.321855      18.645056      -0.600287      42.887330 0.55717642E+03  0.13489042E+05                                 9.786805                            7.244765       0.191791       2.118465                    0.998442      27.379472      71.782411       0.716194       0.353254      -1.145741       0.034679      -0.025634      -0.044789       0.062175      -0.014363      -0.027497      -0.036404      -0.027903      -0.224790      -0.092583       0.030032       0.062551             12.438192      14.787384      -1.485026      -7.154086       6.634158       2.650377      15.893035           0.000012
          191              O       8.820866       8.328263      11.847191      -0.600871      43.079731 0.55658379E+03  0.13469514E+05                                 9.813532                            7.235436       0.184286       2.116322                    0.998298      27.359675      71.688970       0.717554       0.352720      -1.146310       0.035366       0.023084       0.043277       0.060469       0.014592       0.027602      -0.033731      -0.027322      -0.239899      -0.095524       0.031901       0.063623             12.516506      15.084472       1.459290       7.225459       6.552511       2.533142      15.912535           0.000012
          192              O       4.487940       6.274959      10.292708      -0.601943      42.741335 0.55720243E+03  0.13490505E+05                                 9.766472                            7.245615       0.188611       2.116643                    0.998446      27.420290      71.903412       0.716015       0.353320      -1.145629      -0.035516      -0.048780      -0.011163       0.061363       0.029531       0.006162       0.003290       0.107035       0.184700      -0.091926       0.028930       0.062995             12.395557      14.794456       7.247527      -0.520579      16.453583      -0.133645       5.938632           0.000013
          193              O      13.273454      11.157563      19.767129      -1.054944      55.857604 0.87461980E+03  0.23824257E+05                                11.824126                            9.049392      -0.453730       1.841426                    0.996262      33.745281      95.450430       0.640406       0.351116      -1.141538       0.000316       0.000907       0.001373       0.001676       0.000027      -0.000514      -0.026788      -0.139653       0.163228      -0.097033       0.021088       0.075945             15.435681      26.555006      -0.001251      -0.054417       9.839195      -0.673764       9.912841          -0.000001
          194              O       6.662863       7.600977      10.761085      -1.057298      56.325132 0.87793163E+03  0.23940561E+05                                11.893666                            9.066010      -0.467114       1.836030                    0.996458      33.820435      95.760702       0.639778       0.351077      -1.141403       0.001921       0.000553      -0.000207       0.002009      -0.000434       0.000725      -0.024342      -0.138081       0.171516      -0.097631       0.023076       0.074555             15.581700      26.916079      -0.042011       0.073566       9.503891      -0.526746      10.325129          -0.000001
          195              O      15.434061       6.287279      10.315264      -0.602183      42.737292 0.55637615E+03  0.13467901E+05                                 9.770493                            7.243002       0.148786       2.103978                    0.998331      27.423934      71.947862       0.715607       0.353590      -1.145207       0.035185      -0.049862      -0.008013       0.061550      -0.030777      -0.005865       0.005503       0.106711       0.182718      -0.092143       0.029547       0.062597             12.406926      14.745978      -7.275518       0.377867      16.547607      -0.018038       5.927193           0.000012
          196              O      17.700840       8.314454      11.842721      -0.603099      43.248141 0.55996341E+03  0.13571648E+05                                 9.843062                            7.260502       0.182031       2.114487                    0.998346      27.425904      71.913351       0.715860       0.353025      -1.146078      -0.037655       0.023743       0.041096       0.060584      -0.014131      -0.028156      -0.032197      -0.026768      -0.234191      -0.093476       0.031724       0.061751             12.552054      15.165509      -1.523041      -7.249178       6.577046       2.565323      15.913606           0.000013
          197              O      17.700689      10.341004      18.646682      -0.601873      42.900262 0.55849940E+03  0.13528968E+05                                 9.791247                            7.254997       0.191988       2.117649                    0.998368      27.426688      71.925089       0.715453       0.353413      -1.145622      -0.036399      -0.023823      -0.043138       0.061264       0.012943       0.027742      -0.035296      -0.030011      -0.220427      -0.090814       0.028922       0.061892             12.437899      14.811476       1.582813       7.140277       6.659216       2.708710      15.843006           0.000012
          198              O      15.440117      12.405175      20.165402      -0.603287      42.975873 0.55803089E+03  0.13515298E+05                                 9.802802                            7.249325       0.192708       2.117464                    0.998366      27.449202      71.986896       0.716095       0.353157      -1.145786       0.035519       0.047222       0.010730       0.060056       0.030886       0.006705       0.006196       0.111062       0.182496      -0.094079       0.030969       0.063110             12.472987      14.981033       7.330358      -0.389843      16.555031      -0.151160       5.882896           0.000013
          199              O      17.714961      12.419870      20.175562      -0.602125      42.729678 0.55620641E+03  0.13457095E+05                                 9.759020                            7.232473       0.205500       2.121726                    0.998426      27.412624      71.801445       0.717830       0.352670      -1.146436      -0.036082       0.047270       0.011389       0.060548      -0.031396      -0.007243       0.005019       0.112762       0.178773      -0.094389       0.032242       0.062147             12.401158      14.952531      -7.242995       0.466857      16.379868      -0.213438       5.871074           0.000013
          200              O      15.429546      10.321855      18.645056      -0.600287      42.887330 0.55717642E+03  0.13489042E+05                                 9.786805                            7.244765       0.191791       2.118465                    0.998442      27.379472      71.782411       0.716194       0.353254      -1.145741       0.034679      -0.025634      -0.044789       0.062175      -0.014363      -0.027497      -0.036404      -0.027903      -0.224790      -0.092583       0.030032       0.062551             12.438192      14.787384      -1.485026      -7.154086       6.634158       2.650377      15.893035           0.000012
          201              O      15.429366       8.328263      11.847191      -0.600871      43.079731 0.55658380E+03  0.13469514E+05                                 9.813532                            7.235436       0.184286       2.116322                    0.998298      27.359675      71.688970       0.717554       0.352720      -1.146310       0.035366       0.023084       0.043277       0.060469       0.014592       0.027602      -0.033731      -0.027322      -0.239899      -0.095524       0.031901       0.063623             12.516506      15.084472       1.459290       7.225459       6.552511       2.533142      15.912535           0.000012
          202              O      11.096440       6.274959      10.292708      -0.601943      42.741339 0.55720249E+03  0.13490506E+05                                 9.766472                            7.245615       0.188612       2.116643                    0.998446      27.420292      71.903417       0.716015       0.353320      -1.145629      -0.035516      -0.048780      -0.011164       0.061363       0.029531       0.006162       0.003290       0.107035       0.184700      -0.091926       0.028930       0.062996             12.395557      14.794456       7.247528      -0.520579      16.453584      -0.133645       5.938632           0.000013
          203              O      19.881954      11.157563      19.767129      -1.054944      55.857605 0.87461980E+03  0.23824257E+05                                11.824128                            9.049393      -0.453730       1.841426                    0.996262      33.745280      95.450431       0.640406       0.351116      -1.141538       0.000316       0.000907       0.001373       0.001676       0.000027      -0.000514      -0.026788      -0.139653       0.163228      -0.097033       0.021088       0.075945             15.435683      26.555011      -0.001251      -0.054417       9.839196      -0.673764       9.912842          -0.000001
          204              O      13.271363       7.600977      10.761085      -1.057298      56.325133 0.87793166E+03  0.23940562E+05                                11.893666                            9.066010      -0.467114       1.836030                    0.996458      33.820437      95.760708       0.639778       0.351077      -1.141403       0.001921       0.000553      -0.000207       0.002009      -0.000434       0.000725      -0.024342      -0.138081       0.171516      -0.097631       0.023076       0.074555             15.581699      26.916078      -0.042011       0.073565       9.503891      -0.526746      10.325129          -0.000001
          205              O      12.129820      16.801914      10.315264      -0.602183      42.737295 0.55637635E+03  0.13467906E+05                                 9.770494                            7.243003       0.148786       2.103978                    0.998331      27.423935      71.947864       0.715607       0.353590      -1.145207       0.035186      -0.049862      -0.008013       0.061550      -0.030777      -0.005865       0.005503       0.106711       0.182718      -0.092143       0.029546       0.062597             12.406926      14.745975      -7.275517       0.377867      16.547609      -0.018038       5.927194           0.000012
          206              O      14.396599      18.829089      11.842721      -0.603099      43.248153 0.55996354E+03  0.13571652E+05                                 9.843064                            7.260503       0.182031       2.114487                    0.998346      27.425906      71.913359       0.715860       0.353025      -1.146078      -0.037655       0.023743       0.041096       0.060584      -0.014131      -0.028157      -0.032197      -0.026768      -0.234191      -0.093476       0.031724       0.061751             12.552057      15.165512      -1.523042      -7.249180       6.577048       2.565325      15.913611           0.000013
          207              O      14.396448      20.855638      18.646682      -0.601873      42.900266 0.55849942E+03  0.13528969E+05                                 9.791247                            7.254997       0.191988       2.117649                    0.998368      27.426689      71.925093       0.715453       0.353413      -1.145622      -0.036399      -0.023823      -0.043138       0.061264       0.012943       0.027742      -0.035296      -0.030011      -0.220427      -0.090814       0.028922       0.061892             12.437900      14.811477       1.582811       7.140278       6.659216       2.708708      15.843008           0.000012
          208              O      12.135876      22.919810      20.165402      -0.603288      42.975878 0.55803093E+03  0.13515299E+05                                 9.802804                            7.249326       0.192707       2.117464                    0.998366      27.449201      71.986898       0.716095       0.353157      -1.145786       0.035519       0.047222       0.010730       0.060056       0.030886       0.006706       0.006195       0.111061       0.182496      -0.094079       0.030969       0.063110             12.472990      14.981033       7.330361      -0.389842      16.555040      -0.151160       5.882896           0.000012
          209              O      14.410720      22.934504      20.175562      -0.602125      42.729699 0.55620667E+03  0.13457103E+05                                 9.759024                            7.232475       0.205500       2.121726                    0.998426      27.412625      71.801450       0.717830       0.352670      -1.146436      -0.036082       0.047270       0.011389       0.060548      -0.031396      -0.007243       0.005019       0.112762       0.178773      -0.094389       0.032242       0.062147             12.401164      14.952535      -7.243003       0.466857      16.379881      -0.213438       5.871076           0.000012
          210              O      12.125305      20.836489      18.645056      -0.600287      42.887325 0.55717635E+03  0.13489040E+05                                 9.786804                            7.244764       0.191791       2.118465                    0.998442      27.379471      71.782406       0.716194       0.353254      -1.145741       0.034679      -0.025634      -0.044789       0.062175      -0.014363      -0.027497      -0.036404      -0.027903      -0.224790      -0.092583       0.030032       0.062551             12.438191      14.787383      -1.485024      -7.154085       6.634157       2.650376      15.893032           0.000012
          211              O      12.125125      18.842898      11.847191      -0.600871      43.079736 0.55658382E+03  0.13469515E+05                                 9.813533                            7.235436       0.184286       2.116322                    0.998298      27.359675      71.688971       0.717554       0.352720      -1.146310       0.035366       0.023084       0.043277       0.060469       0.014592       0.027602      -0.033731      -0.027322      -0.239899      -0.095524       0.031901       0.063623             12.516508      15.084474       1.459290       7.225461       6.552512       2.533143      15.912538           0.000012
          212              O       7.792199      16.789594      10.292708      -0.601943      42.741344 0.55720258E+03  0.13490509E+05                                 9.766473                            7.245615       0.188611       2.116643                    0.998446      27.420292      71.903418       0.716015       0.353320      -1.145629      -0.035516      -0.048780      -0.011163       0.061363       0.029531       0.006162       0.003290       0.107035       0.184700      -0.091926       0.028930       0.062996             12.395559      14.794452       7.247531      -0.520579      16.453593      -0.133645       5.938633           0.000013
          213              O      16.577713      21.672198      19.767129      -1.054944      55.857607 0.87461999E+03  0.23824263E+05                                11.824128                            9.049394      -0.453730       1.841426                    0.996262      33.745283      95.450444       0.640406       0.351116      -1.141538       0.000316       0.000907       0.001373       0.001676       0.000027      -0.000514      -0.026788      -0.139653       0.163228      -0.097033       0.021088       0.075945             15.435682      26.555007      -0.001249      -0.054416       9.839197      -0.673764       9.912842          -0.000001
          214              O       9.967122      18.115612      10.761085      -1.057298      56.325150 0.87793192E+03  0.23940570E+05                                11.893668                            9.066011      -0.467114       1.836030                    0.996458      33.820437      95.760706       0.639778       0.351077      -1.141403       0.001921       0.000553      -0.000207       0.002009      -0.000434       0.000725      -0.024342      -0.138081       0.171516      -0.097631       0.023076       0.074555             15.581704      26.916088      -0.042009       0.073567       9.503893      -0.526747      10.325130          -0.000001
          215              O      18.738320      16.801914      10.315264      -0.602183      42.737294 0.55637632E+03  0.13467906E+05                                 9.770494                            7.243004       0.148786       2.103978                    0.998331      27.423933      71.947861       0.715607       0.353590      -1.145207       0.035185      -0.049862      -0.008013       0.061550      -0.030777      -0.005865       0.005503       0.106711       0.182718      -0.092143       0.029546       0.062597             12.406927      14.745976      -7.275517       0.377867      16.547610      -0.018038       5.927194           0.000012
          216              O      21.005099      18.829089      11.842721      -0.603099      43.248155 0.55996356E+03  0.13571653E+05                                 9.843064                            7.260503       0.182031       2.114487                    0.998346      27.425907      71.913361       0.715860       0.353025      -1.146078      -0.037655       0.023743       0.041096       0.060584      -0.014131      -0.028157      -0.032197      -0.026768      -0.234191      -0.093476       0.031724       0.061751             12.552057      15.165512      -1.523042      -7.249180       6.577048       2.565325      15.913611           0.000012
          217              O      21.004948      20.855638      18.646682      -0.601873      42.900263 0.55849937E+03  0.13528967E+05                                 9.791247                            7.254997       0.191988       2.117649                    0.998368      27.426688      71.925090       0.715453       0.353413      -1.145622      -0.036399      -0.023823      -0.043138       0.061264       0.012943       0.027742      -0.035296      -0.030011      -0.220427      -0.090814       0.028922       0.061892             12.437900      14.811476       1.582810       7.140277       6.659215       2.708708      15.843007           0.000013
          218              O      18.744376      22.919810      20.165402      -0.603288      42.975881 0.55803098E+03  0.13515300E+05                                 9.802804                            7.249326       0.192707       2.117464                    0.998366      27.449203      71.986902       0.716095       0.353157      -1.145786       0.035519       0.047222       0.010730       0.060056       0.030886       0.006705       0.006196       0.111061       0.182496      -0.094078       0.030969       0.063110             12.472990      14.981033       7.330361      -0.389842      16.555040      -0.151160       5.882896           0.000012
          219              O      21.019220      22.934504      20.175562      -0.602125      42.729689 0.55620653E+03  0.13457099E+05                                 9.759022                            7.232474       0.205501       2.121726                    0.998426      27.412623      71.801439       0.717830       0.352670      -1.146436      -0.036082       0.047270       0.011389       0.060548      -0.031396      -0.007243       0.005019       0.112762       0.178773      -0.094389       0.032242       0.062147             12.401161      14.952531      -7.243001       0.466857      16.379877      -0.213438       5.871075           0.000012
          220              O      18.733805      20.836489      18.645056      -0.600287      42.887332 0.55717646E+03  0.13489043E+05                                 9.786806                            7.244765       0.191791       2.118465                    0.998442      27.379473      71.782415       0.716194       0.353254      -1.145741       0.034679      -0.025634      -0.044789       0.062176      -0.014363      -0.027497      -0.036404      -0.027903      -0.224790      -0.092583       0.030032       0.062551             12.438193      14.787385      -1.485024      -7.154086       6.634158       2.650376      15.893034           0.000013
          221              O      18.733625      18.842898      11.847191      -0.600871      43.079736 0.55658381E+03  0.13469515E+05                                 9.813533                            7.235436       0.184286       2.116322                    0.998298      27.359675      71.688971       0.717554       0.352720      -1.146310       0.035366       0.023084       0.043277       0.060469       0.014592       0.027602      -0.033731      -0.027322      -0.239899      -0.095524       0.031901       0.063623             12.516508      15.084474       1.459290       7.225461       6.552512       2.533143      15.912538           0.000012
          222              O      14.400699      16.789594      10.292708      -0.601943      42.741342 0.55720254E+03  0.13490508E+05                                 9.766473                            7.245615       0.188612       2.116643                    0.998446      27.420291      71.903415       0.716015       0.353320      -1.145629      -0.035516      -0.048780      -0.011163       0.061363       0.029531       0.006162       0.003290       0.107035       0.184700      -0.091926       0.028930       0.062996             12.395559      14.794452       7.247531      -0.520579      16.453592      -0.133645       5.938633           0.000013
          223              O      23.186213      21.672198      19.767129      -1.054944      55.857607 0.87461999E+03  0.23824264E+05                                11.824129                            9.049395      -0.453730       1.841426                    0.996262      33.745282      95.450441       0.640406       0.351116      -1.141538       0.000316       0.000907       0.001373       0.001676       0.000027      -0.000514      -0.026788      -0.139653       0.163228      -0.097033       0.021088       0.075945             15.435683      26.555009      -0.001249      -0.054416       9.839197      -0.673764       9.912842          -0.000001
          224              O      16.575622      18.115612      10.761085      -1.057298      56.325152 0.87793195E+03  0.23940571E+05                                11.893669                            9.066012      -0.467114       1.836030                    0.996458      33.820437      95.760707       0.639778       0.351077      -1.141403       0.001921       0.000553      -0.000207       0.002009      -0.000434       0.000725      -0.024342      -0.138081       0.171516      -0.097631       0.023076       0.074555             15.581705      26.916091      -0.042009       0.073567       9.503893      -0.526747      10.325130          -0.000001
          225              H       2.187943       1.246214       0.110541       0.111406       1.522592 0.11854892E+02  0.12735789E+03                                 2.108225                            1.946349      -1.298553       2.229605                    0.996239       3.971590      11.323545       0.475776       1.198327      -0.726609       0.043582       0.024115       0.001734       0.049840       0.007170       0.000790       0.001612       0.014184      -0.047452      -0.015972      -0.002075       0.018047              2.189607       2.820280       0.490326       0.031603       2.219243       0.006541       1.529300          -0.000004
          226              H       4.502034       6.221277       3.928676       0.110487       1.511117 0.11732901E+02  0.12571291E+03                                 2.095494                            1.934514      -1.284642       2.234054                    0.996216       3.971496      11.305636       0.477928       1.196106      -0.726997      -0.043265      -0.005668      -0.023402       0.049514       0.001700       0.007117       0.004934       0.029628      -0.001282      -0.016158      -0.002004       0.018162              2.177134       2.795531       0.134852       0.474624       1.559546       0.164708       2.176324          -0.000004
          227              H       4.494296       6.997251       6.238251       0.112018       1.514889 0.11778405E+02  0.12633659E+03                                 2.101288                            1.940164      -1.290177       2.233360                    0.996060       3.965154      11.297735       0.476477       1.198454      -0.726561      -0.043961       0.008050       0.022454       0.050016      -0.002871      -0.006566       0.005163       0.029297      -0.001696      -0.016099      -0.001873       0.017972              2.182258       2.815028      -0.148342      -0.465776       1.569724       0.169574       2.162021          -0.000004
          228              H       8.794837      12.040539      10.054354       0.110593       1.513127 0.11756373E+02  0.12604929E+03                                 2.099083                            1.937776      -1.298114       2.229115                    0.996206       3.973856      11.322596       0.476951       1.197747      -0.726622       0.043328      -0.023920       0.000549       0.049496      -0.007134       0.000271       0.001164       0.014003      -0.047090      -0.015800      -0.002046       0.017845              2.180548       2.802906      -0.491147      -0.016687       2.218033      -0.002670       1.520704          -0.000005
          229              H      11.101930      12.039321      10.060044       0.110804       1.516269 0.11787247E+02  0.12648979E+03                                 2.104042                            1.942012      -1.296734       2.230264                    0.996151       3.976525      11.342896       0.475708       1.199838      -0.726152      -0.043558      -0.024045       0.001055       0.049765       0.007280      -0.000301       0.001013       0.013646      -0.048555      -0.016262      -0.001809       0.018071              2.185543       2.816955       0.495529       0.013466       2.215003      -0.004893       1.524670          -0.000004
          230              H       8.802642       7.006686       6.241299       0.112223       1.515100 0.11776263E+02  0.12631600E+03                                 2.102035                            1.940448      -1.298375       2.230212                    0.996126       3.964114      11.297257       0.476241       1.199024      -0.726427       0.043305       0.008557       0.022543       0.049565       0.002966       0.006533       0.005158       0.029075      -0.002299      -0.015929      -0.002014       0.017943              2.183423       2.811972       0.152879       0.466840       1.572392       0.174045       2.165906          -0.000004
          231              H       8.800401       6.215707       3.929082       0.110239       1.510361 0.11721828E+02  0.12554100E+03                                 2.093178                            1.932373      -1.279017       2.236626                    0.996213       3.968588      11.288019       0.478738       1.194588      -0.727365       0.043187      -0.006002      -0.023787       0.049669      -0.001810      -0.007144       0.004872       0.029466      -0.001867      -0.015976      -0.002210       0.018185              2.174760       2.793190      -0.137351      -0.473543       1.559387       0.165883       2.171705          -0.000004
          232              H       4.493781       1.251631       0.104039       0.112495       1.516522 0.11801111E+02  0.12668475E+03                                 2.106209                            1.944823      -1.299353       2.230587                    0.996195       3.965856      11.317143       0.474718       1.201901      -0.725789      -0.043349       0.024809       0.001408       0.049966      -0.007306      -0.000769       0.001304       0.013455      -0.047991      -0.016097      -0.001878       0.017975              2.187279       2.818127      -0.491566      -0.027856       2.214852       0.004601       1.528858          -0.000004
          233              H       9.971151       9.010957       8.953212       0.446424       0.455929 0.28493769E+01  0.22283175E+02                                 1.127275                            1.112416      -1.244186       2.502743                    0.999911       2.104236       5.811913       0.480909       1.628605      -0.647299       0.000304       0.018496      -0.021786       0.028580      -0.000119      -0.000062      -0.012379      -0.008303       0.021056      -0.008966      -0.007647       0.016613              1.144592       1.164121       0.000264      -0.000472       1.128775      -0.082655       1.140880          -0.000000
          234              H       3.359034       4.445214       1.336855       0.446667       0.450760 0.28075549E+01  0.21883228E+02                                 1.119893                            1.104996      -1.245144       2.502268                    0.999909       2.102937       5.805719       0.481836       1.630888      -0.646832       0.000156      -0.015403       0.024446       0.028895       0.000041      -0.000001      -0.011796      -0.007803       0.023741      -0.008523      -0.007857       0.016380              1.137785       1.160293      -0.000432       0.000398       1.077596      -0.067238       1.175467          -0.000000
          235              H       8.796443       1.246214       0.110541       0.111405       1.522592 0.11854892E+02  0.12735788E+03                                 2.108226                            1.946350      -1.298553       2.229605                    0.996239       3.971590      11.323545       0.475776       1.198327      -0.726609       0.043582       0.024115       0.001734       0.049840       0.007170       0.000790       0.001612       0.014184      -0.047452      -0.015972      -0.002075       0.018047              2.189608       2.820280       0.490326       0.031603       2.219243       0.006541       1.529300          -0.000004
          236              H      11.110534       6.221277       3.928676       0.110487       1.511117 0.11732894E+02  0.12571282E+03                                 2.095494                            1.934513      -1.284641       2.234055                    0.996216       3.971495      11.305633       0.477928       1.196106      -0.726997      -0.043265      -0.005668      -0.023402       0.049514       0.001700       0.007117       0.004934       0.029628      -0.001282      -0.016158      -0.002004       0.018162              2.177133       2.795531       0.134852       0.474624       1.559546       0.164708       2.176323          -0.000004
          237              H      11.102796       6.997251       6.238251       0.112018       1.514890 0.11778416E+02  0.12633673E+03                                 2.101289                            1.940164      -1.290178       2.233360                    0.996060       3.965156      11.297741       0.476477       1.198454      -0.726561      -0.043961       0.008050       0.022454       0.050016      -0.002871      -0.006566       0.005163       0.029297      -0.001696      -0.016099      -0.001873       0.017972              2.182258       2.815029      -0.148342      -0.465776       1.569724       0.169574       2.162022          -0.000004
          238              H      15.403337      12.040539      10.054354       0.110593       1.513126 0.11756361E+02  0.12604912E+03                                 2.099083                            1.937775      -1.298113       2.229116                    0.996206       3.973854      11.322591       0.476951       1.197747      -0.726622       0.043328      -0.023920       0.000549       0.049496      -0.007134       0.000271       0.001164       0.014003      -0.047090      -0.015800      -0.002046       0.017845              2.180547       2.802905      -0.491147      -0.016687       2.218032      -0.002670       1.520704          -0.000005
          239              H      17.710430      12.039321      10.060044       0.110804       1.516269 0.11787242E+02  0.12648972E+03                                 2.104041                            1.942011      -1.296734       2.230264                    0.996151       3.976524      11.342891       0.475708       1.199837      -0.726152      -0.043558      -0.024045       0.001055       0.049765       0.007280      -0.000301       0.001013       0.013646      -0.048555      -0.016262      -0.001809       0.018071              2.185542       2.816954       0.495528       0.013466       2.215002      -0.004893       1.524670          -0.000004
          240              H      15.411142       7.006686       6.241299       0.112223       1.515099 0.11776258E+02  0.12631593E+03                                 2.102035                            1.940448      -1.298375       2.230212                    0.996126       3.964113      11.297254       0.476241       1.199024      -0.726427       0.043305       0.008557       0.022543       0.049565       0.002966       0.006533       0.005158       0.029075      -0.002299      -0.015929      -0.002014       0.017943              2.183423       2.811971       0.152879       0.466840       1.572392       0.174045       2.165906          -0.000004
          241              H      15.408901       6.215707       3.929082       0.110239       1.510361 0.11721830E+02  0.12554102E+03                                 2.093179                            1.932374      -1.279017       2.236626                    0.996213       3.968588      11.288019       0.478738       1.194588      -0.727365       0.043187      -0.006002      -0.023787       0.049669      -0.001810      -0.007144       0.004872       0.029466      -0.001867      -0.015976      -0.002210       0.018185              2.174760       2.793190      -0.137351      -0.473543       1.559387       0.165883       2.171705          -0.000005
          242              H      11.102281       1.251631       0.104039       0.112495       1.516523 0.11801118E+02  0.12668485E+03                                 2.106209                            1.944823      -1.299354       2.230587                    0.996195       3.965857      11.317146       0.474718       1.201900      -0.725789      -0.043349       0.024809       0.001408       0.049966      -0.007306      -0.000769       0.001304       0.013455      -0.047991      -0.016097      -0.001878       0.017975              2.187279       2.818128      -0.491566      -0.027856       2.214853       0.004601       1.528858          -0.000004
          243              H      16.579651       9.010957       8.953212       0.446424       0.455929 0.28493777E+01  0.22283184E+02                                 1.127276                            1.112416      -1.244186       2.502743                    0.999911       2.104236       5.811914       0.480909       1.628606      -0.647298       0.000304       0.018496      -0.021786       0.028580      -0.000119      -0.000062      -0.012379      -0.008303       0.021056      -0.008966      -0.007647       0.016613              1.144592       1.164121       0.000264      -0.000472       1.128775      -0.082656       1.140881          -0.000000
          244              H       9.967534       4.445214       1.336855       0.446666       0.450760 0.28075556E+01  0.21883235E+02                                 1.119894                            1.104996      -1.245144       2.502268                    0.999909       2.102937       5.805719       0.481835       1.630889      -0.646831       0.000156      -0.015403       0.024446       0.028895       0.000041      -0.000001      -0.011796      -0.007803       0.023741      -0.008523      -0.007857       0.016380              1.137786       1.160293      -0.000432       0.000398       1.077596      -0.067238       1.175468          -0.000000
          245              H       5.492202      11.760848       0.110541       0.111405       1.522593 0.11854903E+02  0.12735803E+03                                 2.108226                            1.946350      -1.298553       2.229605                    0.996239       3.971592      11.323550       0.475776       1.198326      -0.726609       0.043582       0.024115       0.001734       0.049840       0.007170       0.000790       0.001612       0.014184      -0.047452      -0.015972      -0.002075       0.018047              2.189608       2.820281       0.490326       0.031603       2.219244       0.006541       1.529300          -0.000004
          246              H       7.806293      16.735911       3.928676       0.110487       1.511117 0.11732897E+02  0.12571286E+03                                 2.095494                            1.934514      -1.284641       2.234054                    0.996216       3.971495      11.305633       0.477927       1.196106      -0.726997      -0.043265      -0.005668      -0.023402       0.049514       0.001700       0.007117       0.004934       0.029628      -0.001282      -0.016158      -0.002004       0.018162              2.177133       2.795531       0.134853       0.474624       1.559546       0.164709       2.176324          -0.000004
          247              H       7.798555      17.511886       6.238251       0.112018       1.514890 0.11778411E+02  0.12633666E+03                                 2.101288                            1.940164      -1.290177       2.233360                    0.996060       3.965155      11.297737       0.476477       1.198454      -0.726561      -0.043961       0.008050       0.022454       0.050016      -0.002871      -0.006566       0.005163       0.029297      -0.001696      -0.016099      -0.001873       0.017972              2.182258       2.815028      -0.148342      -0.465776       1.569724       0.169574       2.162021          -0.000005
          248              H      12.099096      22.555173      10.054354       0.110593       1.513127 0.11756371E+02  0.12604925E+03                                 2.099083                            1.937776      -1.298114       2.229116                    0.996206       3.973855      11.322592       0.476951       1.197747      -0.726622       0.043328      -0.023920       0.000549       0.049496      -0.007134       0.000271       0.001164       0.014003      -0.047090      -0.015800      -0.002046       0.017845              2.180548       2.802905      -0.491148      -0.016687       2.218034      -0.002670       1.520704          -0.000005
          249              H      14.406189      22.553956      10.060044       0.110804       1.516269 0.11787244E+02  0.12648974E+03                                 2.104041                            1.942011      -1.296734       2.230264                    0.996151       3.976525      11.342894       0.475708       1.199837      -0.726152      -0.043558      -0.024045       0.001055       0.049765       0.007280      -0.000301       0.001013       0.013646      -0.048555      -0.016262      -0.001809       0.018071              2.185542       2.816955       0.495528       0.013466       2.215001      -0.004893       1.524670          -0.000005
          250              H      12.106901      17.521320       6.241299       0.112223       1.515099 0.11776256E+02  0.12631591E+03                                 2.102035                            1.940448      -1.298374       2.230212                    0.996126       3.964113      11.297254       0.476241       1.199024      -0.726427       0.043305       0.008557       0.022543       0.049565       0.002966       0.006533       0.005158       0.029075      -0.002299      -0.015929      -0.002014       0.017943              2.183423       2.811971       0.152879       0.466840       1.572391       0.174045       2.165906          -0.000004
          251              H      12.104660      16.730342       3.929082       0.110239       1.510361 0.11721833E+02  0.12554106E+03                                 2.093178                            1.932373      -1.279017       2.236626                    0.996213       3.968589      11.288021       0.478738       1.194587      -0.727365       0.043187      -0.006002      -0.023787       0.049669      -0.001810      -0.007144       0.004872       0.029466      -0.001867      -0.015976      -0.002210       0.018185              2.174760       2.793190      -0.137351      -0.473543       1.559386       0.165883       2.171705          -0.000004
          252              H       7.798040      11.766265       0.104039       0.112495       1.516523 0.11801114E+02  0.12668479E+03                                 2.106209                            1.944823      -1.299353       2.230587                    0.996195       3.965857      11.317146       0.474718       1.201900      -0.725789      -0.043349       0.024809       0.001408       0.049966      -0.007306      -0.000769       0.001304       0.013455      -0.047991      -0.016097      -0.001878       0.017975              2.187279       2.818128      -0.491565      -0.027856       2.214851       0.004601       1.528858          -0.000004
          253              H      13.275410      19.525591       8.953212       0.446424       0.455929 0.28493777E+01  0.22283184E+02                                 1.127276                            1.112416      -1.244186       2.502743                    0.999911       2.104236       5.811914       0.480909       1.628606      -0.647298       0.000304       0.018496      -0.021786       0.028580      -0.000119      -0.000062      -0.012379      -0.008303       0.021055      -0.008966      -0.007647       0.016613              1.144592       1.164121       0.000264      -0.000472       1.128775      -0.082656       1.140881          -0.000000
          254              H       6.663293      14.959849       1.336855       0.446667       0.450760 0.28075533E+01  0.21883212E+02                                 1.119892                            1.104995      -1.245144       2.502268                    0.999909       2.102937       5.805717       0.481836       1.630887      -0.646832       0.000156      -0.015403       0.024446       0.028895       0.000041      -0.000001      -0.011796      -0.007803       0.023741      -0.008523      -0.007857       0.016380              1.137784       1.160292      -0.000432       0.000398       1.077595      -0.067238       1.175467          -0.000000
          255              H      12.100702      11.760848       0.110541       0.111405       1.522593 0.11854904E+02  0.12735805E+03                                 2.108227                            1.946350      -1.298554       2.229605                    0.996239       3.971592      11.323552       0.475776       1.198327      -0.726609       0.043582       0.024115       0.001734       0.049840       0.007170       0.000790       0.001612       0.014184      -0.047452      -0.015972      -0.002075       0.018047              2.189609       2.820282       0.490327       0.031603       2.219245       0.006541       1.529301          -0.000005
          256              H      14.414793      16.735911       3.928676       0.110487       1.511118 0.11732903E+02  0.12571295E+03                                 2.095495                            1.934515      -1.284642       2.234054                    0.996216       3.971496      11.305639       0.477927       1.196106      -0.726997      -0.043265      -0.005668      -0.023402       0.049514       0.001700       0.007117       0.004934       0.029628      -0.001282      -0.016158      -0.002004       0.018162              2.177135       2.795533       0.134853       0.474625       1.559547       0.164709       2.176325          -0.000004
          257              H      14.407055      17.511886       6.238251       0.112018       1.514890 0.11778411E+02  0.12633666E+03                                 2.101288                            1.940164      -1.290177       2.233360                    0.996060       3.965155      11.297737       0.476477       1.198454      -0.726561      -0.043961       0.008050       0.022454       0.050016      -0.002871      -0.006566       0.005163       0.029297      -0.001696      -0.016099      -0.001873       0.017972              2.182258       2.815028      -0.148342      -0.465776       1.569724       0.169574       2.162021          -0.000004
          258              H      18.707596      22.555173      10.054354       0.110593       1.513127 0.11756371E+02  0.12604927E+03                                 2.099084                            1.937776      -1.298114       2.229115                    0.996206       3.973855      11.322595       0.476951       1.197747      -0.726622       0.043328      -0.023920       0.000549       0.049496      -0.007134       0.000271       0.001164       0.014003      -0.047090      -0.015800      -0.002046       0.017845              2.180548       2.802906      -0.491148      -0.016687       2.218035      -0.002670       1.520705          -0.000005
          259              H      21.014689      22.553956      10.060044       0.110804       1.516269 0.11787249E+02  0.12648981E+03                                 2.104041                            1.942011      -1.296734       2.230264                    0.996151       3.976526      11.342896       0.475708       1.199837      -0.726152      -0.043558      -0.024045       0.001055       0.049765       0.007280      -0.000301       0.001013       0.013646      -0.048555      -0.016262      -0.001809       0.018071              2.185542       2.816955       0.495528       0.013466       2.215002      -0.004893       1.524670          -0.000004
          260              H      18.715401      17.521320       6.241299       0.112223       1.515099 0.11776256E+02  0.12631591E+03                                 2.102035                            1.940448      -1.298374       2.230212                    0.996126       3.964113      11.297255       0.476241       1.199025      -0.726427       0.043305       0.008557       0.022543       0.049565       0.002966       0.006533       0.005158       0.029075      -0.002299      -0.015929      -0.002014       0.017943              2.183423       2.811972       0.152879       0.466840       1.572392       0.174045       2.165906          -0.000004
          261              H      18.713160      16.730342       3.929082       0.110239       1.510360 0.11721826E+02  0.12554096E+03                                 2.093178                            1.932373      -1.279017       2.236626                    0.996213       3.968588      11.288017       0.478738       1.194587      -0.727365       0.043187      -0.006002      -0.023787       0.049669      -0.001810      -0.007144       0.004872       0.029466      -0.001867      -0.015976      -0.002210       0.018185              2.174760       2.793189      -0.137351      -0.473543       1.559386       0.165883       2.171704          -0.000004
          262              H      14.406540      11.766265       0.104039       0.112495       1.516524 0.11801125E+02  0.12668495E+03                                 2.106210                            1.944824      -1.299354       2.230587                    0.996195       3.965859      11.317154       0.474718       1.201900      -0.725789      -0.043349       0.024809       0.001408       0.049966      -0.007306      -0.000769       0.001304       0.013455      -0.047991      -0.016097      -0.001878       0.017975              2.187280       2.818130      -0.491565      -0.027856       2.214852       0.004601       1.528858          -0.000004
          263              H      19.883910      19.525591       8.953212       0.446424       0.455929 0.28493777E+01  0.22283184E+02                                 1.127276                            1.112416      -1.244186       2.502743                    0.999911       2.104236       5.811914       0.480909       1.628606      -0.647298       0.000304       0.018496      -0.021786       0.028580      -0.000119      -0.000062      -0.012379      -0.008303       0.021056      -0.008966      -0.007647       0.016613              1.144592       1.164121       0.000264      -0.000472       1.128775      -0.082656       1.140881          -0.000000
          264              H      13.271793      14.959849       1.336855       0.446666       0.450760 0.28075538E+01  0.21883217E+02                                 1.119893                            1.104996      -1.245144       2.502268                    0.999909       2.102937       5.805718       0.481836       1.630888      -0.646832       0.000156      -0.015403       0.024446       0.028895       0.000041      -0.000001      -0.011796      -0.007803       0.023741      -0.008523      -0.007857       0.016380              1.137785       1.160293      -0.000432       0.000398       1.077595      -0.067238       1.175467          -0.000000
          265              H       5.492165       3.953944      10.270560       0.111406       1.522591 0.11854886E+02  0.12735780E+03                                 2.108225                            1.946349      -1.298553       2.229605                    0.996239       3.971590      11.323546       0.475776       1.198327      -0.726609       0.043582       0.024115       0.001734       0.049840       0.007170       0.000790       0.001612       0.014184      -0.047452      -0.015972      -0.002075       0.018047              2.189607       2.820279       0.490326       0.031603       2.219244       0.006541       1.529300          -0.000004
          266              H       7.806257       8.929007      14.088694       0.110487       1.511117 0.11732893E+02  0.12571281E+03                                 2.095494                            1.934514      -1.284642       2.234054                    0.996216       3.971495      11.305634       0.477927       1.196106      -0.726997      -0.043265      -0.005668      -0.023402       0.049514       0.001700       0.007117       0.004934       0.029628      -0.001282      -0.016158      -0.002004       0.018162              2.177134       2.795530       0.134853       0.474625       1.559546       0.164709       2.176325          -0.000004
          267              H       7.798519       9.704982      16.398270       0.112018       1.514890 0.11778413E+02  0.12633668E+03                                 2.101288                            1.940164      -1.290177       2.233360                    0.996060       3.965155      11.297737       0.476477       1.198454      -0.726561      -0.043961       0.008050       0.022454       0.050016      -0.002871      -0.006566       0.005163       0.029297      -0.001696      -0.016099      -0.001873       0.017972              2.182258       2.815028      -0.148342      -0.465775       1.569724       0.169574       2.162021          -0.000004
          268              H      12.099059      14.748269      20.214373       0.110593       1.513127 0.11756367E+02  0.12604920E+03                                 2.099083                            1.937776      -1.298113       2.229116                    0.996206       3.973854      11.322590       0.476951       1.197747      -0.726622       0.043328      -0.023920       0.000549       0.049496      -0.007134       0.000271       0.001164       0.014003      -0.047090      -0.015799      -0.002046       0.017845              2.180548       2.802905      -0.491148      -0.016687       2.218034      -0.002670       1.520704          -0.000005
          269              H      14.406153      14.747052      20.220062       0.110804       1.516268 0.11787237E+02  0.12648965E+03                                 2.104041                            1.942010      -1.296734       2.230264                    0.996151       3.976525      11.342893       0.475708       1.199837      -0.726152      -0.043558      -0.024045       0.001055       0.049765       0.007280      -0.000301       0.001013       0.013646      -0.048555      -0.016262      -0.001809       0.018071              2.185542       2.816954       0.495528       0.013466       2.215001      -0.004892       1.524669          -0.000004
          270              H      12.106864       9.714416      16.401318       0.112223       1.515099 0.11776256E+02  0.12631591E+03                                 2.102035                            1.940448      -1.298375       2.230212                    0.996126       3.964114      11.297258       0.476241       1.199025      -0.726427       0.043305       0.008557       0.022543       0.049565       0.002966       0.006533       0.005158       0.029075      -0.002299      -0.015929      -0.002014       0.017943              2.183423       2.811971       0.152879       0.466841       1.572392       0.174045       2.165906          -0.000004
          271              H      12.104624       8.923438      14.089101       0.110239       1.510361 0.11721833E+02  0.12554107E+03                                 2.093179                            1.932374      -1.279017       2.236626                    0.996213       3.968589      11.288023       0.478738       1.194588      -0.727365       0.043187      -0.006002      -0.023787       0.049669      -0.001810      -0.007144       0.004872       0.029466      -0.001867      -0.015976      -0.002210       0.018185              2.174761       2.793190      -0.137351      -0.473543       1.559387       0.165883       2.171705          -0.000004
          272              H       7.798003       3.959361      10.264057       0.112495       1.516523 0.11801114E+02  0.12668481E+03                                 2.106210                            1.944824      -1.299354       2.230587                    0.996195       3.965857      11.317149       0.474718       1.201901      -0.725789      -0.043349       0.024809       0.001408       0.049966      -0.007306      -0.000769       0.001304       0.013455      -0.047991      -0.016097      -0.001878       0.017975              2.187280       2.818129      -0.491565      -0.027856       2.214852       0.004601       1.528858          -0.000004
          273              H      13.275373      11.718687      19.113230       0.446424       0.455929 0.28493793E+01  0.22283199E+02                                 1.127276                            1.112417      -1.244186       2.502743                    0.999911       2.104236       5.811914       0.480909       1.628605      -0.647298       0.000304       0.018496      -0.021786       0.028580      -0.000119      -0.000062      -0.012379      -0.008303       0.021055      -0.008966      -0.007647       0.016613              1.144593       1.164122       0.000264      -0.000473       1.128775      -0.082656       1.140881          -0.000000
          274              H       6.663257       7.152945      11.496874       0.446667       0.450760 0.28075532E+01  0.21883212E+02                                 1.119893                            1.104995      -1.245144       2.502269                    0.999909       2.102936       5.805716       0.481835       1.630888      -0.646831       0.000156      -0.015403       0.024446       0.028895       0.000041      -0.000001      -0.011796      -0.007803       0.023741      -0.008523      -0.007857       0.016380              1.137785       1.160292      -0.000432       0.000398       1.077595      -0.067238       1.175467          -0.000000
          275              H      12.100665       3.953944      10.270560       0.111406       1.522592 0.11854891E+02  0.12735787E+03                                 2.108225                            1.946349      -1.298553       2.229605                    0.996239       3.971591      11.323548       0.475776       1.198326      -0.726609       0.043582       0.024115       0.001734       0.049840       0.007170       0.000790       0.001612       0.014184      -0.047452      -0.015972      -0.002075       0.018047              2.189608       2.820279       0.490326       0.031603       2.219244       0.006541       1.529300          -0.000004
          276              H      14.414757       8.929007      14.088694       0.110487       1.511117 0.11732898E+02  0.12571288E+03                                 2.095494                            1.934514      -1.284642       2.234054                    0.996216       3.971496      11.305637       0.477927       1.196106      -0.726997      -0.043265      -0.005668      -0.023402       0.049514       0.001700       0.007117       0.004934       0.029628      -0.001282      -0.016158      -0.002004       0.018162              2.177134       2.795531       0.134853       0.474625       1.559546       0.164709       2.176325          -0.000005
          277              H      14.407019       9.704982      16.398270       0.112018       1.514890 0.11778418E+02  0.12633675E+03                                 2.101289                            1.940164      -1.290178       2.233360                    0.996060       3.965156      11.297741       0.476477       1.198454      -0.726561      -0.043961       0.008050       0.022454       0.050016      -0.002871      -0.006566       0.005163       0.029297      -0.001696      -0.016099      -0.001873       0.017972              2.182258       2.815029      -0.148342      -0.465776       1.569724       0.169574       2.162022          -0.000004
          278              H      18.707559      14.748269      20.214373       0.110593       1.513127 0.11756372E+02  0.12604927E+03                                 2.099083                            1.937776      -1.298114       2.229115                    0.996206       3.973855      11.322593       0.476951       1.197747      -0.726622       0.043328      -0.023920       0.000549       0.049496      -0.007134       0.000271       0.001164       0.014003      -0.047090      -0.015800      -0.002046       0.017845              2.180548       2.802905      -0.491148      -0.016687       2.218035      -0.002670       1.520704          -0.000005
          279              H      21.014653      14.747052      20.220062       0.110804       1.516268 0.11787236E+02  0.12648965E+03                                 2.104041                            1.942010      -1.296734       2.230264                    0.996151       3.976525      11.342895       0.475708       1.199837      -0.726152      -0.043558      -0.024045       0.001055       0.049765       0.007280      -0.000301       0.001013       0.013646      -0.048555      -0.016262      -0.001809       0.018071              2.185542       2.816955       0.495528       0.013466       2.215002      -0.004892       1.524669          -0.000004
          280              H      18.715364       9.714416      16.401318       0.112223       1.515098 0.11776245E+02  0.12631577E+03                                 2.102034                            1.940448      -1.298374       2.230212                    0.996126       3.964112      11.297253       0.476241       1.199025      -0.726427       0.043305       0.008557       0.022543       0.049565       0.002966       0.006533       0.005158       0.029075      -0.002299      -0.015929      -0.002014       0.017943              2.183422       2.811970       0.152879       0.466840       1.572391       0.174045       2.165906          -0.000005
          281              H      18.713124       8.923438      14.089101       0.110239       1.510360 0.11721827E+02  0.12554098E+03                                 2.093178                            1.932373      -1.279017       2.236626                    0.996213       3.968588      11.288018       0.478738       1.194587      -0.727365       0.043187      -0.006002      -0.023787       0.049669      -0.001810      -0.007144       0.004872       0.029466      -0.001867      -0.015976      -0.002210       0.018185              2.174760       2.793189      -0.137351      -0.473543       1.559386       0.165883       2.171704          -0.000005
          282              H      14.406503       3.959361      10.264057       0.112495       1.516523 0.11801120E+02  0.12668488E+03                                 2.106210                            1.944824      -1.299354       2.230587                    0.996195       3.965858      11.317151       0.474718       1.201901      -0.725789      -0.043349       0.024809       0.001408       0.049966      -0.007306      -0.000769       0.001304       0.013455      -0.047991      -0.016097      -0.001878       0.017975              2.187280       2.818129      -0.491565      -0.027856       2.214852       0.004601       1.528858          -0.000004
          283              H      19.883873      11.718687      19.113230       0.446424       0.455929 0.28493788E+01  0.22283193E+02                                 1.127275                            1.112416      -1.244186       2.502743                    0.999911       2.104236       5.811912       0.480909       1.628604      -0.647299       0.000304       0.018496      -0.021786       0.028580      -0.000119      -0.000062      -0.012379      -0.008303       0.021056      -0.008966      -0.007647       0.016613              1.144592       1.164121       0.000264      -0.000473       1.128775      -0.082656       1.140881          -0.000000
          284              H      13.271757       7.152945      11.496874       0.446666       0.450760 0.28075556E+01  0.21883234E+02                                 1.119893                            1.104996      -1.245144       2.502268                    0.999909       2.102937       5.805718       0.481835       1.630888      -0.646832       0.000156      -0.015403       0.024446       0.028895       0.000041      -0.000001      -0.011796      -0.007803       0.023741      -0.008523      -0.007857       0.016380              1.137785       1.160293      -0.000432       0.000398       1.077596      -0.067238       1.175468          -0.000000
          285              H       8.796424      14.468579      10.270560       0.111405       1.522592 0.11854891E+02  0.12735787E+03                                 2.108225                            1.946349      -1.298553       2.229605                    0.996239       3.971591      11.323546       0.475776       1.198326      -0.726609       0.043582       0.024115       0.001734       0.049840       0.007170       0.000790       0.001612       0.014184      -0.047452      -0.015972      -0.002075       0.018047              2.189607       2.820279       0.490326       0.031603       2.219243       0.006541       1.529300          -0.000004
          286              H      11.110516      19.443642      14.088694       0.110487       1.511117 0.11732897E+02  0.12571287E+03                                 2.095494                            1.934514      -1.284642       2.234054                    0.996216       3.971496      11.305637       0.477927       1.196106      -0.726997      -0.043265      -0.005668      -0.023402       0.049514       0.001700       0.007117       0.004934       0.029628      -0.001282      -0.016158      -0.002004       0.018162              2.177134       2.795531       0.134852       0.474625       1.559546       0.164709       2.176325          -0.000004
          287              H      11.102778      20.219616      16.398270       0.112018       1.514890 0.11778418E+02  0.12633675E+03                                 2.101289                            1.940164      -1.290178       2.233360                    0.996060       3.965156      11.297741       0.476477       1.198454      -0.726561      -0.043961       0.008050       0.022454       0.050016      -0.002871      -0.006566       0.005163       0.029297      -0.001696      -0.016099      -0.001873       0.017972              2.182258       2.815029      -0.148342      -0.465776       1.569724       0.169574       2.162022          -0.000004
          288              H      15.403318      25.262904      20.214373       0.110593       1.513127 0.11756375E+02  0.12604931E+03                                 2.099084                            1.937776      -1.298114       2.229115                    0.996206       3.973856      11.322597       0.476951       1.197747      -0.726622       0.043328      -0.023920       0.000549       0.049496      -0.007134       0.000271       0.001164       0.014003      -0.047090      -0.015799      -0.002046       0.017845              2.180548       2.802906      -0.491147      -0.016687       2.218034      -0.002670       1.520704          -0.000005
          289              H      17.710412      25.261686      20.220062       0.110804       1.516269 0.11787246E+02  0.12648978E+03                                 2.104041                            1.942011      -1.296734       2.230264                    0.996151       3.976526      11.342896       0.475708       1.199837      -0.726152      -0.043558      -0.024045       0.001055       0.049765       0.007280      -0.000301       0.001013       0.013646      -0.048555      -0.016262      -0.001809       0.018071              2.185542       2.816954       0.495529       0.013466       2.215003      -0.004892       1.524670          -0.000005
          290              H      15.411123      20.229051      16.401318       0.112223       1.515099 0.11776250E+02  0.12631584E+03                                 2.102034                            1.940448      -1.298375       2.230212                    0.996126       3.964113      11.297255       0.476241       1.199025      -0.726427       0.043305       0.008557       0.022543       0.049565       0.002966       0.006533       0.005158       0.029075      -0.002299      -0.015929      -0.002014       0.017943              2.183423       2.811970       0.152879       0.466840       1.572392       0.174045       2.165906          -0.000004
          291              H      15.408883      19.438072      14.089101       0.110239       1.510362 0.11721841E+02  0.12554116E+03                                 2.093179                            1.932374      -1.279017       2.236626                    0.996213       3.968590      11.288024       0.478738       1.194587      -0.727365       0.043187      -0.006002      -0.023787       0.049669      -0.001810      -0.007144       0.004872       0.029466      -0.001867      -0.015976      -0.002210       0.018185              2.174761       2.793190      -0.137351      -0.473543       1.559387       0.165883       2.171705          -0.000004
          292              H      11.102262      14.473996      10.264057       0.112495       1.516523 0.11801116E+02  0.12668482E+03                                 2.106209                            1.944823      -1.299353       2.230587                    0.996195       3.965857      11.317146       0.474718       1.201900      -0.725789      -0.043349       0.024809       0.001408       0.049966      -0.007306      -0.000769       0.001304       0.013455      -0.047991      -0.016097      -0.001878       0.017975              2.187279       2.818127      -0.491566      -0.027856       2.214852       0.004601       1.528858          -0.000004
          293              H      16.579632      22.233322      19.113230       0.446424       0.455929 0.28493810E+01  0.22283214E+02                                 1.127276                            1.112417      -1.244186       2.502743                    0.999911       2.104237       5.811916       0.480909       1.628604      -0.647299       0.000304       0.018496      -0.021786       0.028580      -0.000119      -0.000062      -0.012379      -0.008303       0.021056      -0.008966      -0.007647       0.016613              1.144593       1.164121       0.000264      -0.000472       1.128775      -0.082656       1.140881          -0.000000
          294              H       9.967516      17.667579      11.496874       0.446667       0.450760 0.28075570E+01  0.21883247E+02                                 1.119893                            1.104996      -1.245144       2.502268                    0.999909       2.102937       5.805718       0.481836       1.630887      -0.646832       0.000156      -0.015403       0.024446       0.028895       0.000041      -0.000001      -0.011796      -0.007803       0.023741      -0.008523      -0.007857       0.016380              1.137785       1.160293      -0.000432       0.000398       1.077596      -0.067238       1.175468          -0.000000
          295              H      15.404924      14.468579      10.270560       0.111405       1.522592 0.11854891E+02  0.12735787E+03                                 2.108225                            1.946349      -1.298553       2.229605                    0.996239       3.971591      11.323547       0.475776       1.198327      -0.726609       0.043582       0.024115       0.001734       0.049840       0.007170       0.000790       0.001612       0.014184      -0.047452      -0.015972      -0.002075       0.018047              2.189608       2.820279       0.490326       0.031603       2.219243       0.006541       1.529300          -0.000004
          296              H      17.719016      19.443642      14.088694       0.110487       1.511118 0.11732903E+02  0.12571294E+03                                 2.095495                            1.934514      -1.284642       2.234054                    0.996216       3.971497      11.305640       0.477927       1.196106      -0.726997      -0.043265      -0.005668      -0.023402       0.049514       0.001700       0.007117       0.004934       0.029628      -0.001282      -0.016158      -0.002004       0.018162              2.177134       2.795531       0.134852       0.474625       1.559546       0.164709       2.176325          -0.000005
          297              H      17.711278      20.219616      16.398270       0.112018       1.514890 0.11778417E+02  0.12633673E+03                                 2.101289                            1.940164      -1.290178       2.233360                    0.996060       3.965156      11.297741       0.476477       1.198454      -0.726561      -0.043961       0.008050       0.022454       0.050016      -0.002871      -0.006566       0.005163       0.029297      -0.001696      -0.016099      -0.001873       0.017972              2.182258       2.815029      -0.148342      -0.465776       1.569724       0.169574       2.162022          -0.000004
          298              H      22.011818      25.262904      20.214373       0.110593       1.513127 0.11756374E+02  0.12604929E+03                                 2.099083                            1.937776      -1.298114       2.229115                    0.996206       3.973856      11.322594       0.476952       1.197746      -0.726622       0.043328      -0.023920       0.000549       0.049496      -0.007134       0.000271       0.001164       0.014003      -0.047090      -0.015799      -0.002046       0.017845              2.180547       2.802905      -0.491147      -0.016687       2.218033      -0.002670       1.520704          -0.000004
          299              H      24.318912      25.261686      20.220062       0.110804       1.516269 0.11787246E+02  0.12648978E+03                                 2.104041                            1.942011      -1.296734       2.230264                    0.996151       3.976526      11.342896       0.475708       1.199837      -0.726152      -0.043558      -0.024045       0.001055       0.049765       0.007280      -0.000301       0.001013       0.013646      -0.048555      -0.016262      -0.001809       0.018071              2.185542       2.816954       0.495529       0.013466       2.215003      -0.004892       1.524670          -0.000004
          300              H      22.019623      20.229051      16.401318       0.112223       1.515099 0.11776257E+02  0.12631593E+03                                 2.102035                            1.940448      -1.298375       2.230211                    0.996126       3.964114      11.297258       0.476241       1.199025      -0.726427       0.043305       0.008557       0.022543       0.049565       0.002966       0.006533       0.005158       0.029075      -0.002299      -0.015929      -0.002014       0.017943              2.183423       2.811971       0.152879       0.466841       1.572392       0.174045       2.165907          -0.000004
          301              H      22.017383      19.438072      14.089101       0.110239       1.510361 0.11721829E+02  0.12554102E+03                                 2.093179                            1.932374      -1.279017       2.236626                    0.996213       3.968588      11.288020       0.478738       1.194588      -0.727365       0.043187      -0.006002      -0.023787       0.049669      -0.001810      -0.007144       0.004872       0.029466      -0.001867      -0.015976      -0.002210       0.018185              2.174760       2.793190      -0.137351      -0.473543       1.559387       0.165883       2.171705          -0.000004
          302              H      17.710762      14.473996      10.264057       0.112495       1.516522 0.11801111E+02  0.12668477E+03                                 2.106209                            1.944823      -1.299353       2.230587                    0.996195       3.965856      11.317145       0.474718       1.201901      -0.725789      -0.043349       0.024809       0.001408       0.049966      -0.007306      -0.000769       0.001304       0.013455      -0.047991      -0.016097      -0.001878       0.017975              2.187280       2.818128      -0.491566      -0.027856       2.214853       0.004601       1.528858          -0.000004
          303              H      23.188132      22.233322      19.113230       0.446425       0.455929 0.28493791E+01  0.22283195E+02                                 1.127275                            1.112416      -1.244186       2.502743                    0.999911       2.104236       5.811912       0.480910       1.628603      -0.647299       0.000304       0.018496      -0.021786       0.028580      -0.000119      -0.000062      -0.012379      -0.008303       0.021055      -0.008966      -0.007647       0.016613              1.144592       1.164121       0.000264      -0.000472       1.128775      -0.082655       1.140881          -0.000000
          304              H      16.576016      17.667579      11.496874       0.446667       0.450760 0.28075562E+01  0.21883239E+02                                 1.119893                            1.104995      -1.245144       2.502268                    0.999909       2.102937       5.805717       0.481836       1.630887      -0.646832       0.000156      -0.015403       0.024446       0.028895       0.000041      -0.000001      -0.011796      -0.007803       0.023741      -0.008523      -0.007857       0.016380              1.137785       1.160292      -0.000432       0.000398       1.077595      -0.067238       1.175467          -0.000000

******************************************************
Auxiliary information for the entire system
The total spin magnetic moment of the unit cell is   0.000002
The total net atomic charge of the unit cell is   0.000011
Accuracy of reproducing the electrostatic potential in the unit cell:
  The inner radius (bohr) =    5.0000
  The outer radius (bohr) =   12.0000
  Valid grid points have density less than (e/(bohr^3)) =    0.0001
  The number of valid grid points were=       442312
  The rms potential error without charges in kcal/mol is=      1.13703
  The rms potential error with partial charges in kcal/mol is=      0.30738
  The RRMSE value at monopole order=      0.27033
  The rms potential error with partial charges and cloud penetration in kcal/mol is=      0.28409
  The RRMSE value at monopole order with cloud penetration is=      0.24985
  The rms potential error with partial charges and atomic dipoles in kcal/mol is=      0.36356
  The RRMSE value at dipole order=      0.31975
  The rms potential error with partial charges, atomic dipoles and cloud penetration in kcal/mol is=      0.35379
  The RRMSE value at dipole order with cloud penetration=      0.31115

******************************************************
The electron densities and ab initio electrostatic potential were computed in VASP using the PBE functional and
projector augmented wave method. See the main text of the journal article for a description of computational details.
The atomic charges, dipoles, and quadrupoles were computed with the DDEC6 method as described in
(a) T. A. Manz and N. Gabaldon Limas, RSC Adv. 6 (2016) 47771-47801 DOI: 10.1039/c6ra04656h
(b) N. Gabaldon Limas and T. A. Manz, RSC Adv. 8 (2018) 2678-2707 DOI: 10.1039/c7ra11829e.
For each atom in the material, the electron cloud parameters were fit to the spherically averaged atom-in-material
electron density using radial positions for which this density was between 10^-4 and 10^-2 electrons per cubic bohr.
The polarizabilities, dispersion coefficients, and quantum Drude oscillator (QDO) parameters were fit using the MCLF method.
The magnetic structure of the system was optimized in VASP from the default ferromagnetic initial guess using spin polarization.
The atomic spin moments (ASMs) were computed on this optimized magnetic structure using the DDEC6 partition as inputs
to the method of T. A. Manz and D. S. Sholl, J. Chem. Theory Comput. 7 (2011) 4146-4164 DOI: 10.1021/ct200539n.
The RMSE and RRMSE were computed using a uniform grid with Ewald summation.
