# Supplementary material for: A collection of forcefield precursors for metal–organic frameworks
Source: RSC Adv. 2019 Nov 13;9(63):36492–507. doi: 10.1039/c9ra07327b (PMC9075174; doi:10.1039/c9ra07327b)
Supplement: RA-009-C9RA07327B-s5557 [file RA-009-C9RA07327B-s5557.xyz]

  648
jmolscript: load "" {1 1 1} spacegroup "x,y,z" unitcell [{     13.737700     0.000000     0.000000 }, {      0.000000    27.394000     0.000000 }, {      0.000000     0.000000    45.072000 }]
Zn    11.388553     7.038888    36.810302     0.463427
Zn    11.712626    12.437698     3.664354     0.445114
Zn     1.704436    14.408696    26.375233     0.462261
Zn     2.349147     6.658112    14.274302     0.463429
Zn     2.025074     1.259302    26.200354     0.445113
Zn    12.033264    26.682304     3.839233     0.462260
Zn     4.519703    20.355112    30.797698     0.463429
Zn     4.843776    14.956302    18.871646     0.445114
Zn     8.573286    12.985304    41.232767     0.462263
Zn     9.217997    20.735888     8.261698     0.463427
Zn     8.893924    26.134698    41.407646     0.445116
Zn     5.164414     0.711696    18.696767     0.462260
Zn     2.349147    20.355112     8.261698     0.463427
Zn     2.025074    14.956302    41.407646     0.445115
Zn    12.033264    12.985304    18.696767     0.462260
Zn    11.388553    20.735888    30.797698     0.463429
Zn    11.712626    26.134698    18.871646     0.445114
Zn     1.704436     0.711696    41.232767     0.462263
Zn     9.217997     7.038888    14.274302     0.463429
Zn     8.893924    12.437698    26.200354     0.445113
Zn     5.164414    14.408696     3.839233     0.462260
Zn     4.519703     6.658112    36.810302     0.463427
Zn     4.843776     1.259302     3.664354     0.445115
Zn     8.573286    26.682304    26.375233     0.462261
H      0.522033     7.453907    37.630613     0.084827
H      1.737819     8.514055    39.253205     0.122673
H     12.023235     9.637209    40.947912     0.120982
H     10.892622     8.640068    39.239683     0.093579
H     10.984665    11.423298     0.942005     0.082113
H     12.042468    10.691878    44.075909     0.134139
H      1.677373    12.371130     0.356069     0.123021
H      0.574236    12.916271     2.330222     0.089703
H      6.629814    12.639592    43.508002     0.087361
H      4.489480    11.864341    43.891114     0.122735
H      4.342487    10.661745    40.041965     0.126059
H      6.473204    11.442474    39.758011     0.092623
H      0.839373     2.194259    28.791994     0.093905
H      0.443728     4.109100    29.968373     0.137405
H      1.417731     6.229396    26.664595     0.132504
H      1.816124     4.215937    25.578360     0.092758
H      1.445206    11.480825    25.700054     0.089945
H      1.178695     9.434494    26.759246     0.125693
H      0.585226    11.393165    30.220776     0.135275
H      0.934164    13.362793    29.093976     0.093634
H     12.383163     9.248214    35.038973     0.098722
H     13.168959     9.538591    32.898053     0.130608
H     -0.002748     5.569200    32.690722     0.127403
H     12.961520     5.391139    34.845163     0.093287
H     13.215667     6.243093    15.094613     0.084829
H     11.999881     5.182945    16.717205     0.122673
H      1.714465     4.059791    18.411912     0.120983
H      2.845078     5.056932    16.703683     0.093579
H      2.753035     2.273702    23.478005     0.082114
H      1.695232     3.005122    21.539909     0.134138
H     12.060327     1.325870    22.892069     0.123021
H     13.163464     0.780729    24.866222     0.089706
H      7.107886     1.057408    20.972002     0.087363
H      9.248220     1.832659    21.355114     0.122737
H      9.395213     3.035255    17.505965     0.126061
H      7.264496     2.254526    17.222011     0.092625
H     12.898327    11.502741     6.255994     0.093906
H     13.293972     9.587900     7.432373     0.137404
H     12.319969     7.467604     4.128595     0.132509
H     11.921576     9.481063     3.042360     0.092763
H     12.292494     2.216175     3.164054     0.089949
H     12.559005     4.262506     4.223246     0.125697
H     13.152474     2.303835     7.684776     0.135270
H     12.803536     0.334207     6.557976     0.093630
H      1.354537     4.448786    12.502973     0.098718
H      0.568741     4.158409    10.362053     0.130610
H      0.002748     8.127800    10.154722     0.127407
H      0.776180     8.305861    12.309163     0.093287
H      7.390883    19.940093    29.977387     0.084829
H      8.606669    18.879945    28.354795     0.122673
H      5.154385    17.756791    26.660088     0.120982
H      4.023772    18.753932    28.368317     0.093579
H      4.115815    15.970702    21.593995     0.082114
H      5.173618    16.702122    23.532091     0.134139
H      8.546223    15.022870    22.179931     0.123021
H      7.443086    14.477729    20.205778     0.089705
H     13.498664    14.754408    24.099998     0.087361
H     11.358330    15.529659    23.716886     0.122735
H     11.211337    16.732255    27.566035     0.126061
H     13.342054    15.951526    27.849989     0.092626
H      7.708223    25.199741    38.816006     0.093904
H      7.312578    23.284900    37.639627     0.137403
H      8.286581    21.164604    40.943405     0.132505
H      8.684974    23.178063    42.029640     0.092757
H      8.314056    15.913175    41.907946     0.089946
H      8.047545    17.959506    40.848754     0.125694
H      7.454076    16.000835    37.387224     0.135269
H      7.803014    14.031207    38.514024     0.093630
H      5.514313    18.145786    32.569027     0.098717
H      6.300109    17.855409    34.709947     0.130608
H      6.866102    21.824800    34.917278     0.127407
H      6.092670    22.002861    32.762837     0.093287
H      6.346817    21.150907     7.441387     0.084827
H      5.131031    22.211055     5.818795     0.122674
H      8.583315    23.334209     4.124088     0.120985
H      9.713928    22.337068     5.832317     0.093580
H      9.621885    25.120298    44.129995     0.082113
H      8.564082    24.388878     0.996091     0.134137
H      5.191477    26.068130    44.715931     0.123021
H      6.294614    26.613271    42.741778     0.089705
H      0.239036    26.336592     1.563998     0.087364
H      2.379370    25.561341     1.180886     0.122738
H      2.526363    24.358745     5.030035     0.126059
H      0.395646    25.139474     5.313989     0.092623
H      6.029477    15.891259    16.280006     0.093905
H      6.425122    17.806100    15.103627     0.137404
H      5.451119    19.926396    18.407405     0.132507
H      5.052726    17.912937    19.493640     0.092760
H      5.423644    25.177825    19.371946     0.089946
H      5.690155    23.131494    18.312754     0.125695
H      6.283624    25.090165    14.851224     0.135275
H      5.934686    27.059793    15.978024     0.093632
H      8.223387    22.945214    10.033027     0.098723
H      7.437591    23.235591    12.173947     0.130610
H      6.871598    19.266200    12.381278     0.127403
H      7.645030    19.088139    10.226837     0.093287
H     13.215667    19.940093     7.441387     0.084827
H     11.999881    18.879945     5.818795     0.122674
H      1.714465    17.756791     4.124088     0.120985
H      2.845078    18.753932     5.832317     0.093580
H      2.753035    15.970702    44.129995     0.082113
H      1.695232    16.702122     0.996091     0.134137
H     12.060327    15.022870    44.715931     0.123021
H     13.163464    14.477729    42.741778     0.089705
H      7.107886    14.754408     1.563998     0.087364
H      9.248220    15.529659     1.180886     0.122738
H      9.395213    16.732255     5.030035     0.126059
H      7.264496    15.951526     5.313989     0.092623
H     12.898327    25.199741    16.280006     0.093904
H     13.293972    23.284900    15.103627     0.137404
H     12.319969    21.164604    18.407405     0.132507
H     11.921576    23.178063    19.493640     0.092760
H     12.292494    15.913175    19.371946     0.089947
H     12.559005    17.959506    18.312754     0.125695
H     13.152474    16.000835    14.851224     0.135275
H     12.803536    14.031207    15.978024     0.093632
H      1.354537    18.145786    10.033027     0.098722
H      0.568741    17.855409    12.173947     0.130609
H      0.002748    21.824800    12.381278     0.127403
H      0.776180    22.002861    10.226837     0.093287
H      0.522033    21.150907    29.977387     0.084829
H      1.737819    22.211055    28.354795     0.122673
H     12.023235    23.334209    26.660088     0.120982
H     10.892622    22.337068    28.368317     0.093579
H     10.984665    25.120298    21.593995     0.082114
H     12.042468    24.388878    23.532091     0.134139
H      1.677373    26.068130    22.179931     0.123021
H      0.574236    26.613271    20.205778     0.089705
H      6.629814    26.336592    24.099998     0.087361
H      4.489480    25.561341    23.716886     0.122735
H      4.342487    24.358745    27.566035     0.126061
H      6.473204    25.139474    27.849989     0.092626
H      0.839373    15.891259    38.816006     0.093904
H      0.443728    17.806100    37.639627     0.137403
H      1.417731    19.926396    40.943405     0.132506
H      1.816124    17.912937    42.029640     0.092758
H      1.445206    25.177825    41.907946     0.089946
H      1.178695    23.131494    40.848754     0.125694
H      0.585226    25.090165    37.387224     0.135268
H      0.934164    27.059793    38.514024     0.093630
H     12.383163    22.945214    32.569027     0.098717
H     13.168959    23.235591    34.709947     0.130608
H     -0.002748    19.266200    34.917278     0.127407
H     12.961520    19.088139    32.762837     0.093287
H      6.346817     7.453907    15.094613     0.084829
H      5.131031     8.514055    16.717205     0.122673
H      8.583315     9.637209    18.411912     0.120983
H      9.713928     8.640068    16.703683     0.093579
H      9.621885    11.423298    23.478005     0.082114
H      8.564082    10.691878    21.539909     0.134138
H      5.191477    12.371130    22.892069     0.123021
H      6.294614    12.916271    24.866222     0.089706
H      0.239036    12.639592    20.972002     0.087362
H      2.379370    11.864341    21.355114     0.122737
H      2.526363    10.661745    17.505965     0.126061
H      0.395646    11.442474    17.222011     0.092625
H      6.029477     2.194259     6.255994     0.093905
H      6.425122     4.109100     7.432373     0.137404
H      5.451119     6.229396     4.128595     0.132508
H      5.052726     4.215937     3.042360     0.092762
H      5.423644    11.480825     3.164054     0.089949
H      5.690155     9.434494     4.223246     0.125697
H      6.283624    11.393165     7.684776     0.135270
H      5.934686    13.362793     6.557976     0.093630
H      8.223387     9.248214    12.502973     0.098718
H      7.437591     9.538591    10.362053     0.130610
H      6.871598     5.569200    10.154722     0.127407
H      7.645030     5.391139    12.309163     0.093288
H      7.390883     6.243093    37.630613     0.084827
H      8.606669     5.182945    39.253205     0.122673
H      5.154385     4.059791    40.947912     0.120982
H      4.023772     5.056932    39.239683     0.093579
H      4.115815     2.273702     0.942005     0.082113
H      5.173618     3.005122    44.075909     0.134138
H      8.546223     1.325870     0.356069     0.123021
H      7.443086     0.780729     2.330222     0.089703
H     13.498664     1.057408    43.508002     0.087361
H     11.358330     1.832659    43.891114     0.122734
H     11.211337     3.035255    40.041965     0.126059
H     13.342054     2.254526    39.758011     0.092623
H      7.708223    11.502741    28.791994     0.093905
H      7.312578     9.587900    29.968373     0.137405
H      8.286581     7.467604    26.664595     0.132504
H      8.684974     9.481063    25.578360     0.092758
H      8.314056     2.216175    25.700054     0.089945
H      8.047545     4.262506    26.759246     0.125693
H      7.454076     2.303835    30.220776     0.135275
H      7.803014     0.334207    29.093976     0.093634
H      5.514313     4.448786    35.038973     0.098722
H      6.300109     4.158409    32.898053     0.130608
H      6.866102     8.127800    32.690722     0.127403
H      6.092670     8.305861    34.845163     0.093287
C      0.060446     7.927824    38.315707     0.095371
C      0.788544     8.533231    39.284755    -0.138214
C      0.136003     9.179729    40.321411     0.063695
C     12.512297     9.196166    40.262818    -0.136018
C     11.841897     8.601716    39.253205     0.100301
C     11.914707    11.584923     0.842846     0.089227
C     12.532904    11.160316    44.738467    -0.146035
C      0.123639    11.434256    44.571701     0.069093
C      0.767937    12.124584     0.473256    -0.151145
C      0.098911    12.472488     1.636114     0.078265
C      6.154490    12.234160    42.795864     0.089670
C      4.878257    11.776681    43.030238    -0.145738
C      4.165271    11.190449    41.998090     0.060286
C      4.795831    11.069915    40.772131    -0.132196
C      6.062447    11.538353    40.609872     0.094267
C      0.891577     9.870058    41.398632     0.375929
C      0.844869    10.946642    43.372786     0.368547
C      2.747540    10.779539    42.187392     0.368357
C      0.974003     3.032516    28.363810     0.096481
C      0.736341     4.155670    29.066933    -0.143499
C      0.927295     5.374703    28.444939     0.056632
C      1.311950     5.404836    27.124330    -0.157506
C      1.539996     4.202240    26.488814     0.095058
C      1.292718    11.461650    26.637552     0.098653
C      1.111380    10.239877    27.264053    -0.150203
C      0.836626    10.190568    28.602691     0.053468
C      0.773433    11.379468    29.292293    -0.145700
C      0.986367    12.546452    28.611706     0.104228
C     12.640058     8.483922    34.534166     0.095267
C     13.111261     8.664722    33.267643    -0.149726
C     13.502785     7.579920    32.532970     0.052290
C     13.443713     6.347190    33.150456    -0.151016
C     12.968389     6.243093    34.430501     0.107265
C      0.711613     6.659481    29.193134     0.373241
C      0.681390     8.886614    29.278771     0.387292
C      0.186833     7.673059    31.104187     0.384568
C     13.677254     5.769176    15.779707     0.095374
C     12.949156     5.163769    16.748755    -0.138212
C     13.601697     4.517271    17.785411     0.063693
C      1.225403     4.500834    17.726818    -0.136019
C      1.895803     5.095284    16.717205     0.100303
C      1.822993     2.112077    23.378846     0.089230
C      1.204796     2.536684    22.202467    -0.146035
C     13.614061     2.262744    22.035701     0.069092
C     12.969763     1.572416    23.009256    -0.151142
C     13.638789     1.224512    24.172114     0.078267
C      7.583210     1.462840    20.259864     0.089673
C      8.859443     1.920319    20.494238    -0.145736
C      9.572429     2.506551    19.462090     0.060285
C      8.941869     2.627085    18.236131    -0.132195
C      7.675253     2.158647    18.073872     0.094268
C     12.846123     3.826942    18.862632     0.375929
C     12.892831     2.750358    20.836786     0.368549
C     10.990160     2.917461    19.651392     0.368357
C     12.763697    10.664484     5.827810     0.096481
C     13.001359     9.541330     6.530933    -0.143502
C     12.810405     8.322297     5.908939     0.056630
C     12.425750     8.292164     4.588330    -0.157506
C     12.197704     9.494760     3.952814     0.095060
C     12.444982     2.235350     4.101552     0.098654
C     12.626320     3.457123     4.728053    -0.150202
C     12.901074     3.506432     6.066691     0.053466
C     12.964267     2.317532     6.756293    -0.145701
C     12.751333     1.150548     6.075706     0.104229
C      1.097642     5.213078    11.998166     0.095266
C      0.626439     5.032278    10.731643    -0.149724
C      0.234915     6.117080     9.996970     0.052295
C      0.293987     7.349810    10.614456    -0.151016
C      0.769311     7.453907    11.894501     0.107264
C     13.026087     7.037519     6.657134     0.373243
C     13.056310     4.810386     6.742771     0.387294
C     13.550867     6.023941     8.568187     0.384567
C      6.929296    19.466176    29.292293     0.095373
C      7.657394    18.860769    28.323245    -0.138212
C      7.004853    18.214271    27.286589     0.063693
C      5.643447    18.197834    27.345182    -0.136020
C      4.973047    18.792284    28.354795     0.100302
C      5.045857    15.809077    21.693154     0.089229
C      5.664054    16.233684    22.869533    -0.146034
C      6.992489    15.959744    23.036299     0.069093
C      7.636787    15.269416    22.062744    -0.151143
C      6.967761    14.921512    20.899886     0.078265
C     13.023340    15.159840    24.812136     0.089672
C     11.747107    15.617319    24.577762    -0.145737
C     11.034121    16.203551    25.609910     0.060285
C     11.664681    16.324085    26.835869    -0.132195
C     12.931297    15.855647    26.998128     0.094268
C      7.760427    17.523942    26.209368     0.375929
C      7.713719    16.447358    24.235214     0.368547
C      9.616390    16.614461    25.420608     0.368357
C      7.842853    24.361484    39.244190     0.096480
C      7.605191    23.238330    38.541067    -0.143502
C      7.796145    22.019297    39.163061     0.056629
C      8.180800    21.989164    40.483670    -0.157507
C      8.408846    23.191760    41.119186     0.095059
C      8.161568    15.932350    40.970448     0.098654
C      7.980230    17.154123    40.343947    -0.150201
C      7.705476    17.203432    39.005309     0.053465
C      7.642283    16.014532    38.315707    -0.145700
C      7.855217    14.847548    38.996294     0.104229
C      5.771208    18.910078    33.073834     0.095265
C      6.242411    18.729278    34.340357    -0.149724
C      6.633935    19.814080    35.075030     0.052294
C      6.574863    21.046810    34.457544    -0.151016
C      6.099539    21.150907    33.177499     0.107264
C      7.580463    20.734519    38.414866     0.373244
C      7.550240    18.507386    38.329229     0.387294
C      7.055683    19.720941    36.503813     0.384567
C      6.808404    21.624824     6.756293     0.095371
C      6.080306    22.230231     5.787245    -0.138213
C      6.732847    22.876729     4.750589     0.063695
C      8.094253    22.893166     4.809182    -0.136018
C      8.764653    22.298716     5.818795     0.100302
C      8.691843    25.281923    44.229154     0.089230
C      8.073646    24.857316     0.333533    -0.146036
C      6.745211    25.131256     0.500299     0.069092
C      6.100913    25.821584    44.598744    -0.151143
C      6.769939    26.169488    43.435886     0.078268
C      0.714360    25.931160     2.276136     0.089672
C      1.990593    25.473681     2.041762    -0.145736
C      2.703579    24.887449     3.073910     0.060286
C      2.073019    24.766915     4.299869    -0.132196
C      0.806403    25.235353     4.462128     0.094267
C      5.977273    23.567058     3.673368     0.375929
C      6.023981    24.643642     1.699214     0.368549
C      4.121310    24.476539     2.884608     0.368357
C      5.894847    16.729516    16.708190     0.096481
C      6.132509    17.852670    16.005067    -0.143498
C      5.941555    19.071703    16.627061     0.056632
C      5.556900    19.101836    17.947670    -0.157506
C      5.328854    17.899240    18.583186     0.095059
C      5.576132    25.158650    18.434448     0.098652
C      5.757470    23.936877    17.807947    -0.150203
C      6.032224    23.887568    16.469309     0.053467
C      6.095417    25.076468    15.779707    -0.145701
C      5.882483    26.243452    16.460294     0.104228
C      7.966492    22.180922    10.537834     0.095267
C      7.495289    22.361722    11.804357    -0.149725
C      7.103765    21.276920    12.539030     0.052291
C      7.162837    20.044190    11.921544    -0.151015
C      7.638161    19.940093    10.641499     0.107265
C      6.157237    20.356481    15.878866     0.373241
C      6.187460    22.583614    15.793229     0.387293
C      6.682017    21.370059    13.967813     0.384569
C     13.677254    19.466176     6.756293     0.095372
C     12.949156    18.860769     5.787245    -0.138213
C     13.601697    18.214271     4.750589     0.063696
C      1.225403    18.197834     4.809182    -0.136018
C      1.895803    18.792284     5.818795     0.100303
C      1.822993    15.809077    44.229154     0.089230
C      1.204796    16.233684     0.333533    -0.146036
C     13.614061    15.959744     0.500299     0.069092
C     12.969763    15.269416    44.598744    -0.151143
C     13.638789    14.921512    43.435886     0.078268
C      7.583210    15.159840     2.276136     0.089672
C      8.859443    15.617319     2.041762    -0.145735
C      9.572429    16.203551     3.073910     0.060286
C      8.941869    16.324085     4.299869    -0.132196
C      7.675253    15.855647     4.462128     0.094267
C     12.846123    17.523942     3.673368     0.375929
C     12.892831    16.447358     1.699214     0.368549
C     10.990160    16.614461     2.884608     0.368358
C     12.763697    24.361484    16.708190     0.096481
C     13.001359    23.238330    16.005067    -0.143498
C     12.810405    22.019297    16.627061     0.056632
C     12.425750    21.989164    17.947670    -0.157506
C     12.197704    23.191760    18.583186     0.095059
C     12.444982    15.932350    18.434448     0.098652
C     12.626320    17.154123    17.807947    -0.150204
C     12.901074    17.203432    16.469309     0.053467
C     12.964267    16.014532    15.779707    -0.145701
C     12.751333    14.847548    16.460294     0.104228
C      1.097642    18.910078    10.537834     0.095267
C      0.626439    18.729278    11.804357    -0.149725
C      0.234915    19.814080    12.539030     0.052291
C      0.293987    21.046810    11.921544    -0.151015
C      0.769311    21.150907    10.641499     0.107265
C     13.026087    20.734519    15.878866     0.373241
C     13.056310    18.507386    15.793229     0.387293
C     13.550867    19.720941    13.967813     0.384569
C      0.060446    21.624824    29.292293     0.095373
C      0.788544    22.230231    28.323245    -0.138213
C      0.136003    22.876729    27.286589     0.063693
C     12.512297    22.893166    27.345182    -0.136020
C     11.841897    22.298716    28.354795     0.100302
C     11.914707    25.281923    21.693154     0.089229
C     12.532904    24.857316    22.869533    -0.146034
C      0.123639    25.131256    23.036299     0.069093
C      0.767937    25.821584    22.062744    -0.151143
C      0.098911    26.169488    20.899886     0.078265
C      6.154490    25.931160    24.812136     0.089671
C      4.878257    25.473681    24.577762    -0.145737
C      4.165271    24.887449    25.609910     0.060285
C      4.795831    24.766915    26.835869    -0.132195
C      6.062447    25.235353    26.998128     0.094268
C      0.891577    23.567058    26.209368     0.375929
C      0.844869    24.643642    24.235214     0.368547
C      2.747540    24.476539    25.420608     0.368356
C      0.974003    16.729516    39.244190     0.096480
C      0.736341    17.852670    38.541067    -0.143502
C      0.927295    19.071703    39.163061     0.056629
C      1.311950    19.101836    40.483670    -0.157507
C      1.539996    17.899240    41.119186     0.095059
C      1.292718    25.158650    40.970448     0.098654
C      1.111380    23.936877    40.343947    -0.150201
C      0.836626    23.887568    39.005309     0.053465
C      0.773433    25.076468    38.315707    -0.145700
C      0.986367    26.243452    38.996294     0.104229
C     12.640058    22.180922    33.073834     0.095265
C     13.111261    22.361722    34.340357    -0.149724
C     13.502785    21.276920    35.075030     0.052294
C     13.443713    20.044190    34.457544    -0.151016
C     12.968389    19.940093    33.177499     0.107264
C      0.711613    20.356481    38.414866     0.373244
C      0.681390    22.583614    38.329229     0.387294
C      0.186833    21.370059    36.503813     0.384567
C      6.808404     7.927824    15.779707     0.095374
C      6.080306     8.533231    16.748755    -0.138212
C      6.732847     9.179729    17.785411     0.063693
C      8.094253     9.196166    17.726818    -0.136019
C      8.764653     8.601716    16.717205     0.100303
C      8.691843    11.584923    23.378846     0.089230
C      8.073646    11.160316    22.202467    -0.146035
C      6.745211    11.434256    22.035701     0.069092
C      6.100913    12.124584    23.009256    -0.151142
C      6.769939    12.472488    24.172114     0.078267
C      0.714360    12.234160    20.259864     0.089673
C      1.990593    11.776681    20.494238    -0.145736
C      2.703579    11.190449    19.462090     0.060285
C      2.073019    11.069915    18.236131    -0.132195
C      0.806403    11.538353    18.073872     0.094268
C      5.977273     9.870058    18.862632     0.375929
C      6.023981    10.946642    20.836786     0.368549
C      4.121310    10.779539    19.651392     0.368357
C      5.894847     3.032516     5.827810     0.096480
C      6.132509     4.155670     6.530933    -0.143502
C      5.941555     5.374703     5.908939     0.056629
C      5.556900     5.404836     4.588330    -0.157506
C      5.328854     4.202240     3.952814     0.095060
C      5.576132    11.461650     4.101552     0.098654
C      5.757470    10.239877     4.728053    -0.150202
C      6.032224    10.190568     6.066691     0.053466
C      6.095417    11.379468     6.756293    -0.145701
C      5.882483    12.546452     6.075706     0.104229
C      7.966492     8.483922    11.998166     0.095266
C      7.495289     8.664722    10.731643    -0.149724
C      7.103765     7.579920     9.996970     0.052295
C      7.162837     6.347190    10.614456    -0.151016
C      7.638161     6.243093    11.894501     0.107264
C      6.157237     6.659481     6.657134     0.373243
C      6.187460     8.886614     6.742771     0.387293
C      6.682017     7.673059     8.568187     0.384567
C      6.929296     5.769176    38.315707     0.095370
C      7.657394     5.163769    39.284755    -0.138214
C      7.004853     4.517271    40.321411     0.063694
C      5.643447     4.500834    40.262818    -0.136019
C      4.973047     5.095284    39.253205     0.100301
C      5.045857     2.112077     0.842846     0.089227
C      5.664054     2.536684    44.738467    -0.146035
C      6.992489     2.262744    44.571701     0.069093
C      7.636787     1.572416     0.473256    -0.151145
C      6.967761     1.224512     1.636114     0.078265
C     13.023340     1.462840    42.795864     0.089670
C     11.747107     1.920319    43.030238    -0.145738
C     11.034121     2.506551    41.998090     0.060286
C     11.664681     2.627085    40.772131    -0.132196
C     12.931297     2.158647    40.609872     0.094266
C      7.760427     3.826942    41.398632     0.375929
C      7.713719     2.750358    43.372786     0.368547
C      9.616390     2.917461    42.187392     0.368356
C      7.842853    10.664484    28.363810     0.096481
C      7.605191     9.541330    29.066933    -0.143499
C      7.796145     8.322297    28.444939     0.056632
C      8.180800     8.292164    27.124330    -0.157506
C      8.408846     9.494760    26.488814     0.095058
C      8.161568     2.235350    26.637552     0.098653
C      7.980230     3.457123    27.264053    -0.150203
C      7.705476     3.506432    28.602691     0.053468
C      7.642283     2.317532    29.292293    -0.145700
C      7.855217     1.150548    28.611706     0.104228
C      5.771208     5.213078    34.534166     0.095267
C      6.242411     5.032278    33.267643    -0.149725
C      6.633935     6.117080    32.532970     0.052290
C      6.574863     7.349810    33.150456    -0.151016
C      6.099539     7.453907    34.430501     0.107265
C      7.580463     7.037519    29.193134     0.373241
C      7.550240     4.810386    29.278771     0.387292
C      7.055683     6.023941    31.104187     0.384568
I     11.195539     4.555622    37.293024    -0.462199
I      9.263606     8.403657    36.406457    -0.469241
I      9.204671    12.116366     3.480460    -0.466675
I     12.935418    14.233648     4.940793    -0.424402
I      2.756470    13.859172    24.113069    -0.451643
I      2.879697    15.739771    28.143408    -0.458592
I      2.542161     9.141378    14.757024    -0.462211
I      4.474094     5.293343    13.870457    -0.469245
I      4.533029     1.580634    26.016460    -0.466670
I      0.802282    26.857352    27.476793    -0.424374
I     10.981230    27.231828     1.577069    -0.451630
I     10.858003    25.351229     5.607408    -0.458600
I      4.326689    22.838378    30.314976    -0.462209
I      2.394756    18.990343    31.201543    -0.469242
I      2.335821    15.277634    19.055540    -0.466664
I      6.066568    13.160352    17.595207    -0.424362
I      9.625320    13.534828    43.494931    -0.451638
I      9.748547    11.654229    39.464592    -0.458596
I      9.411011    18.252622     7.778976    -0.462204
I     11.342944    22.100657     8.665543    -0.469245
I     11.401879    25.813366    41.591540    -0.466690
I      7.671132     0.536648    40.131207    -0.424411
I      4.112380     0.162172    20.958931    -0.451637
I      3.989153     2.042771    16.928592    -0.458598
I      2.542161    22.838378     7.778976    -0.462203
I      4.474094    18.990343     8.665543    -0.469245
I      4.533029    15.277634    41.591540    -0.466688
I      0.802282    13.160352    40.131207    -0.424409
I     10.981230    13.534828    20.958931    -0.451637
I     10.858003    11.654229    16.928592    -0.458598
I     11.195539    18.252622    30.314976    -0.462210
I      9.263606    22.100657    31.201543    -0.469242
I      9.204671    25.813366    19.055540    -0.466664
I     12.935418     0.536648    17.595207    -0.424361
I      2.756470     0.162172    43.494931    -0.451638
I      2.879697     2.042771    39.464592    -0.458597
I      9.411011     4.555622    14.757024    -0.462211
I     11.342944     8.403657    13.870457    -0.469246
I     11.401879    12.116366    26.016460    -0.466670
I      7.671132    14.233648    27.476793    -0.424374
I      4.112380    13.859172     1.577069    -0.451630
I      3.989153    15.739771     5.607408    -0.458600
I      4.326689     9.141378    37.293024    -0.462201
I      2.394756     5.293343    36.406457    -0.469241
I      2.335821     1.580634     3.480460    -0.466675
I      6.066568    26.857352     4.940793    -0.424404
I      9.625320    27.231828    24.113069    -0.451642
I      9.748547    25.351229    28.143408    -0.458592
N     12.472458     7.966175    38.270635    -0.166115
N     12.538399    12.193069     1.807387    -0.164695
N      6.763070    12.130063    41.587934    -0.171746
N      2.187042    10.070034    41.222851    -0.357208
N      0.151115    10.270011    42.471346    -0.385870
N      2.136212    11.269892    43.290304    -0.384870
N      1.397124     3.037995    27.074750    -0.163371
N      1.259747    12.609458    27.309125    -0.154204
N     12.521914     7.278586    35.102975    -0.158999
N      0.361302     6.533469    30.483546    -0.388550
N      0.851737     7.807290    28.554464    -0.393559
N      0.321462     8.892092    30.584056    -0.390309
N      1.265242     5.730825    15.734635    -0.166112
N      1.199301     1.503931    24.343387    -0.164692
N      6.974630     1.566937    19.051934    -0.171745
N     11.550658     3.626966    18.686851    -0.357207
N     13.586585     3.426989    19.935346    -0.385868
N     11.601488     2.427108    20.754304    -0.384866
N     12.340576    10.659005     4.538750    -0.163367
N     12.477953     1.087542     4.773125    -0.154202
N      1.215786     6.418414    12.566975    -0.159003
N     13.376398     7.163531     7.947546    -0.388553
N     12.885963     5.889710     6.018464    -0.393554
N     13.416238     4.804908     8.048056    -0.390311
N      5.603608    19.427825    29.337365    -0.166112
N      5.669549    15.200931    20.728613    -0.164694
N     13.631920    15.263937    26.020066    -0.171746
N      9.055892    17.323966    26.385149    -0.357206
N      7.019965    17.123989    25.136654    -0.385869
N      9.005062    16.124108    24.317696    -0.384869
N      8.265974    24.356005    40.533250    -0.163368
N      8.128597    14.784542    40.298875    -0.154203
N      5.653064    20.115414    32.505025    -0.159004
N      7.230152    20.860531    37.124454    -0.388553
N      7.720587    19.586710    39.053536    -0.393555
N      7.190312    18.501908    37.023944    -0.390311
N      8.134092    21.663175     6.801365    -0.166115
N      8.068151    25.890069    43.264613    -0.164692
N      0.105780    25.827063     3.484066    -0.171746
N      4.681808    23.767034     3.849149    -0.357209
N      6.717735    23.967011     2.600654    -0.385868
N      4.732638    24.966892     1.781696    -0.384866
N      5.471726    16.734995    17.997250    -0.163371
N      5.609103    26.306458    17.762875    -0.154204
N      8.084636    20.975586     9.969025    -0.158999
N      6.507548    20.230469    14.588454    -0.388551
N      6.017113    21.504290    16.517536    -0.393558
N      6.547388    22.589092    14.487944    -0.390309
N      1.265242    19.427825     6.801365    -0.166115
N      1.199301    15.200931    43.264613    -0.164692
N      6.974630    15.263937     3.484066    -0.171746
N     11.550658    17.323966     3.849149    -0.357208
N     13.586585    17.123989     2.600654    -0.385868
N     11.601488    16.124108     1.781696    -0.384866
N     12.340576    24.356005    17.997250    -0.163371
N     12.477953    14.784542    17.762875    -0.154204
N      1.215786    20.115414     9.969025    -0.158999
N     13.376398    20.860531    14.588454    -0.388551
N     12.885963    19.586710    16.517536    -0.393558
N     13.416238    18.501908    14.487944    -0.390309
N     12.472458    21.663175    29.337365    -0.166112
N     12.538399    25.890069    20.728613    -0.164694
N      6.763070    25.827063    26.020066    -0.171746
N      2.187042    23.767034    26.385149    -0.357206
N      0.151115    23.967011    25.136654    -0.385869
N      2.136212    24.966892    24.317696    -0.384869
N      1.397124    16.734995    40.533250    -0.163368
N      1.259747    26.306458    40.298875    -0.154202
N     12.521914    20.975586    32.505025    -0.159004
N      0.361302    20.230469    37.124454    -0.388553
N      0.851737    21.504290    39.053536    -0.393555
N      0.321462    22.589092    37.023944    -0.390311
N      8.134092     7.966175    15.734635    -0.166112
N      8.068151    12.193069    24.343387    -0.164692
N      0.105780    12.130063    19.051934    -0.171745
N      4.681808    10.070034    18.686851    -0.357207
N      6.717735    10.270011    19.935346    -0.385868
N      4.732638    11.269892    20.754304    -0.384866
N      5.471726     3.037995     4.538750    -0.163367
N      5.609103    12.609458     4.773125    -0.154202
N      8.084636     7.278586    12.566975    -0.159003
N      6.507548     6.533469     7.947546    -0.388553
N      6.017113     7.807290     6.018464    -0.393554
N      6.547388     8.892092     8.048056    -0.390311
N      5.603608     5.730825    38.270635    -0.166116
N      5.669549     1.503931     1.807387    -0.164695
N     13.631920     1.566937    41.587934    -0.171746
N      9.055892     3.626966    41.222851    -0.357208
N      7.019965     3.426989    42.471346    -0.385871
N      9.005062     2.427108    43.290304    -0.384869
N      8.265974    10.659005    27.074750    -0.163371
N      8.128597     1.087542    27.309125    -0.154204
N      5.653064     6.418414    35.102975    -0.158999
N      7.230152     7.163531    30.483546    -0.388550
N      7.720587     5.889710    28.554464    -0.393559
N      7.190312     4.804908    30.584056    -0.390309

The following XYZ coordinates are in angstroms. Other properties are in atomic units.
The sperically averaged electron density of each atom fit to a function of the form exp(a - br)
eigen_1, eigen_2 and eigen_3 are the three eigenvalues of traceless quadrupole moment tensor
  atom number  atomic symbol              X              Y              Z     net charge C6 coefficient C8 coefficient C10 coefficient fluctuating dipole atomic polarizability isotropic forcefield polarizability              a              b squared Pearson coefficient          <r^3>          <r^4>         wp_QDO          m_QDO          q_QDO       dipole_x       dipole_y       dipole_z         dipole            Qxy            Qxz            Qyz     Q(x^2-y^2)  Q(3z^2 - R^2)        eigen_1        eigen_2        eigen_3 static polarizability      alpha(xx)      alpha(xy)      alpha(xz)      alpha(yy)      alpha(yz)      alpha(zz) atomic spin moment
            1             Zn      11.388553       7.038888      36.810302       0.463427     139.066179 0.32436732E+04  0.11901793E+06                                21.856195                           18.560020       0.313866       1.856134                    0.998388      59.419326     176.989433       0.419160       0.398246      -1.139579      -0.004382      -0.006101       0.007371       0.010524      -0.025025      -0.030948       0.007070       0.001448      -0.023803      -0.036628      -0.007677       0.044305             26.365230      24.862820       3.360539      -0.424473      20.552078       1.841647      33.680792           0.000000
            2             Zn      11.712626      12.437698       3.664354       0.445114     132.175369 0.33094110E+04  0.12213334E+06                                21.178932                           18.754278       0.324035       1.853309                    0.998572      60.195101     180.265328       0.416429       0.398549      -1.138498      -0.014801       0.015202      -0.005624       0.021950      -0.010351       0.016052      -0.017750      -0.007282       0.022632      -0.017757      -0.013467       0.031224             24.151281      22.006883      -1.989415      -2.830208      26.356587      -4.600179      24.090372           0.000002
            3             Zn       1.704436      14.408696      26.375233       0.462261     140.148330 0.31948312E+04  0.11693054E+06                                22.069527                           18.477683       0.295123       1.850392                    0.998281      59.617594     178.094143       0.417588       0.400754      -1.136346      -0.001096      -0.005246      -0.018272       0.019041       0.011273      -0.018623       0.017403       0.002068       0.070026      -0.034229      -0.000429       0.034658             26.653658      32.652988      -0.507461       0.167693      26.754532      -3.263898      20.553454          -0.000000
            4             Zn       2.349147       6.658112      14.274302       0.463429     139.065872 0.32436646E+04  0.11901753E+06                                21.856163                           18.559995       0.313865       1.856134                    0.998388      59.419249     176.989124       0.419160       0.398246      -1.139579       0.004382       0.006102       0.007370       0.010524      -0.025024       0.030943      -0.007073       0.001444      -0.023805      -0.036623      -0.007679       0.044302             26.365189      24.862770       3.360546       0.424464      20.552063      -1.841631      33.680735          -0.000000
            5             Zn       2.025074       1.259302      26.200354       0.445113     132.175701 0.33094247E+04  0.12213397E+06                                21.178957                           18.754313       0.324037       1.853308                    0.998572      60.195227     180.265785       0.416429       0.398548      -1.138498       0.014801      -0.015200      -0.005623       0.021949      -0.010349      -0.016050       0.017749      -0.007284       0.022644      -0.017756      -0.013466       0.031222             24.151299      22.006907      -1.989417       2.830198      26.356588       4.600201      24.090402          -0.000000
            6             Zn      12.033264      26.682304       3.839233       0.462260     140.148465 0.31948353E+04  0.11693073E+06                                22.069539                           18.477694       0.295125       1.850393                    0.998281      59.617631     178.094276       0.417588       0.400754      -1.136346       0.001096       0.005245      -0.018269       0.019039       0.011275       0.018622      -0.017401       0.002068       0.070019      -0.034228      -0.000426       0.034654             26.653673      32.653012      -0.507462      -0.167689      26.754537       3.263892      20.553469           0.000003
            7             Zn       4.519703      20.355112      30.797698       0.463429     139.065804 0.32436626E+04  0.11901744E+06                                21.856155                           18.559989       0.313865       1.856134                    0.998388      59.419232     176.989046       0.419160       0.398246      -1.139579      -0.004383       0.006102      -0.007369       0.010524       0.025023       0.030942       0.007073       0.001443      -0.023805      -0.036622      -0.007679       0.044301             26.365179      24.862758      -3.360548       0.424462      20.552056       1.841630      33.680722           0.000000
            8             Zn       4.843776      14.956302      18.871646       0.445114     132.175712 0.33094243E+04  0.12213395E+06                                21.178959                           18.754312       0.324037       1.853308                    0.998572      60.195221     180.265757       0.416429       0.398548      -1.138498      -0.014801      -0.015200       0.005624       0.021949       0.010349      -0.016052      -0.017748      -0.007284       0.022638      -0.017758      -0.013464       0.031223             24.151305      22.006913       1.989420       2.830207      26.356584      -4.600203      24.090416          -0.000000
            9             Zn       8.573286      12.985304      41.232767       0.462263     140.147973 0.31948218E+04  0.11693010E+06                                22.069488                           18.477655       0.295126       1.850394                    0.998281      59.617504     178.093758       0.417588       0.400754      -1.136346      -0.001095       0.005246       0.018271       0.019041      -0.011274       0.018623       0.017402       0.002071       0.070023      -0.034229      -0.000427       0.034656             26.653607      32.652936       0.507466      -0.167699      26.754466      -3.263886      20.553417           0.000002
           10             Zn       9.217997      20.735888       8.261698       0.463427     139.066144 0.32436720E+04  0.11901788E+06                                21.856192                           18.560016       0.313866       1.856134                    0.998388      59.419316     176.989399       0.419160       0.398246      -1.139579       0.004382      -0.006101      -0.007371       0.010524       0.025025      -0.030948      -0.007070       0.001448      -0.023804      -0.036628      -0.007677       0.044306             26.365227      24.862816      -3.360538      -0.424470      20.552079      -1.841648      33.680786           0.000002
           11             Zn       8.893924      26.134698      41.407646       0.445116     132.175096 0.33094039E+04  0.12213300E+06                                21.178897                           18.754254       0.324037       1.853310                    0.998572      60.195044     180.265072       0.416430       0.398548      -1.138498       0.014802       0.015201       0.005622       0.021950       0.010351       0.016049       0.017750      -0.007283       0.022643      -0.017754      -0.013469       0.031223             24.151233      22.006839       1.989411      -2.830193      26.356538       4.600170      24.090321           0.000001
           12             Zn       5.164414       0.711696      18.696767       0.462260     140.148566 0.31948378E+04  0.11693085E+06                                22.069552                           18.477702       0.295122       1.850392                    0.998281      59.617656     178.094404       0.417587       0.400754      -1.136346       0.001096      -0.005245       0.018270       0.019040      -0.011274      -0.018623      -0.017402       0.002066       0.070025      -0.034228      -0.000428       0.034657             26.653690      32.653025       0.507459       0.167688      26.754562       3.263899      20.553482          -0.000000
           13             Zn       2.349147      20.355112       8.261698       0.463427     139.066188 0.32436734E+04  0.11901794E+06                                21.856196                           18.560020       0.313866       1.856134                    0.998388      59.419328     176.989448       0.419160       0.398246      -1.139579       0.004382       0.006101      -0.007371       0.010524      -0.025025      -0.030948       0.007071       0.001448      -0.023803      -0.036628      -0.007677       0.044305             26.365232      24.862821       3.360538      -0.424473      20.552083       1.841647      33.680792           0.000002
           14             Zn       2.025074      14.956302      41.407646       0.445115     132.175150 0.33094054E+04  0.12213307E+06                                21.178903                           18.754259       0.324037       1.853310                    0.998572      60.195057     180.265125       0.416430       0.398548      -1.138498       0.014802      -0.015201       0.005622       0.021950      -0.010351       0.016049      -0.017749      -0.007283       0.022643      -0.017754      -0.013469       0.031223             24.151240      22.006845      -1.989412      -2.830193      26.356547      -4.600171      24.090328           0.000001
           15             Zn      12.033264      12.985304      18.696767       0.462260     140.148562 0.31948377E+04  0.11693084E+06                                22.069551                           18.477702       0.295122       1.850392                    0.998281      59.617655     178.094399       0.417587       0.400754      -1.136346       0.001096       0.005245       0.018270       0.019040       0.011274      -0.018623       0.017402       0.002066       0.070025      -0.034228      -0.000428       0.034657             26.653689      32.653022      -0.507459       0.167688      26.754563      -3.263900      20.553481          -0.000000
           16             Zn      11.388553      20.735888      30.797698       0.463429     139.065795 0.32436623E+04  0.11901742E+06                                21.856154                           18.559988       0.313865       1.856134                    0.998388      59.419230     176.989037       0.419160       0.398246      -1.139579      -0.004383      -0.006102      -0.007369       0.010524      -0.025023       0.030942      -0.007073       0.001443      -0.023805      -0.036622      -0.007679       0.044301             26.365177      24.862756       3.360548       0.424461      20.552055      -1.841630      33.680721           0.000000
           17             Zn      11.712626      26.134698      18.871646       0.445114     132.175705 0.33094244E+04  0.12213395E+06                                21.178958                           18.754312       0.324037       1.853308                    0.998572      60.195222     180.265761       0.416429       0.398548      -1.138498      -0.014801       0.015200       0.005624       0.021948      -0.010349      -0.016052       0.017748      -0.007284       0.022638      -0.017758      -0.013464       0.031223             24.151303      22.006912      -1.989420       2.830207      26.356579       4.600204      24.090416          -0.000000
           18             Zn       1.704436       0.711696      41.232767       0.462263     140.147942 0.31948209E+04  0.11693006E+06                                22.069485                           18.477652       0.295126       1.850394                    0.998281      59.617496     178.093725       0.417588       0.400754      -1.136346      -0.001095      -0.005246       0.018271       0.019041       0.011275       0.018623      -0.017402       0.002071       0.070023      -0.034229      -0.000427       0.034656             26.653604      32.652937      -0.507467      -0.167699      26.754460       3.263886      20.553414           0.000002
           19             Zn       9.217997       7.038888      14.274302       0.463429     139.065867 0.32436644E+04  0.11901752E+06                                21.856162                           18.559994       0.313865       1.856134                    0.998388      59.419248     176.989118       0.419160       0.398246      -1.139579       0.004382      -0.006102       0.007370       0.010524       0.025024       0.030943       0.007073       0.001444      -0.023805      -0.036623      -0.007679       0.044302             26.365188      24.862769      -3.360546       0.424464      20.552062       1.841630      33.680733          -0.000000
           20             Zn       8.893924      12.437698      26.200354       0.445113     132.175700 0.33094245E+04  0.12213396E+06                                21.178958                           18.754313       0.324036       1.853308                    0.998572      60.195225     180.265778       0.416429       0.398548      -1.138498       0.014801       0.015200      -0.005623       0.021949       0.010349      -0.016050      -0.017749      -0.007284       0.022644      -0.017756      -0.013466       0.031222             24.151300      22.006907       1.989417       2.830198      26.356591      -4.600201      24.090401          -0.000000
           21             Zn       5.164414      14.408696       3.839233       0.462260     140.148472 0.31948356E+04  0.11693074E+06                                22.069540                           18.477695       0.295125       1.850393                    0.998281      59.617633     178.094286       0.417588       0.400754      -1.136346       0.001096      -0.005245      -0.018269       0.019039      -0.011275       0.018622       0.017401       0.002068       0.070019      -0.034228      -0.000426       0.034654             26.653673      32.653008       0.507460      -0.167689      26.754541      -3.263893      20.553470           0.000003
           22             Zn       4.519703       6.658112      36.810302       0.463427     139.066127 0.32436716E+04  0.11901786E+06                                21.856190                           18.560015       0.313866       1.856134                    0.998388      59.419312     176.989378       0.419160       0.398246      -1.139579      -0.004382       0.006101       0.007371       0.010524       0.025025      -0.030948      -0.007070       0.001447      -0.023804      -0.036628      -0.007677       0.044305             26.365225      24.862814      -3.360539      -0.424470      20.552074      -1.841648      33.680785           0.000000
           23             Zn       4.843776       1.259302       3.664354       0.445115     132.175312 0.33094094E+04  0.12213326E+06                                21.178925                           18.754273       0.324036       1.853309                    0.998572      60.195089     180.265275       0.416429       0.398549      -1.138498      -0.014801      -0.015202      -0.005624       0.021950       0.010351       0.016052       0.017750      -0.007282       0.022632      -0.017757      -0.013467       0.031224             24.151272      22.006874       1.989415      -2.830208      26.356578       4.600177      24.090364           0.000002
           24             Zn       8.573286      26.682304      26.375233       0.462261     140.148323 0.31948309E+04  0.11693053E+06                                22.069526                           18.477682       0.295123       1.850392                    0.998281      59.617592     178.094135       0.417588       0.400754      -1.136346      -0.001096       0.005246      -0.018272       0.019041      -0.011273      -0.018623      -0.017403       0.002068       0.070026      -0.034229      -0.000429       0.034658             26.653658      32.652989       0.507461       0.167693      26.754530       3.263899      20.553454          -0.000000
           25              H       0.522033       7.453907      37.630613       0.084827       1.302945 0.94000559E+01  0.97594766E+02                                 2.069298                            1.858240      -1.482901       2.155904                    0.991149       4.227777      12.810128       0.428258       1.377541      -0.685186       0.024435      -0.021671      -0.028896       0.043608       0.000321       0.000318       0.009821       0.014725       0.003949      -0.014227       0.006513       0.007714              2.233824       2.010324      -0.339225      -0.413532       2.003751       0.701077       2.687398          -0.000000
           26              H       1.737819       8.514055      39.253205       0.122673       1.350581 0.10214629E+02  0.10782523E+03                                 2.088086                            1.918517      -1.586763       2.122782                    0.991635       4.081615      12.300562       0.429406       1.351263      -0.691387       0.034880      -0.002239      -0.002333       0.035029      -0.007509      -0.000849       0.000268       0.010224      -0.007651      -0.007814      -0.002605       0.010418              2.184770       3.003752      -0.020352       0.023018       1.731194       0.210091       1.819364           0.000001
           27              H      12.023235       9.637209      40.947912       0.120982       1.437411 0.10976658E+02  0.11668800E+03                                 2.101047                            1.934489      -1.502181       2.164046                    0.992865       3.873085      11.301899       0.450668       1.278479      -0.708739      -0.022277       0.018168       0.024605       0.037838       0.001646      -0.013450       0.003735       0.012270      -0.004994      -0.013436      -0.003377       0.016812              2.196157       2.133124      -0.241545      -0.290135       2.001639       0.596751       2.453707           0.000001
           28              H      10.892622       8.640068      39.239683       0.093579       1.595480 0.11852644E+02  0.12894973E+03                                 2.294132                            2.037737      -1.442503       2.185257                    0.991983       4.049579      12.109439       0.428537       1.313749      -0.701163      -0.046357       0.005594       0.004644       0.046924       0.001918      -0.007156       0.003316       0.016102      -0.000940      -0.010352      -0.001924       0.012275              2.470280       3.677907       0.042989       0.170913       1.844609       0.137706       1.888325           0.000001
           29              H      10.984665      11.423298       0.942005       0.082113       1.825625 0.14369775E+02  0.16385685E+03                                 2.496613                            2.236190      -1.503376       2.143137                    0.991641       4.287039      13.075112       0.411617       1.304964      -0.703148      -0.044011      -0.006492      -0.004725       0.044737       0.008142       0.006034       0.013317       0.001706      -0.003416      -0.014184      -0.004346       0.018531              2.654579       3.858378       0.219826      -0.381773       1.930962      -0.075038       2.174398           0.000002
           30              H      12.042468      10.691878      44.075909       0.134139       1.356706 0.10333083E+02  0.10761578E+03                                 1.996196                            1.862587      -1.304872       2.268999                    0.995190       3.574849      10.144280       0.467117       1.259026      -0.715321      -0.024968      -0.019074      -0.026663       0.041208       0.016253       0.006893       0.005196       0.010545      -0.016162      -0.014396      -0.008060       0.022456              2.043724       1.987575       0.235241       0.265583       1.837464       0.443340       2.306134           0.000003
           31              H       1.677373      12.371130       0.356069       0.123021       1.196600 0.90886415E+01  0.93554502E+02                                 1.947981                            1.825374      -1.588962       2.119822                    0.991559       4.110403      12.394351       0.432817       1.374789      -0.685643       0.033102       0.012826      -0.005612       0.035941       0.009705       0.001015      -0.001023       0.006507      -0.019560      -0.008190      -0.005309       0.013499              2.014751       2.610260       0.228881      -0.201786       1.663771       0.043219       1.770221           0.000001
           32              H       0.574236      12.916271       2.330222       0.089703       1.474963 0.11642614E+02  0.12681670E+03                                 2.202900                            2.039366      -1.538641       2.130598                    0.991279       4.277427      13.037636       0.419768       1.339587      -0.693813       0.027203       0.020382       0.028346       0.044260       0.006604       0.001693       0.002285       0.011049      -0.003886      -0.008240      -0.001585       0.009825              2.266079       2.081416       0.291994       0.412571       2.072943       0.481104       2.643877           0.000001
           33              H       6.629814      12.639592      43.508002       0.087361       1.475521 0.11057072E+02  0.11881526E+03                                 2.207504                            1.989367      -1.446691       2.178164                    0.991376       4.153996      12.548277       0.424671       1.342211      -0.693938       0.015157       0.018651       0.038835       0.045670       0.004772      -0.004081       0.003804       0.004234       0.040126      -0.013025      -0.001569       0.014594              2.340746       2.524957       0.465331       0.647727       1.957795       0.432310       2.539486           0.000002
           34              H       4.489480      11.864341      43.891114       0.122735       1.364305 0.10430763E+02  0.11017785E+03                                 2.071121                            1.916915      -1.547005       2.144942                    0.991863       3.975309      11.805768       0.438942       1.321055      -0.698504      -0.012778       0.004224       0.033197       0.035822       0.002558      -0.001575       0.000956      -0.006475       0.023884      -0.008306       0.000127       0.008179              2.141535       2.187534       0.039741      -0.440133       1.620815       0.098951       2.616256           0.000002
           35              H       4.342487      10.661745      40.041965       0.126059       1.169009 0.86945320E+01  0.88857017E+02                                 1.953488                            1.812712      -1.567046       2.136487                    0.991587       4.076780      12.405854       0.422881       1.417237      -0.677803      -0.016295      -0.013001      -0.031180       0.037506       0.000955       0.003270       0.001855       0.006916       0.040749      -0.010466      -0.003889       0.014356              2.023086       2.048772       0.324824       0.290715       1.844609       0.446842       2.175876           0.000000
           36              H       6.473204      11.442474      39.758011       0.092623       1.398655 0.10473151E+02  0.11081989E+03                                 2.122598                            1.931585      -1.293138       2.254307                    0.993387       3.991581      11.893248       0.433296       1.335923      -0.696036       0.012711      -0.007967      -0.044282       0.046754       0.006183       0.002472       0.003258       0.002804       0.039632      -0.012986      -0.001339       0.014325              2.229377       2.245605       0.020572      -0.688488       1.773168       0.142042       2.669360           0.000000
           37              H       0.839373       2.194259      28.791994       0.093905       1.672801 0.13025868E+02  0.14436040E+03                                 2.336131                            2.117171      -1.322014       2.237911                    0.994197       3.974168      11.796524       0.428280       1.290437      -0.707904      -0.008368      -0.033887       0.031210       0.046823      -0.000540      -0.011472      -0.005818      -0.004610       0.058964      -0.016484      -0.007789       0.024273              2.411503       1.746383       0.139948      -0.098615       3.426421      -0.403394       2.061705          -0.000004
           38              H       0.443728       4.109100      29.968373       0.137405       1.106916 0.78726600E+01  0.75500092E+02                                 1.643013                            1.546577      -1.068091       2.379797                    0.998314       3.166232       8.223191       0.560567       1.139339      -0.744114      -0.012196      -0.010108       0.036149       0.039467       0.004487      -0.007629      -0.015439      -0.008912       0.029978      -0.012474      -0.010931       0.023405              1.672953       1.369113      -0.034200      -0.269868       1.494356       0.133563       2.155390          -0.000003
           39              H       1.417731       6.229396      26.664595       0.132504       1.165886 0.85155698E+01  0.83283613E+02                                 1.698237                            1.607288      -1.134126       2.343502                    0.997587       3.261141       8.552965       0.550498       1.137640      -0.744397       0.005376       0.030458      -0.023827       0.039043       0.003354      -0.006905      -0.014171      -0.008956       0.040308      -0.013034      -0.010447       0.023481              1.708996       1.339720       0.041783      -0.069625       2.198856      -0.203836       1.588411          -0.000002
           40              H       1.816124       4.215937      25.578360       0.092758       1.441522 0.10762957E+02  0.11277951E+03                                 2.055591                            1.878541      -1.029523       2.382928                    0.996568       3.618508      10.163146       0.475408       1.229535      -0.722516       0.012284       0.006188      -0.044933       0.046991       0.002365      -0.007368      -0.009230      -0.029273       0.032761      -0.021760       0.001206       0.020554              2.140972       1.630903      -0.051346      -0.346216       1.774962       0.343360       3.017050          -0.000002
           41              H       1.445206      11.480825      25.700054       0.089945       1.635633 0.12500515E+02  0.13705793E+03                                 2.284499                            2.059102      -1.418405       2.192770                    0.992823       4.014575      11.835220       0.439209       1.271918      -0.710787       0.000827      -0.008283      -0.045172       0.045933      -0.003342       0.001611       0.014530      -0.029793       0.016280      -0.018567      -0.005219       0.023786              2.400180       1.849130       0.063988      -0.373911       1.952410      -0.346166       3.399001          -0.000001
           42              H       1.178695       9.434494      26.759246       0.125693       1.237749 0.92842281E+01  0.93386900E+02                                 1.818170                            1.718528      -1.126773       2.341107                    0.997641       3.399580       9.235333       0.510467       1.192885      -0.730878       0.003275      -0.027312      -0.026982       0.038532      -0.001835      -0.006247       0.013633      -0.005830       0.050242      -0.013233      -0.011153       0.024386              1.835107       1.429288      -0.032711      -0.062954       2.338849       0.220945       1.737184          -0.000002
           43              H       0.585226      11.393165      30.220776       0.135275       1.161169 0.84323159E+01  0.82443042E+02                                 1.716489                            1.618457      -1.089567       2.370669                    0.997846       3.212981       8.484324       0.537789       1.164895      -0.738425      -0.007438       0.007676       0.037923       0.039400      -0.003071      -0.004080       0.014797      -0.010795       0.038140      -0.012571      -0.010354       0.022925              1.741428       1.372080       0.038888      -0.175235       1.595243      -0.126830       2.256962          -0.000005
           44              H       0.934164      13.362793      29.093976       0.093634       1.573802 0.11919222E+02  0.12882900E+03                                 2.229332                            2.015431      -1.166104       2.315796                    0.996049       3.774781      10.962877       0.443426       1.277966      -0.711647      -0.008406       0.037988       0.030987       0.049739      -0.008549      -0.009154       0.004445      -0.015443       0.054321      -0.021726      -0.000457       0.022183              2.339787       1.706656      -0.013572      -0.002987       3.281724       0.475130       2.030981          -0.000003
           45              H      12.383163       9.248214      35.038973       0.098722       1.582423 0.11973971E+02  0.12882719E+03                                 2.206641                            2.000047      -0.993474       2.402365                    0.997429       3.598001      10.231735       0.454426       1.252776      -0.719317      -0.007399       0.045016       0.024770       0.051911       0.001836      -0.004355       0.001654      -0.046134       0.011383      -0.025700       0.004329       0.021371              2.326869       1.826250      -0.332081      -0.349028       2.547177       0.721728       2.607179          -0.000004
           46              H      13.168959       9.538591      32.898053       0.130608       1.199742 0.87959621E+01  0.86802625E+02                                 1.743509                            1.643782      -1.097159       2.360460                    0.997679       3.268544       8.636047       0.538791       1.151957      -0.741414       0.001238       0.037324      -0.009168       0.038453      -0.003932      -0.001174       0.003558      -0.035113      -0.027170      -0.013607      -0.009333       0.022940              1.765603       1.386048       0.050522      -0.113337       2.093721      -0.348048       1.817040          -0.000005
           47              H      -0.002748       5.569200      32.690722       0.127403       1.252389 0.93395844E+01  0.94479815E+02                                 1.865361                            1.748550      -1.096281       2.358836                    0.997667       3.439771       9.500724       0.493213       1.227609      -0.722610       0.011804      -0.035680      -0.010703       0.039076      -0.003128      -0.004130      -0.000159      -0.034629      -0.039060      -0.016293      -0.007813       0.024106              1.909021       1.565720      -0.235991      -0.253288       2.048588       0.377010       2.112756          -0.000003
           48              H      12.961520       5.391139      34.845163       0.093287       1.643975 0.12666853E+02  0.14030083E+03                                 2.360729                            2.124712      -1.438303       2.188974                    0.992031       4.078788      12.359753       0.413763       1.336480      -0.697242       0.008490      -0.045097       0.015311       0.048376      -0.011950      -0.002962       0.006322      -0.029916       0.004748      -0.019961      -0.000897       0.020858              2.481612       1.835131       0.064536      -0.122937       3.026459      -0.789205       2.583246          -0.000002
           49              H      13.215667       6.243093      15.094613       0.084829       1.302937 0.93999913E+01  0.97593940E+02                                 2.069292                            1.858235      -1.482903       2.155905                    0.991149       4.227763      12.810081       0.428258       1.377543      -0.685186      -0.024435       0.021671      -0.028896       0.043608       0.000321      -0.000318      -0.009821       0.014725       0.003949      -0.014227       0.006513       0.007714              2.233817       2.010317      -0.339223       0.413530       2.003745      -0.701073       2.687388          -0.000000
           50              H      11.999881       5.182945      16.717205       0.122673       1.350583 0.10214659E+02  0.10782570E+03                                 2.088094                            1.918524      -1.586767       2.122780                    0.991635       4.081627      12.300631       0.429404       1.351269      -0.691386      -0.034880       0.002239      -0.002333       0.035029      -0.007509       0.000848      -0.000268       0.010224      -0.007650      -0.007814      -0.002604       0.010418              2.184779       3.003766      -0.020352      -0.023018       1.731200      -0.210092       1.819371          -0.000000
           51              H       1.714465       4.059791      18.411912       0.120983       1.437418 0.10976731E+02  0.11668906E+03                                 2.101061                            1.934501      -1.502184       2.164044                    0.992865       3.873101      11.301990       0.450664       1.278486      -0.708737       0.022277      -0.018168       0.024605       0.037838       0.001646       0.013450      -0.003735       0.012271      -0.004994      -0.013435      -0.003377       0.016812              2.196172       2.133139      -0.241547       0.290137       2.001652      -0.596757       2.453724          -0.000000
           52              H       2.845078       5.056932      16.703683       0.093579       1.595483 0.11852675E+02  0.12895022E+03                                 2.294141                            2.037744      -1.442509       2.185254                    0.991983       4.049588      12.109496       0.428535       1.313754      -0.701162       0.046357      -0.005594       0.004644       0.046924       0.001918       0.007156      -0.003316       0.016101      -0.000940      -0.010351      -0.001924       0.012275              2.470290       3.677923       0.042990      -0.170915       1.844616      -0.137707       1.888331          -0.000000
           53              H       2.753035       2.273702      23.478005       0.082114       1.825626 0.14369783E+02  0.16385700E+03                                 2.496617                            2.236193      -1.503378       2.143137                    0.991641       4.287038      13.075123       0.411616       1.304967      -0.703147       0.044011       0.006492      -0.004724       0.044737       0.008142      -0.006034      -0.013317       0.001706      -0.003415      -0.014184      -0.004347       0.018530              2.654583       3.858385       0.219826       0.381774       1.930964       0.075039       2.174401          -0.000001
           54              H       1.695232       3.005122      21.539909       0.134138       1.356718 0.10333197E+02  0.10761735E+03                                 1.996213                            1.862602      -1.304873       2.268998                    0.995190       3.574866      10.144368       0.467113       1.259032      -0.715320       0.024968       0.019074      -0.026662       0.041208       0.016253      -0.006893      -0.005197       0.010545      -0.016161      -0.014396      -0.008060       0.022456              2.043743       1.987593       0.235244      -0.265587       1.837479      -0.443346       2.306156          -0.000000
           55              H      12.060327       1.325870      22.892069       0.123021       1.196603 0.90886610E+01  0.93554727E+02                                 1.947981                            1.825374      -1.588966       2.119819                    0.991559       4.110405      12.394347       0.432818       1.374786      -0.685644      -0.033102      -0.012826      -0.005612       0.035940       0.009705      -0.001015       0.001023       0.006507      -0.019559      -0.008190      -0.005308       0.013498              2.014751       2.610261       0.228882       0.201786       1.663771      -0.043219       1.770221          -0.000000
           56              H      13.163464       0.780729      24.866222       0.089706       1.474959 0.11642569E+02  0.12681609E+03                                 2.202896                            2.039362      -1.538641       2.130599                    0.991279       4.277417      13.037604       0.419768       1.339588      -0.693812      -0.027204      -0.020381       0.028347       0.044260       0.006603      -0.001693      -0.002285       0.011049      -0.003886      -0.008240      -0.001585       0.009825              2.266074       2.081412       0.291993      -0.412570       2.072939      -0.481102       2.643871          -0.000001
           57              H       7.107886       1.057408      20.972002       0.087363       1.475509 0.11056966E+02  0.11881384E+03                                 2.207493                            1.989358      -1.446686       2.178168                    0.991376       4.153975      12.548197       0.424672       1.342212      -0.693938      -0.015157      -0.018651       0.038836       0.045670       0.004772       0.004080      -0.003804       0.004234       0.040126      -0.013025      -0.001570       0.014594              2.340734       2.524943       0.465327      -0.647722       1.957785      -0.432307       2.539473          -0.000000
           58              H       9.248220       1.832659      21.355114       0.122737       1.364297 0.10430683E+02  0.11017680E+03                                 2.071113                            1.916908      -1.547007       2.144943                    0.991863       3.975294      11.805713       0.438943       1.321055      -0.698504       0.012778      -0.004223       0.033198       0.035822       0.002558       0.001574      -0.000955      -0.006475       0.023883      -0.008306       0.000127       0.008179              2.141526       2.187525       0.039740       0.440130       1.620810      -0.098950       2.616244          -0.000000
           59              H       9.395213       3.035255      17.505965       0.126061       1.169014 0.86945751E+01  0.88857582E+02                                 1.953493                            1.812716      -1.567055       2.136483                    0.991587       4.076792      12.405906       0.422880       1.417238      -0.677803       0.016294       0.013002      -0.031180       0.037506       0.000955      -0.003270      -0.001855       0.006916       0.040748      -0.010466      -0.003889       0.014355              2.023091       2.048778       0.324825      -0.290715       1.844614      -0.446844       2.175881          -0.000000
           60              H       7.264496       2.254526      17.222011       0.092625       1.398645 0.10473061E+02  0.11081872E+03                                 2.122590                            1.931578      -1.293135       2.254310                    0.993387       3.991566      11.893200       0.433296       1.335926      -0.696036      -0.012711       0.007967      -0.044282       0.046754       0.006183      -0.002471      -0.003258       0.002804       0.039632      -0.012986      -0.001339       0.014325              2.229369       2.245596       0.020572       0.688484       1.773162      -0.142041       2.669348          -0.000000
           61              H      12.898327      11.502741       6.255994       0.093906       1.672689 0.13024793E+02  0.14434460E+03                                 2.335954                            2.117027      -1.322024       2.237905                    0.994197       3.974082      11.795868       0.428315       1.290367      -0.707918       0.008368       0.033887       0.031210       0.046824      -0.000540       0.011471       0.005820      -0.004610       0.058972      -0.016485      -0.007791       0.024276              2.411313       1.746274       0.139932       0.098603       3.426107       0.403350       2.061558          -0.000000
           62              H      13.293972       9.587900       7.432373       0.137404       1.106907 0.78725599E+01  0.75498656E+02                                 1.642979                            1.546547      -1.068099       2.379791                    0.998314       3.166224       8.223060       0.560585       1.139309      -0.744121       0.012196       0.010108       0.036148       0.039467       0.004488       0.007629       0.015439      -0.008913       0.029978      -0.012474      -0.010931       0.023406              1.672918       1.369088      -0.034198       0.269859       1.494326      -0.133556       2.155338          -0.000001
           63              H      12.319969       7.467604       4.128595       0.132509       1.165875 0.85154776E+01  0.83282527E+02                                 1.698230                            1.607282      -1.134108       2.343511                    0.997587       3.261124       8.552925       0.550497       1.137644      -0.744396      -0.005376      -0.030458      -0.023828       0.039043       0.003354       0.006905       0.014171      -0.008956       0.040308      -0.013034      -0.010447       0.023481              1.708989       1.339716       0.041782       0.069625       2.198844       0.203834       1.588405           0.000002
           64              H      11.921576       9.481063       3.042360       0.092763       1.441502 0.10762778E+02  0.11277717E+03                                 2.055571                            1.878525      -1.029514       2.382934                    0.996568       3.618482      10.163052       0.475410       1.229535      -0.722516      -0.012284      -0.006188      -0.044934       0.046992       0.002365       0.007368       0.009230      -0.029272       0.032762      -0.021760       0.001206       0.020555              2.140950       1.630890      -0.051346       0.346211       1.774946      -0.343355       3.017015           0.000002
           65              H      12.292494       2.216175       3.164054       0.089949       1.635625 0.12500448E+02  0.13705707E+03                                 2.284496                            2.059100      -1.418405       2.192771                    0.992823       4.014566      11.835206       0.439208       1.271922      -0.710786      -0.000827       0.008283      -0.045172       0.045933      -0.003342      -0.001611      -0.014530      -0.029792       0.016280      -0.018567      -0.005219       0.023786              2.400177       1.849128       0.063988       0.373911       1.952408       0.346165       3.398996           0.000002
           66              H      12.559005       4.262506       4.223246       0.125697       1.237740 0.92841461E+01  0.93385924E+02                                 1.818166                            1.718524      -1.126755       2.341117                    0.997641       3.399566       9.235305       0.510465       1.192890      -0.730877      -0.003275       0.027312      -0.026983       0.038532      -0.001834       0.006247      -0.013633      -0.005831       0.050241      -0.013233      -0.011153       0.024386              1.835103       1.429285      -0.032711       0.062954       2.338842      -0.220945       1.737181           0.000002
           67              H      13.152474       2.303835       7.684776       0.135270       1.161183 0.84324396E+01  0.82444512E+02                                 1.716500                            1.618466      -1.089580       2.370660                    0.997846       3.213001       8.484376       0.537790       1.164891      -0.738426       0.007438      -0.007676       0.037922       0.039400      -0.003072       0.004080      -0.014797      -0.010795       0.038138      -0.012570      -0.010354       0.022924              1.741439       1.372086       0.038888       0.175236       1.595252       0.126832       2.256978          -0.000000
           68              H      12.803536       0.334207       6.557976       0.093630       1.573821 0.11919388E+02  0.12883125E+03                                 2.229350                            2.015446      -1.166117       2.315788                    0.996049       3.774802      10.962957       0.443424       1.277967      -0.711647       0.008406      -0.037988       0.030986       0.049739      -0.008549       0.009154      -0.004445      -0.015442       0.054320      -0.021726      -0.000457       0.022183              2.339807       1.706668      -0.013572       0.002987       3.281757      -0.475136       2.030996           0.000001
           69              H       1.354537       4.448786      12.502973       0.098718       1.582462 0.11974332E+02  0.12883215E+03                                 2.206688                            2.000085      -0.993486       2.402358                    0.997429       3.598039      10.231916       0.454419       1.252786      -0.719315       0.007400      -0.045016       0.024770       0.051911       0.001835       0.004355      -0.001654      -0.046132       0.011385      -0.025699       0.004330       0.021369              2.326920       1.826284      -0.332092       0.349040       2.547236      -0.721753       2.607241          -0.000001
           70              H       0.568741       4.158409      10.362053       0.130610       1.199731 0.87958625E+01  0.86801371E+02                                 1.743496                            1.643771      -1.097158       2.360461                    0.997679       3.268527       8.635980       0.538794       1.151955      -0.741414      -0.001238      -0.037324      -0.009168       0.038453      -0.003933       0.001174      -0.003557      -0.035113      -0.027171      -0.013607      -0.009333       0.022940              1.765590       1.386039       0.050521       0.113336       2.093704       0.348045       1.817027          -0.000001
           71              H       0.002748       8.127800      10.154722       0.127407       1.252356 0.93392611E+01  0.94475427E+02                                 1.865301                            1.748498      -1.096278       2.358838                    0.997667       3.439720       9.500428       0.493231       1.227578      -0.722616      -0.011804       0.035680      -0.010704       0.039077      -0.003128       0.004130       0.000159      -0.034630      -0.039062      -0.016293      -0.007814       0.024107              1.908958       1.565674      -0.235979       0.253274       2.048519      -0.376991       2.112681          -0.000001
           72              H       0.776180       8.305861      12.309163       0.093287       1.643950 0.12666613E+02  0.14029730E+03                                 2.360692                            2.124681      -1.438288       2.188982                    0.992032       4.078752      12.359549       0.413770       1.336467      -0.697244      -0.008490       0.045097       0.015311       0.048376      -0.011950       0.002962      -0.006323      -0.029917       0.004746      -0.019961      -0.000898       0.020859              2.481571       1.835105       0.064534       0.122933       3.026409       0.789186       2.583199          -0.000001
           73              H       7.390883      19.940093      29.977387       0.084829       1.302934 0.93999627E+01  0.97593575E+02                                 2.069289                            1.858233      -1.482902       2.155906                    0.991149       4.227757      12.810061       0.428258       1.377544      -0.685186       0.024435       0.021671       0.028897       0.043608      -0.000321      -0.000318       0.009821       0.014725       0.003949      -0.014227       0.006513       0.007714              2.233814       2.010315       0.339222       0.413529       2.003742       0.701072       2.687384          -0.000000
           74              H       8.606669      18.879945      28.354795       0.122673       1.350584 0.10214665E+02  0.10782577E+03                                 2.088095                            1.918524      -1.586767       2.122780                    0.991635       4.081628      12.300635       0.429404       1.351269      -0.691386       0.034880       0.002239       0.002333       0.035029       0.007509       0.000848       0.000268       0.010224      -0.007650      -0.007814      -0.002604       0.010418              2.184780       3.003768       0.020353      -0.023018       1.731201       0.210092       1.819371           0.000000
           75              H       5.154385      17.756791      26.660088       0.120982       1.437422 0.10976764E+02  0.11668944E+03                                 2.101060                            1.934500      -1.502188       2.164042                    0.992865       3.873105      11.301986       0.450666       1.278482      -0.708738      -0.022277      -0.018168      -0.024605       0.037838      -0.001647       0.013450       0.003735       0.012271      -0.004994      -0.013436      -0.003377       0.016812              2.196171       2.133138       0.241547       0.290136       2.001651       0.596757       2.453723          -0.000000
           76              H       4.023772      18.753932      28.368317       0.093579       1.595488 0.11852715E+02  0.12895078E+03                                 2.294145                            2.037748      -1.442513       2.185253                    0.991983       4.049594      12.109521       0.428534       1.313754      -0.701161      -0.046357      -0.005594      -0.004644       0.046924      -0.001918       0.007156       0.003316       0.016101      -0.000940      -0.010351      -0.001924       0.012275              2.470295       3.677932      -0.042990      -0.170915       1.844619       0.137708       1.888335           0.000000
           77              H       4.115815      15.970702      21.593995       0.082114       1.825623 0.14369751E+02  0.16385651E+03                                 2.496611                            2.236188      -1.503376       2.143137                    0.991641       4.287034      13.075096       0.411617       1.304965      -0.703148      -0.044011       0.006492       0.004725       0.044737      -0.008142      -0.006034       0.013317       0.001706      -0.003416      -0.014184      -0.004347       0.018531              2.654577       3.858375      -0.219825       0.381772       1.930960      -0.075038       2.174396          -0.000000
           78              H       5.173618      16.702122      23.532091       0.134139       1.356709 0.10333108E+02  0.10761615E+03                                 1.996201                            1.862592      -1.304872       2.269000                    0.995190       3.574852      10.144304       0.467115       1.259029      -0.715320      -0.024968       0.019074       0.026663       0.041208      -0.016253      -0.006893       0.005197       0.010545      -0.016162      -0.014396      -0.008060       0.022456              2.043730       1.987581      -0.235242      -0.265584       1.837469       0.443342       2.306141          -0.000000
           79              H       8.546223      15.022870      22.179931       0.123021       1.196601 0.90886437E+01  0.93554530E+02                                 1.947981                            1.825374      -1.588964       2.119821                    0.991559       4.110404      12.394354       0.432817       1.374789      -0.685643       0.033102      -0.012826       0.005612       0.035941      -0.009705      -0.001015      -0.001023       0.006507      -0.019560      -0.008190      -0.005308       0.013499              2.014751       2.610261      -0.228881       0.201786       1.663771       0.043219       1.770221          -0.000000
           80              H       7.443086      14.477729      20.205778       0.089705       1.474965 0.11642634E+02  0.12681696E+03                                 2.202901                            2.039367      -1.538640       2.130598                    0.991279       4.277429      13.037643       0.419768       1.339586      -0.693813       0.027204      -0.020381      -0.028346       0.044260      -0.006604      -0.001693       0.002285       0.011049      -0.003886      -0.008240      -0.001585       0.009825              2.266079       2.081416      -0.291994      -0.412570       2.072944       0.481104       2.643878          -0.000000
           81              H      13.498664      14.754408      24.099998       0.087361       1.475518 0.11057042E+02  0.11881485E+03                                 2.207501                            1.989364      -1.446690       2.178165                    0.991376       4.153989      12.548248       0.424672       1.342211      -0.693939       0.015157      -0.018651      -0.038835       0.045670      -0.004772       0.004081       0.003804       0.004234       0.040126      -0.013025      -0.001569       0.014594              2.340742       2.524953      -0.465330      -0.647726       1.957792       0.432309       2.539482          -0.000000
           82              H      11.358330      15.529659      23.716886       0.122735       1.364302 0.10430733E+02  0.11017744E+03                                 2.071117                            1.916911      -1.547006       2.144942                    0.991863       3.975303      11.805739       0.438943       1.321053      -0.698504      -0.012778      -0.004223      -0.033198       0.035822      -0.002558       0.001574       0.000956      -0.006475       0.023884      -0.008306       0.000127       0.008179              2.141530       2.187529      -0.039741       0.440131       1.620812       0.098951       2.616249          -0.000000
           83              H      11.211337      16.732255      27.566035       0.126061       1.169011 0.86945520E+01  0.88857290E+02                                 1.953491                            1.812714      -1.567055       2.136483                    0.991587       4.076787      12.405888       0.422880       1.417238      -0.677803      -0.016295       0.013001       0.031180       0.037506      -0.000955      -0.003270       0.001855       0.006916       0.040748      -0.010466      -0.003889       0.014355              2.023089       2.048775      -0.324824      -0.290715       1.844612       0.446843       2.175879          -0.000000
           84              H      13.342054      15.951526      27.849989       0.092626       1.398644 0.10473052E+02  0.11081861E+03                                 2.122589                            1.931578      -1.293135       2.254310                    0.993387       3.991564      11.893193       0.433296       1.335926      -0.696036       0.012711       0.007967       0.044282       0.046754      -0.006183      -0.002471       0.003258       0.002804       0.039632      -0.012985      -0.001339       0.014325              2.229367       2.245595      -0.020572       0.688483       1.773161       0.142041       2.669347          -0.000000
           85              H       7.708223      25.199741      38.816006       0.093904       1.672699 0.13024894E+02  0.14434610E+03                                 2.335973                            2.117042      -1.322022       2.237907                    0.994197       3.974091      11.795940       0.428311       1.290376      -0.707916      -0.008368       0.033888      -0.031210       0.046824       0.000540       0.011471      -0.005820      -0.004610       0.058972      -0.016485      -0.007791       0.024276              2.411334       1.746286      -0.139934       0.098605       3.426140      -0.403355       2.061574          -0.000001
           86              H       7.312578      23.284900      37.639627       0.137403       1.106908 0.78725654E+01  0.75498716E+02                                 1.642979                            1.546547      -1.068100       2.379790                    0.998314       3.166225       8.223061       0.560585       1.139309      -0.744121      -0.012196       0.010108      -0.036148       0.039467      -0.004488       0.007629      -0.015439      -0.008913       0.029978      -0.012474      -0.010931       0.023406              1.672918       1.369088       0.034198       0.269860       1.494326       0.133556       2.155339          -0.000001
           87              H       8.286581      21.164604      40.943405       0.132505       1.165878 0.85154956E+01  0.83282677E+02                                 1.698226                            1.607279      -1.134117       2.343506                    0.997587       3.261130       8.552916       0.550500       1.137637      -0.744398       0.005376      -0.030458       0.023828       0.039043      -0.003354       0.006905      -0.014171      -0.008956       0.040308      -0.013034      -0.010447       0.023481              1.708985       1.339713      -0.041782       0.069624       2.198839      -0.203833       1.588401           0.000003
           88              H       8.684974      23.178063      42.029640       0.092757       1.441525 0.10762978E+02  0.11277980E+03                                 2.055594                            1.878544      -1.029526       2.382927                    0.996568       3.618510      10.163159       0.475407       1.229536      -0.722516       0.012284      -0.006188       0.044933       0.046992      -0.002365       0.007367      -0.009230      -0.029273       0.032762      -0.021760       0.001206       0.020555              2.140976       1.630906       0.051347       0.346217       1.774965       0.343362       3.017056           0.000004
           89              H       8.314056      15.913175      41.907946       0.089946       1.635634 0.12500530E+02  0.13705818E+03                                 2.284505                            2.059107      -1.418405       2.192770                    0.992823       4.014577      11.835248       0.439207       1.271922      -0.710786       0.000827       0.008283       0.045172       0.045933       0.003342      -0.001611       0.014530      -0.029793       0.016279      -0.018567      -0.005219       0.023786              2.400187       1.849134      -0.063988       0.373913       1.952415      -0.346167       3.399012           0.000002
           90              H       8.047545      17.959506      40.848754       0.125694       1.237746 0.92842056E+01  0.93386638E+02                                 1.818170                            1.718527      -1.126763       2.341112                    0.997641       3.399575       9.235324       0.510466       1.192887      -0.730878       0.003275       0.027312       0.026982       0.038532       0.001835       0.006247       0.013633      -0.005830       0.050241      -0.013233      -0.011153       0.024386              1.835107       1.429287       0.032711       0.062954       2.338848       0.220946       1.737184           0.000003
           91              H       7.454076      16.000835      37.387224       0.135269       1.161190 0.84325044E+01  0.82445345E+02                                 1.716511                            1.618476      -1.089582       2.370660                    0.997846       3.213008       8.484419       0.537786       1.164896      -0.738424      -0.007439      -0.007676      -0.037922       0.039400       0.003072       0.004080       0.014797      -0.010795       0.038137      -0.012570      -0.010354       0.022924              1.741451       1.372094      -0.038889       0.175238       1.595262      -0.126833       2.256996          -0.000003
           92              H       7.803014      14.031207      38.514024       0.093630       1.573821 0.11919393E+02  0.12883132E+03                                 2.229351                            2.015447      -1.166115       2.315789                    0.996049       3.774802      10.962961       0.443424       1.277968      -0.711647      -0.008407      -0.037988      -0.030986       0.049739       0.008549       0.009154       0.004445      -0.015442       0.054320      -0.021726      -0.000457       0.022182              2.339808       1.706668       0.013572       0.002987       3.281759       0.475136       2.030998          -0.000002
           93              H       5.514313      18.145786      32.569027       0.098717       1.582467 0.11974371E+02  0.12883269E+03                                 2.206692                            2.000089      -0.993487       2.402357                    0.997429       3.598044      10.231936       0.454418       1.252787      -0.719314      -0.007400      -0.045016      -0.024770       0.051910      -0.001835       0.004355       0.001654      -0.046132       0.011385      -0.025699       0.004330       0.021369              2.326925       1.826288       0.332093       0.349041       2.547241       0.721755       2.607247          -0.000003
           94              H       6.300109      17.855409      34.709947       0.130608       1.199740 0.87959495E+01  0.86802492E+02                                 1.743510                            1.643783      -1.097162       2.360459                    0.997679       3.268538       8.636038       0.538789       1.151961      -0.741413       0.001238      -0.037324       0.009168       0.038453       0.003933       0.001174       0.003557      -0.035113      -0.027171      -0.013607      -0.009333       0.022940              1.765605       1.386049      -0.050522       0.113337       2.093722      -0.348049       1.817043          -0.000003
           95              H       6.866102      21.824800      34.917278       0.127407       1.252353 0.93392293E+01  0.94475006E+02                                 1.865296                            1.748494      -1.096277       2.358839                    0.997667       3.439715       9.500403       0.493233       1.227576      -0.722617       0.011804       0.035680       0.010704       0.039076       0.003129       0.004130      -0.000159      -0.034630      -0.039062      -0.016293      -0.007814       0.024107              1.908953       1.565671       0.235978       0.253273       2.048513       0.376989       2.112674          -0.000002
           96              H       6.092670      22.002861      32.762837       0.093287       1.643952 0.12666622E+02  0.14029743E+03                                 2.360694                            2.124682      -1.438285       2.188983                    0.992032       4.078752      12.359550       0.413770       1.336467      -0.697244       0.008490       0.045097      -0.015310       0.048376       0.011950       0.002962       0.006323      -0.029917       0.004746      -0.019961      -0.000898       0.020859              2.481573       1.835106      -0.064534       0.122933       3.026411      -0.789187       2.583200          -0.000001
           97              H       6.346817      21.150907       7.441387       0.084827       1.302944 0.94000495E+01  0.97594685E+02                                 2.069298                            1.858240      -1.482901       2.155904                    0.991149       4.227776      12.810125       0.428258       1.377542      -0.685186      -0.024435      -0.021671       0.028896       0.043608      -0.000321       0.000318      -0.009821       0.014725       0.003949      -0.014227       0.006513       0.007714              2.233824       2.010323       0.339225      -0.413532       2.003750      -0.701077       2.687398           0.000001
           98              H       5.131031      22.211055       5.818795       0.122674       1.350579 0.10214618E+02  0.10782511E+03                                 2.088086                            1.918517      -1.586763       2.122782                    0.991635       4.081615      12.300569       0.429406       1.351265      -0.691387      -0.034880      -0.002239       0.002333       0.035029       0.007509      -0.000849      -0.000268       0.010224      -0.007651      -0.007814      -0.002605       0.010418              2.184770       3.003752       0.020352       0.023018       1.731194      -0.210091       1.819364           0.000002
           99              H       8.583315      23.334209       4.124088       0.120985       1.437406 0.10976615E+02  0.11668751E+03                                 2.101049                            1.934491      -1.502176       2.164050                    0.992865       3.873080      11.301911       0.450665       1.278486      -0.708738       0.022277       0.018168      -0.024605       0.037839      -0.001646      -0.013450      -0.003735       0.012270      -0.004994      -0.013436      -0.003377       0.016812              2.196159       2.133126       0.241545      -0.290135       2.001641      -0.596752       2.453709           0.000003
          100              H       9.713928      22.337068       5.832317       0.093580       1.595477 0.11852620E+02  0.12894944E+03                                 2.294132                            2.037737      -1.442502       2.185258                    0.991983       4.049577      12.109440       0.428537       1.313751      -0.701162       0.046357       0.005594      -0.004644       0.046924      -0.001918      -0.007156      -0.003316       0.016102      -0.000940      -0.010352      -0.001924       0.012275              2.470280       3.677906      -0.042989       0.170913       1.844609      -0.137706       1.888324           0.000002
          101              H       9.621885      25.120298      44.129995       0.082113       1.825629 0.14369810E+02  0.16385744E+03                                 2.496623                            2.236198      -1.503381       2.143135                    0.991641       4.287044      13.075161       0.411614       1.304970      -0.703146       0.044011      -0.006492       0.004724       0.044737      -0.008141       0.006034      -0.013317       0.001706      -0.003415      -0.014184      -0.004347       0.018530              2.654590       3.858397      -0.219827      -0.381776       1.930968       0.075039       2.174406           0.000003
          102              H       8.564082      24.388878       0.996091       0.134137       1.356722 0.10333238E+02  0.10761787E+03                                 1.996216                            1.862605      -1.304876       2.268996                    0.995190       3.574872      10.144384       0.467113       1.259031      -0.715320       0.024968      -0.019074       0.026662       0.041208      -0.016253       0.006893      -0.005197       0.010545      -0.016161      -0.014396      -0.008059       0.022456              2.043746       1.987596      -0.235244       0.265587       1.837482      -0.443347       2.306160           0.000004
          103              H       5.191477      26.068130      44.715931       0.123021       1.196605 0.90886782E+01  0.93554934E+02                                 1.947982                            1.825375      -1.588965       2.119819                    0.991559       4.110407      12.394349       0.432818       1.374784      -0.685644      -0.033101       0.012826       0.005612       0.035940      -0.009705       0.001015       0.001023       0.006507      -0.019559      -0.008190      -0.005308       0.013498              2.014752       2.610262      -0.228882      -0.201786       1.663771      -0.043219       1.770221           0.000001
          104              H       6.294614      26.613271      42.741778       0.089705       1.474951 0.11642499E+02  0.12681516E+03                                 2.202891                            2.039358      -1.538641       2.130600                    0.991279       4.277406      13.037566       0.419768       1.339590      -0.693812      -0.027203       0.020382      -0.028347       0.044260      -0.006604       0.001693      -0.002285       0.011049      -0.003887      -0.008240      -0.001585       0.009825              2.266069       2.081408      -0.291993       0.412569       2.072935      -0.481101       2.643865           0.000001
          105              H       0.239036      26.336592       1.563998       0.087364       1.475508 0.11056960E+02  0.11881377E+03                                 2.207494                            1.989358      -1.446686       2.178168                    0.991376       4.153975      12.548204       0.424672       1.342213      -0.693938      -0.015157       0.018651      -0.038836       0.045670      -0.004771      -0.004080      -0.003804       0.004234       0.040126      -0.013025      -0.001570       0.014594              2.340734       2.524943      -0.465327       0.647722       1.957786      -0.432307       2.539474           0.000002
          106              H       2.379370      25.561341       1.180886       0.122738       1.364296 0.10430673E+02  0.11017669E+03                                 2.071114                            1.916908      -1.547006       2.144944                    0.991863       3.975292      11.805714       0.438942       1.321057      -0.698503       0.012778       0.004223      -0.033198       0.035822      -0.002558      -0.001575      -0.000955      -0.006475       0.023883      -0.008306       0.000127       0.008179              2.141527       2.187525      -0.039740      -0.440130       1.620810      -0.098951       2.616245           0.000002
          107              H       2.526363      24.358745       5.030035       0.126059       1.169012 0.86945544E+01  0.88857301E+02                                 1.953490                            1.812714      -1.567048       2.136486                    0.991587       4.076786      12.405875       0.422881       1.417237      -0.677803       0.016295      -0.013001       0.031180       0.037506      -0.000955       0.003270      -0.001855       0.006916       0.040749      -0.010466      -0.003889       0.014356              2.023088       2.048774      -0.324824       0.290715       1.844611      -0.446843       2.175878           0.000001
          108              H       0.395646      25.139474       5.313989       0.092623       1.398656 0.10473162E+02  0.11082005E+03                                 2.122600                            1.931586      -1.293140       2.254306                    0.993387       3.991584      11.893262       0.433295       1.335924      -0.696036      -0.012711      -0.007967       0.044282       0.046754      -0.006183       0.002472      -0.003258       0.002804       0.039632      -0.012986      -0.001339       0.014325              2.229379       2.245607      -0.020572      -0.688489       1.773169      -0.142042       2.669362           0.000001
          109              H       6.029477      15.891259      16.280006       0.093905       1.672807 0.13025930E+02  0.14436124E+03                                 2.336135                            2.117175      -1.322016       2.237909                    0.994197       3.974179      11.796558       0.428281       1.290434      -0.707904       0.008368      -0.033887      -0.031210       0.046823       0.000540      -0.011472       0.005818      -0.004610       0.058965      -0.016484      -0.007789       0.024273              2.411507       1.746386      -0.139948      -0.098615       3.426428       0.403395       2.061708          -0.000002
          110              H       6.425122      17.806100      15.103627       0.137404       1.106918 0.78726830E+01  0.75500358E+02                                 1.643015                            1.546578      -1.068095       2.379795                    0.998314       3.166237       8.223203       0.560567       1.139338      -0.744114       0.012196      -0.010108      -0.036149       0.039467      -0.004487      -0.007629       0.015439      -0.008912       0.029978      -0.012474      -0.010931       0.023405              1.672954       1.369114       0.034200      -0.269869       1.494358      -0.133563       2.155392          -0.000002
          111              H       5.451119      19.926396      18.407405       0.132507       1.165879 0.85155133E+01  0.83282928E+02                                 1.698231                            1.607283      -1.134118       2.343506                    0.997587       3.261131       8.552934       0.550498       1.137640      -0.744397      -0.005376       0.030458       0.023828       0.039043      -0.003354      -0.006905       0.014171      -0.008956       0.040308      -0.013034      -0.010447       0.023481              1.708990       1.339717      -0.041783      -0.069625       2.198847       0.203835       1.588406          -0.000002
          112              H       5.052726      17.912937      19.493640       0.092760       1.441512 0.10762859E+02  0.11277821E+03                                 2.055580                            1.878531      -1.029518       2.382932                    0.996568       3.618494      10.163092       0.475410       1.229534      -0.722516      -0.012284       0.006188       0.044934       0.046992      -0.002365      -0.007368       0.009230      -0.029272       0.032762      -0.021760       0.001206       0.020555              2.140960       1.630896       0.051346      -0.346213       1.774952      -0.343357       3.017031          -0.000001
          113              H       5.423644      25.177825      19.371946       0.089946       1.635625 0.12500441E+02  0.13705690E+03                                 2.284491                            2.059096      -1.418403       2.192772                    0.992823       4.014564      11.835178       0.439209       1.271918      -0.710787      -0.000827      -0.008283       0.045172       0.045933       0.003342       0.001611      -0.014530      -0.029793       0.016280      -0.018567      -0.005219       0.023786              2.400172       1.849125      -0.063987      -0.373909       1.952404       0.346164       3.398988          -0.000001
          114              H       5.690155      23.131494      18.312754       0.125695       1.237741 0.92841559E+01  0.93385982E+02                                 1.818162                            1.718520      -1.126765       2.341111                    0.997641       3.399569       9.235290       0.510468       1.192883      -0.730878      -0.003275      -0.027312       0.026982       0.038532       0.001834      -0.006247      -0.013633      -0.005830       0.050242      -0.013233      -0.011153       0.024386              1.835098       1.429282       0.032711      -0.062954       2.338836      -0.220944       1.737176          -0.000001
          115              H       6.283624      25.090165      14.851224       0.135275       1.161166 0.84322877E+01  0.82442663E+02                                 1.716483                            1.618452      -1.089567       2.370669                    0.997846       3.212979       8.484302       0.537792       1.164891      -0.738426       0.007438       0.007676      -0.037922       0.039400       0.003071      -0.004080      -0.014797      -0.010795       0.038140      -0.012571      -0.010354       0.022925              1.741421       1.372075      -0.038888      -0.175233       1.595237       0.126829       2.256951          -0.000002
          116              H       5.934686      27.059793      15.978024       0.093632       1.573802 0.11919224E+02  0.12882902E+03                                 2.229332                            2.015431      -1.166105       2.315795                    0.996049       3.774782      10.962877       0.443426       1.277966      -0.711647       0.008406       0.037989      -0.030986       0.049739       0.008549      -0.009154      -0.004445      -0.015443       0.054321      -0.021726      -0.000457       0.022183              2.339787       1.706656       0.013572      -0.002987       3.281725      -0.475130       2.030981          -0.000001
          117              H       8.223387      22.945214      10.033027       0.098723       1.582416 0.11973910E+02  0.12882634E+03                                 2.206632                            2.000040      -0.993473       2.402365                    0.997429       3.597995      10.231703       0.454428       1.252774      -0.719317       0.007399       0.045016      -0.024770       0.051911      -0.001836      -0.004355      -0.001654      -0.046134       0.011382      -0.025700       0.004329       0.021371              2.326859       1.826243       0.332079      -0.349026       2.547166      -0.721724       2.607167           0.000000
          118              H       7.437591      23.235591      12.173947       0.130610       1.199731 0.87958605E+01  0.86801316E+02                                 1.743493                            1.643768      -1.097156       2.360461                    0.997679       3.268531       8.635979       0.538796       1.151951      -0.741415      -0.001238       0.037324       0.009168       0.038453       0.003932      -0.001174      -0.003558      -0.035114      -0.027170      -0.013607      -0.009333       0.022940              1.765587       1.386037      -0.050521      -0.113335       2.093700       0.348043       1.817023          -0.000001
          119              H       6.871598      19.266200      12.381278       0.127403       1.252385 0.93395443E+01  0.94479263E+02                                 1.865353                            1.748543      -1.096281       2.358836                    0.997667       3.439765       9.500685       0.493216       1.227604      -0.722611      -0.011804      -0.035680       0.010703       0.039076       0.003128      -0.004130       0.000159      -0.034630      -0.039060      -0.016293      -0.007813       0.024106              1.909013       1.565713       0.235989      -0.253286       2.048578      -0.377008       2.112746          -0.000001
          120              H       7.645030      19.088139      10.226837       0.093287       1.643969 0.12666793E+02  0.14029996E+03                                 2.360721                            2.124705      -1.438302       2.188975                    0.992031       4.078780      12.359709       0.413765       1.336478      -0.697242      -0.008490      -0.045097      -0.015311       0.048376       0.011950      -0.002962      -0.006322      -0.029916       0.004748      -0.019961      -0.000898       0.020859              2.481602       1.835125      -0.064536      -0.122936       3.026446       0.789200       2.583235          -0.000000
          121              H      13.215667      19.940093       7.441387       0.084827       1.302943 0.94000445E+01  0.97594621E+02                                 2.069297                            1.858240      -1.482902       2.155904                    0.991149       4.227775      12.810122       0.428258       1.377542      -0.685186      -0.024435       0.021671       0.028896       0.043608       0.000321       0.000318       0.009821       0.014725       0.003949      -0.014227       0.006513       0.007714              2.233823       2.010323      -0.339225      -0.413532       2.003750       0.701077       2.687397           0.000001
          122              H      11.999881      18.879945       5.818795       0.122674       1.350579 0.10214615E+02  0.10782506E+03                                 2.088086                            1.918517      -1.586763       2.122782                    0.991635       4.081614      12.300566       0.429406       1.351265      -0.691387      -0.034880       0.002239       0.002333       0.035029      -0.007509      -0.000848       0.000268       0.010224      -0.007651      -0.007814      -0.002605       0.010418              2.184770       3.003752      -0.020352       0.023018       1.731194       0.210091       1.819364           0.000002
          123              H       1.714465      17.756791       4.124088       0.120985       1.437407 0.10976622E+02  0.11668761E+03                                 2.101050                            1.934492      -1.502176       2.164049                    0.992865       3.873081      11.301918       0.450665       1.278487      -0.708737       0.022277      -0.018168      -0.024605       0.037838       0.001646      -0.013450       0.003735       0.012270      -0.004994      -0.013436      -0.003377       0.016812              2.196160       2.133128      -0.241546      -0.290135       2.001642       0.596753       2.453711           0.000003
          124              H       2.845078      18.753932       5.832317       0.093580       1.595476 0.11852608E+02  0.12894929E+03                                 2.294131                            2.037736      -1.442502       2.185258                    0.991983       4.049575      12.109436       0.428536       1.313752      -0.701162       0.046357      -0.005594      -0.004644       0.046924       0.001918      -0.007156       0.003316       0.016102      -0.000940      -0.010352      -0.001924       0.012275              2.470279       3.677905       0.042989       0.170913       1.844609       0.137706       1.888324           0.000002
          125              H       2.753035      15.970702      44.129995       0.082113       1.825628 0.14369805E+02  0.16385737E+03                                 2.496623                            2.236197      -1.503381       2.143135                    0.991641       4.287043      13.075157       0.411614       1.304970      -0.703146       0.044011       0.006492       0.004724       0.044737       0.008141       0.006034       0.013317       0.001706      -0.003415      -0.014184      -0.004347       0.018530              2.654590       3.858396       0.219827      -0.381775       1.930968      -0.075039       2.174406           0.000003
          126              H       1.695232      16.702122       0.996091       0.134137       1.356721 0.10333227E+02  0.10761772E+03                                 1.996215                            1.862604      -1.304875       2.268997                    0.995190       3.574870      10.144378       0.467113       1.259031      -0.715320       0.024968       0.019074       0.026662       0.041208       0.016253       0.006893       0.005197       0.010545      -0.016161      -0.014396      -0.008059       0.022456              2.043745       1.987595       0.235244       0.265587       1.837481       0.443347       2.306159           0.000004
          127              H      12.060327      15.022870      44.715931       0.123021       1.196605 0.90886799E+01  0.93554951E+02                                 1.947981                            1.825374      -1.588965       2.119819                    0.991559       4.110407      12.394347       0.432818       1.374784      -0.685644      -0.033101      -0.012826       0.005612       0.035940       0.009705       0.001015      -0.001023       0.006507      -0.019559      -0.008190      -0.005308       0.013498              2.014751       2.610262       0.228882      -0.201786       1.663771       0.043219       1.770221           0.000001
          128              H      13.163464      14.477729      42.741778       0.089705       1.474952 0.11642506E+02  0.12681525E+03                                 2.202891                            2.039358      -1.538641       2.130600                    0.991279       4.277407      13.037566       0.419768       1.339589      -0.693812      -0.027203      -0.020382      -0.028347       0.044260       0.006604       0.001693       0.002285       0.011049      -0.003887      -0.008240      -0.001585       0.009825              2.266069       2.081407       0.291993       0.412569       2.072935       0.481101       2.643864           0.000001
          129              H       7.107886      14.754408       1.563998       0.087364       1.475509 0.11056965E+02  0.11881384E+03                                 2.207494                            1.989358      -1.446687       2.178168                    0.991376       4.153976      12.548206       0.424672       1.342213      -0.693938      -0.015157      -0.018651      -0.038836       0.045670       0.004771      -0.004080       0.003804       0.004234       0.040126      -0.013025      -0.001570       0.014594              2.340734       2.524943       0.465327       0.647722       1.957786       0.432307       2.539474           0.000002
          130              H       9.248220      15.529659       1.180886       0.122738       1.364296 0.10430675E+02  0.11017671E+03                                 2.071113                            1.916907      -1.547006       2.144944                    0.991863       3.975292      11.805708       0.438943       1.321055      -0.698504       0.012778      -0.004223      -0.033198       0.035822       0.002558      -0.001575       0.000955      -0.006475       0.023883      -0.008306       0.000127       0.008179              2.141526       2.187524       0.039740      -0.440130       1.620809       0.098951       2.616244           0.000002
          131              H       9.395213      16.732255       5.030035       0.126059       1.169012 0.86945544E+01  0.88857300E+02                                 1.953490                            1.812714      -1.567049       2.136486                    0.991587       4.076786      12.405875       0.422881       1.417237      -0.677803       0.016295       0.013001       0.031180       0.037506       0.000955       0.003270       0.001855       0.006916       0.040749      -0.010466      -0.003889       0.014356              2.023088       2.048774       0.324824       0.290715       1.844611       0.446843       2.175878           0.000001
          132              H       7.264496      15.951526       5.313989       0.092623       1.398655 0.10473153E+02  0.11081992E+03                                 2.122598                            1.931585      -1.293140       2.254306                    0.993387       3.991582      11.893253       0.433295       1.335924      -0.696036      -0.012711       0.007967       0.044282       0.046754       0.006183       0.002472       0.003258       0.002804       0.039632      -0.012986      -0.001339       0.014325              2.229378       2.245605       0.020572      -0.688488       1.773168       0.142042       2.669360           0.000001
          133              H      12.898327      25.199741      16.280006       0.093904       1.672818 0.13026038E+02  0.14436282E+03                                 2.336152                            2.117189      -1.322016       2.237909                    0.994197       3.974189      11.796626       0.428277       1.290441      -0.707903       0.008368       0.033887      -0.031210       0.046823      -0.000540      -0.011472      -0.005818      -0.004610       0.058964      -0.016484      -0.007789       0.024273              2.411526       1.746397       0.139949      -0.098617       3.426459      -0.403399       2.061723          -0.000002
          134              H      13.293972      23.284900      15.103627       0.137404       1.106920 0.78727017E+01  0.75500598E+02                                 1.643018                            1.546582      -1.068095       2.379795                    0.998314       3.166240       8.223220       0.560565       1.139340      -0.744114       0.012196       0.010108      -0.036149       0.039467       0.004487      -0.007629      -0.015439      -0.008912       0.029978      -0.012474      -0.010931       0.023405              1.672958       1.369116      -0.034200      -0.269870       1.494361       0.133563       2.155397          -0.000001
          135              H      12.319969      21.164604      18.407405       0.132507       1.165880 0.85155211E+01  0.83283032E+02                                 1.698233                            1.607284      -1.134118       2.343506                    0.997587       3.261132       8.552941       0.550498       1.137641      -0.744397      -0.005376      -0.030458       0.023828       0.039043       0.003354      -0.006905      -0.014171      -0.008956       0.040308      -0.013034      -0.010447       0.023481              1.708991       1.339718       0.041783      -0.069625       2.198849      -0.203835       1.588407          -0.000002
          136              H      11.921576      23.178063      19.493640       0.092760       1.441514 0.10762877E+02  0.11277846E+03                                 2.055583                            1.878534      -1.029518       2.382932                    0.996568       3.618496      10.163106       0.475409       1.229536      -0.722516      -0.012284      -0.006188       0.044934       0.046992       0.002365      -0.007368      -0.009230      -0.029272       0.032762      -0.021760       0.001206       0.020554              2.140963       1.630898      -0.051346      -0.346214       1.774955       0.343358       3.017037          -0.000001
          137              H      12.292494      15.913175      19.371946       0.089947       1.635625 0.12500441E+02  0.13705690E+03                                 2.284491                            2.059095      -1.418403       2.192772                    0.992823       4.014564      11.835177       0.439209       1.271917      -0.710787      -0.000827       0.008283       0.045172       0.045933      -0.003342       0.001611       0.014530      -0.029793       0.016280      -0.018567      -0.005219       0.023786              2.400172       1.849124       0.063987      -0.373909       1.952404      -0.346164       3.398987          -0.000001
          138              H      12.559005      17.959506      18.312754       0.125695       1.237741 0.92841559E+01  0.93385982E+02                                 1.818162                            1.718520      -1.126765       2.341111                    0.997641       3.399569       9.235290       0.510468       1.192883      -0.730878      -0.003275       0.027312       0.026982       0.038532      -0.001834      -0.006247       0.013633      -0.005830       0.050242      -0.013233      -0.011153       0.024386              1.835098       1.429282      -0.032711      -0.062954       2.338836       0.220944       1.737176          -0.000001
          139              H      13.152474      16.000835      14.851224       0.135275       1.161167 0.84322936E+01  0.82442731E+02                                 1.716483                            1.618452      -1.089568       2.370669                    0.997846       3.212980       8.484304       0.537792       1.164890      -0.738426       0.007438      -0.007676      -0.037922       0.039400      -0.003071      -0.004080       0.014797      -0.010795       0.038140      -0.012571      -0.010354       0.022925              1.741422       1.372075       0.038888      -0.175233       1.595238      -0.126830       2.256952          -0.000002
          140              H      12.803536      14.031207      15.978024       0.093632       1.573803 0.11919232E+02  0.12882914E+03                                 2.229333                            2.015432      -1.166105       2.315795                    0.996049       3.774783      10.962882       0.443426       1.277966      -0.711647       0.008406      -0.037989      -0.030986       0.049739      -0.008549      -0.009154       0.004445      -0.015443       0.054321      -0.021726      -0.000457       0.022183              2.339789       1.706657      -0.013572      -0.002987       3.281727       0.475131       2.030982          -0.000002
          141              H       1.354537      18.145786      10.033027       0.098722       1.582419 0.11973931E+02  0.12882662E+03                                 2.206635                            2.000042      -0.993475       2.402365                    0.997429       3.597998      10.231715       0.454427       1.252774      -0.719317       0.007399      -0.045016      -0.024770       0.051911       0.001836      -0.004355       0.001654      -0.046134       0.011382      -0.025700       0.004329       0.021371              2.326862       1.826245      -0.332079      -0.349026       2.547170       0.721725       2.607171          -0.000000
          142              H       0.568741      17.855409      12.173947       0.130609       1.199733 0.87958710E+01  0.86801446E+02                                 1.743494                            1.643769      -1.097157       2.360461                    0.997679       3.268533       8.635986       0.538796       1.151951      -0.741415      -0.001238      -0.037324       0.009168       0.038453      -0.003932      -0.001174       0.003558      -0.035114      -0.027170      -0.013607      -0.009333       0.022940              1.765588       1.386038       0.050521      -0.113335       2.093702      -0.348044       1.817024          -0.000002
          143              H       0.002748      21.824800      12.381278       0.127403       1.252385 0.93395492E+01  0.94479331E+02                                 1.865354                            1.748544      -1.096281       2.358836                    0.997667       3.439766       9.500691       0.493215       1.227605      -0.722610      -0.011804       0.035680       0.010703       0.039076      -0.003128      -0.004130      -0.000159      -0.034630      -0.039060      -0.016293      -0.007813       0.024106              1.909014       1.565714      -0.235989      -0.253286       2.048580       0.377008       2.112748          -0.000001
          144              H       0.776180      22.002861      10.226837       0.093287       1.643970 0.12666811E+02  0.14030022E+03                                 2.360723                            2.124707      -1.438303       2.188974                    0.992031       4.078782      12.359720       0.413764       1.336478      -0.697242      -0.008490       0.045097      -0.015311       0.048376      -0.011950      -0.002962       0.006322      -0.029916       0.004748      -0.019961      -0.000898       0.020859              2.481605       1.835127       0.064536      -0.122936       3.026450      -0.789202       2.583238           0.000000
          145              H       0.522033      21.150907      29.977387       0.084829       1.302934 0.93999632E+01  0.97593584E+02                                 2.069289                            1.858233      -1.482902       2.155906                    0.991149       4.227757      12.810062       0.428258       1.377544      -0.685186       0.024435      -0.021671       0.028897       0.043608       0.000321      -0.000318      -0.009821       0.014725       0.003949      -0.014227       0.006513       0.007714              2.233814       2.010315      -0.339223       0.413529       2.003742      -0.701072       2.687385           0.000000
          146              H       1.737819      22.211055      28.354795       0.122673       1.350584 0.10214665E+02  0.10782577E+03                                 2.088095                            1.918524      -1.586767       2.122780                    0.991635       4.081628      12.300636       0.429404       1.351269      -0.691386       0.034880      -0.002239       0.002333       0.035029      -0.007509       0.000848      -0.000268       0.010224      -0.007650      -0.007814      -0.002604       0.010418              2.184780       3.003768      -0.020353      -0.023018       1.731201      -0.210092       1.819371           0.000000
          147              H      12.023235      23.334209      26.660088       0.120982       1.437422 0.10976767E+02  0.11668948E+03                                 2.101060                            1.934500      -1.502188       2.164042                    0.992865       3.873106      11.301990       0.450666       1.278482      -0.708738      -0.022277       0.018168      -0.024605       0.037838       0.001646       0.013450      -0.003735       0.012271      -0.004994      -0.013436      -0.003377       0.016812              2.196171       2.133138      -0.241547       0.290136       2.001652      -0.596757       2.453724          -0.000000
          148              H      10.892622      22.337068      28.368317       0.093579       1.595488 0.11852716E+02  0.12895080E+03                                 2.294146                            2.037748      -1.442513       2.185252                    0.991983       4.049594      12.109523       0.428534       1.313755      -0.701161      -0.046357       0.005594      -0.004644       0.046924       0.001918       0.007156      -0.003316       0.016101      -0.000940      -0.010351      -0.001924       0.012275              2.470296       3.677933       0.042990      -0.170916       1.844619      -0.137708       1.888335           0.000000
          149              H      10.984665      25.120298      21.593995       0.082114       1.825623 0.14369753E+02  0.16385655E+03                                 2.496612                            2.236189      -1.503376       2.143137                    0.991641       4.287034      13.075100       0.411616       1.304965      -0.703147      -0.044011      -0.006492       0.004725       0.044737       0.008142      -0.006034      -0.013317       0.001706      -0.003416      -0.014184      -0.004346       0.018531              2.654578       3.858377       0.219825       0.381773       1.930961       0.075038       2.174397          -0.000000
          150              H      12.042468      24.388878      23.532091       0.134139       1.356710 0.10333121E+02  0.10761633E+03                                 1.996203                            1.862594      -1.304872       2.269000                    0.995190       3.574854      10.144315       0.467115       1.259030      -0.715320      -0.024968      -0.019074       0.026663       0.041208       0.016253      -0.006893      -0.005197       0.010545      -0.016162      -0.014396      -0.008060       0.022456              2.043732       1.987583       0.235242      -0.265585       1.837471      -0.443343       2.306144          -0.000000
          151              H       1.677373      26.068130      22.179931       0.123021       1.196601 0.90886437E+01  0.93554530E+02                                 1.947981                            1.825374      -1.588964       2.119821                    0.991559       4.110404      12.394354       0.432817       1.374789      -0.685643       0.033102       0.012826       0.005612       0.035941       0.009705      -0.001015       0.001023       0.006507      -0.019560      -0.008190      -0.005308       0.013499              2.014751       2.610261       0.228881       0.201786       1.663771      -0.043219       1.770221          -0.000000
          152              H       0.574236      26.613271      20.205778       0.089705       1.474965 0.11642634E+02  0.12681697E+03                                 2.202902                            2.039367      -1.538640       2.130598                    0.991279       4.277429      13.037645       0.419768       1.339587      -0.693813       0.027204       0.020381      -0.028346       0.044260       0.006604      -0.001693      -0.002285       0.011049      -0.003886      -0.008240      -0.001585       0.009825              2.266080       2.081417       0.291994      -0.412571       2.072944      -0.481104       2.643878          -0.000000
          153              H       6.629814      26.336592      24.099998       0.087361       1.475517 0.11057040E+02  0.11881483E+03                                 2.207501                            1.989364      -1.446690       2.178165                    0.991376       4.153989      12.548247       0.424672       1.342211      -0.693939       0.015157       0.018651      -0.038835       0.045670       0.004772       0.004081      -0.003804       0.004234       0.040126      -0.013025      -0.001569       0.014594              2.340742       2.524952       0.465330      -0.647725       1.957792      -0.432309       2.539482          -0.000000
          154              H       4.489480      25.561341      23.716886       0.122735       1.364302 0.10430731E+02  0.11017743E+03                                 2.071118                            1.916912      -1.547006       2.144942                    0.991863       3.975303      11.805742       0.438942       1.321054      -0.698504      -0.012778       0.004223      -0.033198       0.035822       0.002558       0.001574      -0.000956      -0.006475       0.023884      -0.008306       0.000127       0.008179              2.141531       2.187530       0.039741       0.440131       1.620812      -0.098951       2.616250          -0.000000
          155              H       4.342487      24.358745      27.566035       0.126061       1.169011 0.86945511E+01  0.88857281E+02                                 1.953491                            1.812715      -1.567055       2.136483                    0.991587       4.076787      12.405889       0.422880       1.417238      -0.677803      -0.016295      -0.013001       0.031180       0.037506       0.000955      -0.003270      -0.001855       0.006916       0.040748      -0.010466      -0.003889       0.014355              2.023089       2.048775       0.324824      -0.290715       1.844612      -0.446843       2.175879          -0.000000
          156              H       6.473204      25.139474      27.849989       0.092626       1.398644 0.10473053E+02  0.11081862E+03                                 2.122589                            1.931578      -1.293135       2.254310                    0.993387       3.991564      11.893195       0.433296       1.335926      -0.696036       0.012711      -0.007967       0.044282       0.046754       0.006183      -0.002471      -0.003258       0.002804       0.039632      -0.012985      -0.001339       0.014325              2.229368       2.245595       0.020572       0.688484       1.773161      -0.142041       2.669348          -0.000000
          157              H       0.839373      15.891259      38.816006       0.093904       1.672695 0.13024855E+02  0.14434553E+03                                 2.335966                            2.117037      -1.322022       2.237907                    0.994197       3.974087      11.795913       0.428312       1.290373      -0.707917      -0.008368      -0.033888      -0.031210       0.046824      -0.000540       0.011471       0.005820      -0.004610       0.058972      -0.016485      -0.007791       0.024276              2.411327       1.746282       0.139933       0.098604       3.426129       0.403354       2.061569          -0.000002
          158              H       0.443728      17.806100      37.639627       0.137403       1.106907 0.78725597E+01  0.75498646E+02                                 1.642979                            1.546547      -1.068100       2.379790                    0.998314       3.166224       8.223057       0.560585       1.139308      -0.744121      -0.012196      -0.010108      -0.036148       0.039467       0.004488       0.007629       0.015439      -0.008913       0.029978      -0.012474      -0.010931       0.023406              1.672917       1.369088      -0.034198       0.269859       1.494326      -0.133556       2.155338          -0.000002
          159              H       1.417731      19.926396      40.943405       0.132506       1.165875 0.85154742E+01  0.83282414E+02                                 1.698224                            1.607276      -1.134116       2.343507                    0.997587       3.261126       8.552902       0.550501       1.137637      -0.744398       0.005376       0.030458       0.023828       0.039043       0.003354       0.006905       0.014171      -0.008956       0.040308      -0.013034      -0.010447       0.023481              1.708982       1.339712       0.041782       0.069624       2.198835       0.203833       1.588399           0.000003
          160              H       1.816124      17.912937      42.029640       0.092758       1.441522 0.10762956E+02  0.11277949E+03                                 2.055590                            1.878540      -1.029525       2.382928                    0.996568       3.618507      10.163142       0.475408       1.229535      -0.722516       0.012284       0.006188       0.044933       0.046991       0.002365       0.007367       0.009230      -0.029273       0.032762      -0.021760       0.001206       0.020555              2.140971       1.630903      -0.051347       0.346216       1.774961      -0.343361       3.017049           0.000004
          161              H       1.445206      25.177825      41.907946       0.089946       1.635636 0.12500539E+02  0.13705831E+03                                 2.284506                            2.059107      -1.418406       2.192770                    0.992823       4.014579      11.835255       0.439207       1.271922      -0.710786       0.000827      -0.008283       0.045172       0.045933      -0.003342      -0.001611      -0.014530      -0.029792       0.016279      -0.018567      -0.005219       0.023786              2.400188       1.849135       0.063988       0.373913       1.952416       0.346168       3.399014           0.000003
          162              H       1.178695      23.131494      40.848754       0.125694       1.237748 0.92842189E+01  0.93386807E+02                                 1.818171                            1.718528      -1.126763       2.341112                    0.997641       3.399577       9.235332       0.510466       1.192887      -0.730878       0.003275      -0.027312       0.026982       0.038532      -0.001835       0.006247      -0.013633      -0.005830       0.050241      -0.013233      -0.011153       0.024386              1.835108       1.429288      -0.032711       0.062954       2.338850      -0.220946       1.737186           0.000003
          163              H       0.585226      25.090165      37.387224       0.135268       1.161192 0.84325259E+01  0.82445621E+02                                 1.716515                            1.618480      -1.089582       2.370660                    0.997846       3.213010       8.484432       0.537784       1.164898      -0.738424      -0.007439       0.007676      -0.037922       0.039400      -0.003072       0.004080      -0.014797      -0.010795       0.038137      -0.012570      -0.010354       0.022924              1.741455       1.372097       0.038889       0.175239       1.595266       0.126834       2.257002          -0.000003
          164              H       0.934164      27.059793      38.514024       0.093630       1.573822 0.11919408E+02  0.12883153E+03                                 2.229353                            2.015449      -1.166115       2.315789                    0.996049       3.774804      10.962971       0.443423       1.277968      -0.711647      -0.008407       0.037988      -0.030986       0.049738      -0.008549       0.009154      -0.004445      -0.015442       0.054319      -0.021726      -0.000457       0.022182              2.339810       1.706670      -0.013572       0.002987       3.281762      -0.475137       2.030999          -0.000001
          165              H      12.383163      22.945214      32.569027       0.098717       1.582468 0.11974386E+02  0.12883290E+03                                 2.206694                            2.000091      -0.993487       2.402357                    0.997429       3.598045      10.231944       0.454417       1.252788      -0.719314      -0.007399       0.045016      -0.024770       0.051910       0.001835       0.004355      -0.001654      -0.046132       0.011385      -0.025699       0.004330       0.021369              2.326928       1.826290      -0.332093       0.349042       2.547244      -0.721756       2.607250          -0.000003
          166              H      13.168959      23.235591      34.709947       0.130608       1.199740 0.87959448E+01  0.86802432E+02                                 1.743510                            1.643783      -1.097161       2.360460                    0.997679       3.268537       8.636034       0.538790       1.151960      -0.741413       0.001238       0.037324       0.009168       0.038453      -0.003933       0.001174      -0.003557      -0.035113      -0.027171      -0.013607      -0.009333       0.022940              1.765604       1.386048       0.050522       0.113337       2.093721       0.348049       1.817042          -0.000003
          167              H      -0.002748      19.266200      34.917278       0.127407       1.252355 0.93392444E+01  0.94475203E+02                                 1.865298                            1.748496      -1.096278       2.358838                    0.997667       3.439717       9.500413       0.493232       1.227577      -0.722617       0.011804      -0.035680       0.010704       0.039076      -0.003129       0.004130       0.000159      -0.034630      -0.039062      -0.016293      -0.007814       0.024107              1.908955       1.565672      -0.235978       0.253273       2.048516      -0.376990       2.112677          -0.000002
          168              H      12.961520      19.088139      32.762837       0.093287       1.643951 0.12666620E+02  0.14029740E+03                                 2.360693                            2.124682      -1.438285       2.188983                    0.992032       4.078752      12.359550       0.413770       1.336467      -0.697244       0.008490      -0.045097      -0.015310       0.048376      -0.011950       0.002962      -0.006323      -0.029917       0.004746      -0.019961      -0.000898       0.020859              2.481572       1.835106       0.064534       0.122933       3.026411       0.789187       2.583200          -0.000002
          169              H       6.346817       7.453907      15.094613       0.084829       1.302936 0.93999844E+01  0.97593857E+02                                 2.069292                            1.858235      -1.482903       2.155905                    0.991149       4.227762      12.810080       0.428258       1.377544      -0.685186      -0.024435      -0.021671      -0.028896       0.043608      -0.000321      -0.000318       0.009821       0.014725       0.003949      -0.014227       0.006513       0.007714              2.233817       2.010317       0.339223       0.413530       2.003744       0.701073       2.687388          -0.000000
          170              H       5.131031       8.514055      16.717205       0.122673       1.350583 0.10214660E+02  0.10782570E+03                                 2.088094                            1.918524      -1.586767       2.122780                    0.991635       4.081627      12.300630       0.429404       1.351268      -0.691386      -0.034880      -0.002239      -0.002333       0.035029       0.007509       0.000848       0.000268       0.010224      -0.007650      -0.007814      -0.002604       0.010418              2.184779       3.003766       0.020352      -0.023018       1.731200       0.210092       1.819370          -0.000000
          171              H       8.583315       9.637209      18.411912       0.120983       1.437418 0.10976732E+02  0.11668906E+03                                 2.101060                            1.934500      -1.502184       2.164044                    0.992865       3.873101      11.301987       0.450664       1.278485      -0.708738       0.022277       0.018168       0.024605       0.037838      -0.001646       0.013450       0.003735       0.012271      -0.004994      -0.013435      -0.003377       0.016812              2.196171       2.133138       0.241547       0.290137       2.001651       0.596757       2.453724          -0.000000
          172              H       9.713928       8.640068      16.703683       0.093579       1.595483 0.11852669E+02  0.12895016E+03                                 2.294141                            2.037744      -1.442509       2.185254                    0.991983       4.049587      12.109495       0.428535       1.313755      -0.701161       0.046357       0.005594       0.004644       0.046924      -0.001918       0.007156       0.003316       0.016101      -0.000940      -0.010351      -0.001924       0.012275              2.470290       3.677923      -0.042990      -0.170915       1.844616       0.137707       1.888331          -0.000000
          173              H       9.621885      11.423298      23.478005       0.082114       1.825626 0.14369780E+02  0.16385696E+03                                 2.496617                            2.236193      -1.503378       2.143137                    0.991641       4.287037      13.075122       0.411615       1.304967      -0.703147       0.044011      -0.006492      -0.004724       0.044737      -0.008142      -0.006034       0.013317       0.001706      -0.003415      -0.014184      -0.004347       0.018530              2.654583       3.858386      -0.219826       0.381774       1.930964      -0.075039       2.174401          -0.000001
          174              H       8.564082      10.691878      21.539909       0.134138       1.356717 0.10333191E+02  0.10761726E+03                                 1.996212                            1.862602      -1.304872       2.268999                    0.995190       3.574865      10.144363       0.467113       1.259032      -0.715320       0.024968      -0.019074      -0.026662       0.041208      -0.016253      -0.006893       0.005197       0.010545      -0.016161      -0.014396      -0.008060       0.022456              2.043742       1.987592      -0.235244      -0.265587       1.837478       0.443346       2.306155          -0.000000
          175              H       5.191477      12.371130      22.892069       0.123021       1.196603 0.90886635E+01  0.93554752E+02                                 1.947981                            1.825374      -1.588966       2.119819                    0.991559       4.110405      12.394344       0.432818       1.374785      -0.685644      -0.033102       0.012826      -0.005612       0.035940      -0.009705      -0.001015      -0.001023       0.006507      -0.019559      -0.008190      -0.005308       0.013498              2.014750       2.610260      -0.228881       0.201786       1.663771       0.043219       1.770220          -0.000000
          176              H       6.294614      12.916271      24.866222       0.089706       1.474959 0.11642570E+02  0.12681611E+03                                 2.202896                            2.039363      -1.538641       2.130599                    0.991279       4.277417      13.037604       0.419768       1.339588      -0.693812      -0.027204       0.020381       0.028347       0.044260      -0.006603      -0.001693       0.002285       0.011049      -0.003886      -0.008240      -0.001585       0.009825              2.266074       2.081412      -0.291993      -0.412570       2.072939       0.481102       2.643872          -0.000001
          177              H       0.239036      12.639592      20.972002       0.087362       1.475509 0.11056967E+02  0.11881386E+03                                 2.207494                            1.989358      -1.446686       2.178168                    0.991376       4.153975      12.548199       0.424672       1.342213      -0.693938      -0.015157       0.018651       0.038836       0.045670      -0.004772       0.004080       0.003804       0.004234       0.040126      -0.013025      -0.001570       0.014594              2.340735       2.524944      -0.465328      -0.647723       1.957786       0.432307       2.539474          -0.000000
          178              H       2.379370      11.864341      21.355114       0.122737       1.364297 0.10430680E+02  0.11017677E+03                                 2.071113                            1.916907      -1.547007       2.144943                    0.991863       3.975293      11.805709       0.438943       1.321055      -0.698504       0.012778       0.004223       0.033198       0.035822      -0.002558       0.001574       0.000955      -0.006475       0.023883      -0.008306       0.000127       0.008179              2.141526       2.187524      -0.039740       0.440130       1.620809       0.098950       2.616244          -0.000000
          179              H       2.526363      10.661745      17.505965       0.126061       1.169013 0.86945693E+01  0.88857512E+02                                 1.953493                            1.812716      -1.567055       2.136483                    0.991587       4.076791      12.405904       0.422880       1.417238      -0.677803       0.016294      -0.013002      -0.031180       0.037506      -0.000955      -0.003270       0.001855       0.006916       0.040748      -0.010466      -0.003889       0.014355              2.023091       2.048778      -0.324825      -0.290715       1.844614       0.446844       2.175881          -0.000000
          180              H       0.395646      11.442474      17.222011       0.092625       1.398644 0.10473056E+02  0.11081866E+03                                 2.122590                            1.931578      -1.293135       2.254310                    0.993387       3.991565      11.893197       0.433296       1.335926      -0.696036      -0.012711      -0.007967      -0.044282       0.046754      -0.006183      -0.002471       0.003258       0.002804       0.039632      -0.012986      -0.001339       0.014325              2.229368       2.245596      -0.020572       0.688484       1.773161       0.142041       2.669348          -0.000000
          181              H       6.029477       2.194259       6.255994       0.093905       1.672694 0.13024847E+02  0.14434539E+03                                 2.335962                            2.117034      -1.322025       2.237905                    0.994197       3.974088      11.795904       0.428313       1.290370      -0.707917       0.008368      -0.033887       0.031210       0.046824       0.000540       0.011471      -0.005820      -0.004610       0.058972      -0.016485      -0.007791       0.024276              2.411322       1.746280      -0.139933       0.098604       3.426122      -0.403353       2.061566           0.000000
          182              H       6.425122       4.109100       7.432373       0.137404       1.106907 0.78725605E+01  0.75498654E+02                                 1.642978                            1.546546      -1.068099       2.379791                    0.998314       3.166225       8.223059       0.560586       1.139308      -0.744121       0.012196      -0.010108       0.036148       0.039467      -0.004488       0.007629      -0.015439      -0.008913       0.029978      -0.012474      -0.010931       0.023406              1.672917       1.369087       0.034198       0.269859       1.494325       0.133556       2.155337          -0.000000
          183              H       5.451119       6.229396       4.128595       0.132508       1.165877 0.85155009E+01  0.83282816E+02                                 1.698233                            1.607285      -1.134110       2.343510                    0.997587       3.261128       8.552940       0.550496       1.137645      -0.744396      -0.005376       0.030458      -0.023828       0.039043      -0.003354       0.006905      -0.014171      -0.008956       0.040308      -0.013034      -0.010447       0.023481              1.708991       1.339718      -0.041782       0.069625       2.198849      -0.203834       1.588408           0.000002
          184              H       5.052726       4.215937       3.042360       0.092762       1.441508 0.10762832E+02  0.11277792E+03                                 2.055580                            1.878532      -1.029516       2.382933                    0.996568       3.618489      10.163092       0.475408       1.229538      -0.722515      -0.012284       0.006188      -0.044934       0.046992      -0.002365       0.007367      -0.009230      -0.029272       0.032762      -0.021760       0.001206       0.020554              2.140961       1.630896       0.051346       0.346213       1.774953       0.343358       3.017032           0.000003
          185              H       5.423644      11.480825       3.164054       0.089949       1.635625 0.12500439E+02  0.13705693E+03                                 2.284494                            2.059098      -1.418405       2.192771                    0.992823       4.014564      11.835194       0.439208       1.271921      -0.710786      -0.000827      -0.008283      -0.045172       0.045933       0.003342      -0.001611       0.014530      -0.029792       0.016280      -0.018567      -0.005219       0.023786              2.400175       1.849127      -0.063987       0.373910       1.952406      -0.346165       3.398993           0.000002
          186              H       5.690155       9.434494       4.223246       0.125697       1.237737 0.92841213E+01  0.93385591E+02                                 1.818162                            1.718520      -1.126754       2.341117                    0.997641       3.399563       9.235286       0.510467       1.192888      -0.730877      -0.003275      -0.027312      -0.026983       0.038532       0.001834       0.006247       0.013633      -0.005831       0.050241      -0.013233      -0.011153       0.024386              1.835098       1.429282       0.032711       0.062954       2.338836       0.220944       1.737177           0.000002
          187              H       6.283624      11.393165       7.684776       0.135270       1.161181 0.84324153E+01  0.82444195E+02                                 1.716495                            1.618462      -1.089581       2.370660                    0.997846       3.212999       8.484360       0.537791       1.164888      -0.738426       0.007438       0.007676       0.037922       0.039400       0.003072       0.004080       0.014797      -0.010795       0.038138      -0.012571      -0.010354       0.022924              1.741434       1.372083      -0.038888       0.175235       1.595248      -0.126831       2.256970          -0.000001
          188              H       5.934686      13.362793       6.557976       0.093630       1.573820 0.11919379E+02  0.12883112E+03                                 2.229348                            2.015444      -1.166117       2.315788                    0.996049       3.774801      10.962949       0.443425       1.277966      -0.711647       0.008406       0.037988       0.030986       0.049739       0.008549       0.009154       0.004445      -0.015442       0.054320      -0.021726      -0.000457       0.022183              2.339805       1.706666       0.013572       0.002987       3.281753       0.475135       2.030995          -0.000000
          189              H       8.223387       9.248214      12.502973       0.098718       1.582461 0.11974318E+02  0.12883195E+03                                 2.206685                            2.000083      -0.993486       2.402358                    0.997429       3.598038      10.231909       0.454419       1.252785      -0.719315       0.007400       0.045016       0.024770       0.051911      -0.001835       0.004355       0.001654      -0.046132       0.011385      -0.025699       0.004330       0.021369              2.326918       1.826283       0.332091       0.349040       2.547233       0.721751       2.607238          -0.000002
          190              H       7.437591       9.538591      10.362053       0.130610       1.199731 0.87958545E+01  0.86801258E+02                                 1.743494                            1.643769      -1.097159       2.360461                    0.997679       3.268527       8.635974       0.538795       1.151953      -0.741415      -0.001238       0.037324      -0.009168       0.038453       0.003933       0.001174       0.003557      -0.035113      -0.027171      -0.013607      -0.009333       0.022940              1.765588       1.386038      -0.050521       0.113335       2.093701      -0.348044       1.817025          -0.000002
          191              H       6.871598       5.569200      10.154722       0.127407       1.252353 0.93392274E+01  0.94474977E+02                                 1.865296                            1.748493      -1.096277       2.358839                    0.997667       3.439715       9.500401       0.493233       1.227575      -0.722617      -0.011804      -0.035680      -0.010704       0.039077       0.003128       0.004130      -0.000159      -0.034630      -0.039062      -0.016293      -0.007814       0.024107              1.908952       1.565670       0.235978       0.253272       2.048512       0.376989       2.112674          -0.000001
          192              H       7.645030       5.391139      12.309163       0.093288       1.643949 0.12666600E+02  0.14029710E+03                                 2.360690                            2.124679      -1.438287       2.188982                    0.992032       4.078750      12.359536       0.413771       1.336465      -0.697245      -0.008490      -0.045097       0.015310       0.048376       0.011950       0.002962       0.006323      -0.029917       0.004746      -0.019961      -0.000898       0.020859              2.481568       1.835104      -0.064534       0.122933       3.026405      -0.789185       2.583196          -0.000001
          193              H       7.390883       6.243093      37.630613       0.084827       1.302945 0.94000610E+01  0.97594829E+02                                 2.069299                            1.858241      -1.482901       2.155904                    0.991149       4.227778      12.810131       0.428258       1.377541      -0.685186       0.024435       0.021671      -0.028896       0.043608      -0.000321       0.000318      -0.009821       0.014725       0.003948      -0.014227       0.006513       0.007714              2.233825       2.010324       0.339225      -0.413532       2.003751      -0.701077       2.687399           0.000000
          194              H       8.606669       5.182945      39.253205       0.122673       1.350581 0.10214632E+02  0.10782527E+03                                 2.088086                            1.918517      -1.586762       2.122782                    0.991635       4.081616      12.300567       0.429406       1.351264      -0.691387       0.034880       0.002239      -0.002333       0.035029       0.007509      -0.000849      -0.000268       0.010224      -0.007651      -0.007814      -0.002605       0.010418              2.184771       3.003753       0.020352       0.023018       1.731194      -0.210091       1.819364           0.000001
          195              H       5.154385       4.059791      40.947912       0.120982       1.437410 0.10976646E+02  0.11668783E+03                                 2.101046                            1.934488      -1.502181       2.164046                    0.992865       3.873083      11.301892       0.450668       1.278479      -0.708739      -0.022277      -0.018168       0.024605       0.037838      -0.001646      -0.013450      -0.003735       0.012270      -0.004994      -0.013436      -0.003377       0.016812              2.196156       2.133123       0.241545      -0.290134       2.001638      -0.596751       2.453706           0.000002
          196              H       4.023772       5.056932      39.239683       0.093579       1.595481 0.11852652E+02  0.12894984E+03                                 2.294133                            2.037738      -1.442504       2.185256                    0.991983       4.049580      12.109442       0.428537       1.313749      -0.701163      -0.046357      -0.005594       0.004644       0.046924      -0.001918      -0.007156      -0.003316       0.016102      -0.000940      -0.010352      -0.001924       0.012275              2.470281       3.677908      -0.042989       0.170913       1.844610      -0.137706       1.888325           0.000001
          197              H       4.115815       2.273702       0.942005       0.082113       1.825626 0.14369786E+02  0.16385702E+03                                 2.496616                            2.236192      -1.503376       2.143137                    0.991641       4.287041      13.075126       0.411616       1.304965      -0.703147      -0.044011       0.006492      -0.004725       0.044737      -0.008142       0.006034      -0.013317       0.001706      -0.003415      -0.014184      -0.004346       0.018531              2.654582       3.858383      -0.219826      -0.381773       1.930963       0.075038       2.174400           0.000003
          198              H       5.173618       3.005122      44.075909       0.134138       1.356708 0.10333105E+02  0.10761608E+03                                 1.996199                            1.862590      -1.304874       2.268998                    0.995190       3.574852      10.144295       0.467116       1.259027      -0.715321      -0.024968       0.019074      -0.026663       0.041208      -0.016253       0.006893      -0.005196       0.010545      -0.016162      -0.014396      -0.008060       0.022456              2.043728       1.987578      -0.235241       0.265584       1.837467      -0.443341       2.306138           0.000003
          199              H       8.546223       1.325870       0.356069       0.123021       1.196600 0.90886393E+01  0.93554476E+02                                 1.947981                            1.825374      -1.588962       2.119822                    0.991559       4.110403      12.394352       0.432817       1.374789      -0.685643       0.033102      -0.012826      -0.005612       0.035941      -0.009705       0.001015       0.001023       0.006507      -0.019560      -0.008190      -0.005309       0.013499              2.014751       2.610260      -0.228881      -0.201786       1.663771      -0.043220       1.770221           0.000001
          200              H       7.443086       0.780729       2.330222       0.089703       1.474963 0.11642607E+02  0.12681661E+03                                 2.202900                            2.039365      -1.538641       2.130598                    0.991279       4.277426      13.037633       0.419768       1.339588      -0.693813       0.027203      -0.020382       0.028347       0.044260      -0.006604       0.001693      -0.002285       0.011049      -0.003886      -0.008240      -0.001585       0.009825              2.266078       2.081415      -0.291994       0.412570       2.072943      -0.481104       2.643876           0.000001
          201              H      13.498664       1.057408      43.508002       0.087361       1.475520 0.11057063E+02  0.11881515E+03                                 2.207504                            1.989366      -1.446691       2.178164                    0.991376       4.153995      12.548274       0.424671       1.342212      -0.693938       0.015157      -0.018651       0.038835       0.045670      -0.004772      -0.004081      -0.003804       0.004234       0.040126      -0.013025      -0.001569       0.014594              2.340745       2.524956      -0.465331       0.647726       1.957794      -0.432310       2.539485           0.000002
          202              H      11.358330       1.832659      43.891114       0.122734       1.364305 0.10430765E+02  0.11017790E+03                                 2.071123                            1.916916      -1.547005       2.144943                    0.991863       3.975310      11.805778       0.438941       1.321057      -0.698504      -0.012778      -0.004224       0.033197       0.035822      -0.002558      -0.001575      -0.000956      -0.006475       0.023884      -0.008306       0.000127       0.008179              2.141537       2.187536      -0.039741      -0.440133       1.620816      -0.098951       2.616258           0.000002
          203              H      11.211337       3.035255      40.041965       0.126059       1.169010 0.86945372E+01  0.88857078E+02                                 1.953488                            1.812712      -1.567046       2.136487                    0.991587       4.076781      12.405855       0.422881       1.417237      -0.677803      -0.016295       0.013001      -0.031180       0.037506      -0.000955       0.003270      -0.001855       0.006916       0.040749      -0.010466      -0.003890       0.014356              2.023086       2.048772      -0.324824       0.290714       1.844609      -0.446842       2.175876           0.000000
          204              H      13.342054       2.254526      39.758011       0.092623       1.398656 0.10473161E+02  0.11082003E+03                                 2.122599                            1.931586      -1.293139       2.254307                    0.993387       3.991583      11.893255       0.433295       1.335923      -0.696036       0.012711       0.007967      -0.044282       0.046754      -0.006183       0.002472      -0.003258       0.002804       0.039632      -0.012986      -0.001339       0.014325              2.229379       2.245606      -0.020572      -0.688489       1.773168      -0.142042       2.669361           0.000000
          205              H       7.708223      11.502741      28.791994       0.093905       1.672795 0.13025811E+02  0.14435956E+03                                 2.336122                            2.117164      -1.322014       2.237911                    0.994197       3.974163      11.796488       0.428282       1.290433      -0.707905      -0.008368       0.033887       0.031210       0.046823       0.000540      -0.011472       0.005818      -0.004610       0.058965      -0.016484      -0.007789       0.024273              2.411493       1.746378      -0.139947      -0.098615       3.426405       0.403392       2.061698          -0.000004
          206              H       7.312578       9.587900      29.968373       0.137405       1.106915 0.78726521E+01  0.75499987E+02                                 1.643011                            1.546575      -1.068091       2.379797                    0.998314       3.166231       8.223183       0.560567       1.139338      -0.744114      -0.012196       0.010108       0.036149       0.039467      -0.004487      -0.007629       0.015439      -0.008912       0.029978      -0.012474      -0.010931       0.023405              1.672951       1.369111       0.034200      -0.269868       1.494355      -0.133562       2.155387          -0.000003
          207              H       8.286581       7.467604      26.664595       0.132504       1.165886 0.85155711E+01  0.83283633E+02                                 1.698237                            1.607288      -1.134126       2.343502                    0.997587       3.261141       8.552967       0.550497       1.137641      -0.744397       0.005376      -0.030458      -0.023827       0.039043      -0.003354      -0.006905       0.014171      -0.008956       0.040308      -0.013034      -0.010447       0.023481              1.708996       1.339721      -0.041783      -0.069625       2.198856       0.203836       1.588412          -0.000002
          208              H       8.684974       9.481063      25.578360       0.092758       1.441522 0.10762955E+02  0.11277947E+03                                 2.055590                            1.878540      -1.029523       2.382928                    0.996568       3.618508      10.163144       0.475408       1.229534      -0.722516       0.012284      -0.006188      -0.044933       0.046991      -0.002365      -0.007368       0.009230      -0.029273       0.032761      -0.021760       0.001206       0.020554              2.140971       1.630903       0.051346      -0.346216       1.774961      -0.343360       3.017049          -0.000002
          209              H       8.314056       2.216175      25.700054       0.089945       1.635634 0.12500520E+02  0.13705799E+03                                 2.284499                            2.059102      -1.418405       2.192770                    0.992823       4.014576      11.835224       0.439209       1.271918      -0.710787       0.000827       0.008283      -0.045172       0.045933       0.003342       0.001611      -0.014530      -0.029793       0.016280      -0.018567      -0.005219       0.023786              2.400181       1.849130      -0.063988      -0.373911       1.952411       0.346166       3.399002          -0.000001
          210              H       8.047545       4.262506      26.759246       0.125693       1.237750 0.92842354E+01  0.93386993E+02                                 1.818171                            1.718528      -1.126773       2.341107                    0.997641       3.399581       9.235337       0.510467       1.192885      -0.730878       0.003275       0.027312      -0.026982       0.038532       0.001835      -0.006247      -0.013633      -0.005830       0.050242      -0.013233      -0.011153       0.024386              1.835108       1.429288       0.032711      -0.062954       2.338850      -0.220945       1.737185          -0.000002
          211              H       7.454076       2.303835      30.220776       0.135275       1.161171 0.84323383E+01  0.82443334E+02                                 1.716494                            1.618461      -1.089567       2.370670                    0.997846       3.212983       8.484339       0.537788       1.164897      -0.738424      -0.007438      -0.007676       0.037923       0.039400       0.003071      -0.004080      -0.014797      -0.010795       0.038140      -0.012571      -0.010354       0.022925              1.741433       1.372082      -0.038888      -0.175235       1.595247       0.126831       2.256968          -0.000004
          212              H       7.803014       0.334207      29.093976       0.093634       1.573802 0.11919227E+02  0.12882908E+03                                 2.229333                            2.015432      -1.166104       2.315796                    0.996049       3.774782      10.962884       0.443425       1.277967      -0.711647      -0.008406      -0.037988       0.030987       0.049739       0.008549      -0.009154      -0.004445      -0.015443       0.054320      -0.021726      -0.000457       0.022183              2.339789       1.706657       0.013572      -0.002987       3.281727      -0.475130       2.030982          -0.000003
          213              H       5.514313       4.448786      35.038973       0.098722       1.582424 0.11973977E+02  0.12882728E+03                                 2.206643                            2.000049      -0.993473       2.402365                    0.997429       3.598001      10.231739       0.454426       1.252777      -0.719316      -0.007399      -0.045016       0.024770       0.051911      -0.001836      -0.004355      -0.001654      -0.046134       0.011383      -0.025700       0.004329       0.021370              2.326870       1.826251       0.332081      -0.349029       2.547179      -0.721729       2.607181          -0.000003
          214              H       6.300109       4.158409      32.898053       0.130608       1.199743 0.87959754E+01  0.86802802E+02                                 1.743512                            1.643784      -1.097159       2.360460                    0.997679       3.268545       8.636056       0.538790       1.151959      -0.741413       0.001238      -0.037324      -0.009168       0.038453       0.003932      -0.001174      -0.003558      -0.035113      -0.027170      -0.013607      -0.009333       0.022940              1.765606       1.386050      -0.050522      -0.113337       2.093725       0.348049       1.817043          -0.000004
          215              H       6.866102       8.127800      32.690722       0.127403       1.252389 0.93395815E+01  0.94479764E+02                                 1.865359                            1.748549      -1.096281       2.358836                    0.997667       3.439771       9.500718       0.493214       1.227607      -0.722610       0.011804       0.035680      -0.010703       0.039076       0.003128      -0.004130       0.000159      -0.034629      -0.039060      -0.016293      -0.007813       0.024106              1.909019       1.565718       0.235990      -0.253287       2.048586      -0.377010       2.112754          -0.000003
          216              H       6.092670       8.305861      34.845163       0.093287       1.643973 0.12666837E+02  0.14030060E+03                                 2.360727                            2.124710      -1.438302       2.188974                    0.992031       4.078786      12.359742       0.413764       1.336480      -0.697242       0.008490       0.045097       0.015311       0.048376       0.011950      -0.002962      -0.006322      -0.029916       0.004748      -0.019961      -0.000897       0.020859              2.481609       1.835129      -0.064536      -0.122937       3.026456       0.789204       2.583243          -0.000002
          217              C       0.060446       7.927824      38.315707       0.095371      29.351295 0.33524036E+03  0.74564190E+04                                 8.584268                            6.273612      -0.003388       2.024760                    0.998567      26.325460      75.942395       0.625492       0.440261      -1.039527      -0.045154       0.008750       0.018230       0.049475      -0.008587      -0.015938      -0.032985      -0.044112      -0.033306      -0.042563      -0.003937       0.046500             10.526761      11.782241       0.753151       1.801365       7.660794       4.884887      12.137248           0.000001
          218              C       0.788544       8.533231      39.284755      -0.138214      36.880720 0.43361781E+03  0.10262463E+05                                 9.876758                            7.072054      -0.143439       1.939182                    0.998580      29.655478      87.607074       0.598338       0.432529      -1.046470      -0.011841       0.010453      -0.000939       0.015823      -0.011858      -0.000119      -0.040486      -0.051370      -0.051684      -0.040935      -0.017019       0.057954             12.450275      12.505618       1.255818       2.198550       9.963248       6.913725      14.881958           0.000002
          219              C       0.136003       9.179729      40.321411       0.063695      40.662974 0.39541894E+03  0.90442864E+04                                10.474935                            6.681992      -0.060623       2.004134                    0.999172      26.053150      72.971247       0.632417       0.423434      -1.063774      -0.011580       0.000842      -0.021600       0.024523      -0.002467      -0.006221      -0.029001      -0.040725      -0.007656      -0.027186      -0.013812       0.040998             14.936635      15.185423       3.781543       5.393405      11.829902       8.915155      17.794580           0.000002
          220              C      12.512297       9.196166      40.262818      -0.136018      35.686875 0.41539592E+03  0.97208858E+04                                 9.624520                            6.899288      -0.119838       1.945680                    0.999258      29.375817      86.137231       0.609095       0.429712      -1.048759       0.008009       0.008609      -0.016715       0.020437       0.001226      -0.023817      -0.041162      -0.059197      -0.019737      -0.049897      -0.011168       0.061065             12.043246      14.481885       2.242833       3.786356       8.771534       5.415501      12.876318           0.000003
          221              C      11.841897       8.601716      39.253205       0.100301      28.536347 0.31762658E+03  0.69568338E+04                                 8.318915                            6.024152       0.089357       2.053669                    0.999465      25.920157      73.744558       0.652687       0.428456      -1.048591       0.034403      -0.004315      -0.027839       0.044466      -0.004311      -0.021121      -0.043497      -0.047842      -0.051657      -0.053505      -0.004935       0.058440             10.198405      11.962042       0.896638       1.743506       7.505262       4.529926      11.127912           0.000002
          222              C      11.914707      11.584923       0.842846       0.089227      26.677273 0.32663730E+03  0.72193425E+04                                 7.946864                            6.110360       0.073884       2.041739                    0.999420      26.510955      76.282616       0.646510       0.428646      -1.046304       0.032498       0.039470       0.007257       0.051640      -0.003496       0.020180      -0.024678      -0.045739      -0.090957      -0.046897      -0.000871       0.047768              9.106195      10.630543       0.500415      -2.246929       5.336481       1.837742      11.351561           0.000002
          223              C      12.532904      11.160316      44.738467      -0.146035      34.199723 0.43559156E+03  0.10289673E+05                                 9.298568                            7.036560      -0.022635       1.970341                    0.999423      29.621305      86.562587       0.608291       0.426258      -1.053484      -0.002406       0.015929      -0.003066       0.016399       0.002183       0.014583      -0.018336      -0.046937      -0.052270      -0.034314      -0.004033       0.038347             10.993595      12.830159       0.197129      -4.194408       6.410292       2.735812      13.740334           0.000005
          224              C       0.123639      11.434256      44.571701       0.069093      36.863640 0.38971430E+03  0.89038656E+04                                 9.862284                            6.670625      -0.090954       1.996024                    0.999237      26.126040      73.738405       0.626117       0.428172      -1.058152      -0.008359       0.017032       0.010487       0.021678      -0.009977       0.012649      -0.026183      -0.029155      -0.024382      -0.026657      -0.012636       0.039293             13.122261      13.376766      -0.704546      -6.023091       7.788546       5.081287      18.201472           0.000002
          225              C       0.767937      12.124584       0.473256      -0.151145      34.673704 0.45577192E+03  0.10936015E+05                                 9.525314                            7.297224      -0.233531       1.904320                    0.998365      30.299154      90.503923       0.582634       0.438126      -1.041775      -0.012647       0.001378      -0.005933       0.014038      -0.011464       0.007006      -0.031944      -0.046336      -0.065648      -0.036485      -0.014900       0.051385             11.173347      10.956436       0.554353      -3.120892       7.290995       3.573810      15.272608           0.000003
          226              C       0.098911      12.472488       1.636114       0.078265      27.301712 0.35101416E+03  0.79030042E+04                                 8.145627                            6.402119      -0.020205       2.010650                    0.998575      26.977661      78.477330       0.621276       0.437879      -1.040216      -0.046848      -0.012920      -0.013186       0.050354      -0.004554       0.019203      -0.027659      -0.036523      -0.065179      -0.041524      -0.002665       0.044189              9.254027      10.145810       1.027803      -2.372623       5.963390       1.950137      11.652880           0.000002
          227              C       6.154490      12.234160      42.795864       0.089670      29.652935 0.35713888E+03  0.80852329E+04                                 8.667689                            6.495720      -0.076289       1.988486                    0.999067      27.199069      79.643949       0.610664       0.443046      -1.035953      -0.000045      -0.003049      -0.046938       0.047037      -0.030821       0.007234      -0.008226      -0.071383       0.015268      -0.049986       0.002872       0.047113             10.352027      14.980152       3.510260      -0.946217       6.327594       0.835411       9.748333           0.000004
          228              C       4.878257      11.776681      43.030238      -0.145738      36.497865 0.45447258E+03  0.10899894E+05                                 9.847889                            7.274683      -0.229577       1.903321                    0.998642      30.399934      90.861581       0.584844       0.436668      -1.042372      -0.002674       0.012173      -0.011582       0.017014      -0.028136       0.005509      -0.017363      -0.067732      -0.015032      -0.041540      -0.010775       0.052314             12.045823      18.469739       4.493319      -0.471751       7.322721       1.162213      10.345010           0.000005
          229              C       4.165271      11.190449      41.998090       0.060286      40.096703 0.41834608E+03  0.97351355E+04                                10.457148                            6.933537      -0.255474       1.935997                    0.998899      26.796401      76.486970       0.610794       0.430929      -1.055783       0.018583       0.013735      -0.006761       0.024076      -0.016149       0.003777      -0.004535      -0.051883      -0.042520      -0.024074      -0.014127       0.038201             14.392266      24.803790       5.269871      -2.318045       7.769640       1.195020      10.603367           0.000002
          230              C       4.795831      11.069915      40.772131      -0.132196      36.492208 0.45014905E+03  0.10769470E+05                                 9.873845                            7.265200      -0.243260       1.908025                    0.998075      29.941652      89.354937       0.582235       0.439714      -1.040655       0.002358       0.007115       0.008992       0.011707      -0.029334       0.013153      -0.016384      -0.050518      -0.004953      -0.038713      -0.009244       0.047957             12.040020      18.082600       3.788982      -2.970422       7.554538       1.362875      10.482922           0.000002
          231              C       6.062447      11.538353      40.609872       0.094267      28.286976 0.33653277E+03  0.74929959E+04                                 8.336777                            6.262465       0.028905       2.030703                    0.999000      26.496122      76.495607       0.629482       0.437013      -1.041366       0.008575       0.013142       0.043064       0.045834      -0.025359       0.013534      -0.014261      -0.069354       0.030071      -0.049251       0.002530       0.046722              9.882487      14.020332       3.452387      -1.554649       6.751794       1.247346       8.875336           0.000001
          232              C       0.891577       9.870058      41.398632       0.375929      35.339209 0.32971791E+03  0.72776278E+04                                 9.913983                            6.340784      -0.342008       1.924345                    0.998815      24.348772      69.174557       0.606854       0.457272      -1.033339       0.011056       0.020958       0.016848       0.029074      -0.032519       0.012022      -0.055730      -0.098395      -0.042265      -0.053576      -0.041947       0.095522             14.117684      14.435112       4.681475       4.367711      11.052141       7.813858      16.865800           0.000003
          233              C       0.844869      10.946642      43.372786       0.368547      33.314821 0.31913347E+03  0.69932603E+04                                 9.531676                            6.237090      -0.317210       1.934497                    0.998911      24.264281      68.894059       0.611471       0.457112      -1.032472       0.012876      -0.003986      -0.023405       0.027009      -0.030341       0.015768      -0.051760      -0.087416      -0.054793      -0.045525      -0.043979       0.089504             13.109930      13.131270      -0.681764      -5.597998       8.086312       5.600167      18.112206           0.000003
          234              C       2.747540      10.779539      42.187392       0.368357      34.547218 0.32953198E+03  0.72811700E+04                                 9.762441                            6.343120      -0.375193       1.912014                    0.998679      24.533429      70.007767       0.605429       0.457867      -1.031773      -0.028814      -0.003836       0.002715       0.029194      -0.026363       0.016690      -0.059997      -0.084833      -0.007876      -0.048653      -0.043513       0.092166             13.641515      22.793475       4.374370      -1.905260       8.234931       2.368016       9.896139           0.000003
          235              C       0.974003       3.032516      28.363810       0.096481      27.430318 0.32079636E+03  0.70372536E+04                                 8.046849                            6.034194       0.144921       2.067906                    0.999662      26.017282      73.856702       0.655982       0.425638      -1.051288       0.016293       0.015934      -0.041941       0.047732       0.003894       0.011503      -0.027493       0.082087       0.020358      -0.057110       0.015277       0.041833              9.373257       4.762315      -0.824147      -1.792317      13.254400       2.865560      10.103056          -0.000004
          236              C       0.736341       4.155670      29.066933      -0.143499      32.553919 0.39630046E+03  0.90840449E+04                                 8.841939                            6.611090       0.180145       2.041128                    0.999726      28.348927      79.904420       0.646098       0.413574      -1.068345       0.002910       0.004259      -0.002584       0.005769       0.009319       0.008766      -0.028910       0.051835       0.001844      -0.046861       0.018482       0.028379             10.500736       5.162089      -1.126707      -1.754609      15.937884       3.891694      10.402234          -0.000006
          237              C       0.927295       5.374703      28.444939       0.056632      38.175085 0.40499257E+03  0.92842987E+04                                 9.950887                            6.707333      -0.091207       1.985172                    0.999120      26.226851      72.654768       0.641387       0.416566      -1.072104       0.005720      -0.028961      -0.009864       0.031125      -0.002703       0.008136       0.000229       0.029935      -0.024076      -0.011758      -0.009684       0.021442             13.316022       5.793710      -1.943032      -2.446193      20.470931       6.940535      13.683425          -0.000002
          238              C       1.311950       5.404836      27.124330      -0.157506      33.842713 0.41908582E+03  0.97505568E+04                                 9.100900                            6.825551       0.129244       2.017183                    0.999710      29.037049      82.705839       0.631504       0.416873      -1.065238       0.001497      -0.008064       0.000266       0.008206       0.008249       0.006524      -0.024575       0.032933       0.004295      -0.036272       0.017417       0.018854             10.864820       5.359086      -1.452455      -2.110319      15.016390       4.785159      12.218984          -0.000005
          239              C       1.539996       4.202240      26.488814       0.095058      26.615754 0.31792723E+03  0.69417151E+04                                 7.854168                            5.990059       0.190128       2.081204                    0.999709      25.832603      72.580289       0.662829       0.423220      -1.055358      -0.007380      -0.022523       0.033632       0.041144       0.009462       0.016097      -0.016677       0.055771       0.030018      -0.041842       0.008020       0.033822              9.146514       4.581449      -0.926184      -1.561559      12.483310       3.331997      10.374784          -0.000003
          240              C       1.292718      11.461650      26.637552       0.098653      27.668299 0.33169203E+03  0.73508566E+04                                 8.179170                            6.191125       0.083132       2.047769                    0.999462      26.344717      75.623757       0.637775       0.433347      -1.044649      -0.016555       0.025032       0.031424       0.043453      -0.014205       0.021432       0.023099       0.077838      -0.025067      -0.053760       0.002506       0.051254              9.601803       4.954330       0.851608      -1.337560      13.174973      -2.937070      10.676106          -0.000001
          241              C       1.111380      10.239877      27.264053      -0.150203      35.096596 0.43618503E+03  0.10295878E+05                                 9.469778                            7.048167       0.021889       1.982751                    0.999577      29.573071      86.079285       0.607576       0.427084      -1.054132      -0.007336       0.012108       0.001133       0.014202      -0.006755       0.007938       0.025223       0.049463       0.009809      -0.042277       0.016243       0.026034             11.484059       5.479920       1.175302      -1.600804      16.292431      -5.258995      12.679828          -0.000003
          242              C       0.836626      10.190568      28.602691       0.053468      39.812975 0.40574023E+03  0.93483946E+04                                10.352944                            6.788037      -0.160253       1.966470                    0.999286      26.495079      74.690610       0.624231       0.425865      -1.061337      -0.005568       0.025966      -0.011697       0.029018       0.003519       0.005681      -0.000663       0.032744      -0.035566      -0.013347      -0.010207       0.023554             14.288364       5.744861       1.762455      -1.681167      23.409633      -7.314791      13.710599          -0.000002
          243              C       0.773433      11.379468      29.292293      -0.145700      34.102311 0.41760123E+03  0.97359621E+04                                 9.249204                            6.881607       0.100519       2.014897                    0.999579      28.990119      83.453954       0.617788       0.425255      -1.056840      -0.000253       0.000232      -0.007712       0.007719      -0.009601       0.003996       0.026172       0.047813       0.019916      -0.043144       0.020302       0.022842             11.110627       5.157143       1.170070      -1.085430      17.719415      -3.498443      10.455323          -0.000007
          244              C       0.986367      12.546452      28.611706       0.104228      27.273266 0.32200346E+03  0.70735073E+04                                 8.054363                            6.070021       0.112530       2.059382                    0.999578      25.977409      73.901553       0.649801       0.429093      -1.048700       0.006618      -0.015417      -0.041187       0.044473      -0.022474       0.006058       0.022249       0.058590       0.004292      -0.048296       0.012016       0.036280              9.475268       4.662001       0.909099      -0.968448      14.070337      -2.458008       9.693466          -0.000003
          245              C      12.640058       8.483922      34.534166       0.095267      27.238426 0.32056135E+03  0.70221189E+04                                 8.001556                            6.022212       0.228647       2.094899                    0.999697      25.906853      73.194689       0.659048       0.424260      -1.053443       0.007462      -0.045388       0.005259       0.046296       0.004763       0.026848       0.013580      -0.010296      -0.072557      -0.041212       0.009684       0.031529              9.612592       5.559841      -0.417025      -3.377592       8.518005      -0.067214      14.759930          -0.000003
          246              C      13.111261       8.664722      33.267643      -0.149726      34.084438 0.41281778E+03  0.95929314E+04                                 9.217501                            6.822465       0.143835       2.026424                    0.999693      28.967392      83.143455       0.623387       0.422820      -1.058781       0.002641      -0.010119       0.004241       0.011285       0.001250       0.019730       0.003568      -0.012325      -0.091587      -0.038809       0.016092       0.022716             11.355154       6.427822      -0.561652      -4.459453       9.049724       0.292620      18.587916          -0.000007
          247              C      13.502785       7.579920      32.532970       0.052290      39.378252 0.40291941E+03  0.92477772E+04                                10.234230                            6.728147      -0.057951       1.999163                    0.999220      26.282194      73.442494       0.633407       0.421312      -1.066431      -0.000798       0.003234       0.027311       0.027513       0.006335       0.007416      -0.000090       0.035430      -0.031157      -0.014337      -0.011153       0.025490             14.523587       7.158220      -0.370502      -5.953910       9.737857      -0.967433      26.674686          -0.000002
          248              C      13.443713       6.347190      33.150456      -0.151016      35.605807 0.43522708E+03  0.10274881E+05                                 9.593118                            7.049326       0.000780       1.977621                    0.999490      29.578485      86.300823       0.605947       0.428164      -1.052722       0.001915       0.007113       0.010392       0.012738       0.002857       0.016768       0.006685      -0.000494      -0.115504      -0.043553       0.016959       0.026594             11.983734       6.567721      -0.212539      -4.273565       9.402209      -1.875378      19.981274          -0.000005
          249              C      12.968389       6.243093      34.430501       0.107265      27.843501 0.32198511E+03  0.71009998E+04                                 8.252526                            6.112286      -0.014189       2.017960                    0.999383      26.317768      75.991597       0.638292       0.435114      -1.040933      -0.002638       0.040814       0.008051       0.041684      -0.001270       0.032766       0.008936       0.021345      -0.094170      -0.047616       0.006272       0.041344             10.012057       5.840254      -0.607659      -3.361428       8.971488      -0.813714      15.224428          -0.000002
          250              C       0.711613       6.659481      29.193134       0.373241      33.047654 0.31134025E+03  0.67351046E+04                                 9.338052                            6.068441      -0.139811       1.995241                    0.999217      23.568189      65.046356       0.638332       0.443558      -1.047274      -0.004802       0.029717       0.016675       0.034412       0.000333       0.035209       0.002931       0.134945      -0.111830      -0.050694      -0.044765       0.095459             12.793073       5.507162      -1.669405      -2.339989      19.411424       5.268621      13.460634          -0.000002
          251              C       0.681390       8.886614      29.278771       0.387292      33.175135 0.30637690E+03  0.66181195E+04                                 9.458761                            6.069189      -0.166301       1.991012                    0.999210      23.476496      65.291204       0.628914       0.450855      -1.040338      -0.004084      -0.030608       0.013722       0.033791       0.000843       0.038041       0.000388       0.137877      -0.112570      -0.050193      -0.048163       0.098357             13.242436       5.473597       1.349388      -2.056531      20.935958      -6.233513      13.317754          -0.000002
          252              C       0.186833       7.673059      31.104187       0.384568      32.274233 0.30168344E+03  0.64853111E+04                                 9.248425                            5.996590      -0.182003       1.985375                    0.999168      23.403460      64.724662       0.637438       0.446980      -1.043601       0.009760       0.000694      -0.029779       0.031345      -0.003740       0.040679      -0.000675       0.141812      -0.111883      -0.052403      -0.049167       0.101570             13.093778       6.220483       0.221940      -4.833838      10.177313      -1.214834      22.883538          -0.000002
          253              C      13.677254       5.769176      15.779707       0.095374      29.351225 0.33523945E+03  0.74563943E+04                                 8.584263                            6.273609      -0.003398       2.024758                    0.998566      26.325405      75.942240       0.625491       0.440262      -1.039526       0.045154      -0.008750       0.018229       0.049475      -0.008587       0.015938       0.032986      -0.044112      -0.033304      -0.042562      -0.003939       0.046501             10.526754      11.782235       0.753153      -1.801368       7.660789      -4.884882      12.137236          -0.000001
          254              C      12.949156       5.163769      16.748755      -0.138212      36.880727 0.43361792E+03  0.10262467E+05                                 9.876759                            7.072054      -0.143441       1.939181                    0.998580      29.655486      87.607126       0.598338       0.432529      -1.046470       0.011841      -0.010451      -0.000939       0.015822      -0.011858       0.000119       0.040486      -0.051369      -0.051679      -0.040934      -0.017019       0.057954             12.450275      12.505629       1.255815      -2.198546       9.963247      -6.913721      14.881950          -0.000000
          255              C      13.601697       4.517271      17.785411       0.063693      40.663124 0.39542041E+03  0.90443286E+04                                10.474957                            6.682003      -0.060616       2.004135                    0.999172      26.053212      72.971466       0.632417       0.423434      -1.063774       0.011580      -0.000839      -0.021599       0.024522      -0.002466       0.006220       0.029000      -0.040722      -0.007653      -0.027184      -0.013812       0.040996             14.936670      15.185467       3.781554      -5.393419      11.829928      -8.915175      17.794615          -0.000001
          256              C       1.225403       4.500834      17.726818      -0.136019      35.686994 0.41539738E+03  0.97209301E+04                                 9.624542                            6.899298      -0.119835       1.945680                    0.999258      29.375889      86.137530       0.609094       0.429712      -1.048759      -0.008009      -0.008607      -0.016714       0.020435       0.001225       0.023817       0.041162      -0.059194      -0.019734      -0.049896      -0.011167       0.061063             12.043276      14.481924       2.242840      -3.786368       8.771556      -5.415517      12.876350          -0.000001
          257              C       1.895803       5.095284      16.717205       0.100303      28.536354 0.31762654E+03  0.69568339E+04                                 8.318922                            6.024154       0.089350       2.053667                    0.999465      25.920157      73.744608       0.652687       0.428456      -1.048591      -0.034403       0.004316      -0.027839       0.044465      -0.004311       0.021121       0.043497      -0.047842      -0.051654      -0.053505      -0.004936       0.058441             10.198416      11.962055       0.896643      -1.743513       7.505270      -4.529932      11.127923          -0.000001
          258              C       1.822993       2.112077      23.378846       0.089230      26.677170 0.32663573E+03  0.72192994E+04                                 7.946848                            6.110348       0.073881       2.041740                    0.999420      26.510878      76.282361       0.646510       0.428647      -1.046304      -0.032499      -0.039468       0.007258       0.051639      -0.003497      -0.020179       0.024679      -0.045741      -0.090956      -0.046896      -0.000873       0.047769              9.106176      10.630516       0.500413       2.246923       5.336470      -1.837739      11.351541          -0.000000
          259              C       1.204796       2.536684      22.202467      -0.146035      34.199732 0.43559164E+03  0.10289676E+05                                 9.298569                            7.036559      -0.022628       1.970343                    0.999423      29.621321      86.562667       0.608291       0.426258      -1.053484       0.002406      -0.015927      -0.003064       0.016397       0.002184      -0.014583       0.018336      -0.046936      -0.052272      -0.034314      -0.004033       0.038346             10.993596      12.830153       0.197133       4.194401       6.410294      -2.735815      13.740341          -0.000001
          260              C      13.614061       2.262744      22.035701       0.069092      36.863682 0.38971497E+03  0.89038836E+04                                 9.862284                            6.670626      -0.090944       1.996026                    0.999237      26.126066      73.738451       0.626118       0.428171      -1.058153       0.008359      -0.017030       0.010489       0.021678      -0.009977      -0.012648       0.026181      -0.029154      -0.024381      -0.026655      -0.012636       0.039291             13.122257      13.376762      -0.704541       6.023082       7.788544      -5.081284      18.201464          -0.000000
          261              C      12.969763       1.572416      23.009256      -0.151142      34.673634 0.45577087E+03  0.10935982E+05                                 9.525297                            7.297213      -0.233528       1.904321                    0.998365      30.299119      90.503752       0.582634       0.438126      -1.041775       0.012647      -0.001377      -0.005931       0.014037      -0.011464      -0.007007       0.031944      -0.046337      -0.065649      -0.036486      -0.014901       0.051386             11.173323      10.956415       0.554355       3.120878       7.290982      -3.573801      15.272573          -0.000001
          262              C      13.638789       1.224512      24.172114       0.078267      27.301653 0.35101334E+03  0.79029808E+04                                 8.145617                            6.402113      -0.020208       2.010651                    0.998575      26.977613      78.477154       0.621276       0.437879      -1.040215       0.046847       0.012921      -0.013186       0.050353      -0.004556      -0.019203       0.027660      -0.036525      -0.065181      -0.041525      -0.002666       0.044191              9.254012      10.145793       1.027801       2.372619       5.963381      -1.950132      11.652862          -0.000000
          263              C       7.583210       1.462840      20.259864       0.089673      29.652840 0.35713772E+03  0.80851981E+04                                 8.667666                            6.495706      -0.076281       1.988489                    0.999067      27.199001      79.643646       0.610665       0.443045      -1.035953       0.000045       0.003051      -0.046937       0.047036      -0.030821      -0.007234       0.008227      -0.071383       0.015269      -0.049986       0.002872       0.047114             10.351996      14.980106       3.510249       0.946212       6.327579      -0.835408       9.748304           0.000000
          264              C       8.859443       1.920319      20.494238      -0.145736      36.497791 0.45447170E+03  0.10899867E+05                                 9.847875                            7.274676      -0.229574       1.903323                    0.998642      30.399887      90.861383       0.584844       0.436668      -1.042372       0.002673      -0.012171      -0.011581       0.017012      -0.028136      -0.005510       0.017363      -0.067733      -0.015033      -0.041539      -0.010775       0.052315             12.045803      18.469702       4.493310       0.471745       7.322711      -1.162212      10.344995          -0.000001
          265              C       9.572429       2.506551      19.462090       0.060285      40.096780 0.41834703E+03  0.97351627E+04                                10.457156                            6.933542      -0.255465       1.935999                    0.998899      26.796439      76.487087       0.610794       0.430928      -1.055783      -0.018584      -0.013732      -0.006760       0.024075      -0.016148      -0.003776       0.004534      -0.051882      -0.042519      -0.024073      -0.014127       0.038200             14.392278      24.803815       5.269876       2.318046       7.769646      -1.195020      10.603373          -0.000000
          266              C       8.941869       2.627085      18.236131      -0.132195      36.492285 0.45015012E+03  0.10769503E+05                                 9.873860                            7.265209      -0.243263       1.908023                    0.998075      29.941700      89.355141       0.582234       0.439714      -1.040655      -0.002360      -0.007112       0.008993       0.011706      -0.029334      -0.013153       0.016384      -0.050518      -0.004951      -0.038712      -0.009244       0.047956             12.040040      18.082636       3.788991       2.970424       7.554551      -1.362876      10.482933          -0.000000
          267              C       7.675253       2.158647      18.073872       0.094268      28.286969 0.33653269E+03  0.74929936E+04                                 8.336778                            6.262466       0.028905       2.030703                    0.999000      26.496106      76.495557       0.629482       0.437013      -1.041366      -0.008575      -0.013140       0.043064       0.045833      -0.025359      -0.013535       0.014261      -0.069355       0.030071      -0.049251       0.002530       0.046722              9.882490      14.020346       3.452394       1.554645       6.751797      -1.247344       8.875327          -0.000000
          268              C      12.846123       3.826942      18.862632       0.375929      35.339316 0.32971887E+03  0.72776550E+04                                 9.914000                            6.340792      -0.341999       1.924347                    0.998815      24.348821      69.174740       0.606854       0.457272      -1.033339      -0.011057      -0.020955       0.016850       0.029074      -0.032520      -0.012021       0.055730      -0.098393      -0.042265      -0.053575      -0.041946       0.095521             14.117711      14.435144       4.681488      -4.367723      11.052161      -7.813872      16.865828          -0.000001
          269              C      12.892831       2.750358      20.836786       0.368549      33.314828 0.31913362E+03  0.69932640E+04                                 9.531674                            6.237090      -0.317202       1.934499                    0.998911      24.264286      68.894065       0.611471       0.457112      -1.032472      -0.012877       0.003988      -0.023403       0.027008      -0.030340      -0.015769       0.051760      -0.087417      -0.054796      -0.045525      -0.043979       0.089505             13.109925      13.131265      -0.681763       5.597996       8.086309      -5.600164      18.112200          -0.000000
          270              C      10.990160       2.917461      19.651392       0.368357      34.547264 0.32953248E+03  0.72811832E+04                                 9.762444                            6.343122      -0.375178       1.912018                    0.998679      24.533453      70.007826       0.605429       0.457867      -1.031773       0.028812       0.003839       0.002717       0.029194      -0.026362      -0.016690       0.059996      -0.084833      -0.007876      -0.048653      -0.043512       0.092165             13.641519      22.793485       4.374372       1.905261       8.234932      -2.368015       9.896139          -0.000000
          271              C      12.763697      10.664484       5.827810       0.096481      27.430456 0.32079896E+03  0.70373222E+04                                 8.046898                            6.034252       0.144906       2.067901                    0.999662      26.017288      73.856685       0.655974       0.425643      -1.051286      -0.016291      -0.015933      -0.041942       0.047732       0.003894      -0.011504       0.027493       0.082088       0.020357      -0.057110       0.015276       0.041834              9.373311       4.762357      -0.824176       1.792335      13.254424      -2.865654      10.103154           0.000000
          272              C      13.001359       9.541330       6.530933      -0.143502      32.554018 0.39630262E+03  0.90841047E+04                                 8.841944                            6.611107       0.180141       2.041125                    0.999726      28.349014      79.904653       0.646098       0.413574      -1.068345      -0.002908      -0.004259      -0.002585       0.005769       0.009319      -0.008765       0.028911       0.051834       0.001846      -0.046862       0.018484       0.028378             10.500729       5.162101      -1.126706       1.754610      15.937835      -3.891691      10.402251          -0.000000
          273              C      12.810405       8.322297       5.908939       0.056630      38.175167 0.40499360E+03  0.92843294E+04                                 9.950901                            6.707342      -0.091205       1.985172                    0.999120      26.226891      72.654936       0.641386       0.416566      -1.072104      -0.005720       0.028962      -0.009865       0.031126      -0.002703      -0.008136      -0.000230       0.029933      -0.024076      -0.011758      -0.009682       0.021441             13.316046       5.793722      -1.943045       2.446201      20.470953      -6.940579      13.683462           0.000000
          274              C      12.425750       8.292164       4.588330      -0.157506      33.842730 0.41908635E+03  0.97505735E+04                                 9.100909                            6.825561       0.129251       2.017185                    0.999710      29.037046      82.705883       0.631502       0.416874      -1.065237      -0.001496       0.008065       0.000266       0.008207       0.008250      -0.006524       0.024576       0.032934       0.004298      -0.036272       0.017417       0.018855             10.864833       5.359094      -1.452461       2.110323      15.016403      -4.785177      12.219002           0.000003
          275              C      12.197704       9.494760       3.952814       0.095060      26.615689 0.31792660E+03  0.69416981E+04                                 7.854160                            5.990059       0.190129       2.081206                    0.999709      25.832545      72.580113       0.662828       0.423220      -1.055357       0.007381       0.022523       0.033631       0.041144       0.009462      -0.016098       0.016677       0.055772       0.030016      -0.041841       0.008018       0.033823              9.146506       4.581447      -0.926187       1.561554      12.483307      -3.332009      10.374764           0.000003
          276              C      12.444982       2.235350       4.101552       0.098654      27.668290 0.33169190E+03  0.73508547E+04                                 8.179178                            6.191130       0.083120       2.047766                    0.999462      26.344699      75.623759       0.637774       0.433347      -1.044648       0.016555      -0.025032       0.031424       0.043452      -0.014205      -0.021433      -0.023099       0.077839      -0.025071      -0.053761       0.002505       0.051256              9.601813       4.954334       0.851608       1.337561      13.174986       2.937071      10.676118           0.000002
          277              C      12.626320       3.457123       4.728053      -0.150202      35.096606 0.43618528E+03  0.10295886E+05                                 9.469785                            7.048172       0.021888       1.982751                    0.999577      29.573065      86.079308       0.607575       0.427084      -1.054132       0.007336      -0.012109       0.001133       0.014203      -0.006755      -0.007937      -0.025223       0.049464       0.009811      -0.042278       0.016244       0.026035             11.484067       5.479924       1.175302       1.600805      16.292438       5.258999      12.679841           0.000003
          278              C      12.901074       3.506432       6.066691       0.053466      39.813082 0.40574137E+03  0.93484280E+04                                10.352963                            6.788047      -0.160253       1.966469                    0.999286      26.495122      74.690779       0.624231       0.425865      -1.061337       0.005568      -0.025966      -0.011697       0.029019       0.003519      -0.005681       0.000663       0.032742      -0.035565      -0.013347      -0.010206       0.023553             14.288393       5.744870       1.762458       1.681170      23.409684       7.314804      13.710625           0.000000
          279              C      12.964267       2.317532       6.756293      -0.145701      34.102335 0.41760143E+03  0.97359671E+04                                 9.249200                            6.881601       0.100513       2.014894                    0.999579      28.990160      83.454043       0.617790       0.425254      -1.056841       0.000254      -0.000233      -0.007712       0.007720      -0.009601      -0.003995      -0.026173       0.047813       0.019917      -0.043145       0.020302       0.022843             11.110622       5.157138       1.170069       1.085430      17.719407       3.498436      10.455321           0.000000
          280              C      12.751333       1.150548       6.075706       0.104229      27.273235 0.32200279E+03  0.70734894E+04                                 8.054358                            6.070014       0.112520       2.059380                    0.999578      25.977394      73.901512       0.649802       0.429093      -1.048700      -0.006617       0.015416      -0.041188       0.044473      -0.022475      -0.006058      -0.022248       0.058591       0.004288      -0.048296       0.012015       0.036281              9.475262       4.661996       0.909097       0.968447      14.070333       2.457997       9.693457           0.000001
          281              C       1.097642       5.213078      11.998166       0.095266      27.238425 0.32056110E+03  0.70221122E+04                                 8.001545                            6.022199       0.228652       2.094899                    0.999697      25.906887      73.194780       0.659050       0.424259      -1.053444      -0.007461       0.045388       0.005259       0.046297       0.004762      -0.026848      -0.013579      -0.010297      -0.072558      -0.041212       0.009685       0.031527              9.612583       5.559833      -0.417033       3.377591       8.518004       0.067188      14.759912          -0.000002
          282              C       0.626439       5.032278      10.731643      -0.149724      34.084370 0.41281666E+03  0.95928965E+04                                 9.217487                            6.822453       0.143838       2.026426                    0.999693      28.967335      83.143190       0.623388       0.422820      -1.058781      -0.002640       0.010119       0.004240       0.011284       0.001249      -0.019730      -0.003567      -0.012322      -0.091587      -0.038808       0.016095       0.022714             11.355147       6.427819      -0.561655       4.459460       9.049693      -0.292639      18.587928          -0.000002
          283              C       0.234915       6.117080       9.996970       0.052295      39.378158 0.40291808E+03  0.92477384E+04                                10.234217                            6.728136      -0.057960       1.999160                    0.999220      26.282141      73.442303       0.633408       0.421312      -1.066431       0.000798      -0.003234       0.027310       0.027513       0.006335      -0.007418       0.000089       0.035431      -0.031163      -0.014337      -0.011155       0.025493             14.523581       7.158219      -0.370503       5.953916       9.737826       0.967415      26.674698          -0.000002
          284              C       0.293987       7.349810      10.614456      -0.151016      35.605758 0.43522688E+03  0.10274868E+05                                 9.593103                            7.049326       0.000789       1.977624                    0.999490      29.578428      86.300453       0.605947       0.428165      -1.052723      -0.001914      -0.007113       0.010391       0.012737       0.002857      -0.016769      -0.006685      -0.000493      -0.115502      -0.043553       0.016959       0.026594             11.983711       6.567713      -0.212528       4.273550       9.402178       1.875398      19.981241          -0.000002
          285              C       0.769311       7.453907      11.894501       0.107264      27.843456 0.32198486E+03  0.71009883E+04                                 8.252500                            6.112275      -0.014169       2.017966                    0.999383      26.317732      75.991296       0.638295       0.435113      -1.040934       0.002638      -0.040814       0.008051       0.041684      -0.001270      -0.032766      -0.008936       0.021343      -0.094173      -0.047617       0.006274       0.041343             10.012018       5.840236      -0.607656       3.361407       8.971464       0.813711      15.224355          -0.000002
          286              C      13.026087       7.037519       6.657134       0.373243      33.047664 0.31134018E+03  0.67351041E+04                                 9.338061                            6.068445      -0.139815       1.995240                    0.999217      23.568183      65.046387       0.638331       0.443559      -1.047274       0.004803      -0.029717       0.016676       0.034413       0.000333      -0.035209      -0.002930       0.134947      -0.111829      -0.050694      -0.044766       0.095460             12.793090       5.507168      -1.669411       2.339994      19.411442      -5.268640      13.460658           0.000000
          287              C      13.056310       4.810386       6.742771       0.387294      33.175138 0.30637681E+03  0.66181180E+04                                 9.458769                            6.069192      -0.166304       1.991011                    0.999210      23.476488      65.291221       0.628913       0.450855      -1.040338       0.004085       0.030608       0.013723       0.033791       0.000842      -0.038041      -0.000389       0.137879      -0.112569      -0.050194      -0.048163       0.098357             13.242448       5.473601       1.349388       2.056532      20.935982       6.233517      13.317762           0.000001
          288              C      13.550867       6.023941       8.568187       0.384567      32.274273 0.30168377E+03  0.64853193E+04                                 9.248428                            5.996590      -0.181996       1.985377                    0.999168      23.403481      64.724707       0.637439       0.446980      -1.043602      -0.009759      -0.000694      -0.029779       0.031345      -0.003740      -0.040678       0.000675       0.141813      -0.111877      -0.052404      -0.049165       0.101569             13.093789       6.220488       0.221937       4.833845      10.177317       1.214823      22.883561          -0.000002
          289              C       6.929296      19.466176      29.292293       0.095373      29.351218 0.33523937E+03  0.74563927E+04                                 8.584265                            6.273611      -0.003402       2.024757                    0.998566      26.325397      75.942231       0.625491       0.440262      -1.039526      -0.045154      -0.008751      -0.018229       0.049474       0.008586       0.015938      -0.032986      -0.044112      -0.033303      -0.042562      -0.003939       0.046501             10.526755      11.782240      -0.753154      -1.801369       7.660789       4.884881      12.137236          -0.000000
          290              C       7.657394      18.860769      28.323245      -0.138212      36.880713 0.43361776E+03  0.10262463E+05                                 9.876757                            7.072053      -0.143442       1.939181                    0.998580      29.655480      87.607106       0.598338       0.432529      -1.046470      -0.011841      -0.010452       0.000940       0.015822       0.011858       0.000119      -0.040486      -0.051369      -0.051679      -0.040935      -0.017019       0.057954             12.450272      12.505629      -1.255814      -2.198544       9.963243       6.913717      14.881943          -0.000000
          291              C       7.004853      18.214271      27.286589       0.063693      40.663105 0.39542027E+03  0.90443242E+04                                10.474951                            6.682000      -0.060616       2.004135                    0.999172      26.053207      72.971430       0.632417       0.423434      -1.063774      -0.011580      -0.000840       0.021599       0.024522       0.002466       0.006220      -0.029000      -0.040722      -0.007653      -0.027184      -0.013812       0.040996             14.936662      15.185459      -3.781551      -5.393416      11.829921       8.915170      17.794605          -0.000000
          292              C       5.643447      18.197834      27.345182      -0.136020      35.687013 0.41539757E+03  0.97209354E+04                                 9.624544                            6.899300      -0.119836       1.945679                    0.999258      29.375903      86.137569       0.609094       0.429712      -1.048759       0.008009      -0.008607       0.016715       0.020436      -0.001226       0.023817      -0.041162      -0.059194      -0.019735      -0.049896      -0.011167       0.061063             12.043281      14.481930      -2.242843      -3.786372       8.771558       5.415519      12.876354           0.000000
          293              C       4.973047      18.792284      28.354795       0.100302      28.536377 0.31762679E+03  0.69568413E+04                                 8.318927                            6.024157       0.089347       2.053666                    0.999465      25.920174      73.744683       0.652686       0.428456      -1.048591       0.034403       0.004316       0.027839       0.044466       0.004311       0.021121      -0.043497      -0.047842      -0.051654      -0.053505      -0.004936       0.058441             10.198423      11.962066      -0.896644      -1.743515       7.505274       4.529934      11.127929          -0.000000
          294              C       5.045857      15.809077      21.693154       0.089229      26.677215 0.32663644E+03  0.72193189E+04                                 7.946855                            6.110354       0.073880       2.041739                    0.999420      26.510911      76.282470       0.646510       0.428647      -1.046304       0.032499      -0.039469      -0.007257       0.051640       0.003497      -0.020180      -0.024678      -0.045740      -0.090957      -0.046897      -0.000872       0.047768              9.106184      10.630527      -0.500414       2.246925       5.336474       1.837740      11.351550           0.000000
          295              C       5.664054      16.233684      22.869533      -0.146034      34.199694 0.43559112E+03  0.10289660E+05                                 9.298563                            7.036556      -0.022633       1.970342                    0.999423      29.621289      86.562540       0.608291       0.426258      -1.053484      -0.002406      -0.015928       0.003066       0.016398      -0.002183      -0.014583      -0.018336      -0.046937      -0.052271      -0.034314      -0.004033       0.038347             10.993589      12.830147      -0.197131       4.194402       6.410289       2.735812      13.740330          -0.000000
          296              C       6.992489      15.959744      23.036299       0.069093      36.863662 0.38971450E+03  0.89038715E+04                                 9.862289                            6.670627      -0.090951       1.996025                    0.999237      26.126047      73.738436       0.626117       0.428172      -1.058152      -0.008359      -0.017031      -0.010488       0.021678       0.009977      -0.012649      -0.026182      -0.029155      -0.024382      -0.026657      -0.012636       0.039293             13.122268      13.376768       0.704546       6.023093       7.788549       5.081291      18.201487           0.000000
          297              C       7.636787      15.269416      22.062744      -0.151143      34.673679 0.45577142E+03  0.10936000E+05                                 9.525311                            7.297220      -0.233532       1.904320                    0.998365      30.299137      90.503868       0.582634       0.438126      -1.041775      -0.012647      -0.001377       0.005932       0.014037       0.011465      -0.007006      -0.031944      -0.046336      -0.065649      -0.036485      -0.014901       0.051386             11.173343      10.956430      -0.554352       3.120891       7.290992       3.573809      15.272607          -0.000001
          298              C       6.967761      14.921512      20.899886       0.078265      27.301749 0.35101474E+03  0.79030208E+04                                 8.145634                            6.402124      -0.020205       2.010650                    0.998575      26.977689      78.477438       0.621275       0.437879      -1.040215      -0.046847       0.012921       0.013186       0.050354       0.004555      -0.019203      -0.027660      -0.036523      -0.065180      -0.041525      -0.002665       0.044190              9.254035      10.145817      -1.027803       2.372629       5.963393       1.950137      11.652894          -0.000000
          299              C      13.023340      15.159840      24.812136       0.089672      29.652881 0.35713819E+03  0.80852117E+04                                 8.667672                            6.495709      -0.076283       1.988488                    0.999067      27.199035      79.643766       0.610665       0.443045      -1.035953      -0.000045       0.003050       0.046937       0.047036       0.030821      -0.007234      -0.008226      -0.071383       0.015268      -0.049985       0.002872       0.047113             10.352005      14.980120      -3.510253       0.946212       6.327583       0.835409       9.748311           0.000000
          300              C      11.747107      15.617319      24.577762      -0.145737      36.497855 0.45447252E+03  0.10899891E+05                                 9.847883                            7.274680      -0.229575       1.903322                    0.998642      30.399930      90.861524       0.584844       0.436668      -1.042372      -0.002674      -0.012172       0.011581       0.017013       0.028136      -0.005509      -0.017362      -0.067732      -0.015032      -0.041539      -0.010775       0.052314             12.045814      18.469725      -4.493316       0.471747       7.322716       1.162212      10.345001          -0.000000
          301              C      11.034121      16.203551      25.609910       0.060285      40.096772 0.41834689E+03  0.97351586E+04                                10.457155                            6.933541      -0.255469       1.935998                    0.998899      26.796434      76.487070       0.610794       0.430928      -1.055783       0.018583      -0.013733       0.006760       0.024076       0.016149      -0.003776      -0.004534      -0.051882      -0.042519      -0.024074      -0.014127       0.038201             14.392278      24.803815      -5.269875       2.318048       7.769645       1.195019      10.603372           0.000000
          302              C      11.664681      16.324085      26.835869      -0.132195      36.492241 0.45014951E+03  0.10769485E+05                                 9.873853                            7.265205      -0.243266       1.908023                    0.998075      29.941672      89.355038       0.582234       0.439714      -1.040655       0.002360      -0.007112      -0.008993       0.011706       0.029334      -0.013153      -0.016385      -0.050518      -0.004952      -0.038713      -0.009244       0.047957             12.040031      18.082620      -3.788987       2.970423       7.554545       1.362876      10.482928          -0.000000
          303              C      12.931297      15.855647      26.998128       0.094268      28.286962 0.33653262E+03  0.74929916E+04                                 8.336776                            6.262465       0.028905       2.030703                    0.999000      26.496101      76.495538       0.629482       0.437013      -1.041366       0.008575      -0.013141      -0.043064       0.045833       0.025359      -0.013535      -0.014261      -0.069355       0.030071      -0.049251       0.002530       0.046722              9.882488      14.020341      -3.452392       1.554645       6.751796       1.247344       8.875327          -0.000000
          304              C       7.760427      17.523942      26.209368       0.375929      35.339288 0.32971859E+03  0.72776472E+04                                 9.913997                            6.340791      -0.342005       1.924345                    0.998815      24.348806      69.174693       0.606854       0.457272      -1.033339       0.011057      -0.020956      -0.016849       0.029074       0.032520      -0.012021      -0.055730      -0.098394      -0.042266      -0.053576      -0.041946       0.095522             14.117708      14.435139      -4.681487      -4.367724      11.052159       7.813872      16.865825          -0.000000
          305              C       7.713719      16.447358      24.235214       0.368547      33.314868 0.31913392E+03  0.69932728E+04                                 9.531683                            6.237093      -0.317205       1.934498                    0.998911      24.264305      68.894144       0.611471       0.457112      -1.032472       0.012877       0.003987       0.023404       0.027008       0.030341      -0.015768      -0.051759      -0.087416      -0.054794      -0.045525      -0.043979       0.089504             13.109940      13.131278       0.681764       5.598003       8.086318       5.600173      18.112225           0.000000
          306              C       9.616390      16.614461      25.420608       0.368357      34.547267 0.32953246E+03  0.72811831E+04                                 9.762447                            6.343123      -0.375186       1.912016                    0.998679      24.533453      70.007841       0.605429       0.457867      -1.031773      -0.028813       0.003837      -0.002717       0.029194       0.026363      -0.016690      -0.059996      -0.084833      -0.007876      -0.048653      -0.043512       0.092165             13.641524      22.793495      -4.374374       1.905262       8.234935       2.368016       9.896143           0.000000
          307              C       7.842853      24.361484      39.244190       0.096480      27.430431 0.32079853E+03  0.70373111E+04                                 8.046895                            6.034247       0.144901       2.067900                    0.999662      26.017274      73.856666       0.655974       0.425643      -1.051286       0.016292      -0.015933       0.041941       0.047732      -0.003894      -0.011504      -0.027493       0.082088       0.020357      -0.057110       0.015276       0.041834              9.373308       4.762354       0.824173       1.792334      13.254422       2.865643      10.103147           0.000000
          308              C       7.605191      23.238330      38.541067      -0.143502      32.553984 0.39630210E+03  0.90840894E+04                                 8.841938                            6.611102       0.180143       2.041126                    0.999726      28.348994      79.904569       0.646098       0.413573      -1.068345       0.002909      -0.004259       0.002585       0.005769      -0.009319      -0.008765      -0.028911       0.051834       0.001845      -0.046862       0.018484       0.028378             10.500721       5.162097       1.126706       1.754608      15.937827       3.891687      10.402241          -0.000001
          309              C       7.796145      22.019297      39.163061       0.056629      38.175145 0.40499341E+03  0.92843231E+04                                 9.950895                            6.707339      -0.091206       1.985172                    0.999120      26.226884      72.654889       0.641387       0.416566      -1.072104       0.005720       0.028962       0.009865       0.031126       0.002704      -0.008136       0.000230       0.029934      -0.024077      -0.011758      -0.009683       0.021441             13.316037       5.793719       1.943043       2.446200      20.470936       6.940572      13.683454           0.000001
          310              C       8.180800      21.989164      40.483670      -0.157507      33.842695 0.41908578E+03  0.97505548E+04                                 9.100896                            6.825551       0.129249       2.017184                    0.999710      29.037038      82.705778       0.631504       0.416873      -1.065238       0.001497       0.008065      -0.000266       0.008207      -0.008249      -0.006524      -0.024576       0.032934       0.004296      -0.036273       0.017418       0.018855             10.864817       5.359087       1.452460       2.110322      15.016374       4.785174      12.218990           0.000005
          311              C       8.408846      23.191760      41.119186       0.095059      26.615687 0.31792638E+03  0.69416922E+04                                 7.854156                            5.990053       0.190126       2.081204                    0.999709      25.832559      72.580149       0.662829       0.423220      -1.055358      -0.007379       0.022523      -0.033632       0.041144      -0.009462      -0.016097      -0.016677       0.055772       0.030016      -0.041841       0.008019       0.033823              9.146501       4.581444       0.926186       1.561558      12.483283       3.332003      10.374775           0.000004
          312              C       8.161568      15.932350      40.970448       0.098654      27.668265 0.33169150E+03  0.73508428E+04                                 8.179168                            6.191123       0.083126       2.047768                    0.999462      26.344688      75.623690       0.637775       0.433347      -1.044648      -0.016556      -0.025032      -0.031424       0.043453       0.014205      -0.021432       0.023099       0.077839      -0.025070      -0.053760       0.002505       0.051255              9.601800       4.954328      -0.851606       1.337560      13.174962      -2.937064      10.676110           0.000002
          313              C       7.980230      17.154123      40.343947      -0.150201      35.096545 0.43618434E+03  0.10295858E+05                                 9.469772                            7.048163       0.021888       1.982751                    0.999577      29.573038      86.079182       0.607576       0.427084      -1.054132      -0.007338      -0.012108      -0.001133       0.014203       0.006755      -0.007937       0.025223       0.049464       0.009808      -0.042278       0.016243       0.026035             11.484049       5.479916      -1.175299       1.600803      16.292407      -5.258984      12.679823           0.000003
          314              C       7.705476      17.203432      39.005309       0.053465      39.813009 0.40574078E+03  0.93484099E+04                                10.352948                            6.788041      -0.160251       1.966470                    0.999286      26.495096      74.690658       0.624231       0.425865      -1.061337      -0.005569      -0.025966       0.011697       0.029019      -0.003519      -0.005681      -0.000663       0.032744      -0.035566      -0.013347      -0.010207       0.023554             14.288364       5.744861      -1.762452       1.681167      23.409626      -7.314779      13.710606           0.000000
          315              C       7.642283      16.014532      38.315707      -0.145700      34.102256 0.41760024E+03  0.97359323E+04                                 9.249184                            6.881590       0.100514       2.014895                    0.999579      28.990124      83.453912       0.617790       0.425254      -1.056841      -0.000255      -0.000232       0.007712       0.007720       0.009601      -0.003996       0.026173       0.047814       0.019916      -0.043145       0.020302       0.022843             11.110601       5.157129      -1.170065       1.085430      17.719359      -3.498426      10.455315          -0.000003
          316              C       7.855217      14.847548      38.996294       0.104229      27.273229 0.32200273E+03  0.70734871E+04                                 8.054355                            6.070012       0.112524       2.059381                    0.999578      25.977389      73.901475       0.649802       0.429092      -1.048700       0.006616       0.015416       0.041188       0.044473       0.022474      -0.006058       0.022249       0.058591       0.004289      -0.048296       0.012015       0.036281              9.475258       4.661994      -0.909097       0.968448      14.070321      -2.457997       9.693458          -0.000001
          317              C       5.771208      18.910078      33.073834       0.095265      27.238426 0.32056105E+03  0.70221106E+04                                 8.001545                            6.022198       0.228654       2.094900                    0.999697      25.906889      73.194784       0.659050       0.424258      -1.053444       0.007461       0.045388      -0.005258       0.046297      -0.004761      -0.026848       0.013579      -0.010297      -0.072559      -0.041212       0.009686       0.031527              9.612583       5.559832       0.417032       3.377592       8.518005      -0.067192      14.759913          -0.000002
          318              C       6.242411      18.729278      34.340357      -0.149724      34.084345 0.41281617E+03  0.95928837E+04                                 9.217485                            6.822450       0.143835       2.026425                    0.999693      28.967325      83.143191       0.623388       0.422820      -1.058781       0.002640       0.010118      -0.004240       0.011284      -0.001249      -0.019730       0.003567      -0.012321      -0.091586      -0.038808       0.016095       0.022713             11.355144       6.427815       0.561653       4.459457       9.049699       0.292631      18.587918          -0.000004
          319              C       6.633935      19.814080      35.075030       0.052294      39.378122 0.40291775E+03  0.92477289E+04                                10.234212                            6.728134      -0.057960       1.999160                    0.999220      26.282127      73.442255       0.633408       0.421312      -1.066431      -0.000798      -0.003234      -0.027310       0.027512      -0.006335      -0.007418      -0.000089       0.035432      -0.031164      -0.014337      -0.011155       0.025493             14.523569       7.158214       0.370505       5.953909       9.737824      -0.967409      26.674668          -0.000000
          320              C       6.574863      21.046810      34.457544      -0.151016      35.605733 0.43522658E+03  0.10274859E+05                                 9.593098                            7.049324       0.000790       1.977625                    0.999490      29.578411      86.300377       0.605947       0.428165      -1.052723       0.001914      -0.007113      -0.010391       0.012737      -0.002857      -0.016769       0.006685      -0.000492      -0.115502      -0.043553       0.016959       0.026594             11.983702       6.567709       0.212528       4.273545       9.402175      -1.875399      19.981222          -0.000002
          321              C       6.099539      21.150907      33.177499       0.107264      27.843451 0.32198484E+03  0.71009870E+04                                 8.252496                            6.112273      -0.014165       2.017967                    0.999383      26.317732      75.991275       0.638295       0.435112      -1.040935      -0.002638      -0.040814      -0.008050       0.041684       0.001270      -0.032765       0.008936       0.021343      -0.094174      -0.047617       0.006274       0.041343             10.012011       5.840232       0.607655       3.361402       8.971462      -0.813713      15.224339          -0.000001
          322              C       7.580463      20.734519      38.414866       0.373244      33.047622 0.31133983E+03  0.67350944E+04                                 9.338054                            6.068442      -0.139818       1.995239                    0.999217      23.568165      65.046317       0.638331       0.443559      -1.047274      -0.004803      -0.029717      -0.016676       0.034413      -0.000333      -0.035209       0.002930       0.134948      -0.111830      -0.050694      -0.044766       0.095460             12.793076       5.507164       1.669409       2.339992      19.411420       5.268634      13.460645           0.000001
          323              C       7.550240      18.507386      38.329229       0.387294      33.175085 0.30637647E+03  0.66181083E+04                                 9.458756                            6.069187      -0.166304       1.991012                    0.999210      23.476472      65.291140       0.628913       0.450855      -1.040338      -0.004085       0.030608      -0.013722       0.033791      -0.000842      -0.038042       0.000388       0.137879      -0.112569      -0.050194      -0.048163       0.098357             13.242424       5.473593      -1.349384       2.056528      20.935937      -6.233498      13.317740           0.000001
          324              C       7.055683      19.720941      36.503813       0.384567      32.274250 0.30168362E+03  0.64853152E+04                                 9.248423                            5.996588      -0.181996       1.985378                    0.999168      23.403473      64.724676       0.637439       0.446980      -1.043602       0.009759      -0.000694       0.029778       0.031344       0.003740      -0.040678      -0.000675       0.141812      -0.111877      -0.052404      -0.049165       0.101569             13.093778       6.220484      -0.221935       4.833840      10.177313      -1.214816      22.883538          -0.000000
          325              C       6.808404      21.624824       6.756293       0.095371      29.351282 0.33524019E+03  0.74564137E+04                                 8.584264                            6.273609      -0.003385       2.024760                    0.998567      26.325452      75.942352       0.625493       0.440261      -1.039527       0.045154       0.008750      -0.018230       0.049475       0.008588      -0.015938       0.032985      -0.044112      -0.033306      -0.042563      -0.003937       0.046500             10.526756      11.782234      -0.753151       1.801365       7.660792      -4.884887      12.137244           0.000002
          326              C       6.080306      22.230231       5.787245      -0.138213      36.880744 0.43361812E+03  0.10262473E+05                                 9.876763                            7.072057      -0.143439       1.939182                    0.998580      29.655487      87.607124       0.598337       0.432529      -1.046470       0.011841       0.010452       0.000939       0.015822       0.011857      -0.000118       0.040485      -0.051370      -0.051683      -0.040934      -0.017019       0.057954             12.450283      12.505624      -1.255819       2.198552       9.963257      -6.913732      14.881968           0.000004
          327              C       6.732847      22.876729       4.750589       0.063695      40.663022 0.39541925E+03  0.90442970E+04                                10.474949                            6.681999      -0.060623       2.004134                    0.999172      26.053162      72.971337       0.632416       0.423435      -1.063773       0.011580       0.000841       0.021600       0.024522       0.002467      -0.006221       0.029001      -0.040724      -0.007656      -0.027186      -0.013812       0.040998             14.936659      15.185450      -3.781553       5.393417      11.829921      -8.915171      17.794607           0.000003
          328              C       8.094253      22.893166       4.809182      -0.136018      35.686886 0.41539609E+03  0.97208917E+04                                 9.624525                            6.899290      -0.119836       1.945681                    0.999258      29.375816      86.137258       0.609095       0.429712      -1.048759      -0.008009       0.008608       0.016715       0.020436      -0.001226      -0.023817       0.041162      -0.059196      -0.019736      -0.049896      -0.011168       0.061064             12.043252      14.481895      -2.242834       3.786359       8.771538      -5.415504      12.876324           0.000006
          329              C       8.764653      22.298716       5.818795       0.100302      28.536335 0.31762643E+03  0.69568297E+04                                 8.318913                            6.024150       0.089358       2.053670                    0.999465      25.920147      73.744526       0.652687       0.428456      -1.048591      -0.034403      -0.004316       0.027839       0.044466       0.004311      -0.021121       0.043497      -0.047841      -0.051656      -0.053505      -0.004935       0.058440             10.198404      11.962040      -0.896639       1.743508       7.505261      -4.529925      11.127910           0.000003
          330              C       8.691843      25.281923      44.229154       0.089230      26.677174 0.32663579E+03  0.72193011E+04                                 7.946848                            6.110347       0.073883       2.041741                    0.999420      26.510882      76.282379       0.646510       0.428647      -1.046304      -0.032498       0.039468      -0.007258       0.051639       0.003498       0.020179       0.024679      -0.045741      -0.090955      -0.046896      -0.000874       0.047769              9.106177      10.630521      -0.500414      -2.246924       5.336471      -1.837740      11.351538           0.000004
          331              C       8.073646      24.857316       0.333533      -0.146036      34.199749 0.43559188E+03  0.10289682E+05                                 9.298568                            7.036558      -0.022626       1.970343                    0.999423      29.621340      86.562709       0.608292       0.426257      -1.053484       0.002406       0.015928       0.003064       0.016397      -0.002184       0.014583       0.018336      -0.046936      -0.052271      -0.034314      -0.004032       0.038346             10.993596      12.830156      -0.197134      -4.194400       6.410294      -2.735816      13.740337           0.000007
          332              C       6.745211      25.131256       0.500299       0.069092      36.863672 0.38971500E+03  0.89038836E+04                                 9.862279                            6.670624      -0.090944       1.996026                    0.999237      26.126067      73.738435       0.626119       0.428171      -1.058153       0.008359       0.017031      -0.010488       0.021678       0.009977       0.012647       0.026181      -0.029154      -0.024379      -0.026655      -0.012636       0.039291             13.122250      13.376761       0.704539      -6.023077       7.788542      -5.081280      18.201447           0.000003
          333              C       6.100913      25.821584      44.598744      -0.151143      34.673648 0.45577119E+03  0.10935991E+05                                 9.525297                            7.297214      -0.233526       1.904322                    0.998365      30.299134      90.503789       0.582635       0.438126      -1.041775       0.012648       0.001378       0.005932       0.014037       0.011464       0.007007       0.031944      -0.046336      -0.065649      -0.036485      -0.014900       0.051386             11.173323      10.956419      -0.554357      -3.120876       7.290984      -3.573800      15.272566           0.000004
          334              C       6.769939      26.169488      43.435886       0.078268      27.301617 0.35101283E+03  0.79029659E+04                                 8.145610                            6.402109      -0.020209       2.010651                    0.998575      26.977580      78.477030       0.621276       0.437879      -1.040215       0.046847      -0.012920       0.013186       0.050353       0.004556       0.019202       0.027660      -0.036525      -0.065180      -0.041524      -0.002667       0.044191              9.254005      10.145788      -1.027801      -2.372615       5.963378      -1.950130      11.652849           0.000002
          335              C       0.714360      25.931160       2.276136       0.089672      29.652877 0.35713825E+03  0.80852142E+04                                 8.667678                            6.495715      -0.076285       1.988488                    0.999067      27.199023      79.643768       0.610664       0.443046      -1.035953       0.000045      -0.003051       0.046937       0.047036       0.030821       0.007234       0.008227      -0.071383       0.015270      -0.049986       0.002872       0.047114             10.352012      14.980127      -3.510253      -0.946215       6.327587      -0.835410       9.748320           0.000005
          336              C       1.990593      25.473681       2.041762      -0.145736      36.497770 0.45447137E+03  0.10899857E+05                                 9.847874                            7.274675      -0.229573       1.903324                    0.998642      30.399871      90.861347       0.584844       0.436669      -1.042372       0.002673       0.012172       0.011581       0.017012       0.028137       0.005510       0.017363      -0.067732      -0.015033      -0.041539      -0.010776       0.052315             12.045802      18.469699      -4.493309      -0.471746       7.322711      -1.162213      10.344996           0.000007
          337              C       2.703579      24.887449       3.073910       0.060286      40.096726 0.41834636E+03  0.97351438E+04                                10.457152                            6.933540      -0.255468       1.935998                    0.998899      26.796411      76.487010       0.610794       0.430929      -1.055783      -0.018583       0.013733       0.006761       0.024076       0.016149       0.003777       0.004535      -0.051883      -0.042519      -0.024074      -0.014127       0.038201             14.392273      24.803804      -5.269876      -2.318043       7.769645      -1.195020      10.603369           0.000004
          338              C       2.073019      24.766915       4.299869      -0.132196      36.492271 0.45014990E+03  0.10769496E+05                                 9.873856                            7.265207      -0.243259       1.908025                    0.998075      29.941689      89.355083       0.582234       0.439714      -1.040655      -0.002359       0.007113      -0.008993       0.011706       0.029334       0.013153       0.016384      -0.050517      -0.004952      -0.038712      -0.009244       0.047956             12.040037      18.082632      -3.788990      -2.970426       7.554547      -1.362875      10.482930           0.000004
          339              C       0.806403      25.235353       4.462128       0.094267      28.286998 0.33653304E+03  0.74930031E+04                                 8.336779                            6.262466       0.028908       2.030703                    0.999000      26.496138      76.495655       0.629482       0.437013      -1.041366      -0.008575       0.013141      -0.043064       0.045834       0.025359       0.013534       0.014261      -0.069354       0.030072      -0.049251       0.002530       0.046721              9.882492      14.020343      -3.452391      -1.554649       6.751796      -1.247345       8.875336           0.000003
          340              C       5.977273      23.567058       3.673368       0.375929      35.339264 0.32971837E+03  0.72776412E+04                                 9.913994                            6.340789      -0.342001       1.924347                    0.998815      24.348796      69.174663       0.606853       0.457272      -1.033339      -0.011056       0.020957      -0.016848       0.029074       0.032519       0.012022       0.055730      -0.098394      -0.042265      -0.053575      -0.041947       0.095521             14.117702      14.435134      -4.681482       4.367717      11.052154      -7.813868      16.865819           0.000004
          341              C       6.023981      24.643642       1.699214       0.368549      33.314775 0.31913311E+03  0.69932501E+04                                 9.531667                            6.237087      -0.317207       1.934498                    0.998911      24.264258      68.893972       0.611471       0.457112      -1.032472      -0.012876      -0.003987       0.023404       0.027009       0.030340       0.015769       0.051761      -0.087417      -0.054796      -0.045526      -0.043979       0.089505             13.109914      13.131257       0.681763      -5.597991       8.086304      -5.600159      18.112182           0.000004
          342              C       4.121310      24.476539       2.884608       0.368357      34.547230 0.32953212E+03  0.72811735E+04                                 9.762441                            6.343120      -0.375183       1.912017                    0.998679      24.533435      70.007776       0.605429       0.457867      -1.031773       0.028813      -0.003837      -0.002716       0.029194       0.026362       0.016690       0.059997      -0.084832      -0.007876      -0.048653      -0.043513       0.092165             13.641515      22.793476      -4.374371      -1.905259       8.234931      -2.368016       9.896138           0.000004
          343              C       5.894847      16.729516      16.708190       0.096481      27.430345 0.32079666E+03  0.70372624E+04                                 8.046855                            6.034197       0.144921       2.067905                    0.999662      26.017303      73.856789       0.655982       0.425638      -1.051288      -0.016292       0.015934       0.041941       0.047732      -0.003894       0.011503       0.027493       0.082087       0.020358      -0.057110       0.015277       0.041833              9.373265       4.762318       0.824149      -1.792318      13.254414      -2.865564      10.103063          -0.000002
          344              C       6.132509      17.852670      16.005067      -0.143498      32.553955 0.39630089E+03  0.90840579E+04                                 8.841947                            6.611094       0.180142       2.041127                    0.999726      28.348946      79.904506       0.646098       0.413574      -1.068345      -0.002909       0.004259       0.002585       0.005769      -0.009319       0.008766       0.028910       0.051835       0.001845      -0.046861       0.018482       0.028379             10.500748       5.162094       1.126709      -1.754610      15.937906      -3.891700      10.402243          -0.000003
          345              C       5.941555      19.071703      16.627061       0.056632      38.175103 0.40499277E+03  0.92843042E+04                                 9.950889                            6.707334      -0.091206       1.985172                    0.999120      26.226860      72.654797       0.641387       0.416566      -1.072104      -0.005720      -0.028962       0.009865       0.031126       0.002703       0.008136      -0.000230       0.029934      -0.024076      -0.011758      -0.009683       0.021441             13.316026       5.793711       1.943032      -2.446193      20.470943      -6.940538      13.683424          -0.000002
          346              C       5.556900      19.101836      17.947670      -0.157506      33.842711 0.41908595E+03  0.97505605E+04                                 9.100901                            6.825554       0.129247       2.017184                    0.999710      29.037043      82.705825       0.631503       0.416873      -1.065238      -0.001496      -0.008065      -0.000266       0.008206      -0.008250       0.006524       0.024576       0.032933       0.004297      -0.036272       0.017417       0.018855             10.864820       5.359087       1.452454      -2.110319      15.016389      -4.785158      12.218983          -0.000004
          347              C       5.328854      17.899240      18.583186       0.095059      26.615728 0.31792697E+03  0.69417082E+04                                 7.854166                            5.990060       0.190126       2.081204                    0.999709      25.832577      72.580215       0.662828       0.423220      -1.055357       0.007381      -0.022523      -0.033632       0.041144      -0.009462       0.016097       0.016677       0.055771       0.030018      -0.041842       0.008019       0.033822              9.146511       4.581448       0.926182      -1.561557      12.483309      -3.331995      10.374777          -0.000002
          348              C       5.576132      25.158650      18.434448       0.098652      27.668317 0.33169237E+03  0.73508665E+04                                 8.179176                            6.191131       0.083128       2.047768                    0.999462      26.344724      75.623800       0.637775       0.433347      -1.044648       0.016555       0.025032      -0.031424       0.043453       0.014205       0.021433      -0.023099       0.077838      -0.025067      -0.053760       0.002506       0.051255              9.601810       4.954334      -0.851609      -1.337561      13.174985       2.937073      10.676112          -0.000001
          349              C       5.757470      23.936877      17.807947      -0.150203      35.096614 0.43618542E+03  0.10295889E+05                                 9.469781                            7.048170       0.021891       1.982751                    0.999577      29.573077      86.079298       0.607576       0.427084      -1.054132       0.007336       0.012108      -0.001133       0.014202       0.006755       0.007937      -0.025223       0.049463       0.009810      -0.042278       0.016243       0.026034             11.484062       5.479922      -1.175303      -1.600804      16.292433       5.259000      12.679831          -0.000003
          350              C       6.032224      23.887568      16.469309       0.053467      39.813011 0.40574057E+03  0.93484045E+04                                10.352950                            6.788040      -0.160253       1.966470                    0.999286      26.495095      74.690669       0.624231       0.425865      -1.061337       0.005568       0.025966       0.011697       0.029018      -0.003519       0.005681       0.000663       0.032744      -0.035566      -0.013347      -0.010207       0.023554             14.288375       5.744865      -1.762458      -1.681168      23.409658       7.314802      13.710604          -0.000001
          351              C       6.095417      25.076468      15.779707      -0.145701      34.102381 0.41760227E+03  0.97359928E+04                                 9.249219                            6.881617       0.100517       2.014896                    0.999579      28.990153      83.454088       0.617788       0.425255      -1.056840       0.000253       0.000232       0.007712       0.007719       0.009601       0.003996      -0.026173       0.047812       0.019917      -0.043145       0.020302       0.022842             11.110646       5.157151      -1.170073      -1.085430      17.719455       3.498451      10.455332          -0.000003
          352              C       5.882483      26.243452      16.460294       0.104228      27.273261 0.32200335E+03  0.70735049E+04                                 8.054365                            6.070022       0.112527       2.059382                    0.999578      25.977405      73.901561       0.649801       0.429093      -1.048700      -0.006618      -0.015417       0.041187       0.044473       0.022474       0.006058      -0.022249       0.058589       0.004290      -0.048295       0.012016       0.036280              9.475270       4.662002      -0.909100      -0.968448      14.070342       2.458008       9.693465          -0.000002
          353              C       7.966492      22.180922      10.537834       0.095267      27.238449 0.32056178E+03  0.70221303E+04                                 8.001560                            6.022217       0.228646       2.094898                    0.999697      25.906866      73.194730       0.659047       0.424260      -1.053443      -0.007462      -0.045388      -0.005259       0.046297      -0.004763       0.026848      -0.013580      -0.010296      -0.072557      -0.041212       0.009684       0.031528              9.612597       5.559844       0.417025      -3.377594       8.518006       0.067214      14.759939          -0.000000
          354              C       7.495289      22.361722      11.804357      -0.149725      34.084444 0.41281801E+03  0.95929366E+04                                 9.217499                            6.822466       0.143838       2.026425                    0.999693      28.967390      83.143407       0.623387       0.422820      -1.058781      -0.002641      -0.010119      -0.004241       0.011285      -0.001250       0.019730      -0.003568      -0.012326      -0.091588      -0.038809       0.016093       0.022716             11.355152       6.427824       0.561653      -4.459454       9.049713      -0.292627      18.587919          -0.000001
          355              C       7.103765      21.276920      12.539030       0.052291      39.378263 0.40291952E+03  0.92477799E+04                                10.234230                            6.728147      -0.057953       1.999162                    0.999220      26.282199      73.442503       0.633407       0.421312      -1.066431       0.000798       0.003234      -0.027311       0.027514      -0.006335       0.007416       0.000089       0.035430      -0.031157      -0.014337      -0.011153       0.025490             14.523590       7.158222       0.370500      -5.953913       9.737850       0.967435      26.674699          -0.000002
          356              C       7.162837      20.044190      11.921544      -0.151015      35.605790 0.43522696E+03  0.10274876E+05                                 9.593112                            7.049324       0.000782       1.977622                    0.999490      29.578476      86.300755       0.605947       0.428164      -1.052722      -0.001915       0.007113      -0.010392       0.012738      -0.002857       0.016768      -0.006685      -0.000495      -0.115504      -0.043553       0.016959       0.026594             11.983725       6.567717       0.212538      -4.273561       9.402199       1.875378      19.981260          -0.000002
          357              C       7.638161      19.940093      10.641499       0.107265      27.843485 0.32198498E+03  0.71009954E+04                                 8.252521                            6.112285      -0.014188       2.017961                    0.999383      26.317754      75.991524       0.638292       0.435114      -1.040933       0.002637       0.040814      -0.008051       0.041684       0.001270       0.032766      -0.008936       0.021345      -0.094169      -0.047616       0.006272       0.041344             10.012050       5.840251       0.607658      -3.361426       8.971480       0.813711      15.224419          -0.000001
          358              C       6.157237      20.356481      15.878866       0.373241      33.047675 0.31134045E+03  0.67351099E+04                                 9.338054                            6.068441      -0.139810       1.995241                    0.999217      23.568199      65.046380       0.638332       0.443558      -1.047274       0.004803       0.029717      -0.016676       0.034413      -0.000333       0.035209      -0.002931       0.134945      -0.111829      -0.050693      -0.044765       0.095458             12.793077       5.507163       1.669405      -2.339988      19.411436      -5.268622      13.460633          -0.000002
          359              C       6.187460      22.583614      15.793229       0.387293      33.175155 0.30637703E+03  0.66181231E+04                                 9.458765                            6.069189      -0.166301       1.991012                    0.999210      23.476502      65.291223       0.628914       0.450855      -1.040338       0.004085      -0.030608      -0.013722       0.033791      -0.000843       0.038041      -0.000388       0.137877      -0.112570      -0.050193      -0.048163       0.098357             13.242444       5.473599      -1.349389      -2.056531      20.935975       6.233518      13.317757          -0.000002
          360              C       6.682017      21.370059      13.967813       0.384569      32.274252 0.30168362E+03  0.64853155E+04                                 9.248425                            5.996589      -0.182002       1.985376                    0.999168      23.403470      64.724678       0.637439       0.446980      -1.043602      -0.009760       0.000694       0.029779       0.031345       0.003740       0.040678       0.000675       0.141812      -0.111881      -0.052403      -0.049167       0.101570             13.093779       6.220483      -0.221940      -4.833838      10.177315       1.214835      22.883539          -0.000002
          361              C      13.677254      19.466176       6.756293       0.095372      29.351273 0.33524009E+03  0.74564109E+04                                 8.584263                            6.273608      -0.003386       2.024760                    0.998567      26.325446      75.942331       0.625493       0.440261      -1.039527       0.045154      -0.008750      -0.018230       0.049475      -0.008588      -0.015938      -0.032985      -0.044112      -0.033306      -0.042563      -0.003937       0.046500             10.526754      11.782231       0.753151       1.801364       7.660790       4.884885      12.137240           0.000002
          362              C      12.949156      18.860769       5.787245      -0.138213      36.880733 0.43361801E+03  0.10262469E+05                                 9.876761                            7.072056      -0.143439       1.939182                    0.998580      29.655482      87.607099       0.598337       0.432529      -1.046470       0.011841      -0.010452       0.000939       0.015822      -0.011858      -0.000118      -0.040485      -0.051370      -0.051683      -0.040934      -0.017019       0.057954             12.450279      12.505621       1.255818       2.198550       9.963253       6.913728      14.881962           0.000004
          363              C      13.601697      18.214271       4.750589       0.063696      40.663014 0.39541925E+03  0.90442966E+04                                10.474946                            6.681998      -0.060622       2.004134                    0.999172      26.053162      72.971325       0.632416       0.423434      -1.063774       0.011580      -0.000841       0.021599       0.024522      -0.002467      -0.006221      -0.029001      -0.040724      -0.007656      -0.027186      -0.013812       0.040998             14.936652      15.185444       3.781549       5.393412      11.829915       8.915165      17.794597           0.000003
          364              C       1.225403      18.197834       4.809182      -0.136018      35.686886 0.41539612E+03  0.97208923E+04                                 9.624524                            6.899290      -0.119835       1.945681                    0.999258      29.375818      86.137260       0.609095       0.429712      -1.048759      -0.008009      -0.008608       0.016714       0.020436       0.001226      -0.023817      -0.041162      -0.059196      -0.019736      -0.049896      -0.011168       0.061064             12.043250      14.481892       2.242832       3.786356       8.771537       5.415503      12.876322           0.000005
          365              C       1.895803      18.792284       5.818795       0.100303      28.536324 0.31762632E+03  0.69568265E+04                                 8.318911                            6.024149       0.089359       2.053670                    0.999465      25.920140      73.744497       0.652687       0.428456      -1.048591      -0.034403       0.004316       0.027839       0.044466      -0.004311      -0.021121      -0.043497      -0.047841      -0.051656      -0.053505      -0.004935       0.058440             10.198400      11.962035       0.896638       1.743506       7.505259       4.529924      11.127906           0.000003
          366              C       1.822993      15.809077      44.229154       0.089230      26.677176 0.32663582E+03  0.72193020E+04                                 7.946848                            6.110348       0.073883       2.041741                    0.999420      26.510883      76.282382       0.646510       0.428647      -1.046304      -0.032498      -0.039468      -0.007258       0.051639      -0.003498       0.020179      -0.024679      -0.045741      -0.090955      -0.046896      -0.000874       0.047769              9.106177      10.630521       0.500414      -2.246924       5.336471       1.837740      11.351538           0.000003
          367              C       1.204796      16.233684       0.333533      -0.146036      34.199741 0.43559178E+03  0.10289679E+05                                 9.298566                            7.036557      -0.022625       1.970344                    0.999423      29.621335      86.562686       0.608292       0.426257      -1.053484       0.002406      -0.015928       0.003064       0.016397       0.002184       0.014583      -0.018336      -0.046936      -0.052272      -0.034314      -0.004032       0.038346             10.993593      12.830153       0.197134      -4.194398       6.410293       2.735815      13.740332           0.000006
          368              C      13.614061      15.959744       0.500299       0.069092      36.863662 0.38971493E+03  0.89038814E+04                                 9.862276                            6.670623      -0.090944       1.996026                    0.999237      26.126064      73.738416       0.626119       0.428171      -1.058153       0.008359      -0.017031      -0.010488       0.021678      -0.009977       0.012647      -0.026181      -0.029154      -0.024379      -0.026655      -0.012636       0.039291             13.122245      13.376756      -0.704538      -6.023073       7.788539       5.081277      18.201438           0.000003
          369              C      12.969763      15.269416      44.598744      -0.151143      34.673640 0.45577107E+03  0.10935987E+05                                 9.525295                            7.297212      -0.233525       1.904322                    0.998365      30.299130      90.503766       0.582635       0.438125      -1.041775       0.012648      -0.001377       0.005932       0.014037      -0.011464       0.007007      -0.031944      -0.046336      -0.065649      -0.036485      -0.014900       0.051386             11.173320      10.956417       0.554357      -3.120874       7.290982       3.573799      15.272560           0.000003
          370              C      13.638789      14.921512      43.435886       0.078268      27.301615 0.35101279E+03  0.79029648E+04                                 8.145610                            6.402108      -0.020208       2.010651                    0.998575      26.977579      78.477024       0.621276       0.437879      -1.040215       0.046847       0.012920       0.013186       0.050353      -0.004556       0.019203      -0.027660      -0.036525      -0.065180      -0.041524      -0.002667       0.044191              9.254004      10.145788       1.027801      -2.372615       5.963377       1.950130      11.652847           0.000002
          371              C       7.583210      15.159840       2.276136       0.089672      29.652876 0.35713824E+03  0.80852139E+04                                 8.667677                            6.495714      -0.076284       1.988488                    0.999067      27.199023      79.643764       0.610664       0.443046      -1.035953       0.000045       0.003051       0.046937       0.047036      -0.030821       0.007234      -0.008227      -0.071383       0.015270      -0.049986       0.002872       0.047114             10.352010      14.980124       3.510252      -0.946215       6.327587       0.835410       9.748320           0.000005
          372              C       8.859443      15.617319       2.041762      -0.145735      36.497762 0.45447127E+03  0.10899854E+05                                 9.847872                            7.274674      -0.229572       1.903324                    0.998642      30.399868      90.861324       0.584844       0.436668      -1.042372       0.002673      -0.012172       0.011581       0.017012      -0.028137       0.005510      -0.017363      -0.067733      -0.015033      -0.041540      -0.010776       0.052315             12.045798      18.469692       4.493307      -0.471746       7.322709       1.162213      10.344994           0.000007
          373              C       9.572429      16.203551       3.073910       0.060286      40.096713 0.41834629E+03  0.97351413E+04                                10.457148                            6.933538      -0.255467       1.935999                    0.998899      26.796408      76.486986       0.610794       0.430928      -1.055783      -0.018583      -0.013733       0.006761       0.024076      -0.016149       0.003777      -0.004535      -0.051883      -0.042519      -0.024074      -0.014127       0.038201             14.392265      24.803788       5.269872      -2.318041       7.769641       1.195020      10.603365           0.000003
          374              C       8.941869      16.324085       4.299869      -0.132196      36.492265 0.45014983E+03  0.10769494E+05                                 9.873855                            7.265206      -0.243259       1.908025                    0.998075      29.941686      89.355067       0.582234       0.439714      -1.040655      -0.002359      -0.007113      -0.008993       0.011706      -0.029334       0.013153      -0.016384      -0.050517      -0.004952      -0.038712      -0.009244       0.047956             12.040033      18.082626       3.788989      -2.970424       7.554546       1.362875      10.482928           0.000004
          375              C       7.675253      15.855647       4.462128       0.094267      28.286988 0.33653292E+03  0.74929998E+04                                 8.336777                            6.262465       0.028908       2.030704                    0.999000      26.496131      76.495627       0.629482       0.437013      -1.041366      -0.008575      -0.013141      -0.043064       0.045834      -0.025359       0.013534      -0.014261      -0.069354       0.030071      -0.049251       0.002530       0.046721              9.882489      14.020338       3.452390      -1.554648       6.751795       1.247345       8.875333           0.000003
          376              C      12.846123      17.523942       3.673368       0.375929      35.339251 0.32971830E+03  0.72776390E+04                                 9.913990                            6.340787      -0.342000       1.924347                    0.998815      24.348792      69.174635       0.606854       0.457272      -1.033339      -0.011056      -0.020957      -0.016848       0.029074      -0.032519       0.012022      -0.055730      -0.098394      -0.042265      -0.053575      -0.041946       0.095521             14.117694      14.435126       4.681479       4.367713      11.052148       7.813862      16.865808           0.000004
          377              C      12.892831      16.447358       1.699214       0.368549      33.314768 0.31913309E+03  0.69932491E+04                                 9.531663                            6.237085      -0.317206       1.934498                    0.998911      24.264256      68.893950       0.611471       0.457112      -1.032472      -0.012876       0.003987       0.023404       0.027009      -0.030340       0.015769      -0.051761      -0.087417      -0.054796      -0.045526      -0.043979       0.089505             13.109908      13.131251      -0.681762      -5.597986       8.086301       5.600155      18.112171           0.000004
          378              C      10.990160      16.614461       2.884608       0.368358      34.547214 0.32953202E+03  0.72811702E+04                                 9.762437                            6.343118      -0.375182       1.912017                    0.998679      24.533429      70.007742       0.605429       0.457867      -1.031773       0.028813       0.003837      -0.002716       0.029194      -0.026362       0.016690      -0.059997      -0.084832      -0.007876      -0.048653      -0.043513       0.092165             13.641506      22.793459       4.374368      -1.905258       8.234927       2.368015       9.896133           0.000004
          379              C      12.763697      24.361484      16.708190       0.096481      27.430335 0.32079642E+03  0.70372563E+04                                 8.046851                            6.034192       0.144922       2.067906                    0.999662      26.017303      73.856799       0.655982       0.425638      -1.051288      -0.016292      -0.015934       0.041941       0.047732       0.003894       0.011503      -0.027493       0.082087       0.020358      -0.057110       0.015277       0.041833              9.373262       4.762315      -0.824146      -1.792317      13.254415       2.865556      10.103056          -0.000002
          380              C      13.001359      23.238330      16.005067      -0.143498      32.553962 0.39630090E+03  0.90840584E+04                                 8.841950                            6.611095       0.180142       2.041127                    0.999726      28.348947      79.904521       0.646098       0.413574      -1.068345      -0.002909      -0.004259       0.002585       0.005769       0.009319       0.008766      -0.028910       0.051835       0.001845      -0.046861       0.018482       0.028379             10.500753       5.162094      -1.126710      -1.754610      15.937919       3.891703      10.402246          -0.000003
          381              C      12.810405      22.019297      16.627061       0.056632      38.175103 0.40499273E+03  0.92843033E+04                                 9.950889                            6.707333      -0.091206       1.985172                    0.999120      26.226859      72.654793       0.641387       0.416566      -1.072104      -0.005720       0.028961       0.009865       0.031125      -0.002703       0.008136       0.000230       0.029934      -0.024076      -0.011758      -0.009683       0.021441             13.316027       5.793711      -1.943031      -2.446192      20.470946       6.940536      13.683424          -0.000002
          382              C      12.425750      21.989164      17.947670      -0.157506      33.842714 0.41908595E+03  0.97505608E+04                                 9.100902                            6.825554       0.129247       2.017184                    0.999710      29.037043      82.705832       0.631503       0.416873      -1.065238      -0.001496       0.008065      -0.000266       0.008206       0.008249       0.006524      -0.024575       0.032933       0.004297      -0.036272       0.017417       0.018855             10.864821       5.359087      -1.452454      -2.110319      15.016392       4.785157      12.218985          -0.000004
          383              C      12.197704      23.191760      18.583186       0.095059      26.615724 0.31792688E+03  0.69417061E+04                                 7.854166                            5.990060       0.190126       2.081204                    0.999709      25.832575      72.580215       0.662828       0.423220      -1.055357       0.007381       0.022523      -0.033632       0.041144       0.009462       0.016097      -0.016677       0.055771       0.030018      -0.041842       0.008019       0.033822              9.146512       4.581448      -0.926182      -1.561558      12.483308       3.331994      10.374780          -0.000002
          384              C      12.444982      15.932350      18.434448       0.098652      27.668321 0.33169241E+03  0.73508675E+04                                 8.179177                            6.191131       0.083128       2.047768                    0.999462      26.344726      75.623806       0.637775       0.433347      -1.044648       0.016555      -0.025032      -0.031424       0.043453      -0.014205       0.021433       0.023099       0.077838      -0.025067      -0.053760       0.002506       0.051255              9.601811       4.954335       0.851609      -1.337561      13.174987      -2.937074      10.676112          -0.000001
          385              C      12.626320      17.154123      17.807947      -0.150204      35.096621 0.43618550E+03  0.10295891E+05                                 9.469782                            7.048171       0.021890       1.982751                    0.999577      29.573080      86.079312       0.607576       0.427084      -1.054132       0.007336      -0.012108      -0.001133       0.014202      -0.006755       0.007937       0.025223       0.049463       0.009810      -0.042278       0.016243       0.026034             11.484065       5.479923       1.175304      -1.600804      16.292438      -5.259002      12.679834          -0.000003
          386              C      12.901074      17.203432      16.469309       0.053467      39.813019 0.40574063E+03  0.93484064E+04                                10.352951                            6.788040      -0.160253       1.966470                    0.999286      26.495097      74.690680       0.624231       0.425865      -1.061337       0.005568      -0.025966       0.011697       0.029018       0.003519       0.005681      -0.000663       0.032744      -0.035566      -0.013347      -0.010207       0.023554             14.288379       5.744866       1.762458      -1.681168      23.409665      -7.314805      13.710606          -0.000002
          387              C      12.964267      16.014532      15.779707      -0.145701      34.102371 0.41760211E+03  0.97359880E+04                                 9.249216                            6.881615       0.100517       2.014896                    0.999579      28.990149      83.454066       0.617788       0.425255      -1.056840       0.000253      -0.000232       0.007712       0.007719      -0.009601       0.003996       0.026173       0.047812       0.019917      -0.043145       0.020302       0.022842             11.110643       5.157149       1.170073      -1.085430      17.719450      -3.498450      10.455329          -0.000004
          388              C      12.751333      14.847548      16.460294       0.104228      27.273260 0.32200333E+03  0.70735043E+04                                 8.054364                            6.070021       0.112527       2.059382                    0.999578      25.977405      73.901557       0.649801       0.429093      -1.048700      -0.006618       0.015417       0.041187       0.044473      -0.022474       0.006058       0.022249       0.058589       0.004290      -0.048295       0.012016       0.036280              9.475269       4.662002       0.909099      -0.968448      14.070342      -2.458007       9.693464          -0.000002
          389              C       1.097642      18.910078      10.537834       0.095267      27.238453 0.32056179E+03  0.70221309E+04                                 8.001561                            6.022217       0.228645       2.094898                    0.999697      25.906869      73.194745       0.659047       0.424260      -1.053443      -0.007462       0.045388      -0.005259       0.046297       0.004763       0.026848       0.013580      -0.010296      -0.072557      -0.041212       0.009684       0.031528              9.612598       5.559845      -0.417025      -3.377594       8.518008      -0.067213      14.759941          -0.000001
          390              C       0.626439      18.729278      11.804357      -0.149725      34.084448 0.41281804E+03  0.95929376E+04                                 9.217501                            6.822466       0.143837       2.026425                    0.999693      28.967392      83.143420       0.623387       0.422820      -1.058781      -0.002641       0.010119      -0.004241       0.011285       0.001250       0.019730       0.003568      -0.012326      -0.091588      -0.038809       0.016093       0.022716             11.355154       6.427825      -0.561653      -4.459455       9.049715       0.292627      18.587923          -0.000002
          391              C       0.234915      19.814080      12.539030       0.052291      39.378265 0.40291952E+03  0.92477800E+04                                10.234230                            6.728147      -0.057953       1.999162                    0.999220      26.282199      73.442504       0.633407       0.421312      -1.066431       0.000798      -0.003234      -0.027311       0.027514       0.006335       0.007416      -0.000089       0.035430      -0.031158      -0.014337      -0.011153       0.025490             14.523591       7.158222      -0.370501      -5.953914       9.737851      -0.967434      26.674701          -0.000002
          392              C       0.293987      21.046810      11.921544      -0.151015      35.605789 0.43522693E+03  0.10274875E+05                                 9.593112                            7.049324       0.000782       1.977622                    0.999490      29.578476      86.300756       0.605947       0.428164      -1.052722      -0.001915      -0.007113      -0.010392       0.012738       0.002857       0.016768       0.006685      -0.000495      -0.115504      -0.043553       0.016959       0.026594             11.983726       6.567717      -0.212538      -4.273561       9.402200      -1.875378      19.981260          -0.000002
          393              C       0.769311      21.150907      10.641499       0.107265      27.843491 0.32198504E+03  0.71009972E+04                                 8.252522                            6.112285      -0.014188       2.017960                    0.999383      26.317759      75.991546       0.638292       0.435114      -1.040933       0.002637      -0.040814      -0.008051       0.041684      -0.001270       0.032766       0.008936       0.021345      -0.094169      -0.047616       0.006272       0.041344             10.012052       5.840252      -0.607659      -3.361426       8.971482      -0.813712      15.224421          -0.000001
          394              C      13.026087      20.734519      15.878866       0.373241      33.047678 0.31134047E+03  0.67351104E+04                                 9.338055                            6.068441      -0.139810       1.995241                    0.999217      23.568200      65.046383       0.638332       0.443558      -1.047274       0.004803      -0.029717      -0.016676       0.034413       0.000333       0.035209       0.002931       0.134945      -0.111829      -0.050693      -0.044765       0.095458             12.793079       5.507163      -1.669406      -2.339988      19.411440       5.268623      13.460633          -0.000002
          395              C      13.056310      18.507386      15.793229       0.387293      33.175157 0.30637705E+03  0.66181235E+04                                 9.458765                            6.069190      -0.166302       1.991012                    0.999210      23.476503      65.291226       0.628914       0.450855      -1.040338       0.004085       0.030608      -0.013722       0.033791       0.000843       0.038041       0.000388       0.137877      -0.112570      -0.050193      -0.048163       0.098357             13.242445       5.473599       1.349389      -2.056531      20.935978      -6.233519      13.317757          -0.000002
          396              C      13.550867      19.720941      13.967813       0.384569      32.274253 0.30168362E+03  0.64853156E+04                                 9.248426                            5.996590      -0.182002       1.985376                    0.999168      23.403470      64.724680       0.637439       0.446980      -1.043602      -0.009760      -0.000694       0.029779       0.031345      -0.003740       0.040678      -0.000675       0.141812      -0.111881      -0.052403      -0.049167       0.101570             13.093780       6.220484       0.221940      -4.833839      10.177316      -1.214835      22.883541          -0.000002
          397              C       0.060446      21.624824      29.292293       0.095373      29.351219 0.33523939E+03  0.74563931E+04                                 8.584265                            6.273610      -0.003402       2.024757                    0.998566      26.325398      75.942233       0.625491       0.440262      -1.039526      -0.045154       0.008751      -0.018229       0.049474      -0.008586       0.015938       0.032986      -0.044112      -0.033303      -0.042562      -0.003939       0.046501             10.526755      11.782239       0.753154      -1.801369       7.660790      -4.884882      12.137237          -0.000000
          398              C       0.788544      22.230231      28.323245      -0.138213      36.880718 0.43361781E+03  0.10262464E+05                                 9.876758                            7.072053      -0.143442       1.939181                    0.998580      29.655482      87.607115       0.598338       0.432529      -1.046470      -0.011841       0.010452       0.000940       0.015822      -0.011858       0.000119       0.040486      -0.051369      -0.051679      -0.040935      -0.017019       0.057954             12.450273      12.505630       1.255814      -2.198545       9.963245      -6.913718      14.881945          -0.000000
          399              C       0.136003      22.876729      27.286589       0.063693      40.663111 0.39542030E+03  0.90443251E+04                                10.474953                            6.682000      -0.060616       2.004135                    0.999172      26.053208      72.971440       0.632417       0.423434      -1.063774      -0.011580       0.000840       0.021599       0.024522      -0.002466       0.006220       0.029000      -0.040722      -0.007653      -0.027184      -0.013812       0.040996             14.936665      15.185462       3.781553      -5.393418      11.829924      -8.915173      17.794610          -0.000000
          400              C      12.512297      22.893166      27.345182      -0.136020      35.687018 0.41539761E+03  0.97209369E+04                                 9.624546                            6.899300      -0.119836       1.945679                    0.999258      29.375905      86.137581       0.609094       0.429712      -1.048759       0.008009       0.008607       0.016715       0.020436       0.001226       0.023817       0.041162      -0.059194      -0.019735      -0.049896      -0.011167       0.061063             12.043283      14.481932       2.242844      -3.786374       8.771560      -5.415521      12.876357           0.000000
          401              C      11.841897      22.298716      28.354795       0.100302      28.536380 0.31762683E+03  0.69568423E+04                                 8.318927                            6.024157       0.089347       2.053666                    0.999465      25.920176      73.744689       0.652686       0.428456      -1.048591       0.034403      -0.004316       0.027839       0.044466      -0.004311       0.021121       0.043497      -0.047842      -0.051654      -0.053505      -0.004936       0.058441             10.198423      11.962067       0.896644      -1.743515       7.505274      -4.529935      11.127929          -0.000000
          402              C      11.914707      25.281923      21.693154       0.089229      26.677212 0.32663639E+03  0.72193176E+04                                 7.946855                            6.110354       0.073881       2.041739                    0.999420      26.510909      76.282466       0.646510       0.428647      -1.046304       0.032499       0.039469      -0.007257       0.051640      -0.003497      -0.020180       0.024678      -0.045740      -0.090957      -0.046897      -0.000872       0.047768              9.106184      10.630527       0.500414       2.246925       5.336474      -1.837740      11.351551           0.000000
          403              C      12.532904      24.857316      22.869533      -0.146034      34.199693 0.43559108E+03  0.10289659E+05                                 9.298564                            7.036556      -0.022633       1.970342                    0.999423      29.621288      86.562547       0.608291       0.426258      -1.053484      -0.002406       0.015928       0.003065       0.016398       0.002183      -0.014583       0.018336      -0.046936      -0.052270      -0.034314      -0.004033       0.038347             10.993590      12.830148       0.197131       4.194402       6.410290      -2.735812      13.740333          -0.000000
          404              C       0.123639      25.131256      23.036299       0.069093      36.863666 0.38971452E+03  0.89038723E+04                                 9.862290                            6.670628      -0.090951       1.996025                    0.999237      26.126048      73.738444       0.626117       0.428172      -1.058152      -0.008359       0.017031      -0.010488       0.021678      -0.009977      -0.012649       0.026182      -0.029155      -0.024382      -0.026657      -0.012636       0.039292             13.122271      13.376771      -0.704547       6.023095       7.788550      -5.081292      18.201491          -0.000000
          405              C       0.767937      25.821584      22.062744      -0.151143      34.673681 0.45577143E+03  0.10936001E+05                                 9.525311                            7.297220      -0.233532       1.904320                    0.998365      30.299138      90.503871       0.582634       0.438126      -1.041775      -0.012647       0.001377       0.005932       0.014037      -0.011465      -0.007006       0.031944      -0.046336      -0.065649      -0.036485      -0.014901       0.051386             11.173343      10.956430       0.554352       3.120892       7.290992      -3.573809      15.272609          -0.000001
          406              C       0.098911      26.169488      20.899886       0.078265      27.301753 0.35101480E+03  0.79030225E+04                                 8.145635                            6.402124      -0.020205       2.010650                    0.998575      26.977692      78.477447       0.621276       0.437879      -1.040216      -0.046847      -0.012921       0.013186       0.050354      -0.004555      -0.019203       0.027660      -0.036523      -0.065180      -0.041525      -0.002665       0.044190              9.254035      10.145817       1.027803       2.372629       5.963393      -1.950138      11.652895          -0.000000
          407              C       6.154490      25.931160      24.812136       0.089671      29.652887 0.35713827E+03  0.80852138E+04                                 8.667674                            6.495710      -0.076283       1.988488                    0.999067      27.199038      79.643783       0.610665       0.443045      -1.035953      -0.000045      -0.003050       0.046937       0.047036      -0.030821      -0.007234       0.008226      -0.071383       0.015268      -0.049985       0.002872       0.047113             10.352008      14.980125       3.510254       0.946213       6.327585      -0.835409       9.748313           0.000000
          408              C       4.878257      25.473681      24.577762      -0.145737      36.497858 0.45447256E+03  0.10899893E+05                                 9.847884                            7.274681      -0.229575       1.903322                    0.998642      30.399931      90.861537       0.584844       0.436668      -1.042372      -0.002674       0.012172       0.011581       0.017013      -0.028136      -0.005509       0.017362      -0.067732      -0.015032      -0.041539      -0.010775       0.052314             12.045817      18.469730       4.493317       0.471747       7.322718      -1.162212      10.345003          -0.000000
          409              C       4.165271      24.887449      25.609910       0.060285      40.096776 0.41834691E+03  0.97351594E+04                                10.457157                            6.933542      -0.255469       1.935998                    0.998899      26.796435      76.487078       0.610794       0.430928      -1.055783       0.018583       0.013733       0.006760       0.024075      -0.016149      -0.003776       0.004534      -0.051882      -0.042519      -0.024074      -0.014127       0.038201             14.392280      24.803821       5.269877       2.318048       7.769646      -1.195019      10.603374           0.000000
          410              C       4.795831      24.766915      26.835869      -0.132195      36.492243 0.45014953E+03  0.10769486E+05                                 9.873854                            7.265205      -0.243266       1.908023                    0.998075      29.941673      89.355044       0.582234       0.439714      -1.040655       0.002360       0.007112      -0.008993       0.011706      -0.029334      -0.013153       0.016385      -0.050518      -0.004952      -0.038713      -0.009244       0.047957             12.040032      18.082622       3.788987       2.970424       7.554546      -1.362876      10.482929          -0.000000
          411              C       6.062447      25.235353      26.998128       0.094268      28.286965 0.33653266E+03  0.74929928E+04                                 8.336777                            6.262466       0.028905       2.030703                    0.999000      26.496103      76.495547       0.629482       0.437013      -1.041366       0.008575       0.013141      -0.043064       0.045833      -0.025359      -0.013535       0.014261      -0.069355       0.030071      -0.049251       0.002530       0.046722              9.882489      14.020342       3.452392       1.554646       6.751796      -1.247344       8.875328          -0.000000
          412              C       0.891577      23.567058      26.209368       0.375929      35.339294 0.32971862E+03  0.72776483E+04                                 9.913999                            6.340791      -0.342005       1.924345                    0.998815      24.348808      69.174705       0.606853       0.457272      -1.033339       0.011057       0.020956      -0.016849       0.029074      -0.032520      -0.012021       0.055730      -0.098394      -0.042266      -0.053576      -0.041946       0.095522             14.117711      14.435142       4.681488      -4.367725      11.052162      -7.813874      16.865829          -0.000000
          413              C       0.844869      24.643642      24.235214       0.368547      33.314873 0.31913395E+03  0.69932739E+04                                 9.531685                            6.237094      -0.317205       1.934498                    0.998911      24.264307      68.894159       0.611471       0.457112      -1.032472       0.012877      -0.003987       0.023404       0.027008      -0.030341      -0.015768       0.051759      -0.087416      -0.054794      -0.045525      -0.043979       0.089504             13.109944      13.131282      -0.681765       5.598005       8.086320      -5.600174      18.112231           0.000000
          414              C       2.747540      24.476539      25.420608       0.368356      34.547272 0.32953249E+03  0.72811840E+04                                 9.762449                            6.343124      -0.375186       1.912016                    0.998679      24.533455      70.007852       0.605429       0.457867      -1.031773      -0.028813      -0.003837      -0.002717       0.029194      -0.026363      -0.016690       0.059996      -0.084832      -0.007876      -0.048653      -0.043512       0.092165             13.641527      22.793502       4.374375       1.905263       8.234936      -2.368016       9.896144           0.000000
          415              C       0.974003      16.729516      39.244190       0.096480      27.430436 0.32079863E+03  0.70373138E+04                                 8.046896                            6.034248       0.144902       2.067900                    0.999662      26.017276      73.856663       0.655974       0.425643      -1.051286       0.016292       0.015933       0.041941       0.047732       0.003894      -0.011504       0.027493       0.082088       0.020357      -0.057110       0.015276       0.041834              9.373308       4.762355      -0.824174       1.792335      13.254420      -2.865646      10.103149          -0.000001
          416              C       0.736341      17.852670      38.541067      -0.143502      32.553976 0.39630203E+03  0.90840871E+04                                 8.841936                            6.611101       0.180143       2.041126                    0.999726      28.348991      79.904553       0.646098       0.413573      -1.068345       0.002909       0.004259       0.002585       0.005769       0.009319      -0.008765       0.028911       0.051834       0.001845      -0.046862       0.018484       0.028378             10.500719       5.162096      -1.126705       1.754608      15.937820      -3.891686      10.402240          -0.000002
          417              C       0.927295      19.071703      39.163061       0.056629      38.175136 0.40499332E+03  0.92843205E+04                                 9.950894                            6.707339      -0.091207       1.985172                    0.999120      26.226880      72.654875       0.641387       0.416566      -1.072104       0.005720      -0.028962       0.009865       0.031126      -0.002704      -0.008136      -0.000230       0.029934      -0.024077      -0.011759      -0.009683       0.021441             13.316034       5.793718      -1.943043       2.446200      20.470933      -6.940571      13.683452           0.000001
          418              C       1.311950      19.101836      40.483670      -0.157507      33.842679 0.41908560E+03  0.97505490E+04                                 9.100891                            6.825549       0.129250       2.017185                    0.999710      29.037030      82.705735       0.631504       0.416873      -1.065238       0.001497      -0.008065      -0.000266       0.008207       0.008249      -0.006524       0.024576       0.032934       0.004296      -0.036273       0.017418       0.018855             10.864811       5.359085      -1.452459       2.110320      15.016366      -4.785171      12.218984           0.000005
          419              C       1.539996      17.899240      41.119186       0.095059      26.615693 0.31792652E+03  0.69416958E+04                                 7.854156                            5.990054       0.190126       2.081204                    0.999709      25.832564      72.580154       0.662829       0.423220      -1.055358      -0.007379      -0.022523      -0.033632       0.041144       0.009462      -0.016097       0.016677       0.055772       0.030016      -0.041841       0.008019       0.033823              9.146500       4.581444      -0.926186       1.561558      12.483284      -3.332003      10.374772           0.000004
          420              C       1.292718      25.158650      40.970448       0.098654      27.668258 0.33169138E+03  0.73508396E+04                                 8.179168                            6.191122       0.083126       2.047768                    0.999462      26.344683      75.623676       0.637775       0.433347      -1.044648      -0.016556       0.025032      -0.031424       0.043453      -0.014205      -0.021432      -0.023099       0.077839      -0.025070      -0.053760       0.002505       0.051255              9.601799       4.954327       0.851606       1.337560      13.174960       2.937063      10.676110           0.000003
          421              C       1.111380      23.936877      40.343947      -0.150201      35.096541 0.43618426E+03  0.10295856E+05                                 9.469772                            7.048163       0.021888       1.982751                    0.999577      29.573036      86.079182       0.607576       0.427084      -1.054132      -0.007338       0.012108      -0.001133       0.014204      -0.006755      -0.007937      -0.025223       0.049464       0.009809      -0.042278       0.016243       0.026035             11.484048       5.479916       1.175299       1.600803      16.292406       5.258982      12.679824           0.000004
          422              C       0.836626      23.887568      39.005309       0.053465      39.813007 0.40574078E+03  0.93484100E+04                                10.352947                            6.788041      -0.160251       1.966470                    0.999286      26.495096      74.690657       0.624231       0.425865      -1.061337      -0.005570       0.025966       0.011698       0.029019       0.003519      -0.005681       0.000663       0.032743      -0.035566      -0.013347      -0.010206       0.023554             14.288362       5.744860       1.762451       1.681167      23.409622       7.314775      13.710605           0.000000
          423              C       0.773433      25.076468      38.315707      -0.145700      34.102255 0.41760020E+03  0.97359316E+04                                 9.249184                            6.881589       0.100514       2.014895                    0.999579      28.990126      83.453926       0.617791       0.425254      -1.056841      -0.000255       0.000232       0.007712       0.007720      -0.009601      -0.003996      -0.026173       0.047814       0.019916      -0.043145       0.020302       0.022843             11.110600       5.157129       1.170065       1.085430      17.719355       3.498426      10.455317          -0.000002
          424              C       0.986367      26.243452      38.996294       0.104229      27.273224 0.32200262E+03  0.70734843E+04                                 8.054354                            6.070011       0.112524       2.059381                    0.999578      25.977385      73.901467       0.649802       0.429092      -1.048700       0.006616      -0.015416       0.041188       0.044473      -0.022474      -0.006059      -0.022249       0.058591       0.004288      -0.048296       0.012015       0.036281              9.475257       4.661993       0.909097       0.968448      14.070320       2.457997       9.693458          -0.000001
          425              C      12.640058      22.180922      33.073834       0.095265      27.238425 0.32056103E+03  0.70221102E+04                                 8.001544                            6.022197       0.228654       2.094900                    0.999697      25.906890      73.194788       0.659051       0.424258      -1.053444       0.007461      -0.045388      -0.005258       0.046297       0.004761      -0.026848      -0.013579      -0.010297      -0.072559      -0.041212       0.009685       0.031527              9.612582       5.559831      -0.417033       3.377591       8.518005       0.067190      14.759911          -0.000002
          426              C      13.111261      22.361722      34.340357      -0.149724      34.084337 0.41281606E+03  0.95928802E+04                                 9.217483                            6.822449       0.143836       2.026425                    0.999693      28.967321      83.143169       0.623388       0.422820      -1.058781       0.002640      -0.010118      -0.004240       0.011284       0.001249      -0.019730      -0.003567      -0.012321      -0.091586      -0.038808       0.016095       0.022713             11.355141       6.427814      -0.561653       4.459456       9.049697      -0.292632      18.587913          -0.000003
          427              C      13.502785      21.276920      35.075030       0.052294      39.378121 0.40291775E+03  0.92477288E+04                                10.234211                            6.728134      -0.057960       1.999160                    0.999220      26.282127      73.442253       0.633408       0.421312      -1.066431      -0.000798       0.003234      -0.027310       0.027512       0.006335      -0.007418       0.000089       0.035432      -0.031164      -0.014337      -0.011155       0.025493             14.523568       7.158213      -0.370505       5.953909       9.737824       0.967409      26.674665          -0.000000
          428              C      13.443713      20.044190      34.457544      -0.151016      35.605735 0.43522660E+03  0.10274860E+05                                 9.593098                            7.049324       0.000790       1.977625                    0.999490      29.578414      86.300391       0.605947       0.428165      -1.052723       0.001914       0.007112      -0.010391       0.012737       0.002857      -0.016769      -0.006685      -0.000492      -0.115502      -0.043553       0.016959       0.026594             11.983703       6.567709      -0.212528       4.273545       9.402176       1.875397      19.981223          -0.000002
          429              C      12.968389      19.940093      33.177499       0.107264      27.843449 0.32198480E+03  0.71009861E+04                                 8.252496                            6.112273      -0.014165       2.017967                    0.999383      26.317730      75.991271       0.638295       0.435112      -1.040935      -0.002638       0.040814      -0.008050       0.041684      -0.001270      -0.032765      -0.008936       0.021343      -0.094174      -0.047617       0.006274       0.041343             10.012012       5.840233      -0.607656       3.361403       8.971462       0.813712      15.224340          -0.000001
          430              C       0.711613      20.356481      38.414866       0.373244      33.047621 0.31133984E+03  0.67350945E+04                                 9.338053                            6.068441      -0.139818       1.995239                    0.999217      23.568166      65.046316       0.638331       0.443558      -1.047274      -0.004803       0.029717      -0.016676       0.034413       0.000333      -0.035209      -0.002930       0.134948      -0.111830      -0.050694      -0.044766       0.095460             12.793074       5.507163      -1.669409       2.339991      19.411416      -5.268631      13.460643           0.000001
          431              C       0.681390      22.583614      38.329229       0.387294      33.175079 0.30637642E+03  0.66181070E+04                                 9.458755                            6.069187      -0.166304       1.991012                    0.999210      23.476469      65.291133       0.628913       0.450855      -1.040338      -0.004086      -0.030608      -0.013722       0.033791       0.000842      -0.038042      -0.000389       0.137879      -0.112569      -0.050194      -0.048163       0.098357             13.242422       5.473593       1.349384       2.056528      20.935935       6.233498      13.317739           0.000001
          432              C       0.186833      21.370059      36.503813       0.384567      32.274247 0.30168360E+03  0.64853148E+04                                 9.248423                            5.996588      -0.181996       1.985377                    0.999168      23.403472      64.724673       0.637439       0.446980      -1.043602       0.009759       0.000694       0.029778       0.031344      -0.003740      -0.040678       0.000675       0.141812      -0.111877      -0.052404      -0.049165       0.101569             13.093777       6.220484       0.221935       4.833839      10.177312       1.214817      22.883535          -0.000000
          433              C       6.808404       7.927824      15.779707       0.095374      29.351226 0.33523947E+03  0.74563949E+04                                 8.584263                            6.273609      -0.003398       2.024758                    0.998566      26.325405      75.942241       0.625491       0.440262      -1.039526       0.045154       0.008750       0.018229       0.049475       0.008587       0.015938      -0.032986      -0.044112      -0.033304      -0.042562      -0.003939       0.046501             10.526754      11.782236      -0.753153      -1.801368       7.660789       4.884882      12.137236          -0.000001
          434              C       6.080306       8.533231      16.748755      -0.138212      36.880725 0.43361790E+03  0.10262467E+05                                 9.876759                            7.072054      -0.143441       1.939181                    0.998580      29.655485      87.607124       0.598338       0.432529      -1.046470       0.011841       0.010451      -0.000939       0.015822       0.011858       0.000119      -0.040486      -0.051369      -0.051679      -0.040934      -0.017019       0.057954             12.450275      12.505629      -1.255815      -2.198546       9.963247       6.913721      14.881949          -0.000001
          435              C       6.732847       9.179729      17.785411       0.063693      40.663120 0.39542038E+03  0.90443277E+04                                10.474956                            6.682002      -0.060616       2.004135                    0.999172      26.053211      72.971458       0.632417       0.423434      -1.063774       0.011580       0.000839      -0.021599       0.024522       0.002466       0.006220      -0.029000      -0.040722      -0.007653      -0.027184      -0.013812       0.040996             14.936668      15.185465      -3.781553      -5.393417      11.829926       8.915173      17.794611          -0.000001
          436              C       8.094253       9.196166      17.726818      -0.136019      35.686991 0.41539735E+03  0.97209290E+04                                 9.624541                            6.899298      -0.119835       1.945680                    0.999258      29.375888      86.137521       0.609095       0.429712      -1.048759      -0.008009       0.008607      -0.016714       0.020435      -0.001226       0.023817      -0.041162      -0.059194      -0.019734      -0.049896      -0.011167       0.061063             12.043275      14.481923      -2.242840      -3.786367       8.771554       5.415516      12.876348          -0.000001
          437              C       8.764653       8.601716      16.717205       0.100303      28.536352 0.31762653E+03  0.69568336E+04                                 8.318921                            6.024153       0.089350       2.053667                    0.999465      25.920156      73.744603       0.652687       0.428456      -1.048591      -0.034403      -0.004316      -0.027839       0.044465       0.004311       0.021121      -0.043497      -0.047842      -0.051654      -0.053505      -0.004936       0.058441             10.198415      11.962054      -0.896642      -1.743512       7.505269       4.529931      11.127921          -0.000001
          438              C       8.691843      11.584923      23.378846       0.089230      26.677173 0.32663578E+03  0.72193008E+04                                 7.946848                            6.110348       0.073881       2.041740                    0.999420      26.510880      76.282367       0.646510       0.428647      -1.046304      -0.032499       0.039468       0.007258       0.051639       0.003497      -0.020179      -0.024679      -0.045741      -0.090956      -0.046896      -0.000873       0.047769              9.106176      10.630517      -0.500413       2.246923       5.336470       1.837739      11.351541          -0.000000
          439              C       8.073646      11.160316      22.202467      -0.146035      34.199732 0.43559165E+03  0.10289676E+05                                 9.298568                            7.036559      -0.022628       1.970343                    0.999423      29.621321      86.562662       0.608291       0.426258      -1.053484       0.002406       0.015927      -0.003064       0.016397      -0.002184      -0.014583      -0.018336      -0.046936      -0.052272      -0.034314      -0.004033       0.038346             10.993595      12.830153      -0.197133       4.194401       6.410293       2.735815      13.740339          -0.000001
          440              C       6.745211      11.434256      22.035701       0.069092      36.863676 0.38971493E+03  0.89038821E+04                                 9.862282                            6.670625      -0.090944       1.996026                    0.999237      26.126064      73.738441       0.626118       0.428171      -1.058153       0.008359       0.017030       0.010489       0.021678       0.009977      -0.012648      -0.026181      -0.029154      -0.024381      -0.026656      -0.012636       0.039291             13.122255      13.376760       0.704541       6.023081       7.788544       5.081283      18.201461          -0.000000
          441              C       6.100913      12.124584      23.009256      -0.151142      34.673629 0.45577080E+03  0.10935980E+05                                 9.525296                            7.297212      -0.233528       1.904321                    0.998365      30.299117      90.503740       0.582635       0.438126      -1.041775       0.012647       0.001377      -0.005931       0.014037       0.011464      -0.007007      -0.031944      -0.046337      -0.065649      -0.036486      -0.014901       0.051386             11.173322      10.956414      -0.554355       3.120878       7.290981       3.573800      15.272571          -0.000001
          442              C       6.769939      12.472488      24.172114       0.078267      27.301651 0.35101332E+03  0.79029801E+04                                 8.145616                            6.402112      -0.020208       2.010651                    0.998575      26.977612      78.477151       0.621276       0.437879      -1.040215       0.046847      -0.012921      -0.013186       0.050353       0.004556      -0.019203      -0.027660      -0.036525      -0.065181      -0.041525      -0.002666       0.044191              9.254012      10.145793      -1.027801       2.372618       5.963381       1.950132      11.652862          -0.000000
          443              C       0.714360      12.234160      20.259864       0.089673      29.652839 0.35713772E+03  0.80851979E+04                                 8.667665                            6.495706      -0.076280       1.988489                    0.999067      27.199001      79.643644       0.610665       0.443045      -1.035953       0.000045      -0.003050      -0.046937       0.047036       0.030821      -0.007234      -0.008227      -0.071383       0.015269      -0.049986       0.002872       0.047114             10.351996      14.980104      -3.510248       0.946211       6.327578       0.835408       9.748304          -0.000000
          444              C       1.990593      11.776681      20.494238      -0.145736      36.497787 0.45447165E+03  0.10899865E+05                                 9.847874                            7.274675      -0.229574       1.903323                    0.998642      30.399885      90.861370       0.584844       0.436668      -1.042372       0.002673       0.012171      -0.011581       0.017012       0.028136      -0.005510      -0.017363      -0.067733      -0.015033      -0.041539      -0.010775       0.052315             12.045801      18.469699      -4.493309       0.471744       7.322710       1.162212      10.344994          -0.000001
          445              C       2.703579      11.190449      19.462090       0.060285      40.096777 0.41834701E+03  0.97351620E+04                                10.457156                            6.933542      -0.255465       1.935999                    0.998899      26.796438      76.487082       0.610794       0.430928      -1.055783      -0.018584       0.013732      -0.006760       0.024075       0.016148      -0.003776      -0.004534      -0.051882      -0.042519      -0.024073      -0.014127       0.038200             14.392277      24.803812      -5.269876       2.318045       7.769646       1.195020      10.603372          -0.000000
          446              C       2.073019      11.069915      18.236131      -0.132195      36.492284 0.45015012E+03  0.10769503E+05                                 9.873860                            7.265209      -0.243263       1.908023                    0.998075      29.941699      89.355137       0.582234       0.439714      -1.040655      -0.002360       0.007112       0.008993       0.011706       0.029334      -0.013153      -0.016384      -0.050518      -0.004951      -0.038712      -0.009244       0.047956             12.040040      18.082636      -3.788991       2.970424       7.554551       1.362876      10.482933          -0.000001
          447              C       0.806403      11.538353      18.073872       0.094268      28.286969 0.33653270E+03  0.74929938E+04                                 8.336777                            6.262465       0.028905       2.030703                    0.999000      26.496106      76.495553       0.629482       0.437013      -1.041366      -0.008575       0.013140       0.043064       0.045833       0.025359      -0.013535      -0.014261      -0.069355       0.030071      -0.049251       0.002530       0.046722              9.882489      14.020344      -3.452394       1.554644       6.751797       1.247344       8.875327          -0.000000
          448              C       5.977273       9.870058      18.862632       0.375929      35.339312 0.32971886E+03  0.72776544E+04                                 9.913999                            6.340791      -0.341999       1.924347                    0.998815      24.348820      69.174732       0.606854       0.457272      -1.033339      -0.011057       0.020955       0.016850       0.029074       0.032520      -0.012021      -0.055730      -0.098393      -0.042265      -0.053575      -0.041946       0.095521             14.117709      14.435142      -4.681486      -4.367722      11.052159       7.813871      16.865825          -0.000001
          449              C       6.023981      10.946642      20.836786       0.368549      33.314824 0.31913358E+03  0.69932631E+04                                 9.531673                            6.237089      -0.317202       1.934499                    0.998911      24.264284      68.894057       0.611471       0.457112      -1.032472      -0.012877      -0.003988      -0.023403       0.027008       0.030340      -0.015769      -0.051760      -0.087417      -0.054796      -0.045525      -0.043979       0.089505             13.109924      13.131264       0.681763       5.597995       8.086309       5.600163      18.112198          -0.000000
          450              C       4.121310      10.779539      19.651392       0.368357      34.547261 0.32953247E+03  0.72811826E+04                                 9.762443                            6.343121      -0.375178       1.912018                    0.998679      24.533452      70.007818       0.605429       0.457867      -1.031773       0.028812      -0.003839       0.002717       0.029194       0.026362      -0.016690      -0.059996      -0.084833      -0.007876      -0.048653      -0.043512       0.092165             13.641517      22.793481      -4.374371       1.905261       8.234931       2.368014       9.896138          -0.000000
          451              C       5.894847       3.032516       5.827810       0.096480      27.430448 0.32079879E+03  0.70373180E+04                                 8.046897                            6.034250       0.144904       2.067900                    0.999662      26.017285      73.856687       0.655974       0.425643      -1.051286      -0.016291       0.015933      -0.041942       0.047732      -0.003894      -0.011504      -0.027493       0.082088       0.020357      -0.057110       0.015276       0.041834              9.373310       4.762355       0.824174       1.792334      13.254426       2.865649      10.103150           0.000001
          452              C       6.132509       4.155670       6.530933      -0.143502      32.554032 0.39630279E+03  0.90841098E+04                                 8.841948                            6.611110       0.180141       2.041125                    0.999726      28.349019      79.904678       0.646097       0.413574      -1.068345      -0.002908       0.004259      -0.002585       0.005769      -0.009319      -0.008765      -0.028911       0.051834       0.001846      -0.046862       0.018484       0.028378             10.500735       5.162102       1.126707       1.754610      15.937848       3.891693      10.402253           0.000000
          453              C       5.941555       5.374703       5.908939       0.056629      38.175179 0.40499369E+03  0.92843320E+04                                 9.950903                            6.707343      -0.091205       1.985172                    0.999120      26.226895      72.654952       0.641386       0.416566      -1.072104      -0.005720      -0.028962      -0.009865       0.031126       0.002703      -0.008136       0.000230       0.029933      -0.024076      -0.011758      -0.009682       0.021440             13.316050       5.793723       1.943046       2.446203      20.470960       6.940582      13.683469           0.000000
          454              C       5.556900       5.404836       4.588330      -0.157506      33.842749 0.41908656E+03  0.97505801E+04                                 9.100915                            6.825564       0.129250       2.017185                    0.999710      29.037054      82.705932       0.631502       0.416874      -1.065237      -0.001496      -0.008065       0.000266       0.008207      -0.008250      -0.006524      -0.024576       0.032933       0.004299      -0.036273       0.017417       0.018855             10.864841       5.359097       1.452463       2.110325      15.016415       4.785184      12.219013           0.000003
          455              C       5.328854       4.202240       3.952814       0.095060      26.615684 0.31792644E+03  0.69416943E+04                                 7.854161                            5.990058       0.190128       2.081206                    0.999709      25.832543      72.580126       0.662828       0.423220      -1.055357       0.007381      -0.022523       0.033631       0.041144      -0.009462      -0.016098      -0.016677       0.055772       0.030016      -0.041841       0.008018       0.033823              9.146508       4.581447       0.926187       1.561556      12.483305       3.332010      10.374771           0.000003
          456              C       5.576132      11.461650       4.101552       0.098654      27.668299 0.33169204E+03  0.73508582E+04                                 8.179178                            6.191131       0.083121       2.047766                    0.999462      26.344705      75.623773       0.637774       0.433347      -1.044648       0.016555       0.025032       0.031424       0.043452       0.014205      -0.021433       0.023099       0.077839      -0.025071      -0.053761       0.002505       0.051256              9.601813       4.954335      -0.851609       1.337561      13.174987      -2.937072      10.676118           0.000002
          457              C       5.757470      10.239877       4.728053      -0.150202      35.096613 0.43618540E+03  0.10295890E+05                                 9.469786                            7.048173       0.021888       1.982751                    0.999577      29.573067      86.079303       0.607575       0.427084      -1.054132       0.007336       0.012109       0.001133       0.014203       0.006755      -0.007937       0.025224       0.049464       0.009811      -0.042278       0.016244       0.026035             11.484068       5.479925      -1.175303       1.600805      16.292439      -5.259002      12.679841           0.000002
          458              C       6.032224      10.190568       6.066691       0.053466      39.813089 0.40574141E+03  0.93484293E+04                                10.352965                            6.788048      -0.160254       1.966469                    0.999286      26.495124      74.690787       0.624231       0.425865      -1.061337       0.005568       0.025966      -0.011697       0.029019      -0.003519      -0.005681      -0.000663       0.032742      -0.035565      -0.013347      -0.010206       0.023553             14.288397       5.744871      -1.762459       1.681170      23.409693      -7.314810      13.710626           0.000000
          459              C       6.095417      11.379468       6.756293      -0.145701      34.102338 0.41760150E+03  0.97359687E+04                                 9.249200                            6.881602       0.100513       2.014894                    0.999579      28.990159      83.454030       0.617790       0.425254      -1.056841       0.000254       0.000233      -0.007712       0.007720       0.009601      -0.003995       0.026173       0.047813       0.019917      -0.043145       0.020302       0.022843             11.110622       5.157139      -1.170069       1.085429      17.719412      -3.498437      10.455317          -0.000001
          460              C       5.882483      12.546452       6.075706       0.104229      27.273238 0.32200284E+03  0.70734908E+04                                 8.054358                            6.070015       0.112520       2.059380                    0.999578      25.977396      73.901517       0.649802       0.429093      -1.048700      -0.006617      -0.015416      -0.041188       0.044473       0.022475      -0.006058       0.022248       0.058591       0.004288      -0.048296       0.012015       0.036281              9.475263       4.661996      -0.909097       0.968447      14.070335      -2.457997       9.693457           0.000000
          461              C       7.966492       8.483922      11.998166       0.095266      27.238424 0.32056110E+03  0.70221120E+04                                 8.001545                            6.022200       0.228652       2.094899                    0.999697      25.906885      73.194775       0.659050       0.424259      -1.053444      -0.007461      -0.045388       0.005259       0.046297      -0.004762      -0.026848       0.013579      -0.010297      -0.072558      -0.041212       0.009685       0.031527              9.612584       5.559833       0.417033       3.377592       8.518004      -0.067188      14.759914          -0.000002
          462              C       7.495289       8.664722      10.731643      -0.149724      34.084379 0.41281680E+03  0.95929007E+04                                 9.217489                            6.822455       0.143837       2.026425                    0.999693      28.967338      83.143205       0.623388       0.422820      -1.058781      -0.002640      -0.010119       0.004240       0.011284      -0.001249      -0.019730       0.003567      -0.012322      -0.091587      -0.038808       0.016095       0.022714             11.355150       6.427821       0.561655       4.459463       9.049694       0.292640      18.587936          -0.000003
          463              C       7.103765       7.579920       9.996970       0.052295      39.378161 0.40291807E+03  0.92477384E+04                                10.234218                            6.728137      -0.057961       1.999160                    0.999220      26.282141      73.442306       0.633407       0.421312      -1.066431       0.000798       0.003234       0.027310       0.027513      -0.006335      -0.007418      -0.000089       0.035431      -0.031163      -0.014337      -0.011155       0.025493             14.523584       7.158221       0.370503       5.953919       9.737824      -0.967414      26.674706          -0.000003
          464              C       7.162837       6.347190      10.614456      -0.151016      35.605762 0.43522699E+03  0.10274871E+05                                 9.593103                            7.049327       0.000789       1.977624                    0.999490      29.578427      86.300440       0.605947       0.428165      -1.052723      -0.001914       0.007113       0.010391       0.012737      -0.002857      -0.016769       0.006685      -0.000493      -0.115503      -0.043553       0.016959       0.026594             11.983711       6.567714       0.212527       4.273550       9.402177      -1.875400      19.981243          -0.000002
          465              C       7.638161       6.243093      11.894501       0.107264      27.843461 0.32198496E+03  0.71009906E+04                                 8.252500                            6.112276      -0.014169       2.017966                    0.999383      26.317735      75.991298       0.638295       0.435113      -1.040935       0.002638       0.040814       0.008050       0.041684       0.001270      -0.032766       0.008936       0.021343      -0.094173      -0.047617       0.006274       0.041343             10.012018       5.840236       0.607656       3.361406       8.971463      -0.813712      15.224354          -0.000001
          466              C       6.157237       6.659481       6.657134       0.373243      33.047668 0.31134019E+03  0.67351044E+04                                 9.338063                            6.068445      -0.139816       1.995240                    0.999217      23.568183      65.046391       0.638331       0.443559      -1.047274       0.004803       0.029717       0.016676       0.034413      -0.000333      -0.035209       0.002930       0.134947      -0.111829      -0.050694      -0.044766       0.095460             12.793093       5.507169       1.669412       2.339995      19.411448       5.268644      13.460662           0.000000
          467              C       6.187460       8.886614       6.742771       0.387293      33.175147 0.30637687E+03  0.66181197E+04                                 9.458770                            6.069192      -0.166304       1.991011                    0.999210      23.476492      65.291231       0.628913       0.450855      -1.040338       0.004085      -0.030608       0.013723       0.033791      -0.000843      -0.038041       0.000389       0.137879      -0.112569      -0.050194      -0.048163       0.098357             13.242451       5.473601      -1.349389       2.056532      20.935988      -6.233518      13.317764           0.000000
          468              C       6.682017       7.673059       8.568187       0.384567      32.274276 0.30168378E+03  0.64853196E+04                                 9.248429                            5.996590      -0.181996       1.985377                    0.999168      23.403482      64.724711       0.637439       0.446980      -1.043602      -0.009759       0.000694      -0.029779       0.031345       0.003740      -0.040678      -0.000675       0.141813      -0.111877      -0.052404      -0.049165       0.101569             13.093791       6.220489      -0.221937       4.833846      10.177318      -1.214821      22.883565          -0.000002
          469              C       6.929296       5.769176      38.315707       0.095370      29.351304 0.33524046E+03  0.74564217E+04                                 8.584270                            6.273612      -0.003387       2.024760                    0.998567      26.325466      75.942416       0.625492       0.440261      -1.039527      -0.045154      -0.008750       0.018230       0.049475       0.008588      -0.015939       0.032985      -0.044112      -0.033307      -0.042563      -0.003937       0.046500             10.526763      11.782243      -0.753152       1.801366       7.660796      -4.884890      12.137252           0.000001
          470              C       7.657394       5.163769      39.284755      -0.138214      36.880734 0.43361796E+03  0.10262468E+05                                 9.876761                            7.072056      -0.143440       1.939181                    0.998580      29.655484      87.607105       0.598337       0.432529      -1.046470      -0.011841      -0.010453      -0.000939       0.015823       0.011857      -0.000119       0.040486      -0.051370      -0.051684      -0.040935      -0.017019       0.057954             12.450280      12.505622      -1.255819       2.198552       9.963253      -6.913729      14.881965           0.000002
          471              C       7.004853       4.517271      40.321411       0.063694      40.662988 0.39541899E+03  0.90442882E+04                                10.474939                            6.681994      -0.060624       2.004134                    0.999172      26.053152      72.971268       0.632417       0.423434      -1.063774      -0.011580      -0.000842      -0.021600       0.024523       0.002467      -0.006221       0.029001      -0.040725      -0.007656      -0.027186      -0.013812       0.040998             14.936644      15.185431      -3.781548       5.393411      11.829909      -8.915163      17.794593           0.000002
          472              C       5.643447       4.500834      40.262818      -0.136019      35.686882 0.41539598E+03  0.97208878E+04                                 9.624523                            6.899289      -0.119839       1.945679                    0.999258      29.375818      86.137242       0.609095       0.429712      -1.048759       0.008009      -0.008609      -0.016715       0.020437      -0.001226      -0.023817       0.041162      -0.059197      -0.019737      -0.049897      -0.011168       0.061065             12.043250      14.481890      -2.242835       3.786360       8.771536      -5.415503      12.876323           0.000003
          473              C       4.973047       5.095284      39.253205       0.100301      28.536358 0.31762670E+03  0.69568372E+04                                 8.318918                            6.024153       0.089356       2.053669                    0.999465      25.920164      73.744587       0.652687       0.428456      -1.048591       0.034403       0.004315      -0.027839       0.044466       0.004311      -0.021121       0.043497      -0.047841      -0.051657      -0.053505      -0.004935       0.058440             10.198409      11.962046      -0.896639       1.743508       7.505264      -4.529927      11.127915           0.000002
          474              C       5.045857       2.112077       0.842846       0.089227      26.677271 0.32663725E+03  0.72193413E+04                                 7.946864                            6.110360       0.073884       2.041740                    0.999420      26.510954      76.282618       0.646510       0.428646      -1.046304       0.032498      -0.039470       0.007257       0.051640       0.003497       0.020180       0.024678      -0.045739      -0.090957      -0.046896      -0.000871       0.047768              9.106196      10.630544      -0.500414      -2.246930       5.336481      -1.837742      11.351562           0.000003
          475              C       5.664054       2.536684      44.738467      -0.146035      34.199732 0.43559164E+03  0.10289675E+05                                 9.298570                            7.036561      -0.022636       1.970341                    0.999423      29.621311      86.562619       0.608291       0.426258      -1.053484      -0.002406      -0.015929      -0.003066       0.016399      -0.002183       0.014583       0.018336      -0.046937      -0.052269      -0.034314      -0.004033       0.038347             10.993599      12.830163      -0.197129      -4.194410       6.410294      -2.735813      13.740340           0.000005
          476              C       6.992489       2.262744      44.571701       0.069093      36.863650 0.38971436E+03  0.89038678E+04                                 9.862288                            6.670627      -0.090954       1.996024                    0.999237      26.126043      73.738427       0.626117       0.428172      -1.058152      -0.008359      -0.017032       0.010487       0.021678       0.009977       0.012649       0.026183      -0.029155      -0.024381      -0.026657      -0.012636       0.039293             13.122268      13.376773       0.704547      -6.023096       7.788549      -5.081290      18.201482           0.000002
          477              C       7.636787       1.572416       0.473256      -0.151145      34.673712 0.45577203E+03  0.10936019E+05                                 9.525316                            7.297225      -0.233531       1.904320                    0.998365      30.299158      90.503943       0.582634       0.438126      -1.041775      -0.012647      -0.001378      -0.005933       0.014038       0.011464       0.007006       0.031944      -0.046335      -0.065648      -0.036485      -0.014900       0.051385             11.173350      10.956439      -0.554353      -3.120893       7.290997      -3.573812      15.272613           0.000003
          478              C       6.967761       1.224512       1.636114       0.078265      27.301713 0.35101417E+03  0.79030046E+04                                 8.145628                            6.402119      -0.020205       2.010650                    0.998575      26.977661      78.477330       0.621276       0.437879      -1.040216      -0.046848       0.012920      -0.013186       0.050354       0.004554       0.019203       0.027659      -0.036523      -0.065179      -0.041524      -0.002665       0.044189              9.254027      10.145810      -1.027803      -2.372624       5.963390      -1.950137      11.652881           0.000002
          479              C      13.023340       1.462840      42.795864       0.089670      29.652940 0.35713896E+03  0.80852352E+04                                 8.667691                            6.495721      -0.076290       1.988485                    0.999067      27.199071      79.643966       0.610663       0.443046      -1.035953      -0.000045       0.003049      -0.046938       0.047037       0.030821       0.007234       0.008226      -0.071383       0.015269      -0.049986       0.002872       0.047113             10.352030      14.980160      -3.510261      -0.946218       6.327596      -0.835411       9.748335           0.000004
          480              C      11.747107       1.920319      43.030238      -0.145738      36.497873 0.45447267E+03  0.10899897E+05                                 9.847892                            7.274685      -0.229578       1.903321                    0.998642      30.399937      90.861611       0.584843       0.436668      -1.042372      -0.002674      -0.012173      -0.011582       0.017014       0.028136       0.005509       0.017362      -0.067732      -0.015032      -0.041539      -0.010775       0.052314             12.045828      18.469748      -4.493321      -0.471752       7.322723      -1.162213      10.345014           0.000005
          481              C      11.034121       2.506551      41.998090       0.060286      40.096715 0.41834615E+03  0.97351379E+04                                10.457152                            6.933539      -0.255474       1.935997                    0.998899      26.796404      76.486993       0.610793       0.430929      -1.055783       0.018583      -0.013735      -0.006761       0.024076       0.016149       0.003777       0.004535      -0.051883      -0.042520      -0.024074      -0.014127       0.038201             14.392274      24.803806      -5.269875      -2.318046       7.769643      -1.195020      10.603371           0.000002
          482              C      11.664681       2.627085      40.772131      -0.132196      36.492217 0.45014914E+03  0.10769473E+05                                 9.873847                            7.265201      -0.243260       1.908025                    0.998075      29.941657      89.354959       0.582235       0.439714      -1.040655       0.002358      -0.007115       0.008992       0.011707       0.029334       0.013154       0.016384      -0.050518      -0.004953      -0.038713      -0.009244       0.047957             12.040024      18.082608      -3.788983      -2.970425       7.554539      -1.362874      10.482924           0.000002
          483              C      12.931297       2.158647      40.609872       0.094266      28.286984 0.33653286E+03  0.74929986E+04                                 8.336779                            6.262466       0.028905       2.030703                    0.999000      26.496128      76.495632       0.629482       0.437013      -1.041366       0.008575      -0.013142       0.043064       0.045834       0.025359       0.013534       0.014261      -0.069354       0.030071      -0.049251       0.002530       0.046722              9.882490      14.020338      -3.452388      -1.554651       6.751795      -1.247346       8.875338           0.000001
          484              C       7.760427       3.826942      41.398632       0.375929      35.339229 0.32971803E+03  0.72776317E+04                                 9.913989                            6.340786      -0.342009       1.924344                    0.998815      24.348779      69.174598       0.606854       0.457272      -1.033339       0.011056      -0.020958       0.016848       0.029074       0.032519       0.012022       0.055730      -0.098395      -0.042265      -0.053575      -0.041947       0.095522             14.117695      14.435122      -4.681480       4.367716      11.052149      -7.813866      16.865814           0.000003
          485              C       7.713719       2.750358      43.372786       0.368547      33.314831 0.31913351E+03  0.69932618E+04                                 9.531680                            6.237092      -0.317211       1.934496                    0.998911      24.264284      68.894087       0.611471       0.457113      -1.032472       0.012876       0.003986      -0.023405       0.027009       0.030341       0.015768       0.051760      -0.087416      -0.054793      -0.045525      -0.043979       0.089504             13.109938      13.131278       0.681765      -5.598004       8.086316      -5.600171      18.112219           0.000003
          486              C       9.616390       2.917461      42.187392       0.368356      34.547231 0.32953205E+03  0.72811723E+04                                 9.762447                            6.343123      -0.375193       1.912014                    0.998679      24.533433      70.007801       0.605428       0.457868      -1.031773      -0.028814       0.003836       0.002715       0.029194       0.026362       0.016690       0.059997      -0.084833      -0.007876      -0.048653      -0.043513       0.092166             13.641525      22.793495      -4.374375      -1.905262       8.234936      -2.368017       9.896144           0.000003
          487              C       7.842853      10.664484      28.363810       0.096481      27.430326 0.32079651E+03  0.70372575E+04                                 8.046851                            6.034197       0.144921       2.067905                    0.999662      26.017283      73.856703       0.655982       0.425638      -1.051288       0.016293      -0.015934      -0.041941       0.047732      -0.003894       0.011503       0.027493       0.082087       0.020358      -0.057110       0.015277       0.041833              9.373260       4.762317       0.824149      -1.792318      13.254402      -2.865565      10.103061          -0.000004
          488              C       7.605191       9.541330      29.066933      -0.143499      32.553919 0.39630050E+03  0.90840460E+04                                 8.841939                            6.611090       0.180145       2.041128                    0.999726      28.348928      79.904421       0.646098       0.413574      -1.068345       0.002910      -0.004259      -0.002584       0.005769      -0.009319       0.008766       0.028910       0.051835       0.001844      -0.046861       0.018482       0.028379             10.500735       5.162090       1.126707      -1.754608      15.937881      -3.891693      10.402235          -0.000006
          489              C       7.796145       8.322297      28.444939       0.056632      38.175087 0.40499259E+03  0.92842993E+04                                 9.950888                            6.707333      -0.091207       1.985172                    0.999120      26.226851      72.654773       0.641387       0.416566      -1.072104       0.005720       0.028961      -0.009864       0.031125       0.002703       0.008136      -0.000229       0.029935      -0.024076      -0.011758      -0.009684       0.021442             13.316024       5.793711       1.943032      -2.446194      20.470932      -6.940538      13.683428          -0.000002
          490              C       8.180800       8.292164      27.124330      -0.157506      33.842711 0.41908579E+03  0.97505559E+04                                 9.100899                            6.825551       0.129244       2.017183                    0.999710      29.037048      82.705837       0.631504       0.416873      -1.065238       0.001497       0.008064       0.000266       0.008206      -0.008249       0.006524       0.024575       0.032933       0.004295      -0.036272       0.017417       0.018854             10.864820       5.359086       1.452455      -2.110319      15.016390      -4.785159      12.218983          -0.000005
          491              C       8.408846       9.494760      26.488814       0.095058      26.615755 0.31792725E+03  0.69417157E+04                                 7.854168                            5.990059       0.190128       2.081204                    0.999709      25.832604      72.580290       0.662829       0.423220      -1.055358      -0.007380       0.022523       0.033632       0.041144      -0.009462       0.016097       0.016677       0.055771       0.030018      -0.041842       0.008020       0.033822              9.146514       4.581449       0.926184      -1.561559      12.483311      -3.331998      10.374784          -0.000003
          492              C       8.161568       2.235350      26.637552       0.098653      27.668299 0.33169202E+03  0.73508564E+04                                 8.179170                            6.191125       0.083133       2.047769                    0.999462      26.344717      75.623758       0.637775       0.433347      -1.044649      -0.016555      -0.025032       0.031424       0.043453       0.014205       0.021432      -0.023099       0.077838      -0.025067      -0.053760       0.002506       0.051254              9.601803       4.954330      -0.851608      -1.337560      13.174973       2.937070      10.676107          -0.000001
          493              C       7.980230       3.457123      27.264053      -0.150203      35.096593 0.43618498E+03  0.10295876E+05                                 9.469778                            7.048166       0.021889       1.982751                    0.999577      29.573070      86.079282       0.607576       0.427084      -1.054132      -0.007336      -0.012108       0.001133       0.014202       0.006755       0.007938      -0.025223       0.049463       0.009809      -0.042277       0.016243       0.026034             11.484058       5.479919      -1.175302      -1.600804      16.292429       5.258993      12.679827          -0.000003
          494              C       7.705476       3.506432      28.602691       0.053468      39.812972 0.40574021E+03  0.93483941E+04                                10.352944                            6.788037      -0.160252       1.966470                    0.999286      26.495078      74.690608       0.624231       0.425865      -1.061337      -0.005568      -0.025966      -0.011697       0.029018      -0.003519       0.005681       0.000663       0.032744      -0.035566      -0.013347      -0.010207       0.023554             14.288363       5.744860      -1.762455      -1.681167      23.409631       7.314789      13.710599          -0.000002
          495              C       7.642283       2.317532      29.292293      -0.145700      34.102312 0.41760120E+03  0.97359617E+04                                 9.249205                            6.881606       0.100519       2.014897                    0.999579      28.990121      83.453972       0.617788       0.425255      -1.056840      -0.000253      -0.000232      -0.007712       0.007719       0.009601       0.003996      -0.026172       0.047813       0.019915      -0.043144       0.020302       0.022842             11.110628       5.157143      -1.170070      -1.085430      17.719414       3.498443      10.455327          -0.000006
          496              C       7.855217       1.150548      28.611706       0.104228      27.273267 0.32200345E+03  0.70735072E+04                                 8.054364                            6.070021       0.112530       2.059382                    0.999578      25.977409      73.901558       0.649801       0.429093      -1.048700       0.006618       0.015417      -0.041187       0.044473       0.022474       0.006058      -0.022249       0.058590       0.004291      -0.048296       0.012016       0.036280              9.475269       4.662001      -0.909100      -0.968449      14.070337       2.458009       9.693468          -0.000003
          497              C       5.771208       5.213078      34.534166       0.095267      27.238423 0.32056129E+03  0.70221174E+04                                 8.001555                            6.022211       0.228648       2.094899                    0.999697      25.906851      73.194682       0.659048       0.424260      -1.053443       0.007462       0.045388       0.005259       0.046296      -0.004763       0.026848      -0.013580      -0.010296      -0.072557      -0.041212       0.009684       0.031529              9.612591       5.559840       0.417025      -3.377592       8.518004       0.067214      14.759929          -0.000002
          498              C       6.242411       5.032278      33.267643      -0.149725      34.084434 0.41281770E+03  0.95929293E+04                                 9.217500                            6.822464       0.143835       2.026424                    0.999693      28.967391      83.143455       0.623387       0.422820      -1.058781       0.002641       0.010119       0.004241       0.011285      -0.001250       0.019730      -0.003568      -0.012325      -0.091587      -0.038809       0.016092       0.022716             11.355153       6.427821       0.561652      -4.459453       9.049724      -0.292619      18.587914          -0.000006
          499              C       6.633935       6.117080      32.532970       0.052290      39.378255 0.40291944E+03  0.92477781E+04                                10.234230                            6.728147      -0.057951       1.999162                    0.999220      26.282195      73.442499       0.633407       0.421312      -1.066431      -0.000798      -0.003234       0.027311       0.027513      -0.006335       0.007416       0.000090       0.035430      -0.031157      -0.014337      -0.011153       0.025490             14.523588       7.158220       0.370502      -5.953910       9.737857       0.967432      26.674688          -0.000002
          500              C       6.574863       7.349810      33.150456      -0.151016      35.605811 0.43522715E+03  0.10274882E+05                                 9.593119                            7.049327       0.000780       1.977621                    0.999490      29.578487      86.300826       0.605947       0.428164      -1.052722       0.001915      -0.007113       0.010392       0.012738      -0.002856       0.016768      -0.006685      -0.000494      -0.115504      -0.043553       0.016959       0.026594             11.983735       6.567721       0.212539      -4.273565       9.402209       1.875379      19.981274          -0.000005
          501              C       6.099539       7.453907      34.430501       0.107265      27.843495 0.32198505E+03  0.71009979E+04                                 8.252525                            6.112286      -0.014188       2.017961                    0.999383      26.317763      75.991576       0.638292       0.435114      -1.040933      -0.002638      -0.040814       0.008051       0.041684       0.001270       0.032766      -0.008936       0.021345      -0.094170      -0.047616       0.006272       0.041344             10.012055       5.840253       0.607659      -3.361427       8.971487       0.813714      15.224426          -0.000002
          502              C       7.580463       7.037519      29.193134       0.373241      33.047654 0.31134025E+03  0.67351046E+04                                 9.338052                            6.068441      -0.139811       1.995241                    0.999217      23.568189      65.046357       0.638332       0.443558      -1.047274      -0.004802      -0.029717       0.016675       0.034412      -0.000333       0.035209      -0.002931       0.134945      -0.111830      -0.050694      -0.044765       0.095459             12.793073       5.507162       1.669405      -2.339989      19.411424      -5.268621      13.460634          -0.000002
          503              C       7.550240       4.810386      29.278771       0.387292      33.175132 0.30637688E+03  0.66181190E+04                                 9.458761                            6.069189      -0.166301       1.991012                    0.999210      23.476495      65.291203       0.628914       0.450855      -1.040338      -0.004084       0.030608       0.013722       0.033791      -0.000843       0.038041      -0.000388       0.137877      -0.112570      -0.050193      -0.048163       0.098357             13.242436       5.473597      -1.349388      -2.056531      20.935957       6.233512      13.317753          -0.000002
          504              C       7.055683       6.023941      31.104187       0.384568      32.274233 0.30168344E+03  0.64853110E+04                                 9.248425                            5.996590      -0.182003       1.985375                    0.999168      23.403460      64.724663       0.637438       0.446980      -1.043601       0.009760      -0.000694      -0.029779       0.031345       0.003740       0.040679       0.000675       0.141812      -0.111883      -0.052403      -0.049167       0.101570             13.093778       6.220483      -0.221940      -4.833838      10.177313       1.214833      22.883538          -0.000002
          505              I      11.195539       4.555622      37.293024      -0.462199     462.570561 0.18895213E+05  0.10442920E+07                                36.805808                           34.286754       1.482520       1.829161                    0.999943     170.151818     562.240919       0.475011       0.233309      -1.343486      -0.018504      -0.210626       0.089866       0.229742       0.041457      -0.095441      -0.200434      -0.427618      -0.576684      -0.296456      -0.093670       0.390127             39.896168      33.668029       6.920886      -4.854835      49.761100     -13.349991      36.259376           0.000006
          506              I       9.263606       8.403657      36.406457      -0.469241     472.161222 0.19953510E+05  0.11169444E+07                                37.329839                           35.291716       1.406525       1.808132                    0.999969     171.229626     567.821270       0.467451       0.234076      -1.343543      -0.204709       0.155650       0.069709       0.266443      -0.205278       0.093467       0.016807       0.238582      -0.610839      -0.246410      -0.102500       0.348911             39.512155      53.865140      -2.305258       3.494478      31.019835       1.945709      33.651489           0.000001
          507              I       9.204671      12.116366       3.480460      -0.466675     457.068628 0.20035625E+05  0.11219117E+07                                36.570539                           35.308473       1.355567       1.797135                    0.999972     170.704650     564.887810       0.468775       0.233338      -1.345540      -0.198712       0.111209      -0.027365       0.229353       0.016370      -0.003861      -0.041889       0.589728      -0.577649      -0.237707      -0.153929       0.391637             38.926835      60.612364      -2.661516      -6.119661      30.544832      -4.108090      25.623309           0.000003
          508              I      12.935418      14.233648       4.940793      -0.424402     413.839364 0.18319195E+05  0.10039128E+07                                34.072221                           33.729210       1.447974       1.830582                    0.999816     167.104399     548.517968       0.479932       0.232883      -1.345089       0.109969       0.238441       0.112679       0.285734       0.195496       0.156891       0.190269      -0.261385      -0.268510      -0.244648      -0.155587       0.400235             34.821552      28.353134       4.107244       3.251389      48.072479       3.793116      28.039042          -0.000002
          509              I       2.756470      13.859172      24.113069      -0.451643     500.907862 0.19399652E+05  0.10731527E+07                                38.439807                           34.427603       1.760633       1.903633                    0.999819     166.385002     539.949526       0.483267       0.229114      -1.357271       0.098786       0.020438      -0.157241       0.186819      -0.030294      -0.213824       0.104638       0.218579       0.680418      -0.247698      -0.125344       0.373041             43.509604      53.712025      -0.984146     -20.825774      26.803402       1.443487      50.013385          -0.000005
          510              I       2.879697      15.739771      28.143408      -0.458592     507.542918 0.20249805E+05  0.11382585E+07                                39.344625                           35.619642       1.279884       1.778183                    0.999989     171.427943     570.552616       0.463763       0.234958      -1.341640       0.149592       0.155379       0.165985       0.272161       0.178197       0.156984       0.241737       0.048247       0.100581      -0.255472      -0.131707       0.387179             44.121433      50.186449      17.623799      10.152678      47.748720      12.806920      34.429130          -0.000005
          511              I       2.542161       9.141378      14.757024      -0.462211     462.574821 0.18895439E+05  0.10443077E+07                                36.806065                           34.286990       1.482510       1.829157                    0.999943     170.152345     562.243799       0.475009       0.233310      -1.343485       0.018499       0.210620       0.089843       0.229728       0.041450       0.095439       0.200431      -0.427602      -0.576642      -0.296445      -0.093666       0.390111             39.896452      33.668269       6.920933       4.854858      49.761481      13.350076      36.259606           0.000006
          512              I       4.474094       5.293343      13.870457      -0.469245     472.158843 0.19953379E+05  0.11169350E+07                                37.329665                           35.291555       1.406543       1.808136                    0.999969     171.229561     567.820216       0.467453       0.234076      -1.343544       0.204710      -0.155651       0.069692       0.266440      -0.205281      -0.093469      -0.016802       0.238579      -0.610829      -0.246406      -0.102506       0.348912             39.511969      53.864858      -2.305249      -3.494451      31.019710      -1.945693      33.651338           0.000006
          513              I       4.533029       1.580634      26.016460      -0.466670     457.066546 0.20035508E+05  0.11219035E+07                                36.570415                           35.308360       1.355580       1.797138                    0.999972     170.704359     564.886329       0.468776       0.233338      -1.345540       0.198718      -0.111201      -0.027355       0.229353       0.016370       0.003862       0.041896       0.589727      -0.577662      -0.237715      -0.153923       0.391638             38.926698      60.612153      -2.661503       6.119630      30.544721       4.108085      25.623219          -0.000010
          514              I       0.802282      26.857352      27.476793      -0.424374     413.836201 0.18319004E+05  0.10038997E+07                                34.072039                           33.729024       1.448002       1.830591                    0.999816     167.103761     548.514974       0.479933       0.232883      -1.345089      -0.109964      -0.238440       0.112693       0.285737       0.195496      -0.156894      -0.190269      -0.261394      -0.268506      -0.244653      -0.155585       0.400238             34.821375      28.352951       4.107218      -3.251363      48.072297      -3.793044      28.038875          -0.000007
          515              I      10.981230      27.231828       1.577069      -0.451630     500.904609 0.19399490E+05  0.10731415E+07                                38.439636                           34.427453       1.760646       1.903637                    0.999819     166.384503     539.947209       0.483269       0.229114      -1.357271      -0.098794      -0.020439      -0.157259       0.186838      -0.030297       0.213824      -0.104642       0.218581       0.680453      -0.247705      -0.125345       0.373050             43.509410      53.711764      -0.984144      20.825677      26.803290      -1.443487      50.013175           0.000009
          516              I      10.858003      25.351229       5.607408      -0.458600     507.543178 0.20249818E+05  0.11382593E+07                                39.344631                           35.619646       1.279880       1.778181                    0.999989     171.428023     570.552868       0.463764       0.234958      -1.341640      -0.149597      -0.155372       0.165970       0.272150       0.178191      -0.156982      -0.241739       0.048256       0.100556      -0.255474      -0.131700       0.387174             44.121443      50.186461      17.623800     -10.152685      47.748723     -12.806935      34.429145           0.000013
          517              I       4.326689      22.838378      30.314976      -0.462209     462.574596 0.18895427E+05  0.10443069E+07                                36.806057                           34.286982       1.482513       1.829158                    0.999943     170.152278     562.243552       0.475009       0.233310      -1.343485      -0.018502       0.210620      -0.089839       0.229726      -0.041452       0.095439      -0.200431      -0.427599      -0.576638      -0.296443      -0.093666       0.390110             39.896443      33.668261      -6.920935       4.854858      49.761471     -13.350070      36.259597           0.000004
          518              I       2.394756      18.990343      31.201543      -0.469242     472.158033 0.19953335E+05  0.11169320E+07                                37.329620                           35.291515       1.406548       1.808138                    0.999969     171.229438     567.819623       0.467454       0.234076      -1.343544      -0.204709      -0.155649      -0.069685       0.266436       0.205280      -0.093469       0.016801       0.238579      -0.610821      -0.246405      -0.102505       0.348910             39.511920      53.864794       2.305243      -3.494448      31.019669       1.945685      33.651296           0.000003
          519              I       2.335821      15.277634      19.055540      -0.466664     457.065715 0.20035458E+05  0.11219000E+07                                36.570365                           35.308310       1.355581       1.797139                    0.999972     170.704243     564.885711       0.468776       0.233338      -1.345541      -0.198719      -0.111201       0.027364       0.229355      -0.016370       0.003861      -0.041893       0.589731      -0.577654      -0.237712      -0.153927       0.391638             38.926646      60.612071       2.661503       6.119628      30.544678      -4.108076      25.623188          -0.000008
          520              I       6.066568      13.160352      17.595207      -0.424362     413.834787 0.18318919E+05  0.10038938E+07                                34.071946                           33.728931       1.448005       1.830593                    0.999816     167.103577     548.513906       0.479934       0.232882      -1.345090       0.109966      -0.238439      -0.112686       0.285733      -0.195494      -0.156891       0.190270      -0.261391      -0.268516      -0.244651      -0.155587       0.400237             34.821280      28.352868      -4.107197      -3.251350      48.072170       3.793037      28.038803           0.000002
          521              I       9.625320      13.534828      43.494931      -0.451638     500.906725 0.19399595E+05  0.10731488E+07                                38.439743                           34.427547       1.760642       1.903635                    0.999819     166.384864     539.948800       0.483268       0.229114      -1.357271       0.098791      -0.020440       0.157239       0.186820       0.030294       0.213823       0.104637       0.218587       0.680416      -0.247701      -0.125340       0.373041             43.509535      53.711948       0.984147      20.825738      26.803362       1.443489      50.013295           0.000006
          522              I       9.748547      11.654229      39.464592      -0.458596     507.541891 0.20249755E+05  0.11382549E+07                                39.344561                           35.619587       1.279884       1.778183                    0.999989     171.427852     570.552010       0.463764       0.234957      -1.341640       0.149601      -0.155372      -0.165973       0.272154      -0.178191      -0.156983       0.241738       0.048259       0.100551      -0.255474      -0.131699       0.387173             44.121358      50.186364     -17.623757     -10.152665      47.748623      12.806904      34.429088           0.000000
          523              I       9.411011      18.252622       7.778976      -0.462204     462.571885 0.18895283E+05  0.10442969E+07                                36.805881                           34.286822       1.482513       1.829158                    0.999943     170.152025     562.241918       0.475010       0.233309      -1.343485       0.018500      -0.210624      -0.089864       0.229740      -0.041455      -0.095441       0.200434      -0.427616      -0.576678      -0.296455      -0.093669       0.390124             39.896248      33.668098      -6.920896      -4.854841      49.761209      13.350015      36.259438           0.000018
          524              I      11.342944      22.100657       8.665543      -0.469245     472.161861 0.19953545E+05  0.11169469E+07                                37.329873                           35.291747       1.406522       1.808131                    0.999969     171.229737     567.821774       0.467451       0.234076      -1.343543       0.204710       0.155653      -0.069711       0.266446       0.205280       0.093467      -0.016807       0.238581      -0.610845      -0.246412      -0.102502       0.348914             39.512192      53.865187       2.305264       3.494484      31.019870      -1.945714      33.651520           0.000014
          525              I      11.401879      25.813366      41.591540      -0.466690     457.071701 0.20035807E+05  0.11219246E+07                                36.570740                           35.308669       1.355558       1.797131                    0.999972     170.704965     564.889807       0.468772       0.233339      -1.345539       0.198714       0.111207       0.027352       0.229352      -0.016368      -0.003862       0.041897       0.589726      -0.577661      -0.237715      -0.153922       0.391637             38.927048      60.612698       2.661533      -6.119687      30.545001       4.108118      25.623445          -0.000016
          526              I       7.671132       0.536648      40.131207      -0.424411     413.840109 0.18319241E+05  0.10039160E+07                                34.072276                           33.729265       1.447973       1.830582                    0.999816     167.104448     548.518392       0.479931       0.232883      -1.345088      -0.109964       0.238442      -0.112687       0.285736      -0.195497       0.156893      -0.190266      -0.261387      -0.268517      -0.244651      -0.155585       0.400236             34.821606      28.353187      -4.107260       3.251400      48.072547      -3.793108      28.039083          -0.000022
          527              I       4.112380       0.162172      20.958931      -0.451637     500.906601 0.19399589E+05  0.10731484E+07                                38.439742                           34.427546       1.760636       1.903634                    0.999819     166.384798     539.948604       0.483268       0.229114      -1.357271      -0.098786       0.020437       0.157254       0.186829       0.030296      -0.213826      -0.104640       0.218575       0.680439      -0.247700      -0.125348       0.373048             43.509528      53.711912       0.984147     -20.825737      26.803358      -1.443490      50.013313          -0.000005
          528              I       3.989153       2.042771      16.928592      -0.458598     507.544924 0.20249907E+05  0.11382657E+07                                39.344740                           35.619742       1.279877       1.778180                    0.999989     171.428185     570.553904       0.463763       0.234958      -1.341640      -0.149587       0.155379      -0.165982       0.272157      -0.178199       0.156984      -0.241738       0.048243       0.100581      -0.255472      -0.131708       0.387180             44.121565      50.186595     -17.623854      10.152710      47.748866     -12.806969      34.429234          -0.000003
          529              I       2.542161      22.838378       7.778976      -0.462203     462.571510 0.18895263E+05  0.10442954E+07                                36.805860                           34.286802       1.482515       1.829159                    0.999943     170.151971     562.241644       0.475011       0.233309      -1.343486       0.018501       0.210625      -0.089865       0.229741       0.041455      -0.095441      -0.200434      -0.427617      -0.576680      -0.296456      -0.093669       0.390125             39.896225      33.668077       6.920893      -4.854840      49.761179     -13.350010      36.259420           0.000021
          530              I       4.474094      18.990343       8.665543      -0.469245     472.161836 0.19953543E+05  0.11169468E+07                                37.329871                           35.291745       1.406522       1.808131                    0.999969     171.229735     567.821761       0.467451       0.234076      -1.343543       0.204710      -0.155653      -0.069711       0.266446      -0.205280       0.093466       0.016806       0.238582      -0.610845      -0.246411      -0.102503       0.348914             39.512190      53.865184      -2.305265       3.494480      31.019869       1.945713      33.651517           0.000013
          531              I       4.533029      15.277634      41.591540      -0.466688     457.071270 0.20035781E+05  0.11219228E+07                                36.570712                           35.308642       1.355559       1.797132                    0.999972     170.704923     564.889539       0.468773       0.233339      -1.345539       0.198714      -0.111207       0.027352       0.229352       0.016368      -0.003862      -0.041897       0.589725      -0.577662      -0.237714      -0.153923       0.391637             38.927017      60.612648      -2.661531      -6.119682      30.544978      -4.108114      25.623426          -0.000016
          532              I       0.802282      13.160352      40.131207      -0.424409     413.839835 0.18319225E+05  0.10039149E+07                                34.072258                           33.729247       1.447975       1.830582                    0.999816     167.104417     548.518206       0.479931       0.232883      -1.345089      -0.109965      -0.238442      -0.112688       0.285736       0.195497       0.156893       0.190266      -0.261387      -0.268515      -0.244651      -0.155585       0.400236             34.821587      28.353172       4.107258       3.251398      48.072519       3.793109      28.039070          -0.000024
          533              I      10.981230      13.534828      20.958931      -0.451637     500.906620 0.19399590E+05  0.10731484E+07                                38.439743                           34.427547       1.760636       1.903634                    0.999819     166.384802     539.948621       0.483268       0.229114      -1.357271      -0.098786      -0.020437       0.157253       0.186829      -0.030296      -0.213826       0.104640       0.218576       0.680439      -0.247700      -0.125348       0.373048             43.509529      53.711913      -0.984147     -20.825737      26.803359       1.443489      50.013314          -0.000005
          534              I      10.858003      11.654229      16.928592      -0.458598     507.544810 0.20249901E+05  0.11382653E+07                                39.344733                           35.619736       1.279877       1.778181                    0.999989     171.428174     570.553837       0.463763       0.234958      -1.341640      -0.149587      -0.155379      -0.165983       0.272157       0.178198       0.156984       0.241738       0.048244       0.100581      -0.255472      -0.131708       0.387180             44.121557      50.186584      17.623852      10.152708      47.748861      12.806967      34.429228          -0.000004
          535              I      11.195539      18.252622      30.314976      -0.462210     462.574746 0.18895435E+05  0.10443075E+07                                36.806067                           34.286991       1.482512       1.829158                    0.999943     170.152295     562.243649       0.475009       0.233310      -1.343485      -0.018501      -0.210620      -0.089839       0.229726       0.041452       0.095439       0.200431      -0.427599      -0.576639      -0.296443      -0.093666       0.390110             39.896453      33.668270       6.920937       4.854859      49.761484      13.350073      36.259606           0.000003
          536              I       9.263606      22.100657      31.201543      -0.469242     472.157996 0.19953333E+05  0.11169318E+07                                37.329618                           35.291512       1.406548       1.808138                    0.999969     171.229437     567.819606       0.467454       0.234076      -1.343544      -0.204709       0.155649      -0.069685       0.266436      -0.205280      -0.093470      -0.016801       0.238578      -0.610820      -0.246405      -0.102505       0.348910             39.511917      53.864790      -2.305243      -3.494449      31.019667      -1.945685      33.651294           0.000003
          537              I       9.204671      25.813366      19.055540      -0.466664     457.065714 0.20035458E+05  0.11219000E+07                                36.570366                           35.308311       1.355582       1.797139                    0.999972     170.704234     564.885687       0.468776       0.233338      -1.345540      -0.198719       0.111201       0.027364       0.229354       0.016370       0.003861       0.041893       0.589731      -0.577654      -0.237712      -0.153927       0.391638             38.926647      60.612074      -2.661504       6.119628      30.544677       4.108076      25.623189          -0.000008
          538              I      12.935418       0.536648      17.595207      -0.424361     413.834783 0.18318919E+05  0.10038937E+07                                34.071947                           33.728931       1.448006       1.830593                    0.999816     167.103559     548.513847       0.479934       0.232882      -1.345089       0.109965       0.238438      -0.112686       0.285733       0.195494      -0.156891      -0.190270      -0.261391      -0.268518      -0.244651      -0.155587       0.400237             34.821283      28.352867       4.107197      -3.251349      48.072179      -3.793034      28.038802           0.000004
          539              I       2.756470       0.162172      43.494931      -0.451638     500.906765 0.19399597E+05  0.10731489E+07                                38.439746                           34.427550       1.760642       1.903635                    0.999819     166.384860     539.948796       0.483268       0.229114      -1.357271       0.098792       0.020440       0.157240       0.186821      -0.030293       0.213823      -0.104637       0.218587       0.680415      -0.247701      -0.125340       0.373040             43.509540      53.711958      -0.984147      20.825743      26.803363      -1.443489      50.013299           0.000007
          540              I       2.879697       2.042771      39.464592      -0.458597     507.542028 0.20249762E+05  0.11382554E+07                                39.344569                           35.619595       1.279884       1.778183                    0.999989     171.427863     570.552080       0.463764       0.234957      -1.341640       0.149601       0.155371      -0.165973       0.272154       0.178191      -0.156982      -0.241738       0.048260       0.100549      -0.255474      -0.131699       0.387173             44.121368      50.186382      17.623762     -10.152668      47.748628     -12.806905      34.429095           0.000003
          541              I       9.411011       4.555622      14.757024      -0.462211     462.574777 0.18895437E+05  0.10443076E+07                                36.806062                           34.286986       1.482510       1.829157                    0.999943     170.152346     562.243784       0.475009       0.233310      -1.343485       0.018500      -0.210620       0.089843       0.229728      -0.041450       0.095439      -0.200431      -0.427602      -0.576641      -0.296445      -0.093666       0.390111             39.896448      33.668265      -6.920931       4.854857      49.761476     -13.350074      36.259602           0.000008
          542              I      11.342944       8.403657      13.870457      -0.469246     472.159115 0.19953394E+05  0.11169361E+07                                37.329684                           35.291573       1.406542       1.808136                    0.999969     171.229575     567.820351       0.467453       0.234076      -1.343544       0.204710       0.155651       0.069692       0.266440       0.205281      -0.093468       0.016802       0.238580      -0.610829      -0.246407      -0.102506       0.348913             39.511989      53.864887       2.305250      -3.494454      31.019726       1.945694      33.651355           0.000004
          543              I      11.401879      12.116366      26.016460      -0.466670     457.066575 0.20035509E+05  0.11219036E+07                                36.570417                           35.308361       1.355580       1.797138                    0.999972     170.704364     564.886353       0.468776       0.233338      -1.345540       0.198718       0.111201      -0.027355       0.229353      -0.016370       0.003862      -0.041896       0.589727      -0.577662      -0.237715      -0.153923       0.391638             38.926700      60.612156       2.661504       6.119630      30.544723      -4.108085      25.623221          -0.000011
          544              I       7.671132      14.233648      27.476793      -0.424374     413.836175 0.18319003E+05  0.10038996E+07                                34.072037                           33.729021       1.448002       1.830591                    0.999816     167.103765     548.514978       0.479933       0.232883      -1.345089      -0.109964       0.238440       0.112693       0.285737      -0.195496      -0.156894       0.190269      -0.261394      -0.268505      -0.244653      -0.155585       0.400238             34.821372      28.352950      -4.107218      -3.251363      48.072292       3.793046      28.038875          -0.000007
          545              I       4.112380      13.859172       1.577069      -0.451630     500.904752 0.19399497E+05  0.10731420E+07                                38.439643                           34.427459       1.760646       1.903637                    0.999819     166.384530     539.947326       0.483269       0.229114      -1.357271      -0.098793       0.020439      -0.157258       0.186837       0.030297       0.213824       0.104641       0.218581       0.680452      -0.247704      -0.125346       0.373050             43.509416      53.711767       0.984144      20.825677      26.803295       1.443487      50.013184           0.000007
          546              I       3.989153      15.739771       5.607408      -0.458600     507.543142 0.20249816E+05  0.11382592E+07                                39.344629                           35.619645       1.279880       1.778181                    0.999989     171.428020     570.552851       0.463764       0.234958      -1.341640      -0.149596       0.155372       0.165971       0.272151      -0.178191      -0.156982       0.241739       0.048255       0.100558      -0.255474      -0.131700       0.387174             44.121440      50.186452     -17.623799     -10.152684      47.748725      12.806936      34.429144           0.000010
          547              I       4.326689       9.141378      37.293024      -0.462201     462.570998 0.18895236E+05  0.10442936E+07                                36.805833                           34.286777       1.482518       1.829160                    0.999943     170.151882     562.241238       0.475011       0.233309      -1.343486      -0.018503       0.210625       0.089865       0.229741      -0.041457      -0.095440       0.200434      -0.427616      -0.576682      -0.296455      -0.093670       0.390125             39.896196      33.668052      -6.920890      -4.854836      49.761137      13.349998      36.259397           0.000004
          548              I       2.394756       5.293343      36.406457      -0.469241     472.161307 0.19953515E+05  0.11169448E+07                                37.329845                           35.291721       1.406525       1.808132                    0.999969     171.229631     567.821312       0.467451       0.234076      -1.343543      -0.204708      -0.155651       0.069709       0.266443       0.205277       0.093468      -0.016808       0.238581      -0.610840      -0.246411      -0.102499       0.348910             39.512162      53.865151       2.305257       3.494482      31.019839      -1.945711      33.651496           0.000002
          549              I       2.335821       1.580634       3.480460      -0.466675     457.069194 0.20035658E+05  0.11219140E+07                                36.570576                           35.308508       1.355566       1.797134                    0.999972     170.704703     564.888151       0.468774       0.233339      -1.345540      -0.198711      -0.111209      -0.027365       0.229352      -0.016370      -0.003861       0.041890       0.589729      -0.577648      -0.237708      -0.153929       0.391637             38.926875      60.612429       2.661520      -6.119669      30.544862       4.108095      25.623334           0.000005
          550              I       6.066568      26.857352       4.940793      -0.424404     413.839692 0.18319215E+05  0.10039142E+07                                34.072244                           33.729232       1.447972       1.830582                    0.999816     167.104431     548.518175       0.479931       0.232883      -1.345089       0.109969      -0.238441       0.112679       0.285734      -0.195495       0.156891      -0.190269      -0.261385      -0.268513      -0.244648      -0.155587       0.400235             34.821575      28.353153      -4.107247       3.251391      48.072514      -3.793116      28.039058          -0.000002
          551              I       9.625320      27.231828      24.113069      -0.451642     500.907910 0.19399654E+05  0.10731529E+07                                38.439810                           34.427606       1.760633       1.903633                    0.999819     166.385006     539.949547       0.483267       0.229114      -1.357271       0.098786      -0.020438      -0.157241       0.186818       0.030294      -0.213824      -0.104637       0.218579       0.680417      -0.247697      -0.125344       0.373041             43.509608      53.712031       0.984146     -20.825777      26.803403      -1.443487      50.013389          -0.000005
          552              I       9.748547      25.351229      28.143408      -0.458592     507.543061 0.20249813E+05  0.11382590E+07                                39.344635                           35.619651       1.279884       1.778183                    0.999989     171.427948     570.552676       0.463763       0.234958      -1.341640       0.149592      -0.155379       0.165985       0.272160      -0.178197       0.156984      -0.241737       0.048247       0.100580      -0.255472      -0.131707       0.387179             44.121444      50.186464     -17.623804      10.152680      47.748730     -12.806922      34.429138          -0.000004
          553              N      12.472458       7.966175      38.270635      -0.166115      36.121248 0.46968233E+03  0.11089574E+05                                 9.255816                            7.061917      -0.049137       2.031945                    0.998367      26.715831      73.278167       0.651513       0.398173      -1.092498       0.056326       0.048152       0.083350       0.111528      -0.022008      -0.032594      -0.015311       0.006741      -0.061684      -0.050899       0.012544       0.038355             11.257955      12.983652       0.331947       0.950566       7.918204       4.751190      12.872008           0.000001
[truncated: 64,866 more chars]
