# Supplementary material for: A collection of forcefield precursors for metal–organic frameworks
Source: RSC Adv. 2019 Nov 13;9(63):36492–507. doi: 10.1039/c9ra07327b (PMC9075174; doi:10.1039/c9ra07327b)
Supplement: RA-009-C9RA07327B-s5558 [file RA-009-C9RA07327B-s5558.xyz]

  648
jmolscript: load "" {1 1 1} spacegroup "x,y,z" unitcell [{     13.812000     0.000000     0.000000 }, {      0.000000    27.540000     0.000000 }, {      0.000000     0.000000    45.022000 }]
Zn     2.070281    15.036289     3.750783     0.445533
Zn     5.211544    14.483837    41.183875     0.460692
Zn     9.300448     7.094855    30.707255     0.464914
Zn    11.741719    26.273711    26.261783     0.445533
Zn     8.600456    26.826163    18.672874     0.460692
Zn     4.511552     6.675145     8.196255     0.464914
Zn     8.976281    12.503711    18.760217     0.445533
Zn    12.117544    13.056163    26.349125     0.460692
Zn     2.394448    20.445145    36.825745     0.464914
Zn     4.835719     1.266289    41.271217     0.445533
Zn     1.694456     0.713837     3.838125     0.460691
Zn    11.417552    20.864855    14.314745     0.464914
Zn    11.741719    12.503711    41.271217     0.445533
Zn     8.600456    13.056163     3.838125     0.460691
Zn     4.511552    20.445145    14.314745     0.464914
Zn     2.070281     1.266289    18.760217     0.445533
Zn     5.211544     0.713837    26.349125     0.460692
Zn     9.300448    20.864855    36.825745     0.464914
Zn     4.835719    15.036289    26.261783     0.445533
Zn     1.694456    14.483837    18.672874     0.460691
Zn    11.417552     7.094855     8.196255     0.464914
Zn     8.976281    26.273711     3.750783     0.445533
Zn    12.117544    26.826163    41.183875     0.460692
Zn     2.394448     6.675145    30.707255     0.464914
H     13.253995    14.552136     2.431188     0.090388
H     12.095168    15.124968     0.481735     0.128210
H      1.752743    16.628652    44.018009     0.136403
H      2.794168    15.956676     0.945462     0.083906
H      7.294117    16.050312    39.758928     0.093729
H      9.501275    16.766352    40.033562     0.126987
H      9.301001    15.529806    43.905454     0.124438
H      7.153235    14.775210    43.473243     0.086390
H      2.886708    18.969552    39.340224     0.097028
H      1.744456    17.942310    41.060064     0.125596
H     12.084119    18.864900    39.214162     0.124004
H     13.328580    19.889388    37.548348     0.085372
H      5.488889    11.539260    41.847949     0.088485
H      5.704356     9.479268    40.780928     0.129371
H      6.345233    11.459394    37.336745     0.132096
H      6.052418    13.447782    38.462295     0.097847
H      6.016507     2.216970    38.691907     0.095004
H      6.436392     4.158540    37.539344     0.133699
H      5.546899     6.237810    40.906989     0.132818
H      5.158782     4.202604    41.960504     0.093889
H      8.361785     9.314028    32.492377     0.100668
H      7.542733     9.614214    34.644429     0.132565
H      6.900475     5.604390    34.833521     0.133678
H      7.705715     5.447412    32.654457     0.096894
H      0.558005    26.757864    24.942188     0.090388
H      1.716832    26.185032    22.992735     0.128210
H     12.059257    24.681348    21.507009     0.136403
H     11.017832    25.353324    23.456462     0.083905
H      6.517883    25.259688    17.247928     0.093729
H      4.310725    24.543648    17.522562     0.126987
H      4.510999    25.780194    21.394454     0.124438
H      6.658765    26.534790    20.962243     0.086390
H     10.925292    22.340448    16.829224     0.097027
H     12.067544    23.367690    18.549064     0.125596
H      1.727881    22.445100    16.703162     0.124004
H      0.483420    21.420612    15.037348     0.085372
H      8.323111     2.230740    19.336949     0.088485
H      8.107644     4.290732    18.269928     0.129371
H      7.466767     2.310606    14.825745     0.132096
H      7.759582     0.322218    15.951295     0.097847
H      7.795493    11.553030    16.180907     0.095004
H      7.375608     9.611460    15.028344     0.133699
H      8.265101     7.532190    18.395989     0.132818
H      8.653218     9.567396    19.449504     0.093889
H      5.450215     4.455972     9.981377     0.100668
H      6.269267     4.155786    12.133429     0.132565
H      6.911525     8.165610    12.322521     0.133678
H      6.106285     8.322588    10.143457     0.096894
H      6.347995    12.987864    20.079812     0.090388
H      5.189168    12.415032    22.029265     0.128210
H      8.658743    10.911348    23.514991     0.136403
H      9.700168    11.583324    21.565538     0.083905
H      0.388117    11.489688    27.774072     0.093729
H      2.595275    10.773648    27.499438     0.126988
H      2.395001    12.010194    23.627546     0.124438
H      0.247235    12.764790    24.059757     0.086390
H      9.792708     8.570448    28.192776     0.097028
H      8.650456     9.597690    26.472936     0.125596
H      5.178119     8.675100    28.318838     0.124004
H      6.422580     7.650612    29.984652     0.085371
H     12.394889    16.000740    25.685051     0.088485
H     12.610356    18.060732    26.752072     0.129370
H     13.251233    16.080606    30.196255     0.132096
H     12.958418    14.092218    29.070705     0.097847
H     12.922507    25.323030    28.841093     0.095004
H     13.342392    23.381460    29.993656     0.133699
H     12.452899    21.302190    26.626011     0.132818
H     12.064782    23.337396    25.572496     0.093889
H      1.455785    18.225972    35.040623     0.100668
H      0.636733    17.925786    32.888571     0.132565
H     -0.005525    21.935610    32.699479     0.133678
H      0.799715    22.092588    34.878543     0.096894
H      7.464005     0.782136    42.590812     0.090388
H      8.622832     1.354968    44.540265     0.128210
H      5.153257     2.858652     1.003991     0.136403
H      4.111832     2.186676    44.076538     0.083906
H     13.423883     2.280312     5.263072     0.093729
H     11.216725     2.996352     4.988438     0.126988
H     11.416999     1.759806     1.116546     0.124438
H     13.564765     1.005210     1.548757     0.086390
H      4.019292     5.199552     5.681776     0.097027
H      5.161544     4.172310     3.961936     0.125596
H      8.633881     5.094900     5.807838     0.124004
H      7.389420     6.119388     7.473652     0.085372
H      1.417111    25.309260     3.174051     0.088485
H      1.201644    23.249268     4.241072     0.129371
H      0.560767    25.229394     7.685255     0.132096
H      0.853582    27.217782     6.559705     0.097847
H      0.889493    15.986970     6.330093     0.095004
H      0.469608    17.928540     7.482656     0.133699
H      1.359101    20.007810     4.115011     0.132818
H      1.747218    17.972604     3.061496     0.093889
H     12.356215    23.084028    12.529623     0.100668
H     13.175267    23.384214    10.377571     0.132565
H      0.005525    19.374390    10.188479     0.133678
H     13.012285    19.217412    12.367543     0.096894
H      0.558005    12.987864    42.590812     0.090388
H      1.716832    12.415032    44.540265     0.128210
H     12.059257    10.911348     1.003991     0.136403
H     11.017832    11.583324    44.076538     0.083906
H      6.517883    11.489688     5.263072     0.093729
H      4.310725    10.773648     4.988438     0.126987
H      4.510999    12.010194     1.116546     0.124438
H      6.658765    12.764790     1.548757     0.086390
H     10.925292     8.570448     5.681776     0.097028
H     12.067544     9.597690     3.961936     0.125596
H      1.727881     8.675100     5.807838     0.124004
H      0.483420     7.650612     7.473652     0.085372
H      8.323111    16.000740     3.174051     0.088485
H      8.107644    18.060732     4.241072     0.129371
H      7.466767    16.080606     7.685255     0.132096
H      7.759582    14.092218     6.559705     0.097847
H      7.795493    25.323030     6.330093     0.095004
H      7.375608    23.381460     7.482656     0.133699
H      8.265101    21.302190     4.115011     0.132818
H      8.653218    23.337396     3.061496     0.093889
H      5.450215    18.225972    12.529623     0.100668
H      6.269267    17.925786    10.377571     0.132565
H      6.911525    21.935610    10.188479     0.133678
H      6.106285    22.092588    12.367543     0.096894
H     13.253995     0.782136    20.079812     0.090388
H     12.095168     1.354968    22.029265     0.128210
H      1.752743     2.858652    23.514991     0.136403
H      2.794168     2.186676    21.565538     0.083906
H      7.294117     2.280312    27.774072     0.093729
H      9.501275     2.996352    27.499438     0.126988
H      9.301001     1.759806    23.627546     0.124438
H      7.153235     1.005210    24.059757     0.086390
H      2.886708     5.199552    28.192776     0.097028
H      1.744456     4.172310    26.472936     0.125596
H     12.084119     5.094900    28.318838     0.124004
H     13.328580     6.119388    29.984652     0.085372
H      5.488889    25.309260    25.685051     0.088485
H      5.704356    23.249268    26.752072     0.129371
H      6.345233    25.229394    30.196255     0.132096
H      6.052418    27.217782    29.070705     0.097847
H      6.016507    15.986970    28.841093     0.095004
H      6.436392    17.928540    29.993656     0.133699
H      5.546899    20.007810    26.626011     0.132818
H      5.158782    17.972604    25.572496     0.093889
H      8.361785    23.084028    35.040623     0.100668
H      7.542733    23.384214    32.888571     0.132565
H      6.900475    19.374390    32.699479     0.133678
H      7.705715    19.217412    34.878543     0.096894
H      7.464005    14.552136    24.942188     0.090388
H      8.622832    15.124968    22.992735     0.128210
H      5.153257    16.628652    21.507009     0.136403
H      4.111832    15.956676    23.456462     0.083905
H     13.423883    16.050312    17.247928     0.093729
H     11.216725    16.766352    17.522562     0.126988
H     11.416999    15.529806    21.394454     0.124438
H     13.564765    14.775210    20.962243     0.086390
H      4.019292    18.969552    16.829224     0.097028
H      5.161544    17.942310    18.549064     0.125596
H      8.633881    18.864900    16.703162     0.124004
H      7.389420    19.889388    15.037348     0.085372
H      1.417111    11.539260    19.336949     0.088485
H      1.201644     9.479268    18.269928     0.129370
H      0.560767    11.459394    14.825745     0.132096
H      0.853582    13.447782    15.951295     0.097847
H      0.889493     2.216970    16.180907     0.095004
H      0.469608     4.158540    15.028344     0.133699
H      1.359101     6.237810    18.395989     0.132818
H      1.747218     4.202604    19.449504     0.093889
H     12.356215     9.314028     9.981377     0.100668
H     13.175267     9.614214    12.133429     0.132565
H      0.005525     5.604390    12.322521     0.133678
H     13.012285     5.447412    10.143457     0.096894
H      6.347995    26.757864     2.431188     0.090388
H      5.189168    26.185032     0.481735     0.128210
H      8.658743    24.681348    44.018009     0.136403
H      9.700168    25.353324     0.945462     0.083906
H      0.388117    25.259688    39.758928     0.093729
H      2.595275    24.543648    40.033562     0.126988
H      2.395001    25.780194    43.905454     0.124438
H      0.247235    26.534790    43.473243     0.086390
H      9.792708    22.340448    39.340224     0.097028
H      8.650456    23.367690    41.060064     0.125596
H      5.178119    22.445100    39.214162     0.124004
H      6.422580    21.420612    37.548348     0.085372
H     12.394889     2.230740    41.847949     0.088485
H     12.610356     4.290732    40.780928     0.129371
H     13.251233     2.310606    37.336745     0.132096
H     12.958418     0.322218    38.462295     0.097847
H     12.922507    11.553030    38.691907     0.095004
H     13.342392     9.611460    37.539344     0.133699
H     12.452899     7.532190    40.906989     0.132818
H     12.064782     9.567396    41.960504     0.093889
H      1.455785     4.455972    32.492377     0.100668
H      0.636733     4.155786    34.644429     0.132565
H     -0.005525     8.165610    34.833521     0.133678
H      0.799715     8.322588    32.654457     0.096894
C     13.719460    14.990022     1.728845     0.079996
C     13.016429    15.337026     0.571779    -0.155547
C     13.701504    16.003494    44.582135     0.065842
C      1.251367    16.218306    44.711348    -0.146726
C      1.857714    15.818976     0.864422     0.087462
C      7.722289    15.920874    40.596337     0.097431
C      9.033048    16.372530    40.762919    -0.131060
C      9.643538    16.243092    41.987517     0.052873
C      8.918408    15.631704    43.041032    -0.144917
C      7.642180    15.191064    42.775402     0.082958
C      1.937824    18.942012    39.317713     0.094832
C      1.258273    18.333378    40.344214    -0.136394
C     13.704266    18.281052    40.344214     0.062207
C     13.033003    18.875916    39.263686    -0.137095
C     -0.026243    19.476288    38.273202     0.097617
C     12.965324    16.460658    43.369693     0.360938
C     11.064793    16.639668    42.190116     0.373376
C     12.939082    17.589798    41.413937     0.372614
C      5.631152    11.519982    40.906989     0.102292
C      5.792753    10.286190    40.285686    -0.148786
C      6.078661    10.258650    38.957537     0.056958
C      6.158771    11.453886    38.268700    -0.144536
C      5.968165    12.629844    38.944030     0.101014
C      5.907392     3.048678    39.137625     0.099115
C      6.165677     4.199850    38.448788    -0.142869
C      6.031700     5.425380    39.079546     0.052766
C      5.643583     5.422626    40.429756    -0.154865
C      5.406017     4.205358    41.042055     0.090907
C      8.084164     8.553924    32.987619     0.099272
C      7.593838     8.741196    34.270746    -0.147050
C      7.183621     7.650612    35.006406     0.047515
C      7.211245     6.378264    34.378799    -0.149090
C      7.704334     6.292890    33.086668     0.095492
C      6.260980     8.953254    38.259696     0.374550
C      6.241643     6.694974    38.329930     0.371258
C      6.751306     7.747002    36.422798     0.379840
C      0.092540    26.319978    24.239845     0.079996
C      0.795571    25.972974    23.082779    -0.155547
C      0.110496    25.306506    22.071135     0.065842
C     12.560633    25.091694    22.200348    -0.146726
C     11.954286    25.491024    23.375422     0.087462
C      6.089711    25.389126    18.085337     0.097431
C      4.778952    24.937470    18.251919    -0.131060
C      4.168462    25.066908    19.476517     0.052873
C      4.893592    25.678296    20.530032    -0.144917
C      6.169820    26.118936    20.264402     0.082958
C     11.874176    22.367988    16.806713     0.094832
C     12.553727    22.976622    17.833214    -0.136394
C      0.107734    23.028948    17.833214     0.062207
C      0.778997    22.434084    16.752686    -0.137095
C      0.026243    21.833712    15.762202     0.097617
C      0.846676    24.849342    20.858693     0.360938
C      2.747207    24.670332    19.679116     0.373376
C      0.872918    23.720202    18.902937     0.372614
C      8.180848     2.250018    18.395989     0.102292
C      8.019247     3.483810    17.774686    -0.148786
C      7.733339     3.511350    16.446537     0.056958
C      7.653229     2.316114    15.757700    -0.144537
C      7.843835     1.140156    16.433030     0.101014
C      7.904608    10.721322    16.626625     0.099115
C      7.646323     9.570150    15.937788    -0.142869
C      7.780300     8.344620    16.568546     0.052766
C      8.168417     8.347374    17.918756    -0.154865
C      8.405983     9.564642    18.531055     0.090907
C      5.727836     5.216076    10.476619     0.099272
C      6.218162     5.028804    11.759746    -0.147049
C      6.628379     6.119388    12.495406     0.047515
C      6.600755     7.391736    11.867799    -0.149090
C      6.107666     7.477110    10.575668     0.095492
C      7.551020     4.816746    15.748696     0.374550
C      7.570357     7.075026    15.818930     0.371258
C      7.060694     6.022998    13.911798     0.379840
C      6.813460    12.549978    20.782155     0.079996
C      6.110429    12.202974    21.939221    -0.155547
C      6.795504    11.536506    22.950865     0.065842
C      8.157367    11.321694    22.821652    -0.146726
C      8.763714    11.721024    21.646578     0.087462
C      0.816289    11.619126    26.936663     0.097431
C      2.127048    11.167470    26.770081    -0.131060
C      2.737538    11.296908    25.545483     0.052873
C      2.012408    11.908296    24.491968    -0.144916
C      0.736180    12.348936    24.757598     0.082958
C      8.843824     8.597988    28.215287     0.094832
C      8.164273     9.206622    27.188786    -0.136394
C      6.798266     9.258948    27.188786     0.062207
C      6.127003     8.664084    28.269314    -0.137095
C      6.879757     8.063712    29.259798     0.097617
C      6.059324    11.079342    24.163307     0.360938
C      4.158793    10.900332    25.342884     0.373376
C      6.033082     9.950202    26.119063     0.372614
C     12.537152    16.020018    26.626011     0.102292
C     12.698753    17.253810    27.247314    -0.148786
C     12.984661    17.281350    28.575463     0.056958
C     13.064771    16.086114    29.264300    -0.144536
C     12.874165    14.910156    28.588970     0.101014
C     12.813392    24.491322    28.395375     0.099115
C     13.071677    23.340150    29.084212    -0.142869
C     12.937700    22.114620    28.453454     0.052766
C     12.549583    22.117374    27.103244    -0.154865
C     12.312017    23.334642    26.490945     0.090907
C      1.178164    18.986076    34.545381     0.099272
C      0.687838    18.798804    33.262254    -0.147049
C      0.277621    19.889388    32.526594     0.047515
C      0.305245    21.161736    33.154201    -0.149090
C      0.798334    21.247110    34.446332     0.095492
C     13.166980    18.586746    29.273304     0.374550
C     13.147643    20.845026    29.203070     0.371258
C     13.657306    19.792998    31.110202     0.379840
C      6.998540     1.220022    43.293155     0.079996
C      7.701571     1.567026    44.450221    -0.155547
C      7.016496     2.233494     0.439865     0.065842
C      5.654633     2.448306     0.310652    -0.146726
C      5.048286     2.048976    44.157578     0.087462
C     12.995711     2.150874     4.425663     0.097431
C     11.684952     2.602530     4.259081    -0.131060
C     11.074462     2.473092     3.034483     0.052873
C     11.799592     1.861704     1.980968    -0.144917
C     13.075820     1.421064     2.246598     0.082958
C      4.968176     5.172012     5.704287     0.094832
C      5.647727     4.563378     4.677786    -0.136394
C      7.013734     4.511052     4.677786     0.062207
C      7.684997     5.105916     5.758314    -0.137095
C      6.932243     5.706288     6.748798     0.097617
C      7.752676     2.690658     1.652307     0.360938
C      9.653207     2.869668     2.831884     0.373376
C      7.778918     3.819798     3.608063     0.372614
C      1.274848    25.289982     4.115011     0.102292
C      1.113247    24.056190     4.736314    -0.148786
C      0.827339    24.028650     6.064463     0.056958
C      0.747229    25.223886     6.753300    -0.144536
C      0.937835    26.399844     6.077970     0.101014
C      0.998608    16.818678     5.884375     0.099115
C      0.740323    17.969850     6.573212    -0.142869
C      0.874300    19.195380     5.942454     0.052766
C      1.262417    19.192626     4.592244    -0.154865
C      1.499983    17.975358     3.979945     0.090907
C     12.633836    22.323924    12.034381     0.099272
C     13.124162    22.511196    10.751254    -0.147049
C     13.534379    21.420612    10.015594     0.047515
C     13.506755    20.148264    10.643201    -0.149090
C     13.013666    20.062890    11.935332     0.095492
C      0.645020    22.723254     6.762304     0.374550
C      0.664357    20.464974     6.692070     0.371258
C      0.154694    21.517002     8.599202     0.379840
C      0.092540    12.549978    43.293155     0.079996
C      0.795571    12.202974    44.450221    -0.155547
C      0.110496    11.536506     0.439865     0.065842
C     12.560633    11.321694     0.310652    -0.146726
C     11.954286    11.721024    44.157578     0.087462
C      6.089711    11.619126     4.425663     0.097431
C      4.778952    11.167470     4.259081    -0.131060
C      4.168462    11.296908     3.034483     0.052873
C      4.893592    11.908296     1.980968    -0.144917
C      6.169820    12.348936     2.246598     0.082958
C     11.874176     8.597988     5.704287     0.094832
C     12.553727     9.206622     4.677786    -0.136394
C      0.107734     9.258948     4.677786     0.062207
C      0.778997     8.664084     5.758314    -0.137095
C      0.026243     8.063712     6.748798     0.097617
C      0.846676    11.079342     1.652307     0.360938
C      2.747207    10.900332     2.831884     0.373376
C      0.872918     9.950202     3.608063     0.372614
C      8.180848    16.020018     4.115011     0.102292
C      8.019247    17.253810     4.736314    -0.148786
C      7.733339    17.281350     6.064463     0.056958
C      7.653229    16.086114     6.753300    -0.144536
C      7.843835    14.910156     6.077970     0.101014
C      7.904608    24.491322     5.884375     0.099115
C      7.646323    23.340150     6.573212    -0.142869
C      7.780300    22.114620     5.942454     0.052766
C      8.168417    22.117374     4.592244    -0.154865
C      8.405983    23.334642     3.979945     0.090907
C      5.727836    18.986076    12.034381     0.099272
C      6.218162    18.798804    10.751254    -0.147049
C      6.628379    19.889388    10.015594     0.047515
C      6.600755    21.161736    10.643201    -0.149090
C      6.107666    21.247110    11.935332     0.095492
C      7.551020    18.586746     6.762304     0.374550
C      7.570357    20.845026     6.692070     0.371258
C      7.060694    19.792998     8.599202     0.379840
C     13.719460     1.220022    20.782155     0.079996
C     13.016429     1.567026    21.939221    -0.155547
C     13.701504     2.233494    22.950865     0.065842
C      1.251367     2.448306    22.821652    -0.146726
C      1.857714     2.048976    21.646578     0.087462
C      7.722289     2.150874    26.936663     0.097431
C      9.033048     2.602530    26.770081    -0.131060
C      9.643538     2.473092    25.545483     0.052873
C      8.918408     1.861704    24.491968    -0.144917
C      7.642180     1.421064    24.757598     0.082958
C      1.937824     5.172012    28.215287     0.094832
C      1.258273     4.563378    27.188786    -0.136394
C     13.704266     4.511052    27.188786     0.062207
C     13.033003     5.105916    28.269314    -0.137095
C     -0.026243     5.706288    29.259798     0.097617
C     12.965324     2.690658    24.163307     0.360938
C     11.064793     2.869668    25.342884     0.373376
C     12.939082     3.819798    26.119063     0.372614
C      5.631152    25.289982    26.626011     0.102292
C      5.792753    24.056190    27.247314    -0.148786
C      6.078661    24.028650    28.575463     0.056958
C      6.158771    25.223886    29.264300    -0.144537
C      5.968165    26.399844    28.588970     0.101014
C      5.907392    16.818678    28.395375     0.099115
C      6.165677    17.969850    29.084212    -0.142869
C      6.031700    19.195380    28.453454     0.052766
C      5.643583    19.192626    27.103244    -0.154865
C      5.406017    17.975358    26.490945     0.090907
C      8.084164    22.323924    34.545381     0.099272
C      7.593838    22.511196    33.262254    -0.147050
C      7.183621    21.420612    32.526594     0.047515
C      7.211245    20.148264    33.154201    -0.149089
C      7.704334    20.062890    34.446332     0.095492
C      6.260980    22.723254    29.273304     0.374550
C      6.241643    20.464974    29.203070     0.371258
C      6.751306    21.517002    31.110202     0.379840
C      6.998540    14.990022    24.239845     0.079996
C      7.701571    15.337026    23.082779    -0.155547
C      7.016496    16.003494    22.071135     0.065842
C      5.654633    16.218306    22.200348    -0.146726
C      5.048286    15.818976    23.375422     0.087462
C     12.995711    15.920874    18.085337     0.097431
C     11.684952    16.372530    18.251919    -0.131060
C     11.074462    16.243092    19.476517     0.052873
C     11.799592    15.631704    20.530032    -0.144916
C     13.075820    15.191064    20.264402     0.082958
C      4.968176    18.942012    16.806713     0.094832
C      5.647727    18.333378    17.833214    -0.136394
C      7.013734    18.281052    17.833214     0.062207
C      7.684997    18.875916    16.752686    -0.137095
C      6.932243    19.476288    15.762202     0.097617
C      7.752676    16.460658    20.858693     0.360938
C      9.653207    16.639668    19.679116     0.373376
C      7.778918    17.589798    18.902937     0.372614
C      1.274848    11.519982    18.395989     0.102292
C      1.113247    10.286190    17.774686    -0.148786
C      0.827339    10.258650    16.446537     0.056958
C      0.747229    11.453886    15.757700    -0.144537
C      0.937835    12.629844    16.433030     0.101014
C      0.998608     3.048678    16.626625     0.099115
C      0.740323     4.199850    15.937788    -0.142869
C      0.874300     5.425380    16.568546     0.052766
C      1.262417     5.422626    17.918756    -0.154865
C      1.499983     4.205358    18.531055     0.090907
C     12.633836     8.553924    10.476619     0.099272
C     13.124162     8.741196    11.759746    -0.147050
C     13.534379     7.650612    12.495406     0.047515
C     13.506755     6.378264    11.867799    -0.149090
C     13.013666     6.292890    10.575668     0.095492
C      0.645020     8.953254    15.748696     0.374550
C      0.664357     6.694974    15.818930     0.371258
C      0.154694     7.747002    13.911798     0.379840
C      6.813460    26.319978     1.728845     0.079996
C      6.110429    25.972974     0.571779    -0.155547
C      6.795504    25.306506    44.582135     0.065842
C      8.157367    25.091694    44.711348    -0.146726
C      8.763714    25.491024     0.864422     0.087462
C      0.816289    25.389126    40.596337     0.097431
C      2.127048    24.937470    40.762919    -0.131060
C      2.737538    25.066908    41.987517     0.052873
C      2.012408    25.678296    43.041032    -0.144917
C      0.736180    26.118936    42.775402     0.082958
C      8.843824    22.367988    39.317713     0.094832
C      8.164273    22.976622    40.344214    -0.136394
C      6.798266    23.028948    40.344214     0.062207
C      6.127003    22.434084    39.263686    -0.137095
C      6.879757    21.833712    38.273202     0.097617
C      6.059324    24.849342    43.369693     0.360938
C      4.158793    24.670332    42.190116     0.373376
C      6.033082    23.720202    41.413937     0.372614
C     12.537152     2.250018    40.906989     0.102292
C     12.698753     3.483810    40.285686    -0.148786
C     12.984661     3.511350    38.957537     0.056958
C     13.064771     2.316114    38.268700    -0.144536
C     12.874165     1.140156    38.944030     0.101014
C     12.813392    10.721322    39.137625     0.099115
C     13.071677     9.570150    38.448788    -0.142869
C     12.937700     8.344620    39.079546     0.052766
C     12.549583     8.347374    40.429756    -0.154865
C     12.312017     9.564642    41.042055     0.090907
C      1.178164     5.216076    32.987619     0.099272
C      0.687838     5.028804    34.270746    -0.147050
C      0.277621     6.119388    35.006406     0.047515
C      0.305245     7.391736    34.378799    -0.149090
C      0.798334     7.477110    33.086668     0.095492
C     13.166980     4.816746    38.259696     0.374550
C     13.147643     7.075026    38.329930     0.371258
C     13.657306     6.022998    36.422798     0.379840
I      0.897228    13.200473     5.047416    -0.426088
I      4.573015    15.405325     3.518469    -0.465659
I      4.146915    13.914034    43.453434    -0.448003
I      4.042772    15.867171    39.438822    -0.456763
I      9.463292     4.598078    30.214264    -0.461505
I     11.469485     8.399975    31.079587    -0.467220
I     12.914772     0.569527    27.558416    -0.426088
I      9.238985    25.904675    26.029469    -0.465659
I      9.665085    27.395966    20.942434    -0.448003
I      9.769228    25.442829    16.927822    -0.456763
I      4.348708     9.171922     7.703264    -0.461505
I      2.342515     5.370025     8.568587    -0.467220
I      7.803228    14.339527    17.463584    -0.426088
I     11.479015    12.134675    18.992531    -0.465659
I     11.052915    13.625966    24.079566    -0.448002
I     10.948772    11.672829    28.094178    -0.456763
I      2.557292    22.941922    37.318736    -0.461505
I      4.563485    19.140025    36.453413    -0.467220
I      6.008772    26.970473    39.974584    -0.426088
I      2.332985     1.635325    41.503531    -0.465659
I      2.759085     0.144034     1.568566    -0.448002
I      2.863228     2.097171     5.583178    -0.456763
I     11.254708    18.368078    14.807736    -0.461505
I      9.248515    22.169975    13.942413    -0.467220
I     12.914772    14.339527    39.974584    -0.426088
I      9.238985    12.134675    41.503531    -0.465659
I      9.665085    13.625966     1.568566    -0.448002
I      9.769228    11.672829     5.583178    -0.456763
I      4.348708    22.941922    14.807736    -0.461505
I      2.342515    19.140025    13.942413    -0.467220
I      0.897228    26.970473    17.463584    -0.426088
I      4.573015     1.635325    18.992531    -0.465659
I      4.146915     0.144034    24.079566    -0.448002
I      4.042772     2.097171    28.094178    -0.456763
I      9.463292    18.368078    37.318736    -0.461505
I     11.469485    22.169975    36.453413    -0.467220
I      6.008772    13.200473    27.558416    -0.426088
I      2.332985    15.405325    26.029469    -0.465659
I      2.759085    13.914034    20.942434    -0.448002
I      2.863228    15.867171    16.927822    -0.456763
I     11.254708     4.598078     7.703264    -0.461505
I      9.248515     8.399975     8.568587    -0.467220
I      7.803228     0.569527     5.047416    -0.426088
I     11.479015    25.904675     3.518469    -0.465659
I     11.052915    27.395966    43.453434    -0.448002
I     10.948772    25.442829    39.438822    -0.456763
I      2.557292     9.171922    30.214264    -0.461505
I      4.563485     5.370025    31.079587    -0.467220
N      1.219600    15.251652     1.886872    -0.171220
N      7.051026    15.314994    41.568362    -0.168569
N      1.292803    19.503828    38.275904    -0.168649
N     11.669759    16.141194    43.287302    -0.379538
N     11.629704    17.386002    41.246455    -0.364643
N     13.672499    17.151912    42.462499    -0.382087
N      5.669826    12.679416    40.241564    -0.158320
N      5.506844     3.043170    40.411297    -0.163338
N      8.179466     7.358688    32.418091    -0.157827
N      6.606280     8.964270    36.955408    -0.384271
N      6.081424     7.848900    39.002559    -0.394470
N      6.577274     6.590322    37.054907    -0.382626
N     12.592400    26.058348    24.397872    -0.171220
N      6.760974    25.995006    19.057362    -0.168569
N     12.519197    21.806172    15.764904    -0.168648
N      2.142241    25.168806    20.776302    -0.379538
N      2.182296    23.923998    18.735455    -0.364643
N      0.139501    24.158088    19.951499    -0.382087
N      8.142174     1.090584    17.730564    -0.158320
N      8.305156    10.726830    17.900297    -0.163338
N      5.632534     6.411312     9.907091    -0.157827
N      7.205720     4.805730    14.444408    -0.384271
N      7.730576     5.921100    16.491559    -0.394470
N      7.234726     7.179678    14.543907    -0.382626
N      8.125600    12.288348    20.624128    -0.171220
N      0.145026    12.225006    25.964638    -0.168569
N      8.198803     8.036172    29.257096    -0.168649
N      4.763759    11.398806    24.245698    -0.379538
N      4.723704    10.153998    26.286545    -0.364643
N      6.766499    10.388088    25.070501    -0.382087
N     12.575826    14.860584    27.291436    -0.158320
N     12.412844    24.496830    27.121703    -0.163338
N      1.273466    20.181312    35.114909    -0.157827
N     13.512280    18.575730    30.577592    -0.384271
N     12.987424    19.691100    28.530441    -0.394470
N     13.483274    20.949678    30.478093    -0.382626
N      5.686400     1.481652    43.135128    -0.171220
N     13.666974     1.544994     3.453638    -0.168569
N      5.613197     5.733828     6.746096    -0.168648
N      9.048241     2.371194     1.734698    -0.379538
N      9.088296     3.616002     3.775545    -0.364643
N      7.045501     3.381912     2.559501    -0.382087
N      1.236174    26.449416     4.780436    -0.158320
N      1.399156    16.813170     4.610703    -0.163338
N     12.538534    21.128688    12.603909    -0.157827
N      0.299720    22.734270     8.066592    -0.384271
N      0.824576    21.618900     6.019441    -0.394470
N      0.328726    20.360322     7.967093    -0.382626
N     12.592400    12.288348    43.135128    -0.171220
N      6.760974    12.225006     3.453638    -0.168569
N     12.519197     8.036172     6.746096    -0.168649
N      2.142241    11.398806     1.734698    -0.379538
N      2.182296    10.153998     3.775545    -0.364643
N      0.139501    10.388088     2.559501    -0.382087
N      8.142174    14.860584     4.780436    -0.158320
N      8.305156    24.496830     4.610703    -0.163338
N      5.632534    20.181312    12.603909    -0.157827
N      7.205720    18.575730     8.066592    -0.384271
N      7.730576    19.691100     6.019441    -0.394470
N      7.234726    20.949678     7.967093    -0.382626
N      1.219600     1.481652    20.624128    -0.171220
N      7.051026     1.544994    25.964638    -0.168569
N      1.292803     5.733828    29.257096    -0.168649
N     11.669759     2.371194    24.245698    -0.379538
N     11.629704     3.616002    26.286545    -0.364643
N     13.672499     3.381912    25.070501    -0.382087
N      5.669826    26.449416    27.291436    -0.158320
N      5.506844    16.813170    27.121703    -0.163338
N      8.179466    21.128688    35.114909    -0.157827
N      6.606280    22.734270    30.577592    -0.384271
N      6.081424    21.618900    28.530441    -0.394470
N      6.577274    20.360322    30.478093    -0.382626
N      5.686400    15.251652    24.397872    -0.171220
N     13.666974    15.314994    19.057362    -0.168569
N      5.613197    19.503828    15.764904    -0.168648
N      9.048241    16.141194    20.776302    -0.379538
N      9.088296    17.386002    18.735455    -0.364643
N      7.045501    17.151912    19.951499    -0.382087
N      1.236174    12.679416    17.730564    -0.158320
N      1.399156     3.043170    17.900297    -0.163338
N     12.538534     7.358688     9.907091    -0.157827
N      0.299720     8.964270    14.444408    -0.384271
N      0.824576     7.848900    16.491559    -0.394470
N      0.328726     6.590322    14.543907    -0.382626
N      8.125600    26.058348     1.886872    -0.171220
N      0.145026    25.995006    41.568362    -0.168569
N      8.198803    21.806172    38.275904    -0.168649
N      4.763759    25.168806    43.287302    -0.379538
N      4.723704    23.923998    41.246455    -0.364643
N      6.766499    24.158088    42.462499    -0.382087
N     12.575826     1.090584    40.241564    -0.158320
N     12.412844    10.726830    40.411297    -0.163338
N      1.273466     6.411312    32.418091    -0.157827
N     13.512280     4.805730    36.955408    -0.384271
N     12.987424     5.921100    39.002559    -0.394470
N     13.483274     7.179678    37.054907    -0.382626

The following XYZ coordinates are in angstroms. Other properties are in atomic units.
The sperically averaged electron density of each atom fit to a function of the form exp(a - br)
eigen_1, eigen_2 and eigen_3 are the three eigenvalues of traceless quadrupole moment tensor
  atom number  atomic symbol              X              Y              Z     net charge C6 coefficient C8 coefficient C10 coefficient fluctuating dipole atomic polarizability isotropic forcefield polarizability              a              b squared Pearson coefficient          <r^3>          <r^4>         wp_QDO          m_QDO          q_QDO       dipole_x       dipole_y       dipole_z         dipole            Qxy            Qxz            Qyz     Q(x^2-y^2)  Q(3z^2 - R^2)        eigen_1        eigen_2        eigen_3 static polarizability      alpha(xx)      alpha(xy)      alpha(xz)      alpha(yy)      alpha(yz)      alpha(zz) atomic spin moment
            1             Zn       2.070281      15.036289       3.750783       0.445533     132.982728 0.33489414E+04  0.12398082E+06                                21.303787                           18.895262       0.322075       1.850951                    0.998622      60.388927     181.231036       0.413837       0.399788      -1.137420       0.014444      -0.015068      -0.007431       0.022156      -0.010242      -0.014346       0.019760      -0.007534       0.031333      -0.016648      -0.015951       0.032599             24.265408      22.204354      -2.113654       2.647162      26.701180       4.717001      23.890690           0.000002
            2             Zn       5.211544      14.483837      41.183875       0.460692     140.802851 0.32438581E+04  0.11916226E+06                                22.172669                           18.642476       0.305903       1.851352                    0.998306      59.801981     178.897461       0.415004       0.401769      -1.135776       0.000168      -0.006431       0.016960       0.018139      -0.007191      -0.020819      -0.015845      -0.002830       0.076185      -0.031953      -0.005381       0.037334             26.693774      32.693117      -0.017279       0.072996      26.720216       3.166904      20.667990           0.000003
            3             Zn       9.300448       7.094855      30.707255       0.464914     139.284740 0.32606221E+04  0.11981229E+06                                21.911421                           18.627355       0.309531       1.854243                    0.998359      59.487200     177.398954       0.417707       0.399055      -1.138844       0.003189      -0.006599      -0.008495       0.011220       0.025558      -0.033688      -0.007706       0.000935      -0.012012      -0.038711      -0.007771       0.046482             26.384597      25.236748      -3.394819      -0.399209      20.637211      -1.753513      33.279832           0.000003
            4             Zn      11.741719      26.273711      26.261783       0.445533     132.982716 0.33489411E+04  0.12398081E+06                                21.303785                           18.895261       0.322075       1.850952                    0.998622      60.388924     181.231023       0.413837       0.399788      -1.137420      -0.014444       0.015068      -0.007431       0.022156      -0.010242       0.014346      -0.019760      -0.007534       0.031333      -0.016648      -0.015951       0.032599             24.265407      22.204352      -2.113653      -2.647161      26.701178      -4.717001      23.890690           0.000002
            5             Zn       8.600456      26.826163      18.672874       0.460692     140.802827 0.32438573E+04  0.11916223E+06                                22.172669                           18.642475       0.305902       1.851351                    0.998306      59.801972     178.897438       0.415004       0.401769      -1.135776      -0.000168       0.006431       0.016960       0.018139      -0.007191       0.020819       0.015845      -0.002830       0.076184      -0.031953      -0.005381       0.037334             26.693774      32.693108      -0.017289      -0.073005      26.720229      -3.166906      20.667985           0.000003
            6             Zn       4.511552       6.675145       8.196255       0.464914     139.284752 0.32606224E+04  0.11981230E+06                                21.911422                           18.627355       0.309531       1.854243                    0.998359      59.487203     177.398964       0.417707       0.399055      -1.138844      -0.003189       0.006599      -0.008495       0.011220       0.025558       0.033688       0.007706       0.000935      -0.012013      -0.038711      -0.007771       0.046482             26.384599      25.236749      -3.394820       0.399208      20.637212       1.753513      33.279836           0.000003
            7             Zn       8.976281      12.503711      18.760217       0.445533     132.982723 0.33489413E+04  0.12398082E+06                                21.303786                           18.895262       0.322075       1.850952                    0.998622      60.388926     181.231030       0.413837       0.399788      -1.137420       0.014444       0.015068       0.007431       0.022156       0.010242       0.014346       0.019759      -0.007534       0.031333      -0.016648      -0.015951       0.032599             24.265407      22.204352       2.113653      -2.647161      26.701179       4.717001      23.890690           0.000002
            8             Zn      12.117544      13.056163      26.349125       0.460692     140.802831 0.32438576E+04  0.11916224E+06                                22.172669                           18.642476       0.305902       1.851351                    0.998306      59.801973     178.897444       0.415004       0.401769      -1.135776       0.000168       0.006431      -0.016960       0.018139       0.007192       0.020819      -0.015845      -0.002830       0.076184      -0.031953      -0.005380       0.037334             26.693774      32.693115       0.017280      -0.072996      26.720217       3.166904      20.667990           0.000003
            9             Zn       2.394448      20.445145      36.825745       0.464914     139.284734 0.32606219E+04  0.11981227E+06                                21.911420                           18.627354       0.309531       1.854243                    0.998359      59.487198     177.398945       0.417707       0.399055      -1.138844       0.003189       0.006599       0.008495       0.011220      -0.025558       0.033688      -0.007706       0.000935      -0.012013      -0.038711      -0.007771       0.046482             26.384596      25.236747       3.394819       0.399209      20.637210      -1.753513      33.279833           0.000003
           10             Zn       4.835719       1.266289      41.271217       0.445533     132.982721 0.33489412E+04  0.12398081E+06                                21.303786                           18.895262       0.322075       1.850951                    0.998622      60.388925     181.231027       0.413837       0.399788      -1.137420      -0.014444      -0.015068       0.007431       0.022156       0.010242      -0.014346      -0.019760      -0.007534       0.031333      -0.016648      -0.015951       0.032599             24.265407      22.204352       2.113653       2.647161      26.701179      -4.717000      23.890690           0.000002
           11             Zn       1.694456       0.713837       3.838125       0.460691     140.802846 0.32438580E+04  0.11916226E+06                                22.172674                           18.642480       0.305901       1.851351                    0.998306      59.801974     178.897467       0.415004       0.401769      -1.135776      -0.000168      -0.006431      -0.016960       0.018139       0.007191      -0.020819       0.015845      -0.002830       0.076184      -0.031953      -0.005381       0.037334             26.693780      32.693124       0.017279       0.072995      26.720220      -3.166904      20.667995           0.000003
           12             Zn      11.417552      20.864855      14.314745       0.464914     139.284765 0.32606229E+04  0.11981232E+06                                21.911423                           18.627357       0.309531       1.854243                    0.998359      59.487207     177.398980       0.417707       0.399055      -1.138844      -0.003189      -0.006599       0.008495       0.011220      -0.025558      -0.033688       0.007706       0.000935      -0.012012      -0.038711      -0.007771       0.046482             26.384600      25.236750       3.394820      -0.399208      20.637213       1.753513      33.279835           0.000003
           13             Zn      11.741719      12.503711      41.271217       0.445533     132.982721 0.33489412E+04  0.12398081E+06                                21.303786                           18.895262       0.322075       1.850951                    0.998622      60.388925     181.231028       0.413837       0.399788      -1.137420      -0.014444       0.015068       0.007431       0.022156      -0.010242      -0.014346       0.019759      -0.007534       0.031333      -0.016648      -0.015951       0.032599             24.265407      22.204353      -2.113653       2.647161      26.701179       4.717001      23.890690           0.000002
           14             Zn       8.600456      13.056163       3.838125       0.460691     140.802842 0.32438579E+04  0.11916226E+06                                22.172673                           18.642479       0.305901       1.851351                    0.998306      59.801973     178.897462       0.415004       0.401769      -1.135776      -0.000168       0.006431      -0.016960       0.018139      -0.007191      -0.020819      -0.015845      -0.002830       0.076184      -0.031953      -0.005381       0.037334             26.693779      32.693124      -0.017279       0.072996      26.720219       3.166903      20.667994           0.000003
           15             Zn       4.511552      20.445145      14.314745       0.464914     139.284761 0.32606228E+04  0.11981232E+06                                21.911423                           18.627357       0.309531       1.854243                    0.998359      59.487206     177.398980       0.417707       0.399055      -1.138844      -0.003189       0.006599       0.008495       0.011220       0.025558      -0.033688      -0.007706       0.000935      -0.012012      -0.038711      -0.007771       0.046482             26.384599      25.236750      -3.394820      -0.399208      20.637213      -1.753512      33.279834           0.000003
           16             Zn       2.070281       1.266289      18.760217       0.445533     132.982711 0.33489409E+04  0.12398080E+06                                21.303785                           18.895261       0.322075       1.850952                    0.998622      60.388922     181.231016       0.413837       0.399788      -1.137420       0.014444      -0.015068       0.007431       0.022156      -0.010242       0.014346      -0.019760      -0.007534       0.031333      -0.016648      -0.015951       0.032599             24.265406      22.204352      -2.113653      -2.647161      26.701178      -4.717001      23.890689           0.000002
           17             Zn       5.211544       0.713837      26.349125       0.460692     140.802846 0.32438580E+04  0.11916225E+06                                22.172669                           18.642476       0.305903       1.851352                    0.998306      59.801979     178.897456       0.415004       0.401769      -1.135776       0.000168      -0.006431      -0.016960       0.018139      -0.007191       0.020819       0.015845      -0.002830       0.076185      -0.031953      -0.005381       0.037334             26.693774      32.693116      -0.017280      -0.072996      26.720217      -3.166904      20.667990           0.000003
           18             Zn       9.300448      20.864855      36.825745       0.464914     139.284745 0.32606222E+04  0.11981229E+06                                21.911421                           18.627355       0.309531       1.854243                    0.998359      59.487201     177.398957       0.417707       0.399055      -1.138844       0.003189      -0.006599       0.008495       0.011220       0.025558       0.033688       0.007706       0.000935      -0.012012      -0.038711      -0.007771       0.046482             26.384598      25.236748      -3.394820       0.399209      20.637211       1.753513      33.279835           0.000003
           19             Zn       4.835719      15.036289      26.261783       0.445533     132.982715 0.33489410E+04  0.12398081E+06                                21.303785                           18.895261       0.322075       1.850952                    0.998622      60.388924     181.231021       0.413837       0.399788      -1.137420      -0.014444      -0.015068      -0.007431       0.022156       0.010242       0.014346       0.019760      -0.007534       0.031333      -0.016648      -0.015951       0.032599             24.265406      22.204351       2.113653      -2.647161      26.701178       4.717000      23.890688           0.000002
           20             Zn       1.694456      14.483837      18.672874       0.460691     140.802856 0.32438583E+04  0.11916227E+06                                22.172675                           18.642481       0.305901       1.851351                    0.998306      59.801976     178.897479       0.415004       0.401769      -1.135776      -0.000168      -0.006431       0.016960       0.018139       0.007191       0.020819      -0.015845      -0.002830       0.076184      -0.031953      -0.005381       0.037334             26.693782      32.693117       0.017290      -0.073005      26.720236       3.166906      20.667992           0.000003
           21             Zn      11.417552       7.094855       8.196255       0.464914     139.284735 0.32606220E+04  0.11981228E+06                                21.911420                           18.627354       0.309531       1.854243                    0.998359      59.487199     177.398950       0.417707       0.399055      -1.138844      -0.003189      -0.006599      -0.008495       0.011220      -0.025558       0.033688      -0.007706       0.000935      -0.012013      -0.038711      -0.007771       0.046482             26.384597      25.236747       3.394820       0.399208      20.637210      -1.753513      33.279832           0.000003
           22             Zn       8.976281      26.273711       3.750783       0.445533     132.982719 0.33489412E+04  0.12398081E+06                                21.303786                           18.895262       0.322075       1.850951                    0.998622      60.388925     181.231029       0.413837       0.399788      -1.137420       0.014444       0.015068      -0.007431       0.022156       0.010242      -0.014346      -0.019760      -0.007534       0.031333      -0.016648      -0.015951       0.032599             24.265407      22.204353       2.113653       2.647161      26.701178      -4.717000      23.890689           0.000002
           23             Zn      12.117544      26.826163      41.183875       0.460692     140.802837 0.32438578E+04  0.11916225E+06                                22.172671                           18.642478       0.305902       1.851351                    0.998306      59.801974     178.897455       0.415004       0.401769      -1.135776       0.000168       0.006431       0.016960       0.018139       0.007191      -0.020819       0.015845      -0.002830       0.076184      -0.031953      -0.005381       0.037334             26.693776      32.693119       0.017280       0.072996      26.720217      -3.166904      20.667992           0.000003
           24             Zn       2.394448       6.675145      30.707255       0.464914     139.284740 0.32606222E+04  0.11981229E+06                                21.911421                           18.627355       0.309531       1.854243                    0.998359      59.487200     177.398958       0.417707       0.399055      -1.138844       0.003189       0.006599      -0.008495       0.011220      -0.025558      -0.033688       0.007706       0.000935      -0.012012      -0.038711      -0.007771       0.046482             26.384597      25.236748       3.394820      -0.399208      20.637211       1.753513      33.279832           0.000003
           25              H      13.253995      14.552136       2.431188       0.090388       1.450106 0.11484913E+02  0.12458856E+03                                 2.177111                            2.025565      -1.501957       2.151394                    0.991314       4.207317      12.769409       0.421463       1.339664      -0.694274      -0.027490      -0.021602       0.029503       0.045746       0.006067      -0.002111      -0.001852       0.010743      -0.004172      -0.007526      -0.001939       0.009465              2.232893       2.050892       0.270250      -0.391417       2.036341      -0.455219       2.611446          -0.000001
           26              H      12.095168      15.124968       0.481735       0.128210       1.215525 0.92671673E+01  0.95890616E+02                                 1.970593                            1.845089      -1.619258       2.107865                    0.991538       4.122325      12.476931       0.429693       1.377587      -0.685056      -0.033754      -0.011347      -0.003707       0.035803       0.007393      -0.000807       0.000428       0.007736      -0.019902      -0.006963      -0.004709       0.011672              2.039375       2.678815       0.200890       0.176425       1.654326      -0.046738       1.784983          -0.000001
           27              H       1.752743      16.628652      44.018009       0.136403       1.361147 0.10406512E+02  0.10888372E+03                                 2.020566                            1.883862      -1.361118       2.244317                    0.994192       3.631400      10.425651       0.457745       1.278864      -0.710494       0.025179       0.016814      -0.028444       0.041542       0.016159      -0.007053      -0.004719       0.011425      -0.010652      -0.015368      -0.006390       0.021758              2.070912       2.022260       0.198742      -0.299695       1.802722      -0.424211       2.387753          -0.000001
           28              H       2.794168      15.956676       0.945462       0.083906       1.764374 0.13888542E+02  0.15717105E+03                                 2.446916                            2.202532      -1.500069       2.145886                    0.991641       4.271622      13.017774       0.413210       1.309842      -0.701846       0.045223       0.005797      -0.006215       0.046015       0.006841      -0.006276      -0.012942       0.003988      -0.001149      -0.014087      -0.003394       0.017481              2.597568       3.775652       0.154225       0.349347       1.887141       0.059002       2.129912          -0.000001
           29              H       7.294117      16.050312      39.758928       0.093729       1.402374 0.10479915E+02  0.11105033E+03                                 2.135056                            1.938680      -1.332319       2.237386                    0.992887       4.021031      12.039426       0.429792       1.344887      -0.693992      -0.014672       0.010406      -0.043457       0.047033       0.005366      -0.002151      -0.004135       0.002856       0.036029      -0.011732      -0.001717       0.013449              2.246219       2.271980      -0.016881       0.697519       1.794611      -0.192279       2.672066          -0.000001
           30              H       9.501275      16.766352      40.033562       0.126987       1.162214 0.86695048E+01  0.88564122E+02                                 1.947913                            1.811865      -1.575782       2.133735                    0.991449       4.076446      12.414464       0.422235       1.420000      -0.677269       0.018295       0.012507      -0.032046       0.038962       0.000910      -0.003717      -0.002634       0.009393       0.042300      -0.012043      -0.003142       0.015185              2.014804       2.048685       0.310072      -0.290289       1.823990      -0.427924       2.171738          -0.000001
           31              H       9.301001      15.529806      43.905454       0.124438       1.353164 0.10324920E+02  0.10888477E+03                                 2.064080                            1.910161      -1.557748       2.138665                    0.991692       3.999409      11.904416       0.438269       1.325210      -0.697298       0.013176      -0.005580       0.033979       0.036869       0.002724       0.002213      -0.001545      -0.006354       0.021966      -0.008285       0.000464       0.007821              2.134949       2.170745       0.029045       0.436071       1.621878      -0.112668       2.612224          -0.000001
           32              H       7.153235      14.775210      43.473243       0.086390       1.479154 0.11084382E+02  0.11928115E+03                                 2.217287                            1.995947      -1.474930       2.165089                    0.991043       4.184537      12.684014       0.422307       1.347776      -0.692646      -0.015937      -0.019197       0.037854       0.045337       0.004559       0.003959      -0.004150       0.003819       0.040512      -0.012906      -0.001863       0.014770              2.354306       2.557129       0.481101      -0.648884       1.973934      -0.437614       2.531855          -0.000001
           33              H       2.886708      18.969552      39.340224       0.097028       1.579526 0.11775785E+02  0.12773713E+03                                 2.274143                            2.029121      -1.321141       2.244538                    0.992993       3.964822      11.787775       0.430647       1.311165      -0.702432       0.048828      -0.001984       0.007256       0.049404       0.003752       0.008939      -0.003606       0.018146       0.004149      -0.012955      -0.001576       0.014531              2.443108       3.610148       0.161956      -0.102798       1.844787      -0.130974       1.874388          -0.000001
           34              H       1.744456      17.942310      41.060064       0.125596       1.400415 0.10664976E+02  0.11237066E+03                                 2.057124                            1.902043      -1.389260       2.220061                    0.993826       3.764526      10.876043       0.456984       1.272073      -0.710832       0.023068      -0.015756       0.026651       0.038609       0.001723       0.015097      -0.002164       0.014631      -0.001023      -0.013272      -0.005896       0.019168              2.142028       2.080827      -0.184370       0.298694       1.905813      -0.542872       2.439445          -0.000000
           35              H      12.084119      18.864900      39.214162       0.124004       1.320899 0.99910540E+01  0.10507047E+03                                 2.067902                            1.905165      -1.600423       2.115907                    0.991561       4.113045      12.444334       0.427515       1.362338      -0.688748      -0.036419       0.001276      -0.002438       0.036523      -0.006014       0.001753      -0.000301       0.009780      -0.007160      -0.006615      -0.002583       0.009198              2.160072       2.948524       0.018824      -0.002094       1.716563      -0.204900       1.815130          -0.000000
           36              H      13.328580      19.889388      37.548348       0.085372       1.335307 0.97042099E+01  0.10144491E+03                                 2.096700                            1.883615      -1.480787       2.158262                    0.991178       4.211969      12.759522       0.427347       1.371056      -0.686759      -0.024483       0.018930      -0.031604       0.044233       0.001537       0.000965      -0.008568       0.015816       0.007547      -0.013854       0.006749       0.007105              2.263754       2.034010      -0.300350       0.433652       1.938492      -0.672731       2.818760          -0.000001
           37              H       5.488889      11.539260      41.847949       0.088485       1.636033 0.12531180E+02  0.13731121E+03                                 2.272940                            2.052394      -1.384494       2.204531                    0.993153       4.012132      11.777562       0.443436       1.260552      -0.713250       0.000779      -0.008439       0.046354       0.047122       0.003610       0.002040      -0.014345      -0.030249       0.018182      -0.019295      -0.004497       0.023792              2.386933       1.839639      -0.058779      -0.355805       1.945032       0.344383       3.376129          -0.000002
           38              H       5.704356       9.479268      40.780928       0.129371       1.214743 0.90315153E+01  0.90205081E+02                                 1.794640                            1.694490      -1.106576       2.353471                    0.997856       3.359256       9.088568       0.514383       1.192199      -0.731107      -0.004817      -0.028546       0.025389       0.038505       0.003162      -0.006436      -0.013641      -0.005677       0.048991      -0.012461      -0.011911       0.024372              1.812387       1.417631       0.051737      -0.074262       2.309255      -0.218774       1.710276          -0.000001
           39              H       6.345233      11.459394      37.336745       0.132096       1.185684 0.86588060E+01  0.85188632E+02                                 1.736559                            1.636645      -1.090722       2.365389                    0.997842       3.251236       8.601793       0.536661       1.160065      -0.739467       0.006669       0.007380      -0.039138       0.040383       0.003610      -0.003794      -0.014970      -0.011483       0.038667      -0.013256      -0.010025       0.023281              1.763155       1.385399      -0.040089      -0.174371       1.616771       0.138916       2.287295          -0.000001
           40              H       6.052418      13.447782      38.462295       0.097847       1.568127 0.11881749E+02  0.12826576E+03                                 2.225307                            2.014237      -1.091767       2.354348                    0.996497       3.727154      10.802153       0.443102       1.280478      -0.711615       0.010991       0.037845      -0.030848       0.050046       0.008995      -0.009830      -0.004297      -0.015869       0.053009      -0.022213       0.000013       0.022200              2.331901       1.708973       0.066114      -0.021777       3.260001      -0.470941       2.026728          -0.000002
           41              H       6.016507       2.216970      38.691907       0.095004       1.684458 0.13136883E+02  0.14592392E+03                                 2.350596                            2.129393      -1.303563       2.246570                    0.994395       3.970005      11.803978       0.426012       1.294347      -0.707253       0.007629      -0.033906      -0.030213       0.046050       0.001161      -0.010482       0.005257      -0.004030       0.059605      -0.016006      -0.007708       0.023714              2.424251       1.747867      -0.097605      -0.090280       3.415570       0.448330       2.109317          -0.000002
           42              H       6.436392       4.158540      37.539344       0.133699       1.114778 0.79836050E+01  0.76831872E+02                                 1.649433                            1.556140      -1.075201       2.373412                    0.998162       3.194819       8.311747       0.559544       1.137443      -0.744429       0.010802      -0.009300      -0.037233       0.039868      -0.003760      -0.006613       0.015131      -0.009719       0.031870      -0.012282      -0.010650       0.022932              1.678498       1.365907       0.038775      -0.253821       1.505863      -0.135320       2.163724          -0.000001
           43              H       5.546899       6.237810      40.906989       0.132818       1.156495 0.84635604E+01  0.82638575E+02                                 1.688749                            1.602458      -1.100920       2.359308                    0.997740       3.247863       8.507859       0.551347       1.137762      -0.744464      -0.005366       0.031822       0.024839       0.040723      -0.002895      -0.007016       0.013606      -0.009524       0.039752      -0.013345      -0.009561       0.022906              1.697206       1.334982      -0.031961      -0.063377       2.164586       0.210457       1.592051          -0.000001
           44              H       5.158782       4.202604      41.960504       0.093889       1.441315 0.10763156E+02  0.11289630E+03                                 2.064556                            1.885552      -1.036178       2.381789                    0.996512       3.622686      10.213761       0.471408       1.238707      -0.720445      -0.010290       0.006081       0.047482       0.048963      -0.001240      -0.006432       0.009652      -0.030168       0.036436      -0.022366       0.001232       0.021135              2.154200       1.619640       0.055830      -0.314295       1.797054      -0.370666       3.045908          -0.000002
           45              H       8.361785       9.314028      32.492377       0.100668       1.563253 0.11831138E+02  0.12702820E+03                                 2.198899                            1.996050      -1.003581       2.402392                    0.997288       3.578077      10.195770       0.451736       1.262838      -0.717207       0.008653       0.044940      -0.024707       0.052009      -0.001088      -0.004447      -0.001288      -0.044983       0.010994      -0.025049       0.004280       0.020769              2.315761       1.841669       0.353431      -0.354699       2.543722      -0.694575       2.561891          -0.000002
           46              H       7.542733       9.614214      34.644429       0.132565       1.188798 0.87209826E+01  0.85850848E+02                                 1.730387                            1.634917      -1.087832       2.365723                    0.997722       3.253278       8.576035       0.541340       1.149363      -0.742072      -0.001348       0.038179       0.010174       0.039534       0.004276      -0.001411      -0.002954      -0.034986      -0.025925      -0.013907      -0.008730       0.022636              1.751733       1.382071      -0.041804      -0.109408       2.072076       0.337296       1.801053          -0.000001
           47              H       6.900475       5.604390      34.833521       0.133678       1.234072 0.91950498E+01  0.92731232E+02                                 1.854169                            1.740880      -1.105146       2.359913                    0.997897       3.410891       9.431505       0.491382       1.235990      -0.720794      -0.013061      -0.037170       0.011342       0.040998       0.003825      -0.004744       0.000056      -0.033975      -0.040793      -0.017061      -0.007157       0.024218              1.896578       1.575100       0.245799      -0.254237       2.026096      -0.363443       2.088538          -0.000001
           48              H       7.705715       5.447412      32.654457       0.096894       1.617015 0.12508216E+02  0.13818373E+03                                 2.337424                            2.112851      -1.435866       2.189771                    0.992052       4.081140      12.372968       0.414258       1.338362      -0.696614      -0.009048      -0.046440      -0.016331       0.050053       0.012640      -0.002790      -0.006393      -0.030194       0.004211      -0.020401      -0.001010       0.021411              2.456244       1.831867      -0.052633      -0.117613       2.954378       0.773248       2.582487          -0.000002
           49              H       0.558005      26.757864      24.942188       0.090388       1.450105 0.11484907E+02  0.12458848E+03                                 2.177111                            2.025565      -1.501957       2.151394                    0.991314       4.207316      12.769404       0.421463       1.339664      -0.694274       0.027490       0.021602       0.029503       0.045746       0.006067       0.002111       0.001852       0.010743      -0.004172      -0.007526      -0.001939       0.009465              2.232892       2.050891       0.270250       0.391417       2.036341       0.455218       2.611445          -0.000001
           50              H       1.716832      26.185032      22.992735       0.128210       1.215525 0.92671626E+01  0.95890553E+02                                 1.970593                            1.845089      -1.619257       2.107865                    0.991538       4.122324      12.476926       0.429693       1.377587      -0.685056       0.033754       0.011347      -0.003707       0.035803       0.007393       0.000807      -0.000428       0.007736      -0.019902      -0.006963      -0.004709       0.011672              2.039374       2.678814       0.200890      -0.176425       1.654326       0.046738       1.784983          -0.000001
           51              H      12.059257      24.681348      21.507009       0.136403       1.361147 0.10406516E+02  0.10888377E+03                                 2.020566                            1.883862      -1.361118       2.244316                    0.994192       3.631401      10.425652       0.457746       1.278864      -0.710495      -0.025179      -0.016814      -0.028444       0.041542       0.016159       0.007053       0.004719       0.011425      -0.010652      -0.015368      -0.006390       0.021758              2.070911       2.022260       0.198742       0.299695       1.802721       0.424211       2.387753          -0.000001
           52              H      11.017832      25.353324      23.456462       0.083905       1.764375 0.13888548E+02  0.15717114E+03                                 2.446917                            2.202532      -1.500069       2.145886                    0.991641       4.271623      13.017777       0.413210       1.309842      -0.701846      -0.045223      -0.005797      -0.006215       0.046015       0.006841       0.006276       0.012942       0.003988      -0.001149      -0.014087      -0.003394       0.017481              2.597569       3.775653       0.154225      -0.349348       1.887142      -0.059002       2.129913          -0.000001
           53              H       6.517883      25.259688      17.247928       0.093729       1.402373 0.10479906E+02  0.11105022E+03                                 2.135056                            1.938679      -1.332318       2.237386                    0.992887       4.021029      12.039421       0.429792       1.344887      -0.693991       0.014672      -0.010406      -0.043457       0.047033       0.005366       0.002151       0.004135       0.002856       0.036029      -0.011732      -0.001717       0.013449              2.246218       2.271979      -0.016881      -0.697519       1.794610       0.192279       2.672065          -0.000001
           54              H       4.310725      24.543648      17.522562       0.126987       1.162214 0.86695087E+01  0.88564173E+02                                 1.947914                            1.811865      -1.575783       2.133735                    0.991449       4.076447      12.414468       0.422235       1.420000      -0.677269      -0.018295      -0.012507      -0.032046       0.038962       0.000910       0.003717       0.002634       0.009393       0.042300      -0.012043      -0.003142       0.015185              2.014805       2.048685       0.310072       0.290289       1.823990       0.427924       2.171739          -0.000001
           55              H       4.510999      25.780194      21.394454       0.124438       1.353164 0.10324915E+02  0.10888471E+03                                 2.064079                            1.910161      -1.557748       2.138665                    0.991692       3.999408      11.904413       0.438269       1.325210      -0.697298      -0.013176       0.005580       0.033979       0.036869       0.002724      -0.002213       0.001545      -0.006354       0.021966      -0.008285       0.000464       0.007821              2.134949       2.170744       0.029045      -0.436071       1.621878       0.112668       2.612224          -0.000001
           56              H       6.658765      26.534790      20.962243       0.086390       1.479153 0.11084376E+02  0.11928106E+03                                 2.217286                            1.995946      -1.474930       2.165089                    0.991043       4.184536      12.684011       0.422307       1.347776      -0.692646       0.015937       0.019198       0.037854       0.045337       0.004559      -0.003959       0.004150       0.003819       0.040513      -0.012906      -0.001863       0.014770              2.354306       2.557128       0.481101       0.648884       1.973934       0.437614       2.531854          -0.000001
           57              H      10.925292      22.340448      16.829224       0.097027       1.579527 0.11775791E+02  0.12773721E+03                                 2.274144                            2.029122      -1.321142       2.244537                    0.992993       3.964823      11.787778       0.430647       1.311165      -0.702432      -0.048828       0.001984       0.007256       0.049404       0.003752      -0.008939       0.003606       0.018146       0.004149      -0.012955      -0.001576       0.014531              2.443109       3.610150       0.161956       0.102799       1.844788       0.130974       1.874389          -0.000001
           58              H      12.067544      23.367690      18.549064       0.125596       1.400416 0.10664981E+02  0.11237071E+03                                 2.057124                            1.902043      -1.389260       2.220061                    0.993826       3.764527      10.876045       0.456984       1.272073      -0.710832      -0.023068       0.015756       0.026651       0.038609       0.001723      -0.015097       0.002164       0.014631      -0.001023      -0.013272      -0.005896       0.019168              2.142028       2.080827      -0.184370      -0.298694       1.905813       0.542872       2.439445          -0.000000
           59              H       1.727881      22.445100      16.703162       0.124004       1.320899 0.99910518E+01  0.10507044E+03                                 2.067902                            1.905165      -1.600423       2.115907                    0.991561       4.113045      12.444335       0.427515       1.362339      -0.688748       0.036419      -0.001276      -0.002438       0.036523      -0.006014      -0.001753       0.000301       0.009780      -0.007160      -0.006615      -0.002583       0.009198              2.160072       2.948524       0.018824       0.002094       1.716563       0.204900       1.815130          -0.000001
           60              H       0.483420      21.420612      15.037348       0.085372       1.335307 0.97042152E+01  0.10144497E+03                                 2.096700                            1.883615      -1.480788       2.158262                    0.991178       4.211970      12.759523       0.427347       1.371056      -0.686759       0.024483      -0.018930      -0.031604       0.044233       0.001537      -0.000965       0.008568       0.015816       0.007547      -0.013854       0.006749       0.007105              2.263754       2.034010      -0.300350      -0.433652       1.938492       0.672731       2.818760          -0.000001
           61              H       8.323111       2.230740      19.336949       0.088485       1.636032 0.12531179E+02  0.13731118E+03                                 2.272939                            2.052394      -1.384494       2.204531                    0.993153       4.012132      11.777561       0.443436       1.260552      -0.713250      -0.000779       0.008439       0.046354       0.047122       0.003610      -0.002040       0.014345      -0.030249       0.018182      -0.019295      -0.004497       0.023792              2.386933       1.839639      -0.058779       0.355805       1.945032      -0.344383       3.376129          -0.000002
           62              H       8.107644       4.290732      18.269928       0.129371       1.214744 0.90315212E+01  0.90205156E+02                                 1.794640                            1.694491      -1.106577       2.353471                    0.997856       3.359257       9.088572       0.514383       1.192199      -0.731107       0.004817       0.028546       0.025389       0.038505       0.003162       0.006436       0.013641      -0.005677       0.048991      -0.012461      -0.011911       0.024372              1.812388       1.417631       0.051737       0.074262       2.309256       0.218774       1.710277          -0.000001
           63              H       7.466767       2.310606      14.825745       0.132096       1.185683 0.86588000E+01  0.85188557E+02                                 1.736558                            1.636644      -1.090722       2.365388                    0.997842       3.251235       8.601789       0.536661       1.160065      -0.739467      -0.006669      -0.007380      -0.039138       0.040383       0.003610       0.003794       0.014970      -0.011483       0.038667      -0.013256      -0.010025       0.023281              1.763154       1.385399      -0.040089       0.174371       1.616770      -0.138916       2.287294          -0.000001
           64              H       7.759582       0.322218      15.951295       0.097847       1.568125 0.11881737E+02  0.12826559E+03                                 2.225306                            2.014236      -1.091766       2.354348                    0.996497       3.727152      10.802146       0.443102       1.280478      -0.711615      -0.010991      -0.037845      -0.030848       0.050046       0.008995       0.009830       0.004297      -0.015869       0.053009      -0.022213       0.000013       0.022200              2.331900       1.708973       0.066114       0.021777       3.259999       0.470940       2.026727          -0.000002
           65              H       7.795493      11.553030      16.180907       0.095004       1.684458 0.13136883E+02  0.14592392E+03                                 2.350596                            2.129393      -1.303563       2.246570                    0.994395       3.970005      11.803977       0.426012       1.294346      -0.707253      -0.007629       0.033906      -0.030213       0.046050       0.001161       0.010482      -0.005257      -0.004030       0.059605      -0.016006      -0.007708       0.023714              2.424251       1.747866      -0.097605       0.090280       3.415570      -0.448330       2.109317          -0.000002
           66              H       7.375608       9.611460      15.028344       0.133699       1.114779 0.79836141E+01  0.76831981E+02                                 1.649434                            1.556141      -1.075202       2.373412                    0.998162       3.194821       8.311753       0.559544       1.137443      -0.744429      -0.010802       0.009300      -0.037233       0.039868      -0.003760       0.006613      -0.015131      -0.009719       0.031870      -0.012282      -0.010650       0.022932              1.678499       1.365908       0.038775       0.253822       1.505864       0.135320       2.163725          -0.000001
           67              H       8.265101       7.532190      18.395989       0.132818       1.156495 0.84635631E+01  0.82638603E+02                                 1.688749                            1.602458      -1.100921       2.359308                    0.997740       3.247864       8.507860       0.551347       1.137762      -0.744465       0.005366      -0.031822       0.024839       0.040723      -0.002895       0.007016      -0.013606      -0.009524       0.039752      -0.013345      -0.009561       0.022906              1.697206       1.334982      -0.031961       0.063377       2.164586      -0.210457       1.592051          -0.000001
           68              H       8.653218       9.567396      19.449504       0.093889       1.441314 0.10763149E+02  0.11289622E+03                                 2.064555                            1.885551      -1.036178       2.381790                    0.996512       3.622685      10.213756       0.471409       1.238707      -0.720445       0.010290      -0.006081       0.047482       0.048963      -0.001240       0.006432      -0.009652      -0.030168       0.036436      -0.022366       0.001232       0.021135              2.154199       1.619639       0.055830       0.314295       1.797053       0.370666       3.045906          -0.000002
           69              H       5.450215       4.455972       9.981377       0.100668       1.563253 0.11831141E+02  0.12702825E+03                                 2.198899                            1.996051      -1.003581       2.402392                    0.997288       3.578077      10.195772       0.451736       1.262839      -0.717207      -0.008653      -0.044940      -0.024707       0.052009      -0.001088       0.004447       0.001288      -0.044983       0.010994      -0.025049       0.004280       0.020769              2.315762       1.841670       0.353432       0.354699       2.543723       0.694575       2.561892          -0.000002
           70              H       6.269267       4.155786      12.133429       0.132565       1.188799 0.87209899E+01  0.85850938E+02                                 1.730388                            1.634918      -1.087833       2.365722                    0.997722       3.253279       8.576039       0.541339       1.149363      -0.742072       0.001348      -0.038179       0.010174       0.039534       0.004276       0.001411       0.002954      -0.034986      -0.025925      -0.013906      -0.008730       0.022636              1.751734       1.382071      -0.041804       0.109408       2.072077      -0.337296       1.801054          -0.000001
           71              H       6.911525       8.165610      12.322521       0.133678       1.234073 0.91950573E+01  0.92731329E+02                                 1.854170                            1.740881      -1.105148       2.359913                    0.997897       3.410892       9.431510       0.491382       1.235990      -0.720794       0.013061       0.037170       0.011342       0.040998       0.003825       0.004744      -0.000056      -0.033975      -0.040793      -0.017061      -0.007157       0.024218              1.896579       1.575100       0.245799       0.254237       2.026097       0.363443       2.088539          -0.000001
           72              H       6.106285       8.322588      10.143457       0.096894       1.617014 0.12508207E+02  0.13818360E+03                                 2.337422                            2.112850      -1.435866       2.189772                    0.992052       4.081139      12.372960       0.414258       1.338361      -0.696614       0.009048       0.046440      -0.016331       0.050053       0.012640       0.002790       0.006393      -0.030194       0.004210      -0.020401      -0.001010       0.021411              2.456242       1.831866      -0.052633       0.117613       2.954375      -0.773247       2.582485          -0.000001
           73              H       6.347995      12.987864      20.079812       0.090388       1.450105 0.11484908E+02  0.12458849E+03                                 2.177111                            2.025565      -1.501957       2.151394                    0.991314       4.207316      12.769406       0.421463       1.339665      -0.694274      -0.027490       0.021602      -0.029503       0.045746      -0.006067       0.002111      -0.001852       0.010743      -0.004172      -0.007526      -0.001939       0.009465              2.232893       2.050892      -0.270250       0.391417       2.036341      -0.455218       2.611446          -0.000001
           74              H       5.189168      12.415032      22.029265       0.128210       1.215525 0.92671640E+01  0.95890570E+02                                 1.970593                            1.845089      -1.619258       2.107865                    0.991538       4.122324      12.476926       0.429693       1.377587      -0.685056      -0.033754       0.011347       0.003707       0.035803      -0.007393       0.000807       0.000428       0.007736      -0.019902      -0.006963      -0.004709       0.011672              2.039374       2.678814      -0.200890      -0.176425       1.654326      -0.046738       1.784983          -0.000001
           75              H       8.658743      10.911348      23.514991       0.136403       1.361147 0.10406517E+02  0.10888377E+03                                 2.020566                            1.883863      -1.361118       2.244316                    0.994192       3.631401      10.425654       0.457745       1.278864      -0.710495       0.025179      -0.016814       0.028444       0.041542      -0.016159       0.007053      -0.004719       0.011425      -0.010652      -0.015368      -0.006390       0.021758              2.070912       2.022260      -0.198742       0.299695       1.802722      -0.424211       2.387753          -0.000001
           76              H       9.700168      11.583324      21.565538       0.083905       1.764375 0.13888546E+02  0.15717111E+03                                 2.446916                            2.202532      -1.500069       2.145886                    0.991641       4.271623      13.017777       0.413210       1.309842      -0.701846       0.045223      -0.005797       0.006215       0.046015      -0.006841       0.006276      -0.012942       0.003988      -0.001149      -0.014087      -0.003393       0.017481              2.597569       3.775653      -0.154225      -0.349348       1.887142       0.059002       2.129913          -0.000001
           77              H       0.388117      11.489688      27.774072       0.093729       1.402374 0.10479906E+02  0.11105021E+03                                 2.135055                            1.938679      -1.332318       2.237386                    0.992887       4.021029      12.039418       0.429792       1.344887      -0.693992      -0.014672      -0.010406       0.043457       0.047033      -0.005366       0.002151      -0.004135       0.002855       0.036029      -0.011732      -0.001717       0.013449              2.246218       2.271979       0.016881      -0.697519       1.794610      -0.192279       2.672064          -0.000001
           78              H       2.595275      10.773648      27.499438       0.126988       1.162214 0.86695021E+01  0.88564087E+02                                 1.947913                            1.811864      -1.575782       2.133735                    0.991449       4.076445      12.414460       0.422235       1.420000      -0.677269       0.018295      -0.012507       0.032046       0.038962      -0.000910       0.003717      -0.002634       0.009393       0.042300      -0.012043      -0.003142       0.015185              2.014803       2.048684      -0.310071       0.290289       1.823989      -0.427924       2.171737          -0.000000
           79              H       2.395001      12.010194      23.627546       0.124438       1.353165 0.10324921E+02  0.10888478E+03                                 2.064079                            1.910161      -1.557748       2.138665                    0.991692       3.999409      11.904414       0.438270       1.325209      -0.697298       0.013176       0.005580      -0.033979       0.036869      -0.002724      -0.002213      -0.001545      -0.006354       0.021966      -0.008285       0.000464       0.007821              2.134949       2.170744      -0.029045      -0.436071       1.621878      -0.112668       2.612224          -0.000001
           80              H       0.247235      12.764790      24.059757       0.086390       1.479154 0.11084383E+02  0.11928116E+03                                 2.217287                            1.995946      -1.474930       2.165089                    0.991043       4.184537      12.684013       0.422307       1.347775      -0.692646      -0.015937       0.019197      -0.037854       0.045337      -0.004559      -0.003959      -0.004150       0.003819       0.040513      -0.012906      -0.001863       0.014770              2.354306       2.557129      -0.481101       0.648884       1.973934      -0.437614       2.531855          -0.000001
           81              H       9.792708       8.570448      28.192776       0.097028       1.579526 0.11775780E+02  0.12773707E+03                                 2.274143                            2.029121      -1.321141       2.244538                    0.992993       3.964821      11.787773       0.430647       1.311165      -0.702432       0.048828       0.001984      -0.007256       0.049404      -0.003752      -0.008939      -0.003606       0.018146       0.004149      -0.012955      -0.001576       0.014531              2.443108       3.610148      -0.161956       0.102798       1.844787      -0.130974       1.874388          -0.000001
           82              H       8.650456       9.597690      26.472936       0.125596       1.400415 0.10664976E+02  0.11237066E+03                                 2.057124                            1.902043      -1.389260       2.220061                    0.993826       3.764526      10.876043       0.456984       1.272073      -0.710832       0.023068       0.015756      -0.026651       0.038609      -0.001723      -0.015097      -0.002164       0.014631      -0.001023      -0.013272      -0.005896       0.019168              2.142028       2.080827       0.184370      -0.298694       1.905813      -0.542872       2.439445          -0.000000
           83              H       5.178119       8.675100      28.318838       0.124004       1.320899 0.99910468E+01  0.10507038E+03                                 2.067902                            1.905164      -1.600423       2.115907                    0.991561       4.113044      12.444332       0.427515       1.362339      -0.688748      -0.036419      -0.001276       0.002438       0.036523       0.006014      -0.001753      -0.000301       0.009780      -0.007160      -0.006615      -0.002583       0.009198              2.160072       2.948524      -0.018824       0.002094       1.716563      -0.204900       1.815129          -0.000001
           84              H       6.422580       7.650612      29.984652       0.085371       1.335308 0.97042181E+01  0.10144501E+03                                 2.096701                            1.883615      -1.480788       2.158262                    0.991178       4.211971      12.759527       0.427347       1.371056      -0.686759      -0.024483      -0.018930       0.031604       0.044233      -0.001537      -0.000965      -0.008568       0.015816       0.007547      -0.013854       0.006749       0.007105              2.263755       2.034011       0.300350      -0.433653       1.938493      -0.672732       2.818761          -0.000001
           85              H      12.394889      16.000740      25.685051       0.088485       1.636033 0.12531180E+02  0.13731121E+03                                 2.272939                            2.052394      -1.384494       2.204531                    0.993153       4.012132      11.777561       0.443436       1.260552      -0.713250       0.000779       0.008439      -0.046354       0.047122      -0.003610      -0.002040      -0.014345      -0.030249       0.018182      -0.019295      -0.004497       0.023792              2.386933       1.839639       0.058779       0.355805       1.945032       0.344383       3.376129          -0.000002
           86              H      12.610356      18.060732      26.752072       0.129370       1.214745 0.90315306E+01  0.90205269E+02                                 1.794641                            1.694491      -1.106578       2.353470                    0.997856       3.359259       9.088577       0.514383       1.192199      -0.731107      -0.004817       0.028546      -0.025389       0.038505      -0.003162       0.006436      -0.013641      -0.005677       0.048991      -0.012461      -0.011911       0.024372              1.812389       1.417632      -0.051737       0.074262       2.309257      -0.218775       1.710277          -0.000001
           87              H      13.251233      16.080606      30.196255       0.132096       1.185683 0.86588000E+01  0.85188558E+02                                 1.736558                            1.636644      -1.090722       2.365389                    0.997842       3.251235       8.601789       0.536661       1.160065      -0.739467       0.006669      -0.007380       0.039138       0.040383      -0.003610       0.003794      -0.014970      -0.011483       0.038667      -0.013256      -0.010025       0.023281              1.763154       1.385399       0.040089       0.174371       1.616770       0.138916       2.287294          -0.000001
           88              H      12.958418      14.092218      29.070705       0.097847       1.568125 0.11881732E+02  0.12826553E+03                                 2.225306                            2.014236      -1.091766       2.354348                    0.996497       3.727151      10.802143       0.443102       1.280479      -0.711615       0.010991      -0.037845       0.030848       0.050046      -0.008995       0.009830      -0.004297      -0.015869       0.053009      -0.022213       0.000013       0.022200              2.331899       1.708973      -0.066114       0.021777       3.259998      -0.470940       2.026727          -0.000002
           89              H      12.922507      25.323030      28.841093       0.095004       1.684461 0.13136906E+02  0.14592425E+03                                 2.350599                            2.129395      -1.303564       2.246569                    0.994395       3.970008      11.803991       0.426011       1.294347      -0.707253       0.007629       0.033906       0.030213       0.046050      -0.001161       0.010482       0.005257      -0.004030       0.059605      -0.016006      -0.007708       0.023714              2.424254       1.747868       0.097605       0.090280       3.415574       0.448330       2.109319          -0.000002
           90              H      13.342392      23.381460      29.993656       0.133699       1.114779 0.79836169E+01  0.76832021E+02                                 1.649435                            1.556142      -1.075202       2.373412                    0.998162       3.194821       8.311756       0.559543       1.137444      -0.744429       0.010802       0.009300       0.037233       0.039868       0.003760       0.006613       0.015131      -0.009719       0.031870      -0.012282      -0.010650       0.022932              1.678500       1.365908      -0.038775       0.253822       1.505864      -0.135321       2.163727          -0.000001
           91              H      12.452899      21.302190      26.626011       0.132818       1.156496 0.84635690E+01  0.82638676E+02                                 1.688750                            1.602459      -1.100921       2.359307                    0.997740       3.247865       8.507864       0.551347       1.137762      -0.744465      -0.005366      -0.031822      -0.024839       0.040723       0.002895       0.007016       0.013606      -0.009524       0.039752      -0.013345      -0.009561       0.022906              1.697207       1.334982       0.031961       0.063377       2.164587       0.210457       1.592052          -0.000001
           92              H      12.064782      23.337396      25.572496       0.093889       1.441315 0.10763157E+02  0.11289631E+03                                 2.064555                            1.885551      -1.036178       2.381789                    0.996512       3.622687      10.213760       0.471409       1.238706      -0.720445      -0.010290      -0.006081      -0.047482       0.048963       0.001240       0.006432       0.009652      -0.030168       0.036436      -0.022366       0.001232       0.021135              2.154199       1.619639      -0.055830       0.314295       1.797053      -0.370666       3.045906          -0.000002
           93              H       1.455785      18.225972      35.040623       0.100668       1.563251 0.11831126E+02  0.12702804E+03                                 2.198897                            1.996050      -1.003580       2.402392                    0.997288       3.578075      10.195763       0.451736       1.262839      -0.717207       0.008653      -0.044940       0.024707       0.052009       0.001088       0.004447      -0.001288      -0.044983       0.010994      -0.025049       0.004280       0.020769              2.315759       1.841669      -0.353431       0.354699       2.543720      -0.694574       2.561889          -0.000002
           94              H       0.636733      17.925786      32.888571       0.132565       1.188799 0.87209892E+01  0.85850927E+02                                 1.730388                            1.634917      -1.087833       2.365722                    0.997722       3.253279       8.576038       0.541340       1.149363      -0.742072      -0.001348      -0.038179      -0.010174       0.039534      -0.004276       0.001411      -0.002954      -0.034986      -0.025925      -0.013906      -0.008730       0.022636              1.751733       1.382071       0.041804       0.109408       2.072076       0.337296       1.801053          -0.000001
           95              H      -0.005525      21.935610      32.699479       0.133678       1.234072 0.91950519E+01  0.92731266E+02                                 1.854170                            1.740881      -1.105147       2.359913                    0.997897       3.410891       9.431508       0.491382       1.235990      -0.720794      -0.013061       0.037170      -0.011342       0.040998      -0.003825       0.004744       0.000056      -0.033975      -0.040793      -0.017061      -0.007157       0.024217              1.896579       1.575100      -0.245799       0.254237       2.026097      -0.363443       2.088539          -0.000001
           96              H       0.799715      22.092588      34.878543       0.096894       1.617015 0.12508213E+02  0.13818369E+03                                 2.337423                            2.112850      -1.435866       2.189772                    0.992052       4.081140      12.372964       0.414258       1.338361      -0.696614      -0.009048       0.046440       0.016331       0.050053      -0.012640       0.002790      -0.006393      -0.030194       0.004211      -0.020401      -0.001010       0.021411              2.456243       1.831867       0.052633       0.117613       2.954376       0.773248       2.582485          -0.000001
           97              H       7.464005       0.782136      42.590812       0.090388       1.450105 0.11484909E+02  0.12458850E+03                                 2.177111                            2.025565      -1.501957       2.151394                    0.991314       4.207316      12.769405       0.421463       1.339664      -0.694274       0.027490      -0.021602      -0.029503       0.045746      -0.006067      -0.002111       0.001852       0.010743      -0.004172      -0.007526      -0.001939       0.009465              2.232893       2.050891      -0.270250      -0.391417       2.036341       0.455218       2.611446          -0.000001
           98              H       8.622832       1.354968      44.540265       0.128210       1.215524 0.92671577E+01  0.95890491E+02                                 1.970592                            1.845088      -1.619257       2.107865                    0.991538       4.122323      12.476923       0.429693       1.377587      -0.685056       0.033754      -0.011347       0.003707       0.035803      -0.007393      -0.000807      -0.000428       0.007736      -0.019902      -0.006963      -0.004709       0.011672              2.039374       2.678813      -0.200890       0.176425       1.654326       0.046738       1.784983          -0.000001
           99              H       5.153257       2.858652       1.003991       0.136403       1.361148 0.10406521E+02  0.10888382E+03                                 2.020566                            1.883863      -1.361118       2.244316                    0.994192       3.631402      10.425655       0.457746       1.278863      -0.710495      -0.025179       0.016814       0.028444       0.041542      -0.016159      -0.007053       0.004719       0.011425      -0.010652      -0.015368      -0.006390       0.021758              2.070912       2.022260      -0.198742      -0.299695       1.802722       0.424211       2.387753          -0.000001
          100              H       4.111832       2.186676      44.076538       0.083906       1.764374 0.13888541E+02  0.15717105E+03                                 2.446916                            2.202532      -1.500069       2.145886                    0.991641       4.271622      13.017775       0.413210       1.309842      -0.701846      -0.045223       0.005797       0.006215       0.046015      -0.006841      -0.006276       0.012942       0.003988      -0.001149      -0.014087      -0.003394       0.017481              2.597569       3.775652      -0.154225       0.349348       1.887142      -0.059002       2.129912          -0.000001
          101              H      13.423883       2.280312       5.263072       0.093729       1.402374 0.10479913E+02  0.11105032E+03                                 2.135056                            1.938680      -1.332319       2.237385                    0.992887       4.021031      12.039428       0.429792       1.344887      -0.693991       0.014672       0.010406       0.043457       0.047033      -0.005366      -0.002151       0.004135       0.002856       0.036029      -0.011732      -0.001717       0.013449              2.246219       2.271980       0.016881       0.697520       1.794611       0.192279       2.672066          -0.000001
          102              H      11.216725       2.996352       4.988438       0.126988       1.162214 0.86695087E+01  0.88564173E+02                                 1.947913                            1.811865      -1.575783       2.133735                    0.991449       4.076447      12.414468       0.422235       1.420000      -0.677269      -0.018295       0.012507       0.032046       0.038962      -0.000910      -0.003717       0.002634       0.009393       0.042300      -0.012043      -0.003142       0.015185              2.014804       2.048685      -0.310072      -0.290289       1.823990       0.427924       2.171738          -0.000001
          103              H      11.416999       1.759806       1.116546       0.124438       1.353164 0.10324915E+02  0.10888471E+03                                 2.064079                            1.910161      -1.557748       2.138665                    0.991692       3.999408      11.904413       0.438269       1.325210      -0.697298      -0.013176      -0.005580      -0.033979       0.036869      -0.002724       0.002213       0.001545      -0.006354       0.021966      -0.008285       0.000464       0.007821              2.134949       2.170744      -0.029045       0.436071       1.621878       0.112668       2.612224          -0.000001
          104              H      13.564765       1.005210       1.548757       0.086390       1.479154 0.11084382E+02  0.11928115E+03                                 2.217286                            1.995946      -1.474930       2.165089                    0.991043       4.184537      12.684011       0.422307       1.347775      -0.692646       0.015937      -0.019198      -0.037854       0.045337      -0.004559       0.003959       0.004150       0.003819       0.040513      -0.012906      -0.001863       0.014770              2.354305       2.557128      -0.481100      -0.648884       1.973934       0.437614       2.531854          -0.000001
          105              H       4.019292       5.199552       5.681776       0.097027       1.579527 0.11775792E+02  0.12773723E+03                                 2.274145                            2.029122      -1.321142       2.244537                    0.992993       3.964823      11.787780       0.430647       1.311165      -0.702432      -0.048828      -0.001984      -0.007256       0.049404      -0.003752       0.008939       0.003606       0.018146       0.004149      -0.012955      -0.001576       0.014531              2.443109       3.610151      -0.161956      -0.102799       1.844788       0.130974       1.874389          -0.000001
          106              H       5.161544       4.172310       3.961936       0.125596       1.400415 0.10664975E+02  0.11237063E+03                                 2.057123                            1.902042      -1.389260       2.220061                    0.993826       3.764526      10.876041       0.456984       1.272073      -0.710832      -0.023068      -0.015756      -0.026651       0.038609      -0.001723       0.015097       0.002164       0.014631      -0.001023      -0.013272      -0.005896       0.019168              2.142028       2.080826       0.184369       0.298694       1.905813       0.542872       2.439444          -0.000000
          107              H       8.633881       5.094900       5.807838       0.124004       1.320899 0.99910540E+01  0.10507047E+03                                 2.067902                            1.905165      -1.600423       2.115907                    0.991561       4.113045      12.444334       0.427515       1.362338      -0.688748       0.036419       0.001276       0.002438       0.036523       0.006014       0.001753       0.000301       0.009780      -0.007160      -0.006615      -0.002583       0.009198              2.160072       2.948524      -0.018824      -0.002094       1.716563       0.204900       1.815130          -0.000001
          108              H       7.389420       6.119388       7.473652       0.085372       1.335308 0.97042186E+01  0.10144502E+03                                 2.096700                            1.883615      -1.480788       2.158262                    0.991178       4.211971      12.759528       0.427347       1.371056      -0.686759       0.024483       0.018930       0.031604       0.044233      -0.001537       0.000965       0.008568       0.015816       0.007547      -0.013854       0.006749       0.007105              2.263755       2.034011       0.300350       0.433653       1.938493       0.672731       2.818761          -0.000001
          109              H       1.417111      25.309260       3.174051       0.088485       1.636032 0.12531177E+02  0.13731115E+03                                 2.272939                            2.052393      -1.384493       2.204531                    0.993153       4.012132      11.777559       0.443437       1.260552      -0.713251      -0.000779      -0.008439      -0.046354       0.047122      -0.003610       0.002040       0.014345      -0.030249       0.018182      -0.019295      -0.004497       0.023792              2.386932       1.839638       0.058779      -0.355804       1.945031      -0.344383       3.376127          -0.000002
          110              H       1.201644      23.249268       4.241072       0.129371       1.214744 0.90315208E+01  0.90205148E+02                                 1.794640                            1.694491      -1.106577       2.353471                    0.997856       3.359257       9.088571       0.514383       1.192199      -0.731107       0.004817      -0.028546      -0.025389       0.038505      -0.003162      -0.006436       0.013641      -0.005677       0.048991      -0.012461      -0.011911       0.024372              1.812388       1.417631      -0.051737      -0.074262       2.309255       0.218774       1.710276          -0.000001
          111              H       0.560767      25.229394       7.685255       0.132096       1.185684 0.86588079E+01  0.85188657E+02                                 1.736559                            1.636645      -1.090722       2.365388                    0.997842       3.251236       8.601794       0.536661       1.160065      -0.739467      -0.006669       0.007380       0.039138       0.040383      -0.003610      -0.003794       0.014970      -0.011483       0.038667      -0.013256      -0.010025       0.023281              1.763155       1.385400       0.040089      -0.174371       1.616771      -0.138916       2.287296          -0.000001
          112              H       0.853582      27.217782       6.559705       0.097847       1.568127 0.11881752E+02  0.12826580E+03                                 2.225308                            2.014238      -1.091767       2.354348                    0.996497       3.727154      10.802156       0.443102       1.280479      -0.711615      -0.010991       0.037845       0.030848       0.050046      -0.008995      -0.009830       0.004297      -0.015869       0.053009      -0.022213       0.000013       0.022200              2.331902       1.708974      -0.066114      -0.021777       3.260003       0.470941       2.026729          -0.000002
          113              H       0.889493      15.986970       6.330093       0.095004       1.684458 0.13136878E+02  0.14592386E+03                                 2.350596                            2.129393      -1.303563       2.246570                    0.994395       3.970004      11.803975       0.426011       1.294347      -0.707253      -0.007629      -0.033906       0.030213       0.046050      -0.001161      -0.010482      -0.005257      -0.004030       0.059605      -0.016006      -0.007708       0.023714              2.424251       1.747866       0.097605      -0.090280       3.415570      -0.448330       2.109317          -0.000002
          114              H       0.469608      17.928540       7.482656       0.133699       1.114778 0.79836084E+01  0.76831911E+02                                 1.649433                            1.556140      -1.075201       2.373412                    0.998162       3.194820       8.311749       0.559544       1.137443      -0.744429      -0.010802      -0.009300       0.037233       0.039868       0.003760      -0.006613      -0.015131      -0.009719       0.031870      -0.012282      -0.010650       0.022932              1.678498       1.365907      -0.038775      -0.253821       1.505863       0.135320       2.163724          -0.000001
          115              H       1.359101      20.007810       4.115011       0.132818       1.156495 0.84635591E+01  0.82638554E+02                                 1.688749                            1.602458      -1.100920       2.359308                    0.997740       3.247863       8.507857       0.551347       1.137762      -0.744465       0.005366       0.031822      -0.024839       0.040723       0.002895      -0.007016      -0.013606      -0.009524       0.039752      -0.013345      -0.009561       0.022906              1.697206       1.334981       0.031961      -0.063377       2.164585      -0.210457       1.592051          -0.000001
          116              H       1.747218      17.972604       3.061496       0.093889       1.441314 0.10763147E+02  0.11289618E+03                                 2.064554                            1.885551      -1.036178       2.381790                    0.996512       3.622685      10.213754       0.471409       1.238706      -0.720445       0.010290       0.006081      -0.047482       0.048963       0.001240      -0.006432      -0.009652      -0.030168       0.036436      -0.022366       0.001232       0.021135              2.154199       1.619638      -0.055830      -0.314294       1.797052       0.370666       3.045905          -0.000002
          117              H      12.356215      23.084028      12.529623       0.100668       1.563253 0.11831144E+02  0.12702829E+03                                 2.198900                            1.996052      -1.003581       2.402392                    0.997288       3.578077      10.195773       0.451736       1.262839      -0.717207      -0.008653       0.044940       0.024707       0.052009       0.001088      -0.004447       0.001288      -0.044983       0.010994      -0.025049       0.004280       0.020769              2.315762       1.841670      -0.353432      -0.354699       2.543723       0.694575       2.561892          -0.000002
          118              H      13.175267      23.384214      10.377571       0.132565       1.188798 0.87209846E+01  0.85850874E+02                                 1.730387                            1.634917      -1.087832       2.365723                    0.997722       3.253278       8.576036       0.541339       1.149363      -0.742072       0.001348       0.038179      -0.010174       0.039534      -0.004276      -0.001411       0.002954      -0.034986      -0.025925      -0.013907      -0.008730       0.022636              1.751733       1.382071       0.041804      -0.109408       2.072076      -0.337296       1.801053          -0.000001
          119              H       0.005525      19.374390      10.188479       0.133678       1.234072 0.91950515E+01  0.92731255E+02                                 1.854169                            1.740880      -1.105147       2.359913                    0.997897       3.410891       9.431506       0.491382       1.235990      -0.720794       0.013061      -0.037170      -0.011342       0.040998      -0.003825      -0.004744      -0.000056      -0.033975      -0.040793      -0.017061      -0.007157       0.024217              1.896578       1.575100      -0.245799      -0.254237       2.026096       0.363443       2.088538          -0.000001
          120              H      13.012285      19.217412      12.367543       0.096894       1.617015 0.12508217E+02  0.13818373E+03                                 2.337424                            2.112851      -1.435866       2.189771                    0.992052       4.081140      12.372966       0.414258       1.338362      -0.696614       0.009048      -0.046440       0.016331       0.050053      -0.012640      -0.002790       0.006393      -0.030194       0.004210      -0.020401      -0.001010       0.021411              2.456244       1.831867       0.052633      -0.117613       2.954377      -0.773248       2.582486          -0.000002
          121              H       0.558005      12.987864      42.590812       0.090388       1.450106 0.11484914E+02  0.12458856E+03                                 2.177111                            2.025565      -1.501957       2.151394                    0.991314       4.207317      12.769408       0.421463       1.339664      -0.694274       0.027490       0.021602      -0.029503       0.045746       0.006067      -0.002111      -0.001852       0.010743      -0.004172      -0.007526      -0.001939       0.009465              2.232893       2.050892       0.270250      -0.391417       2.036341      -0.455218       2.611446          -0.000001
          122              H       1.716832      12.415032      44.540265       0.128210       1.215525 0.92671626E+01  0.95890553E+02                                 1.970593                            1.845089      -1.619257       2.107865                    0.991538       4.122324      12.476926       0.429693       1.377587      -0.685056       0.033754       0.011347       0.003707       0.035803       0.007393      -0.000807       0.000428       0.007736      -0.019902      -0.006963      -0.004709       0.011672              2.039374       2.678813       0.200890       0.176425       1.654326      -0.046738       1.784983          -0.000001
          123              H      12.059257      10.911348       1.003991       0.136403       1.361147 0.10406515E+02  0.10888374E+03                                 2.020566                            1.883862      -1.361118       2.244316                    0.994192       3.631401      10.425651       0.457746       1.278863      -0.710495      -0.025179      -0.016814       0.028444       0.041542       0.016159      -0.007053      -0.004719       0.011425      -0.010652      -0.015368      -0.006390       0.021758              2.070911       2.022259       0.198742      -0.299695       1.802721      -0.424211       2.387752          -0.000001
          124              H      11.017832      11.583324      44.076538       0.083906       1.764374 0.13888542E+02  0.15717105E+03                                 2.446916                            2.202532      -1.500069       2.145886                    0.991641       4.271622      13.017773       0.413210       1.309842      -0.701846      -0.045223      -0.005797       0.006215       0.046015       0.006841      -0.006276      -0.012942       0.003988      -0.001149      -0.014087      -0.003394       0.017481              2.597568       3.775651       0.154225       0.349347       1.887141       0.059002       2.129912          -0.000001
          125              H       6.517883      11.489688       5.263072       0.093729       1.402374 0.10479914E+02  0.11105032E+03                                 2.135056                            1.938680      -1.332319       2.237386                    0.992887       4.021031      12.039427       0.429792       1.344887      -0.693992       0.014672      -0.010406       0.043457       0.047033       0.005366      -0.002151      -0.004135       0.002856       0.036029      -0.011732      -0.001717       0.013449              2.246219       2.271980      -0.016881       0.697519       1.794611      -0.192279       2.672066          -0.000001
          126              H       4.310725      10.773648       4.988438       0.126987       1.162215 0.86695131E+01  0.88564225E+02                                 1.947914                            1.811865      -1.575783       2.133735                    0.991449       4.076448      12.414470       0.422235       1.420000      -0.677269      -0.018295      -0.012507       0.032046       0.038962       0.000910      -0.003717      -0.002634       0.009393       0.042300      -0.012043      -0.003142       0.015185              2.014805       2.048686       0.310072      -0.290289       1.823990      -0.427924       2.171739          -0.000001
          127              H       4.510999      12.010194       1.116546       0.124438       1.353163 0.10324907E+02  0.10888461E+03                                 2.064079                            1.910160      -1.557747       2.138666                    0.991692       3.999407      11.904409       0.438269       1.325210      -0.697298      -0.013176       0.005580      -0.033979       0.036869       0.002724       0.002213      -0.001545      -0.006354       0.021966      -0.008285       0.000464       0.007821              2.134948       2.170743       0.029045       0.436071       1.621877      -0.112668       2.612223          -0.000001
          128              H       6.658765      12.764790       1.548757       0.086390       1.479153 0.11084376E+02  0.11928106E+03                                 2.217286                            1.995946      -1.474930       2.165089                    0.991043       4.184536      12.684011       0.422307       1.347776      -0.692646       0.015937       0.019198      -0.037854       0.045337       0.004559       0.003959      -0.004150       0.003819       0.040513      -0.012906      -0.001863       0.014770              2.354305       2.557128       0.481101      -0.648884       1.973934      -0.437614       2.531854          -0.000001
          129              H      10.925292       8.570448       5.681776       0.097028       1.579527 0.11775786E+02  0.12773715E+03                                 2.274144                            2.029121      -1.321142       2.244537                    0.992993       3.964822      11.787777       0.430647       1.311165      -0.702432      -0.048828       0.001984      -0.007256       0.049404       0.003752       0.008939      -0.003606       0.018146       0.004149      -0.012955      -0.001576       0.014531              2.443108       3.610149       0.161956      -0.102798       1.844788      -0.130974       1.874389          -0.000001
          130              H      12.067544       9.597690       3.961936       0.125596       1.400415 0.10664970E+02  0.11237058E+03                                 2.057123                            1.902042      -1.389259       2.220061                    0.993826       3.764525      10.876039       0.456984       1.272073      -0.710832      -0.023068       0.015756      -0.026651       0.038609       0.001723       0.015097      -0.002164       0.014631      -0.001023      -0.013272      -0.005896       0.019168              2.142028       2.080826      -0.184369       0.298694       1.905813      -0.542872       2.439444          -0.000000
          131              H       1.727881       8.675100       5.807838       0.124004       1.320900 0.99910574E+01  0.10507051E+03                                 2.067902                            1.905165      -1.600423       2.115907                    0.991561       4.113046      12.444337       0.427515       1.362338      -0.688748       0.036419      -0.001276       0.002439       0.036523      -0.006014       0.001753      -0.000301       0.009780      -0.007160      -0.006615      -0.002583       0.009198              2.160073       2.948525       0.018824      -0.002094       1.716563      -0.204901       1.815130          -0.000001
          132              H       0.483420       7.650612       7.473652       0.085372       1.335308 0.97042194E+01  0.10144503E+03                                 2.096700                            1.883615      -1.480788       2.158262                    0.991178       4.211971      12.759527       0.427347       1.371056      -0.686759       0.024483      -0.018930       0.031604       0.044233       0.001537       0.000965      -0.008568       0.015816       0.007547      -0.013854       0.006749       0.007105              2.263755       2.034011      -0.300350       0.433653       1.938493      -0.672731       2.818760          -0.000001
          133              H       8.323111      16.000740       3.174051       0.088485       1.636032 0.12531174E+02  0.13731112E+03                                 2.272939                            2.052394      -1.384493       2.204531                    0.993153       4.012131      11.777559       0.443436       1.260553      -0.713250      -0.000779       0.008439      -0.046354       0.047122       0.003610       0.002040      -0.014345      -0.030249       0.018182      -0.019295      -0.004497       0.023792              2.386933       1.839639      -0.058779      -0.355805       1.945032       0.344383       3.376129          -0.000002
          134              H       8.107644      18.060732       4.241072       0.129371       1.214744 0.90315245E+01  0.90205191E+02                                 1.794640                            1.694491      -1.106577       2.353471                    0.997856       3.359258       9.088573       0.514384       1.192198      -0.731107       0.004817       0.028546      -0.025389       0.038505       0.003162      -0.006436      -0.013641      -0.005677       0.048991      -0.012461      -0.011911       0.024372              1.812388       1.417631       0.051737      -0.074262       2.309255      -0.218774       1.710276          -0.000001
          135              H       7.466767      16.080606       7.685255       0.132096       1.185684 0.86588060E+01  0.85188632E+02                                 1.736559                            1.636645      -1.090722       2.365388                    0.997842       3.251236       8.601793       0.536661       1.160065      -0.739467      -0.006669      -0.007380       0.039138       0.040383       0.003610      -0.003794      -0.014970      -0.011483       0.038667      -0.013256      -0.010025       0.023281              1.763155       1.385399      -0.040089      -0.174371       1.616771       0.138916       2.287295          -0.000001
          136              H       7.759582      14.092218       6.559705       0.097847       1.568127 0.11881749E+02  0.12826575E+03                                 2.225307                            2.014237      -1.091767       2.354348                    0.996497       3.727154      10.802152       0.443102       1.280478      -0.711615      -0.010991      -0.037845       0.030848       0.050046       0.008995      -0.009830      -0.004297      -0.015869       0.053009      -0.022213       0.000013       0.022200              2.331900       1.708973       0.066114      -0.021777       3.260000      -0.470941       2.026728          -0.000002
          137              H       7.795493      25.323030       6.330093       0.095004       1.684459 0.13136887E+02  0.14592398E+03                                 2.350597                            2.129393      -1.303562       2.246570                    0.994395       3.970005      11.803979       0.426011       1.294347      -0.707253      -0.007629       0.033906       0.030213       0.046050       0.001161      -0.010482       0.005257      -0.004030       0.059605      -0.016006      -0.007708       0.023714              2.424252       1.747867      -0.097605      -0.090280       3.415571       0.448330       2.109318          -0.000002
          138              H       7.375608      23.381460       7.482656       0.133699       1.114778 0.79836044E+01  0.76831863E+02                                 1.649433                            1.556140      -1.075201       2.373412                    0.998162       3.194819       8.311746       0.559544       1.137443      -0.744429      -0.010802       0.009300       0.037233       0.039868      -0.003760      -0.006613       0.015131      -0.009719       0.031870      -0.012282      -0.010650       0.022932              1.678498       1.365907       0.038775      -0.253821       1.505863      -0.135320       2.163724          -0.000001
          139              H       8.265101      21.302190       4.115011       0.132818       1.156495 0.84635557E+01  0.82638515E+02                                 1.688749                            1.602458      -1.100920       2.359308                    0.997740       3.247862       8.507855       0.551347       1.137762      -0.744464       0.005366      -0.031822      -0.024839       0.040723      -0.002895      -0.007016       0.013606      -0.009524       0.039752      -0.013345      -0.009561       0.022906              1.697206       1.334981      -0.031961      -0.063377       2.164585       0.210457       1.592051          -0.000001
          140              H       8.653218      23.337396       3.061496       0.093889       1.441314 0.10763147E+02  0.11289618E+03                                 2.064554                            1.885551      -1.036178       2.381790                    0.996512       3.622685      10.213754       0.471409       1.238706      -0.720445       0.010290      -0.006081      -0.047482       0.048963      -0.001240      -0.006432       0.009652      -0.030168       0.036436      -0.022366       0.001232       0.021135              2.154199       1.619638       0.055830      -0.314294       1.797052      -0.370666       3.045905          -0.000002
          141              H       5.450215      18.225972      12.529623       0.100668       1.563254 0.11831147E+02  0.12702832E+03                                 2.198899                            1.996051      -1.003581       2.402392                    0.997288       3.578078      10.195774       0.451736       1.262838      -0.717207      -0.008653      -0.044940       0.024707       0.052009      -0.001088      -0.004447      -0.001288      -0.044983       0.010994      -0.025049       0.004280       0.020769              2.315762       1.841670       0.353432      -0.354699       2.543723      -0.694575       2.561892          -0.000002
          142              H       6.269267      17.925786      10.377571       0.132565       1.188798 0.87209826E+01  0.85850848E+02                                 1.730387                            1.634917      -1.087832       2.365723                    0.997722       3.253278       8.576035       0.541340       1.149363      -0.742072       0.001348      -0.038179      -0.010174       0.039534       0.004276      -0.001411      -0.002954      -0.034986      -0.025925      -0.013907      -0.008730       0.022636              1.751733       1.382071      -0.041804      -0.109408       2.072076       0.337296       1.801053          -0.000001
          143              H       6.911525      21.935610      10.188479       0.133678       1.234071 0.91950401E+01  0.92731112E+02                                 1.854168                            1.740879      -1.105146       2.359914                    0.997897       3.410889       9.431499       0.491382       1.235990      -0.720794       0.013061       0.037170      -0.011342       0.040998       0.003825      -0.004744       0.000056      -0.033975      -0.040793      -0.017061      -0.007157       0.024217              1.896577       1.575099       0.245799      -0.254237       2.026095      -0.363442       2.088537          -0.000001
          144              H       6.106285      22.092588      12.367543       0.096894       1.617015 0.12508212E+02  0.13818367E+03                                 2.337423                            2.112850      -1.435866       2.189772                    0.992052       4.081139      12.372963       0.414258       1.338362      -0.696614       0.009048       0.046440       0.016331       0.050053       0.012640      -0.002790      -0.006393      -0.030194       0.004210      -0.020401      -0.001010       0.021411              2.456243       1.831867      -0.052633      -0.117613       2.954377       0.773248       2.582486          -0.000002
          145              H      13.253995       0.782136      20.079812       0.090388       1.450106 0.11484915E+02  0.12458858E+03                                 2.177112                            2.025565      -1.501957       2.151394                    0.991314       4.207317      12.769409       0.421463       1.339664      -0.694274      -0.027490      -0.021602      -0.029503       0.045746       0.006067       0.002111       0.001852       0.010743      -0.004172      -0.007526      -0.001939       0.009465              2.232893       2.050892       0.270250       0.391417       2.036342       0.455219       2.611447          -0.000001
          146              H      12.095168       1.354968      22.029265       0.128210       1.215524 0.92671575E+01  0.95890492E+02                                 1.970593                            1.845089      -1.619257       2.107865                    0.991538       4.122323      12.476925       0.429693       1.377588      -0.685056      -0.033754      -0.011347       0.003707       0.035803       0.007393       0.000807      -0.000428       0.007736      -0.019902      -0.006963      -0.004709       0.011672              2.039374       2.678813       0.200890      -0.176425       1.654326       0.046738       1.784983          -0.000001
          147              H       1.752743       2.858652      23.514991       0.136403       1.361146 0.10406509E+02  0.10888366E+03                                 2.020565                            1.883861      -1.361118       2.244317                    0.994192       3.631400      10.425646       0.457746       1.278863      -0.710495       0.025179       0.016814       0.028444       0.041542       0.016159       0.007053       0.004719       0.011425      -0.010652      -0.015368      -0.006390       0.021758              2.070910       2.022258       0.198741       0.299695       1.802720       0.424211       2.387751          -0.000001
          148              H       2.794168       2.186676      21.565538       0.083906       1.764374 0.13888542E+02  0.15717104E+03                                 2.446915                            2.202531      -1.500069       2.145886                    0.991641       4.271622      13.017772       0.413211       1.309842      -0.701846       0.045223       0.005797       0.006215       0.046015       0.006841       0.006276       0.012942       0.003988      -0.001149      -0.014087      -0.003394       0.017481              2.597568       3.775651       0.154225      -0.349347       1.887141      -0.059002       2.129912          -0.000001
          149              H       7.294117       2.280312      27.774072       0.093729       1.402373 0.10479906E+02  0.11105022E+03                                 2.135056                            1.938679      -1.332319       2.237386                    0.992887       4.021029      12.039421       0.429792       1.344887      -0.693991      -0.014672       0.010406       0.043457       0.047033       0.005366       0.002151       0.004135       0.002856       0.036029      -0.011732      -0.001717       0.013449              2.246218       2.271979      -0.016881      -0.697519       1.794610       0.192279       2.672065          -0.000001
          150              H       9.501275       2.996352      27.499438       0.126988       1.162214 0.86695056E+01  0.88564131E+02                                 1.947913                            1.811864      -1.575782       2.133735                    0.991449       4.076446      12.414463       0.422235       1.420000      -0.677269       0.018295       0.012507       0.032046       0.038962       0.000910       0.003717       0.002634       0.009393       0.042300      -0.012043      -0.003142       0.015185              2.014804       2.048684       0.310071       0.290289       1.823989       0.427924       2.171738          -0.000000
          151              H       9.301001       1.759806      23.627546       0.124438       1.353164 0.10324919E+02  0.10888475E+03                                 2.064079                            1.910161      -1.557748       2.138665                    0.991692       3.999409      11.904415       0.438269       1.325209      -0.697298       0.013176      -0.005580      -0.033979       0.036869       0.002724      -0.002213       0.001545      -0.006354       0.021966      -0.008285       0.000464       0.007821              2.134949       2.170744       0.029045      -0.436071       1.621878       0.112668       2.612224          -0.000001
          152              H       7.153235       1.005210      24.059757       0.086390       1.479154 0.11084377E+02  0.11928109E+03                                 2.217286                            1.995946      -1.474929       2.165089                    0.991043       4.184536      12.684011       0.422307       1.347776      -0.692646      -0.015937      -0.019198      -0.037854       0.045337       0.004559      -0.003959       0.004150       0.003819       0.040512      -0.012906      -0.001863       0.014770              2.354306       2.557129       0.481101       0.648884       1.973934       0.437614       2.531855          -0.000001
          153              H       2.886708       5.199552      28.192776       0.097028       1.579526 0.11775780E+02  0.12773707E+03                                 2.274143                            2.029121      -1.321141       2.244538                    0.992993       3.964821      11.787773       0.430647       1.311165      -0.702432       0.048828      -0.001984      -0.007256       0.049404       0.003752      -0.008939       0.003606       0.018146       0.004149      -0.012955      -0.001576       0.014531              2.443108       3.610148       0.161956       0.102798       1.844787       0.130974       1.874388          -0.000001
          154              H       1.744456       4.172310      26.472936       0.125596       1.400415 0.10664974E+02  0.11237063E+03                                 2.057124                            1.902043      -1.389260       2.220061                    0.993826       3.764526      10.876042       0.456984       1.272073      -0.710832       0.023068      -0.015756      -0.026651       0.038609       0.001723      -0.015097       0.002164       0.014631      -0.001023      -0.013272      -0.005896       0.019168              2.142028       2.080826      -0.184370      -0.298694       1.905813       0.542872       2.439444          -0.000000
          155              H      12.084119       5.094900      28.318838       0.124004       1.320899 0.99910483E+01  0.10507040E+03                                 2.067902                            1.905164      -1.600423       2.115907                    0.991561       4.113044      12.444332       0.427515       1.362339      -0.688748      -0.036419       0.001276       0.002438       0.036523      -0.006014      -0.001753       0.000301       0.009780      -0.007160      -0.006615      -0.002583       0.009198              2.160072       2.948524       0.018824       0.002094       1.716563       0.204900       1.815130          -0.000001
          156              H      13.328580       6.119388      29.984652       0.085372       1.335307 0.97042099E+01  0.10144491E+03                                 2.096700                            1.883615      -1.480787       2.158262                    0.991178       4.211969      12.759522       0.427347       1.371056      -0.686759      -0.024483       0.018930       0.031604       0.044233       0.001537      -0.000965       0.008568       0.015816       0.007547      -0.013854       0.006749       0.007105              2.263754       2.034010      -0.300350      -0.433652       1.938492       0.672731       2.818760          -0.000001
          157              H       5.488889      25.309260      25.685051       0.088485       1.636033 0.12531185E+02  0.13731127E+03                                 2.272940                            2.052394      -1.384494       2.204530                    0.993153       4.012133      11.777565       0.443436       1.260552      -0.713250       0.000779      -0.008439      -0.046354       0.047122       0.003610      -0.002040       0.014345      -0.030249       0.018182      -0.019295      -0.004497       0.023792              2.386934       1.839639      -0.058780       0.355805       1.945032      -0.344383       3.376130          -0.000002
          158              H       5.704356      23.249268      26.752072       0.129371       1.214745 0.90315284E+01  0.90205247E+02                                 1.794641                            1.694492      -1.106578       2.353470                    0.997856       3.359258       9.088576       0.514383       1.192199      -0.731107      -0.004817      -0.028546      -0.025389       0.038505       0.003162       0.006436       0.013641      -0.005677       0.048991      -0.012461      -0.011911       0.024372              1.812389       1.417632       0.051737       0.074262       2.309257       0.218775       1.710277          -0.000001
          159              H       6.345233      25.229394      30.196255       0.132096       1.185683 0.86588034E+01  0.85188596E+02                                 1.736558                            1.636644      -1.090722       2.365389                    0.997842       3.251236       8.601791       0.536661       1.160064      -0.739467       0.006669       0.007380       0.039138       0.040383       0.003610       0.003794       0.014970      -0.011483       0.038667      -0.013256      -0.010025       0.023281              1.763154       1.385399      -0.040089       0.174371       1.616770      -0.138916       2.287294          -0.000001
          160              H       6.052418      27.217782      29.070705       0.097847       1.568126 0.11881737E+02  0.12826560E+03                                 2.225306                            2.014237      -1.091766       2.354348                    0.996497       3.727152      10.802147       0.443102       1.280479      -0.711615       0.010991       0.037845       0.030848       0.050046       0.008995       0.009830       0.004297      -0.015869       0.053009      -0.022213       0.000013       0.022200              2.331900       1.708973       0.066114       0.021777       3.259999       0.470940       2.026727          -0.000002
          161              H       6.016507      15.986970      28.841093       0.095004       1.684457 0.13136869E+02  0.14592374E+03                                 2.350595                            2.129392      -1.303562       2.246570                    0.994395       3.970003      11.803970       0.426012       1.294347      -0.707253       0.007629      -0.033906       0.030213       0.046050       0.001161       0.010482      -0.005257      -0.004030       0.059605      -0.016006      -0.007708       0.023714              2.424250       1.747866      -0.097605       0.090280       3.415568      -0.448329       2.109316          -0.000002
          162              H       6.436392      17.928540      29.993656       0.133699       1.114779 0.79836106E+01  0.76831942E+02                                 1.649434                            1.556141      -1.075201       2.373412                    0.998162       3.194820       8.311751       0.559543       1.137443      -0.744429       0.010802      -0.009300       0.037233       0.039868      -0.003760       0.006613      -0.015131      -0.009719       0.031870      -0.012282      -0.010650       0.022932              1.678499       1.365908       0.038775       0.253822       1.505864       0.135320       2.163725          -0.000001
          163              H       5.546899      20.007810      26.626011       0.132818       1.156496 0.84635643E+01  0.82638617E+02                                 1.688749                            1.602458      -1.100921       2.359308                    0.997740       3.247864       8.507860       0.551347       1.137762      -0.744465      -0.005366       0.031822      -0.024839       0.040723      -0.002895       0.007016      -0.013606      -0.009524       0.039752      -0.013345      -0.009561       0.022906              1.697206       1.334982      -0.031961       0.063377       2.164586      -0.210457       1.592051          -0.000001
          164              H       5.158782      17.972604      25.572496       0.093889       1.441315 0.10763159E+02  0.11289634E+03                                 2.064555                            1.885552      -1.036179       2.381789                    0.996512       3.622687      10.213761       0.471409       1.238706      -0.720445      -0.010290       0.006081      -0.047482       0.048963      -0.001240       0.006432      -0.009652      -0.030168       0.036436      -0.022366       0.001232       0.021135              2.154200       1.619639       0.055830       0.314295       1.797053       0.370666       3.045907          -0.000002
          165              H       8.361785      23.084028      35.040623       0.100668       1.563252 0.11831136E+02  0.12702817E+03                                 2.198899                            1.996051      -1.003580       2.402392                    0.997288       3.578076      10.195769       0.451736       1.262839      -0.717207       0.008653       0.044940       0.024707       0.052009      -0.001088       0.004447       0.001288      -0.044983       0.010994      -0.025049       0.004280       0.020769              2.315761       1.841670       0.353432       0.354699       2.543722       0.694575       2.561891          -0.000002
          166              H       7.542733      23.384214      32.888571       0.132565       1.188798 0.87209853E+01  0.85850885E+02                                 1.730388                            1.634917      -1.087832       2.365723                    0.997722       3.253278       8.576037       0.541339       1.149363      -0.742072      -0.001348       0.038179      -0.010174       0.039534       0.004276       0.001411       0.002954      -0.034986      -0.025925      -0.013907      -0.008730       0.022636              1.751734       1.382071      -0.041804       0.109408       2.072077      -0.337296       1.801053          -0.000001
          167              H       6.900475      19.374390      32.699479       0.133678       1.234073 0.91950554E+01  0.92731301E+02                                 1.854169                            1.740880      -1.105147       2.359913                    0.997897       3.410892       9.431508       0.491382       1.235989      -0.720794      -0.013061      -0.037170      -0.011342       0.040998       0.003825       0.004744      -0.000056      -0.033975      -0.040793      -0.017061      -0.007157       0.024217              1.896578       1.575100       0.245799       0.254237       2.026096       0.363443       2.088538          -0.000001
          168              H       7.705715      19.217412      34.878543       0.096894       1.617014 0.12508210E+02  0.13818364E+03                                 2.337423                            2.112850      -1.435866       2.189772                    0.992052       4.081139      12.372964       0.414258       1.338362      -0.696614      -0.009048      -0.046440       0.016331       0.050053       0.012640       0.002790       0.006393      -0.030194       0.004210      -0.020401      -0.001010       0.021411              2.456243       1.831867      -0.052633       0.117613       2.954377      -0.773248       2.582486          -0.000001
          169              H       7.464005      14.552136      24.942188       0.090388       1.450106 0.11484914E+02  0.12458857E+03                                 2.177111                            2.025565      -1.501957       2.151394                    0.991314       4.207317      12.769407       0.421463       1.339664      -0.694274       0.027490      -0.021602       0.029503       0.045746      -0.006067       0.002111      -0.001852       0.010743      -0.004172      -0.007526      -0.001939       0.009465              2.232893       2.050892      -0.270250       0.391417       2.036341      -0.455218       2.611446          -0.000001
          170              H       8.622832      15.124968      22.992735       0.128210       1.215525 0.92671593E+01  0.95890507E+02                                 1.970592                            1.845088      -1.619257       2.107865                    0.991538       4.122323      12.476921       0.429693       1.377587      -0.685056       0.033754      -0.011347      -0.003707       0.035803      -0.007393       0.000807       0.000428       0.007736      -0.019902      -0.006963      -0.004709       0.011672              2.039373       2.678813      -0.200890      -0.176425       1.654325      -0.046738       1.784982          -0.000001
          171              H       5.153257      16.628652      21.507009       0.136403       1.361147 0.10406511E+02  0.10888369E+03                                 2.020565                            1.883862      -1.361118       2.244317                    0.994192       3.631400      10.425649       0.457746       1.278864      -0.710495      -0.025179       0.016814      -0.028444       0.041542      -0.016159       0.007053      -0.004719       0.011425      -0.010652      -0.015368      -0.006390       0.021758              2.070911       2.022259      -0.198742       0.299695       1.802721      -0.424211       2.387752          -0.000001
          172              H       4.111832      15.956676      23.456462       0.083905       1.764375 0.13888548E+02  0.15717114E+03                                 2.446917                            2.202533      -1.500069       2.145886                    0.991641       4.271623      13.017778       0.413210       1.309843      -0.701846      -0.045223       0.005797      -0.006215       0.046015      -0.006841       0.006276      -0.012942       0.003988      -0.001149      -0.014087      -0.003393       0.017481              2.597569       3.775653      -0.154225      -0.349348       1.887142       0.059002       2.129913          -0.000001
          173              H      13.423883      16.050312      17.247928       0.093729       1.402374 0.10479910E+02  0.11105027E+03                                 2.135056                            1.938679      -1.332319       2.237386                    0.992887       4.021030      12.039422       0.429792       1.344887      -0.693992       0.014672       0.010406      -0.043457       0.047033      -0.005366       0.002151      -0.004135       0.002856       0.036029      -0.011732      -0.001717       0.013449              2.246218       2.271979       0.016881      -0.697519       1.794610      -0.192279       2.672065          -0.000001
          174              H      11.216725      16.766352      17.522562       0.126988       1.162215 0.86695105E+01  0.88564191E+02                                 1.947913                            1.811865      -1.575782       2.133735                    0.991449       4.076447      12.414466       0.422235       1.419999      -0.677269      -0.018295       0.012507      -0.032046       0.038962      -0.000910       0.003717      -0.002634       0.009393       0.042300      -0.012043      -0.003142       0.015185              2.014804       2.048685      -0.310072       0.290289       1.823990      -0.427924       2.171738          -0.000001
          175              H      11.416999      15.529806      21.394454       0.124438       1.353164 0.10324915E+02  0.10888471E+03                                 2.064079                            1.910161      -1.557748       2.138665                    0.991692       3.999408      11.904413       0.438269       1.325210      -0.697298      -0.013176      -0.005580       0.033979       0.036869      -0.002724      -0.002213      -0.001545      -0.006354       0.021966      -0.008285       0.000464       0.007821              2.134949       2.170744      -0.029045      -0.436071       1.621878      -0.112668       2.612224          -0.000001
          176              H      13.564765      14.775210      20.962243       0.086390       1.479155 0.11084387E+02  0.11928122E+03                                 2.217287                            1.995947      -1.474930       2.165089                    0.991043       4.184538      12.684017       0.422307       1.347775      -0.692646       0.015937      -0.019197       0.037854       0.045337      -0.004559      -0.003959      -0.004150       0.003819       0.040513      -0.012906      -0.001863       0.014770              2.354306       2.557130      -0.481101       0.648884       1.973934      -0.437614       2.531855          -0.000001
          177              H       4.019292      18.969552      16.829224       0.097028       1.579527 0.11775786E+02  0.12773715E+03                                 2.274144                            2.029121      -1.321142       2.244537                    0.992993       3.964822      11.787776       0.430647       1.311165      -0.702432      -0.048828      -0.001984       0.007256       0.049404      -0.003752      -0.008939      -0.003606       0.018146       0.004149      -0.012955      -0.001576       0.014531              2.443108       3.610149      -0.161956       0.102798       1.844787      -0.130974       1.874388          -0.000001
          178              H       5.161544      17.942310      18.549064       0.125596       1.400415 0.10664970E+02  0.11237058E+03                                 2.057123                            1.902042      -1.389259       2.220061                    0.993826       3.764525      10.876039       0.456984       1.272073      -0.710832      -0.023068      -0.015756       0.026651       0.038609      -0.001723      -0.015097      -0.002164       0.014631      -0.001023      -0.013272      -0.005896       0.019168              2.142028       2.080826       0.184370      -0.298694       1.905813      -0.542872       2.439444          -0.000000
          179              H       8.633881      18.864900      16.703162       0.124004       1.320899 0.99910532E+01  0.10507045E+03                                 2.067902                            1.905164      -1.600423       2.115907                    0.991561       4.113045      12.444333       0.427515       1.362338      -0.688748       0.036419       0.001276      -0.002438       0.036523       0.006014      -0.001753      -0.000301       0.009780      -0.007160      -0.006615      -0.002583       0.009198              2.160072       2.948524      -0.018824       0.002094       1.716563      -0.204900       1.815130          -0.000001
          180              H       7.389420      19.889388      15.037348       0.085372       1.335307 0.97042150E+01  0.10144497E+03                                 2.096700                            1.883615      -1.480788       2.158262                    0.991178       4.211970      12.759525       0.427347       1.371056      -0.686759       0.024483       0.018930      -0.031604       0.044233      -0.001537      -0.000965      -0.008568       0.015816       0.007547      -0.013854       0.006749       0.007105              2.263754       2.034011       0.300350      -0.433653       1.938493      -0.672731       2.818760          -0.000001
          181              H       1.417111      11.539260      19.336949       0.088485       1.636032 0.12531174E+02  0.13731112E+03                                 2.272939                            2.052394      -1.384494       2.204531                    0.993153       4.012131      11.777557       0.443436       1.260552      -0.713250      -0.000779      -0.008439       0.046354       0.047122      -0.003610      -0.002040      -0.014345      -0.030249       0.018182      -0.019295      -0.004497       0.023792              2.386932       1.839638       0.058779       0.355805       1.945031       0.344383       3.376128          -0.000002
          182              H       1.201644       9.479268      18.269928       0.129370       1.214745 0.90315261E+01  0.90205210E+02                                 1.794640                            1.694491      -1.106578       2.353470                    0.997856       3.359258       9.088573       0.514383       1.192199      -0.731107       0.004817      -0.028546       0.025389       0.038505      -0.003162       0.006436      -0.013641      -0.005677       0.048991      -0.012461      -0.011911       0.024372              1.812388       1.417631      -0.051737       0.074262       2.309256      -0.218774       1.710277          -0.000001
          183              H       0.560767      11.459394      14.825745       0.132096       1.185683 0.86588034E+01  0.85188596E+02                                 1.736558                            1.636644      -1.090722       2.365388                    0.997842       3.251236       8.601791       0.536661       1.160064      -0.739467      -0.006669       0.007380      -0.039138       0.040383      -0.003610       0.003794      -0.014970      -0.011483       0.038667      -0.013256      -0.010025       0.023281              1.763154       1.385399       0.040089       0.174371       1.616770       0.138916       2.287294          -0.000002
          184              H       0.853582      13.447782      15.951295       0.097847       1.568125 0.11881731E+02  0.12826551E+03                                 2.225306                            2.014236      -1.091766       2.354348                    0.996497       3.727151      10.802143       0.443102       1.280479      -0.711615      -0.010991       0.037845      -0.030848       0.050046      -0.008995       0.009830      -0.004297      -0.015869       0.053009      -0.022213       0.000013       0.022200              2.331899       1.708972      -0.066114       0.021777       3.259998      -0.470940       2.026727          -0.000002
          185              H       0.889493       2.216970      16.180907       0.095004       1.684459 0.13136889E+02  0.14592401E+03                                 2.350597                            2.129394      -1.303563       2.246569                    0.994395       3.970006      11.803982       0.426011       1.294347      -0.707253      -0.007629      -0.033906      -0.030213       0.046050      -0.001161       0.010482       0.005257      -0.004030       0.059605      -0.016006      -0.007708       0.023714              2.424252       1.747867       0.097605       0.090280       3.415571       0.448330       2.109318          -0.000002
          186              H       0.469608       4.158540      15.028344       0.133699       1.114779 0.79836158E+01  0.76832003E+02                                 1.649434                            1.556141      -1.075202       2.373412                    0.998162       3.194821       8.311754       0.559543       1.137443      -0.744429      -0.010802      -0.009300      -0.037233       0.039868       0.003760       0.006613       0.015131      -0.009719       0.031870      -0.012282      -0.010650       0.022932              1.678499       1.365908      -0.038775       0.253822       1.505864      -0.135320       2.163726          -0.000001
          187              H       1.359101       6.237810      18.395989       0.132818       1.156495 0.84635624E+01  0.82638592E+02                                 1.688749                            1.602458      -1.100921       2.359308                    0.997740       3.247864       8.507859       0.551347       1.137761      -0.744465       0.005366       0.031822       0.024839       0.040723       0.002895       0.007016       0.013606      -0.009524       0.039752      -0.013345      -0.009561       0.022906              1.697206       1.334982       0.031961       0.063377       2.164585       0.210457       1.592051          -0.000001
          188              H       1.747218       4.202604      19.449504       0.093889       1.441314 0.10763149E+02  0.11289621E+03                                 2.064554                            1.885551      -1.036178       2.381789                    0.996512       3.622685      10.213755       0.471409       1.238707      -0.720445       0.010290       0.006081       0.047482       0.048963       0.001240       0.006432       0.009652      -0.030168       0.036436      -0.022366       0.001232       0.021135              2.154199       1.619639      -0.055830       0.314295       1.797053      -0.370666       3.045906          -0.000002
          189              H      12.356215       9.314028       9.981377       0.100668       1.563253 0.11831141E+02  0.12702825E+03                                 2.198899                            1.996051      -1.003581       2.402392                    0.997288       3.578077      10.195772       0.451736       1.262839      -0.717207      -0.008653       0.044940      -0.024707       0.052009       0.001088       0.004447      -0.001288      -0.044983       0.010994      -0.025049       0.004280       0.020769              2.315762       1.841670      -0.353432       0.354699       2.543723      -0.694575       2.561892          -0.000002
          190              H      13.175267       9.614214      12.133429       0.132565       1.188799 0.87209866E+01  0.85850900E+02                                 1.730388                            1.634918      -1.087833       2.365722                    0.997722       3.253278       8.576037       0.541339       1.149363      -0.742072       0.001348       0.038179       0.010174       0.039534      -0.004276       0.001411      -0.002954      -0.034986      -0.025925      -0.013906      -0.008730       0.022636              1.751734       1.382071       0.041804       0.109408       2.072077       0.337296       1.801054          -0.000001
          191              H       0.005525       5.604390      12.322521       0.133678       1.234072 0.91950515E+01  0.92731255E+02                                 1.854169                            1.740880      -1.105147       2.359913                    0.997897       3.410891       9.431506       0.491382       1.235990      -0.720794       0.013061      -0.037170       0.011342       0.040998      -0.003825       0.004744       0.000056      -0.033975      -0.040793      -0.017061      -0.007157       0.024217              1.896578       1.575100      -0.245799       0.254237       2.026096      -0.363443       2.088538          -0.000001
          192              H      13.012285       5.447412      10.143457       0.096894       1.617015 0.12508215E+02  0.13818371E+03                                 2.337423                            2.112850      -1.435866       2.189772                    0.992052       4.081140      12.372965       0.414258       1.338361      -0.696614       0.009048      -0.046440      -0.016331       0.050053      -0.012640       0.002790      -0.006393      -0.030194       0.004210      -0.020401      -0.001010       0.021411              2.456243       1.831867       0.052633       0.117613       2.954377       0.773248       2.582486          -0.000001
          193              H       6.347995      26.757864       2.431188       0.090388       1.450105 0.11484909E+02  0.12458850E+03                                 2.177111                            2.025565      -1.501956       2.151394                    0.991314       4.207316      12.769405       0.421463       1.339664      -0.694274      -0.027490       0.021602       0.029503       0.045746      -0.006067      -0.002111       0.001852       0.010743      -0.004172      -0.007526      -0.001939       0.009465              2.232893       2.050891      -0.270250      -0.391417       2.036341       0.455218       2.611446          -0.000001
          194              H       5.189168      26.185032       0.481735       0.128210       1.215525 0.92671640E+01  0.95890571E+02                                 1.970593                            1.845089      -1.619258       2.107865                    0.991538       4.122324      12.476926       0.429693       1.377587      -0.685056      -0.033754       0.011347      -0.003707       0.035803      -0.007393      -0.000807      -0.000428       0.007736      -0.019902      -0.006963      -0.004709       0.011672              2.039374       2.678814      -0.200890       0.176425       1.654326       0.046738       1.784983          -0.000001
          195              H       8.658743      24.681348      44.018009       0.136403       1.361147 0.10406510E+02  0.10888369E+03                                 2.020565                            1.883862      -1.361118       2.244317                    0.994192       3.631400      10.425648       0.457746       1.278864      -0.710495       0.025179      -0.016814      -0.028444       0.041542      -0.016159      -0.007053       0.004719       0.011425      -0.010652      -0.015368      -0.006390       0.021758              2.070911       2.022259      -0.198742      -0.299695       1.802721       0.424211       2.387752          -0.000001
          196              H       9.700168      25.353324       0.945462       0.083906       1.764374 0.13888540E+02  0.15717102E+03                                 2.446915                            2.202531      -1.500069       2.145886                    0.991641       4.271622      13.017772       0.413211       1.309842      -0.701846       0.045223      -0.005797      -0.006215       0.046015      -0.006841      -0.006276       0.012942       0.003988      -0.001149      -0.014087      -0.003394       0.017481              2.597568       3.775650      -0.154225       0.349347       1.887141      -0.059002       2.129912          -0.000001
          197              H       0.388117      25.259688      39.758928       0.093729       1.402375 0.10479916E+02  0.11105035E+03                                 2.135056                            1.938680      -1.332319       2.237385                    0.992887       4.021031      12.039427       0.429792       1.344887      -0.693992      -0.014672      -0.010406      -0.043457       0.047033      -0.005366      -0.002151       0.004135       0.002855       0.036029      -0.011732      -0.001717       0.013449              2.246219       2.271980       0.016881       0.697520       1.794611       0.192279       2.672066          -0.000001
          198              H       2.595275      24.543648      40.033562       0.126988       1.162215 0.86695105E+01  0.88564191E+02                                 1.947913                            1.811865      -1.575783       2.133735                    0.991449       4.076447      12.414466       0.422235       1.419999      -0.677269       0.018295      -0.012507      -0.032046       0.038962      -0.000910      -0.003717       0.002634       0.009393       0.042300      -0.012043      -0.003142       0.015185              2.014804       2.048685      -0.310072      -0.290289       1.823990       0.427924       2.171738          -0.000001
          199              H       2.395001      25.780194      43.905454       0.124438       1.353164 0.10324919E+02  0.10888475E+03                                 2.064079                            1.910161      -1.557748       2.138665                    0.991692       3.999409      11.904415       0.438269       1.325209      -0.697298       0.013176       0.005580       0.033979       0.036869      -0.002724       0.002213       0.001545      -0.006354       0.021966      -0.008285       0.000464       0.007821              2.134949       2.170744      -0.029045       0.436071       1.621878       0.112668       2.612224          -0.000001
          200              H       0.247235      26.534790      43.473243       0.086390       1.479154 0.11084383E+02  0.11928116E+03                                 2.217287                            1.995946      -1.474930       2.165089                    0.991043       4.184537      12.684013       0.422307       1.347775      -0.692646      -0.015937       0.019197       0.037854       0.045337      -0.004559       0.003959       0.004150       0.003819       0.040513      -0.012906      -0.001863       0.014770              2.354306       2.557129      -0.481101      -0.648884       1.973934       0.437614       2.531855          -0.000001
          201              H       9.792708      22.340448      39.340224       0.097028       1.579527 0.11775786E+02  0.12773715E+03                                 2.274144                            2.029121      -1.321142       2.244537                    0.992993       3.964822      11.787776       0.430647       1.311165      -0.702432       0.048828       0.001984       0.007256       0.049404      -0.003752       0.008939       0.003606       0.018146       0.004149      -0.012955      -0.001576       0.014531              2.443108       3.610149      -0.161956      -0.102798       1.844787       0.130974       1.874388          -0.000001
          202              H       8.650456      23.367690      41.060064       0.125596       1.400415 0.10664974E+02  0.11237063E+03                                 2.057124                            1.902043      -1.389260       2.220061                    0.993826       3.764526      10.876042       0.456984       1.272073      -0.710832       0.023068       0.015756       0.026651       0.038609      -0.001723       0.015097       0.002164       0.014631      -0.001023      -0.013272      -0.005896       0.019168              2.142028       2.080826       0.184370       0.298694       1.905813       0.542872       2.439444          -0.000000
          203              H       5.178119      22.445100      39.214162       0.124004       1.320899 0.99910525E+01  0.10507045E+03                                 2.067902                            1.905165      -1.600423       2.115907                    0.991561       4.113045      12.444336       0.427515       1.362339      -0.688748      -0.036419      -0.001276      -0.002438       0.036523       0.006014       0.001753       0.000301       0.009780      -0.007160      -0.006615      -0.002583       0.009198              2.160073       2.948525      -0.018824      -0.002094       1.716563       0.204901       1.815130          -0.000001
          204              H       6.422580      21.420612      37.548348       0.085372       1.335307 0.97042152E+01  0.10144497E+03                                 2.096700                            1.883615      -1.480788       2.158262                    0.991178       4.211970      12.759523       0.427347       1.371056      -0.686759      -0.024483      -0.018930      -0.031604       0.044233      -0.001537       0.000965       0.008568       0.015816       0.007547      -0.013854       0.006749       0.007105              2.263754       2.034010       0.300350       0.433652       1.938492       0.672731       2.818760          -0.000001
          205              H      12.394889       2.230740      41.847949       0.088485       1.636033 0.12531180E+02  0.13731121E+03                                 2.272939                            2.052394      -1.384494       2.204531                    0.993153       4.012132      11.777561       0.443436       1.260552      -0.713250       0.000779       0.008439       0.046354       0.047122      -0.003610       0.002040       0.014345      -0.030249       0.018182      -0.019295      -0.004497       0.023792              2.386933       1.839639       0.058779      -0.355805       1.945032      -0.344383       3.376129          -0.000002
          206              H      12.610356       4.290732      40.780928       0.129371       1.214744 0.90315226E+01  0.90205172E+02                                 1.794640                            1.694491      -1.106577       2.353471                    0.997856       3.359257       9.088572       0.514383       1.192199      -0.731107      -0.004817       0.028546       0.025389       0.038505      -0.003162      -0.006436       0.013641      -0.005677       0.048991      -0.012461      -0.011911       0.024372              1.812388       1.417631      -0.051737      -0.074262       2.309256       0.218774       1.710277          -0.000001
          207              H      13.251233       2.310606      37.336745       0.132096       1.185684 0.86588060E+01  0.85188632E+02                                 1.736559                            1.636645      -1.090722       2.365389                    0.997842       3.251236       8.601793       0.536661       1.160065      -0.739467       0.006669      -0.007380      -0.039138       0.040383      -0.003610      -0.003794       0.014970      -0.011483       0.038667      -0.013256      -0.010025       0.023281              1.763155       1.385399       0.040089      -0.174371       1.616771      -0.138916       2.287295          -0.000001
          208              H      12.958418       0.322218      38.462295       0.097847       1.568127 0.11881749E+02  0.12826575E+03                                 2.225307                            2.014237      -1.091767       2.354348                    0.996497       3.727154      10.802152       0.443102       1.280478      -0.711615       0.010991      -0.037845      -0.030848       0.050046      -0.008995      -0.009830       0.004297      -0.015869       0.053009      -0.022213       0.000013       0.022200              2.331900       1.708973      -0.066114      -0.021777       3.260000       0.470941       2.026728          -0.000002
          209              H      12.922507      11.553030      38.691907       0.095004       1.684458 0.13136885E+02  0.14592395E+03                                 2.350596                            2.129393      -1.303563       2.246570                    0.994395       3.970005      11.803979       0.426011       1.294347      -0.707253       0.007629       0.033906      -0.030213       0.046050      -0.001161      -0.010482      -0.005257      -0.004030       0.059605      -0.016006      -0.007708       0.023714              2.424252       1.747867       0.097605      -0.090280       3.415571      -0.448330       2.109318          -0.000002
          210              H      13.342392       9.611460      37.539344       0.133699       1.114778 0.79836055E+01  0.76831881E+02                                 1.649433                            1.556141      -1.075201       2.373413                    0.998162       3.194819       8.311748       0.559543       1.137444      -0.744429       0.010802       0.009300      -0.037233       0.039868       0.003760      -0.006613      -0.015131      -0.009719       0.031870      -0.012282      -0.010650       0.022932              1.678498       1.365907      -0.038775      -0.253821       1.505863       0.135320       2.163725          -0.000001
          211              H      12.452899       7.532190      40.906989       0.132818       1.156495 0.84635597E+01  0.82638564E+02                                 1.688749                            1.602458      -1.100920       2.359308                    0.997740       3.247863       8.507858       0.551347       1.137762      -0.744464      -0.005366      -0.031822       0.024839       0.040723       0.002895      -0.007016      -0.013606      -0.009524       0.039752      -0.013345      -0.009561       0.022906              1.697206       1.334982       0.031961      -0.063377       2.164586      -0.210457       1.592051          -0.000001
          212              H      12.064782       9.567396      41.960504       0.093889       1.441313 0.10763142E+02  0.11289611E+03                                 2.064554                            1.885551      -1.036177       2.381790                    0.996512       3.622684      10.213752       0.471409       1.238707      -0.720445      -0.010290      -0.006081       0.047482       0.048963       0.001240      -0.006432      -0.009652      -0.030168       0.036436      -0.022366       0.001232       0.021135              2.154198       1.619638      -0.055830      -0.314294       1.797052       0.370666       3.045905          -0.000002
          213              H       1.455785       4.455972      32.492377       0.100668       1.563253 0.11831144E+02  0.12702829E+03                                 2.198900                            1.996052      -1.003581       2.402392                    0.997288       3.578077      10.195773       0.451736       1.262839      -0.717207       0.008653      -0.044940      -0.024707       0.052009       0.001088      -0.004447       0.001288      -0.044983       0.010994      -0.025049       0.004280       0.020769              2.315762       1.841670      -0.353432      -0.354699       2.543723       0.694575       2.561892          -0.000002
          214              H       0.636733       4.155786      34.644429       0.132565       1.188798 0.87209853E+01  0.85850885E+02                                 1.730388                            1.634917      -1.087831       2.365723                    0.997722       3.253278       8.576037       0.541339       1.149363      -0.742072      -0.001348      -0.038179       0.010174       0.039534      -0.004276      -0.001411       0.002954      -0.034986      -0.025925      -0.013907      -0.008730       0.022636              1.751734       1.382071       0.041804      -0.109408       2.072077      -0.337296       1.801053          -0.000001
          215              H      -0.005525       8.165610      34.833521       0.133678       1.234072 0.91950457E+01  0.92731181E+02                                 1.854169                            1.740880      -1.105146       2.359913                    0.997897       3.410890       9.431502       0.491382       1.235990      -0.720794      -0.013061       0.037170       0.011342       0.040998      -0.003825      -0.004744      -0.000056      -0.033975      -0.040793      -0.017061      -0.007157       0.024218              1.896578       1.575099      -0.245799      -0.254237       2.026096       0.363443       2.088538          -0.000001
          216              H       0.799715       8.322588      32.654457       0.096894       1.617015 0.12508217E+02  0.13818373E+03                                 2.337424                            2.112851      -1.435866       2.189771                    0.992052       4.081140      12.372966       0.414258       1.338362      -0.696614      -0.009048       0.046440      -0.016331       0.050053      -0.012640      -0.002790       0.006393      -0.030194       0.004211      -0.020401      -0.001010       0.021411              2.456244       1.831867       0.052633      -0.117613       2.954377      -0.773248       2.582486          -0.000002
          217              C      13.719460      14.990022       1.728845       0.079996      27.390441 0.35795037E+03  0.80976355E+04                                 8.164386                            6.469185      -0.014371       2.009910                    0.998421      27.140838      79.106442       0.617537       0.438437      -1.040020       0.045118       0.009954      -0.013644       0.048175      -0.002458      -0.021064       0.026577      -0.036877      -0.061548      -0.042360      -0.000407       0.042767              9.233902      10.314508       0.918702       2.421583       5.872836      -1.842962      11.514361          -0.000020
          218              C      13.016429      15.337026       0.571779      -0.155547      35.352849 0.47783462E+03  0.11589113E+05                                 9.634469                            7.462885      -0.262693       1.891601                    0.998147      30.631171      91.662369       0.577785       0.437086      -1.043526       0.009579      -0.003554      -0.007477       0.012661      -0.010768      -0.006670       0.026162      -0.049736      -0.053349      -0.029097      -0.018094       0.047191             11.226468      11.411527       0.458268       3.035831       7.088254      -3.357157      15.179623           0.000019
          219              C      13.701504      16.003494      44.582135       0.065842      37.838758 0.41174516E+03  0.95227902E+04                                10.009685                            6.842750      -0.084387       1.992119                    0.999260      26.445766      74.722088       0.621021       0.426446      -1.060849       0.013691      -0.013510       0.015715       0.024838      -0.006524      -0.010399       0.020070      -0.027944      -0.026938      -0.022928      -0.008907       0.031834             13.257434      13.883351      -0.873730       6.036521       7.627420      -4.926546      18.261531          -0.000010
          220              C       1.251367      16.218306      44.711348      -0.146726      34.421262 0.43976655E+03  0.10417577E+05                                 9.338782                            7.071463      -0.068211       1.955192                    0.999402      29.773246      87.251603       0.606365       0.426410      -1.052937       0.002195      -0.013585      -0.005626       0.014867       0.006227      -0.010789       0.018595      -0.045670      -0.066338      -0.034290      -0.005377       0.039668             11.032186      13.001857      -0.053043       4.033872       6.209937      -2.656634      13.884764           0.000018
          221              C       1.857714      15.818976       0.864422       0.087462      27.306278 0.33707247E+03  0.75070949E+04                                 8.078902                            6.217037       0.044849       2.029476                    0.999387      26.727782      77.144085       0.639562       0.430006      -1.045711      -0.033560      -0.038344       0.012624       0.052497      -0.001100      -0.022128       0.021914      -0.047136      -0.089283      -0.047610       0.001651       0.045959              9.267258      10.759848       0.310042       2.193859       5.265425      -1.805880      11.776502          -0.000018
          222              C       7.722289      15.920874      40.596337       0.097431      28.340028 0.34035629E+03  0.75951843E+04                                 8.346346                            6.293855       0.042075       2.035696                    0.998921      26.485513      76.407065       0.628884       0.436446      -1.042304      -0.003843      -0.010120       0.040716       0.042130      -0.026108      -0.012772       0.018542      -0.068355       0.025890      -0.048063      -0.002045       0.050108              9.873909      13.941025       3.182940       1.639547       6.724446      -1.410781       8.956255          -0.000024
          223              C       9.033048      16.372530      40.762919      -0.131060      36.970325 0.46439580E+03  0.11193313E+05                                 9.972394                            7.387082      -0.261002       1.900028                    0.998002      30.164176      90.252328       0.576696       0.440645      -1.040466      -0.006652      -0.007671       0.004345       0.011044      -0.025104      -0.014004       0.014651      -0.046872      -0.011714      -0.034330      -0.009625       0.043956             12.139794      18.293948       3.620106       2.955978       7.513736      -1.401853      10.611700           0.000020
          224              C       9.643538      16.243092      41.987517       0.052873      40.534497 0.43005351E+03  0.10073771E+05                                10.522135                            7.023251      -0.260938       1.930771                    0.998826      27.059421      77.415051       0.607927       0.430116      -1.056606      -0.020562      -0.012591      -0.003881       0.024421      -0.012775      -0.005851       0.003267      -0.049815      -0.040213      -0.023721      -0.011404       0.035125             14.424810      24.769491       5.153752       2.493071       7.792782      -1.199042      10.712159          -0.000015
          225              C       8.918408      15.631704      43.041032      -0.144917      37.202076 0.47102655E+03  0.11389490E+05                                 9.971865                            7.408341      -0.228283       1.901535                    0.998443      30.597252      91.590671       0.579721       0.436946      -1.043023       0.009543      -0.010039      -0.012962       0.018970      -0.025687      -0.008323       0.014787      -0.066550      -0.012622      -0.040227      -0.009120       0.049347             12.153627      18.546495       4.376837       0.692790       7.355832      -1.168242      10.558553           0.000023
          226              C       7.642180      15.191064      42.775402       0.082958      29.816793 0.35867547E+03  0.81322515E+04                                 8.695661                            6.508506      -0.086556       1.983032                    0.999022      27.357436      80.281179       0.609965       0.442886      -1.035599      -0.000729       0.005139      -0.048651       0.048928      -0.029161      -0.008843       0.006819      -0.070993       0.018408      -0.049669       0.004511       0.045158             10.368852      14.926731       3.390978       1.106880       6.295478      -0.875959       9.884347          -0.000023
          227              C       1.937824      18.942012      39.317713       0.094832      29.264958 0.33354425E+03  0.73897129E+04                                 8.462082                            6.179115       0.088133       2.049336                    0.999380      26.239624      74.896623       0.644023       0.429270      -1.048890      -0.033581       0.001181      -0.031868       0.046310      -0.009373       0.020170       0.037629      -0.041034      -0.053346      -0.051084       0.000813       0.050271             10.339122      12.130713       1.301551      -1.537405       7.475887      -4.467492      11.410767          -0.000019
          228              C       1.258273      18.333378      40.344214      -0.136394      35.898823 0.42594814E+03  0.10020750E+05                                 9.649981                            6.979700      -0.107439       1.946888                    0.999225      29.519186      86.510965       0.607036       0.428892      -1.050284      -0.005393      -0.012141      -0.016524       0.021202      -0.002178       0.020098       0.038442      -0.053061      -0.016054      -0.045720      -0.009452       0.055172             12.014603      14.474741       2.648032      -3.559187       8.709294      -5.301563      12.859775           0.000016
          229              C      13.704266      18.281052      40.344214       0.062207      40.861762 0.40484995E+03  0.93134361E+04                                10.506361                            6.761646      -0.071941       1.997930                    0.999146      26.246096      73.690120       0.628707       0.423489      -1.063887       0.014228      -0.003204      -0.019619       0.024446      -0.005650       0.005319       0.024046      -0.037312      -0.012898      -0.025289      -0.010173       0.035463             14.881143      15.270226       4.110020      -5.126422      11.748439      -8.748380      17.624765          -0.000011
          230              C      13.033003      18.875916      39.263686      -0.137095      37.902625 0.45655504E+03  0.10936786E+05                                10.071539                            7.269578      -0.163449       1.929973                    0.998359      29.951322      88.787369       0.589051       0.434067      -1.046371       0.008855      -0.008788       0.000753       0.012498      -0.012757      -0.000026       0.035292      -0.048866      -0.054684      -0.037687      -0.015642       0.053329             12.653743      12.769928       1.479420      -2.174156       9.889686      -6.875157      15.301614           0.000018
          231              C      -0.026243      19.476288      38.273202       0.097617      29.359200 0.33809220E+03  0.75335322E+04                                 8.574374                            6.291158       0.003031       2.025693                    0.998657      26.387685      76.116533       0.626160       0.438993      -1.040589       0.042362      -0.005618       0.021116       0.047665      -0.011228       0.013283       0.029628      -0.048135      -0.032478      -0.040082      -0.005307       0.045389             10.489784      11.807373       1.024842      -1.614493       7.347690      -4.705003      12.314290          -0.000017
          232              C      12.965324      16.460658      43.369693       0.360938      33.832625 0.32952843E+03  0.72737490E+04                                 9.616976                            6.332500      -0.303995       1.936397                    0.998958      24.449136      69.503226       0.608068       0.456340      -1.033675      -0.012396       0.001669      -0.025049       0.027998      -0.032092      -0.017579       0.050490      -0.085515      -0.052494      -0.045174      -0.043862       0.089036             13.170928      13.423970      -0.613956       5.643891       8.126794      -5.505164      17.962021          -0.000024
          233              C      11.064793      16.639668      42.190116       0.373376      34.464882 0.33099981E+03  0.73248222E+04                                 9.760709                            6.366512      -0.390747       1.906637                    0.998634      24.579952      70.291095       0.602740       0.459205      -1.030586       0.029473       0.003098       0.004046       0.029910      -0.026780      -0.018597       0.059392      -0.079292       0.000664      -0.047975      -0.042617       0.090592             13.590291      22.617906       4.262311       2.172957       8.280799      -2.345252       9.872169          -0.000024
          234              C      12.939082      17.589798      41.413937       0.372614      35.210650 0.33120122E+03  0.73191726E+04                                 9.886282                            6.352509      -0.349503       1.920846                    0.998825      24.431119      69.468782       0.606605       0.456909      -1.033460      -0.013899      -0.019298       0.015229       0.028241      -0.029534      -0.010534       0.059511      -0.093217      -0.038931      -0.053348      -0.041802       0.095150             14.001653      14.354682       4.676847      -4.269356      11.143972      -7.782876      16.506304          -0.000025
          235              C       5.631152      11.519982      40.906989       0.102292      27.812390 0.33531899E+03  0.74473323E+04                                 8.204370                            6.224128       0.078160       2.045353                    0.999439      26.348650      75.579721       0.636551       0.433242      -1.045292       0.019568       0.024505      -0.034930       0.046942       0.013211       0.021293      -0.022599       0.074722      -0.020478      -0.052092       0.002931       0.049160              9.628768       4.965763      -0.767523      -1.302467      13.232123       2.974137      10.688417          -0.000026
          236              C       5.792753      10.286190      40.285686      -0.148786      34.698580 0.43217378E+03  0.10178238E+05                                 9.402054                            7.020782       0.019462       1.984265                    0.999544      29.464955      85.683916       0.608062       0.427704      -1.053690       0.006364       0.007821       0.003216       0.010584       0.007830       0.009455      -0.023567       0.053290       0.012461      -0.042926       0.014602       0.028323             11.356807       5.467087      -1.012206      -1.628460      16.048474       5.077535      12.554859           0.000025
          237              C       6.078661      10.258650      38.957537       0.056958      39.422353 0.40870389E+03  0.94360846E+04                                10.300086                            6.820189      -0.171986       1.962113                    0.999190      26.564762      75.022786       0.621595       0.426791      -1.060507       0.005192       0.024119       0.010483       0.026807      -0.001421       0.006900       0.000099       0.027614      -0.037097      -0.013800      -0.007665       0.021465             14.118330       5.760330      -1.729759      -1.782004      22.785916       7.187506      13.808744          -0.000016
          238              C       6.158771      11.453886      38.268700      -0.144536      34.266834 0.42230271E+03  0.98741339E+04                                 9.285647                            6.924572       0.083606       2.008404                    0.999517      29.084668      83.874299       0.615230       0.425788      -1.056406      -0.002361       0.000122       0.007753       0.008105       0.009210       0.002082      -0.025586       0.047421       0.028243      -0.042683       0.018876       0.023807             11.137096       5.157295      -1.041259      -1.052917      17.725765       3.572085      10.528227           0.000025
          239              C       5.968165      12.629844      38.944030       0.101014      27.314929 0.32509445E+03  0.71576850E+04                                 8.057689                            6.097000       0.109581       2.057257                    0.999513      26.070689      74.224314       0.648767       0.428799      -1.048997      -0.005802      -0.013212       0.042199       0.044598       0.020047       0.005905      -0.021214       0.059148       0.006805      -0.046749       0.012141       0.034607              9.442753       4.681397      -0.718656      -1.013405      13.976023       2.401942       9.670839          -0.000023
          240              C       5.907392       3.048678      39.137625       0.099115      27.242582 0.31796181E+03  0.69616357E+04                                 8.012679                            6.007374       0.134134       2.065926                    0.999608      25.963069      73.701692       0.657270       0.425624      -1.050992      -0.013463       0.017647       0.037057       0.043196      -0.005426       0.014566       0.022851       0.084320       0.012567      -0.054505       0.009188       0.045317              9.328878       4.743216       0.999861      -1.777098      13.119192      -2.727431      10.124226          -0.000025
          241              C       6.165677       4.199850      38.448788      -0.142869      33.078292 0.40631606E+03  0.93690003E+04                                 8.946056                            6.696718       0.173571       2.036546                    0.999740      28.519205      80.540996       0.641779       0.413896      -1.068470      -0.003231      -0.000698       0.005997       0.006848      -0.010435       0.006889       0.023429       0.051340       0.013488      -0.042546       0.016611       0.025935             10.655411       5.223581       1.415174      -1.742083      16.295439      -3.950293      10.447212           0.000025
          242              C       6.031700       5.425380      39.079546       0.052766      39.144654 0.41436360E+03  0.95524569E+04                                10.117820                            6.785138      -0.088961       1.983933                    0.999185      26.405354      73.325527       0.637684       0.416646      -1.072182      -0.004496      -0.022537       0.013948       0.026883       0.002409       0.005308       0.002502       0.028043      -0.019714      -0.011909      -0.006807       0.018716             13.605072       5.890074       2.238054      -2.474752      20.980950      -7.271835      13.944192          -0.000019
          243              C       5.643583       5.422626      40.429756      -0.154865      34.515217 0.43326556E+03  0.10161519E+05                                 9.232994                            6.950346       0.113223       2.009658                    0.999678      29.260925      83.593119       0.624614       0.418109      -1.064780      -0.001803      -0.004687      -0.006777       0.008435      -0.009820       0.004495       0.025949       0.026702       0.021510      -0.035997       0.012085       0.023912             11.015993       5.439321       1.590525      -2.101661      15.266099      -4.832901      12.342558           0.000027
          244              C       5.406017       4.205358      41.042055       0.090907      27.050904 0.32598020E+03  0.71606211E+04                                 7.937635                            6.064016       0.181846       2.076013                    0.999657      26.023146      73.283915       0.659153       0.423020      -1.055714       0.005260      -0.027569      -0.032896       0.043242      -0.011941       0.012136       0.017905       0.045279       0.040950      -0.040207       0.013010       0.027197              9.233988       4.589596       1.067428      -1.473538      12.619922      -3.259712      10.492446          -0.000024
          245              C       8.084164       8.553924      32.987619       0.099272      27.196506 0.32131741E+03  0.70415098E+04                                 7.992364                            6.028350       0.226545       2.094995                    0.999684      25.890941      73.119722       0.658993       0.424125      -1.053724      -0.007565      -0.041399      -0.002811       0.042178      -0.005722       0.026774      -0.014991      -0.006941      -0.065172      -0.039573       0.006911       0.032663              9.591113       5.615307       0.490235      -3.370401       8.546038       0.183486      14.611994          -0.000029
          246              C       7.593838       8.741196      34.270746      -0.147050      34.626262 0.42356629E+03  0.98966821E+04                                 9.310819                            6.907778       0.132867       2.021985                    0.999692      29.059513      83.375329       0.620513       0.422461      -1.060019      -0.003722      -0.008394      -0.008219       0.012323      -0.000638       0.017083      -0.002825      -0.017392      -0.081410      -0.034637       0.011995       0.022642             11.492907       6.591885       0.617536      -4.596736       9.088714      -0.281935      18.798122           0.000028
          247              C       7.183621       7.650612      35.006406       0.047515      40.589040 0.42054948E+03  0.97492100E+04                                10.422652                            6.867447      -0.077167       1.988140                    0.999157      26.598327      74.519964       0.628274       0.420538      -1.067699       0.001951      -0.000924      -0.027209       0.027294      -0.006132       0.005348       0.002838       0.025149      -0.025716      -0.013442      -0.005606       0.019048             14.783545       7.361640       0.485618      -6.120364       9.876394       0.886009      27.112601          -0.000023
          248              C       7.211245       6.378264      34.378799      -0.149090      36.384159 0.45676954E+03  0.10900412E+05                                 9.719109                            7.215865      -0.004250       1.972756                    0.999375      29.847141      87.187386       0.600412       0.427475      -1.054506      -0.004870       0.005685      -0.006272       0.009766      -0.002853       0.015122      -0.001510      -0.013204      -0.116613      -0.042976       0.015949       0.027027             12.075091       6.729590       0.352053      -4.281578       9.476798       1.773868      20.018884           0.000033
          249              C       7.704334       6.292890      33.086668       0.095492      29.094322 0.34485999E+03  0.77296182E+04                                 8.498691                            6.331321      -0.046714       2.001031                    0.999297      26.813505      77.806014       0.626922       0.435890      -1.041476       0.004571       0.042780      -0.011982       0.044661       0.003736       0.030006      -0.011398       0.008831      -0.095235      -0.047840       0.013769       0.034071             10.300756       6.095823       0.722663      -3.481044       9.171372       0.778160      15.635072          -0.000028
          250              C       6.260980       8.953254      38.259696       0.374550      33.960583 0.32093394E+03  0.70074298E+04                                 9.595464                            6.204323      -0.164213       1.987504                    0.999146      23.788193      66.326779       0.623675       0.449784      -1.041857       0.006265      -0.028330      -0.015494       0.032893       0.001465       0.038034      -0.001652       0.134797      -0.109254      -0.050454      -0.046044       0.096498             13.402946       5.581253      -1.437049      -2.161108      20.838104       6.463991      13.789480          -0.000019
          251              C       6.241643       6.694974      38.329930       0.371258      33.086116 0.31225123E+03  0.67647505E+04                                 9.350696                            6.083063      -0.162987       1.986076                    0.999208      23.686049      65.578013       0.636190       0.444398      -1.046005       0.002484       0.027034      -0.012448       0.029866       0.000743       0.034328      -0.000548       0.130338      -0.120599      -0.049104      -0.044945       0.094049             12.783326       5.532040       1.692365      -2.398726      19.146913      -5.335992      13.671024          -0.000017
          252              C       6.751306       7.747002      36.422798       0.379840      33.151417 0.30947130E+03  0.66937048E+04                                 9.406597                            6.071759      -0.182023       1.982819                    0.999181      23.575152      65.350615       0.633899       0.446725      -1.043992      -0.012109       0.000462       0.030986       0.033271       0.005100       0.041167      -0.000266       0.138774      -0.113258      -0.052077      -0.048596       0.100673             13.342188       6.357858      -0.235194      -4.987953      10.381457       1.227978      23.287248          -0.000016
          253              C       0.092540      26.319978      24.239845       0.079996      27.390440 0.35795036E+03  0.80976351E+04                                 8.164386                            6.469185      -0.014371       2.009910                    0.998421      27.140837      79.106435       0.617537       0.438437      -1.040020      -0.045118      -0.009955      -0.013644       0.048175      -0.002458       0.021064      -0.026577      -0.036877      -0.061548      -0.042360      -0.000407       0.042767              9.233901      10.314508       0.918702      -2.421583       5.872835       1.842962      11.514360          -0.000020
          254              C       0.795571      25.972974      23.082779      -0.155547      35.352849 0.47783465E+03  0.11589114E+05                                 9.634469                            7.462885      -0.262693       1.891601                    0.998147      30.631171      91.662366       0.577785       0.437086      -1.043526      -0.009580       0.003554      -0.007477       0.012661      -0.010768       0.006670      -0.026162      -0.049736      -0.053349      -0.029097      -0.018094       0.047191             11.226467      11.411526       0.458268      -3.035831       7.088253       3.357156      15.179623           0.000018
          255              C       0.110496      25.306506      22.071135       0.065842      37.838753 0.41174511E+03  0.95227886E+04                                10.009684                            6.842749      -0.084387       1.992119                    0.999260      26.445764      74.722079       0.621021       0.426446      -1.060849      -0.013691       0.013510       0.015715       0.024838      -0.006524       0.010399      -0.020070      -0.027944      -0.026939      -0.022928      -0.008907       0.031834             13.257432      13.883349      -0.873730      -6.036521       7.627419       4.926545      18.261528          -0.000010
          256              C      12.560633      25.091694      22.200348      -0.146726      34.421262 0.43976654E+03  0.10417577E+05                                 9.338782                            7.071463      -0.068211       1.955192                    0.999402      29.773246      87.251604       0.606365       0.426410      -1.052937      -0.002195       0.013584      -0.005626       0.014867       0.006227       0.010789      -0.018595      -0.045670      -0.066338      -0.034290      -0.005377       0.039668             11.032187      13.001858      -0.053043      -4.033873       6.209938       2.656634      13.884765           0.000017
          257              C      11.954286      25.491024      23.375422       0.087462      27.306280 0.33707249E+03  0.75070957E+04                                 8.078903                            6.217037       0.044849       2.029476                    0.999387      26.727784      77.144095       0.639562       0.430006      -1.045711       0.033560       0.038344       0.012624       0.052497      -0.001100       0.022128      -0.021914      -0.047136      -0.089283      -0.047610       0.001651       0.045959              9.267259      10.759849       0.310042      -2.193859       5.265425       1.805880      11.776503          -0.000018
          258              C       6.089711      25.389126      18.085337       0.097431      28.340025 0.34035627E+03  0.75951838E+04                                 8.346346                            6.293855       0.042075       2.035696                    0.998921      26.485511      76.407059       0.628884       0.436446      -1.042304       0.003843       0.010120       0.040716       0.042130      -0.026108       0.012772      -0.018542      -0.068355       0.025890      -0.048063      -0.002045       0.050108              9.873908      13.941025       3.182940      -1.639548       6.724446       1.410781       8.956254          -0.000025
          259              C       4.778952      24.937470      18.251919      -0.131060      36.970327 0.46439583E+03  0.11193314E+05                                 9.972394                            7.387083      -0.261002       1.900028                    0.998002      30.164178      90.252337       0.576696       0.440645      -1.040466       0.006652       0.007671       0.004345       0.011044      -0.025104       0.014004      -0.014651      -0.046871      -0.011714      -0.034330      -0.009625       0.043956             12.139795      18.293948       3.620107      -2.955978       7.513737       1.401853      10.611700           0.000021
          260              C       4.168462      25.066908      19.476517       0.052873      40.534502 0.43005356E+03  0.10073773E+05                                10.522136                            7.023252      -0.260938       1.930770                    0.998826      27.059423      77.415060       0.607927       0.430116      -1.056606       0.020562       0.012591      -0.003881       0.024421      -0.012775       0.005851      -0.003267      -0.049815      -0.040213      -0.023721      -0.011404       0.035125             14.424812      24.769493       5.153752      -2.493072       7.792783       1.199042      10.712160          -0.000016
          261              C       4.893592      25.678296      20.530032      -0.144917      37.202075 0.47102654E+03  0.11389490E+05                                 9.971865                            7.408341      -0.228282       1.901535                    0.998443      30.597251      91.590667       0.579721       0.436946      -1.043023      -0.009543       0.010039      -0.012962       0.018970      -0.025687       0.008323      -0.014787      -0.066550      -0.012622      -0.040227      -0.009120       0.049347             12.153626      18.546494       4.376836      -0.692789       7.355831       1.168242      10.558553           0.000024
          262              C       6.169820      26.118936      20.264402       0.082958      29.816792 0.35867547E+03  0.81322513E+04                                 8.695660                            6.508505      -0.086555       1.983032                    0.999022      27.357435      80.281171       0.609965       0.442886      -1.035599       0.000729      -0.005139      -0.048651       0.048928      -0.029161       0.008843      -0.006819      -0.070993       0.018408      -0.049669       0.004511       0.045158             10.368851      14.926729       3.390978      -1.106880       6.295477       0.875959       9.884347          -0.000024
          263              C      11.874176      22.367988      16.806713       0.094832      29.264959 0.33354425E+03  0.73897131E+04                                 8.462082                            6.179115       0.088133       2.049336                    0.999380      26.239625      74.896627       0.644023       0.429270      -1.048890       0.033581      -0.001182      -0.031868       0.046310      -0.009373      -0.020170      -0.037629      -0.041034      -0.053346      -0.051084       0.000813       0.050271             10.339122      12.130714       1.301550       1.537405       7.475886       4.467492      11.410767          -0.000019
          264              C      12.553727      22.976622      17.833214      -0.136394      35.898821 0.42594810E+03  0.10020749E+05                                 9.649981                            6.979700      -0.107439       1.946888                    0.999225      29.519185      86.510962       0.607036       0.428892      -1.050284       0.005393       0.012141      -0.016524       0.021202      -0.002179      -0.020098      -0.038442      -0.053061      -0.016054      -0.045720      -0.009452       0.055172             12.014603      14.474741       2.648032       3.559187       8.709293       5.301563      12.859775           0.000015
          265              C       0.107734      23.028948      17.833214       0.062207      40.861760 0.40484993E+03  0.93134353E+04                                10.506361                            6.761645      -0.071940       1.997930                    0.999146      26.246095      73.690115       0.628707       0.423489      -1.063887      -0.014228       0.003204      -0.019619       0.024446      -0.005650      -0.005319      -0.024046      -0.037312      -0.012898      -0.025289      -0.010173       0.035463             14.881142      15.270225       4.110019       5.126422      11.748438       8.748379      17.624763          -0.000010
          266              C       0.778997      22.434084      16.752686      -0.137095      37.902624 0.45655503E+03  0.10936786E+05                                10.071539                            7.269578      -0.163449       1.929973                    0.998359      29.951321      88.787368       0.589051       0.434067      -1.046371      -0.008855       0.008788       0.000753       0.012498      -0.012757       0.000026      -0.035292      -0.048866      -0.054684      -0.037687      -0.015642       0.053329             12.653743      12.769929       1.479420       2.174156       9.889686       6.875157      15.301614           0.000017
          267              C       0.026243      21.833712      15.762202       0.097617      29.359203 0.33809223E+03  0.75335331E+04                                 8.574374                            6.291158       0.003031       2.025693                    0.998657      26.387687      76.116542       0.626160       0.438993      -1.040589      -0.042362       0.005618       0.021116       0.047665      -0.011228      -0.013283      -0.029628      -0.048135      -0.032478      -0.040082      -0.005307       0.045389             10.489785      11.807374       1.024842       1.614493       7.347690       4.705003      12.314291          -0.000017
          268              C       0.846676      24.849342      20.858693       0.360938      33.832623 0.32952841E+03  0.72737485E+04                                 9.616975                            6.332500      -0.303995       1.936397                    0.998958      24.449135      69.503220       0.608068       0.456340      -1.033675       0.012396      -0.001669      -0.025049       0.027998      -0.032092       0.017579      -0.050490      -0.085515      -0.052494      -0.045174      -0.043862       0.089036             13.170927      13.423969      -0.613956      -5.643890       8.126793       5.505163      17.962019          -0.000026
          269              C       2.747207      24.670332      19.679116       0.373376      34.464884 0.33099983E+03  0.73248228E+04                                 9.760710                            6.366513      -0.390747       1.906637                    0.998634      24.579953      70.291102       0.602740       0.459205      -1.030586      -0.029473      -0.003098       0.004046       0.029910      -0.026780       0.018597      -0.059392      -0.079292       0.000664      -0.047975      -0.042617       0.090592             13.590293      22.617909       4.262312      -2.172957       8.280800       2.345252       9.872169          -0.000025
          270              C       0.872918      23.720202      18.902937       0.372614      35.210649 0.33120122E+03  0.73191725E+04                                 9.886281                            6.352509      -0.349503       1.920846                    0.998825      24.431119      69.468780       0.606605       0.456909      -1.033460       0.013899       0.019298       0.015229       0.028241      -0.029534       0.010534      -0.059511      -0.093217      -0.038931      -0.053348      -0.041802       0.095150             14.001652      14.354682       4.676847       4.269356      11.143972       7.782875      16.506303          -0.000026
          271              C       8.180848       2.250018      18.395989       0.102292      27.812391 0.33531900E+03  0.74473324E+04                                 8.204371                            6.224128       0.078160       2.045353                    0.999439      26.348650      75.579721       0.636551       0.433242      -1.045292      -0.019568      -0.024505      -0.034930       0.046942       0.013211      -0.021293       0.022599       0.074722      -0.020478      -0.052092       0.002931       0.049160              9.628769       4.965763      -0.767523       1.302467      13.232125      -2.974137      10.688417          -0.000025
          272              C       8.019247       3.483810      17.774686      -0.148786      34.698586 0.43217385E+03  0.10178240E+05                                 9.402055                            7.020782       0.019461       1.984264                    0.999544      29.464958      85.683932       0.608062       0.427704      -1.053690      -0.006364      -0.007821       0.003216       0.010584       0.007830      -0.009455       0.023567       0.053290       0.012461      -0.042926       0.014602       0.028323             11.356809       5.467088      -1.012207       1.628460      16.048479      -5.077537      12.554861           0.000024
          273              C       7.733339       3.511350      16.446537       0.056958      39.422354 0.40870388E+03  0.94360842E+04                                10.300086                            6.820189      -0.171986       1.962113                    0.999190      26.564762      75.022786       0.621595       0.426791      -1.060507      -0.005192      -0.024119       0.010483       0.026807      -0.001421      -0.006900      -0.000099       0.027614      -0.037097      -0.013800      -0.007665       0.021465             14.118331       5.760330      -1.729759       1.782004      22.785917      -7.187507      13.808744          -0.000016
          274              C       7.653229       2.316114      15.757700      -0.144537      34.266835 0.42230272E+03  0.98741343E+04                                 9.285647                            6.924573       0.083606       2.008404                    0.999517      29.084668      83.874296       0.615230       0.425788      -1.056406       0.002361      -0.000122       0.007753       0.008105       0.009210      -0.002082       0.025586       0.047422       0.028243      -0.042683       0.018876       0.023807             11.137096       5.157296      -1.041259       1.052917      17.725767      -3.572085      10.528226           0.000025
          275              C       7.843835       1.140156      16.433030       0.101014      27.314926 0.32509442E+03  0.71576839E+04                                 8.057688                            6.097000       0.109581       2.057257                    0.999513      26.070686      74.224300       0.648767       0.428799      -1.048997       0.005802       0.013212       0.042199       0.044598       0.020047      -0.005905       0.021214       0.059148       0.006805      -0.046749       0.012141       0.034607              9.442752       4.681396      -0.718656       1.013405      13.976022      -2.401942       9.670837          -0.000023
          276              C       7.904608      10.721322      16.626625       0.099115      27.242576 0.31796172E+03  0.69616332E+04                                 8.012678                            6.007373       0.134135       2.065926                    0.999608      25.963065      73.701675       0.657271       0.425624      -1.050992       0.013463      -0.017647       0.037057       0.043196      -0.005426      -0.014567      -0.022851       0.084320       0.012566      -0.054505       0.009188       0.045317              9.328877       4.743216       0.999861       1.777098      13.119190       2.727431      10.124224          -0.000023
          277              C       7.646323       9.570150      15.937788      -0.142869      33.078296 0.40631610E+03  0.93690017E+04                                 8.946056                            6.696718       0.173570       2.036546                    0.999740      28.519208      80.541007       0.641779       0.413896      -1.068470       0.003231       0.000698       0.005997       0.006848      -0.010435      -0.006889      -0.023429       0.051341       0.013488      -0.042546       0.016611       0.025935             10.655412       5.223581       1.415174       1.742083      16.295441       3.950294      10.447213           0.000023
          278              C       7.780300       8.344620      16.568546       0.052766      39.144658 0.41436363E+03  0.95524577E+04                                10.117821                            6.785139      -0.088962       1.983933                    0.999185      26.405355      73.325533       0.637684       0.416646      -1.072182       0.004496       0.022537       0.013948       0.026883       0.002409      -0.005308      -0.002502       0.028043      -0.019714      -0.011909      -0.006807       0.018716             13.605074       5.890075       2.238055       2.474753      20.980954       7.271837      13.944194          -0.000017
          279              C       8.168417       8.347374      17.918756      -0.154865      34.515217 0.43326554E+03  0.10161519E+05                                 9.232994                            6.950346       0.113223       2.009658                    0.999678      29.260925      83.593117       0.624614       0.418109      -1.064780       0.001803       0.004687      -0.006777       0.008435      -0.009820      -0.004495      -0.025949       0.026703       0.021510      -0.035997       0.012085       0.023912             11.015993       5.439321       1.590525       2.101661      15.266099       4.832901      12.342558           0.000024
          280              C       8.405983       9.564642      18.531055       0.090907      27.050900 0.32598015E+03  0.71606195E+04                                 7.937634                            6.064015       0.181846       2.076013                    0.999657      26.023143      73.283900       0.659153       0.423020      -1.055714      -0.005260       0.027569      -0.032896       0.043242      -0.011941      -0.012136      -0.017905       0.045279       0.040950      -0.040207       0.013010       0.027196              9.233987       4.589596       1.067428       1.473538      12.619921       3.259712      10.492444          -0.000023
          281              C       5.727836       5.216076      10.476619       0.099272      27.196502 0.32131736E+03  0.70415082E+04                                 7.992363                            6.028349       0.226545       2.094995                    0.999684      25.890939      73.119712       0.658993       0.424125      -1.053724       0.007565       0.041399      -0.002811       0.042178      -0.005722      -0.026774       0.014991      -0.006941      -0.065172      -0.039573       0.006911       0.032663              9.591112       5.615306       0.490235       3.370401       8.546036      -0.183485      14.611992          -0.000028
          282              C       6.218162       5.028804      11.759746      -0.147049      34.626261 0.42356626E+03  0.98966813E+04                                 9.310818                            6.907778       0.132866       2.021985                    0.999692      29.059513      83.375329       0.620513       0.422461      -1.060019       0.003723       0.008394      -0.008218       0.012323      -0.000638      -0.017083       0.002826      -0.017392      -0.081410      -0.034637       0.011996       0.022642             11.492907       6.591884       0.617536       4.596736       9.088714       0.281936      18.798121           0.000027
          283              C       6.628379       6.119388      12.495406       0.047515      40.589042 0.42054948E+03  0.97492100E+04                                10.422652                            6.867447      -0.077167       1.988140                    0.999157      26.598327      74.519966       0.628274       0.420538      -1.067699      -0.001951       0.000924      -0.027209       0.027294      -0.006132      -0.005348      -0.002838       0.025149      -0.025716      -0.013442      -0.005606       0.019048             14.783546       7.361641       0.485618       6.120365       9.876395      -0.886009      27.112603          -0.000021
          284              C       6.600755       7.391736      11.867799      -0.149090      36.384163 0.45676957E+03  0.10900413E+05                                 9.719110                            7.215865      -0.004250       1.972756                    0.999375      29.847143      87.187397       0.600412       0.427475      -1.054506       0.004870      -0.005685      -0.006272       0.009766      -0.002853      -0.015122       0.001510      -0.013204      -0.116613      -0.042976       0.015949       0.027027             12.075092       6.729591       0.352054       4.281579       9.476799      -1.773867      20.018886           0.000032
          285              C       6.107666       7.477110      10.575668       0.095492      29.094321 0.34485996E+03  0.77296172E+04                                 8.498690                            6.331321      -0.046714       2.001031                    0.999297      26.813503      77.806000       0.626922       0.435890      -1.041477      -0.004571      -0.042780      -0.011982       0.044661       0.003736      -0.030006       0.011398       0.008831      -0.095235      -0.047840       0.013769       0.034071             10.300755       6.095823       0.722663       3.481044       9.171370      -0.778159      15.635071          -0.000027
          286              C       7.551020       4.816746      15.748696       0.374550      33.960596 0.32093405E+03  0.70074329E+04                                 9.595467                            6.204325      -0.164214       1.987503                    0.999146      23.788198      66.326801       0.623675       0.449785      -1.041857      -0.006265       0.028331      -0.015494       0.032893       0.001465      -0.038034       0.001652       0.134798      -0.109254      -0.050454      -0.046044       0.096498             13.402950       5.581254      -1.437050       2.161108      20.838113      -6.463995      13.789484          -0.000020
          287              C       7.570357       7.075026      15.818930       0.371258      33.086134 0.31225139E+03  0.67647551E+04                                 9.350699                            6.083065      -0.162989       1.986075                    0.999208      23.686057      65.578046       0.636190       0.444398      -1.046005      -0.002484      -0.027034      -0.012448       0.029866       0.000743      -0.034328       0.000548       0.130338      -0.120600      -0.049104      -0.044945       0.094049             12.783332       5.532042       1.692366       2.398727      19.146923       5.335995      13.671030          -0.000019
          288              C       7.060694       6.022998      13.911798       0.379840      33.151431 0.30947143E+03  0.66937082E+04                                 9.406600                            6.071761      -0.182024       1.982819                    0.999181      23.575158      65.350638       0.633899       0.446725      -1.043992       0.012109      -0.000462       0.030986       0.033271       0.005100      -0.041167       0.000266       0.138774      -0.113257      -0.052077      -0.048596       0.100673             13.342192       6.357860      -0.235194       4.987955      10.381460      -1.227978      23.287257          -0.000018
          289              C       6.813460      12.549978      20.782155       0.079996      27.390437 0.35795032E+03  0.80976339E+04                                 8.164385                            6.469184      -0.014370       2.009910                    0.998421      27.140835      79.106427       0.617537       0.438437      -1.040020       0.045118      -0.009955       0.013644       0.048175       0.002458       0.021064       0.026577      -0.036877      -0.061548      -0.042360      -0.000407       0.042767              9.233900      10.314507      -0.918702      -2.421582       5.872835      -1.842962      11.514359          -0.000021
          290              C       6.110429      12.202974      21.939221      -0.155547      35.352845 0.47783458E+03  0.11589112E+05                                 9.634468                            7.462885      -0.262693       1.891601                    0.998147      30.631169      91.662356       0.577785       0.437086      -1.043526       0.009579       0.003554       0.007477       0.012661       0.010768       0.006670       0.026162      -0.049736      -0.053349      -0.029097      -0.018094       0.047191             11.226466      11.411525      -0.458268      -3.035830       7.088253      -3.357156      15.179621           0.000019
          291              C       6.795504      11.536506      22.950865       0.065842      37.838755 0.41174514E+03  0.95227892E+04                                10.009684                            6.842749      -0.084386       1.992119                    0.999260      26.445765      74.722080       0.621021       0.426446      -1.060849       0.013691       0.013510      -0.015715       0.024838       0.006524       0.010399       0.020070      -0.027944      -0.026939      -0.022928      -0.008906       0.031834             13.257432      13.883349       0.873730      -6.036520       7.627419      -4.926545      18.261528          -0.000011
          292              C       8.157367      11.321694      22.821652      -0.146726      34.421264 0.43976657E+03  0.10417578E+05                                 9.338783                            7.071464      -0.068211       1.955192                    0.999402      29.773247      87.251610       0.606365       0.426410      -1.052937       0.002195       0.013585       0.005626       0.014867      -0.006227       0.010789       0.018595      -0.045670      -0.066338      -0.034290      -0.005377       0.039668             11.032187      13.001859       0.053043      -4.033873       6.209938      -2.656634      13.884766           0.000018
          293              C       8.763714      11.721024      21.646578       0.087462      27.306280 0.33707250E+03  0.75070958E+04                                 8.078903                            6.217037       0.044849       2.029476                    0.999387      26.727784      77.144094       0.639562       0.430006      -1.045711      -0.033560       0.038344      -0.012624       0.052497       0.001100       0.022128       0.021914      -0.047136      -0.089283      -0.047610       0.001651       0.045959              9.267259      10.759849      -0.310042      -2.193859       5.265426      -1.805880      11.776503          -0.000019
          294              C       0.816289      11.619126      26.936663       0.097431      28.340024 0.34035625E+03  0.75951832E+04                                 8.346345                            6.293854       0.042076       2.035697                    0.998921      26.485510      76.407051       0.628884       0.436446      -1.042304      -0.003843       0.010120      -0.040716       0.042130       0.026108       0.012772       0.018542      -0.068355       0.025890      -0.048063      -0.002045       0.050108              9.873907      13.941023      -3.182939      -1.639547       6.724446      -1.410781       8.956253          -0.000025
          295              C       2.127048      11.167470      26.770081      -0.131060      36.970321 0.46439576E+03  0.11193312E+05                                 9.972393                            7.387082      -0.261002       1.900028                    0.998002      30.164174      90.252318       0.576696       0.440645      -1.040466      -0.006652       0.007671      -0.004345       0.011044       0.025105       0.014004       0.014651      -0.046872      -0.011714      -0.034330      -0.009625       0.043956             12.139793      18.293945      -3.620106      -2.955978       7.513736      -1.401853      10.611699           0.000020
          296              C       2.737538      11.296908      25.545483       0.052873      40.534499 0.43005354E+03  0.10073772E+05                                10.522135                            7.023251      -0.260938       1.930771                    0.998826      27.059422      77.415052       0.607927       0.430116      -1.056606      -0.020562       0.012591       0.003881       0.024421       0.012775       0.005851       0.003267      -0.049815      -0.040212      -0.023721      -0.011404       0.035125             14.424810      24.769490      -5.153752      -2.493071       7.792782      -1.199042      10.712158          -0.000017
          297              C       2.012408      11.908296      24.491968      -0.144916      37.202074 0.47102652E+03  0.11389489E+05                                 9.971864                            7.408341      -0.228282       1.901536                    0.998443      30.597251      91.590664       0.579722       0.436946      -1.043023       0.009543       0.010039       0.012962       0.018970       0.025687       0.008323       0.014787      -0.066550      -0.012622      -0.040227      -0.009120       0.049347             12.153625      18.546493      -4.376836      -0.692789       7.355831      -1.168242      10.558552           0.000024
          298              C       0.736180      12.348936      24.757598       0.082958      29.816788 0.35867541E+03  0.81322495E+04                                 8.695659                            6.508505      -0.086555       1.983032                    0.999022      27.357433      80.281162       0.609965       0.442886      -1.035599      -0.000729      -0.005139       0.048651       0.048928       0.029161       0.008843       0.006819      -0.070993       0.018408      -0.049669       0.004511       0.045158             10.368850      14.926728      -3.390978      -1.106879       6.295477      -0.875959       9.884345          -0.000024
          299              C       8.843824       8.597988      28.215287       0.094832      29.264957 0.33354424E+03  0.73897127E+04                                 8.462082                            6.179115       0.088134       2.049336                    0.999380      26.239623      74.896619       0.644023       0.429270      -1.048890      -0.033581      -0.001182       0.031868       0.046310       0.009373      -0.020170       0.037629      -0.041034      -0.053346      -0.051084       0.000813       0.050271             10.339122      12.130712      -1.301550       1.537404       7.475886      -4.467492      11.410766          -0.000019
          300              C       8.164273       9.206622      27.188786      -0.136394      35.898820 0.42594811E+03  0.10020749E+05                                 9.649980                            6.979700      -0.107439       1.946888                    0.999225      29.519185      86.510958       0.607036       0.428892      -1.050284      -0.005393       0.012141       0.016524       0.021202       0.002179      -0.020098       0.038442      -0.053061      -0.016054      -0.045720      -0.009452       0.055172             12.014602      14.474739      -2.648032       3.559186       8.709293      -5.301563      12.859774           0.000015
          301              C       6.798266       9.258948      27.188786       0.062207      40.861759 0.40484993E+03  0.93134352E+04                                10.506360                            6.761645      -0.071940       1.997930                    0.999146      26.246095      73.690114       0.628707       0.423489      -1.063887       0.014228       0.003204       0.019619       0.024446       0.005650      -0.005319       0.024046      -0.037312      -0.012898      -0.025289      -0.010173       0.035463             14.881141      15.270224      -4.110019       5.126421      11.748437      -8.748379      17.624763          -0.000011
          302              C       6.127003       8.664084      28.269314      -0.137095      37.902627 0.45655508E+03  0.10936787E+05                                10.071540                            7.269578      -0.163449       1.929973                    0.998359      29.951322      88.787371       0.589051       0.434067      -1.046371       0.008855       0.008787      -0.000753       0.012498       0.012757       0.000026       0.035292      -0.048866      -0.054684      -0.037687      -0.015642       0.053329             12.653744      12.769928      -1.479420       2.174156       9.889687      -6.875158      15.301616           0.000017
          303              C       6.879757       8.063712      29.259798       0.097617      29.359202 0.33809222E+03  0.75335327E+04                                 8.574374                            6.291158       0.003031       2.025693                    0.998657      26.387687      76.116540       0.626160       0.438993      -1.040589       0.042362       0.005618      -0.021116       0.047665       0.011228      -0.013283       0.029628      -0.048134      -0.032478      -0.040082      -0.005307       0.045389             10.489784      11.807373      -1.024842       1.614492       7.347690      -4.705003      12.314290          -0.000017
          304              C       6.059324      11.079342      24.163307       0.360938      33.832625 0.32952843E+03  0.72737490E+04                                 9.616976                            6.332500      -0.303995       1.936397                    0.998958      24.449136      69.503226       0.608068       0.456340      -1.033675      -0.012396      -0.001669       0.025049       0.027998       0.032092       0.017579       0.050490      -0.085515      -0.052493      -0.045174      -0.043862       0.089036             13.170928      13.423970       0.613956      -5.643891       8.126793      -5.505164      17.962020          -0.000024
          305              C       4.158793      10.900332      25.342884       0.373376      34.464885 0.33099985E+03  0.73248234E+04                                 9.760709                            6.366513      -0.390747       1.906637                    0.998634      24.579954      70.291102       0.602740       0.459205      -1.030586       0.029473      -0.003098      -0.004046       0.029910       0.026780       0.018597       0.059392      -0.079292       0.000664      -0.047975      -0.042617       0.090592             13.590292      22.617907      -4.262311      -2.172957       8.280800      -2.345252       9.872169          -0.000023
          306              C       6.033082       9.950202      26.119063       0.372614      35.210647 0.33120120E+03  0.73191719E+04                                 9.886281                            6.352508      -0.349503       1.920846                    0.998825      24.431118      69.468775       0.606605       0.456909      -1.033460      -0.013899       0.019298      -0.015229       0.028241       0.029534       0.010534       0.059511      -0.093217      -0.038931      -0.053348      -0.041802       0.095150             14.001651      14.354680      -4.676846       4.269355      11.143971      -7.782874      16.506302          -0.000024
          307              C      12.537152      16.020018      26.626011       0.102292      27.812386 0.33531893E+03  0.74473304E+04                                 8.204370                            6.224127       0.078160       2.045353                    0.999439      26.348647      75.579710       0.636551       0.433242      -1.045292       0.019568      -0.024505       0.034930       0.046942      -0.013211      -0.021293      -0.022599       0.074722      -0.020478      -0.052092       0.002931       0.049161              9.628767       4.965763       0.767523       1.302467      13.232123       2.974137      10.688416          -0.000025
          308              C      12.698753      17.253810      27.247314      -0.148786      34.698586 0.43217384E+03  0.10178240E+05                                 9.402055                            7.020782       0.019462       1.984264                    0.999544      29.464959      85.683935       0.608062       0.427704      -1.053690       0.006364      -0.007821      -0.003216       0.010584      -0.007830      -0.009455      -0.023567       0.053290       0.012462      -0.042926       0.014602       0.028323             11.356809       5.467087       1.012206       1.628460      16.048478       5.077536      12.554861           0.000024
          309              C      12.984661      17.281350      28.575463       0.056958      39.422354 0.40870389E+03  0.94360845E+04                                10.300086                            6.820189      -0.171986       1.962113                    0.999190      26.564762      75.022787       0.621595       0.426791      -1.060507       0.005192      -0.024119      -0.010483       0.026807       0.001421      -0.006901       0.000099       0.027614      -0.037098      -0.013800      -0.007665       0.021465             14.118330       5.760330       1.729759       1.782004      22.785917       7.187507      13.808744          -0.000016
          310              C      13.064771      16.086114      29.264300      -0.144536      34.266831 0.42230267E+03  0.98741327E+04                                 9.285646                            6.924572       0.083606       2.008404                    0.999517      29.084666      83.874289       0.615230       0.425788      -1.056406      -0.002361      -0.000122      -0.007753       0.008106      -0.009210      -0.002082      -0.025586       0.047422       0.028243      -0.042683       0.018876       0.023807             11.137095       5.157295       1.041259       1.052917      17.725764       3.572084      10.528225           0.000025
          311              C      12.874165      14.910156      28.588970       0.101014      27.314930 0.32509449E+03  0.71576859E+04                                 8.057688                            6.097000       0.109581       2.057257                    0.999513      26.070689      74.224309       0.648767       0.428799      -1.048997      -0.005802       0.013212      -0.042199       0.044598      -0.020047      -0.005905      -0.021214       0.059148       0.006805      -0.046749       0.012141       0.034607              9.442752       4.681397       0.718656       1.013405      13.976023       2.401942       9.670838          -0.000023
          312              C      12.813392      24.491322      28.395375       0.099115      27.242581 0.31796176E+03  0.69616345E+04                                 8.012679                            6.007374       0.134134       2.065926                    0.999608      25.963069      73.701696       0.657270       0.425624      -1.050992      -0.013463      -0.017647      -0.037058       0.043196       0.005426      -0.014566       0.022851       0.084320       0.012566      -0.054505       0.009188       0.045317              9.328878       4.743216      -0.999861       1.777098      13.119194      -2.727431      10.124226          -0.000023
          313              C      13.071677      23.340150      29.084212      -0.142869      33.078300 0.40631614E+03  0.93690029E+04                                 8.946057                            6.696718       0.173570       2.036546                    0.999740      28.519210      80.541016       0.641779       0.413896      -1.068470      -0.003231       0.000698      -0.005997       0.006848       0.010435      -0.006889       0.023429       0.051340       0.013488      -0.042546       0.016611       0.025935             10.655413       5.223581      -1.415175       1.742083      16.295443      -3.950294      10.447214           0.000024
          314              C      12.937700      22.114620      28.453454       0.052766      39.144656 0.41436360E+03  0.95524571E+04                                10.117821                            6.785139      -0.088962       1.983933                    0.999185      26.405354      73.325531       0.637684       0.416646      -1.072182      -0.004496       0.022537      -0.013948       0.026883      -0.002409      -0.005308       0.002502       0.028044      -0.019714      -0.011909      -0.006807       0.018716             13.605074       5.890075      -2.238054       2.474753      20.980954      -7.271836      13.944193          -0.000018
          315              C      12.549583      22.117374      27.103244      -0.154865      34.515221 0.43326559E+03  0.10161520E+05                                 9.232995                            6.950346       0.113223       2.009658                    0.999678      29.260927      83.593129       0.624614       0.418109      -1.064780      -0.001803       0.004687       0.006777       0.008435       0.009820      -0.004495       0.025949       0.026703       0.021510      -0.035997       0.012085       0.023912             11.015994       5.439322      -1.590525       2.101661      15.266101      -4.832901      12.342559           0.000025
          316              C      12.312017      23.334642      26.490945       0.090907      27.050901 0.32598015E+03  0.71606197E+04                                 7.937634                            6.064016       0.181846       2.076013                    0.999657      26.023144      73.283906       0.659153       0.423020      -1.055714       0.005260       0.027569       0.032896       0.043242       0.011941      -0.012136       0.017905       0.045279       0.040950      -0.040207       0.013010       0.027197              9.233988       4.589596      -1.067428       1.473538      12.619922      -3.259712      10.492445          -0.000024
          317              C       1.178164      18.986076      34.545381       0.099272      27.196501 0.32131737E+03  0.70415082E+04                                 7.992362                            6.028349       0.226545       2.094995                    0.999684      25.890938      73.119703       0.658993       0.424125      -1.053724      -0.007565       0.041399       0.002811       0.042178       0.005722      -0.026774      -0.014991      -0.006941      -0.065172      -0.039573       0.006911       0.032663              9.591111       5.615306      -0.490235       3.370400       8.546035       0.183486      14.611990          -0.000029
          318              C       0.687838      18.798804      33.262254      -0.147049      34.626258 0.42356623E+03  0.98966804E+04                                 9.310817                            6.907778       0.132867       2.021985                    0.999692      29.059512      83.375323       0.620514       0.422461      -1.060019      -0.003722       0.008394       0.008219       0.012323       0.000638      -0.017083      -0.002826      -0.017392      -0.081410      -0.034637       0.011995       0.022642             11.492905       6.591884      -0.617536       4.596735       9.088714      -0.281935      18.798118           0.000027
          319              C       0.277621      19.889388      32.526594       0.047515      40.589041 0.42054949E+03  0.97492101E+04                                10.422652                            6.867447      -0.077167       1.988140                    0.999157      26.598327      74.519965       0.628274       0.420538      -1.067699       0.001951       0.000924       0.027209       0.027294       0.006132      -0.005348       0.002838       0.025149      -0.025716      -0.013442      -0.005606       0.019048             14.783545       7.361640      -0.485618       6.120364       9.876394       0.886009      27.112601          -0.000022
          320              C       0.305245      21.161736      33.154201      -0.149090      36.384163 0.45676959E+03  0.10900413E+05                                 9.719110                            7.215865      -0.004250       1.972756                    0.999375      29.847143      87.187395       0.600412       0.427475      -1.054506      -0.004870      -0.005685       0.006272       0.009766       0.002853      -0.015122      -0.001510      -0.013204      -0.116613      -0.042976       0.015949       0.027027             12.075091       6.729590      -0.352054       4.281579       9.476799       1.773867      20.018885           0.000032
          321              C       0.798334      21.247110      34.446332       0.095492      29.094320 0.34485995E+03  0.77296168E+04                                 8.498691                            6.331321      -0.046714       2.001031                    0.999297      26.813503      77.806005       0.626922       0.435890      -1.041476       0.004571      -0.042780       0.011982       0.044661      -0.003736      -0.030006      -0.011398       0.008831      -0.095235      -0.047840       0.013769       0.034071             10.300755       6.095823      -0.722663       3.481044       9.171370       0.778159      15.635072          -0.000028
          322              C      13.166980      18.586746      29.273304       0.374550      33.960592 0.32093403E+03  0.70074321E+04                                 9.595466                            6.204324      -0.164214       1.987503                    0.999146      23.788197      66.326795       0.623675       0.449784      -1.041857       0.006265       0.028331       0.015494       0.032893      -0.001465      -0.038034      -0.001652       0.134797      -0.109254      -0.050454      -0.046044       0.096498             13.402949       5.581254       1.437050       2.161108      20.838109       6.463993      13.789483          -0.000020
          323              C      13.147643      20.845026      29.203070       0.371258      33.086128 0.31225133E+03  0.67647535E+04                                 9.350698                            6.083065      -0.162988       1.986075                    0.999208      23.686054      65.578035       0.636190       0.444398      -1.046005       0.002484      -0.027034       0.012448       0.029866      -0.000743      -0.034328      -0.000548       0.130338      -0.120599      -0.049104      -0.044945       0.094049             12.783330       5.532042      -1.692365       2.398726      19.146921      -5.335994      13.671028          -0.000019
          324              C      13.657306      19.792998      31.110202       0.379840      33.151424 0.30947136E+03  0.66937064E+04                                 9.406599                            6.071760      -0.182023       1.982819                    0.999181      23.575155      65.350626       0.633899       0.446725      -1.043992      -0.012109      -0.000462      -0.030986       0.033271      -0.005100      -0.041167      -0.000266       0.138774      -0.113257      -0.052077      -0.048596       0.100673             13.342189       6.357858       0.235194       4.987954      10.381458       1.227978      23.287251          -0.000018
          325              C       6.998540       1.220022      43.293155       0.079996      27.390438 0.35795033E+03  0.80976343E+04                                 8.164386                            6.469185      -0.014371       2.009910                    0.998421      27.140836      79.106432       0.617537       0.438437      -1.040020      -0.045118       0.009954       0.013644       0.048175       0.002458      -0.021064      -0.026577      -0.036877      -0.061548      -0.042360      -0.000408       0.042767              9.233901      10.314507      -0.918702       2.421582       5.872835       1.842962      11.514360          -0.000018
          326              C       7.701571       1.567026      44.450221      -0.155547      35.352850 0.47783466E+03  0.11589115E+05                                 9.634469                            7.462885      -0.262693       1.891601                    0.998147      30.631171      91.662366       0.577785       0.437086      -1.043526      -0.009580      -0.003554       0.007477       0.012661       0.010768      -0.006670      -0.026162      -0.049736      -0.053349      -0.029097      -0.018094       0.047191             11.226468      11.411526      -0.458267       3.035831       7.088254       3.357157      15.179624           0.000017
          327              C       7.016496       2.233494       0.439865       0.065842      37.838761 0.41174518E+03  0.95227908E+04                                10.009685                            6.842750      -0.084387       1.992119                    0.999260      26.445767      74.722091       0.621021       0.426446      -1.060849      -0.013691      -0.013510      -0.015715       0.024838       0.006524      -0.010399      -0.020070      -0.027944      -0.026939      -0.022928      -0.008907       0.031834             13.257435      13.883351       0.873730       6.036522       7.627420       4.926546      18.261532          -0.000009
          328              C       5.654633       2.448306       0.310652      -0.146726      34.421267 0.43976660E+03  0.10417579E+05                                 9.338783                            7.071464      -0.068212       1.955192                    0.999402      29.773249      87.251617       0.606365       0.426410      -1.052937      -0.002195      -0.013585       0.005626       0.014867      -0.006227      -0.010789      -0.018595      -0.045670      -0.066338      -0.034290      -0.005377       0.039668             11.032188      13.001859       0.053043       4.033873       6.209938       2.656635      13.884767           0.000016
          329              C       5.048286       2.048976      44.157578       0.087462      27.306280 0.33707251E+03  0.75070961E+04                                 8.078903                            6.217037       0.044849       2.029476                    0.999387      26.727784      77.144097       0.639562       0.430006      -1.045711       0.033560      -0.038344      -0.012624       0.052497       0.001100      -0.022128      -0.021914      -0.047136      -0.089283      -0.047610       0.001651       0.045959              9.267260      10.759849      -0.310041       2.193860       5.265426       1.805880      11.776504          -0.000016
          330              C      12.995711       2.150874       4.425663       0.097431      28.340032 0.34035634E+03  0.75951858E+04                                 8.346348                            6.293855       0.042074       2.035696                    0.998921      26.485515      76.407077       0.628884       0.436446      -1.042304       0.003843      -0.010120      -0.040716       0.042130       0.026108      -0.012772      -0.018542      -0.068354       0.025890      -0.048063      -0.002045       0.050108              9.873910      13.941028      -3.182940       1.639548       6.724447       1.410781       8.956256          -0.000025
          331              C      11.684952       2.602530       4.259081      -0.131060      36.970337 0.46439597E+03  0.11193318E+05                                 9.972396                            7.387084      -0.261003       1.900028                    0.998002      30.164183      90.252358       0.576696       0.440645      -1.040466       0.006652      -0.007671      -0.004345       0.011044       0.025104      -0.014004      -0.014651      -0.046871      -0.011714      -0.034330      -0.009625       0.043956             12.139798      18.293954      -3.620107       2.955979       7.513738       1.401853      10.611702           0.000021
          332              C      11.074462       2.473092       3.034483       0.052873      40.534503 0.43005356E+03  0.10073773E+05                                10.522136                            7.023252      -0.260939       1.930770                    0.998826      27.059423      77.415062       0.607927       0.430116      -1.056606       0.020562      -0.012591       0.003881       0.024421       0.012775      -0.005851      -0.003267      -0.049815      -0.040212      -0.023721      -0.011404       0.035125             14.424813      24.769496      -5.153753       2.493072       7.792783       1.199042      10.712160          -0.000016
          333              C      11.799592       1.861704       1.980968      -0.144917      37.202076 0.47102656E+03  0.11389490E+05                                 9.971865                            7.408341      -0.228282       1.901535                    0.998443      30.597252      91.590668       0.579722       0.436946      -1.043023      -0.009543      -0.010039       0.012962       0.018970       0.025687      -0.008323      -0.014787      -0.066550      -0.012622      -0.040227      -0.009120       0.049347             12.153626      18.546494      -4.376836       0.692789       7.355831       1.168242      10.558553           0.000024
          334              C      13.075820       1.421064       2.246598       0.082958      29.816794 0.35867550E+03  0.81322522E+04                                 8.695661                            6.508506      -0.086556       1.983032                    0.999022      27.357437      80.281180       0.609965       0.442886      -1.035599       0.000729       0.005139       0.048651       0.048928       0.029161      -0.008843      -0.006819      -0.070993       0.018408      -0.049669       0.004511       0.045158             10.368852      14.926732      -3.390978       1.106880       6.295478       0.875959       9.884347          -0.000024
          335              C       4.968176       5.172012       5.704287       0.094832      29.264964 0.33354431E+03  0.73897148E+04                                 8.462083                            6.179115       0.088133       2.049336                    0.999380      26.239628      74.896641       0.644023       0.429270      -1.048890       0.033581       0.001181       0.031868       0.046310       0.009373       0.020170      -0.037629      -0.041034      -0.053346      -0.051084       0.000813       0.050271             10.339124      12.130716      -1.301551      -1.537405       7.475887       4.467493      11.410768          -0.000019
          336              C       5.647727       4.563378       4.677786      -0.136394      35.898828 0.42594820E+03  0.10020752E+05                                 9.649982                            6.979701      -0.107439       1.946888                    0.999225      29.519188      86.510973       0.607036       0.428892      -1.050284       0.005393      -0.012141       0.016524       0.021202       0.002178       0.020098      -0.038442      -0.053061      -0.016054      -0.045720      -0.009452       0.055172             12.014605      14.474744      -2.648034      -3.559189       8.709295       5.301564      12.859777           0.000015
          337              C       7.013734       4.511052       4.677786       0.062207      40.861761 0.40484993E+03  0.93134353E+04                                10.506361                            6.761646      -0.071940       1.997930                    0.999146      26.246095      73.690116       0.628707       0.423489      -1.063887      -0.014228      -0.003204       0.019619       0.024446       0.005650       0.005319      -0.024046      -0.037312      -0.012898      -0.025289      -0.010173       0.035463             14.881143      15.270226      -4.110020      -5.126423      11.748439       8.748380      17.624765          -0.000011
          338              C       7.684997       5.105916       5.758314      -0.137095      37.902622 0.45655498E+03  0.10936784E+05                                10.071538                            7.269577      -0.163449       1.929973                    0.998359      29.951320      88.787362       0.589051       0.434067      -1.046371      -0.008855      -0.008788      -0.000753       0.012498       0.012757      -0.000026      -0.035292      -0.048866      -0.054684      -0.037687      -0.015642       0.053329             12.653742      12.769928      -1.479420      -2.174156       9.889685       6.875157      15.301613           0.000018
          339              C       6.932243       5.706288       6.748798       0.097617      29.359205 0.33809227E+03  0.75335341E+04                                 8.574375                            6.291159       0.003031       2.025692                    0.998657      26.387689      76.116550       0.626160       0.438993      -1.040589      -0.042362      -0.005618      -0.021116       0.047665       0.011228       0.013283      -0.029628      -0.048134      -0.032477      -0.040082      -0.005307       0.045389             10.489786      11.807375      -1.024842      -1.614493       7.347691       4.705003      12.314292          -0.000017
          340              C       7.752676       2.690658       1.652307       0.360938      33.832630 0.32952847E+03  0.72737502E+04                                 9.616977                            6.332500      -0.303995       1.936397                    0.998958      24.449138      69.503235       0.608068       0.456340      -1.033675       0.012396       0.001669       0.025049       0.027998       0.032092      -0.017579      -0.050490      -0.085515      -0.052494      -0.045174      -0.043862       0.089036             13.170930      13.423972       0.613956       5.643892       8.126795       5.505165      17.962023          -0.000025
          341              C       9.653207       2.869668       2.831884       0.373376      34.464887 0.33099985E+03  0.73248234E+04                                 9.760710                            6.366513      -0.390747       1.906637                    0.998634      24.579954      70.291105       0.602740       0.459205      -1.030586      -0.029473       0.003098      -0.004046       0.029910       0.026780      -0.018597      -0.059392      -0.079292       0.000664      -0.047975      -0.042617       0.090592             13.590294      22.617911      -4.262312       2.172958       8.280800       2.345252       9.872170          -0.000024
          342              C       7.778918       3.819798       3.608063       0.372614      35.210650 0.33120122E+03  0.73191724E+04                                 9.886282                            6.352509      -0.349503       1.920846                    0.998825      24.431119      69.468781       0.606605       0.456909      -1.033460       0.013899      -0.019298      -0.015229       0.028241       0.029534      -0.010534      -0.059511      -0.093217      -0.038931      -0.053348      -0.041802       0.095150             14.001653      14.354682      -4.676847      -4.269356      11.143972       7.782876      16.506304          -0.000026
          343              C       1.274848      25.289982       4.115011       0.102292      27.812392 0.33531903E+03  0.74473332E+04                                 8.204370                            6.224128       0.078160       2.045353                    0.999439      26.348651      75.579722       0.636551       0.433242      -1.045292      -0.019568       0.024505       0.034930       0.046942      -0.013211       0.021293       0.022599       0.074722      -0.020478      -0.052092       0.002931       0.049160              9.628768       4.965763       0.767523      -1.302467      13.232124      -2.974137      10.688417          -0.000025
          344              C       1.113247      24.056190       4.736314      -0.148786      34.698584 0.43217385E+03  0.10178240E+05                                 9.402055                            7.020782       0.019462       1.984264                    0.999544      29.464958      85.683930       0.608062       0.427704      -1.053690      -0.006364       0.007821      -0.003216       0.010584      -0.007830       0.009455       0.023567       0.053290       0.012461      -0.042926       0.014602       0.028323             11.356808       5.467087       1.012206      -1.628460      16.048476      -5.077535      12.554860           0.000024
          345              C       0.827339      24.028650       6.064463       0.056958      39.422352 0.40870389E+03  0.94360844E+04                                10.300086                            6.820189      -0.171986       1.962113                    0.999190      26.564762      75.022786       0.621595       0.426791      -1.060507      -0.005192       0.024119      -0.010483       0.026807       0.001421       0.006900      -0.000099       0.027614      -0.037097      -0.013800      -0.007665       0.021465             14.118329       5.760330       1.729759      -1.782003      22.785915      -7.187505      13.808743          -0.000016
          346              C       0.747229      25.223886       6.753300      -0.144536      34.266838 0.42230277E+03  0.98741358E+04                                 9.285648                            6.924573       0.083606       2.008404                    0.999517      29.084671      83.874310       0.615230       0.425788      -1.056406       0.002361       0.000122      -0.007753       0.008105      -0.009210       0.002082       0.025586       0.047421       0.028243      -0.042683       0.018876       0.023807             11.137097       5.157296       1.041259      -1.052917      17.725767      -3.572085      10.528227           0.000025
          347              C       0.937835      26.399844       6.077970       0.101014      27.314932 0.32509450E+03  0.71576862E+04                                 8.057689                            6.097000       0.109581       2.057257                    0.999513      26.070691      74.224322       0.648767       0.428799      -1.048997       0.005802      -0.013212      -0.042199       0.044598      -0.020047       0.005905       0.021214       0.059148       0.006805      -0.046749       0.012141       0.034607              9.442753       4.681397       0.718656      -1.013405      13.976025      -2.401942       9.670839          -0.000023
          348              C       0.998608      16.818678       5.884375       0.099115      27.242578 0.31796175E+03  0.69616342E+04                                 8.012678                            6.007374       0.134135       2.065926                    0.999608      25.963066      73.701681       0.657270       0.425624      -1.050992       0.013463       0.017647      -0.037058       0.043196       0.005426       0.014566      -0.022851       0.084320       0.012567      -0.054505       0.009188       0.045317              9.328877       4.743216      -0.999860      -1.777098      13.119191       2.727431      10.124225          -0.000023
          349              C       0.740323      17.969850       6.573212      -0.142869      33.078291 0.40631605E+03  0.93690001E+04                                 8.946056                            6.696718       0.173571       2.036546                    0.999740      28.519205      80.540996       0.641779       0.413896      -1.068470       0.003231      -0.000698      -0.005997       0.006848       0.010435       0.006889      -0.023429       0.051341       0.013488      -0.042546       0.016611       0.025935             10.655411       5.223581      -1.415174      -1.742083      16.295439       3.950293      10.447212           0.000023
          350              C       0.874300      19.195380       5.942454       0.052766      39.144654 0.41436360E+03  0.95524569E+04                                10.117820                            6.785138      -0.088961       1.983933                    0.999185      26.405354      73.325527       0.637684       0.416646      -1.072182       0.004496      -0.022537      -0.013948       0.026883      -0.002409       0.005308      -0.002502       0.028043      -0.019714      -0.011909      -0.006807       0.018716             13.605072       5.890074      -2.238054      -2.474752      20.980951       7.271835      13.944192          -0.000018
          351              C       1.262417      19.192626       4.592244      -0.154865      34.515215 0.43326553E+03  0.10161518E+05                                 9.232993                            6.950346       0.113224       2.009658                    0.999678      29.260924      83.593113       0.624614       0.418109      -1.064780       0.001803      -0.004687       0.006777       0.008435       0.009820       0.004495      -0.025949       0.026703       0.021510      -0.035997       0.012085       0.023912             11.015992       5.439321      -1.590525      -2.101661      15.266098       4.832900      12.342556           0.000025
          352              C       1.499983      17.975358       3.979945       0.090907      27.050904 0.32598022E+03  0.71606216E+04                                 7.937635                            6.064016       0.181846       2.076013                    0.999657      26.023146      73.283913       0.659152       0.423020      -1.055714      -0.005260      -0.027569       0.032896       0.043242       0.011941       0.012136      -0.017905       0.045279       0.040950      -0.040207       0.013010       0.027196              9.233988       4.589596      -1.067428      -1.473538      12.619923       3.259712      10.492445          -0.000023
          353              C      12.633836      22.323924      12.034381       0.099272      27.196506 0.32131742E+03  0.70415100E+04                                 7.992364                            6.028350       0.226545       2.094995                    0.999684      25.890942      73.119725       0.658993       0.424125      -1.053724       0.007565      -0.041399       0.002811       0.042178       0.005722       0.026774       0.014991      -0.006941      -0.065172      -0.039573       0.006911       0.032662              9.591113       5.615307      -0.490235      -3.370401       8.546038      -0.183485      14.611994          -0.000029
          354              C      13.124162      22.511196      10.751254      -0.147049      34.626262 0.42356628E+03  0.98966819E+04                                 9.310818                            6.907778       0.132866       2.021985                    0.999692      29.059513      83.375330       0.620513       0.422461      -1.060019       0.003723      -0.008394       0.008219       0.012323       0.000638       0.017083       0.002825      -0.017392      -0.081410      -0.034637       0.011995       0.022642             11.492907       6.591885      -0.617536      -4.596736       9.088714       0.281936      18.798122           0.000027
          355              C      13.534379      21.420612      10.015594       0.047515      40.589040 0.42054949E+03  0.97492100E+04                                10.422652                            6.867447      -0.077167       1.988140                    0.999157      26.598327      74.519964       0.628274       0.420538      -1.067699      -0.001951      -0.000924       0.027209       0.027294       0.006132       0.005348      -0.002838       0.025149      -0.025716      -0.013442      -0.005606       0.019048             14.783544       7.361640      -0.485618      -6.120364       9.876394      -0.886009      27.112599          -0.000022
          356              C      13.506755      20.148264      10.643201      -0.149090      36.384157 0.45676951E+03  0.10900411E+05                                 9.719109                            7.215865      -0.004250       1.972756                    0.999375      29.847140      87.187383       0.600412       0.427475      -1.054506       0.004870       0.005685       0.006272       0.009766       0.002853       0.015122       0.001511      -0.013204      -0.116613      -0.042976       0.015949       0.027027             12.075090       6.729590      -0.352054      -4.281578       9.476798      -1.773867      20.018882           0.000032
          357              C      13.013666      20.062890      11.935332       0.095492      29.094321 0.34485997E+03  0.77296174E+04                                 8.498690                            6.331321      -0.046714       2.001031                    0.999297      26.813504      77.806005       0.626922       0.435890      -1.041477      -0.004571       0.042780       0.011982       0.044661      -0.003736       0.030006       0.011398       0.008831      -0.095235      -0.047840       0.013769       0.034071             10.300754       6.095823      -0.722663      -3.481044       9.171371      -0.778160      15.635070          -0.000028
          358              C       0.645020      22.723254       6.762304       0.374550      33.960581 0.32093392E+03  0.70074292E+04                                 9.595463                            6.204323      -0.164213       1.987504                    0.999146      23.788192      66.326775       0.623675       0.449784      -1.041857      -0.006265      -0.028331       0.015494       0.032893      -0.001465       0.038034       0.001652       0.134798      -0.109254      -0.050454      -0.046044       0.096498             13.402945       5.581253       1.437049      -2.161107      20.838103      -6.463990      13.789479          -0.000019
          359              C       0.664357      20.464974       6.692070       0.371258      33.086119 0.31225127E+03  0.67647515E+04                                 9.350696                            6.083063      -0.162987       1.986076                    0.999208      23.686051      65.578017       0.636190       0.444398      -1.046005      -0.002484       0.027034       0.012448       0.029866      -0.000743       0.034328       0.000548       0.130338      -0.120599      -0.049104      -0.044945       0.094049             12.783326       5.532040      -1.692364      -2.398726      19.146914       5.335992      13.671024          -0.000018
          360              C       0.154694      21.517002       8.599202       0.379840      33.151419 0.30947133E+03  0.66937053E+04                                 9.406597                            6.071759      -0.182023       1.982819                    0.999181      23.575153      65.350615       0.633899       0.446725      -1.043992       0.012109       0.000462      -0.030986       0.033271      -0.005100       0.041167       0.000266       0.138774      -0.113257      -0.052077      -0.048596       0.100673             13.342187       6.357857       0.235194      -4.987953      10.381457      -1.227977      23.287246          -0.000017
          361              C       0.092540      12.549978      43.293155       0.079996      27.390438 0.35795032E+03  0.80976340E+04                                 8.164386                            6.469185      -0.014371       2.009910                    0.998421      27.140836      79.106433       0.617537       0.438437      -1.040020      -0.045118      -0.009954       0.013644       0.048175      -0.002458      -0.021064       0.026577      -0.036877      -0.061548      -0.042360      -0.000407       0.042767              9.233901      10.314507       0.918702       2.421582       5.872835      -1.842962      11.514360          -0.000021
          362              C       0.795571      12.202974      44.450221      -0.155547      35.352853 0.47783470E+03  0.11589116E+05                                 9.634469                            7.462886      -0.262693       1.891601                    0.998147      30.631173      91.662375       0.577785       0.437086      -1.043526      -0.009580       0.003554       0.007477       0.012661      -0.010768      -0.006670       0.026162      -0.049736      -0.053349      -0.029097      -0.018094       0.047191             11.226469      11.411527       0.458267       3.035831       7.088254      -3.357157      15.179625           0.000020
          363              C       0.110496      11.536506       0.439865       0.065842      37.838762 0.41174521E+03  0.95227915E+04                                10.009685                            6.842750      -0.084387       1.992119                    0.999260      26.445768      74.722094       0.621021       0.426446      -1.060849      -0.013691       0.013510      -0.015715       0.024838      -0.006524      -0.010399       0.020070      -0.027944      -0.026938      -0.022928      -0.008906       0.031834             13.257435      13.883351      -0.873730       6.036522       7.627420      -4.926546      18.261532          -0.000011
          364              C      12.560633      11.321694       0.310652      -0.146726      34.421265 0.43976659E+03  0.10417578E+05                                 9.338783                            7.071464      -0.068211       1.955192                    0.999402      29.773248      87.251610       0.606365       0.426410      -1.052937      -0.002195       0.013585       0.005626       0.014867       0.006227      -0.010789       0.018595      -0.045670      -0.066338      -0.034290      -0.005377       0.039668             11.032187      13.001859      -0.053043       4.033873       6.209938      -2.656634      13.884765           0.000018
          365              C      11.954286      11.721024      44.157578       0.087462      27.306278 0.33707247E+03  0.75070949E+04                                 8.078902                            6.217037       0.044849       2.029476                    0.999387      26.727782      77.144086       0.639562       0.430006      -1.045711       0.033560       0.038344      -0.012624       0.052497      -0.001100      -0.022128       0.021914      -0.047136      -0.089283      -0.047610       0.001651       0.045959              9.267259      10.759848       0.310041       2.193859       5.265425      -1.805880      11.776502          -0.000019
          366              C       6.089711      11.619126       4.425663       0.097431      28.340033 0.34035635E+03  0.75951863E+04                                 8.346348                            6.293856       0.042074       2.035696                    0.998921      26.485516      76.407079       0.628884       0.436446      -1.042304       0.003843       0.010120      -0.040716       0.042130      -0.026108      -0.012772       0.018542      -0.068354       0.025891      -0.048063      -0.002045       0.050108              9.873910      13.941028       3.182941       1.639547       6.724447      -1.410781       8.956256          -0.000023
          367              C       4.778952      11.167470       4.259081      -0.131060      36.970336 0.46439595E+03  0.11193318E+05                                 9.972397                            7.387084      -0.261003       1.900028                    0.998002      30.164183      90.252361       0.576696       0.440645      -1.040466       0.006652       0.007671      -0.004345       0.011044      -0.025104      -0.014004       0.014651      -0.046871      -0.011714      -0.034330      -0.009625       0.043956             12.139798      18.293954       3.620108       2.955979       7.513738      -1.401853      10.611702           0.000019
          368              C       4.168462      11.296908       3.034483       0.052873      40.534502 0.43005356E+03  0.10073773E+05                                10.522136                            7.023252      -0.260938       1.930770                    0.998826      27.059423      77.415060       0.607927       0.430116      -1.056606       0.020562       0.012591       0.003881       0.024421      -0.012775      -0.005851       0.003267      -0.049815      -0.040213      -0.023721      -0.011404       0.035125             14.424812      24.769494       5.153752       2.493072       7.792783      -1.199042      10.712160          -0.000014
          369              C       4.893592      11.908296       1.980968      -0.144917      37.202075 0.47102655E+03  0.11389490E+05                                 9.971865                            7.408341      -0.228282       1.901535                    0.998443      30.597250      91.590664       0.579721       0.436946      -1.043023      -0.009543       0.010039       0.012962       0.018970      -0.025687      -0.008323       0.014787      -0.066550      -0.012622      -0.040227      -0.009120       0.049347             12.153626      18.546495       4.376836       0.692789       7.355832      -1.168242      10.558553           0.000022
          370              C       6.169820      12.348936       2.246598       0.082958      29.816795 0.35867552E+03  0.81322529E+04                                 8.695661                            6.508506      -0.086556       1.983032                    0.999022      27.357437      80.281182       0.609965       0.442886      -1.035599       0.000729      -0.005139       0.048652       0.048928      -0.029161      -0.008843       0.006819      -0.070993       0.018408      -0.049669       0.004511       0.045158             10.368852      14.926732       3.390979       1.106880       6.295478      -0.875959       9.884347          -0.000022
          371              C      11.874176       8.597988       5.704287       0.094832      29.264960 0.33354426E+03  0.73897135E+04                                 8.462083                            6.179115       0.088133       2.049336                    0.999380      26.239625      74.896629       0.644023       0.429270      -1.048890       0.033581      -0.001181       0.031868       0.046310      -0.009373       0.020170       0.037629      -0.041034      -0.053346      -0.051084       0.000813       0.050271             10.339123      12.130714       1.301550      -1.537405       7.475887      -4.467492      11.410767          -0.000020
          372              C      12.553727       9.206622       4.677786      -0.136394      35.898822 0.42594813E+03  0.10020750E+05                                 9.649981                            6.979700      -0.107439       1.946888                    0.999225      29.519185      86.510958       0.607036       0.428892      -1.050284       0.005393       0.012141       0.016524       0.021202      -0.002178       0.020098       0.038442      -0.053061      -0.016054      -0.045720      -0.009452       0.055172             12.014603      14.474741       2.648032      -3.559187       8.709293      -5.301563      12.859774           0.000015
          373              C       0.107734       9.258948       4.677786       0.062207      40.861757 0.40484990E+03  0.93134346E+04                                10.506360                            6.761645      -0.071940       1.997930                    0.999146      26.246094      73.690111       0.628707       0.423489      -1.063887      -0.014228       0.003204       0.019619       0.024446      -0.005650       0.005319       0.024046      -0.037312      -0.012898      -0.025289      -0.010173       0.035463             14.881142      15.270224       4.110019      -5.126422      11.748438      -8.748379      17.624763          -0.000011
          374              C       0.778997       8.664084       5.758314      -0.137095      37.902623 0.45655500E+03  0.10936785E+05                                10.071539                            7.269578      -0.163449       1.929973                    0.998359      29.951321      88.787367       0.589051       0.434067      -1.046371      -0.008855       0.008788      -0.000753       0.012498      -0.012757      -0.000026       0.035292      -0.048866      -0.054684      -0.037687      -0.015642       0.053329             12.653743      12.769929       1.479420      -2.174157       9.889686      -6.875157      15.301614           0.000018
          375              C       0.026243       8.063712       6.748798       0.097617      29.359205 0.33809226E+03  0.75335339E+04                                 8.574375                            6.291158       0.003031       2.025692                    0.998657      26.387689      76.116549       0.626160       0.438993      -1.040589      -0.042362       0.005618      -0.021116       0.047665      -0.011228       0.013283       0.029628      -0.048134      -0.032478      -0.040082      -0.005307       0.045389             10.489786      11.807375       1.024842      -1.614493       7.347691      -4.705003      12.314291          -0.000018
          376              C       0.846676      11.079342       1.652307       0.360938      33.832630 0.32952847E+03  0.72737502E+04                                 9.616977                            6.332500      -0.303995       1.936397                    0.998958      24.449138      69.503234       0.608068       0.456340      -1.033675       0.012396      -0.001669       0.025049       0.027998      -0.032092      -0.017579       0.050490      -0.085515      -0.052494      -0.045174      -0.043862       0.089036             13.170929      13.423971      -0.613956       5.643892       8.126794      -5.505165      17.962023          -0.000025
          377              C       2.747207      10.900332       2.831884       0.373376      34.464884 0.33099983E+03  0.73248228E+04                                 9.760710                            6.366513      -0.390747       1.906637                    0.998634      24.579953      70.291101       0.602740       0.459205      -1.030586      -0.029473      -0.003098      -0.004046       0.029910      -0.026780      -0.018597       0.059392      -0.079292       0.000664      -0.047975      -0.042617       0.090592             13.590293      22.617909       4.262312       2.172958       8.280800      -2.345252       9.872169          -0.000025
          378              C       0.872918       9.950202       3.608063       0.372614      35.210645 0.33120118E+03  0.73191712E+04                                 9.886281                            6.352508      -0.349503       1.920846                    0.998825      24.431117      69.468773       0.606605       0.456909      -1.033460       0.013899       0.019298      -0.015229       0.028241      -0.029534      -0.010534       0.059511      -0.093217      -0.038932      -0.053348      -0.041802       0.095150             14.001651      14.354680       4.676847      -4.269355      11.143971      -7.782875      16.506302          -0.000025
          379              C       8.180848      16.020018       4.115011       0.102292      27.812390 0.33531899E+03  0.74473323E+04                                 8.204370                            6.224128       0.078160       2.045353                    0.999439      26.348649      75.579716       0.636551       0.433242      -1.045292      -0.019568      -0.024505       0.034930       0.046942       0.013211       0.021293      -0.022599       0.074722      -0.020478      -0.052092       0.002931       0.049161              9.628768       4.965763      -0.767523      -1.302467      13.232123       2.974137      10.688417          -0.000027
          380              C       8.019247      17.253810       4.736314      -0.148786      34.698586 0.43217386E+03  0.10178241E+05                                 9.402055                            7.020783       0.019462       1.984264                    0.999544      29.464959      85.683934       0.608062       0.427704      -1.053690      -0.006364      -0.007821      -0.003216       0.010584       0.007830       0.009455      -0.023567       0.053290       0.012461      -0.042925       0.014602       0.028323             11.356809       5.467088      -1.012207      -1.628460      16.048477       5.077536      12.554862           0.000026
          381              C       7.733339      17.281350       6.064463       0.056958      39.422355 0.40870392E+03  0.94360853E+04                                10.300086                            6.820189      -0.171986       1.962113                    0.999190      26.564763      75.022791       0.621595       0.426791      -1.060507      -0.005192      -0.024119      -0.010483       0.026807      -0.001421       0.006900       0.000099       0.027614      -0.037097      -0.013800      -0.007665       0.021465             14.118331       5.760330      -1.729759      -1.782004      22.785917       7.187507      13.808745          -0.000017
          382              C       7.653229      16.086114       6.753300      -0.144536      34.266834 0.42230271E+03  0.98741340E+04                                 9.285647                            6.924572       0.083606       2.008404                    0.999517      29.084668      83.874299       0.615230       0.425788      -1.056406       0.002361      -0.000122      -0.007753       0.008106       0.009210       0.002082      -0.025586       0.047422       0.028243      -0.042683       0.018876       0.023807             11.137096       5.157295      -1.041259      -1.052917      17.725765       3.572084      10.528226           0.000026
          383              C       7.843835      14.910156       6.077970       0.101014      27.314925 0.32509440E+03  0.71576834E+04                                 8.057688                            6.097000       0.109581       2.057257                    0.999513      26.070686      74.224302       0.648767       0.428799      -1.048997       0.005802       0.013212      -0.042199       0.044598       0.020047       0.005905      -0.021214       0.059148       0.006805      -0.046749       0.012141       0.034607              9.442752       4.681396      -0.718656      -1.013405      13.976022       2.401941       9.670837          -0.000024
          384              C       7.904608      24.491322       5.884375       0.099115      27.242578 0.31796176E+03  0.69616343E+04                                 8.012678                            6.007373       0.134135       2.065926                    0.999608      25.963067      73.701683       0.657271       0.425624      -1.050992       0.013463      -0.017647      -0.037057       0.043196      -0.005426       0.014566       0.022851       0.084320       0.012567      -0.054505       0.009188       0.045317              9.328877       4.743216       0.999860      -1.777098      13.119191      -2.727430      10.124224          -0.000024
          385              C       7.646323      23.340150       6.573212      -0.142869      33.078291 0.40631605E+03  0.93690000E+04                                 8.946055                            6.696718       0.173571       2.036546                    0.999740      28.519205      80.540992       0.641779       0.413896      -1.068470       0.003231       0.000698      -0.005997       0.006848      -0.010435       0.006889       0.023429       0.051340       0.013488      -0.042546       0.016611       0.025935             10.655410       5.223580       1.415174      -1.742082      16.295439      -3.950293      10.447211           0.000024
          386              C       7.780300      22.114620       5.942454       0.052766      39.144650 0.41436357E+03  0.95524559E+04                                10.117819                            6.785138      -0.088961       1.983933                    0.999185      26.405353      73.325521       0.637684       0.416646      -1.072182       0.004496       0.022537      -0.013948       0.026883       0.002409       0.005308       0.002502       0.028043      -0.019714      -0.011909      -0.006807       0.018716             13.605071       5.890074       2.238054      -2.474752      20.980949      -7.271834      13.944190          -0.000019
          387              C       8.168417      22.117374       4.592244      -0.154865      34.515211 0.43326549E+03  0.10161517E+05                                 9.232992                            6.950345       0.113224       2.009659                    0.999678      29.260923      83.593103       0.624614       0.418109      -1.064780       0.001803       0.004687       0.006777       0.008435      -0.009820       0.004495       0.025949       0.026703       0.021510      -0.035997       0.012085       0.023912             11.015990       5.439320       1.590525      -2.101660      15.266095      -4.832899      12.342554           0.000026
          388              C       8.405983      23.334642       3.979945       0.090907      27.050901 0.32598018E+03  0.71606204E+04                                 7.937634                            6.064016       0.181846       2.076013                    0.999657      26.023144      73.283902       0.659153       0.423020      -1.055714      -0.005260       0.027569       0.032896       0.043242      -0.011941       0.012136       0.017905       0.045279       0.040950      -0.040207       0.013010       0.027197              9.233987       4.589596       1.067428      -1.473537      12.619921      -3.259711      10.492443          -0.000024
          389              C       5.727836      18.986076      12.034381       0.099272      27.196506 0.32131741E+03  0.70415098E+04                                 7.992364                            6.028350       0.226545       2.094995                    0.999684      25.890942      73.119724       0.658993       0.424125      -1.053724       0.007565       0.041399       0.002811       0.042178      -0.005722       0.026774      -0.014991      -0.006941      -0.065172      -0.039573       0.006911       0.032663              9.591113       5.615307       0.490235      -3.370401       8.546038       0.183485      14.611994          -0.000030
          390              C       6.218162      18.798804      10.751254      -0.147049      34.626262 0.42356629E+03  0.98966820E+04                                 9.310818                            6.907778       0.132867       2.021985                    0.999692      29.059513      83.375328       0.620513       0.422461      -1.060019       0.003722       0.008394       0.008218       0.012323      -0.000638       0.017083      -0.002825      -0.017392      -0.081410      -0.034637       0.011995       0.022642             11.492907       6.591885       0.617536      -4.596736       9.088714      -0.281936      18.798122           0.000028
          391              C       6.628379      19.889388      10.015594       0.047515      40.589040 0.42054948E+03  0.97492099E+04                                10.422652                            6.867447      -0.077167       1.988140                    0.999157      26.598327      74.519962       0.628274       0.420538      -1.067700      -0.001951       0.000924       0.027209       0.027294      -0.006132       0.005348       0.002838       0.025149      -0.025716      -0.013442      -0.005606       0.019048             14.783544       7.361640       0.485618      -6.120364       9.876393       0.886009      27.112599          -0.000023
          392              C       6.600755      21.161736      10.643201      -0.149090      36.384154 0.45676949E+03  0.10900410E+05                                 9.719108                            7.215864      -0.004250       1.972756                    0.999375      29.847138      87.187370       0.600412       0.427475      -1.054506       0.004870      -0.005685       0.006272       0.009766      -0.002853       0.015122      -0.001511      -0.013204      -0.116613      -0.042976       0.015949       0.027027             12.075088       6.729589       0.352053      -4.281577       9.476797       1.773868      20.018879           0.000033
          393              C       6.107666      21.247110      11.935332       0.095492      29.094319 0.34485996E+03  0.77296170E+04                                 8.498689                            6.331320      -0.046713       2.001031                    0.999297      26.813503      77.805998       0.626922       0.435890      -1.041477      -0.004571      -0.042780       0.011982       0.044661       0.003736       0.030006      -0.011398       0.008831      -0.095235      -0.047840       0.013769       0.034071             10.300753       6.095822       0.722663      -3.481043       9.171370       0.778160      15.635068          -0.000029
          394              C       7.551020      18.586746       6.762304       0.374550      33.960587 0.32093397E+03  0.70074305E+04                                 9.595465                            6.204324      -0.164213       1.987504                    0.999146      23.788194      66.326787       0.623675       0.449785      -1.041857      -0.006265       0.028331       0.015494       0.032893       0.001465       0.038034      -0.001652       0.134798      -0.109254      -0.050454      -0.046044       0.096498             13.402948       5.581254      -1.437050      -2.161108      20.838107       6.463992      13.789482          -0.000017
          395              C       7.570357      20.845026       6.692070       0.371258      33.086120 0.31225127E+03  0.67647517E+04                                 9.350696                            6.083064      -0.162987       1.986076                    0.999208      23.686051      65.578020       0.636190       0.444398      -1.046005      -0.002484      -0.027034       0.012448       0.029866       0.000743       0.034328      -0.000548       0.130338      -0.120599      -0.049104      -0.044945       0.094049             12.783327       5.532041       1.692365      -2.398726      19.146915      -5.335992      13.671024          -0.000017
          396              C       7.060694      19.792998       8.599202       0.379840      33.151422 0.30947135E+03  0.66937061E+04                                 9.406598                            6.071760      -0.182023       1.982819                    0.999181      23.575154      65.350623       0.633899       0.446725      -1.043992       0.012109      -0.000462      -0.030986       0.033271       0.005100       0.041167      -0.000266       0.138774      -0.113257      -0.052077      -0.048596       0.100673             13.342189       6.357858      -0.235194      -4.987954      10.381458       1.227978      23.287251          -0.000016
          397              C      13.719460       1.220022      20.782155       0.079996      27.390438 0.35795031E+03  0.80976338E+04                                 8.164385                            6.469184      -0.014370       2.009910                    0.998421      27.140836      79.106430       0.617537       0.438437      -1.040020       0.045117       0.009954       0.013644       0.048175      -0.002458       0.021064      -0.026577      -0.036877      -0.061548      -0.042360      -0.000407       0.042767              9.233900      10.314506       0.918702      -2.421582       5.872835       1.842962      11.514359          -0.000020
          398              C      13.016429       1.567026      21.939221      -0.155547      35.352849 0.47783464E+03  0.11589114E+05                                 9.634468                            7.462885      -0.262693       1.891601                    0.998147      30.631170      91.662362       0.577785       0.437086      -1.043526       0.009579      -0.003554       0.007477       0.012661      -0.010768       0.006670      -0.026162      -0.049736      -0.053349      -0.029097      -0.018094       0.047191             11.226467      11.411525       0.458267      -3.035831       7.088253       3.357157      15.179623           0.000019
          399              C      13.701504       2.233494      22.950865       0.065842      37.838755 0.41174514E+03  0.95227893E+04                                10.009684                            6.842749      -0.084387       1.992119                    0.999260      26.445765      74.722082       0.621021       0.426446      -1.060849       0.013691      -0.013510      -0.015716       0.024838      -0.006524       0.010399      -0.020070      -0.027944      -0.026939      -0.022928      -0.008906       0.031834             13.257433      13.883349      -0.873730      -6.036521       7.627419       4.926545      18.261529          -0.000010
          400              C       1.251367       2.448306      22.821652      -0.146726      34.421259 0.43976650E+03  0.10417575E+05                                 9.338781                            7.071463      -0.068211       1.955192                    0.999402      29.773244      87.251590       0.606365       0.426410      -1.052937       0.002195      -0.013584       0.005626       0.014866       0.006227       0.010789      -0.018595      -0.045671      -0.066338      -0.034290      -0.005377       0.039668             11.032185      13.001856      -0.053043      -4.033872       6.209937       2.656633      13.884762           0.000018
          401              C       1.857714       2.048976      21.646578       0.087462      27.306278 0.33707247E+03  0.75070949E+04                                 8.078902                            6.217037       0.044850       2.029476                    0.999387      26.727782      77.144085       0.639562       0.430006      -1.045711      -0.033560      -0.038344      -0.012624       0.052497      -0.001100       0.022128      -0.021914      -0.047136      -0.089283      -0.047610       0.001651       0.045959              9.267258      10.759848       0.310042      -2.193859       5.265425       1.805879      11.776502          -0.000018
          402              C       7.722289       2.150874      26.936663       0.097431      28.340025 0.34035627E+03  0.75951837E+04                                 8.346345                            6.293854       0.042075       2.035697                    0.998921      26.485511      76.407055       0.628884       0.436446      -1.042304      -0.003843      -0.010120      -0.040716       0.042130      -0.026108       0.012772      -0.018542      -0.068355       0.025890      -0.048063      -0.002045       0.050108              9.873908      13.941023       3.182939      -1.639547       6.724446       1.410781       8.956254          -0.000024
          403              C       9.033048       2.602530      26.770081      -0.131060      36.970323 0.46439577E+03  0.11193312E+05                                 9.972394                            7.387082      -0.261002       1.900028                    0.998002      30.164175      90.252325       0.576696       0.440645      -1.040466      -0.006652      -0.007671      -0.004345       0.011044      -0.025105       0.014004      -0.014651      -0.046872      -0.011714      -0.034330      -0.009625       0.043956             12.139794      18.293947       3.620106      -2.955978       7.513736       1.401853      10.611700           0.000019
          404              C       9.643538       2.473092      25.545483       0.052873      40.534499 0.43005354E+03  0.10073772E+05                                10.522136                            7.023252      -0.260938       1.930771                    0.998826      27.059422      77.415057       0.607927       0.430116      -1.056606      -0.020562      -0.012591       0.003881       0.024421      -0.012775       0.005851      -0.003267      -0.049815      -0.040213      -0.023721      -0.011404       0.035125             14.424811      24.769492       5.153752      -2.493071       7.792783       1.199042      10.712159          -0.000015
          405              C       8.918408       1.861704      24.491968      -0.144917      37.202080 0.47102662E+03  0.11389492E+05                                 9.971866                            7.408342      -0.228283       1.901535                    0.998443      30.597254      91.590679       0.579721       0.436946      -1.043023       0.009543      -0.010039       0.012962       0.018970      -0.025687       0.008323      -0.014787      -0.066550      -0.012622      -0.040227      -0.009120       0.049347             12.153628      18.546497       4.376837      -0.692789       7.355832       1.168242      10.558554           0.000023
          406              C       7.642180       1.421064      24.757598       0.082958      29.816787 0.35867540E+03  0.81322492E+04                                 8.695659                            6.508505      -0.086555       1.983032                    0.999022      27.357432      80.281161       0.609965       0.442886      -1.035599      -0.000729       0.005139       0.048651       0.048928      -0.029161       0.008843      -0.006819      -0.070993       0.018408      -0.049669       0.004511       0.045158             10.368850      14.926728       3.390978      -1.106880       6.295477       0.875959       9.884345          -0.000023
          407              C       1.937824       5.172012      28.215287       0.094832      29.264955 0.33354422E+03  0.73897121E+04                                 8.462082                            6.179115       0.088134       2.049336                    0.999380      26.239622      74.896616       0.644023       0.429270      -1.048890      -0.033581       0.001182       0.031868       0.046310      -0.009373      -0.020170      -0.037629      -0.041034      -0.053346      -0.051084       0.000813       0.050271             10.339121      12.130712       1.301550       1.537404       7.475886       4.467492      11.410766          -0.000019
          408              C       1.258273       4.563378      27.188786      -0.136394      35.898819 0.42594810E+03  0.10020749E+05                                 9.649981                            6.979700      -0.107439       1.946888                    0.999225      29.519184      86.510956       0.607036       0.428892      -1.050284      -0.005393      -0.012141       0.016524       0.021202      -0.002179      -0.020098      -0.038442      -0.053061      -0.016054      -0.045720      -0.009452       0.055172             12.014602      14.474740       2.648032       3.559187       8.709293       5.301563      12.859774           0.000015
          409              C      13.704266       4.511052      27.188786       0.062207      40.861757 0.40484991E+03  0.93134347E+04                                10.506360                            6.761645      -0.071940       1.997930                    0.999146      26.246094      73.690112       0.628707       0.423489      -1.063887       0.014228      -0.003204       0.019619       0.024446      -0.005650      -0.005319      -0.024046      -0.037312      -0.012898      -0.025289      -0.010173       0.035463             14.881141      15.270224       4.110019       5.126422      11.748437       8.748379      17.624762          -0.000010
          410              C      13.033003       5.105916      28.269314      -0.137095      37.902620 0.45655499E+03  0.10936784E+05                                10.071538                            7.269577      -0.163449       1.929973                    0.998359      29.951319      88.787358       0.589051       0.434067      -1.046371       0.008855      -0.008787      -0.000753       0.012498      -0.012757       0.000026      -0.035292      -0.048866      -0.054684      -0.037687      -0.015642       0.053329             12.653742      12.769927       1.479420       2.174156       9.889685       6.875156      15.301613           0.000017
          411              C      -0.026243       5.706288      29.259798       0.097617      29.359199 0.33809221E+03  0.75335323E+04                                 8.574373                            6.291158       0.003031       2.025693                    0.998657      26.387685      76.116531       0.626160       0.438993      -1.040589       0.042362      -0.005618      -0.021116       0.047665      -0.011228      -0.013283      -0.029628      -0.048135      -0.032478      -0.040082      -0.005307       0.045389             10.489783      11.807372       1.024842       1.614493       7.347689       4.705002      12.314289          -0.000017
          412              C      12.965324       2.690658      24.163307       0.360938      33.832629 0.32952847E+03  0.72737503E+04                                 9.616976                            6.332500      -0.303995       1.936397                    0.998958      24.449138      69.503230       0.608068       0.456340      -1.033675      -0.012396       0.001669       0.025049       0.027998      -0.032092       0.017579      -0.050490      -0.085515      -0.052493      -0.045174      -0.043862       0.089036             13.170928      13.423970      -0.613956      -5.643891       8.126794       5.505164      17.962021          -0.000026
          413              C      11.064793       2.869668      25.342884       0.373376      34.464886 0.33099985E+03  0.73248234E+04                                 9.760710                            6.366513      -0.390747       1.906637                    0.998634      24.579954      70.291103       0.602740       0.459205      -1.030586       0.029473       0.003098      -0.004046       0.029910      -0.026780       0.018597      -0.059392      -0.079292       0.000664      -0.047975      -0.042617       0.090592             13.590292      22.617908       4.262312      -2.172957       8.280800       2.345253       9.872169          -0.000025
          414              C      12.939082       3.819798      26.119063       0.372614      35.210646 0.33120118E+03  0.73191715E+04                                 9.886281                            6.352509      -0.349503       1.920846                    0.998825      24.431117      69.468775       0.606605       0.456909      -1.033460      -0.013899      -0.019298      -0.015229       0.028241      -0.029534       0.010534      -0.059511      -0.093217      -0.038932      -0.053348      -0.041802       0.095150             14.001651      14.354681       4.676847       4.269355      11.143971       7.782875      16.506302          -0.000027
          415              C       5.631152      25.289982      26.626011       0.102292      27.812390 0.33531898E+03  0.74473319E+04                                 8.204370                            6.224128       0.078159       2.045353                    0.999439      26.348650      75.579721       0.636551       0.433242      -1.045292       0.019568       0.024505       0.034930       0.046942       0.013211      -0.021293       0.022599       0.074722      -0.020478      -0.052092       0.002931       0.049161              9.628768       4.965763      -0.767523       1.302467      13.232124      -2.974137      10.688417          -0.000027
          416              C       5.792753      24.056190      27.247314      -0.148786      34.698586 0.43217384E+03  0.10178240E+05                                 9.402055                            7.020782       0.019462       1.984264                    0.999544      29.464959      85.683936       0.608062       0.427704      -1.053690       0.006364       0.007821      -0.003216       0.010584       0.007830      -0.009455       0.023567       0.053290       0.012461      -0.042926       0.014602       0.028323             11.356809       5.467088      -1.012207       1.628460      16.048478      -5.077537      12.554862           0.000026
          417              C       6.078661      24.028650      28.575463       0.056958      39.422360 0.40870394E+03  0.94360860E+04                                10.300087                            6.820189      -0.171987       1.962113                    0.999190      26.564764      75.022796       0.621595       0.426791      -1.060507       0.005192       0.024119      -0.010483       0.026807      -0.001421      -0.006900      -0.000099       0.027614      -0.037097      -0.013800      -0.007665       0.021465             14.118332       5.760331      -1.729760       1.782004      22.785920      -7.187509      13.808747          -0.000017
          418              C       6.158771      25.223886      29.264300      -0.144537      34.266835 0.42230272E+03  0.98741342E+04                                 9.285648                            6.924573       0.083606       2.008404                    0.999517      29.084668      83.874299       0.615230       0.425788      -1.056406      -0.002361       0.000122      -0.007753       0.008105       0.009210      -0.002082       0.025586       0.047421       0.028243      -0.042683       0.018876       0.023807             11.137097       5.157296      -1.041259       1.052917      17.725767      -3.572085      10.528227           0.000026
          419              C       5.968165      26.399844      28.588970       0.101014      27.314928 0.32509446E+03  0.71576850E+04                                 8.057688                            6.097000       0.109581       2.057257                    0.999513      26.070688      74.224308       0.648767       0.428799      -1.048997      -0.005802      -0.013212      -0.042199       0.044598       0.020047      -0.005905       0.021214       0.059148       0.006805      -0.046749       0.012141       0.034607              9.442752       4.681396      -0.718656       1.013405      13.976023      -2.401942       9.670838          -0.000024
          420              C       5.907392      16.818678      28.395375       0.099115      27.242576 0.31796173E+03  0.69616335E+04                                 8.012678                            6.007373       0.134135       2.065926                    0.999608      25.963064      73.701671       0.657270       0.425624      -1.050992      -0.013463       0.017647      -0.037057       0.043196      -0.005426      -0.014567      -0.022851       0.084320       0.012566      -0.054505       0.009188       0.045317              9.328877       4.743216       0.999861       1.777098      13.119190       2.727431      10.124224          -0.000023
          421              C       6.165677      17.969850      29.084212      -0.142869      33.078291 0.40631605E+03  0.93690000E+04                                 8.946055                            6.696717       0.173571       2.036546                    0.999740      28.519206      80.540996       0.641779       0.413896      -1.068470      -0.003231      -0.000698      -0.005997       0.006848      -0.010435      -0.006889      -0.023429       0.051341       0.013488      -0.042546       0.016611       0.025935             10.655410       5.223580       1.415174       1.742083      16.295437       3.950293      10.447212           0.000024
          422              C       6.031700      19.195380      28.453454       0.052766      39.144653 0.41436359E+03  0.95524566E+04                                10.117820                            6.785138      -0.088961       1.983933                    0.999185      26.405354      73.325525       0.637684       0.416646      -1.072182      -0.004496      -0.022537      -0.013948       0.026883       0.002409      -0.005308      -0.002502       0.028043      -0.019714      -0.011909      -0.006807       0.018716             13.605072       5.890074       2.238054       2.474752      20.980950       7.271835      13.944191          -0.000018
          423              C       5.643583      19.192626      27.103244      -0.154865      34.515216 0.43326553E+03  0.10161518E+05                                 9.232993                            6.950345       0.113223       2.009658                    0.999678      29.260925      83.593115       0.624614       0.418109      -1.064780      -0.001803      -0.004687       0.006777       0.008435      -0.009820      -0.004495      -0.025949       0.026703       0.021510      -0.035997       0.012085       0.023912             11.015992       5.439321       1.590525       2.101661      15.266098       4.832901      12.342557           0.000025
          424              C       5.406017      17.975358      26.490945       0.090907      27.050903 0.32598019E+03  0.71606207E+04                                 7.937634                            6.064016       0.181846       2.076013                    0.999657      26.023146      73.283910       0.659153       0.423020      -1.055714       0.005260      -0.027569       0.032896       0.043242      -0.011941      -0.012136      -0.017905       0.045279       0.040950      -0.040207       0.013010       0.027196              9.233987       4.589596       1.067428       1.473538      12.619922       3.259712      10.492445          -0.000023
          425              C       8.084164      22.323924      34.545381       0.099272      27.196504 0.32131739E+03  0.70415090E+04                                 7.992363                            6.028350       0.226545       2.094995                    0.999684      25.890940      73.119716       0.658993       0.424125      -1.053724      -0.007565      -0.041399       0.002811       0.042178      -0.005722      -0.026774       0.014991      -0.006941      -0.065172      -0.039573       0.006911       0.032663              9.591112       5.615306       0.490235       3.370401       8.546037      -0.183485      14.611993          -0.000028
          426              C       7.593838      22.511196      33.262254      -0.147050      34.626263 0.42356629E+03  0.98966821E+04                                 9.310819                            6.907779       0.132867       2.021985                    0.999692      29.059513      83.375332       0.620513       0.422461      -1.060019      -0.003723      -0.008394       0.008219       0.012323      -0.000638      -0.017083       0.002826      -0.017392      -0.081410      -0.034637       0.011995       0.022642             11.492908       6.591885       0.617536       4.596737       9.088715       0.281935      18.798124           0.000027
          427              C       7.183621      21.420612      32.526594       0.047515      40.589042 0.42054949E+03  0.97492102E+04                                10.422653                            6.867447      -0.077167       1.988140                    0.999157      26.598327      74.519966       0.628274       0.420538      -1.067699       0.001951      -0.000924       0.027209       0.027294      -0.006132      -0.005348      -0.002838       0.025149      -0.025716      -0.013442      -0.005606       0.019048             14.783546       7.361641       0.485618       6.120365       9.876395      -0.886010      27.112604          -0.000021
          428              C       7.211245      20.148264      33.154201      -0.149089      36.384155 0.45676947E+03  0.10900410E+05                                 9.719108                            7.215864      -0.004250       1.972756                    0.999375      29.847139      87.187379       0.600412       0.427475      -1.054506      -0.004870       0.005685       0.006272       0.009766      -0.002853      -0.015122       0.001511      -0.013203      -0.116613      -0.042976       0.015949       0.027027             12.075090       6.729589       0.352053       4.281578       9.476798      -1.773868      20.018882           0.000032
          429              C       7.704334      20.062890      34.446332       0.095492      29.094320 0.34485996E+03  0.77296171E+04                                 8.498690                            6.331320      -0.046714       2.001031                    0.999297      26.813503      77.806002       0.626922       0.435890      -1.041477       0.004571       0.042780       0.011982       0.044661       0.003736      -0.030006       0.011399       0.008831      -0.095235      -0.047840       0.013769       0.034071             10.300754       6.095823       0.722663       3.481044       9.171370      -0.778160      15.635070          -0.000027
          430              C       6.260980      22.723254      29.273304       0.374550      33.960598 0.32093407E+03  0.70074335E+04                                 9.595467                            6.204325      -0.164214       1.987503                    0.999146      23.788199      66.326806       0.623675       0.449785      -1.041857       0.006265      -0.028331       0.015494       0.032893       0.001465      -0.038034       0.001652       0.134798      -0.109254      -0.050454      -0.046044       0.096498             13.402951       5.581255      -1.437050       2.161109      20.838113      -6.463995      13.789486          -0.000019
          431              C       6.241643      20.464974      29.203070       0.371258      33.086128 0.31225134E+03  0.67647535E+04                                 9.350698                            6.083065      -0.162988       1.986075                    0.999208      23.686054      65.578034       0.636190       0.444398      -1.046005       0.002484       0.027034       0.012448       0.029866       0.000743      -0.034328       0.000548       0.130338      -0.120599      -0.049104      -0.044945       0.094049             12.783329       5.532042       1.692365       2.398726      19.146920       5.335994      13.671027          -0.000018
          432              C       6.751306      21.517002      31.110202       0.379840      33.151424 0.30947136E+03  0.66937065E+04                                 9.406599                            6.071760      -0.182023       1.982819                    0.999181      23.575155      65.350628       0.633899       0.446725      -1.043992      -0.012109       0.000462      -0.030986       0.033271       0.005100      -0.041167       0.000266       0.138774      -0.113257      -0.052077      -0.048596       0.100673             13.342190       6.357859      -0.235194       4.987954      10.381459      -1.227978      23.287254          -0.000018
          433              C       6.998540      14.990022      24.239845       0.079996      27.390435 0.35795028E+03  0.80976328E+04                                 8.164385                            6.469184      -0.014370       2.009910                    0.998421      27.140834      79.106424       0.617537       0.438437      -1.040020      -0.045118       0.009954      -0.013644       0.048175       0.002458       0.021064       0.026577      -0.036877      -0.061549      -0.042360      -0.000408       0.042767              9.233900      10.314506      -0.918702      -2.421582       5.872835      -1.842962      11.514358          -0.000018
          434              C       7.701571      15.337026      23.082779      -0.155547      35.352843 0.47783455E+03  0.11589111E+05                                 9.634468                            7.462885      -0.262693       1.891601                    0.998147      30.631167      91.662350       0.577785       0.437086      -1.043526      -0.009579      -0.003554      -0.007477       0.012661       0.010768       0.006670       0.026162      -0.049736      -0.053350      -0.029097      -0.018094       0.047191             11.226466      11.411525      -0.458267      -3.035830       7.088253      -3.357156      15.179621           0.000017
          435              C       7.016496      16.003494      22.071135       0.065842      37.838755 0.41174514E+03  0.95227893E+04                                10.009683                            6.842749      -0.084386       1.992119                    0.999260      26.445765      74.722079       0.621021       0.426446      -1.060849      -0.013691      -0.013510       0.015716       0.024838       0.006524       0.010399       0.020070      -0.027944      -0.026939      -0.022928      -0.008906       0.031834             13.257431      13.883349       0.873730      -6.036520       7.627419      -4.926544      18.261527          -0.000009
          436              C       5.654633      16.218306      22.200348      -0.146726      34.421262 0.43976654E+03  0.10417577E+05                                 9.338782                            7.071463      -0.068211       1.955192                    0.999402      29.773245      87.251600       0.606365       0.426410      -1.052937      -0.002195      -0.013584      -0.005626       0.014867      -0.006227       0.010789       0.018595      -0.045670      -0.066338      -0.034290      -0.005377       0.039668             11.032187      13.001858       0.053043      -4.033873       6.209938      -2.656634      13.884764           0.000016
          437              C       5.048286      15.818976      23.375422       0.087462      27.306280 0.33707250E+03  0.75070957E+04                                 8.078902                            6.217037       0.044849       2.029476                    0.999387      26.727784      77.144093       0.639562       0.430006      -1.045711       0.033560      -0.038344       0.012624       0.052497       0.001100       0.022128       0.021914      -0.047136      -0.089283      -0.047610       0.001651       0.045959              9.267259      10.759849      -0.310042      -2.193859       5.265425      -1.805879      11.776502          -0.000016
          438              C      12.995711      15.920874      18.085337       0.097431      28.340025 0.34035626E+03  0.75951835E+04                                 8.346346                            6.293855       0.042075       2.035696                    0.998921      26.485511      76.407057       0.628884       0.436446      -1.042304       0.003843      -0.010120       0.040716       0.042130       0.026108       0.012772       0.018542      -0.068355       0.025890      -0.048063      -0.002045       0.050108              9.873908      13.941024      -3.182939      -1.639548       6.724446      -1.410781       8.956254          -0.000023
          439              C      11.684952      16.372530      18.251919      -0.131060      36.970329 0.46439587E+03  0.11193315E+05                                 9.972395                            7.387083      -0.261002       1.900028                    0.998002      30.164179      90.252344       0.576696       0.440645      -1.040466       0.006652      -0.007671       0.004345       0.011044       0.025104       0.014004       0.014651      -0.046871      -0.011714      -0.034330      -0.009625       0.043956             12.139796      18.293950      -3.620107      -2.955979       7.513737      -1.401853      10.611701           0.000019
          440              C      11.074462      16.243092      19.476517       0.052873      40.534499 0.43005353E+03  0.10073772E+05                                10.522136                            7.023252      -0.260938       1.930770                    0.998826      27.059422      77.415057       0.607927       0.430116      -1.056606       0.020562      -0.012591      -0.003881       0.024421       0.012775       0.005851       0.003267      -0.049815      -0.040212      -0.023721      -0.011404       0.035125             14.424811      24.769491      -5.153752      -2.493071       7.792783      -1.199042      10.712159          -0.000014
          441              C      11.799592      15.631704      20.530032      -0.144916      37.202075 0.47102655E+03  0.11389490E+05                                 9.971865                            7.408341      -0.228282       1.901535                    0.998443      30.597251      91.590667       0.579722       0.436946      -1.043023      -0.009543      -0.010039      -0.012962       0.018970       0.025687       0.008323       0.014787      -0.066550      -0.012622      -0.040227      -0.009120       0.049347             12.153626      18.546493      -4.376836      -0.692789       7.355831      -1.168242      10.558553           0.000022
          442              C      13.075820      15.191064      20.264402       0.082958      29.816792 0.35867547E+03  0.81322512E+04                                 8.695660                            6.508505      -0.086555       1.983032                    0.999022      27.357436      80.281174       0.609965       0.442886      -1.035599       0.000729       0.005139      -0.048651       0.048928       0.029161       0.008843       0.006819      -0.070993       0.018408      -0.049669       0.004511       0.045158             10.368851      14.926729      -3.390978      -1.106879       6.295477      -0.875959       9.884347          -0.000022
          443              C       4.968176      18.942012      16.806713       0.094832      29.264960 0.33354427E+03  0.73897136E+04                                 8.462082                            6.179115       0.088134       2.049336                    0.999380      26.239625      74.896627       0.644023       0.429270      -1.048890       0.033581       0.001182      -0.031868       0.046310       0.009373      -0.020170       0.037629      -0.041034      -0.053346      -0.051084       0.000813       0.050271             10.339122      12.130714      -1.301550       1.537404       7.475887      -4.467492      11.410766          -0.000019
          444              C       5.647727      18.333378      17.833214      -0.136394      35.898817 0.42594807E+03  0.10020748E+05                                 9.649979                            6.979699      -0.107439       1.946888                    0.999225      29.519183      86.510947       0.607036       0.428892      -1.050285       0.005393      -0.012141      -0.016524       0.021202       0.002179      -0.020098       0.038442      -0.053061      -0.016054      -0.045720      -0.009452       0.055172             12.014601      14.474738      -2.648032       3.559186       8.709292      -5.301562      12.859772           0.000015
          445              C       7.013734      18.281052      17.833214       0.062207      40.861751 0.40484985E+03  0.93134331E+04                                10.506359                            6.761645      -0.071940       1.997930                    0.999146      26.246092      73.690103       0.628707       0.423489      -1.063887      -0.014228      -0.003204      -0.019619       0.024446       0.005650      -0.005319       0.024046      -0.037312      -0.012898      -0.025289      -0.010173       0.035463             14.881139      15.270222      -4.110018       5.126421      11.748436      -8.748378      17.624760          -0.000010
          446              C       7.684997      18.875916      16.752686      -0.137095      37.902624 0.45655502E+03  0.10936786E+05                                10.071539                            7.269578      -0.163449       1.929973                    0.998359      29.951321      88.787366       0.589051       0.434067      -1.046371      -0.008855      -0.008788       0.000753       0.012498       0.012757       0.000026       0.035292      -0.048866      -0.054684      -0.037687      -0.015642       0.053329             12.653743      12.769928      -1.479420       2.174156       9.889686      -6.875157      15.301614           0.000017
          447              C       6.932243      19.476288      15.762202       0.097617      29.359202 0.33809224E+03  0.75335332E+04                                 8.574374                            6.291158       0.003031       2.025693                    0.998657      26.387687      76.116541       0.626160       0.438993      -1.040589      -0.042362      -0.005618       0.021116       0.047665       0.011228      -0.013283       0.029628      -0.048135      -0.032477      -0.040082      -0.005307       0.045389             10.489785      11.807374      -1.024842       1.614493       7.347690      -4.705003      12.314290          -0.000017
          448              C       7.752676      16.460658      20.858693       0.360938      33.832625 0.32952843E+03  0.72737492E+04                                 9.616976                            6.332500      -0.303995       1.936397                    0.998958      24.449136      69.503223       0.608068       0.456340      -1.033675       0.012396       0.001669      -0.025049       0.027998       0.032092       0.017579       0.050490      -0.085515      -0.052494      -0.045174      -0.043862       0.089036             13.170927      13.423969       0.613956      -5.643891       8.126793      -5.505163      17.962019          -0.000027
          449              C       9.653207      16.639668      19.679116       0.373376      34.464884 0.33099983E+03  0.73248229E+04                                 9.760709                            6.366513      -0.390747       1.906637                    0.998634      24.579953      70.291100       0.602740       0.459205      -1.030586      -0.029473       0.003098       0.004046       0.029910       0.026780       0.018597       0.059392      -0.079292       0.000664      -0.047975      -0.042617       0.090592             13.590292      22.617907      -4.262311      -2.172957       8.280800      -2.345252       9.872169          -0.000027
          450              C       7.778918      17.589798      18.902937       0.372614      35.210645 0.33120119E+03  0.73191714E+04                                 9.886280                            6.352508      -0.349503       1.920846                    0.998825      24.431117      69.468770       0.606605       0.456909      -1.033460       0.013899      -0.019298       0.015229       0.028241       0.029534       0.010534       0.059511      -0.093217      -0.038931      -0.053348      -0.041802       0.095150             14.001650      14.354679      -4.676846       4.269354      11.143970      -7.782874      16.506300          -0.000028
          451              C       1.274848      11.519982      18.395989       0.102292      27.812388 0.33531895E+03  0.74473309E+04                                 8.204369                            6.224127       0.078160       2.045353                    0.999439      26.348647      75.579704       0.636551       0.433242      -1.045292      -0.019568       0.024505      -0.034930       0.046942      -0.013211      -0.021293      -0.022599       0.074722      -0.020478      -0.052092       0.002931       0.049160              9.628767       4.965763       0.767523       1.302467      13.232123       2.974137      10.688415          -0.000025
          452              C       1.113247      10.286190      17.774686      -0.148786      34.698586 0.43217385E+03  0.10178240E+05                                 9.402055                            7.020782       0.019462       1.984264                    0.999544      29.464959      85.683933       0.608062       0.427704      -1.053690      -0.006364       0.007821       0.003216       0.010584      -0.007830      -0.009455      -0.023567       0.053290       0.012462      -0.042926       0.014602       0.028323             11.356809       5.467087       1.012207       1.628460      16.048478       5.077536      12.554861           0.000024
          453              C       0.827339      10.258650      16.446537       0.056958      39.422362 0.40870396E+03  0.94360866E+04                                10.300088                            6.820190      -0.171987       1.962113                    0.999190      26.564765      75.022801       0.621595       0.426791      -1.060507      -0.005192       0.024119       0.010483       0.026807       0.001421      -0.006900       0.000099       0.027614      -0.037097      -0.013800      -0.007665       0.021465             14.118334       5.760331       1.729760       1.782004      22.785923       7.187509      13.808747          -0.000016
          454              C       0.747229      11.453886      15.757700      -0.144537      34.266842 0.42230282E+03  0.98741372E+04                                 9.285649                            6.924574       0.083605       2.008404                    0.999517      29.084672      83.874313       0.615230       0.425788      -1.056406       0.002361       0.000122       0.007753       0.008105      -0.009210      -0.002082      -0.025586       0.047421       0.028243      -0.042683       0.018876       0.023807             11.137098       5.157297       1.041259       1.052917      17.725771       3.572086      10.528228           0.000025
          455              C       0.937835      12.629844      16.433030       0.101014      27.314927 0.32509444E+03  0.71576844E+04                                 8.057688                            6.097000       0.109581       2.057257                    0.999513      26.070686      74.224300       0.648767       0.428799      -1.048997       0.005802      -0.013212       0.042199       0.044598      -0.020047      -0.005905      -0.021214       0.059148       0.006805      -0.046749       0.012141       0.034607              9.442752       4.681396       0.718656       1.013405      13.976023       2.401943       9.670837          -0.000022
          456              C       0.998608       3.048678      16.626625       0.099115      27.242582 0.31796179E+03  0.69616352E+04                                 8.012679                            6.007374       0.134134       2.065926                    0.999608      25.963069      73.701691       0.657271       0.425624      -1.050992       0.013463       0.017647       0.037057       0.043196       0.005426      -0.014566       0.022851       0.084320       0.012567      -0.054505       0.009188       0.045317              9.328878       4.743216      -0.999861       1.777098      13.119193      -2.727431      10.124225          -0.000025
          457              C       0.740323       4.199850      15.937788      -0.142869      33.078304 0.40631620E+03  0.93690047E+04                                 8.946058                            6.696719       0.173570       2.036545                    0.999740      28.519212      80.541025       0.641779       0.413896      -1.068470       0.003231      -0.000698       0.005997       0.006848       0.010435      -0.006889       0.023429       0.051340       0.013488      -0.042546       0.016611       0.025935             10.655414       5.223582      -1.415175       1.742083      16.295445      -3.950295      10.447215           0.000025
          458              C       0.874300       5.425380      16.568546       0.052766      39.144659 0.41436363E+03  0.95524578E+04                                10.117822                            6.785139      -0.088962       1.983933                    0.999185      26.405355      73.325535       0.637684       0.416646      -1.072182       0.004496      -0.022537       0.013948       0.026883      -0.002409      -0.005308       0.002502       0.028043      -0.019714      -0.011909      -0.006807       0.018716             13.605075       5.890075      -2.238055       2.474753      20.980956      -7.271837      13.944194          -0.000019
          459              C       1.262417       5.422626      17.918756      -0.154865      34.515219 0.43326557E+03  0.10161520E+05                                 9.232994                            6.950346       0.113223       2.009658                    0.999678      29.260926      83.593121       0.624614       0.418109      -1.064780       0.001803      -0.004687      -0.006777       0.008435       0.009820      -0.004495       0.025949       0.026703       0.021510      -0.035997       0.012085       0.023912             11.015993       5.439322      -1.590525       2.101661      15.266099      -4.832901      12.342558           0.000027
          460              C       1.499983       4.205358      18.531055       0.090907      27.050900 0.32598015E+03  0.71606196E+04                                 7.937634                            6.064015       0.181847       2.076013                    0.999657      26.023143      73.283900       0.659153       0.423020      -1.055714      -0.005260      -0.027569      -0.032896       0.043242       0.011941      -0.012136       0.017905       0.045279       0.040950      -0.040207       0.013010       0.027197              9.233987       4.589596      -1.067428       1.473538      12.619921      -3.259712      10.492444          -0.000025
          461              C      12.633836       8.553924      10.476619       0.099272      27.196502 0.32131735E+03  0.70415080E+04                                 7.992363                            6.028349       0.226545       2.094995                    0.999684      25.890939      73.119710       0.658993       0.424125      -1.053724       0.007565      -0.041399      -0.002811       0.042178       0.005722      -0.026774      -0.014991      -0.006941      -0.065172      -0.039573       0.006911       0.032663              9.591111       5.615306      -0.490235       3.370401       8.546036       0.183485      14.611992          -0.000028
          462              C      13.124162       8.741196      11.759746      -0.147050      34.626263 0.42356628E+03  0.98966818E+04                                 9.310819                            6.907778       0.132867       2.021985                    0.999692      29.059513      83.375330       0.620513       0.422461      -1.060019       0.003723      -0.008394      -0.008218       0.012323       0.000638      -0.017083      -0.002825      -0.017392      -0.081410      -0.034637       0.011996       0.022642             11.492907       6.591885      -0.617536       4.596737       9.088715      -0.281936      18.798123           0.000027
          463              C      13.534379       7.650612      12.495406       0.047515      40.589042 0.42054948E+03  0.97492100E+04                                10.422652                            6.867447      -0.077167       1.988140                    0.999157      26.598327      74.519965       0.628274       0.420538      -1.067699      -0.001951      -0.000924      -0.027209       0.027294       0.006132      -0.005348       0.002838       0.025149      -0.025716      -0.013442      -0.005606       0.019048             14.783546       7.361641      -0.485618       6.120365       9.876395       0.886009      27.112604          -0.000021
          464              C      13.506755       6.378264      11.867799      -0.149090      36.384156 0.45676948E+03  0.10900410E+05                                 9.719109                            7.215864      -0.004250       1.972756                    0.999375      29.847139      87.187378       0.600412       0.427475      -1.054506       0.004870       0.005685      -0.006272       0.009766       0.002853      -0.015122      -0.001510      -0.013203      -0.116613      -0.042976       0.015949       0.027027             12.075090       6.729590      -0.352053       4.281578       9.476798       1.773868      20.018882           0.000032
          465              C      13.013666       6.292890      10.575668       0.095492      29.094317 0.34485990E+03  0.77296156E+04                                 8.498690                            6.331320      -0.046714       2.001031                    0.999297      26.813501      77.805995       0.626922       0.435890      -1.041477      -0.004571       0.042780      -0.011982       0.044661      -0.003736      -0.030006      -0.011398       0.008831      -0.095235      -0.047840       0.013769       0.034071             10.300754       6.095823      -0.722663       3.481044       9.171370       0.778160      15.635070          -0.000027
          466              C       0.645020       8.953254      15.748696       0.374550      33.960601 0.32093409E+03  0.70074341E+04                                 9.595468                            6.204325      -0.164215       1.987503                    0.999146      23.788200      66.326811       0.623675       0.449785      -1.041857      -0.006265      -0.028331      -0.015494       0.032893      -0.001465      -0.038034      -0.001652       0.134797      -0.109254      -0.050454      -0.046044       0.096498             13.402953       5.581255       1.437050       2.161109      20.838117       6.463996      13.789487          -0.000020
          467              C       0.664357       6.694974      15.818930       0.371258      33.086135 0.31225140E+03  0.67647552E+04                                 9.350699                            6.083065      -0.162989       1.986075                    0.999208      23.686057      65.578045       0.636190       0.444398      -1.046005      -0.002484       0.027034      -0.012448       0.029866      -0.000743      -0.034328      -0.000548       0.130338      -0.120599      -0.049104      -0.044945       0.094049             12.783332       5.532042      -1.692366       2.398727      19.146924      -5.335996      13.671029          -0.000019
          468              C       0.154694       7.747002      13.911798       0.379840      33.151431 0.30947142E+03  0.66937082E+04                                 9.406600                            6.071761      -0.182024       1.982819                    0.999181      23.575158      65.350639       0.633899       0.446725      -1.043992       0.012109       0.000462       0.030986       0.033271      -0.005100      -0.041167      -0.000266       0.138774      -0.113257      -0.052077      -0.048596       0.100673             13.342192       6.357860       0.235194       4.987955      10.381460       1.227978      23.287257          -0.000018
          469              C       6.813460      26.319978       1.728845       0.079996      27.390437 0.35795031E+03  0.80976338E+04                                 8.164386                            6.469185      -0.014371       2.009910                    0.998421      27.140835      79.106429       0.617537       0.438437      -1.040020       0.045118      -0.009955      -0.013644       0.048175       0.002458      -0.021064      -0.026577      -0.036877      -0.061549      -0.042360      -0.000408       0.042767              9.233901      10.314507      -0.918702       2.421583       5.872835       1.842962      11.514359          -0.000022
          470              C       6.110429      25.972974       0.571779      -0.155547      35.352849 0.47783464E+03  0.11589114E+05                                 9.634469                            7.462885      -0.262693       1.891601                    0.998147      30.631171      91.662366       0.577785       0.437086      -1.043526       0.009580       0.003554      -0.007477       0.012661       0.010768      -0.006670      -0.026162      -0.049736      -0.053349      -0.029097      -0.018094       0.047191             11.226468      11.411526      -0.458267       3.035831       7.088254       3.357157      15.179623           0.000020
          471              C       6.795504      25.306506      44.582135       0.065842      37.838757 0.41174516E+03  0.95227899E+04                                10.009684                            6.842749      -0.084387       1.992119                    0.999260      26.445766      74.722083       0.621021       0.426446      -1.060849       0.013691       0.013510       0.015715       0.024838       0.006524      -0.010399      -0.020070      -0.027944      -0.026939      -0.022928      -0.008906       0.031834             13.257432      13.883349       0.873730       6.036521       7.627419       4.926545      18.261529          -0.000012
          472              C       8.157367      25.091694      44.711348      -0.146726      34.421259 0.43976650E+03  0.10417576E+05                                 9.338782                            7.071463      -0.068211       1.955192                    0.999402      29.773244      87.251594       0.606365       0.426410      -1.052937       0.002195       0.013584      -0.005626       0.014867      -0.006227      -0.010789      -0.018595      -0.045670      -0.066338      -0.034290      -0.005377       0.039668             11.032186      13.001857       0.053043       4.033872       6.209937       2.656634      13.884763           0.000019
          473              C       8.763714      25.491024       0.864422       0.087462      27.306278 0.33707248E+03  0.75070951E+04                                 8.078903                            6.217037       0.044849       2.029476                    0.999387      26.727782      77.144086       0.639562       0.430006      -1.045711      -0.033560       0.038344       0.012624       0.052497       0.001100      -0.022128      -0.021914      -0.047136      -0.089283      -0.047610       0.001651       0.045959              9.267259      10.759848      -0.310041       2.193859       5.265425       1.805880      11.776502          -0.000020
          474              C       0.816289      25.389126      40.596337       0.097431      28.340025 0.34035624E+03  0.75951831E+04                                 8.346346                            6.293854       0.042075       2.035696                    0.998921      26.485511      76.407057       0.628884       0.436446      -1.042304      -0.003843       0.010120       0.040716       0.042130       0.026108      -0.012772      -0.018542      -0.068355       0.025890      -0.048063      -0.002045       0.050108              9.873908      13.941024      -3.182939       1.639547       6.724446       1.410781       8.956254          -0.000025
          475              C       2.127048      24.937470      40.762919      -0.131060      36.970328 0.46439583E+03  0.11193314E+05                                 9.972395                            7.387083      -0.261002       1.900028                    0.998002      30.164178      90.252337       0.576696       0.440645      -1.040466      -0.006652       0.007671       0.004345       0.011044       0.025105      -0.014004      -0.014651      -0.046872      -0.011714      -0.034330      -0.009626       0.043956             12.139796      18.293949      -3.620106       2.955979       7.513737       1.401853      10.611700           0.000019
          476              C       2.737538      25.066908      41.987517       0.052873      40.534499 0.43005353E+03  0.10073772E+05                                10.522135                            7.023252      -0.260938       1.930770                    0.998826      27.059422      77.415055       0.607927       0.430116      -1.056606      -0.020562       0.012591      -0.003881       0.024421       0.012775      -0.005851      -0.003267      -0.049815      -0.040212      -0.023721      -0.011404       0.035125             14.424811      24.769491      -5.153752       2.493071       7.792782       1.199042      10.712159          -0.000015
          477              C       2.012408      25.678296      43.041032      -0.144917      37.202079 0.47102659E+03  0.11389492E+05                                 9.971866                            7.408342      -0.228283       1.901535                    0.998443      30.597253      91.590676       0.579721       0.436946      -1.043023       0.009543       0.010039      -0.012962       0.018970       0.025687      -0.008323      -0.014787      -0.066550      -0.012622      -0.040227      -0.009120       0.049347             12.153627      18.546496      -4.376837       0.692789       7.355832       1.168242      10.558554           0.000023
          478              C       0.736180      26.118936      42.775402       0.082958      29.816792 0.35867547E+03  0.81322513E+04                                 8.695660                            6.508505      -0.086555       1.983032                    0.999022      27.357436      80.281173       0.609965       0.442886      -1.035599      -0.000729      -0.005139      -0.048651       0.048928       0.029161      -0.008843      -0.006819      -0.070993       0.018408      -0.049669       0.004511       0.045158             10.368851      14.926730      -3.390978       1.106880       6.295477       0.875959       9.884346          -0.000023
          479              C       8.843824      22.367988      39.317713       0.094832      29.264960 0.33354426E+03  0.73897134E+04                                 8.462083                            6.179115       0.088133       2.049336                    0.999380      26.239625      74.896629       0.644023       0.429270      -1.048890      -0.033581      -0.001181      -0.031868       0.046310       0.009373       0.020170      -0.037629      -0.041034      -0.053346      -0.051084       0.000813       0.050271             10.339123      12.130714      -1.301551      -1.537405       7.475887       4.467492      11.410767          -0.000018
          480              C       8.164273      22.976622      40.344214      -0.136394      35.898826 0.42594818E+03  0.10020751E+05                                 9.649982                            6.979701      -0.107439       1.946888                    0.999225      29.519187      86.510970       0.607036       0.428892      -1.050284      -0.005393       0.012141      -0.016524       0.021202       0.002178       0.020098      -0.038442      -0.053061      -0.016054      -0.045720      -0.009452       0.055172             12.014604      14.474743      -2.648033      -3.559188       8.709294       5.301564      12.859776           0.000014
          481              C       6.798266      23.028948      40.344214       0.062207      40.861760 0.40484993E+03  0.93134352E+04                                10.506361                            6.761645      -0.071941       1.997930                    0.999146      26.246095      73.690115       0.628707       0.423489      -1.063887       0.014228       0.003204      -0.019619       0.024446       0.005650       0.005319      -0.024046      -0.037312      -0.012898      -0.025289      -0.010173       0.035463             14.881142      15.270225      -4.110019      -5.126422      11.748438       8.748380      17.624764          -0.000010
          482              C       6.127003      22.434084      39.263686      -0.137095      37.902624 0.45655503E+03  0.10936786E+05                                10.071539                            7.269578      -0.163449       1.929973                    0.998359      29.951321      88.787368       0.589051       0.434067      -1.046371       0.008855       0.008788       0.000753       0.012498       0.012757      -0.000026      -0.035292      -0.048866      -0.054684      -0.037687      -0.015642       0.053329             12.653743      12.769929      -1.479420      -2.174156       9.889686       6.875157      15.301614           0.000016
          483              C       6.879757      21.833712      38.273202       0.097617      29.359201 0.33809221E+03  0.75335324E+04                                 8.574374                            6.291158       0.003031       2.025693                    0.998657      26.387686      76.116536       0.626160       0.438993      -1.040589       0.042362       0.005618       0.021116       0.047665       0.011228       0.013283      -0.029628      -0.048135      -0.032478      -0.040082      -0.005307       0.045389             10.489784      11.807373      -1.024842      -1.614493       7.347690       4.705003      12.314290          -0.000016
          484              C       6.059324      24.849342      43.369693       0.360938      33.832627 0.32952844E+03  0.72737495E+04                                 9.616976                            6.332500      -0.303995       1.936397                    0.998958      24.449137      69.503229       0.608068       0.456340      -1.033675      -0.012396      -0.001669      -0.025049       0.027998       0.032092      -0.017579      -0.050490      -0.085515      -0.052494      -0.045174      -0.043862       0.089036             13.170928      13.423970       0.613956       5.643891       8.126794       5.505164      17.962021          -0.000025
          485              C       4.158793      24.670332      42.190116       0.373376      34.464886 0.33099985E+03  0.73248234E+04                                 9.760710                            6.366513      -0.390747       1.906637                    0.998634      24.579954      70.291104       0.602740       0.459205      -1.030586       0.029473      -0.003098       0.004046       0.029910       0.026780      -0.018597      -0.059392      -0.079292       0.000664      -0.047975      -0.042617       0.090592             13.590293      22.617909      -4.262312       2.172957       8.280800       2.345253       9.872169          -0.000025
          486              C       6.033082      23.720202      41.413937       0.372614      35.210648 0.33120120E+03  0.73191719E+04                                 9.886281                            6.352509      -0.349503       1.920846                    0.998825      24.431118      69.468778       0.606605       0.456909      -1.033460      -0.013899       0.019298       0.015229       0.028241       0.029534      -0.010534      -0.059511      -0.093217      -0.038931      -0.053348      -0.041802       0.095150             14.001652      14.354681      -4.676847      -4.269356      11.143972       7.782875      16.506303          -0.000027
          487              C      12.537152       2.250018      40.906989       0.102292      27.812392 0.33531902E+03  0.74473331E+04                                 8.204370                            6.224128       0.078160       2.045353                    0.999439      26.348651      75.579724       0.636551       0.433242      -1.045292       0.019568      -0.024505      -0.034930       0.046942      -0.013211       0.021293       0.022599       0.074722      -0.020478      -0.052092       0.002931       0.049161              9.628768       4.965763       0.767523      -1.302467      13.232124      -2.974137      10.688417          -0.000025
          488              C      12.698753       3.483810      40.285686      -0.148786      34.698579 0.43217376E+03  0.10178238E+05                                 9.402054                            7.020782       0.019462       1.984265                    0.999544      29.464955      85.683919       0.608062       0.427704      -1.053690       0.006364      -0.007821       0.003216       0.010584      -0.007830       0.009455       0.023567       0.053290       0.012461      -0.042926       0.014602       0.028323             11.356807       5.467087       1.012206      -1.628459      16.048475      -5.077534      12.554859           0.000025
          489              C      12.984661       3.511350      38.957537       0.056958      39.422350 0.40870387E+03  0.94360839E+04                                10.300085                            6.820189      -0.171986       1.962113                    0.999190      26.564761      75.022783       0.621595       0.426791      -1.060507       0.005192      -0.024119       0.010483       0.026807       0.001421       0.006900      -0.000099       0.027614      -0.037098      -0.013800      -0.007665       0.021465             14.118329       5.760330       1.729759      -1.782003      22.785913      -7.187505      13.808743          -0.000017
          490              C      13.064771       2.316114      38.268700      -0.144536      34.266837 0.42230276E+03  0.98741354E+04                                 9.285648                            6.924573       0.083606       2.008404                    0.999517      29.084670      83.874306       0.615230       0.425788      -1.056406      -0.002361      -0.000122       0.007753       0.008106      -0.009210       0.002082       0.025586       0.047421       0.028243      -0.042683       0.018876       0.023807             11.137096       5.157296       1.041259      -1.052917      17.725766      -3.572085      10.528227           0.000025
          491              C      12.874165       1.140156      38.944030       0.101014      27.314930 0.32509446E+03  0.71576852E+04                                 8.057689                            6.097001       0.109581       2.057257                    0.999513      26.070689      74.224316       0.648767       0.428799      -1.048997      -0.005802       0.013212       0.042199       0.044598      -0.020047       0.005905       0.021214       0.059148       0.006805      -0.046749       0.012141       0.034607              9.442753       4.681397       0.718656      -1.013405      13.976024      -2.401942       9.670839          -0.000023
          492              C      12.813392      10.721322      39.137625       0.099115      27.242581 0.31796180E+03  0.69616355E+04                                 8.012679                            6.007374       0.134135       2.065926                    0.999608      25.963069      73.701690       0.657271       0.425624      -1.050992      -0.013463      -0.017647       0.037057       0.043196       0.005426       0.014566      -0.022851       0.084320       0.012567      -0.054505       0.009188       0.045317              9.328877       4.743216      -0.999860      -1.777098      13.119191       2.727431      10.124225          -0.000025
          493              C      13.071677       9.570150      38.448788      -0.142869      33.078291 0.40631605E+03  0.93690001E+04                                 8.946055                            6.696718       0.173571       2.036546                    0.999740      28.519205      80.540995       0.641779       0.413896      -1.068470      -0.003231       0.000698       0.005997       0.006848       0.010435       0.006889      -0.023429       0.051341       0.013488      -0.042546       0.016611       0.025935             10.655410       5.223580      -1.415174      -1.742083      16.295439       3.950293      10.447212           0.000025
          494              C      12.937700       8.344620      39.079546       0.052766      39.144655 0.41436362E+03  0.95524574E+04                                10.117820                            6.785138      -0.088961       1.983933                    0.999185      26.405355      73.325528       0.637684       0.416646      -1.072182      -0.004496       0.022537       0.013948       0.026883      -0.002409       0.005308      -0.002502       0.028043      -0.019714      -0.011909      -0.006807       0.018716             13.605072       5.890074      -2.238054      -2.474752      20.980950       7.271834      13.944191          -0.000019
          495              C      12.549583       8.347374      40.429756      -0.154865      34.515216 0.43326554E+03  0.10161519E+05                                 9.232993                            6.950346       0.113224       2.009658                    0.999678      29.260925      83.593116       0.624614       0.418109      -1.064780      -0.001803       0.004687      -0.006777       0.008435       0.009820       0.004495      -0.025949       0.026702       0.021510      -0.035997       0.012085       0.023912             11.015992       5.439321      -1.590525      -2.101661      15.266098       4.832900      12.342556           0.000027
          496              C      12.312017       9.564642      41.042055       0.090907      27.050905 0.32598024E+03  0.71606220E+04                                 7.937635                            6.064016       0.181846       2.076013                    0.999657      26.023146      73.283913       0.659152       0.423020      -1.055714       0.005260       0.027569      -0.032896       0.043242       0.011941       0.012136      -0.017905       0.045279       0.040950      -0.040207       0.013010       0.027197              9.233988       4.589596      -1.067428      -1.473538      12.619924       3.259712      10.492445          -0.000025
          497              C       1.178164       5.216076      32.987619       0.099272      27.196506 0.32131742E+03  0.70415100E+04                                 7.992364                            6.028350       0.226544       2.094995                    0.999684      25.890942      73.119725       0.658993       0.424125      -1.053724      -0.007565       0.041399      -0.002811       0.042178       0.005722       0.026774       0.014991      -0.006941      -0.065172      -0.039573       0.006911       0.032663              9.591113       5.615307      -0.490235      -3.370401       8.546038      -0.183485      14.611993          -0.000030
          498              C       0.687838       5.028804      34.270746      -0.147050      34.626261 0.42356627E+03  0.98966814E+04                                 9.310818                            6.907778       0.132867       2.021985                    0.999692      29.059513      83.375327       0.620513       0.422461      -1.060019      -0.003722       0.008394      -0.008218       0.012323       0.000638       0.017083       0.002825      -0.017392      -0.081410      -0.034637       0.011995       0.022642             11.492906       6.591884      -0.617536      -4.596736       9.088714       0.281935      18.798120           0.000029
          499              C       0.277621       6.119388      35.006406       0.047515      40.589036 0.42054946E+03  0.97492092E+04                                10.422651                            6.867446      -0.077167       1.988140                    0.999157      26.598326      74.519958       0.628274       0.420538      -1.067700       0.001951       0.000924      -0.027209       0.027294       0.006132       0.005348      -0.002838       0.025149      -0.025716      -0.013442      -0.005606       0.019048             14.783543       7.361639      -0.485618      -6.120363       9.876393      -0.886008      27.112596          -0.000023
          500              C       0.305245       7.391736      34.378799      -0.149090      36.384154 0.45676948E+03  0.10900410E+05                                 9.719108                            7.215864      -0.004250       1.972756                    0.999375      29.847138      87.187375       0.600412       0.427475      -1.054506      -0.004870      -0.005685      -0.006272       0.009766       0.002853       0.015122       0.001511      -0.013204      -0.116613      -0.042976       0.015949       0.027027             12.075089       6.729589      -0.352053      -4.281577       9.476798      -1.773867      20.018881           0.000033
          501              C       0.798334       7.477110      33.086668       0.095492      29.094321 0.34485997E+03  0.77296175E+04                                 8.498690                            6.331321      -0.046714       2.001031                    0.999297      26.813504      77.806007       0.626922       0.435890      -1.041477       0.004571      -0.042780      -0.011982       0.044661      -0.003736       0.030006       0.011399       0.008831      -0.095235      -0.047840       0.013769       0.034071             10.300755       6.095823      -0.722663      -3.481044       9.171371      -0.778160      15.635070          -0.000029
          502              C      13.166980       4.816746      38.259696       0.374550      33.960578 0.32093390E+03  0.70074285E+04                                 9.595463                            6.204323      -0.164213       1.987504                    0.999146      23.788191      66.326771       0.623675       0.449784      -1.041857       0.006265       0.028331      -0.015494       0.032893      -0.001465       0.038034       0.001653       0.134798      -0.109254      -0.050454      -0.046044       0.096498             13.402944       5.581252       1.437049      -2.161107      20.838101      -6.463989      13.789478          -0.000018
          503              C      13.147643       7.075026      38.329930       0.371258      33.086119 0.31225127E+03  0.67647514E+04                                 9.350695                            6.083063      -0.162987       1.986076                    0.999208      23.686051      65.578016       0.636190       0.444398      -1.046005       0.002484      -0.027034      -0.012448       0.029866      -0.000743       0.034327       0.000548       0.130338      -0.120599      -0.049104      -0.044945       0.094049             12.783325       5.532040      -1.692364      -2.398726      19.146913       5.335991      13.671023          -0.000017
          504              C      13.657306       6.022998      36.422798       0.379840      33.151414 0.30947128E+03  0.66937041E+04                                 9.406596                            6.071759      -0.182022       1.982819                    0.999181      23.575151      65.350607       0.633899       0.446725      -1.043992      -0.012109      -0.000462       0.030986       0.033271      -0.005100       0.041167       0.000266       0.138774      -0.113258      -0.052077      -0.048596       0.100673             13.342185       6.357857       0.235194      -4.987952      10.381456      -1.227977      23.287243          -0.000016
          505              I       0.897228      13.200473       5.047416      -0.426088     415.244590 0.18471110E+05  0.10145093E+07                                34.188364                           33.899697       1.434877       1.826183                    0.999810     167.573473     550.992631       0.477984       0.233308      -1.344237      -0.099261      -0.249119       0.109091       0.289507       0.189464      -0.154354      -0.203349      -0.288335      -0.270228      -0.249198      -0.160651       0.409849             34.882712      28.042226       3.836675      -3.100559      48.218727      -3.872792      28.387181           0.000009
          506              I       4.573015      15.405325       3.518469      -0.465659     456.439889 0.20023408E+05  0.11211614E+07                                36.544509                           35.305640       1.351561       1.796211                    0.999969     170.721334     565.098747       0.468592       0.233443      -1.345263       0.198066      -0.104187      -0.035897       0.226657       0.029041      -0.006360       0.041937       0.588445      -0.581460      -0.238565      -0.154029       0.392594             38.877073      60.553946      -1.939886       6.000743      30.421476       4.320934      25.655798           0.000007
          507              I       4.146915      13.914034      43.453434      -0.448003     500.292161 0.19310237E+05  0.10667472E+07                                38.402592                           34.337857       1.781848       1.909948                    0.999821     165.985333     537.911610       0.484219       0.228976      -1.357762      -0.094373       0.018383       0.158605       0.185472       0.027078      -0.213967      -0.106675       0.222693       0.669301      -0.249889      -0.121611       0.371500             43.551243      53.917785       0.985712     -20.827733      26.801269      -1.590685      49.934675           0.000004
          508              I       4.042772      15.867171      39.438822      -0.456763     506.791632 0.20369466E+05  0.11468316E+07                                39.339059                           35.750802       1.266523       1.774044                    0.999989     171.743151     572.321852       0.462342       0.235301      -1.340965      -0.151805       0.167658      -0.168941       0.282303      -0.176195       0.159607      -0.252980       0.032514       0.086050      -0.259932      -0.135977       0.395909             43.967470      49.595458     -17.396682       9.923317      47.803813     -13.024672      34.503141           0.000005
          509              I       9.463292       4.598078      30.214264      -0.461505     464.754388 0.18916218E+05  0.10456020E+07                                36.929145                           34.307529       1.496611       1.832842                    0.999932     170.055460     561.714522       0.474896       0.233333      -1.343633       0.015771      -0.209234      -0.094647       0.230186      -0.037251      -0.099023       0.205244      -0.417996      -0.589676      -0.304506      -0.085301       0.389807             40.172491      33.944083      -6.861346      -4.988512      50.317277      13.656081      36.256114           0.000006
          510              I      11.469485       8.399975      31.079587      -0.467220     475.340842 0.20066688E+05  0.11248146E+07                                37.517860                           35.402969       1.398144       1.805787                    0.999969     171.312299     568.393016       0.466515       0.234226      -1.343394       0.211807       0.151087      -0.079242       0.271972       0.199057       0.090039      -0.026198       0.255135      -0.623910      -0.252045      -0.096428       0.348473             39.826528      54.903283       2.080276       3.455604      31.188426      -2.097381      33.387874           0.000005
          511              I      12.914772       0.569527      27.558416      -0.426088     415.244657 0.18471113E+05  0.10145096E+07                                34.188368                           33.899701       1.434877       1.826183                    0.999810     167.573483     550.992680       0.477984       0.233308      -1.344237       0.099261       0.249119       0.109091       0.289506       0.189464       0.154353       0.203350      -0.288335      -0.270228      -0.249198      -0.160651       0.409849             34.882716      28.042229       3.836676       3.100560      48.218735       3.872791      28.387184           0.000009
          512              I       9.238985      25.904675      26.029469      -0.465659     456.439848 0.20023406E+05  0.11211612E+07                                36.544507                           35.305638       1.351561       1.796211                    0.999969     170.721324     565.098704       0.468592       0.233443      -1.345263      -0.198066       0.104186      -0.035896       0.226657       0.029042       0.006360      -0.041937       0.588445      -0.581460      -0.238566      -0.154028       0.392594             38.877072      60.553944      -1.939885      -6.000743      30.421473      -4.320934      25.655797           0.000007
          513              I       9.665085      27.395966      20.942434      -0.448003     500.292101 0.19310237E+05  0.10667472E+07                                38.402590                           34.337857       1.781848       1.909948                    0.999821     165.985328     537.911583       0.484219       0.228976      -1.357762       0.094372      -0.018383       0.158605       0.185472       0.027078       0.213967       0.106674       0.222693       0.669301      -0.249889      -0.121611       0.371500             43.551237      53.917775       0.985709      20.827723      26.801268       1.590681      49.934668           0.000004
          514              I       9.769228      25.442829      16.927822      -0.456763     506.791567 0.20369459E+05  0.11468311E+07                                39.339054                           35.750795       1.266524       1.774044                    0.999989     171.743145     572.321811       0.462342       0.235301      -1.340965       0.151805      -0.167657      -0.168941       0.282303      -0.176195      -0.159607       0.252979       0.032514       0.086051      -0.259932      -0.135977       0.395909             43.967468      49.595458     -17.396688      -9.923318      47.803812      13.024672      34.503134           0.000005
          515              I       4.348708       9.171922       7.703264      -0.461505     464.754265 0.18916212E+05  0.10456015E+07                                36.929138                           34.307523       1.496611       1.832842                    0.999932     170.055442     561.714432       0.474896       0.233333      -1.343633      -0.015772       0.209235      -0.094646       0.230187      -0.037250       0.099023      -0.205244      -0.417996      -0.589675      -0.304506      -0.085300       0.389807             40.172484      33.944076      -6.861345       4.988510      50.317267     -13.656078      36.256108           0.000006
          516              I       2.342515       5.370025       8.568587      -0.467220     475.340935 0.20066693E+05  0.11248149E+07                                37.517866                           35.402974       1.398143       1.805787                    0.999969     171.312305     568.393064       0.466515       0.234226      -1.343393      -0.211806      -0.151087      -0.079241       0.271971       0.199057      -0.090039       0.026199       0.255135      -0.623911      -0.252046      -0.096427       0.348473             39.826535      54.903293       2.080276      -3.455605      31.188431       2.097382      33.387881           0.000005
          517              I       7.803228      14.339527      17.463584      -0.426088     415.244600 0.18471110E+05  0.10145093E+07                                34.188364                           33.899697       1.434877       1.826183                    0.999810     167.573479     550.992649       0.477984       0.233308      -1.344237      -0.099261       0.249119      -0.109091       0.289506      -0.189464       0.154354      -0.203350      -0.288335      -0.270228      -0.249198      -0.160651       0.409849             34.882712      28.042226      -3.836675       3.100559      48.218728      -3.872791      28.387181           0.000009
          518              I      11.479015      12.134675      18.992531      -0.465659     456.439838 0.20023405E+05  0.11211612E+07                                36.544506                           35.305637       1.351561       1.796211                    0.999969     170.721326     565.098707       0.468592       0.233443      -1.345263       0.198066       0.104186       0.035896       0.226657      -0.029042       0.006360       0.041937       0.588445      -0.581460      -0.238566      -0.154028       0.392594             38.877070      60.553940       1.939885      -6.000743      30.421474       4.320934      25.655797           0.000007
          519              I      11.052915      13.625966      24.079566      -0.448002     500.292092 0.19310234E+05  0.10667469E+07                                38.402589                           34.337854       1.781848       1.909948                    0.999821     165.985325     537.911572       0.484219       0.228976      -1.357762      -0.094373      -0.018383      -0.158606       0.185472      -0.027078       0.213967      -0.106675       0.222692       0.669301      -0.249889      -0.121612       0.371500             43.551238      53.917777      -0.985710      20.827730      26.801267      -1.590683      49.934670           0.000004
          520              I      10.948772      11.672829      28.094178      -0.456763     506.791474 0.20369458E+05  0.11468310E+07                                39.339049                           35.750793       1.266525       1.774044                    0.999989     171.743139     572.321769       0.462342       0.235301      -1.340965      -0.151805      -0.167658       0.168941       0.282303       0.176195      -0.159607      -0.252980       0.032514       0.086051      -0.259932      -0.135977       0.395909             43.967459      49.595443      17.396677      -9.923314      47.803801     -13.024668      34.503132           0.000005
          521              I       2.557292      22.941922      37.318736      -0.461505     464.754408 0.18916219E+05  0.10456021E+07                                36.929146                           34.307530       1.496610       1.832842                    0.999932     170.055464     561.714539       0.474896       0.233333      -1.343633       0.015771       0.209235       0.094647       0.230187       0.037250       0.099023       0.205244      -0.417995      -0.589676      -0.304506      -0.085300       0.389806             40.172492      33.944084       6.861346       4.988512      50.317277      13.656081      36.256116           0.000006
          522              I       4.563485      19.140025      36.453413      -0.467220     475.340931 0.20066693E+05  0.11248149E+07                                37.517865                           35.402974       1.398144       1.805787                    0.999969     171.312309     568.393073       0.466515       0.234226      -1.343393       0.211806      -0.151087       0.079242       0.271971      -0.199057      -0.090039      -0.026198       0.255136      -0.623910      -0.252045      -0.096428       0.348473             39.826534      54.903290      -2.080276      -3.455605      31.188431      -2.097383      33.387880           0.000005
          523              I       6.008772      26.970473      39.974584      -0.426088     415.244586 0.18471109E+05  0.10145093E+07                                34.188363                           33.899697       1.434877       1.826183                    0.999810     167.573474     550.992631       0.477984       0.233308      -1.344237       0.099261      -0.249119      -0.109091       0.289507      -0.189464      -0.154354       0.203349      -0.288335      -0.270227      -0.249198      -0.160651       0.409849             34.882711      28.042225      -3.836675      -3.100559      48.218727       3.872792      28.387181           0.000009
          524              I       2.332985       1.635325      41.503531      -0.465659     456.439875 0.20023407E+05  0.11211614E+07                                36.544508                           35.305639       1.351561       1.796211                    0.999969     170.721331     565.098733       0.468592       0.233443      -1.345263      -0.198066      -0.104187       0.035896       0.226657      -0.029041      -0.006360      -0.041937       0.588445      -0.581460      -0.238566      -0.154028       0.392594             38.877073      60.553945       1.939886       6.000743      30.421475      -4.320933      25.655798           0.000007
          525              I       2.759085       0.144034       1.568566      -0.448002     500.292053 0.19310232E+05  0.10667468E+07                                38.402587                           34.337852       1.781848       1.909948                    0.999821     165.985317     537.911536       0.484219       0.228976      -1.357762       0.094373       0.018383      -0.158605       0.185472      -0.027078      -0.213967       0.106674       0.222693       0.669302      -0.249889      -0.121611       0.371500             43.551236      53.917776      -0.985712     -20.827730      26.801265       1.590685      49.934668           0.000004
          526              I       2.863228       2.097171       5.583178      -0.456763     506.791572 0.20369462E+05  0.11468313E+07                                39.339057                           35.750799       1.266523       1.774044                    0.999989     171.743136     572.321792       0.462342       0.235301      -1.340965       0.151805       0.167657       0.168941       0.282303       0.176196       0.159607       0.252980       0.032515       0.086051      -0.259932      -0.135977       0.395909             43.967468      49.595456      17.396683       9.923317      47.803810      13.024671      34.503138           0.000005
          527              I      11.254708      18.368078      14.807736      -0.461505     464.754309 0.18916214E+05  0.10456017E+07                                36.929140                           34.307525       1.496611       1.832842                    0.999932     170.055453     561.714476       0.474896       0.233333      -1.343633      -0.015771      -0.209235       0.094647       0.230187       0.037250      -0.099023      -0.205244      -0.417996      -0.589676      -0.304506      -0.085300       0.389807             40.172486      33.944078       6.861345      -4.988510      50.317271     -13.656078      36.256109           0.000006
          528              I       9.248515      22.169975      13.942413      -0.467220     475.340772 0.20066684E+05  0.11248143E+07                                37.517856                           35.402965       1.398144       1.805787                    0.999969     171.312286     568.392958       0.466515       0.234226      -1.343394      -0.211806       0.151087       0.079241       0.271972      -0.199057       0.090039       0.026198       0.255135      -0.623911      -0.252045      -0.096428       0.348473             39.826524      54.903278      -2.080276       3.455604      31.188423       2.097381      33.387871           0.000005
          529              I      12.914772      14.339527      39.974584      -0.426088     415.244642 0.18471113E+05  0.10145095E+07                                34.188367                           33.899700       1.434877       1.826183                    0.999810     167.573483     550.992677       0.477984       0.233308      -1.344237       0.099261       0.249119      -0.109091       0.289507       0.189463      -0.154354      -0.203349      -0.288335      -0.270227      -0.249198      -0.160650       0.409848             34.882715      28.042228       3.836676      -3.100559      48.218732      -3.872792      28.387183           0.000009
          530              I       9.238985      12.134675      41.503531      -0.465659     456.439845 0.20023406E+05  0.11211612E+07                                36.544506                           35.305637       1.351561       1.796211                    0.999969     170.721328     565.098715       0.468592       0.233443      -1.345263      -0.198066       0.104187       0.035896       0.226657       0.029041      -0.006360       0.041937       0.588445      -0.581460      -0.238565      -0.154029       0.392594             38.877071      60.553942      -1.939886       6.000742      30.421473       4.320933      25.655797           0.000007
          531              I       9.665085      13.625966       1.568566      -0.448002     500.292062 0.19310232E+05  0.10667468E+07                                38.402587                           34.337852       1.781848       1.909948                    0.999821     165.985318     537.911542       0.484219       0.228976      -1.357762       0.094373      -0.018383      -0.158605       0.185472       0.027078      -0.213967      -0.106675       0.222693       0.669301      -0.249889      -0.121611       0.371500             43.551237      53.917778       0.985712     -20.827730      26.801266      -1.590685      49.934668           0.000004
          532              I       9.769228      11.672829       5.583178      -0.456763     506.791536 0.20369461E+05  0.11468312E+07                                39.339054                           35.750798       1.266524       1.774044                    0.999989     171.743134     572.321776       0.462342       0.235301      -1.340965       0.151805      -0.167657       0.168941       0.282303      -0.176196       0.159607      -0.252980       0.032515       0.086051      -0.259933      -0.135977       0.395910             43.967465      49.595452     -17.396680       9.923317      47.803806     -13.024670      34.503137           0.000005
          533              I       4.348708      22.941922      14.807736      -0.461505     464.754312 0.18916214E+05  0.10456017E+07                                36.929140                           34.307525       1.496611       1.832842                    0.999932     170.055451     561.714473       0.474896       0.233333      -1.343633      -0.015771       0.209235       0.094647       0.230187      -0.037250      -0.099023       0.205244      -0.417996      -0.589675      -0.304506      -0.085300       0.389807             40.172486      33.944078      -6.861345      -4.988510      50.317271      13.656078      36.256109           0.000006
          534              I       2.342515      19.140025      13.942413      -0.467220     475.340824 0.20066687E+05  0.11248145E+07                                37.517859                           35.402968       1.398144       1.805787                    0.999969     171.312291     568.392990       0.466515       0.234226      -1.343393      -0.211807      -0.151087       0.079241       0.271972       0.199057       0.090039      -0.026199       0.255136      -0.623910      -0.252045      -0.096428       0.348473             39.826527      54.903282       2.080276       3.455604      31.188426      -2.097381      33.387874           0.000005
          535              I       0.897228      26.970473      17.463584      -0.426088     415.244588 0.18471109E+05  0.10145093E+07                                34.188363                           33.899697       1.434877       1.826183                    0.999810     167.573473     550.992629       0.477984       0.233308      -1.344237      -0.099261      -0.249119      -0.109091       0.289507       0.189464       0.154354       0.203350      -0.288335      -0.270226      -0.249198      -0.160651       0.409849             34.882711      28.042226       3.836675       3.100559      48.218728       3.872790      28.387180           0.000009
          536              I       4.573015       1.635325      18.992531      -0.465659     456.439854 0.20023406E+05  0.11211613E+07                                36.544507                           35.305638       1.351561       1.796211                    0.999969     170.721329     565.098720       0.468592       0.233443      -1.345263       0.198066      -0.104186       0.035896       0.226657       0.029041       0.006360      -0.041937       0.588445      -0.581460      -0.238566      -0.154028       0.392594             38.877071      60.553942      -1.939885      -6.000743      30.421474      -4.320934      25.655797           0.000007
          537              I       4.146915       0.144034      24.079566      -0.448002     500.292144 0.19310236E+05  0.10667471E+07                                38.402592                           34.337856       1.781848       1.909948                    0.999821     165.985330     537.911599       0.484219       0.228976      -1.357762      -0.094372       0.018383      -0.158606       0.185472       0.027078       0.213967       0.106675       0.222693       0.669301      -0.249889      -0.121611       0.371500             43.551242      53.917783       0.985711      20.827733      26.801269       1.590684      49.934676           0.000004
          538              I       4.042772       2.097171      28.094178      -0.456763     506.791656 0.20369467E+05  0.11468317E+07                                39.339060                           35.750803       1.266524       1.774044                    0.999989     171.743155     572.321870       0.462342       0.235301      -1.340965      -0.151805       0.167658       0.168941       0.282303      -0.176195      -0.159606       0.252979       0.032514       0.086051      -0.259932      -0.135977       0.395909             43.967472      49.595459     -17.396683      -9.923317      47.803815      13.024672      34.503142           0.000005
          539              I       9.463292      18.368078      37.318736      -0.461505     464.754346 0.18916216E+05  0.10456018E+07                                36.929143                           34.307527       1.496611       1.832842                    0.999932     170.055455     561.714494       0.474896       0.233333      -1.343633       0.015772      -0.209235       0.094647       0.230187      -0.037250       0.099023      -0.205244      -0.417995      -0.589675      -0.304506      -0.085300       0.389806             40.172489      33.944081      -6.861346       4.988511      50.317274     -13.656080      36.256112           0.000006
          540              I      11.469485      22.169975      36.453413      -0.467220     475.340913 0.20066692E+05  0.11248148E+07                                37.517864                           35.402973       1.398144       1.805787                    0.999969     171.312305     568.393056       0.466515       0.234226      -1.343393       0.211806       0.151087       0.079242       0.271972       0.199057      -0.090039       0.026198       0.255136      -0.623911      -0.252045      -0.096428       0.348473             39.826533      54.903290       2.080276      -3.455605      31.188429       2.097382      33.387879           0.000005
          541              I       6.008772      13.200473      27.558416      -0.426088     415.244559 0.18471108E+05  0.10145092E+07                                34.188361                           33.899695       1.434877       1.826183                    0.999810     167.573474     550.992621       0.477984       0.233308      -1.344237       0.099261      -0.249119       0.109091       0.289506      -0.189464       0.154354      -0.203349      -0.288335      -0.270227      -0.249198      -0.160651       0.409848             34.882709      28.042224      -3.836675       3.100559      48.218724      -3.872791      28.387179           0.000009
          542              I       2.332985      15.405325      26.029469      -0.465659     456.439904 0.20023409E+05  0.11211615E+07                                36.544510                           35.305641       1.351561       1.796211                    0.999969     170.721334     565.098751       0.468592       0.233443      -1.345263      -0.198066      -0.104186      -0.035896       0.226657      -0.029041       0.006360       0.041937       0.588446      -0.581460      -0.238566      -0.154028       0.392594             38.877075      60.553948       1.939885      -6.000743      30.421477       4.320934      25.655799           0.000007
          543              I       2.759085      13.914034      20.942434      -0.448002     500.291988 0.19310232E+05  0.10667468E+07                                38.402584                           34.337852       1.781849       1.909948                    0.999821     165.985311     537.911506       0.484219       0.228976      -1.357762       0.094372       0.018383       0.158605       0.185472      -0.027078       0.213967      -0.106675       0.222693       0.669302      -0.249889      -0.121611       0.371500             43.551230      53.917765      -0.985709      20.827720      26.801264      -1.590681      49.934660           0.000004
          544              I       2.863228      15.867171      16.927822      -0.456763     506.791385 0.20369450E+05  0.11468305E+07                                39.339045                           35.750786       1.266525       1.774044                    0.999989     171.743118     572.321682       0.462342       0.235301      -1.340965       0.151805       0.167657      -0.168941       0.282303       0.176196      -0.159607      -0.252980       0.032514       0.086052      -0.259932      -0.135977       0.395909             43.967457      49.595444      17.396683      -9.923316      47.803801     -13.024669      34.503126           0.000005
          545              I      11.254708       4.598078       7.703264      -0.461505     464.754361 0.18916217E+05  0.10456019E+07                                36.929144                           34.307528       1.496611       1.832842                    0.999932     170.055454     561.714497       0.474896       0.233333      -1.343633      -0.015772      -0.209235      -0.094646       0.230187       0.037250       0.099023       0.205244      -0.417995      -0.589675      -0.304506      -0.085300       0.389806             40.172490      33.944082       6.861346       4.988511      50.317275      13.656080      36.256114           0.000006
          546              I       9.248515       8.399975       8.568587      -0.467220     475.340930 0.20066693E+05  0.11248149E+07                                37.517865                           35.402974       1.398144       1.805787                    0.999969     171.312307     568.393067       0.466515       0.234226      -1.343393      -0.211806       0.151087      -0.079241       0.271971      -0.199057      -0.090039      -0.026199       0.255135      -0.623910      -0.252045      -0.096427       0.348473             39.826534      54.903291      -2.080276      -3.455605      31.188430      -2.097382      33.387881           0.000005
          547              I       7.803228       0.569527       5.047416      -0.426088     415.244592 0.18471110E+05  0.10145093E+07                                34.188364                           33.899698       1.434877       1.826183                    0.999810     167.573473     550.992632       0.477984       0.233308      -1.344237      -0.099261       0.249119       0.109092       0.289507      -0.189464      -0.154354       0.203349      -0.288335      -0.270228      -0.249198      -0.160651       0.409849             34.882712      28.042226      -3.836676      -3.100559      48.218727       3.872791      28.387181           0.000009
          548              I      11.479015      25.904675       3.518469      -0.465659     456.439920 0.20023410E+05  0.11211615E+07                                36.544511                           35.305642       1.351561       1.796211                    0.999969     170.721336     565.098765       0.468592       0.233443      -1.345263       0.198066       0.104186      -0.035896       0.226657      -0.029041      -0.006360      -0.041937       0.588445      -0.581460      -0.238566      -0.154028       0.392594             38.877076      60.553950       1.939886       6.000743      30.421477      -4.320934      25.655800           0.000007
          549              I      11.052915      27.395966      43.453434      -0.448002     500.292010 0.19310230E+05  0.10667467E+07                                38.402584                           34.337850       1.781849       1.909948                    0.999821     165.985314     537.911517       0.484219       0.228976      -1.357762      -0.094373      -0.018383       0.158606       0.185472      -0.027078      -0.213967       0.106675       0.222693       0.669301      -0.249889      -0.121611       0.371500             43.551233      53.917771      -0.985712     -20.827727      26.801264       1.590685      49.934664           0.000004
          550              I      10.948772      25.442829      39.438822      -0.456763     506.791529 0.20369460E+05  0.11468312E+07                                39.339053                           35.750797       1.266524       1.774044                    0.999989     171.743138     572.321784       0.462342       0.235301      -1.340965      -0.151805      -0.167657      -0.168941       0.282303       0.176196       0.159607       0.252980       0.032514       0.086051      -0.259932      -0.135977       0.395909             43.967464      49.595450      17.396680       9.923316      47.803806      13.024670      34.503135           0.000005
          551              I       2.557292       9.171922      30.214264      -0.461505     464.754341 0.18916216E+05  0.10456018E+07                                36.929142                           34.307527       1.496611       1.832842                    0.999932     170.055456     561.714496       0.474896       0.233333      -1.343633       0.015771       0.209234      -0.094647       0.230187       0.037251      -0.099023      -0.205244      -0.417995      -0.589675      -0.304506      -0.085300       0.389807             40.172488      33.944080       6.861345      -4.988511      50.317273     -13.656078      36.256110           0.000006
          552              I       4.563485       5.370025      31.079587      -0.467220     475.340901 0.20066692E+05  0.11248148E+07                                37.517864                           35.402972       1.398144       1.805787                    0.999969     171.312301     568.393042       0.466515       0.234226      -1.343393       0.211807      -0.151087      -0.079242       0.271972      -0.199057       0.090039       0.026199       0.255136      -0.623910      -0.252045      -0.096428       0.348473             39.826532      54.903289      -2.080276       3.455604      31.188429       2.097382      33.387878           0.000005
          553              N       1.219600      15.251652       1.886872      -0.171220      33.977235 0.50142439E+03  0.12063856E+05                                 8.941001                            7.368070      -0.220137       1.974971                    0.996768      27.329454      76.280984       0.627035       0.406007      -1.084515      -0.050391       0.019221      -0.094984       0.109228       0.016972      -0.038122       0.020549       0.018047      -0.062176      -0.055918       0.013056       0.042862             10.008771      11.328161       1.584006       1.666443       6.279558      -0.848517      12.418595           0.000013
[truncated: 64,867 more chars]
