# Supplementary material for: A collection of forcefield precursors for metal–organic frameworks
Source: RSC Adv. 2019 Nov 13;9(63):36492–507. doi: 10.1039/c9ra07327b (PMC9075174; doi:10.1039/c9ra07327b)
Supplement: RA-009-C9RA07327B-s5559 [file RA-009-C9RA07327B-s5559.xyz]

   76
jmolscript: load "" {1 1 1} spacegroup "x,y,z" unitcell [{     10.427800     0.000000     0.000000 }, {      0.000000    10.427800     0.000000 }, {      0.000000     0.000000    14.260200 }]
Nd     9.060298     1.397847     8.908775     2.142115
Nd     1.367502     9.029953     1.778675     2.142115
Nd     9.029953     9.060298    12.473825     2.142114
Nd     1.397847     1.367502     5.343725     2.142115
H     10.365233     9.153523     7.132952     0.102055
H      0.862379     5.708178     5.391782     0.130045
H     10.059699     5.748846     9.176439     0.130486
H      0.062567     1.274277     0.002852     0.102055
H      9.565421     4.719622    12.521882     0.130045
H      0.368101     4.678954     2.046339     0.130487
H      1.274277    10.365233    10.698002     0.102055
H      4.719622     0.862379     8.956832     0.130045
H      4.678954    10.059699    12.741489     0.130486
H      9.153523     0.062567     3.567902     0.102055
H      5.708178     9.565421     1.826732     0.130045
H      5.748846     0.368101     5.611389     0.130486
C      9.842800     8.343283     9.632765     0.652642
C     10.203602     7.603952     8.394980    -0.019092
C      0.035455     8.230663     7.182863    -0.116466
C      0.424411     7.565369     6.073419    -0.018485
C      0.553716     6.179514     6.131886    -0.095592
C      0.225240     5.511092     7.281258    -0.033780
C     10.273469     6.212883     8.399258    -0.101573
C      0.750802     8.298443     4.807113     0.647591
C      0.296150     3.953179     7.316909     0.685093
C      0.585000     2.084517     2.502665     0.652642
C      0.224198     2.823848     1.264880    -0.019092
C     -0.035455     2.197137     0.052763    -0.116466
C     10.003389     2.862431    13.203519    -0.018485
C      9.874084     4.248286    13.261986    -0.095592
C     10.202560     4.916708     0.151158    -0.033780
C      0.154331     4.214917     1.269158    -0.101573
C      9.676998     2.129357    11.937213     0.647591
C     10.131650     6.474621     0.186809     0.685093
C      2.084517     9.842800    13.197815     0.652642
C      2.823848    10.203602    11.960030    -0.019092
C      2.197137     0.035455    10.747913    -0.116466
C      2.862431     0.424411     9.638469    -0.018485
C      4.248286     0.553716     9.696936    -0.095592
C      4.916708     0.225240    10.846308    -0.033780
C      4.214917    10.273469    11.964308    -0.101572
C      2.129357     0.750802     8.372163     0.647591
C      6.474621     0.296150    10.881959     0.685093
C      8.343283     0.585000     6.067715     0.652642
C      7.603952     0.224198     4.829930    -0.019092
C      8.230663    -0.035455     3.617813    -0.116466
C      7.565369    10.003389     2.508369    -0.018485
C      6.179514     9.874084     2.566836    -0.095592
C      5.511092    10.202560     3.716208    -0.033780
C      6.212883     0.154331     4.834208    -0.101572
C      8.298443     9.676998     1.242063     0.647591
C      3.953179    10.131650     3.751859     0.685093
O      9.370421     9.483041     9.591411    -0.721424
O     10.008602     7.732214    10.725096    -0.656453
O      0.789384     9.567507     4.807113    -0.739034
O      0.991684     7.633150     3.768971    -0.635450
O      0.923903     3.407805     6.408534    -0.675654
O     10.135822     3.409891     8.259508    -0.677024
O      1.057379     0.944759     2.461311    -0.721424
O      0.419198     2.695586     3.594996    -0.656453
O      9.638416     0.860294    11.937213    -0.739034
O      9.436116     2.794650    10.899071    -0.635450
O      9.503897     7.019995    13.538634    -0.675654
O      0.291978     7.017909     1.129408    -0.677024
O      0.944759     9.370421    13.156461    -0.721424
O      2.695586    10.008602     0.029946    -0.656453
O      0.860294     0.789384     8.372163    -0.739034
O      2.794650     0.991684     7.334021    -0.635450
O      7.019995     0.923903     9.973584    -0.675654
O      7.017909    10.135822    11.824558    -0.677024
O      9.483041     1.057379     6.026361    -0.721424
O      7.732214     0.419198     7.160046    -0.656453
O      9.567507     9.638416     1.242063    -0.739034
O      7.633150     9.436116     0.203921    -0.635450
O      3.407805     9.503897     2.843484    -0.675654
O      3.409891     0.291978     4.694458    -0.677024

The following XYZ coordinates are in angstroms. Other properties are in atomic units.
The sperically averaged electron density of each atom fit to a function of the form exp(a - br)
eigen_1, eigen_2 and eigen_3 are the three eigenvalues of traceless quadrupole moment tensor
  atom number  atomic symbol              X              Y              Z     net charge C6 coefficient C8 coefficient C10 coefficient fluctuating dipole atomic polarizability isotropic forcefield polarizability              a              b squared Pearson coefficient          <r^3>          <r^4>         wp_QDO          m_QDO          q_QDO       dipole_x       dipole_y       dipole_z         dipole            Qxy            Qxz            Qyz     Q(x^2-y^2)  Q(3z^2 - R^2)        eigen_1        eigen_2        eigen_3 static polarizability      alpha(xx)      alpha(xy)      alpha(xz)      alpha(yy)      alpha(yz)      alpha(zz) atomic spin moment
            1             Nd       9.060298       1.397847       8.908775       2.142115     146.553582 0.32791002E+04  0.11365327E+06                                17.959506                           15.104064       2.488556       2.454538                    0.999573      82.982479     197.669951       0.677352       0.260894      -1.344602       0.003893      -0.016575       0.010427       0.019965      -0.098431       0.037297      -0.032665      -0.046733      -0.236455      -0.091753      -0.059186       0.150939             21.014319      20.699610       2.856874      -2.127752      19.095463       0.166153      23.247883           0.000010
            2             Nd       1.367502       9.029953       1.778675       2.142115     146.553588 0.32791004E+04  0.11365327E+06                                17.959507                           15.104064       2.488556       2.454538                    0.999573      82.982480     197.669958       0.677352       0.260894      -1.344602      -0.003893       0.016575       0.010427       0.019966      -0.098431      -0.037297       0.032665      -0.046733      -0.236454      -0.091753      -0.059186       0.150938             21.014319      20.699614       2.856872       2.127754      19.095463      -0.166152      23.247881           0.000010
            3             Nd       9.029953       9.060298      12.473825       2.142114     146.553623 0.32791013E+04  0.11365331E+06                                17.959510                           15.104067       2.488556       2.454538                    0.999573      82.982487     197.669981       0.677352       0.260894      -1.344602       0.016575       0.003893       0.010427       0.019966       0.098431       0.032665       0.037297       0.046733      -0.236455      -0.091753      -0.059186       0.150939             21.014323      19.095467      -2.856875      -0.166152      20.699614      -2.127752      23.247887           0.000010
            4             Nd       1.397847       1.367502       5.343725       2.142115     146.553570 0.32790999E+04  0.11365325E+06                                17.959505                           15.104063       2.488556       2.454538                    0.999573      82.982478     197.669947       0.677352       0.260894      -1.344602      -0.016575      -0.003893       0.010427       0.019966       0.098431      -0.032665      -0.037297       0.046733      -0.236454      -0.091753      -0.059186       0.150939             21.014317      19.095461      -2.856871       0.166154      20.699611       2.127753      23.247879           0.000011
            5              H      10.365233       9.153523       7.132952       0.102055       1.008802 0.73889925E+01  0.72868778E+02                                 1.797574                            1.690084      -1.562922       2.127078                    0.991422       4.175538      12.687761       0.428437       1.449648      -0.670614      -0.006540       0.031749      -0.002653       0.032524      -0.003904       0.003794       0.000190      -0.004561       0.003655      -0.006642       0.001619       0.005023              1.863421       1.433538      -0.111977       0.002799       2.491640      -0.045817       1.665085          -0.000000
            6              H       0.862379       5.708178       5.391782       0.130045       1.123548 0.81881020E+01  0.80475693E+02                                 1.753195                            1.649144      -1.127877       2.356823                    0.996853       3.415900       9.423310       0.500333       1.245562      -0.717086       0.012823      -0.020330      -0.032055       0.040066      -0.000572      -0.005681       0.008776       0.000218       0.016051      -0.009550      -0.003143       0.012693              1.791974       1.396779      -0.133948      -0.225026       1.926404       0.303776       2.052739          -0.000001
            7              H      10.059699       5.748846       9.176439       0.130486       1.060710 0.76425489E+01  0.74027186E+02                                 1.702889                            1.604764      -1.124065       2.361358                    0.996826       3.401724       9.397559       0.500424       1.263616      -0.712609      -0.007522      -0.021336       0.034598       0.041337      -0.001753      -0.004833      -0.009387      -0.002309       0.019384      -0.010874      -0.002213       0.013086              1.741684       1.317511       0.078852      -0.177418       1.870445      -0.311561       2.037095          -0.000001
            8              H       0.062567       1.274277       0.002852       0.102055       1.008801 0.73889859E+01  0.72868703E+02                                 1.797573                            1.690084      -1.562922       2.127078                    0.991422       4.175537      12.687761       0.428437       1.449649      -0.670614       0.006540      -0.031749      -0.002653       0.032524      -0.003904      -0.003794      -0.000190      -0.004561       0.003655      -0.006642       0.001619       0.005023              1.863421       1.433538      -0.111977      -0.002799       2.491640       0.045817       1.665084          -0.000000
            9              H       9.565421       4.719622      12.521882       0.130045       1.123549 0.81881070E+01  0.80475761E+02                                 1.753196                            1.649145      -1.127877       2.356822                    0.996853       3.415901       9.423316       0.500333       1.245562      -0.717086      -0.012823       0.020330      -0.032055       0.040066      -0.000572       0.005681      -0.008776       0.000218       0.016051      -0.009550      -0.003143       0.012693              1.791975       1.396779      -0.133948       0.225027       1.926406      -0.303776       2.052740          -0.000001
           10              H       0.368101       4.678954       2.046339       0.130487       1.060709 0.76425453E+01  0.74027143E+02                                 1.702888                            1.604763      -1.124064       2.361358                    0.996826       3.401723       9.397556       0.500424       1.263616      -0.712609       0.007522       0.021336       0.034598       0.041337      -0.001753       0.004833       0.009387      -0.002309       0.019384      -0.010874      -0.002213       0.013086              1.741683       1.317511       0.078852       0.177418       1.870445       0.311560       2.037094          -0.000001
           11              H       1.274277      10.365233      10.698002       0.102055       1.008802 0.73889869E+01  0.72868714E+02                                 1.797573                            1.690083      -1.562922       2.127078                    0.991422       4.175537      12.687760       0.428437       1.449648      -0.670614      -0.031749      -0.006540      -0.002653       0.032524       0.003904      -0.000190       0.003794       0.004561       0.003655      -0.006642       0.001619       0.005023              1.863421       2.491640       0.111977       0.045817       1.433538       0.002799       1.665084          -0.000000
           12              H       4.719622       0.862379       8.956832       0.130045       1.123549 0.81881071E+01  0.80475760E+02                                 1.753196                            1.649145      -1.127877       2.356822                    0.996853       3.415901       9.423315       0.500333       1.245562      -0.717086       0.020330       0.012823      -0.032055       0.040066       0.000572      -0.008776      -0.005681      -0.000218       0.016051      -0.009550      -0.003143       0.012693              1.791975       1.926405       0.133948      -0.303776       1.396779      -0.225027       2.052740          -0.000001
           13              H       4.678954      10.059699      12.741489       0.130486       1.060709 0.76425454E+01  0.74027150E+02                                 1.702889                            1.604764      -1.124064       2.361358                    0.996826       3.401723       9.397558       0.500423       1.263617      -0.712608       0.021336      -0.007522       0.034598       0.041337       0.001753       0.009387      -0.004833       0.002309       0.019384      -0.010874      -0.002213       0.013086              1.741684       1.870446      -0.078852       0.311561       1.317511      -0.177418       2.037095          -0.000001
           14              H       9.153523       0.062567       3.567902       0.102055       1.008802 0.73889915E+01  0.72868767E+02                                 1.797574                            1.690084      -1.562922       2.127078                    0.991422       4.175538      12.687762       0.428437       1.449648      -0.670614       0.031749       0.006540      -0.002653       0.032524       0.003904       0.000190      -0.003794       0.004561       0.003655      -0.006642       0.001619       0.005023              1.863421       2.491640       0.111977      -0.045817       1.433538      -0.002799       1.665085          -0.000000
           15              H       5.708178       9.565421       1.826732       0.130045       1.123549 0.81881060E+01  0.80475744E+02                                 1.753195                            1.649145      -1.127877       2.356823                    0.996853       3.415901       9.423314       0.500333       1.245562      -0.717086      -0.020330      -0.012823      -0.032055       0.040066       0.000572       0.008776       0.005681      -0.000218       0.016051      -0.009550      -0.003143       0.012693              1.791975       1.926405       0.133948       0.303776       1.396779       0.225026       2.052740          -0.000001
           16              H       5.748846       0.368101       5.611389       0.130486       1.060709 0.76425454E+01  0.74027150E+02                                 1.702889                            1.604764      -1.124064       2.361358                    0.996826       3.401723       9.397558       0.500423       1.263617      -0.712608      -0.021336       0.007522       0.034598       0.041337       0.001753      -0.009387       0.004833       0.002309       0.019384      -0.010874      -0.002213       0.013086              1.741684       1.870446      -0.078852      -0.311561       1.317511       0.177418       2.037095          -0.000001
           17              C       9.842800       8.343283       9.632765       0.652642      22.784210 0.23262707E+03  0.47490943E+04                                 7.490832                            5.469537      -0.130464       2.024514                    0.999343      21.869016      61.564521       0.622133       0.482250      -1.010403      -0.004198       0.031353       0.044483       0.054584       0.061162       0.029017      -0.025547       0.116640      -0.240182      -0.102338      -0.023591       0.125929              8.997464       4.835545      -1.906561      -0.963408      10.156104       2.166023      12.000743          -0.000000
           18              C      10.203602       7.603952       8.394980      -0.019092      38.475432 0.41302758E+03  0.94940124E+04                                 9.785167                            6.690025       0.178264       2.075850                    0.999204      26.372818      72.628819       0.655734       0.406357      -1.081173       0.013775      -0.020502      -0.033423       0.041559      -0.009164       0.010304      -0.016694       0.002070      -0.024338      -0.020581      -0.003908       0.024489             12.464388       5.340848      -1.145010      -2.541410      15.553517       3.352289      16.498800          -0.000001
           19              C       0.035455       8.230663       7.182863      -0.116466      35.597502 0.45463083E+03  0.10899974E+05                                 9.663376                            7.308856      -0.245558       1.894090                    0.999050      30.279995      90.361309       0.579787       0.440627      -1.040468      -0.000687      -0.024777       0.006819       0.025707       0.004811       0.034641      -0.000833       0.052624      -0.140585      -0.058093      -0.003080       0.061173             11.256638       5.419109      -0.600028      -2.403666      12.151766      -0.103791      16.199039          -0.000002
           20              C       0.424411       7.565369       6.073419      -0.018485      37.174198 0.40240476E+03  0.91927243E+04                                 9.552137                            6.590931       0.167775       2.069960                    0.999330      26.311084      72.310540       0.662313       0.404820      -1.081851      -0.010372      -0.025552       0.033942       0.043732      -0.002407       0.004671       0.012729       0.002532      -0.033344      -0.019344       0.007867       0.011477             12.075511       5.269785      -0.019175      -2.470691      15.345749      -3.110462      15.611000          -0.000001
           21              C       0.553716       6.179514       6.131886      -0.095592      34.692483 0.41350874E+03  0.96266094E+04                                 9.344240                            6.859077      -0.072661       1.954518                    0.999473      28.990031      83.670288       0.616651       0.426656      -1.054900      -0.005712       0.013486       0.011194       0.018434       0.004988       0.022064       0.031147       0.080565      -0.019597      -0.057040       0.002132       0.054908             11.242518       5.034421      -0.084688      -1.599389      17.547723      -2.875657      11.145409          -0.000003
           22              C       0.225240       5.511092       7.281258      -0.033780      39.833108 0.42205959E+03  0.97365933E+04                                 9.998198                            6.729353       0.138595       2.052306                    0.999299      26.731544      73.314481       0.659886       0.402350      -1.085819      -0.002409       0.046124       0.003467       0.046317      -0.001264      -0.005655      -0.002238       0.031546       0.034095      -0.021695       0.005258       0.016437             13.264260       5.348647      -0.530542      -1.776742      22.851898      -0.285765      11.592234          -0.000001
           23              C      10.273469       6.212883       8.399258      -0.101573      35.335078 0.42192580E+03  0.98711188E+04                                 9.458840                            6.930673      -0.078067       1.950238                    0.999471      29.187162      84.417858       0.613239       0.426920      -1.054849       0.011705       0.008074      -0.015244       0.020847       0.004579       0.023156      -0.029921       0.079481      -0.000815      -0.058156       0.006825       0.051331             11.405829       5.060495      -1.081547      -1.697256      17.987871       2.641449      11.169122          -0.000003
           24              C       0.750802       8.298443       4.807113       0.647591      22.992645 0.24031565E+03  0.49372966E+04                                 7.511965                            5.540493      -0.069688       2.042880                    0.999533      21.915432      61.532129       0.622376       0.479012      -1.013912       0.013147       0.036178      -0.052407       0.065025      -0.017526       0.048229       0.024205       0.148210      -0.230239      -0.100265      -0.024622       0.124888              8.970762       4.538221       0.520645      -1.569269      10.385955      -2.010129      11.988110          -0.000000
           25              C       0.296150       3.953179       7.316909       0.685093      23.143355 0.22590471E+03  0.45682420E+04                                 7.581039                            5.389656      -0.165064       2.022451                    0.998880      21.294076      59.240190       0.628137       0.482201      -1.012625       0.016926      -0.074673       0.007888       0.076973      -0.001505       0.090278      -0.000340       0.150130       0.111243      -0.093625      -0.043986       0.137611              9.476587       5.191257      -0.287293      -2.102728      15.001777      -0.201141       8.236728          -0.000001
           26              C       0.585000       2.084517       2.502665       0.652642      22.784211 0.23262708E+03  0.47490946E+04                                 7.490832                            5.469538      -0.130465       2.024514                    0.999343      21.869017      61.564526       0.622133       0.482250      -1.010403       0.004198      -0.031353       0.044483       0.054584       0.061162      -0.029017       0.025547       0.116640      -0.240182      -0.102338      -0.023591       0.125929              8.997465       4.835545      -1.906561       0.963409      10.156105      -2.166024      12.000744          -0.000000
           27              C       0.224198       2.823848       1.264880      -0.019092      38.475440 0.41302766E+03  0.94940149E+04                                 9.785168                            6.690026       0.178264       2.075850                    0.999204      26.372821      72.628833       0.655734       0.406357      -1.081173      -0.013775       0.020502      -0.033423       0.041559      -0.009164      -0.010304       0.016694       0.002070      -0.024338      -0.020581      -0.003908       0.024489             12.464391       5.340849      -1.145011       2.541411      15.553520      -3.352291      16.498804          -0.000001
           28              C      -0.035455       2.197137       0.052763      -0.116466      35.597506 0.45463091E+03  0.10899977E+05                                 9.663377                            7.308856      -0.245558       1.894090                    0.999050      30.279997      90.361321       0.579787       0.440627      -1.040468       0.000687       0.024777       0.006819       0.025707       0.004811      -0.034641       0.000833       0.052624      -0.140585      -0.058093      -0.003080       0.061173             11.256639       5.419109      -0.600028       2.403666      12.151767       0.103790      16.199042          -0.000002
           29              C      10.003389       2.862431      13.203519      -0.018485      37.174206 0.40240483E+03  0.91927263E+04                                 9.552139                            6.590931       0.167775       2.069960                    0.999330      26.311086      72.310552       0.662313       0.404820      -1.081851       0.010372       0.025552       0.033942       0.043732      -0.002407      -0.004671      -0.012729       0.002532      -0.033344      -0.019344       0.007867       0.011477             12.075515       5.269786      -0.019175       2.470691      15.345754       3.110464      15.611004          -0.000001
           30              C       9.874084       4.248286      13.261986      -0.095592      34.692495 0.41350888E+03  0.96266138E+04                                 9.344243                            6.859079      -0.072662       1.954518                    0.999473      28.990036      83.670318       0.616651       0.426656      -1.054900       0.005712      -0.013486       0.011194       0.018434       0.004987      -0.022064      -0.031147       0.080565      -0.019597      -0.057040       0.002132       0.054908             11.242522       5.034422      -0.084688       1.599389      17.547731       2.875658      11.145413          -0.000003
           31              C      10.202560       4.916708       0.151158      -0.033780      39.833117 0.42205968E+03  0.97365959E+04                                 9.998200                            6.729354       0.138595       2.052306                    0.999299      26.731547      73.314495       0.659886       0.402350      -1.085819       0.002409      -0.046124       0.003467       0.046317      -0.001264       0.005655       0.002238       0.031546       0.034095      -0.021695       0.005258       0.016437             13.264263       5.348648      -0.530542       1.776742      22.851905       0.285765      11.592237          -0.000001
           32              C       0.154331       4.214917       1.269158      -0.101573      35.335078 0.42192581E+03  0.98711191E+04                                 9.458840                            6.930673      -0.078067       1.950238                    0.999471      29.187162      84.417858       0.613239       0.426920      -1.054849      -0.011705      -0.008074      -0.015244       0.020847       0.004579      -0.023156       0.029921       0.079481      -0.000815      -0.058156       0.006825       0.051331             11.405830       5.060495      -1.081548       1.697256      17.987872      -2.641450      11.169122          -0.000003
           33              C       9.676998       2.129357      11.937213       0.647591      22.992630 0.24031542E+03  0.49372910E+04                                 7.511961                            5.540491      -0.069687       2.042880                    0.999533      21.915432      61.532131       0.622376       0.479012      -1.013912      -0.013147      -0.036178      -0.052407       0.065025      -0.017526      -0.048229      -0.024205       0.148210      -0.230239      -0.100265      -0.024622       0.124888              8.970758       4.538219       0.520644       1.569268      10.385951       2.010128      11.988103          -0.000000
           34              C      10.131650       6.474621       0.186809       0.685093      23.143357 0.22590472E+03  0.45682423E+04                                 7.581040                            5.389656      -0.165063       2.022451                    0.998880      21.294077      59.240193       0.628137       0.482201      -1.012625      -0.016926       0.074673       0.007888       0.076973      -0.001505      -0.090278       0.000340       0.150130       0.111242      -0.093625      -0.043986       0.137611              9.476588       5.191257      -0.287292       2.102727      15.001778       0.201142       8.236728          -0.000001
           35              C       2.084517       9.842800      13.197815       0.652642      22.784212 0.23262710E+03  0.47490949E+04                                 7.490832                            5.469537      -0.130464       2.024514                    0.999343      21.869017      61.564522       0.622133       0.482250      -1.010403      -0.031353      -0.004198       0.044483       0.054584      -0.061162       0.025547       0.029017      -0.116640      -0.240182      -0.102338      -0.023591       0.125929              8.997464      10.156104       1.906561      -2.166024       4.835545      -0.963409      12.000743          -0.000000
           36              C       2.823848      10.203602      11.960030      -0.019092      38.475430 0.41302755E+03  0.94940116E+04                                 9.785166                            6.690025       0.178264       2.075850                    0.999204      26.372817      72.628816       0.655734       0.406357      -1.081173       0.020502       0.013775      -0.033423       0.041559       0.009164       0.016694       0.010304      -0.002070      -0.024338      -0.020581      -0.003908       0.024489             12.464388      15.553517       1.145010      -3.352290       5.340848      -2.541410      16.498800          -0.000001
           37              C       2.197137       0.035455      10.747913      -0.116466      35.597503 0.45463087E+03  0.10899976E+05                                 9.663377                            7.308856      -0.245558       1.894090                    0.999050      30.279995      90.361313       0.579787       0.440627      -1.040468       0.024777      -0.000687       0.006819       0.025707      -0.004811       0.000833       0.034641      -0.052624      -0.140585      -0.058093      -0.003080       0.061173             11.256639      12.151766       0.600028       0.103790       5.419109      -2.403666      16.199041          -0.000002
           38              C       2.862431       0.424411       9.638469      -0.018485      37.174198 0.40240474E+03  0.91927237E+04                                 9.552137                            6.590930       0.167775       2.069960                    0.999330      26.311083      72.310537       0.662313       0.404820      -1.081851       0.025552      -0.010372       0.033942       0.043732       0.002407      -0.012729       0.004671      -0.002532      -0.033344      -0.019344       0.007867       0.011477             12.075512      15.345751       0.019175       3.110464       5.269785      -2.470691      15.611000          -0.000001
           39              C       4.248286       0.553716       9.696936      -0.095592      34.692491 0.41350884E+03  0.96266124E+04                                 9.344242                            6.859078      -0.072662       1.954518                    0.999473      28.990035      83.670309       0.616651       0.426656      -1.054900      -0.013486      -0.005712       0.011194       0.018434      -0.004988      -0.031147       0.022064      -0.080565      -0.019597      -0.057040       0.002132       0.054908             11.242521      17.547728       0.084688       2.875658       5.034422      -1.599389      11.145412          -0.000003
           40              C       4.916708       0.225240      10.846308      -0.033780      39.833121 0.42205972E+03  0.97365972E+04                                 9.998201                            6.729355       0.138594       2.052306                    0.999299      26.731548      73.314501       0.659885       0.402350      -1.085819      -0.046124      -0.002409       0.003467       0.046317       0.001264       0.002238      -0.005655      -0.031546       0.034095      -0.021695       0.005258       0.016437             13.264264      22.851907       0.530543       0.285765       5.348649      -1.776742      11.592238          -0.000001
           41              C       4.214917      10.273469      11.964308      -0.101572      35.335076 0.42192579E+03  0.98711184E+04                                 9.458839                            6.930673      -0.078067       1.950238                    0.999471      29.187161      84.417855       0.613239       0.426919      -1.054850      -0.008074       0.011705      -0.015244       0.020847      -0.004579       0.029921       0.023156      -0.079481      -0.000815      -0.058156       0.006825       0.051331             11.405829      17.987870       1.081547      -2.641449       5.060495      -1.697256      11.169121          -0.000003
           42              C       2.129357       0.750802       8.372163       0.647591      22.992630 0.24031543E+03  0.49372912E+04                                 7.511961                            5.540491      -0.069687       2.042880                    0.999533      21.915432      61.532130       0.622376       0.479012      -1.013912      -0.036178       0.013147      -0.052407       0.065025       0.017526      -0.024205       0.048229      -0.148210      -0.230239      -0.100265      -0.024622       0.124888              8.970758      10.385951      -0.520644       2.010128       4.538219      -1.569268      11.988103          -0.000000
           43              C       6.474621       0.296150      10.881959       0.685093      23.143356 0.22590471E+03  0.45682420E+04                                 7.581039                            5.389656      -0.165064       2.022451                    0.998880      21.294077      59.240194       0.628137       0.482201      -1.012625       0.074673       0.016926       0.007888       0.076973       0.001505       0.000340       0.090278      -0.150130       0.111242      -0.093625      -0.043986       0.137611              9.476588      15.001778       0.287292       0.201141       5.191257      -2.102727       8.236728          -0.000001
           44              C       8.343283       0.585000       6.067715       0.652642      22.784213 0.23262710E+03  0.47490951E+04                                 7.490832                            5.469538      -0.130465       2.024514                    0.999343      21.869018      61.564528       0.622133       0.482250      -1.010403       0.031353       0.004198       0.044483       0.054584      -0.061162      -0.025547      -0.029017      -0.116640      -0.240182      -0.102338      -0.023591       0.125929              8.997465      10.156105       1.906561       2.166024       4.835545       0.963409      12.000744          -0.000000
           45              C       7.603952       0.224198       4.829930      -0.019092      38.475438 0.41302764E+03  0.94940142E+04                                 9.785168                            6.690026       0.178264       2.075850                    0.999204      26.372820      72.628828       0.655734       0.406357      -1.081173      -0.020502      -0.013775      -0.033423       0.041559       0.009164      -0.016694      -0.010304      -0.002070      -0.024338      -0.020581      -0.003908       0.024489             12.464390      15.553519       1.145010       3.352290       5.340848       2.541411      16.498803          -0.000001
           46              C       8.230663      -0.035455       3.617813      -0.116466      35.597507 0.45463089E+03  0.10899976E+05                                 9.663378                            7.308857      -0.245558       1.894090                    0.999050      30.279997      90.361323       0.579787       0.440627      -1.040468      -0.024777       0.000687       0.006819       0.025707      -0.004811      -0.000833      -0.034641      -0.052624      -0.140585      -0.058093      -0.003080       0.061173             11.256640      12.151768       0.600028      -0.103790       5.419110       2.403666      16.199043          -0.000001
           47              C       7.565369      10.003389       2.508369      -0.018485      37.174204 0.40240482E+03  0.91927260E+04                                 9.552138                            6.590931       0.167775       2.069960                    0.999330      26.311086      72.310551       0.662313       0.404820      -1.081851      -0.025552       0.010372       0.033942       0.043732       0.002407       0.012729      -0.004671      -0.002532      -0.033344      -0.019344       0.007867       0.011477             12.075514      15.345752       0.019175      -3.110463       5.269786       2.470691      15.611003          -0.000001
           48              C       6.179514       9.874084       2.566836      -0.095592      34.692489 0.41350881E+03  0.96266117E+04                                 9.344242                            6.859078      -0.072662       1.954518                    0.999473      28.990034      83.670305       0.616651       0.426656      -1.054900       0.013486       0.005712       0.011194       0.018434      -0.004987       0.031147      -0.022064      -0.080565      -0.019597      -0.057040       0.002132       0.054908             11.242520      17.547727       0.084688      -2.875658       5.034422       1.599389      11.145412          -0.000003
           49              C       5.511092      10.202560       3.716208      -0.033780      39.833119 0.42205971E+03  0.97365969E+04                                 9.998200                            6.729355       0.138594       2.052306                    0.999299      26.731548      73.314499       0.659886       0.402350      -1.085819       0.046124       0.002409       0.003467       0.046317       0.001264      -0.002238       0.005655      -0.031546       0.034095      -0.021695       0.005258       0.016437             13.264264      22.851905       0.530542      -0.285765       5.348648       1.776742      11.592237          -0.000001
           50              C       6.212883       0.154331       4.834208      -0.101572      35.335074 0.42192576E+03  0.98711175E+04                                 9.458838                            6.930672      -0.078067       1.950238                    0.999471      29.187161      84.417850       0.613239       0.426919      -1.054850       0.008074      -0.011705      -0.015244       0.020847      -0.004579      -0.029921      -0.023156      -0.079481      -0.000815      -0.058156       0.006825       0.051331             11.405827      17.987867       1.081547       2.641448       5.060494       1.697256      11.169120          -0.000003
           51              C       8.298443       9.676998       1.242063       0.647591      22.992646 0.24031565E+03  0.49372968E+04                                 7.511965                            5.540494      -0.069688       2.042880                    0.999533      21.915433      61.532134       0.622376       0.479012      -1.013912       0.036178      -0.013147      -0.052407       0.065025       0.017526       0.024205      -0.048229      -0.148210      -0.230239      -0.100265      -0.024622       0.124888              8.970762      10.385956      -0.520645      -2.010130       4.538221       1.569269      11.988111          -0.000000
           52              C       3.953179      10.131650       3.751859       0.685093      23.143356 0.22590471E+03  0.45682420E+04                                 7.581039                            5.389656      -0.165063       2.022451                    0.998880      21.294076      59.240189       0.628137       0.482201      -1.012625      -0.074673      -0.016926       0.007888       0.076973       0.001505      -0.000340      -0.090278      -0.150130       0.111242      -0.093625      -0.043986       0.137611              9.476587      15.001777       0.287292      -0.201141       5.191257       2.102727       8.236728          -0.000001
           53              O       9.370421       9.483041       9.591411      -0.721424      47.058577 0.74364072E+03  0.19457590E+05                                10.450536                            8.582073       0.059487       2.012509                    0.997081      31.361685      87.033011       0.630272       0.371409      -1.125253       0.017468      -0.077660      -0.030624       0.085288       0.023121       0.021324       0.000489       0.102986      -0.283587      -0.096899      -0.009003       0.105902             11.946215       8.886595      -3.898131      -0.765418      17.545665       1.252823       9.406386          -0.000000
           54              O      10.008602       7.732214      10.725096      -0.656453      36.193864 0.53612748E+03  0.12857900E+05                                 8.590932                            7.090665       0.590213       2.218830                    0.998603      28.506268      74.438868       0.726218       0.351671      -1.146777       0.057709      -0.046097      -0.051798       0.090213       0.028692       0.041118      -0.053691       0.041879       0.033424      -0.086829       0.026867       0.059962              9.683614       5.289954      -0.432456       0.103052       8.260086      -1.622644      15.500804          -0.000002
           55              O       0.789384       9.567507       4.807113      -0.739034      51.069369 0.84534596E+03  0.22768072E+05                                10.976862                            9.111787       0.009377       1.992884                    0.996490      31.773577      88.555920       0.617462       0.368302      -1.131134      -0.035701      -0.090629       0.011095       0.098037      -0.024656       0.031517      -0.000700       0.069013      -0.274549      -0.097241       0.004101       0.093140             12.557898       8.396293       0.734183      -0.465055      19.697446      -1.795981       9.579955          -0.000000
           56              O       0.991684       7.633150       3.768971      -0.635450      35.355348 0.51970622E+03  0.12374921E+05                                 8.472356                            6.991300       0.557920       2.211734                    0.998500      28.293612      73.762990       0.729344       0.352687      -1.145265      -0.018937      -0.047452       0.055299       0.075287      -0.012611       0.033272       0.061685       0.085155       0.001127      -0.093121       0.027058       0.066063              9.511516       5.485809      -0.102960      -1.198291       8.356853       2.050679      14.691885          -0.000002
           57              O       0.923903       3.407805       6.408534      -0.675654      41.011850 0.57929151E+03  0.14223354E+05                                 9.495337                            7.485941       0.120470       2.059421                    0.996620      29.377970      78.677020       0.687661       0.362766      -1.133211      -0.040650       0.070303       0.038018       0.089668      -0.010400       0.056351       0.018210       0.102826       0.114066      -0.077771      -0.014091       0.091862             11.181942       7.081453      -2.723611      -2.587448      14.845782       5.028856      11.618592          -0.000002
           58              O      10.135822       3.409891       8.259508      -0.677024      41.718055 0.59122080E+03  0.14559358E+05                                 9.541992                            7.523492       0.288834       2.110843                    0.997959      29.291760      78.017549       0.692776       0.359022      -1.138579       0.083938       0.065552       0.010181       0.106987       0.017139       0.032268      -0.013525       0.103439       0.133395      -0.079659       0.009558       0.070102             11.235238       7.012821       2.690882      -2.939527      14.593486      -5.191926      12.099406          -0.000002
           59              O       1.057379       0.944759       2.461311      -0.721424      47.058578 0.74364075E+03  0.19457591E+05                                10.450536                            8.582073       0.059487       2.012509                    0.997081      31.361686      87.033014       0.630272       0.371409      -1.125253      -0.017468       0.077660      -0.030624       0.085288       0.023121      -0.021324      -0.000489       0.102986      -0.283587      -0.096899      -0.009003       0.105902             11.946215       8.886594      -3.898130       0.765418      17.545665      -1.252823       9.406387          -0.000000
           60              O       0.419198       2.695586       3.594996      -0.656453      36.193867 0.53612754E+03  0.12857902E+05                                 8.590933                            7.090665       0.590212       2.218830                    0.998603      28.506269      74.438873       0.726218       0.351671      -1.146777      -0.057709       0.046097      -0.051798       0.090213       0.028692      -0.041118       0.053691       0.041878       0.033424      -0.086829       0.026867       0.059962              9.683615       5.289954      -0.432456      -0.103052       8.260086       1.622644      15.500805          -0.000003
           61              O       9.638416       0.860294      11.937213      -0.739034      51.069346 0.84534523E+03  0.22768048E+05                                10.976859                            9.111783       0.009377       1.992884                    0.996490      31.773576      88.555917       0.617462       0.368302      -1.131134       0.035701       0.090629       0.011095       0.098037      -0.024656      -0.031517       0.000700       0.069013      -0.274549      -0.097241       0.004101       0.093140             12.557894       8.396288       0.734183       0.465056      19.697442       1.795982       9.579953          -0.000000
           62              O       9.436116       2.794650      10.899071      -0.635450      35.355364 0.51970647E+03  0.12374928E+05                                 8.472359                            6.991302       0.557920       2.211734                    0.998500      28.293616      73.763006       0.729344       0.352687      -1.145265       0.018937       0.047452       0.055299       0.075287      -0.012611      -0.033272      -0.061685       0.085155       0.001127      -0.093121       0.027058       0.066063              9.511519       5.485811      -0.102960       1.198292       8.356856      -2.050681      14.691890          -0.000002
           63              O       9.503897       7.019995      13.538634      -0.675654      41.011850 0.57929151E+03  0.14223354E+05                                 9.495338                            7.485942       0.120471       2.059421                    0.996620      29.377968      78.677016       0.687661       0.362766      -1.133211       0.040650      -0.070303       0.038018       0.089667      -0.010400      -0.056351      -0.018210       0.102825       0.114066      -0.077771      -0.014091       0.091862             11.181943       7.081454      -2.723611       2.587448      14.845783      -5.028856      11.618592          -0.000002
           64              O       0.291978       7.017909       1.129408      -0.677024      41.718058 0.59122085E+03  0.14559359E+05                                 9.541993                            7.523493       0.288834       2.110843                    0.997959      29.291761      78.017553       0.692776       0.359022      -1.138579      -0.083937      -0.065552       0.010181       0.106987       0.017139      -0.032268       0.013525       0.103439       0.133395      -0.079659       0.009558       0.070102             11.235239       7.012821       2.690882       2.939527      14.593489       5.191927      12.099406          -0.000002
           65              O       0.944759       9.370421      13.156461      -0.721424      47.058575 0.74364070E+03  0.19457589E+05                                10.450536                            8.582073       0.059487       2.012509                    0.997081      31.361685      87.033010       0.630272       0.371409      -1.125253       0.077660       0.017469      -0.030624       0.085288      -0.023121      -0.000489       0.021324      -0.102986      -0.283587      -0.096899      -0.009003       0.105902             11.946215      17.545664       3.898130      -1.252824       8.886594      -0.765418       9.406386          -0.000000
           66              O       2.695586      10.008602       0.029946      -0.656453      36.193856 0.53612735E+03  0.12857897E+05                                 8.590931                            7.090664       0.590213       2.218830                    0.998603      28.506265      74.438858       0.726218       0.351671      -1.146777       0.046097       0.057709      -0.051798       0.090213      -0.028692       0.053691       0.041118      -0.041878       0.033424      -0.086829       0.026867       0.059962              9.683613       8.260085       0.432456       1.622643       5.289953       0.103052      15.500801          -0.000002
           67              O       0.860294       0.789384       8.372163      -0.739034      51.069346 0.84534524E+03  0.22768048E+05                                10.976859                            9.111783       0.009377       1.992884                    0.996490      31.773576      88.555919       0.617462       0.368302      -1.131134       0.090629      -0.035701       0.011095       0.098037       0.024656       0.000700       0.031517      -0.069013      -0.274549      -0.097241       0.004101       0.093140             12.557895      19.697442      -0.734183       1.795982       8.396288      -0.465056       9.579954          -0.000000
           68              O       2.794650       0.991684       7.334021      -0.635450      35.355355 0.51970632E+03  0.12374924E+05                                 8.472357                            6.991301       0.557920       2.211734                    0.998500      28.293614      73.762997       0.729344       0.352687      -1.145265       0.047452      -0.018937       0.055299       0.075287       0.012611      -0.061685       0.033272      -0.085155       0.001127      -0.093121       0.027058       0.066063              9.511517       8.356855       0.102960      -2.050681       5.485810      -1.198291      14.691887          -0.000002
           69              O       7.019995       0.923903       9.973584      -0.675654      41.011863 0.57929171E+03  0.14223361E+05                                 9.495340                            7.485943       0.120470       2.059421                    0.996620      29.377971      78.677031       0.687661       0.362766      -1.133211      -0.070303      -0.040650       0.038018       0.089667       0.010400      -0.018210       0.056351      -0.102825       0.114067      -0.077771      -0.014091       0.091862             11.181946      14.845787       2.723612      -5.028858       7.081455      -2.587448      11.618595          -0.000002
           70              O       7.017909      10.135822      11.824558      -0.677024      41.718063 0.59122092E+03  0.14559361E+05                                 9.541994                            7.523493       0.288834       2.110843                    0.997959      29.291761      78.017556       0.692776       0.359022      -1.138579      -0.065552       0.083937       0.010181       0.106987      -0.017139       0.013525       0.032268      -0.103439       0.133395      -0.079660       0.009558       0.070102             11.235240      14.593490      -2.690883       5.191927       7.012822      -2.939528      12.099408          -0.000002
           71              O       9.483041       1.057379       6.026361      -0.721424      47.058581 0.74364081E+03  0.19457593E+05                                10.450537                            8.582074       0.059486       2.012509                    0.997081      31.361687      87.033018       0.630272       0.371409      -1.125253      -0.077660      -0.017468      -0.030624       0.085288      -0.023121       0.000489      -0.021324      -0.102986      -0.283587      -0.096899      -0.009003       0.105902             11.946216      17.545666       3.898130       1.252823       8.886594       0.765418       9.406387          -0.000000
           72              O       7.732214       0.419198       7.160046      -0.656453      36.193869 0.53612756E+03  0.12857903E+05                                 8.590933                            7.090665       0.590212       2.218830                    0.998603      28.506269      74.438874       0.726218       0.351671      -1.146777      -0.046097      -0.057709      -0.051798       0.090213      -0.028692      -0.053691      -0.041118      -0.041879       0.033424      -0.086829       0.026867       0.059962              9.683616       8.260087       0.432456      -1.622644       5.289955      -0.103052      15.500807          -0.000002
           73              O       9.567507       9.638416       1.242063      -0.739034      51.069368 0.84534592E+03  0.22768071E+05                                10.976862                            9.111787       0.009377       1.992884                    0.996490      31.773576      88.555918       0.617462       0.368302      -1.131134      -0.090629       0.035701       0.011095       0.098037       0.024656      -0.000700      -0.031517      -0.069013      -0.274549      -0.097241       0.004101       0.093140             12.557898      19.697447      -0.734184      -1.795981       8.396293       0.465055       9.579955          -0.000000
           74              O       7.633150       9.436116       0.203921      -0.635450      35.355360 0.51970643E+03  0.12374927E+05                                 8.472358                            6.991302       0.557920       2.211734                    0.998500      28.293615      73.763004       0.729344       0.352687      -1.145265      -0.047452       0.018937       0.055299       0.075287       0.012611       0.061685      -0.033272      -0.085155       0.001127      -0.093121       0.027058       0.066063              9.511519       8.356855       0.102960       2.050680       5.485811       1.198291      14.691890          -0.000002
           75              O       3.407805       9.503897       2.843484      -0.675654      41.011844 0.57929141E+03  0.14223351E+05                                 9.495336                            7.485941       0.120471       2.059421                    0.996620      29.377967      78.677010       0.687661       0.362766      -1.133211       0.070303       0.040650       0.038018       0.089667       0.010400       0.018210      -0.056351      -0.102825       0.114066      -0.077771      -0.014091       0.091862             11.181941      14.845781       2.723611       5.028855       7.081453       2.587447      11.618590          -0.000002
           76              O       3.409891       0.291978       4.694458      -0.677024      41.718052 0.59122076E+03  0.14559356E+05                                 9.541992                            7.523492       0.288834       2.110843                    0.997959      29.291759      78.017546       0.692776       0.359022      -1.138579       0.065552      -0.083937       0.010181       0.106987      -0.017139      -0.013525      -0.032268      -0.103439       0.133395      -0.079659       0.009558       0.070102             11.235238      14.593487      -2.690882      -5.191926       7.012821       2.939527      12.099405          -0.000002

******************************************************
Auxiliary information for the entire system
The total spin magnetic moment of the unit cell is   -0.000048
The total net atomic charge of the unit cell is   0.000002
Accuracy of reproducing the electrostatic potential in the unit cell:
  The inner radius (bohr) =    5.0000
  The outer radius (bohr) =   12.0000
  Valid grid points have density less than (e/(bohr^3)) =    0.0001
  The number of valid grid points were=       117644
  The rms potential error without charges in kcal/mol is=      3.79485
  The rms potential error with partial charges in kcal/mol is=      1.38488
  The RRMSE value at monopole order=      0.36494
  The rms potential error with partial charges and cloud penetration in kcal/mol is=      1.37342
  The RRMSE value at monopole order with cloud penetration is=      0.36192
  The rms potential error with partial charges and atomic dipoles in kcal/mol is=      0.45333
  The RRMSE value at dipole order=      0.11946
  The rms potential error with partial charges, atomic dipoles and cloud penetration in kcal/mol is=      0.43587
  The RRMSE value at dipole order with cloud penetration=      0.11486

******************************************************
The electron densities and ab initio electrostatic potential were computed in VASP using the PBE functional and
projector augmented wave method. See the main text of the journal article for a description of computational details.
The atomic charges, dipoles, and quadrupoles were computed with the DDEC6 method as described in
(a) T. A. Manz and N. Gabaldon Limas, RSC Adv. 6 (2016) 47771-47801 DOI: 10.1039/c6ra04656h
(b) N. Gabaldon Limas and T. A. Manz, RSC Adv. 8 (2018) 2678-2707 DOI: 10.1039/c7ra11829e.
For each atom in the material, the electron cloud parameters were fit to the spherically averaged atom-in-material
electron density using radial positions for which this density was between 10^-4 and 10^-2 electrons per cubic bohr.
The polarizabilities, dispersion coefficients, and quantum Drude oscillator (QDO) parameters were fit using the MCLF method.
The magnetic structure of the system was optimized in VASP from the default ferromagnetic initial guess using spin polarization.
The atomic spin moments (ASMs) were computed on this optimized magnetic structure using the DDEC6 partition as inputs
to the method of T. A. Manz and D. S. Sholl, J. Chem. Theory Comput. 7 (2011) 4146-4164 DOI: 10.1021/ct200539n.
The RMSE and RRMSE were computed using a uniform grid with Ewald summation.
