# Supplementary material for: A collection of forcefield precursors for metal–organic frameworks
Source: RSC Adv. 2019 Nov 13;9(63):36492–507. doi: 10.1039/c9ra07327b (PMC9075174; doi:10.1039/c9ra07327b)
Supplement: RA-009-C9RA07327B-s5560 [file RA-009-C9RA07327B-s5560.xyz]

   76
jmolscript: load "" {1 1 1} spacegroup "x,y,z" unitcell [{     10.241000     0.000000     0.000000 }, {      0.000000    10.241000     0.000000 }, {      0.000000     0.000000    14.402600 }]
Yb     8.734242     8.734242     1.800325     1.345874
Yb     1.506758     1.506758     9.001625     1.345874
Yb     1.506758     8.734242    12.602275     1.345875
Yb     8.734242     1.506758     5.400975     1.345875
H      4.541884     9.490335     1.731193     0.130562
H      5.699117     0.750665     8.932493     0.130563
H      0.750665     4.541884    12.533143     0.130563
H      9.490335     5.699117     5.331843     0.130563
H      5.699117     9.490335    12.671407     0.130563
H      4.541884     0.750665     5.470107     0.130562
H      9.490335     4.541884     1.869457     0.130563
H      0.750665     5.699117     9.070757     0.130563
H      1.076329     0.000000     3.600650     0.117442
H      9.164671     0.000000    10.801950     0.117443
H      0.000000     1.076329     0.000000     0.117443
H      0.000000     9.164671     7.201300     0.117443
C      4.076942     9.797565     2.475807    -0.105314
C      2.680070     9.817023     2.474367    -0.015752
C      1.886392     9.371539     1.263108     0.611486
C      6.164058     0.443435     9.677107    -0.105316
C      7.560930     0.423977     9.675667    -0.015752
C      8.354608     0.869461     8.464408     0.611486
C      0.443435     4.076942    13.277757    -0.105315
C      0.423977     2.680070    13.276317    -0.015752
C      0.869461     1.886392    12.065058     0.611489
C      9.797565     6.164058     6.076457    -0.105315
C      9.817023     7.560930     6.075017    -0.015752
C      9.371539     8.354608     4.863758     0.611485
C      6.164058     9.797565    11.926793    -0.105315
C      7.560930     9.817023    11.928233    -0.015753
C      8.354608     9.371539    13.139492     0.611490
C      4.076942     0.443435     4.725493    -0.105314
C      2.680070     0.423977     4.726933    -0.015752
C      1.886392     0.869461     5.938192     0.611488
C      9.797565     4.076942     1.124843    -0.105314
C      9.817023     2.680070     1.126283    -0.015753
C      9.371539     1.886392     2.337542     0.611489
C      0.443435     6.164058     8.326143    -0.105314
C      0.423977     7.560930     8.327583    -0.015753
C      0.869461     8.354608     9.538842     0.611489
C      6.283878     0.000000     3.600650     0.626344
C      4.770258     0.000000     3.600650    -0.016480
C      2.006212     0.000000     3.600650    -0.120145
C      3.957122     0.000000    10.801950     0.626345
C      5.470742     0.000000    10.801950    -0.016481
C      8.234788     0.000000    10.801950    -0.120145
C      0.000000     6.283878     0.000000     0.626346
C      0.000000     4.770258     0.000000    -0.016482
C      0.000000     2.006212     0.000000    -0.120145
C      0.000000     3.957122     7.201300     0.626345
C      0.000000     5.470742     7.201300    -0.016481
C      0.000000     8.234788     7.201300    -0.120145
O      6.837916     9.501600     2.765299    -0.530785
O      0.697412     9.101177     1.421537    -0.520246
O      2.474226     9.296780     0.161309    -0.546469
O      3.403084     0.739400     9.966599    -0.530784
O      9.543588     1.139823     8.622837    -0.520246
O      7.766774     0.944220     7.362609    -0.546466
O      0.739400     6.837916    13.567249    -0.530784
O      1.139823     0.697412    12.223487    -0.520249
O      0.944220     2.474226    10.963259    -0.546470
O      9.501600     3.403084     6.365949    -0.530787
O      9.101177     9.543588     5.022187    -0.520246
O      9.296780     7.766774     3.761959    -0.546466
O      3.403084     9.501600    11.637301    -0.530783
O      9.543588     9.101177    12.981063    -0.520250
O      7.766774     9.296780    14.241291    -0.546470
O      6.837916     0.739400     4.436001    -0.530785
O      0.697412     1.139823     5.779763    -0.520248
O      2.474226     0.944220     7.039991    -0.546469
O      9.501600     6.837916     0.835351    -0.530784
O      9.101177     0.697412     2.179113    -0.520250
O      9.296780     2.474226     3.439341    -0.546470
O      0.739400     3.403084     8.036651    -0.530785
O      1.139823     9.543588     9.380413    -0.520249
O      0.944220     7.766774    10.640641    -0.546471

The following XYZ coordinates are in angstroms. Other properties are in atomic units.
The sperically averaged electron density of each atom fit to a function of the form exp(a - br)
eigen_1, eigen_2 and eigen_3 are the three eigenvalues of traceless quadrupole moment tensor
  atom number  atomic symbol              X              Y              Z     net charge C6 coefficient C8 coefficient C10 coefficient fluctuating dipole atomic polarizability isotropic forcefield polarizability              a              b squared Pearson coefficient          <r^3>          <r^4>         wp_QDO          m_QDO          q_QDO       dipole_x       dipole_y       dipole_z         dipole            Qxy            Qxz            Qyz     Q(x^2-y^2)  Q(3z^2 - R^2)        eigen_1        eigen_2        eigen_3 static polarizability      alpha(xx)      alpha(xy)      alpha(xz)      alpha(yy)      alpha(yz)      alpha(zz) atomic spin moment
            1             Yb       8.734242       8.734242       1.800325       1.345874     196.651146 0.41692164E+04  0.15604541E+06                                24.275723                           19.184318       0.020825       1.771723                    0.999333      79.143662     206.957906       0.494356       0.331032      -1.245799      -0.026862      -0.026860      -0.000000       0.037987       0.109779       0.026460      -0.026458       0.000000      -0.353050      -0.134449      -0.034171       0.168621             29.362362      26.837572      -4.221907      -2.746275      26.837581       2.746277      34.411933           0.011741
            2             Yb       1.506758       1.506758       9.001625       1.345874     196.651321 0.41692211E+04  0.15604564E+06                                24.275739                           19.184331       0.020824       1.771723                    0.999333      79.143692     206.958036       0.494356       0.331032      -1.245799       0.026861       0.026861       0.000001       0.037987       0.109780      -0.026461       0.026459       0.000000      -0.353051      -0.134451      -0.034171       0.168621             29.362380      26.837601      -4.221910       2.746280      26.837587      -2.746277      34.411952           0.011745
            3             Yb       1.506758       8.734242      12.602275       1.345875     196.651563 0.41692271E+04  0.15604593E+06                                24.275762                           19.184349       0.020821       1.771722                    0.999333      79.143731     206.958217       0.494356       0.331032      -1.245799       0.026861      -0.026860      -0.000001       0.037987      -0.109780       0.026460       0.026460      -0.000001      -0.353054      -0.134451      -0.034171       0.168622             29.362407      26.837623       4.221908      -2.746275      26.837615      -2.746270      34.411984           0.011747
            4             Yb       8.734242       1.506758       5.400975       1.345875     196.650830 0.41692090E+04  0.15604506E+06                                24.275692                           19.184296       0.020828       1.771724                    0.999333      79.143624     206.957714       0.494357       0.331032      -1.245799      -0.026860       0.026862       0.000001       0.037987      -0.109779      -0.026459      -0.026461      -0.000000      -0.353050      -0.134450      -0.034171       0.168621             29.362322      26.837531       4.221899       2.746268      26.837543       2.746274      34.411892           0.011741
            5              H       4.541884       9.490335       1.731193       0.130562       1.116544 0.81765127E+01  0.80218500E+02                                 1.734146                            1.639078      -1.170283       2.336282                    0.996602       3.407255       9.347297       0.506684       1.232147      -0.720059       0.020543      -0.013867      -0.033726       0.041854       0.000021      -0.011024       0.006609      -0.003549       0.016578      -0.012836      -0.001809       0.014645              1.766025       1.902924      -0.119826      -0.291146       1.389241       0.229856       2.005909           0.000444
            6              H       5.699117       0.750665       8.932493       0.130563       1.116542 0.81764989E+01  0.80218341E+02                                 1.734145                            1.639077      -1.170278       2.336284                    0.996602       3.407254       9.347297       0.506684       1.232148      -0.720059      -0.020543       0.013867      -0.033726       0.041854       0.000021       0.011024      -0.006609      -0.003548       0.016579      -0.012836      -0.001810       0.014646              1.766023       1.902922      -0.119825       0.291145       1.389240      -0.229856       2.005908           0.000443
            7              H       0.750665       4.541884      12.533143       0.130563       1.116548 0.81765505E+01  0.80218965E+02                                 1.734150                            1.639081      -1.170290       2.336278                    0.996602       3.407263       9.347325       0.506684       1.232146      -0.720059       0.013867       0.020542      -0.033726       0.041854      -0.000021      -0.006609      -0.011024       0.003549       0.016578      -0.012836      -0.001809       0.014646              1.766028       1.389244       0.119826      -0.229857       1.902928      -0.291146       2.005913           0.000444
            8              H       9.490335       5.699117       5.331843       0.130563       1.116541 0.81764818E+01  0.80218109E+02                                 1.734141                            1.639074      -1.170277       2.336285                    0.996602       3.407249       9.347271       0.506685       1.232145      -0.720060      -0.013867      -0.020543      -0.033726       0.041854      -0.000021       0.006609       0.011024       0.003549       0.016579      -0.012836      -0.001810       0.014645              1.766020       1.389238       0.119825       0.229855       1.902918       0.291144       2.005903           0.000444
            9              H       5.699117       9.490335      12.671407       0.130563       1.116544 0.81765188E+01  0.80218589E+02                                 1.734147                            1.639079      -1.170284       2.336281                    0.996602       3.407258       9.347312       0.506683       1.232148      -0.720059      -0.020543      -0.013867       0.033726       0.041854      -0.000021      -0.011024      -0.006609      -0.003549       0.016578      -0.012836      -0.001809       0.014646              1.766026       1.902925       0.119825      -0.291145       1.389242      -0.229856       2.005910           0.000444
           10              H       4.541884       0.750665       5.470107       0.130562       1.116544 0.81765102E+01  0.80218460E+02                                 1.734145                            1.639077      -1.170283       2.336282                    0.996602       3.407254       9.347290       0.506685       1.232146      -0.720060       0.020543       0.013867       0.033726       0.041854      -0.000021       0.011024       0.006609      -0.003549       0.016578      -0.012836      -0.001809       0.014645              1.766023       1.902923       0.119825       0.291146       1.389240       0.229856       2.005907           0.000444
           11              H       9.490335       4.541884       1.869457       0.130563       1.116544 0.81765092E+01  0.80218451E+02                                 1.734145                            1.639077      -1.170283       2.336282                    0.996602       3.407254       9.347291       0.506685       1.232146      -0.720060      -0.013867       0.020543       0.033726       0.041854       0.000021      -0.006609       0.011024       0.003548       0.016578      -0.012836      -0.001809       0.014646              1.766023       1.389240      -0.119825      -0.229856       1.902923       0.291145       2.005907           0.000443
           12              H       0.750665       5.699117       9.070757       0.130563       1.116544 0.81765177E+01  0.80218560E+02                                 1.734146                            1.639078      -1.170284       2.336281                    0.996602       3.407257       9.347303       0.506684       1.232146      -0.720059       0.013867      -0.020543       0.033726       0.041854       0.000021       0.006609      -0.011024       0.003549       0.016578      -0.012836      -0.001809       0.014645              1.766024       1.389241      -0.119825       0.229856       1.902923      -0.291145       2.005909           0.000443
           13              H       1.076329       0.000000       3.600650       0.117442       0.941178 0.68298901E+01  0.66055472E+02                                 1.722458                            1.630729      -1.518297       2.159380                    0.992447       4.001110      12.047289       0.433740       1.460095      -0.669285      -0.034665      -0.000000      -0.000000       0.034665      -0.000000       0.000000      -0.002838       0.010948      -0.008045      -0.006336      -0.000478       0.006815              1.779269       2.358204      -0.000000       0.000000       1.371848       0.025470       1.607756           0.000637
           14              H       9.164671       0.000000      10.801950       0.117443       0.941178 0.68298941E+01  0.66055518E+02                                 1.722458                            1.630729      -1.518296       2.159380                    0.992447       4.001111      12.047292       0.433741       1.460094      -0.669286       0.034665       0.000000      -0.000000       0.034665       0.000000      -0.000000       0.002838       0.010948      -0.008045      -0.006336      -0.000478       0.006815              1.779269       2.358204       0.000000      -0.000000       1.371849      -0.025470       1.607756           0.000637
           15              H       0.000000       1.076329       0.000000       0.117443       0.941179 0.68299057E+01  0.66055660E+02                                 1.722459                            1.630730      -1.518299       2.159379                    0.992447       4.001115      12.047307       0.433741       1.460094      -0.669286       0.000000      -0.034665      -0.000000       0.034665       0.000000       0.002838       0.000000      -0.010948      -0.008045      -0.006336      -0.000478       0.006815              1.779271       1.371850       0.000000      -0.025470       2.358206       0.000000       1.607757           0.000637
           16              H       0.000000       9.164671       7.201300       0.117443       0.941177 0.68298798E+01  0.66055345E+02                                 1.722456                            1.630727      -1.518294       2.159381                    0.992447       4.001106      12.047273       0.433741       1.460094      -0.669285      -0.000000       0.034665      -0.000000       0.034665      -0.000000      -0.002838      -0.000000      -0.010948      -0.008044      -0.006336      -0.000478       0.006815              1.779267       1.371847      -0.000000       0.025470       2.358201      -0.000000       1.607754           0.000637
           17              C       4.076942       9.797565       2.475807      -0.105314      35.718496 0.43245573E+03  0.10179069E+05                                 9.530390                            7.023786      -0.088188       1.944086                    0.999445      29.456854      85.430953       0.608286       0.427792      -1.054409      -0.009584       0.006649       0.012805       0.017321      -0.001322      -0.029158      -0.022307      -0.089381      -0.003702      -0.060096       0.004764       0.055332             11.469398      18.386893       0.706952       2.694242       5.310203       1.926562      10.711098           0.017548
           18              C       2.680070       9.817023       2.474367      -0.015752      38.137593 0.42239645E+03  0.97639658E+04                                 9.722595                            6.762768       0.158378       2.060427                    0.999343      26.676406      73.671109       0.652590       0.406032      -1.081390       0.026879       0.013578       0.037216       0.047874       0.003362      -0.012963      -0.009784      -0.013119      -0.019812      -0.019016       0.000587       0.018429             12.255012      16.197106       0.818038       3.145762       5.657926       3.006628      14.910004           0.024397
           19              C       1.886392       9.371539       1.263108       0.611486      22.875249 0.23751949E+03  0.48572078E+04                                 7.449556                            5.493873      -0.007445       2.068337                    0.999420      21.789923      60.694738       0.628535       0.476529      -1.016982      -0.032058      -0.020471      -0.050072       0.062880      -0.043784      -0.005516      -0.030074      -0.132022      -0.172830      -0.071142      -0.041258       0.112400              8.852599      10.013926       1.456670       1.566370       4.731350       1.466725      11.812522          -0.000662
           20              C       6.164058       0.443435       9.677107      -0.105316      35.718562 0.43245657E+03  0.10179096E+05                                 9.530414                            7.023801      -0.088193       1.944085                    0.999445      29.456877      85.431126       0.608284       0.427793      -1.054408       0.009584      -0.006650       0.012805       0.017322      -0.001322       0.029158       0.022307      -0.089381      -0.003701      -0.060096       0.004765       0.055332             11.469429      18.386945       0.706957      -2.694256       5.310215      -1.926568      10.711127           0.017547
           21              C       7.560930       0.423977       9.675667      -0.015752      38.137556 0.42239590E+03  0.97639516E+04                                 9.722598                            6.762769       0.158374       2.060426                    0.999343      26.676381      73.671081       0.652589       0.406032      -1.081389      -0.026879      -0.013578       0.037216       0.047874       0.003363       0.012963       0.009784      -0.013120      -0.019812      -0.019016       0.000586       0.018430             12.255017      16.197117       0.818040      -3.145765       5.657928      -3.006629      14.910007           0.024396
           22              C       8.354608       0.869461       8.464408       0.611486      22.875211 0.23751904E+03  0.48571962E+04                                 7.449549                            5.493868      -0.007446       2.068337                    0.999420      21.789895      60.694642       0.628535       0.476529      -1.016982       0.032057       0.020471      -0.050072       0.062880      -0.043784       0.005516       0.030074      -0.132020      -0.172828      -0.071141      -0.041257       0.112398              8.852591      10.013917       1.456669      -1.566369       4.731346      -1.466724      11.812510          -0.000662
           23              C       0.443435       4.076942      13.277757      -0.105315      35.718602 0.43245706E+03  0.10179110E+05                                 9.530414                            7.023800      -0.088193       1.944084                    0.999445      29.456907      85.431194       0.608284       0.427792      -1.054409      -0.006650      -0.009584       0.012806       0.017322       0.001321       0.022307      -0.029159       0.089381      -0.003701      -0.060096       0.004765       0.055332             11.469430       5.310215      -0.706956      -1.926567      18.386949       2.694252      10.711124           0.017546
           24              C       0.423977       2.680070      13.276317      -0.015752      38.137624 0.42239664E+03  0.97639725E+04                                 9.722604                            6.762772       0.158374       2.060425                    0.999343      26.676413      73.671167       0.652589       0.406032      -1.081390      -0.013578       0.026879       0.037217       0.047874      -0.003362       0.009784      -0.012962       0.013120      -0.019813      -0.019016       0.000587       0.018430             12.255025       5.657931      -0.818041      -3.006632      16.197130       3.145768      14.910016           0.024396
           25              C       0.869461       1.886392      12.065058       0.611489      22.875265 0.23751964E+03  0.48572121E+04                                 7.449561                            5.493876      -0.007443       2.068337                    0.999420      21.789936      60.694795       0.628535       0.476529      -1.016982       0.020471      -0.032058      -0.050072       0.062881       0.043785       0.030075      -0.005516       0.132024      -0.172832      -0.071143      -0.041259       0.112401              8.852606       4.731353      -1.456672      -1.466727      10.013935       1.566375      11.812530          -0.000662
           26              C       9.797565       6.164058       6.076457      -0.105315      35.718471 0.43245545E+03  0.10179061E+05                                 9.530390                            7.023786      -0.088188       1.944086                    0.999445      29.456841      85.430920       0.608285       0.427792      -1.054409       0.006650       0.009584       0.012805       0.017322       0.001322      -0.022307       0.029158       0.089381      -0.003702      -0.060096       0.004764       0.055332             11.469396       5.310204      -0.706954       1.926562      18.386886      -2.694245      10.711100           0.017547
           27              C       9.817023       7.560930       6.075017      -0.015752      38.137513 0.42239550E+03  0.97639394E+04                                 9.722590                            6.762765       0.158376       2.060427                    0.999343      26.676365      73.671007       0.652589       0.406032      -1.081390       0.013578      -0.026879       0.037216       0.047873      -0.003363      -0.009784       0.012963       0.013120      -0.019812      -0.019016       0.000586       0.018430             12.255004       5.657923      -0.818038       3.006626      16.197094      -3.145759      14.909995           0.024397
           28              C       9.371539       8.354608       4.863758       0.611485      22.875165 0.23751852E+03  0.48571829E+04                                 7.449541                            5.493863      -0.007449       2.068337                    0.999420      21.789864      60.694539       0.628535       0.476529      -1.016982      -0.020471       0.032056      -0.050072       0.062880       0.043783      -0.030073       0.005516       0.132019      -0.172827      -0.071140      -0.041257       0.112397              8.852580       4.731341      -1.456666       1.466721      10.013903      -1.566364      11.812496          -0.000663
           29              C       6.164058       9.797565      11.926793      -0.105315      35.718587 0.43245681E+03  0.10179104E+05                                 9.530418                            7.023803      -0.088196       1.944084                    0.999445      29.456891      85.431184       0.608284       0.427793      -1.054408       0.009584       0.006649      -0.012806       0.017322       0.001321      -0.029159       0.022307      -0.089382      -0.003703      -0.060097       0.004764       0.055333             11.469436      18.386957      -0.706958       2.694260       5.310218      -1.926569      10.711131           0.017548
           30              C       7.560930       9.817023      11.928233      -0.015753      38.137644 0.42239695E+03  0.97639813E+04                                 9.722606                            6.762773       0.158374       2.060425                    0.999343      26.676425      73.671204       0.652589       0.406032      -1.081390      -0.026879       0.013579      -0.037217       0.047875      -0.003362      -0.012962       0.009784      -0.013120      -0.019814      -0.019016       0.000587       0.018430             12.255029      16.197134      -0.818041       3.145771       5.657932      -3.006632      14.910020           0.024397
           31              C       8.354608       9.371539      13.139492       0.611490      22.875295 0.23751999E+03  0.48572210E+04                                 7.449566                            5.493878      -0.007439       2.068337                    0.999420      21.789957      60.694858       0.628535       0.476529      -1.016982       0.032058      -0.020471       0.050072       0.062881       0.043785      -0.005516       0.030075      -0.132024      -0.172833      -0.071143      -0.041259       0.112402              8.852612      10.013942      -1.456673       1.566377       4.731356      -1.466729      11.812539          -0.000662
           32              C       4.076942       0.443435       4.725493      -0.105314      35.718489 0.43245564E+03  0.10179066E+05                                 9.530389                            7.023785      -0.088188       1.944086                    0.999445      29.456851      85.430937       0.608286       0.427791      -1.054409      -0.009584      -0.006649      -0.012805       0.017321       0.001322       0.029158      -0.022307      -0.089381      -0.003704      -0.060096       0.004764       0.055332             11.469396      18.386888      -0.706953      -2.694241       5.310203       1.926562      10.711097           0.017549
           33              C       2.680070       0.423977       4.726933      -0.015752      38.137594 0.42239650E+03  0.97639671E+04                                 9.722594                            6.762767       0.158378       2.060427                    0.999343      26.676408      73.671109       0.652590       0.406032      -1.081390       0.026879      -0.013578      -0.037216       0.047874      -0.003362       0.012963      -0.009784      -0.013120      -0.019813      -0.019016       0.000587       0.018429             12.255010      16.197103      -0.818038      -3.145761       5.657925       3.006628      14.910002           0.024398
           34              C       1.886392       0.869461       5.938192       0.611488      22.875235 0.23751932E+03  0.48572034E+04                                 7.449554                            5.493872      -0.007442       2.068337                    0.999420      21.789911      60.694698       0.628535       0.476529      -1.016982      -0.032057       0.020471       0.050073       0.062881       0.043785       0.005516      -0.030075      -0.132023      -0.172832      -0.071143      -0.041259       0.112401              8.852597      10.013922      -1.456669      -1.566369       4.731349       1.466725      11.812520          -0.000663
           35              C       9.797565       4.076942       1.124843      -0.105314      35.718541 0.43245628E+03  0.10179086E+05                                 9.530402                            7.023793      -0.088191       1.944085                    0.999445      29.456873      85.431049       0.608285       0.427792      -1.054409       0.006649      -0.009584      -0.012806       0.017322      -0.001322       0.022306       0.029159       0.089382      -0.003704      -0.060097       0.004765       0.055332             11.469413       5.310209       0.706954      -1.926564      18.386921      -2.694248      10.711110           0.017546
           36              C       9.817023       2.680070       1.126283      -0.015753      38.137634 0.42239689E+03  0.97639787E+04                                 9.722602                            6.762771       0.158375       2.060426                    0.999343      26.676423      73.671177       0.652589       0.406032      -1.081390       0.013578       0.026879      -0.037217       0.047874       0.003362       0.009784       0.012962       0.013120      -0.019813      -0.019016       0.000586       0.018429             12.255022       5.657930       0.818040      -3.006631      16.197121      -3.145767      14.910015           0.024397
           37              C       9.371539       1.886392       2.337542       0.611489      22.875259 0.23751956E+03  0.48572098E+04                                 7.449560                            5.493875      -0.007442       2.068337                    0.999420      21.789928      60.694764       0.628535       0.476529      -1.016982      -0.020471      -0.032058       0.050073       0.062881      -0.043785       0.030075       0.005516       0.132024      -0.172833      -0.071143      -0.041259       0.112402              8.852605       4.731352       1.456671      -1.466727      10.013931      -1.566373      11.812531          -0.000663
           38              C       0.443435       6.164058       8.326143      -0.105314      35.718525 0.43245604E+03  0.10179079E+05                                 9.530400                            7.023792      -0.088192       1.944085                    0.999445      29.456870      85.431047       0.608285       0.427792      -1.054409      -0.006649       0.009584      -0.012805       0.017322      -0.001321      -0.022307      -0.029159       0.089382      -0.003704      -0.060097       0.004764       0.055333             11.469411       5.310209       0.706956       1.926565      18.386914       2.694252      10.711112           0.017547
           39              C       0.423977       7.560930       8.327583      -0.015753      38.137629 0.42239685E+03  0.97639778E+04                                 9.722602                            6.762771       0.158374       2.060425                    0.999343      26.676421      73.671173       0.652589       0.406032      -1.081390      -0.013579      -0.026879      -0.037217       0.047874       0.003362      -0.009784      -0.012962       0.013120      -0.019813      -0.019016       0.000587       0.018429             12.255022       5.657930       0.818040       3.006631      16.197120       3.145767      14.910016           0.024397
           40              C       0.869461       8.354608       9.538842       0.611489      22.875279 0.23751982E+03  0.48572165E+04                                 7.449564                            5.493877      -0.007442       2.068337                    0.999420      21.789946      60.694826       0.628535       0.476529      -1.016982       0.020471       0.032058       0.050072       0.062881      -0.043785      -0.030075      -0.005516       0.132024      -0.172833      -0.071143      -0.041259       0.112402              8.852609       4.731355       1.456672       1.466727      10.013938       1.566375      11.812535          -0.000662
           41              C       6.283878       0.000000       3.600650       0.626344      24.656359 0.24022545E+03  0.49122775E+04                                 7.833325                            5.503924      -0.081713       2.041113                    0.999127      21.585742      59.560186       0.633410       0.472887      -1.021880       0.068540       0.000000       0.000000       0.068540       0.000000      -0.000000      -0.086330      -0.084022       0.119195      -0.061877      -0.055838       0.117715              9.943532      16.496579       0.000000      -0.000000       5.761920       2.255238       7.572096           0.004523
           42              C       4.770258       0.000000       3.600650      -0.016480      40.534534 0.42651203E+03  0.98668994E+04                                10.116768                            6.768069       0.082556       2.031306                    0.999310      26.770069      73.565487       0.657396       0.402744      -1.085361      -0.046848       0.000000       0.000000       0.046848       0.000000       0.000000       0.002175      -0.023983       0.007098      -0.013174       0.001839       0.011336             13.551004      23.990377      -0.000001      -0.000001       5.640822       2.061989      11.021814           0.046331
           43              C       2.006212       0.000000       3.600650      -0.120145      35.371213 0.46682249E+03  0.11262328E+05                                 9.636240                            7.420999      -0.257797       1.890204                    0.998971      30.415616      90.937812       0.573886       0.442389      -1.039821       0.022862      -0.000000      -0.000000       0.022862      -0.000000       0.000000      -0.042230      -0.064178      -0.128872      -0.058825      -0.010610       0.069435             11.097777      12.161198      -0.000000       0.000000       5.740004       3.038757      15.392130           0.013161
           44              C       3.957122       0.000000      10.801950       0.626345      24.656411 0.24022595E+03  0.49122906E+04                                 7.833336                            5.503929      -0.081712       2.041113                    0.999127      21.585772      59.560294       0.633410       0.472887      -1.021880      -0.068540       0.000000       0.000000       0.068540       0.000000       0.000000       0.086330      -0.084023       0.119196      -0.061877      -0.055838       0.117715              9.943550      16.496619      -0.000001       0.000001       5.761927      -2.255239       7.572104           0.004525
           45              C       5.470742       0.000000      10.801950      -0.016481      40.534596 0.42651241E+03  0.98669120E+04                                10.116783                            6.768075       0.082555       2.031305                    0.999310      26.770082      73.565575       0.657395       0.402745      -1.085361       0.046849       0.000000       0.000000       0.046849      -0.000000      -0.000000      -0.002175      -0.023982       0.007097      -0.013174       0.001839       0.011336             13.551031      23.990435      -0.000001       0.000003       5.640830      -2.061992      11.021828           0.046331
           46              C       8.234788       0.000000      10.801950      -0.120145      35.371235 0.46682285E+03  0.11262341E+05                                 9.636250                            7.421007      -0.257800       1.890203                    0.998971      30.415628      90.937909       0.573885       0.442390      -1.039821      -0.022863       0.000001      -0.000000       0.022863       0.000000      -0.000001       0.042230      -0.064178      -0.128872      -0.058825      -0.010610       0.069435             11.097790      12.161217       0.000000      -0.000000       5.740010      -3.038760      15.392144           0.013160
           47              C       0.000000       6.283878       0.000000       0.626346      24.656433 0.24022621E+03  0.49122968E+04                                 7.833337                            5.503930      -0.081707       2.041114                    0.999127      21.585784      59.560312       0.633410       0.472886      -1.021880       0.000001       0.068541      -0.000002       0.068541       0.000001       0.086330       0.000000       0.084024       0.119197      -0.061878      -0.055838       0.117716              9.943550       5.761927      -0.000001      -2.255240      16.496618       0.000002       7.572104           0.004525
           48              C       0.000000       4.770258       0.000000      -0.016482      40.534630 0.42651300E+03  0.98669277E+04                                10.116780                            6.768074       0.082555       2.031305                    0.999310      26.770110      73.565622       0.657396       0.402744      -1.085361      -0.000001      -0.046850      -0.000001       0.046850      -0.000001      -0.002175      -0.000001       0.023983       0.007098      -0.013175       0.001839       0.011336             13.551025       5.640829      -0.000002      -2.061991      23.990421       0.000004      11.021825           0.046331
           49              C       0.000000       2.006212       0.000000      -0.120145      35.371258 0.46682316E+03  0.11262349E+05                                 9.636251                            7.421007      -0.257799       1.890203                    0.998971      30.415645      90.937950       0.573885       0.442389      -1.039821       0.000000       0.022863      -0.000000       0.022863       0.000000       0.042230       0.000000       0.064178      -0.128872      -0.058825      -0.010610       0.069435             11.097791       5.740010       0.000001      -3.038761      12.161217      -0.000001      15.392146           0.013160
           50              C       0.000000       3.957122       7.201300       0.626345      24.656374 0.24022559E+03  0.49122811E+04                                 7.833328                            5.503925      -0.081711       2.041114                    0.999127      21.585752      59.560218       0.633410       0.472887      -1.021880      -0.000000      -0.068540       0.000000       0.068540      -0.000000      -0.086330       0.000000       0.084023       0.119196      -0.061877      -0.055838       0.117716              9.943536       5.761922       0.000001       2.255238      16.496588       0.000002       7.572098           0.004523
           51              C       0.000000       5.470742       7.201300      -0.016481      40.534554 0.42651217E+03  0.98669034E+04                                10.116770                            6.768069       0.082556       2.031306                    0.999310      26.770076      73.565502       0.657396       0.402744      -1.085361      -0.000000       0.046849       0.000000       0.046849       0.000000       0.002175      -0.000000       0.023982       0.007098      -0.013174       0.001839       0.011335             13.551008       5.640823       0.000002       2.061989      23.990387       0.000005      11.021814           0.046331
           52              C       0.000000       8.234788       7.201300      -0.120145      35.371211 0.46682249E+03  0.11262329E+05                                 9.636243                            7.421002      -0.257799       1.890204                    0.998971      30.415611      90.937820       0.573885       0.442389      -1.039821      -0.000001      -0.022862       0.000000       0.022862      -0.000000      -0.042230      -0.000001       0.064178      -0.128872      -0.058825      -0.010610       0.069435             11.097781       5.740007      -0.000001       3.038759      12.161201      -0.000002      15.392137           0.013160
           53              O       6.837916       9.501600       2.765299      -0.530785      34.648073 0.47221597E+03  0.10965136E+05                                 8.394454                            6.668914       0.442372       2.207020                    0.997365      26.566625      68.135790       0.746847       0.353184      -1.146199      -0.024940       0.043975       0.023870       0.055907      -0.015943      -0.014809      -0.007483      -0.061036       0.071168      -0.049854       0.020587       0.029267              9.865576      13.461360      -2.849429      -4.260750       6.778493       2.474838       9.356874           0.135328
           54              O       0.697412       9.101177       1.421537      -0.520246      38.654472 0.58725404E+03  0.14472597E+05                                 9.198228                            7.652105       0.019022       2.063268                    0.994824      27.644864      74.247884       0.664689       0.373910      -1.124327       0.060141       0.004207      -0.010186       0.061143      -0.014862      -0.013231      -0.005320      -0.057885      -0.102155      -0.041701      -0.007913       0.049614             10.335368      15.770174       2.362939       0.137505       7.419751       0.510738       7.816179           0.162702
           55              O       2.474226       9.296780       0.161309      -0.546469      33.040822 0.46523677E+03  0.10761225E+05                                 8.078803                            6.594989       0.512176       2.227329                    0.997529      26.655752      68.196432       0.755324       0.350579      -1.148505       0.003121       0.013675       0.042708       0.044952      -0.012884      -0.039032      -0.014848      -0.043429       0.052900      -0.057219       0.015992       0.041227              9.161905       7.224213       0.119668      -1.214393       5.185320       0.843709      15.076182           0.116851
           56              O       3.403084       0.739400       9.966599      -0.530784      34.648119 0.47221672E+03  0.10965157E+05                                 8.394456                            6.668915       0.442377       2.207021                    0.997365      26.566657      68.135863       0.746848       0.353183      -1.146199       0.024940      -0.043975       0.023870       0.055907      -0.015944       0.014810       0.007484      -0.061038       0.071171      -0.049856       0.020588       0.029268              9.865581      13.461372      -2.849432       4.260753       6.778495      -2.474838       9.356874           0.135329
           57              O       9.543588       1.139823       8.622837      -0.520246      38.654450 0.58725366E+03  0.14472588E+05                                 9.198233                            7.652109       0.019021       2.063268                    0.994824      27.644840      74.247857       0.664688       0.373911      -1.124326      -0.060141      -0.004208      -0.010185       0.061143      -0.014862       0.013232       0.005319      -0.057884      -0.102141      -0.041698      -0.007913       0.049611             10.335374      15.770186       2.362941      -0.137506       7.419754      -0.510739       7.816184           0.162698
           58              O       7.766774       0.944220       7.362609      -0.546466      33.040723 0.46523501E+03  0.10761176E+05                                 8.078797                            6.594984       0.512176       2.227330                    0.997529      26.655672      68.196235       0.755322       0.350579      -1.148504      -0.003122      -0.013676       0.042709       0.044953      -0.012880       0.039029       0.014848      -0.043422       0.052893      -0.057212       0.015987       0.041225              9.161899       7.224208       0.119669       1.214390       5.185316      -0.843709      15.076172           0.116856
           59              O       0.739400       6.837916      13.567249      -0.530784      34.648085 0.47221640E+03  0.10965142E+05                                 8.394427                            6.668895       0.442386       2.207024                    0.997365      26.566721      68.135904       0.746853       0.353181      -1.146201      -0.043976      -0.024940       0.023870       0.055907       0.015950       0.007485      -0.014814       0.061049       0.071186      -0.049868       0.020594       0.029274              9.865542       6.778474       2.849419      -2.474829      13.461311      -4.260733       9.356841           0.135331
           60              O       1.139823       0.697412      12.223487      -0.520249      38.654620 0.58725678E+03  0.14472679E+05                                 9.198238                            7.652112       0.019027       2.063270                    0.994824      27.644947      74.248091       0.664690       0.373909      -1.124328      -0.004207       0.060141      -0.010186       0.061142       0.014862       0.005323      -0.013231       0.057885      -0.102173      -0.041705      -0.007912       0.049617             10.335380       7.419759      -2.362943      -0.510740      15.770195       0.137508       7.816187           0.162694
           61              O       0.944220       2.474226      10.963259      -0.546470      33.040861 0.46523747E+03  0.10761244E+05                                 8.078800                            6.594986       0.512182       2.227331                    0.997529      26.655799      68.196523       0.755325       0.350578      -1.148505      -0.013674       0.003119       0.042707       0.044951       0.012888       0.014849      -0.039032       0.043435       0.052908      -0.057223       0.015995       0.041228              9.161901       5.185318      -0.119669      -0.843710       7.224210      -1.214391      15.076176           0.116850
           62              O       9.501600       3.403084       6.365949      -0.530787      34.648128 0.47221690E+03  0.10965162E+05                                 8.394457                            6.668917       0.442372       2.207020                    0.997365      26.566668      68.135894       0.746848       0.353183      -1.146199       0.043975       0.024940       0.023870       0.055907       0.015944      -0.007484       0.014810       0.061038       0.071170      -0.049856       0.020588       0.029268              9.865581       6.778496       2.849431       2.474840      13.461367       4.260753       9.356878           0.135325
           63              O       9.101177       9.543588       5.022187      -0.520246      38.654367 0.58725217E+03  0.14472547E+05                                 9.198240                            7.652116       0.019011       2.063266                    0.994824      27.644773      74.247756       0.664685       0.373912      -1.124324       0.004208      -0.060142      -0.010185       0.061143       0.014862      -0.005316       0.013231       0.057885      -0.102119      -0.041692      -0.007916       0.049607             10.335382       7.419759      -2.362941       0.510739      15.770194      -0.137505       7.816192           0.162696
           64              O       9.296780       7.766774       3.761959      -0.546466      33.040693 0.46523453E+03  0.10761162E+05                                 8.078794                            6.594982       0.512172       2.227329                    0.997529      26.655655      68.196187       0.755322       0.350580      -1.148504       0.013676      -0.003123       0.042709       0.044954       0.012878      -0.014848       0.039031       0.043419       0.052892      -0.057212       0.015985       0.041226              9.161895       5.185315      -0.119668       0.843708       7.224206       1.214393      15.076165           0.116854
           65              O       3.403084       9.501600      11.637301      -0.530783      34.648068 0.47221593E+03  0.10965133E+05                                 8.394445                            6.668908       0.442379       2.207022                    0.997365      26.566642      68.135795       0.746849       0.353183      -1.146199       0.024941       0.043975      -0.023870       0.055907       0.015945      -0.014810       0.007484      -0.061038       0.071171      -0.049856       0.020588       0.029268              9.865567      13.461351       2.849427      -4.260745       6.778487      -2.474835       9.356862           0.135330
           66              O       9.543588       9.101177      12.981063      -0.520250      38.654683 0.58725794E+03  0.14472710E+05                                 9.198233                            7.652108       0.019035       2.063272                    0.994824      27.644999      74.248170       0.664692       0.373908      -1.124329      -0.060140       0.004207       0.010186       0.061142       0.014862      -0.013231       0.005327      -0.057883      -0.102190      -0.041709      -0.007910       0.049619             10.335374      15.770187      -2.362940       0.137506       7.419754      -0.510738       7.816181           0.162696
           67              O       7.766774       9.296780      14.241291      -0.546470      33.040890 0.46523792E+03  0.10761256E+05                                 8.078804                            6.594988       0.512181       2.227330                    0.997529      26.655816      68.196571       0.755325       0.350578      -1.148506      -0.003118       0.013673      -0.042707       0.044951       0.012889      -0.039031       0.014848      -0.043436       0.052908      -0.057223       0.015996       0.041227              9.161906       7.224213      -0.119669      -1.214391       5.185320      -0.843711      15.076185           0.116850
           68              O       6.837916       0.739400       4.436001      -0.530785      34.648015 0.47221512E+03  0.10965110E+05                                 8.394440                            6.668905       0.442374       2.207021                    0.997365      26.566619      68.135731       0.746849       0.353183      -1.146199      -0.024941      -0.043975      -0.023870       0.055908       0.015943       0.014809      -0.007482      -0.061035       0.071168      -0.049853       0.020587       0.029266              9.865558      13.461331       2.849423       4.260741       6.778484       2.474834       9.356859           0.135330
           69              O       0.697412       1.139823       5.779763      -0.520248      38.654471 0.58725408E+03  0.14472598E+05                                 9.198225                            7.652103       0.019024       2.063269                    0.994824      27.644868      74.247877       0.664689       0.373910      -1.124327       0.060140      -0.004207       0.010186       0.061142       0.014863       0.013230      -0.005322      -0.057886      -0.102165      -0.041703      -0.007914       0.049616             10.335363      15.770166      -2.362938      -0.137505       7.419747       0.510738       7.816177           0.162695
           70              O       2.474226       0.944220       7.039991      -0.546469      33.040795 0.46523635E+03  0.10761211E+05                                 8.078791                            6.594979       0.512178       2.227330                    0.997529      26.655767      68.196420       0.755325       0.350578      -1.148505       0.003120      -0.013674      -0.042707       0.044951       0.012887       0.039033      -0.014849      -0.043434       0.052907      -0.057223       0.015994       0.041229              9.161890       7.224202      -0.119668       1.214392       5.185313       0.843708      15.076157           0.116853
           71              O       9.501600       6.837916       0.835351      -0.530784      34.648072 0.47221589E+03  0.10965134E+05                                 8.394454                            6.668914       0.442372       2.207020                    0.997365      26.566624      68.135787       0.746847       0.353184      -1.146199       0.043975      -0.024941      -0.023870       0.055907      -0.015942       0.007485       0.014808       0.061035       0.071166      -0.049853       0.020585       0.029268              9.865578       6.778493      -2.849431      -2.474837      13.461368       4.260751       9.356871           0.135328
           72              O       9.101177       0.697412       2.179113      -0.520250      38.654581 0.58725609E+03  0.14472656E+05                                 9.198229                            7.652105       0.019031       2.063271                    0.994824      27.644936      74.248026       0.664691       0.373909      -1.124328       0.004207       0.060140       0.010186       0.061142      -0.014863       0.005325       0.013230       0.057885      -0.102180      -0.041706      -0.007912       0.049618             10.335369       7.419750       2.362940      -0.510738      15.770176      -0.137506       7.816180           0.162692
           73              O       9.296780       2.474226       3.439341      -0.546470      33.040822 0.46523679E+03  0.10761223E+05                                 8.078792                            6.594980       0.512182       2.227331                    0.997529      26.655792      68.196478       0.755326       0.350578      -1.148506       0.013674       0.003118      -0.042707       0.044951      -0.012889       0.014849       0.039032       0.043436       0.052910      -0.057223       0.015995       0.041228              9.161892       5.185313       0.119668      -0.843708       7.224202       1.214391      15.076162           0.116852
           74              O       0.739400       3.403084       8.036651      -0.530785      34.648058 0.47221581E+03  0.10965129E+05                                 8.394443                            6.668907       0.442375       2.207021                    0.997365      26.566644      68.135796       0.746849       0.353183      -1.146199      -0.043975       0.024940      -0.023870       0.055907      -0.015944      -0.007483      -0.014810       0.061037       0.071170      -0.049856       0.020588       0.029267              9.865563       6.778486      -2.849425       2.474835      13.461339      -4.260743       9.356862           0.135326
           75              O       1.139823       9.543588       9.380413      -0.520249      38.654592 0.58725626E+03  0.14472660E+05                                 9.198226                            7.652103       0.019032       2.063271                    0.994824      27.644948      74.248039       0.664692       0.373908      -1.124328      -0.004207      -0.060141       0.010186       0.061142      -0.014862      -0.005325      -0.013231       0.057884      -0.102182      -0.041707      -0.007911       0.049618             10.335366       7.419749       2.362939       0.510738      15.770172       0.137506       7.816176           0.162695
           76              O       0.944220       7.766774      10.640641      -0.546471      33.040907 0.46523821E+03  0.10761266E+05                                 8.078809                            6.594993       0.512178       2.227329                    0.997529      26.655814      68.196588       0.755325       0.350578      -1.148505      -0.013674      -0.003119      -0.042707       0.044951      -0.012887      -0.014848      -0.039032       0.043436       0.052906      -0.057222       0.015995       0.041227              9.161912       5.185323       0.119669       0.843711       7.224218      -1.214392      15.076195           0.116849

******************************************************
Auxiliary information for the entire system
The total spin magnetic moment of the unit cell is   3.958398
The total net atomic charge of the unit cell is   0.000001
Accuracy of reproducing the electrostatic potential in the unit cell:
  The inner radius (bohr) =    5.0000
  The outer radius (bohr) =   12.0000
  Valid grid points have density less than (e/(bohr^3)) =    0.0001
  The number of valid grid points were=       112896
  The rms potential error without charges in kcal/mol is=      1.20259
  The rms potential error with partial charges in kcal/mol is=      0.42567
  The RRMSE value at monopole order=      0.35396
  The rms potential error with partial charges and cloud penetration in kcal/mol is=      0.40909
  The RRMSE value at monopole order with cloud penetration is=      0.34017
  The rms potential error with partial charges and atomic dipoles in kcal/mol is=      0.30478
  The RRMSE value at dipole order=      0.25343
  The rms potential error with partial charges, atomic dipoles and cloud penetration in kcal/mol is=      0.28168
  The RRMSE value at dipole order with cloud penetration=      0.23423

******************************************************
The electron densities and ab initio electrostatic potential were computed in VASP using the PBE functional and
projector augmented wave method. See the main text of the journal article for a description of computational details.
The atomic charges, dipoles, and quadrupoles were computed with the DDEC6 method as described in
(a) T. A. Manz and N. Gabaldon Limas, RSC Adv. 6 (2016) 47771-47801 DOI: 10.1039/c6ra04656h
(b) N. Gabaldon Limas and T. A. Manz, RSC Adv. 8 (2018) 2678-2707 DOI: 10.1039/c7ra11829e.
For each atom in the material, the electron cloud parameters were fit to the spherically averaged atom-in-material
electron density using radial positions for which this density was between 10^-4 and 10^-2 electrons per cubic bohr.
The polarizabilities, dispersion coefficients, and quantum Drude oscillator (QDO) parameters were fit using the MCLF method.
The magnetic structure of the system was optimized in VASP from the default ferromagnetic initial guess using spin polarization.
The atomic spin moments (ASMs) were computed on this optimized magnetic structure using the DDEC6 partition as inputs
to the method of T. A. Manz and D. S. Sholl, J. Chem. Theory Comput. 7 (2011) 4146-4164 DOI: 10.1021/ct200539n.
The RMSE and RRMSE were computed using a uniform grid with Ewald summation.
