# Supplementary material for: A collection of forcefield precursors for metal–organic frameworks
Source: RSC Adv. 2019 Nov 13;9(63):36492–507. doi: 10.1039/c9ra07327b (PMC9075174; doi:10.1039/c9ra07327b)
Supplement: RA-009-C9RA07327B-s5561 [file RA-009-C9RA07327B-s5561.xyz]

   76
jmolscript: load "" {1 1 1} spacegroup "x,y,z" unitcell [{     10.452000     0.000000     0.000000 }, {      0.000000    10.452000     0.000000 }, {      0.000000     0.000000    13.848600 }]
Nd     9.177901     1.274099     1.731075     2.096936
Nd     1.274099     9.177901     8.655375     2.096937
Nd     9.177901     9.177901     5.193225     2.096937
Nd     1.274099     1.274099    12.117525     2.096937
H      9.796660     4.838231     5.042275     0.132634
H      0.655340     5.613769    11.966575     0.132634
H      5.613769     9.796660     8.504425     0.132634
H      4.838231     0.655340     1.580125     0.132634
H      0.655340     4.838231     8.806325     0.132634
H      9.796660     5.613769     1.882025     0.132634
H      4.838231     9.796660     5.344175     0.132634
H      5.613769     0.655340    12.268475     0.132634
H      0.000000     1.384890     6.924300     0.095103
H      0.000000     9.067110     0.000000     0.095103
H      9.067110     0.000000    10.386450     0.095103
H      1.384890     0.000000     3.462150     0.095103
C      9.719315     2.221050     4.557574     0.661968
C     10.098722     2.957916     5.770712    -0.031211
C     10.072592     4.365800     5.794254    -0.088300
C      0.732685     8.230950    11.481874     0.661968
C      0.353278     7.494084    12.695012    -0.031211
C      0.379408     6.086200    12.718554    -0.088300
C      8.230950     9.719315     8.019724     0.661968
C      7.494084    10.098722     9.232862    -0.031211
C      6.086200    10.072592     9.256404    -0.088300
C      2.221050     0.732685     1.095424     0.661968
C      2.957916     0.353278     2.308562    -0.031211
C      4.365800     0.379408     2.332104    -0.088300
C      0.732685     2.221050     9.291026     0.661968
C      0.353278     2.957916     8.077888    -0.031211
C      0.379408     4.365800     8.054346    -0.088300
C      9.719315     8.230950     2.366726     0.661968
C     10.098722     7.494084     1.153588    -0.031211
C     10.072592     6.086200     1.130046    -0.088300
C      2.221050     9.719315     5.828876     0.661968
C      2.957916    10.098722     4.615738    -0.031212
C      4.365800    10.072592     4.592196    -0.088301
C      8.230950     0.732685    12.753176     0.661968
C      7.494084     0.353278    11.540038    -0.031211
C      6.086200     0.379408    11.516496    -0.088300
C      0.000000     2.315118     6.924300    -0.119132
C      0.000000     5.039954     6.924300    -0.021905
C      0.000000     6.566992     6.924300     0.677548
C      0.000000     8.136882     0.000000    -0.119132
C      0.000000     5.412046     0.000000    -0.021905
C      0.000000     3.885008     0.000000     0.677548
C      8.136882     0.000000    10.386450    -0.119132
C      5.412046     0.000000    10.386450    -0.021905
C      3.885008     0.000000    10.386450     0.677548
C      2.315118     0.000000     3.462150    -0.119132
C      5.039954     0.000000     3.462150    -0.021905
C      6.566992     0.000000     3.462150     0.677548
O      9.581348     1.007573     4.578347    -0.740550
O      9.597026     2.870119     3.492617    -0.636741
O      9.595981     7.097953     6.204173    -0.662074
O      0.870652     9.444427    11.502647    -0.740550
O      0.854974     7.581881    10.416917    -0.636741
O      0.856019     3.354047    13.128473    -0.662074
O      9.444427     9.581348     8.040497    -0.740550
O      7.581881     9.597026     6.954767    -0.636741
O      3.354047     9.595981     9.666323    -0.662074
O      1.007573     0.870652     1.116197    -0.740550
O      2.870119     0.854974     0.030467    -0.636741
O      7.097953     0.856019     2.742023    -0.662074
O      0.870652     1.007573     9.270253    -0.740550
O      0.854974     2.870119    10.355983    -0.636741
O      0.856019     7.097953     7.644427    -0.662074
O      9.581348     9.444427     2.345953    -0.740550
O      9.597026     7.581881     3.431683    -0.636741
O      9.595981     3.354047     0.720127    -0.662073
O      1.007573     9.581348     5.808103    -0.740550
O      2.870119     9.597026     6.893833    -0.636741
O      7.097953     9.595981     4.182277    -0.662074
O      9.444427     0.870652    12.732403    -0.740550
O      7.581881     0.854974    -0.030467    -0.636741
O      3.354047     0.856019    11.106577    -0.662074

The following XYZ coordinates are in angstroms. Other properties are in atomic units.
The sperically averaged electron density of each atom fit to a function of the form exp(a - br)
eigen_1, eigen_2 and eigen_3 are the three eigenvalues of traceless quadrupole moment tensor
  atom number  atomic symbol              X              Y              Z     net charge C6 coefficient C8 coefficient C10 coefficient fluctuating dipole atomic polarizability isotropic forcefield polarizability              a              b squared Pearson coefficient          <r^3>          <r^4>         wp_QDO          m_QDO          q_QDO       dipole_x       dipole_y       dipole_z         dipole            Qxy            Qxz            Qyz     Q(x^2-y^2)  Q(3z^2 - R^2)        eigen_1        eigen_2        eigen_3 static polarizability      alpha(xx)      alpha(xy)      alpha(xz)      alpha(yy)      alpha(yz)      alpha(zz) atomic spin moment
            1             Nd       9.177901       1.274099       1.731075       2.096936     175.909324 0.40738626E+04  0.14863686E+06                                20.240248                           16.878249       2.532104       2.459092                    0.999429      84.567940     204.718941       0.640186       0.262228      -1.346821      -0.020740       0.020740       0.000000       0.029331      -0.095405       0.012555       0.012555      -0.000000      -0.296682      -0.104298      -0.040554       0.144852             23.924540      22.189025       2.642421      -0.998235      22.189024      -0.998234      27.395572           0.000013
            2             Nd       1.274099       9.177901       8.655375       2.096937     175.909206 0.40738592E+04  0.14863670E+06                                20.240238                           16.878241       2.532104       2.459092                    0.999429      84.567924     204.718868       0.640186       0.262228      -1.346821       0.020740      -0.020740      -0.000000       0.029331      -0.095406      -0.012555      -0.012556      -0.000000      -0.296681      -0.104298      -0.040555       0.144852             23.924528      22.189012       2.642420       0.998233      22.189014       0.998234      27.395558           0.000017
            3             Nd       9.177901       9.177901       5.193225       2.096937     175.909208 0.40738593E+04  0.14863671E+06                                20.240238                           16.878241       2.532104       2.459092                    0.999429      84.567926     204.718875       0.640186       0.262228      -1.346821      -0.020740      -0.020740       0.000000       0.029331       0.095405      -0.012555       0.012555      -0.000000      -0.296681      -0.104298      -0.040554       0.144852             23.924528      22.189014      -2.642419       0.998234      22.189013      -0.998233      27.395556           0.000018
            4             Nd       1.274099       1.274099      12.117525       2.096937     175.909267 0.40738609E+04  0.14863678E+06                                20.240243                           16.878245       2.532104       2.459092                    0.999429      84.567932     204.718905       0.640186       0.262228      -1.346821       0.020740       0.020740       0.000000       0.029331       0.095406       0.012555      -0.012555       0.000000      -0.296681      -0.104298      -0.040555       0.144852             23.924535      22.189019      -2.642420      -0.998234      22.189018       0.998233      27.395567           0.000016
            5              H       9.796660       4.838231       5.042275       0.132634       1.050928 0.75099539E+01  0.72376940E+02                                 1.686778                            1.586225      -1.131742       2.359930                    0.996712       3.379368       9.292011       0.505848       1.256387      -0.714108      -0.013961       0.022088      -0.033042       0.042126      -0.000313       0.006269      -0.008587      -0.001712       0.012428      -0.009732      -0.002597       0.012329              1.727788       1.327672      -0.109948       0.205309       1.850819      -0.315162       2.004873          -0.000001
            6              H       0.655340       5.613769      11.966575       0.132634       1.050928 0.75099501E+01  0.72376893E+02                                 1.686778                            1.586224      -1.131742       2.359931                    0.996712       3.379367       9.292007       0.505848       1.256387      -0.714108       0.013961      -0.022088      -0.033042       0.042126      -0.000313      -0.006269       0.008587      -0.001712       0.012428      -0.009732      -0.002597       0.012329              1.727788       1.327672      -0.109948      -0.205309       1.850818       0.315162       2.004873          -0.000001
            7              H       5.613769       9.796660       8.504425       0.132634       1.050927 0.75099460E+01  0.72376845E+02                                 1.686777                            1.586224      -1.131741       2.359931                    0.996712       3.379366       9.292004       0.505848       1.256387      -0.714108      -0.022088      -0.013961      -0.033042       0.042126       0.000313       0.008587       0.006269       0.001712       0.012428      -0.009732      -0.002597       0.012329              1.727787       1.850818       0.109948       0.315162       1.327672       0.205309       2.004872          -0.000001
            8              H       4.838231       0.655340       1.580125       0.132634       1.050928 0.75099495E+01  0.72376891E+02                                 1.686778                            1.586224      -1.131742       2.359931                    0.996712       3.379367       9.292009       0.505848       1.256387      -0.714108       0.022088       0.013961      -0.033042       0.042126       0.000313      -0.008587      -0.006269       0.001712       0.012428      -0.009732      -0.002597       0.012329              1.727788       1.850818       0.109948      -0.315162       1.327672      -0.205309       2.004873          -0.000001
            9              H       0.655340       4.838231       8.806325       0.132634       1.050928 0.75099539E+01  0.72376940E+02                                 1.686778                            1.586225      -1.131742       2.359930                    0.996712       3.379368       9.292011       0.505848       1.256387      -0.714108       0.013961       0.022088       0.033042       0.042126       0.000313       0.006269       0.008587      -0.001712       0.012428      -0.009732      -0.002597       0.012329              1.727788       1.327672       0.109948       0.205309       1.850819       0.315162       2.004873          -0.000001
           10              H       9.796660       5.613769       1.882025       0.132634       1.050928 0.75099526E+01  0.72376925E+02                                 1.686778                            1.586224      -1.131742       2.359931                    0.996712       3.379368       9.292011       0.505848       1.256387      -0.714108      -0.013961      -0.022088       0.033042       0.042126       0.000313      -0.006269      -0.008587      -0.001712       0.012427      -0.009732      -0.002597       0.012329              1.727788       1.327672       0.109948      -0.205309       1.850819      -0.315162       2.004873          -0.000001
           11              H       4.838231       9.796660       5.344175       0.132634       1.050928 0.75099492E+01  0.72376889E+02                                 1.686778                            1.586225      -1.131741       2.359931                    0.996712       3.379367       9.292010       0.505847       1.256388      -0.714108       0.022088      -0.013961       0.033042       0.042126      -0.000313       0.008587      -0.006269       0.001712       0.012428      -0.009732      -0.002597       0.012329              1.727788       1.850819      -0.109948       0.315162       1.327672      -0.205309       2.004873          -0.000001
           12              H       5.613769       0.655340      12.268475       0.132634       1.050928 0.75099495E+01  0.72376890E+02                                 1.686778                            1.586224      -1.131742       2.359931                    0.996712       3.379367       9.292009       0.505848       1.256387      -0.714108      -0.022088       0.013961       0.033042       0.042126      -0.000313      -0.008587       0.006269       0.001712       0.012428      -0.009732      -0.002597       0.012329              1.727788       1.850818      -0.109948      -0.315162       1.327672       0.205309       2.004873          -0.000001
           13              H       0.000000       1.384890       6.924300       0.095103       1.056610 0.78289521E+01  0.78045992E+02                                 1.824664                            1.716523      -1.523953       2.135675                    0.992056       4.210256      12.709730       0.435344       1.411325      -0.677595       0.000000      -0.029809      -0.000000       0.029809      -0.000000      -0.004109      -0.000000      -0.002524       0.003730      -0.004717       0.000641       0.004076              1.888676       1.432167      -0.000000       0.022281       2.539019       0.000000       1.694844           0.000000
           14              H       0.000000       9.067110       0.000000       0.095103       1.056609 0.78289473E+01  0.78045933E+02                                 1.824664                            1.716523      -1.523953       2.135675                    0.992056       4.210255      12.709727       0.435344       1.411325      -0.677595      -0.000000       0.029809       0.000000       0.029809      -0.000000       0.004109      -0.000000      -0.002524       0.003730      -0.004717       0.000641       0.004076              1.888676       1.432167       0.000000      -0.022281       2.539018      -0.000000       1.694843           0.000000
           15              H       9.067110       0.000000      10.386450       0.095103       1.056609 0.78289509E+01  0.78045977E+02                                 1.824664                            1.716523      -1.523953       2.135675                    0.992056       4.210256      12.709730       0.435344       1.411325      -0.677595       0.029809       0.000000      -0.000000       0.029809      -0.000000       0.000000      -0.004109       0.002524       0.003730      -0.004717       0.000641       0.004076              1.888676       2.539019      -0.000000      -0.000000       1.432167       0.022281       1.694844           0.000000
           16              H       1.384890       0.000000       3.462150       0.095103       1.056609 0.78289453E+01  0.78045912E+02                                 1.824664                            1.716523      -1.523953       2.135675                    0.992056       4.210255      12.709729       0.435343       1.411326      -0.677595      -0.029809       0.000000       0.000000       0.029809       0.000000       0.000000       0.004109       0.002524       0.003730      -0.004717       0.000641       0.004076              1.888676       2.539018      -0.000000       0.000000       1.432167      -0.022281       1.694843           0.000000
           17              C       9.719315       2.221050       4.557574       0.661968      22.217448 0.22095768E+03  0.44539321E+04                                 7.354956                            5.322225      -0.120267       2.031471                    0.999529      21.542426      60.293731       0.632067       0.480738      -1.011030      -0.020528      -0.034067      -0.042147       0.057951      -0.032785      -0.039682      -0.024900       0.154636      -0.233752      -0.101518      -0.027161       0.128679              8.856652       4.444635       1.048174       1.572377      10.420269       2.048011      11.705051          -0.000000
           18              C      10.098722       2.957916       5.770712      -0.031211      38.586420 0.41029762E+03  0.94159069E+04                                 9.784420                            6.657692       0.148233       2.062217                    0.999326      26.454381      72.800917       0.658815       0.405116      -1.081969       0.014054       0.025727       0.035508       0.046046      -0.002268      -0.004927      -0.012185      -0.009609      -0.027648      -0.016990       0.001553       0.015437             12.467889       5.436838       0.727154       2.848404      15.728888       3.417894      16.237941          -0.000000
           19              C      10.072592       4.365800       5.794254      -0.088300      34.871188 0.41427459E+03  0.96371457E+04                                 9.370483                            6.865211      -0.014003       1.977050                    0.999537      28.722870      82.538547       0.617156       0.426629      -1.056203       0.001099      -0.010864       0.012397       0.016521      -0.004024      -0.017767      -0.025345       0.079047      -0.029445      -0.052185       0.002299       0.049886             11.305817       5.055602       0.567567       1.774357      17.748177       2.697909      11.113672          -0.000004
           20              C       0.732685       8.230950      11.481874       0.661968      22.217450 0.22095769E+03  0.44539324E+04                                 7.354957                            5.322225      -0.120268       2.031471                    0.999529      21.542427      60.293737       0.632067       0.480738      -1.011030       0.020528       0.034067      -0.042148       0.057951      -0.032785       0.039682       0.024900       0.154636      -0.233752      -0.101518      -0.027161       0.128679              8.856652       4.444636       1.048174      -1.572377      10.420269      -2.048011      11.705052          -0.000000
           21              C       0.353278       7.494084      12.695012      -0.031211      38.586421 0.41029765E+03  0.94159075E+04                                 9.784420                            6.657692       0.148232       2.062217                    0.999326      26.454382      72.800919       0.658815       0.405116      -1.081969      -0.014054      -0.025727       0.035508       0.046046      -0.002268       0.004927       0.012185      -0.009609      -0.027648      -0.016989       0.001553       0.015437             12.467889       5.436838       0.727154      -2.848404      15.728887      -3.417894      16.237942          -0.000000
           22              C       0.379408       6.086200      12.718554      -0.088300      34.871182 0.41427453E+03  0.96371436E+04                                 9.370480                            6.865209      -0.014003       1.977050                    0.999537      28.722869      82.538531       0.617157       0.426629      -1.056203      -0.001099       0.010864       0.012397       0.016521      -0.004025       0.017767       0.025345       0.079047      -0.029445      -0.052185       0.002299       0.049886             11.305813       5.055601       0.567567      -1.774356      17.748170      -2.697909      11.113669          -0.000003
           23              C       8.230950       9.719315       8.019724       0.661968      22.217449 0.22095769E+03  0.44539322E+04                                 7.354956                            5.322225      -0.120268       2.031471                    0.999529      21.542426      60.293730       0.632067       0.480738      -1.011030       0.034067      -0.020528      -0.042148       0.057951       0.032785       0.024900      -0.039682      -0.154636      -0.233752      -0.101518      -0.027161       0.128679              8.856652      10.420268      -1.048174      -2.048011       4.444635       1.572377      11.705051          -0.000000
           24              C       7.494084      10.098722       9.232862      -0.031211      38.586417 0.41029761E+03  0.94159064E+04                                 9.784419                            6.657691       0.148232       2.062217                    0.999326      26.454381      72.800912       0.658815       0.405116      -1.081969      -0.025727       0.014054       0.035508       0.046046       0.002268       0.012185      -0.004927       0.009609      -0.027648      -0.016990       0.001553       0.015437             12.467887      15.728886      -0.727154      -3.417894       5.436838       2.848403      16.237939          -0.000000
           25              C       6.086200      10.072592       9.256404      -0.088300      34.871182 0.41427453E+03  0.96371438E+04                                 9.370481                            6.865209      -0.014002       1.977050                    0.999537      28.722868      82.538530       0.617157       0.426629      -1.056203       0.010864       0.001099       0.012397       0.016521       0.004024       0.025345      -0.017767      -0.079047      -0.029445      -0.052185       0.002299       0.049886             11.305814      17.748172      -0.567567      -2.697909       5.055601       1.774356      11.113669          -0.000003
           26              C       2.221050       0.732685       1.095424       0.661968      22.217450 0.22095769E+03  0.44539324E+04                                 7.354957                            5.322225      -0.120268       2.031471                    0.999529      21.542427      60.293735       0.632067       0.480738      -1.011030      -0.034067       0.020528      -0.042148       0.057951       0.032785      -0.024900       0.039682      -0.154636      -0.233752      -0.101518      -0.027161       0.128679              8.856652      10.420269      -1.048174       2.048011       4.444636      -1.572377      11.705052          -0.000000
           27              C       2.957916       0.353278       2.308562      -0.031211      38.586421 0.41029762E+03  0.94159069E+04                                 9.784421                            6.657692       0.148232       2.062217                    0.999326      26.454381      72.800919       0.658815       0.405116      -1.081969       0.025727      -0.014054       0.035508       0.046046       0.002268      -0.012185       0.004927       0.009609      -0.027648      -0.016990       0.001553       0.015437             12.467890      15.728888      -0.727154       3.417895       5.436839      -2.848404      16.237943          -0.000000
           28              C       4.365800       0.379408       2.332104      -0.088300      34.871190 0.41427463E+03  0.96371469E+04                                 9.370483                            6.865211      -0.014003       1.977050                    0.999537      28.722871      82.538550       0.617156       0.426629      -1.056203      -0.010864      -0.001099       0.012397       0.016521       0.004024      -0.025345       0.017767      -0.079047      -0.029445      -0.052185       0.002299       0.049886             11.305817      17.748177      -0.567567       2.697910       5.055602      -1.774357      11.113672          -0.000003
           29              C       0.732685       2.221050       9.291026       0.661968      22.217451 0.22095770E+03  0.44539327E+04                                 7.354957                            5.322226      -0.120268       2.031471                    0.999529      21.542428      60.293742       0.632067       0.480738      -1.011030       0.020528      -0.034067       0.042148       0.057951       0.032785      -0.039682       0.024900       0.154636      -0.233752      -0.101518      -0.027161       0.128679              8.856653       4.444636      -1.048174       1.572377      10.420270      -2.048012      11.705053          -0.000000
           30              C       0.353278       2.957916       8.077888      -0.031211      38.586427 0.41029770E+03  0.94159091E+04                                 9.784422                            6.657692       0.148232       2.062217                    0.999326      26.454384      72.800928       0.658815       0.405116      -1.081969      -0.014054       0.025727      -0.035508       0.046046       0.002268      -0.004927       0.012185      -0.009609      -0.027648      -0.016990       0.001553       0.015437             12.467891       5.436839      -0.727154       2.848404      15.728890      -3.417895      16.237943          -0.000000
           31              C       0.379408       4.365800       8.054346      -0.088300      34.871189 0.41427460E+03  0.96371460E+04                                 9.370482                            6.865210      -0.014003       1.977050                    0.999537      28.722871      82.538548       0.617156       0.426629      -1.056203      -0.001099      -0.010864      -0.012397       0.016521       0.004024      -0.017767       0.025345       0.079047      -0.029444      -0.052185       0.002299       0.049886             11.305817       5.055602      -0.567567       1.774357      17.748176      -2.697910      11.113671          -0.000004
           32              C       9.719315       8.230950       2.366726       0.661968      22.217448 0.22095768E+03  0.44539321E+04                                 7.354956                            5.322225      -0.120267       2.031471                    0.999529      21.542426      60.293731       0.632067       0.480738      -1.011030      -0.020528       0.034067       0.042147       0.057951       0.032785       0.039682      -0.024900       0.154636      -0.233752      -0.101518      -0.027161       0.128679              8.856652       4.444635      -1.048174      -1.572377      10.420269       2.048011      11.705051          -0.000000
           33              C      10.098722       7.494084       1.153588      -0.031211      38.586420 0.41029762E+03  0.94159070E+04                                 9.784421                            6.657692       0.148232       2.062217                    0.999326      26.454381      72.800919       0.658815       0.405116      -1.081969       0.014054      -0.025727      -0.035508       0.046046       0.002268       0.004927      -0.012185      -0.009609      -0.027648      -0.016990       0.001553       0.015437             12.467890       5.436839      -0.727154      -2.848404      15.728889       3.417894      16.237942          -0.000000
           34              C      10.072592       6.086200       1.130046      -0.088300      34.871192 0.41427465E+03  0.96371476E+04                                 9.370483                            6.865211      -0.014003       1.977050                    0.999537      28.722873      82.538554       0.617156       0.426629      -1.056203       0.001099       0.010864      -0.012397       0.016521       0.004024       0.017767      -0.025345       0.079047      -0.029445      -0.052185       0.002299       0.049886             11.305817       5.055602      -0.567567      -1.774357      17.748177       2.697910      11.113672          -0.000003
           35              C       2.221050       9.719315       5.828876       0.661968      22.217450 0.22095768E+03  0.44539323E+04                                 7.354957                            5.322225      -0.120268       2.031471                    0.999529      21.542427      60.293738       0.632067       0.480738      -1.011030      -0.034067      -0.020528       0.042148       0.057951      -0.032785       0.024900       0.039682      -0.154636      -0.233752      -0.101518      -0.027161       0.128679              8.856653      10.420270       1.048174      -2.048012       4.444636      -1.572377      11.705053          -0.000000
           36              C       2.957916      10.098722       4.615738      -0.031212      38.586431 0.41029772E+03  0.94159099E+04                                 9.784423                            6.657693       0.148232       2.062217                    0.999326      26.454385      72.800935       0.658815       0.405116      -1.081969       0.025727       0.014054      -0.035508       0.046046      -0.002268       0.012185       0.004927       0.009609      -0.027648      -0.016989       0.001553       0.015437             12.467893      15.728892       0.727154      -3.417896       5.436840      -2.848404      16.237946          -0.000000
           37              C       4.365800      10.072592       4.592196      -0.088301      34.871201 0.41427476E+03  0.96371509E+04                                 9.370485                            6.865212      -0.014003       1.977050                    0.999537      28.722876      82.538571       0.617156       0.426629      -1.056203      -0.010864       0.001099      -0.012397       0.016521      -0.004025       0.025345       0.017767      -0.079047      -0.029444      -0.052185       0.002299       0.049886             11.305820      17.748182       0.567567      -2.697911       5.055603      -1.774357      11.113675          -0.000003
           38              C       8.230950       0.732685      12.753176       0.661968      22.217448 0.22095768E+03  0.44539319E+04                                 7.354956                            5.322225      -0.120267       2.031471                    0.999529      21.542425      60.293726       0.632067       0.480738      -1.011030       0.034067       0.020528       0.042148       0.057951      -0.032785      -0.024900      -0.039682      -0.154636      -0.233752      -0.101518      -0.027161       0.128679              8.856651      10.420268       1.048174       2.048011       4.444635       1.572377      11.705051          -0.000000
           39              C       7.494084       0.353278      11.540038      -0.031211      38.586414 0.41029756E+03  0.94159050E+04                                 9.784419                            6.657691       0.148233       2.062217                    0.999326      26.454379      72.800907       0.658815       0.405116      -1.081969      -0.025727      -0.014054      -0.035508       0.046046      -0.002268      -0.012185      -0.004927       0.009609      -0.027648      -0.016990       0.001553       0.015437             12.467887      15.728886       0.727153       3.417893       5.436838       2.848403      16.237938          -0.000000
           40              C       6.086200       0.379408      11.516496      -0.088300      34.871187 0.41427459E+03  0.96371457E+04                                 9.370481                            6.865210      -0.014003       1.977050                    0.999537      28.722871      82.538542       0.617157       0.426629      -1.056203       0.010864      -0.001100      -0.012397       0.016521      -0.004024      -0.025345      -0.017767      -0.079047      -0.029445      -0.052185       0.002299       0.049886             11.305815      17.748174       0.567567       2.697909       5.055601       1.774356      11.113670          -0.000003
           41              C       0.000000       2.315118       6.924300      -0.119132      35.397266 0.44659914E+03  0.10652195E+05                                 9.580060                            7.211566      -0.175100       1.914356                    0.999493      30.176244      89.609956       0.588047       0.436689      -1.043550       0.000000       0.024685      -0.000000       0.024685      -0.000000      -0.036525       0.000000       0.044107      -0.121325      -0.054261      -0.001833       0.056094             11.165113       5.430642      -0.000000       2.754818      11.860290      -0.000000      16.204408          -0.000002
           42              C       0.000000       5.039954       6.924300      -0.021905      38.763032 0.40623560E+03  0.92830320E+04                                 9.810763                            6.602253       0.138840       2.059113                    0.999261      26.277775      71.743677       0.666126       0.402381      -1.085729       0.000000      -0.042371      -0.000000       0.042371      -0.000000       0.009031      -0.000000       0.058910      -0.010541      -0.027698      -0.005722       0.033420             12.958288       5.332107       0.000000       1.919619      22.206332      -0.000000      11.336425          -0.000001
           43              C       0.000000       6.566992       6.924300       0.677548      22.687061 0.22615374E+03  0.45707986E+04                                 7.477383                            5.386129      -0.087724       2.048914                    0.999069      21.198621      58.801373       0.629995       0.481040      -1.014065       0.000000       0.064218      -0.000000       0.064218      -0.000000      -0.084236       0.000000       0.130812       0.215477      -0.101319      -0.036195       0.137514              9.266717       6.165345       0.000000       2.343096      14.797525      -0.000000       6.837281          -0.000001
           44              C       0.000000       8.136882       0.000000      -0.119132      35.397262 0.44659909E+03  0.10652193E+05                                 9.580059                            7.211566      -0.175100       1.914356                    0.999493      30.176241      89.609942       0.588047       0.436689      -1.043550       0.000000      -0.024685       0.000000       0.024685      -0.000000       0.036525       0.000000       0.044107      -0.121326      -0.054261      -0.001833       0.056094             11.165112       5.430641       0.000000      -2.754818      11.860288      -0.000000      16.204406          -0.000002
           45              C       0.000000       5.412046       0.000000      -0.021905      38.763029 0.40623559E+03  0.92830314E+04                                 9.810761                            6.602253       0.138840       2.059113                    0.999261      26.277775      71.743671       0.666126       0.402381      -1.085729       0.000000       0.042371       0.000000       0.042371      -0.000000      -0.009031      -0.000000       0.058910      -0.010541      -0.027698      -0.005722       0.033420             12.958286       5.332107      -0.000000      -1.919618      22.206328       0.000000      11.336423          -0.000001
           46              C       0.000000       3.885008       0.000000       0.677548      22.687062 0.22615375E+03  0.45707988E+04                                 7.477383                            5.386129      -0.087723       2.048914                    0.999069      21.198621      58.801373       0.629995       0.481040      -1.014065       0.000000      -0.064218       0.000000       0.064218       0.000000       0.084236      -0.000000       0.130812       0.215477      -0.101319      -0.036195       0.137514              9.266717       6.165345      -0.000000      -2.343096      14.797525       0.000000       6.837282          -0.000000
           47              C       8.136882       0.000000      10.386450      -0.119132      35.397266 0.44659916E+03  0.10652195E+05                                 9.580059                            7.211566      -0.175100       1.914356                    0.999493      30.176244      89.609952       0.588047       0.436689      -1.043550      -0.024685       0.000000       0.000000       0.024685       0.000000      -0.000000      -0.036525      -0.044107      -0.121326      -0.054261      -0.001833       0.056094             11.165112      11.860289      -0.000000      -0.000000       5.430641       2.754818      16.204406          -0.000002
           48              C       5.412046       0.000000      10.386450      -0.021905      38.763037 0.40623568E+03  0.92830341E+04                                 9.810763                            6.602254       0.138839       2.059113                    0.999261      26.277778      71.743684       0.666126       0.402381      -1.085729       0.042371      -0.000000      -0.000000       0.042371      -0.000000       0.000000       0.009031      -0.058910      -0.010541      -0.027698      -0.005722       0.033420             12.958288      22.206333      -0.000000      -0.000000       5.332107       1.919619      11.336424          -0.000001
           49              C       3.885008       0.000000      10.386450       0.677548      22.687063 0.22615376E+03  0.45707989E+04                                 7.477383                            5.386129      -0.087724       2.048914                    0.999069      21.198622      58.801378       0.629995       0.481040      -1.014065      -0.064218      -0.000000       0.000000       0.064218       0.000000      -0.000000      -0.084236      -0.130812       0.215477      -0.101319      -0.036195       0.137514              9.266718      14.797526       0.000000       0.000000       6.165345       2.343096       6.837282          -0.000001
           50              C       2.315118       0.000000       3.462150      -0.119132      35.397269 0.44659920E+03  0.10652197E+05                                 9.580060                            7.211567      -0.175100       1.914356                    0.999493      30.176245      89.609961       0.588047       0.436689      -1.043550       0.024685       0.000000       0.000000       0.024685      -0.000000      -0.000000       0.036525      -0.044107      -0.121326      -0.054261      -0.001833       0.056094             11.165114      11.860290      -0.000000       0.000000       5.430642      -2.754819      16.204409          -0.000002
           51              C       5.039954       0.000000       3.462150      -0.021905      38.763032 0.40623560E+03  0.92830320E+04                                 9.810763                            6.602254       0.138840       2.059113                    0.999261      26.277775      71.743679       0.666126       0.402381      -1.085729      -0.042371      -0.000000      -0.000000       0.042371      -0.000000      -0.000000      -0.009031      -0.058910      -0.010541      -0.027698      -0.005722       0.033420             12.958289      22.206333       0.000000      -0.000000       5.332107      -1.919619      11.336425          -0.000001
           52              C       6.566992       0.000000       3.462150       0.677548      22.687062 0.22615375E+03  0.45707987E+04                                 7.477383                            5.386129      -0.087724       2.048914                    0.999069      21.198621      58.801374       0.629995       0.481040      -1.014065       0.064218      -0.000000      -0.000000       0.064218       0.000000      -0.000000       0.084236      -0.130812       0.215477      -0.101319      -0.036195       0.137514              9.266718      14.797526       0.000000      -0.000000       6.165345      -2.343096       6.837281          -0.000001
           53              O       9.581348       1.007573       4.578347      -0.740550      49.365649 0.77032730E+03  0.20325347E+05                                10.762763                            8.721549      -0.026432       1.984431                    0.996711      31.513989      87.696399       0.626903       0.370291      -1.126597       0.025955       0.092847       0.025839       0.099809      -0.022326      -0.031810      -0.001446       0.103430      -0.267322      -0.094719      -0.011062       0.105782             12.439126       7.848745       1.753996       0.771505      19.816588       1.607246       9.652045          -0.000000
           54              O       9.597026       2.870119       3.492617      -0.636741      35.032524 0.50597009E+03  0.11952794E+05                                 8.386920                            6.865849       0.621576       2.237649                    0.998602      27.948738      72.286270       0.742107       0.349377      -1.149373       0.006150       0.052675       0.052827       0.074854      -0.023989      -0.019945      -0.058281       0.069702       0.033164      -0.086651       0.036624       0.050026              9.468120       5.127280       0.060339       0.967422       8.524683      -2.070239      14.752398          -0.000003
           55              O       9.595981       7.097953       6.204173      -0.662074      38.104322 0.55055336E+03  0.13333398E+05                                 8.996682                            7.262726       0.232673       2.101652                    0.996947      28.899628      76.613029       0.703937       0.359278      -1.137101       0.014573      -0.077002       0.021386       0.081234      -0.029789      -0.031529      -0.012150       0.109942       0.165166      -0.092739       0.016810       0.075929             10.423333       7.885789      -3.494756       2.753213      13.746039      -3.876772       9.638171          -0.000002
           56              O       0.870652       9.444427      11.502647      -0.740550      49.365649 0.77032727E+03  0.20325347E+05                                10.762763                            8.721549      -0.026432       1.984431                    0.996711      31.513988      87.696398       0.626903       0.370291      -1.126597      -0.025955      -0.092847       0.025839       0.099809      -0.022326       0.031810       0.001446       0.103430      -0.267322      -0.094719      -0.011062       0.105782             12.439127       7.848745       1.753996      -0.771505      19.816589      -1.607245       9.652045          -0.000000
           57              O       0.854974       7.581881      10.416917      -0.636741      35.032529 0.50597018E+03  0.11952797E+05                                 8.386921                            6.865849       0.621575       2.237649                    0.998602      27.948741      72.286280       0.742107       0.349377      -1.149373      -0.006150      -0.052675       0.052827       0.074855      -0.023989       0.019945       0.058281       0.069702       0.033164      -0.086650       0.036624       0.050026              9.468121       5.127281       0.060339      -0.967422       8.524684       2.070240      14.752400          -0.000003
           58              O       0.856019       3.354047      13.128473      -0.662074      38.104321 0.55055333E+03  0.13333397E+05                                 8.996681                            7.262726       0.232673       2.101652                    0.996947      28.899628      76.613028       0.703937       0.359278      -1.137101      -0.014573       0.077002       0.021386       0.081234      -0.029789       0.031529       0.012150       0.109942       0.165166      -0.092739       0.016810       0.075929             10.423332       7.885789      -3.494756      -2.753213      13.746038       3.876772       9.638171          -0.000002
           59              O       9.444427       9.581348       8.040497      -0.740550      49.365650 0.77032732E+03  0.20325348E+05                                10.762763                            8.721550      -0.026432       1.984431                    0.996711      31.513989      87.696401       0.626903       0.370291      -1.126597      -0.092847       0.025955       0.025839       0.099809       0.022326       0.001446      -0.031810      -0.103430      -0.267322      -0.094719      -0.011062       0.105782             12.439127      19.816589      -1.753996      -1.607246       7.848745       0.771505       9.652046          -0.000000
           60              O       7.581881       9.597026       6.954767      -0.636741      35.032517 0.50596997E+03  0.11952791E+05                                 8.386918                            6.865847       0.621576       2.237649                    0.998602      27.948739      72.286266       0.742107       0.349377      -1.149374      -0.052675       0.006150       0.052827       0.074855       0.023989       0.058281      -0.019945      -0.069702       0.033164      -0.086651       0.036624       0.050026              9.468118       8.524681      -0.060339       2.070240       5.127279       0.967421      14.752393          -0.000003
           61              O       3.354047       9.595981       9.666323      -0.662074      38.104328 0.55055344E+03  0.13333400E+05                                 8.996683                            7.262726       0.232673       2.101652                    0.996947      28.899630      76.613037       0.703937       0.359278      -1.137101       0.077002       0.014573       0.021386       0.081234       0.029790       0.012150      -0.031529      -0.109942       0.165166      -0.092739       0.016810       0.075929             10.423334      13.746040       3.494756       3.876773       7.885790       2.753213       9.638172          -0.000002
           62              O       1.007573       0.870652       1.116197      -0.740550      49.365647 0.77032723E+03  0.20325345E+05                                10.762763                            8.721549      -0.026432       1.984431                    0.996711      31.513987      87.696395       0.626903       0.370291      -1.126597       0.092847      -0.025954       0.025839       0.099809       0.022326      -0.001447       0.031810      -0.103430      -0.267322      -0.094719      -0.011062       0.105782             12.439126      19.816589      -1.753996       1.607245       7.848745      -0.771505       9.652045          -0.000000
           63              O       2.870119       0.854974       0.030467      -0.636741      35.032530 0.50597019E+03  0.11952798E+05                                 8.386921                            6.865850       0.621575       2.237649                    0.998602      27.948741      72.286280       0.742107       0.349377      -1.149373       0.052675      -0.006150       0.052827       0.074855       0.023989      -0.058281       0.019945      -0.069702       0.033164      -0.086650       0.036624       0.050026              9.468122       8.524684      -0.060339      -2.070240       5.127281      -0.967422      14.752400          -0.000003
           64              O       7.097953       0.856019       2.742023      -0.662074      38.104328 0.55055346E+03  0.13333401E+05                                 8.996683                            7.262726       0.232673       2.101652                    0.996947      28.899630      76.613036       0.703937       0.359278      -1.137101      -0.077002      -0.014573       0.021386       0.081234       0.029789      -0.012150       0.031529      -0.109942       0.165166      -0.092739       0.016810       0.075929             10.423334      13.746041       3.494757      -3.876773       7.885790      -2.753213       9.638172          -0.000002
           65              O       0.870652       1.007573       9.270253      -0.740550      49.365655 0.77032739E+03  0.20325351E+05                                10.762764                            8.721550      -0.026432       1.984431                    0.996711      31.513990      87.696407       0.626903       0.370291      -1.126597      -0.025955       0.092847      -0.025839       0.099809       0.022326      -0.031810       0.001446       0.103430      -0.267321      -0.094719      -0.011062       0.105782             12.439128       7.848746      -1.753996       0.771505      19.816592      -1.607246       9.652047          -0.000000
           66              O       0.854974       2.870119      10.355983      -0.636741      35.032529 0.50597017E+03  0.11952797E+05                                 8.386920                            6.865849       0.621575       2.237649                    0.998602      27.948741      72.286279       0.742107       0.349377      -1.149373      -0.006150       0.052675      -0.052827       0.074855       0.023989      -0.019945       0.058281       0.069702       0.033164      -0.086650       0.036624       0.050026              9.468121       5.127281      -0.060339       0.967422       8.524684       2.070240      14.752399          -0.000002
           67              O       0.856019       7.097953       7.644427      -0.662074      38.104337 0.55055360E+03  0.13333405E+05                                 8.996684                            7.262727       0.232673       2.101652                    0.996947      28.899633      76.613048       0.703936       0.359278      -1.137101      -0.014573      -0.077002      -0.021387       0.081234       0.029790      -0.031529       0.012150       0.109942       0.165166      -0.092739       0.016810       0.075929             10.423336       7.885791       3.494757       2.753214      13.746044       3.876774       9.638173          -0.000002
           68              O       9.581348       9.444427       2.345953      -0.740550      49.365645 0.77032720E+03  0.20325344E+05                                10.762762                            8.721549      -0.026432       1.984431                    0.996711      31.513987      87.696392       0.626903       0.370291      -1.126597       0.025955      -0.092847      -0.025839       0.099809       0.022326       0.031810      -0.001446       0.103430      -0.267322      -0.094719      -0.011062       0.105782             12.439126       7.848745      -1.753996      -0.771504      19.816588       1.607245       9.652044          -0.000000
           69              O       9.597026       7.581881       3.431683      -0.636741      35.032526 0.50597013E+03  0.11952796E+05                                 8.386920                            6.865849       0.621576       2.237649                    0.998602      27.948740      72.286275       0.742107       0.349377      -1.149373       0.006150      -0.052675      -0.052827       0.074854       0.023989       0.019945      -0.058281       0.069702       0.033164      -0.086651       0.036624       0.050026              9.468121       5.127280      -0.060339      -0.967422       8.524683      -2.070240      14.752398          -0.000003
           70              O       9.595981       3.354047       0.720127      -0.662073      38.104323 0.55055337E+03  0.13333398E+05                                 8.996682                            7.262726       0.232673       2.101652                    0.996947      28.899628      76.613030       0.703937       0.359278      -1.137101       0.014573       0.077002      -0.021386       0.081234       0.029790       0.031529      -0.012150       0.109942       0.165166      -0.092739       0.016810       0.075929             10.423333       7.885789       3.494756      -2.753213      13.746039      -3.876772       9.638171          -0.000002
           71              O       1.007573       9.581348       5.808103      -0.740550      49.365651 0.77032731E+03  0.20325348E+05                                10.762763                            8.721549      -0.026432       1.984431                    0.996711      31.513989      87.696400       0.626903       0.370291      -1.126597       0.092847       0.025955      -0.025839       0.099809      -0.022326       0.001446       0.031810      -0.103430      -0.267322      -0.094719      -0.011062       0.105782             12.439127      19.816590       1.753996      -1.607246       7.848745      -0.771505       9.652046          -0.000000
           72              O       2.870119       9.597026       6.893833      -0.636741      35.032532 0.50597022E+03  0.11952798E+05                                 8.386921                            6.865850       0.621576       2.237649                    0.998602      27.948741      72.286281       0.742107       0.349377      -1.149373       0.052675       0.006150      -0.052827       0.074855      -0.023989       0.058281       0.019945      -0.069702       0.033164      -0.086650       0.036624       0.050026              9.468122       8.524684       0.060339       2.070240       5.127281      -0.967422      14.752401          -0.000003
           73              O       7.097953       9.595981       4.182277      -0.662074      38.104326 0.55055342E+03  0.13333400E+05                                 8.996682                            7.262726       0.232673       2.101652                    0.996947      28.899629      76.613033       0.703937       0.359278      -1.137101      -0.077002       0.014573      -0.021386       0.081234      -0.029789       0.012150       0.031529      -0.109942       0.165166      -0.092739       0.016810       0.075929             10.423334      13.746041      -3.494756       3.876772       7.885789      -2.753213       9.638171          -0.000002
           74              O       9.444427       0.870652      12.732403      -0.740550      49.365644 0.77032719E+03  0.20325344E+05                                10.762762                            8.721549      -0.026432       1.984431                    0.996711      31.513987      87.696391       0.626903       0.370291      -1.126597      -0.092847      -0.025955      -0.025839       0.099809      -0.022326      -0.001446      -0.031810      -0.103430      -0.267322      -0.094719      -0.011062       0.105782             12.439125      19.816587       1.753996       1.607245       7.848744       0.771504       9.652045          -0.000000
           75              O       7.581881       0.854974      -0.030467      -0.636741      35.032516 0.50596995E+03  0.11952790E+05                                 8.386918                            6.865848       0.621576       2.237649                    0.998602      27.948737      72.286262       0.742107       0.349377      -1.149373      -0.052675      -0.006150      -0.052827       0.074855      -0.023989      -0.058281      -0.019945      -0.069702       0.033164      -0.086650       0.036624       0.050026              9.468118       8.524681       0.060339      -2.070239       5.127279       0.967421      14.752394          -0.000002
           76              O       3.354047       0.856019      11.106577      -0.662074      38.104337 0.55055361E+03  0.13333405E+05                                 8.996684                            7.262728       0.232672       2.101652                    0.996947      28.899632      76.613048       0.703936       0.359278      -1.137101       0.077002      -0.014573      -0.021386       0.081234      -0.029790      -0.012150      -0.031529      -0.109942       0.165166      -0.092739       0.016810       0.075929             10.423337      13.746044      -3.494757      -3.876774       7.885791       2.753214       9.638174          -0.000002

******************************************************
Auxiliary information for the entire system
The total spin magnetic moment of the unit cell is   -0.000024
The total net atomic charge of the unit cell is   0.000010
Accuracy of reproducing the electrostatic potential in the unit cell:
  The inner radius (bohr) =    5.0000
  The outer radius (bohr) =   12.0000
  Valid grid points have density less than (e/(bohr^3)) =    0.0001
  The number of valid grid points were=       107264
  The rms potential error without charges in kcal/mol is=      1.87373
  The rms potential error with partial charges in kcal/mol is=      0.32526
  The RRMSE value at monopole order=      0.17359
  The rms potential error with partial charges and cloud penetration in kcal/mol is=      0.31878
  The RRMSE value at monopole order with cloud penetration is=      0.17013
  The rms potential error with partial charges and atomic dipoles in kcal/mol is=      0.42492
  The RRMSE value at dipole order=      0.22678
  The rms potential error with partial charges, atomic dipoles and cloud penetration in kcal/mol is=      0.40769
  The RRMSE value at dipole order with cloud penetration=      0.21758

******************************************************
The electron densities and ab initio electrostatic potential were computed in VASP using the PBE functional and
projector augmented wave method. See the main text of the journal article for a description of computational details.
The atomic charges, dipoles, and quadrupoles were computed with the DDEC6 method as described in
(a) T. A. Manz and N. Gabaldon Limas, RSC Adv. 6 (2016) 47771-47801 DOI: 10.1039/c6ra04656h
(b) N. Gabaldon Limas and T. A. Manz, RSC Adv. 8 (2018) 2678-2707 DOI: 10.1039/c7ra11829e.
For each atom in the material, the electron cloud parameters were fit to the spherically averaged atom-in-material
electron density using radial positions for which this density was between 10^-4 and 10^-2 electrons per cubic bohr.
The polarizabilities, dispersion coefficients, and quantum Drude oscillator (QDO) parameters were fit using the MCLF method.
The magnetic structure of the system was optimized in VASP from the default ferromagnetic initial guess using spin polarization.
The atomic spin moments (ASMs) were computed on this optimized magnetic structure using the DDEC6 partition as inputs
to the method of T. A. Manz and D. S. Sholl, J. Chem. Theory Comput. 7 (2011) 4146-4164 DOI: 10.1021/ct200539n.
The RMSE and RRMSE were computed using a uniform grid with Ewald summation.
