# Supplementary material for: A collection of forcefield precursors for metal–organic frameworks
Source: RSC Adv. 2019 Nov 13;9(63):36492–507. doi: 10.1039/c9ra07327b (PMC9075174; doi:10.1039/c9ra07327b)
Supplement: RA-009-C9RA07327B-s5562 [file RA-009-C9RA07327B-s5562.xyz]

  112
jmolscript: load "" {1 1 1} spacegroup "x,y,z" unitcell [{     10.334000     0.000000     0.000000 }, {      0.000000    11.672000     0.000000 }, {      0.000000     0.000000    20.341000 }]
Zn     1.577898     7.877083     0.233311     0.965709
Zn     4.811717     6.775946     0.145845     0.986747
Zn     3.589102     3.794917    10.403811     0.965709
Zn     0.355283     4.896054    10.316345     0.986747
Zn     8.756102     2.041083     9.937392     0.965756
Zn     5.522283     0.939946    10.024655     0.986739
Zn     6.744898     9.630917    20.107892     0.965756
Zn     9.978717    10.732054    20.195155     0.986739
H      0.662409     6.544490    16.718268     0.123205
H      4.546960     5.508017    16.435528     0.122027
H      0.359623     6.006411    14.470587     0.121022
H      4.256575     5.042304    14.189882     0.120947
H      2.522529    11.348686    20.080635     0.066351
H      1.619338    11.049882    17.932626     0.165375
H      3.184939    11.049882    17.863466     0.169991
H      2.396455     9.697098    17.786170     0.164511
H      4.504591     5.127510     6.547768     0.123205
H      0.620040     6.163983     6.265028     0.122027
H      4.807377     5.665589     4.300087     0.121023
H      0.910425     6.629696     4.019382     0.120947
H      2.644471     0.323314     9.910135     0.066351
H      3.547662     0.622118     7.762126     0.165375
H      1.982061     0.622118     7.692966     0.169992
H      2.770545     1.974902     7.615670     0.164511
H      9.671591     0.708490    13.793232     0.123204
H      5.787040    11.344017    14.075972     0.122027
H      9.974377     0.170411    16.040913     0.121024
H      6.077425    10.878304    16.321618     0.120948
H      7.811471     5.512686    10.430865     0.066353
H      8.714662     5.213882    12.578874     0.165376
H      7.149061     5.213882    12.648034     0.169993
H      7.937545     3.861098    12.725330     0.164509
H      5.829409    10.963510     3.622732     0.123204
H      9.713960     0.327983     3.905472     0.122027
H      5.526623    11.501589     5.870413     0.121023
H      9.423575     0.793696     6.151118     0.120948
H      7.689529     6.159314     0.260365     0.066353
H      6.786338     6.458118     2.408374     0.165376
H      8.351939     6.458118     2.477534     0.169993
H      7.563455     7.810902     2.554830     0.164509
C      2.855284     6.494301    18.228180     0.609450
C      2.646537     6.118462    16.791292    -0.026863
C      1.381656     6.246854    16.209336    -0.102545
C      3.715073     5.634074    16.036844    -0.107955
C      1.199777     5.928209    14.861135    -0.112863
C      3.538362     5.341107    14.699220    -0.100401
C      2.283814     5.494010    14.109331    -0.024249
C      2.120537     5.204545    12.628303     0.617028
C      3.746075     9.701766    20.085314     0.605609
C      2.480160    10.447607    19.697207     0.147024
C      2.414022    10.572498    18.179159    -0.517741
C      2.311716     5.177699     8.057680     0.609450
C      2.520463     5.553538     6.620792    -0.026863
C      3.785344     5.425146     6.038836    -0.102545
C      1.451927     6.037926     5.866344    -0.107955
C      3.967223     5.743791     4.690635    -0.112863
C      1.628638     6.330893     4.528720    -0.100401
C      2.883186     6.177990     3.938831    -0.024248
C      3.046463     6.467455     2.457803     0.617028
C      1.420925     1.970234     9.914814     0.605610
C      2.686840     1.224393     9.526707     0.147024
C      2.752978     1.099502     8.008659    -0.517741
C      7.478716     0.658301    12.283320     0.609458
C      7.687463     0.282462    13.720208    -0.026872
C      8.952344     0.410854    14.302164    -0.102546
C      6.618927    11.470074    14.474656    -0.107954
C      9.134223     0.092209    15.650365    -0.112864
C      6.795638    11.177107    15.812280    -0.100400
C      8.050186    11.330010    16.402169    -0.024240
C      8.213463    11.040545    17.883197     0.617025
C      6.587925     3.865766    10.426186     0.605597
C      7.853840     4.611607    10.814293     0.147022
C      7.919978     4.736498    12.332341    -0.517744
C      8.022284    11.013699     2.112820     0.609458
C      7.813537    11.389538     3.549708    -0.026872
C      6.548656    11.261146     4.131664    -0.102546
C      8.882073     0.201926     4.304156    -0.107955
C      6.366777    11.579791     5.479865    -0.112864
C      8.705362     0.494893     5.641780    -0.100400
C      7.450814     0.341990     6.231669    -0.024240
C      7.287537     0.631455     7.712697     0.617025
C      8.913075     7.806234     0.255686     0.605597
C      7.647160     7.060393     0.643793     0.147022
C      7.581022     6.935502     2.161841    -0.517744
O      1.824984     6.803609    18.896586    -0.564250
O      4.039561     6.463954    18.653307    -0.572815
O      0.979663     5.370287    12.136661    -0.565596
O      3.158070     4.857886    12.020921    -0.552432
O      3.621034     8.535033     0.200155    -0.581303
O      4.843546    10.274862    19.849968    -0.524674
O      1.336186     9.788840    20.223226    -0.631325
O      3.342016     4.868391     8.726086    -0.564250
O      1.127439     5.208046     8.482807    -0.572815
O      4.187337     6.301713     1.966161    -0.565596
O      2.008930     6.814114     1.850421    -0.552432
O      1.545966     3.136967    10.370655    -0.581303
O      0.323454     1.397138     9.679468    -0.524674
O      3.830814     1.883160    10.052726    -0.631325
O      8.509016     0.967609    11.614914    -0.564259
O      6.294439     0.627954    11.858193    -0.572808
O      9.354337    11.206287    18.374839    -0.565604
O      7.175930    10.693886    18.490579    -0.552445
O      6.712966     2.699033     9.970345    -0.581293
O      5.490454     4.438862    10.661532    -0.524654
O      8.997814     3.952840    10.288274    -0.631332
O      6.991984    10.704391     1.444414    -0.564259
O      9.206561    11.044046     1.687693    -0.572808
O      6.146663     0.465713     8.204339    -0.565604
O      8.325070     0.978114     8.320079    -0.552445
O      8.788034     8.972967    20.140845    -0.581293
O     10.010546     7.233138     0.491032    -0.524654
O      6.503186     7.719160     0.117774    -0.631332

The following XYZ coordinates are in angstroms. Other properties are in atomic units.
The sperically averaged electron density of each atom fit to a function of the form exp(a - br)
eigen_1, eigen_2 and eigen_3 are the three eigenvalues of traceless quadrupole moment tensor
  atom number  atomic symbol              X              Y              Z     net charge C6 coefficient C8 coefficient C10 coefficient fluctuating dipole atomic polarizability isotropic forcefield polarizability              a              b squared Pearson coefficient          <r^3>          <r^4>         wp_QDO          m_QDO          q_QDO       dipole_x       dipole_y       dipole_z         dipole            Qxy            Qxz            Qyz     Q(x^2-y^2)  Q(3z^2 - R^2)        eigen_1        eigen_2        eigen_3 static polarizability      alpha(xx)      alpha(xy)      alpha(xz)      alpha(yy)      alpha(yz)      alpha(zz) atomic spin moment
            1             Zn       1.577898       7.877083       0.233311       0.965709      88.712376 0.17270278E+04  0.54000344E+05                                16.536628                           13.830206       0.101390       1.910816                    0.998007      44.835215     122.318107       0.471650       0.415326      -1.130391      -0.032090      -0.019708       0.013862       0.040129       0.043323      -0.003896       0.006359      -0.039030       0.115969      -0.067271       0.027307       0.039963             19.697889      24.573943      -0.582319      -0.777024      16.389009      -2.297687      18.130715          -0.000000
            2             Zn       4.811717       6.775946       0.145845       0.986747      77.842778 0.14901275E+04  0.44886845E+05                                15.196737                           12.848784       0.218047       1.957439                    0.997943      43.543531     116.438881       0.489416       0.415463      -1.130773       0.023444      -0.012632      -0.008866       0.028068      -0.076621      -0.004296       0.000533      -0.101625      -0.033039      -0.086598      -0.010906       0.097503             17.873970      22.692872       2.551358       2.261700      12.360672      -0.092002      18.568367           0.000001
            3             Zn       3.589102       3.794917      10.403811       0.965709      88.712374 0.17270277E+04  0.54000342E+05                                16.536628                           13.830205       0.101390       1.910816                    0.998007      44.835215     122.318104       0.471650       0.415326      -1.130391       0.032090       0.019708       0.013862       0.040129       0.043323       0.003896      -0.006359      -0.039030       0.115969      -0.067271       0.027307       0.039963             19.697888      24.573942      -0.582319       0.777024      16.389008       2.297687      18.130715           0.000000
            4             Zn       0.355283       4.896054      10.316345       0.986747      77.842778 0.14901275E+04  0.44886845E+05                                15.196737                           12.848784       0.218047       1.957439                    0.997943      43.543532     116.438882       0.489416       0.415463      -1.130773      -0.023444       0.012632      -0.008866       0.028068      -0.076622       0.004296      -0.000533      -0.101626      -0.033039      -0.086598      -0.010905       0.097503             17.873970      22.692871       2.551358      -2.261700      12.360671       0.092002      18.568367           0.000001
            5             Zn       8.756102       2.041083       9.937392       0.965756      88.706917 0.17269545E+04  0.53997435E+05                                16.535997                           13.829924       0.101317       1.910815                    0.998007      44.833891     122.313455       0.471654       0.415327      -1.130391       0.032066      -0.019702      -0.013856       0.040105      -0.043332      -0.003810      -0.006331      -0.038974       0.116037      -0.067268       0.027284       0.039984             19.696941      24.572662       0.582168      -0.778468      16.388702       2.295214      18.129459           0.000000
            6             Zn       5.522283       0.939946      10.024655       0.986739      77.844480 0.14901674E+04  0.44888375E+05                                15.196990                           12.848986       0.218012       1.957425                    0.997943      43.543921     116.440582       0.489411       0.415465      -1.130771      -0.023442      -0.012633       0.008863       0.028065       0.076625      -0.004290      -0.000544      -0.101645      -0.033033      -0.086606      -0.010905       0.097511             17.874277      22.693261      -2.551389       2.261609      12.360845       0.092222      18.568724           0.000001
            7             Zn       6.744898       9.630917      20.107892       0.965756      88.706918 0.17269545E+04  0.53997435E+05                                16.535997                           13.829924       0.101317       1.910815                    0.998007      44.833891     122.313456       0.471654       0.415327      -1.130391      -0.032066       0.019702      -0.013856       0.040105      -0.043332       0.003810       0.006331      -0.038974       0.116037      -0.067268       0.027284       0.039984             19.696941      24.572662       0.582168       0.778468      16.388703      -2.295214      18.129460           0.000000
            8             Zn       9.978717      10.732054      20.195155       0.986739      77.844473 0.14901672E+04  0.44888368E+05                                15.196989                           12.848985       0.218012       1.957425                    0.997943      43.543920     116.440576       0.489411       0.415464      -1.130771       0.023442       0.012633       0.008863       0.028065       0.076625       0.004290       0.000544      -0.101645      -0.033033      -0.086606      -0.010905       0.097511             17.874275      22.693259      -2.551388      -2.261608      12.360844      -0.092222      18.568722           0.000001
            9              H       0.662409       6.544490      16.718268       0.123205       1.083737 0.77164208E+01  0.73764455E+02                                 1.633834                            1.542067      -0.924181       2.446673                    0.998921       3.172971       8.275983       0.554438       1.155638      -0.740143      -0.034253       0.011590       0.020672       0.041653      -0.007544      -0.003121       0.004289       0.029246      -0.009222      -0.015873      -0.002880       0.018753              1.673965       1.808345      -0.216042      -0.328779       1.425159       0.255781       1.788390           0.000001
           10              H       4.546960       5.508017      16.435528       0.122027       1.128500 0.81730273E+01  0.79070466E+02                                 1.663326                            1.575933      -0.932601       2.441022                    0.998737       3.200117       8.331379       0.555586       1.139525      -0.744529       0.036852      -0.007021       0.013644       0.039919      -0.009194       0.000437       0.002338       0.028188      -0.006898      -0.016084      -0.001896       0.017980              1.686462       1.996725      -0.101754       0.322402       1.363164       0.047997       1.699495           0.000001
           11              H       0.359623       6.006411      14.470587       0.121022       1.068161 0.75405245E+01  0.71838402E+02                                 1.627617                            1.530294      -0.907473       2.451426                    0.998974       3.224616       8.461544       0.552041       1.164607      -0.736968      -0.036304       0.004119      -0.013415       0.038922      -0.006690      -0.001160       0.004045       0.028121      -0.007429      -0.015397      -0.001627       0.017024              1.665328       2.016244      -0.024171       0.368410       1.313210       0.077397       1.666529           0.000000
           12              H       4.256575       5.042304      14.189882       0.120947       1.051208 0.73390799E+01  0.69751935E+02                                 1.637978                            1.530428      -0.889227       2.460955                    0.999179       3.254645       8.652861       0.538488       1.196783      -0.728770       0.032853      -0.012196      -0.019998       0.040349      -0.008845      -0.001588       0.003655       0.024172      -0.005574      -0.014750      -0.001548       0.016298              1.694097       1.864789      -0.239973      -0.381954       1.396263       0.250436       1.821240          -0.000000
           13              H       2.522529      11.348686      20.080635       0.066351       1.349040 0.10804002E+02  0.11124698E+03                                 1.834300                            1.776951      -0.719622       2.508896                    0.999129       3.456967       9.062283       0.542757       1.095967      -0.757428      -0.003309       0.046513       0.015519       0.049145       0.001742      -0.003739       0.003279      -0.013847       0.012734      -0.010453       0.002534       0.007920              1.853774       1.638431       0.002288       0.015181       2.253809       0.313588       1.669081           0.000002
           14              H       1.619338      11.049882      17.932626       0.165375       0.962860 0.66812283E+01  0.62008066E+02                                 1.547159                            1.457310      -0.981110       2.426954                    0.998819       3.120975       8.191661       0.553650       1.192007      -0.729711      -0.012482       0.006168      -0.001248       0.013979      -0.003337       0.000907       0.000676      -0.004900       0.009789      -0.005907       0.002469       0.003438              1.600917       1.996672      -0.386512       0.230913       1.450272      -0.156929       1.355805          -0.000000
           15              H       3.184939      11.049882      17.863466       0.169991       0.928229 0.64949038E+01  0.59260884E+02                                 1.457011                            1.397944      -0.880344       2.477790                    0.999673       2.928639       7.377682       0.594939       1.128335      -0.747199       0.013596       0.007756      -0.001033       0.015687       0.004306      -0.002894       0.000337       0.001330       0.002954      -0.005592       0.000617       0.004975              1.484453       1.755606       0.295673      -0.208472       1.377971      -0.162002       1.319782           0.000000
           16              H       2.396455       9.697098      17.786170       0.164511       0.947200 0.71253701E+01  0.67736630E+02                                 1.587929                            1.555375      -0.803206       2.516313                    0.999591       3.177779       8.662490       0.506053       1.273192      -0.712132      -0.001393      -0.014683      -0.001249       0.014802      -0.002178       0.000088      -0.001453      -0.007675       0.000120      -0.004452      -0.000368       0.004820              1.594647       1.327451      -0.014439       0.013142       1.992566       0.277757       1.463922           0.000001
           17              H       4.504591       5.127510       6.547768       0.123205       1.083737 0.77164217E+01  0.73764470E+02                                 1.633835                            1.542068      -0.924181       2.446673                    0.998921       3.172971       8.275985       0.554438       1.155639      -0.740143       0.034253      -0.011590       0.020672       0.041653      -0.007544       0.003121      -0.004289       0.029246      -0.009222      -0.015873      -0.002880       0.018753              1.673965       1.808346      -0.216042       0.328779       1.425160      -0.255781       1.788390           0.000001
           18              H       0.620040       6.163983       6.265028       0.122027       1.128500 0.81730241E+01  0.79070429E+02                                 1.663326                            1.575933      -0.932601       2.441023                    0.998737       3.200116       8.331377       0.555585       1.139525      -0.744529      -0.036852       0.007021       0.013645       0.039919      -0.009194      -0.000437      -0.002338       0.028188      -0.006898      -0.016084      -0.001896       0.017980              1.686462       1.996725      -0.101754      -0.322402       1.363164      -0.047997       1.699495           0.000001
           19              H       4.807377       5.665589       4.300087       0.121023       1.068160 0.75405232E+01  0.71838385E+02                                 1.627616                            1.530293      -0.907473       2.451426                    0.998974       3.224616       8.461543       0.552042       1.164606      -0.736968       0.036304      -0.004119      -0.013415       0.038922      -0.006690       0.001160      -0.004045       0.028121      -0.007429      -0.015397      -0.001627       0.017024              1.665327       2.016243      -0.024171      -0.368410       1.313209      -0.077397       1.666528           0.000000
           20              H       0.910425       6.629696       4.019382       0.120947       1.051208 0.73390839E+01  0.69751978E+02                                 1.637978                            1.530428      -0.889228       2.460955                    0.999179       3.254646       8.652862       0.538488       1.196782      -0.728770      -0.032853       0.012196      -0.019998       0.040349      -0.008845       0.001588      -0.003655       0.024172      -0.005574      -0.014750      -0.001548       0.016298              1.694097       1.864788      -0.239973       0.381954       1.396263      -0.250436       1.821240           0.000000
           21              H       2.644471       0.323314       9.910135       0.066351       1.349040 0.10804006E+02  0.11124704E+03                                 1.834301                            1.776951      -0.719623       2.508896                    0.999129       3.456967       9.062285       0.542756       1.095967      -0.757428       0.003309      -0.046513       0.015519       0.049145       0.001741       0.003739      -0.003279      -0.013847       0.012734      -0.010453       0.002534       0.007920              1.853775       1.638432       0.002288      -0.015181       2.253810      -0.313588       1.669081           0.000002
           22              H       3.547662       0.622118       7.762126       0.165375       0.962859 0.66812231E+01  0.62008009E+02                                 1.547159                            1.457310      -0.981110       2.426955                    0.998819       3.120974       8.191659       0.553650       1.192008      -0.729711       0.012482      -0.006168      -0.001248       0.013979      -0.003337      -0.000907      -0.000676      -0.004900       0.009789      -0.005907       0.002469       0.003438              1.600916       1.996672      -0.386512      -0.230913       1.450272       0.156929       1.355805          -0.000000
           23              H       1.982061       0.622118       7.692966       0.169992       0.928229 0.64949021E+01  0.59260871E+02                                 1.457011                            1.397944      -0.880343       2.477791                    0.999673       2.928638       7.377682       0.594939       1.128336      -0.747199      -0.013596      -0.007756      -0.001033       0.015687       0.004306       0.002894      -0.000337       0.001330       0.002954      -0.005592       0.000617       0.004975              1.484453       1.755606       0.295673       0.208472       1.377971       0.162002       1.319782           0.000000
           24              H       2.770545       1.974902       7.615670       0.164511       0.947200 0.71253687E+01  0.67736615E+02                                 1.587929                            1.555375      -0.803207       2.516313                    0.999591       3.177779       8.662491       0.506053       1.273192      -0.712132       0.001393       0.014683      -0.001249       0.014802      -0.002178      -0.000088       0.001453      -0.007675       0.000120      -0.004452      -0.000368       0.004820              1.594647       1.327451      -0.014439      -0.013142       1.992566      -0.277757       1.463922           0.000001
           25              H       9.671591       0.708490      13.793232       0.123204       1.083736 0.77164102E+01  0.73764342E+02                                 1.633834                            1.542068      -0.924160       2.446682                    0.998921       3.172970       8.275985       0.554437       1.155641      -0.740142       0.034253       0.011590      -0.020673       0.041653       0.007544      -0.003121      -0.004289       0.029246      -0.009219      -0.015874      -0.002879       0.018752              1.673964       1.808343       0.216041      -0.328778       1.425159      -0.255781       1.788390           0.000001
           26              H       5.787040      11.344017      14.075972       0.122027       1.128496 0.81729925E+01  0.79070030E+02                                 1.663321                            1.575928      -0.932594       2.441025                    0.998737       3.200113       8.331358       0.555587       1.139523      -0.744530      -0.036852      -0.007021      -0.013644       0.039919       0.009194       0.000437      -0.002338       0.028188      -0.006897      -0.016084      -0.001896       0.017980              1.686457       1.996720       0.101755       0.322399       1.363161      -0.047997       1.699489           0.000001
           27              H       9.974377       0.170411      16.040913       0.121024       1.068163 0.75405441E+01  0.71838658E+02                                 1.627621                            1.530297      -0.907479       2.451424                    0.998974       3.224619       8.461564       0.552040       1.164609      -0.736968       0.036304       0.004119       0.013416       0.038922       0.006690      -0.001160      -0.004045       0.028121      -0.007429      -0.015397      -0.001627       0.017024              1.665331       2.016248       0.024169       0.368413       1.313212      -0.077398       1.666534           0.000000
           28              H       6.077425      10.878304      16.321618       0.120948       1.051210 0.73390980E+01  0.69752139E+02                                 1.637979                            1.530429      -0.889235       2.460952                    0.999179       3.254646       8.652861       0.538489       1.196781      -0.728770      -0.032853      -0.012197       0.019998       0.040349       0.008845      -0.001589      -0.003655       0.024172      -0.005578      -0.014749      -0.001549       0.016298              1.694099       1.864793       0.239975      -0.381955       1.396264      -0.250435       1.821239          -0.000000
           29              H       7.811471       5.512686      10.430865       0.066353       1.349020 0.10803778E+02  0.11124409E+03                                 1.834282                            1.776932      -0.719617       2.508902                    0.999129       3.456934       9.062168       0.542760       1.095967      -0.757428       0.003308       0.046514      -0.015520       0.049146      -0.001742      -0.003739      -0.003279      -0.013846       0.012734      -0.010453       0.002534       0.007919              1.853756       1.638415      -0.002289       0.015183       2.253786      -0.313588       1.669066           0.000002
           30              H       8.714662       5.213882      12.578874       0.165376       0.962848 0.66811383E+01  0.62007056E+02                                 1.547152                            1.457304      -0.981098       2.426962                    0.998819       3.120959       8.191622       0.553649       1.192013      -0.729709       0.012482       0.006168       0.001249       0.013979       0.003337       0.000907      -0.000676      -0.004900       0.009789      -0.005907       0.002469       0.003438              1.600908       1.996662       0.386509       0.230910       1.450266       0.156927       1.355796          -0.000000
           31              H       7.149061       5.213882      12.648034       0.169993       0.928224 0.64948637E+01  0.59260440E+02                                 1.457007                            1.397941      -0.880350       2.477789                    0.999673       2.928632       7.377665       0.594939       1.128337      -0.747199      -0.013596       0.007757       0.001033       0.015687      -0.004306      -0.002894      -0.000337       0.001330       0.002955      -0.005592       0.000618       0.004975              1.484448       1.755601      -0.295672      -0.208469       1.377968       0.162000       1.319775           0.000000
           32              H       7.937545       3.861098      12.725330       0.164509       0.947219 0.71255695E+01  0.67739063E+02                                 1.587955                            1.555400      -0.803198       2.516315                    0.999591       3.177826       8.662679       0.506047       1.273198      -0.712130       0.001392      -0.014682       0.001250       0.014801       0.002178       0.000088       0.001453      -0.007675       0.000121      -0.004452      -0.000368       0.004819              1.594672       1.327472       0.014438       0.013143       1.992601      -0.277761       1.463944           0.000001
           33              H       5.829409      10.963510       3.622732       0.123204       1.083736 0.77164150E+01  0.73764404E+02                                 1.633835                            1.542068      -0.924161       2.446682                    0.998921       3.172971       8.275990       0.554437       1.155641      -0.740142      -0.034253      -0.011590      -0.020673       0.041653       0.007544       0.003121       0.004289       0.029246      -0.009219      -0.015874      -0.002879       0.018752              1.673965       1.808344       0.216041       0.328778       1.425160       0.255782       1.788391           0.000001
           34              H       9.713960       0.327983       3.905472       0.122027       1.128496 0.81729875E+01  0.79069969E+02                                 1.663320                            1.575928      -0.932594       2.441026                    0.998737       3.200112       8.331355       0.555587       1.139523      -0.744530       0.036852       0.007022      -0.013644       0.039919       0.009194      -0.000437       0.002338       0.028188      -0.006897      -0.016084      -0.001896       0.017980              1.686456       1.996720       0.101755      -0.322399       1.363161       0.047997       1.699488           0.000001
           35              H       5.526623      11.501589       5.870413       0.121023       1.068163 0.75405467E+01  0.71838686E+02                                 1.627621                            1.530297      -0.907479       2.451423                    0.998974       3.224620       8.461566       0.552040       1.164609      -0.736968      -0.036304      -0.004119       0.013416       0.038922       0.006690       0.001160       0.004045       0.028121      -0.007429      -0.015397      -0.001627       0.017024              1.665332       2.016248       0.024169      -0.368413       1.313212       0.077398       1.666535           0.000000
           36              H       9.423575       0.793696       6.151118       0.120948       1.051210 0.73390980E+01  0.69752141E+02                                 1.637979                            1.530429      -0.889235       2.460952                    0.999179       3.254646       8.652862       0.538488       1.196781      -0.728770       0.032853       0.012197       0.019998       0.040348       0.008845       0.001589       0.003655       0.024172      -0.005578      -0.014749      -0.001549       0.016298              1.694099       1.864793       0.239975       0.381956       1.396264       0.250435       1.821239          -0.000000
           37              H       7.689529       6.159314       0.260365       0.066353       1.349020 0.10803784E+02  0.11124417E+03                                 1.834283                            1.776933      -0.719617       2.508902                    0.999129       3.456934       9.062170       0.542759       1.095967      -0.757428      -0.003308      -0.046514      -0.015520       0.049146      -0.001742       0.003739       0.003279      -0.013846       0.012734      -0.010453       0.002534       0.007919              1.853757       1.638416      -0.002289      -0.015183       2.253787       0.313588       1.669067           0.000002
           38              H       6.786338       6.458118       2.408374       0.165376       0.962848 0.66811382E+01  0.62007057E+02                                 1.547152                            1.457304      -0.981098       2.426962                    0.998819       3.120959       8.191623       0.553649       1.192013      -0.729709      -0.012482      -0.006168       0.001249       0.013979       0.003337      -0.000907       0.000676      -0.004900       0.009789      -0.005907       0.002469       0.003438              1.600908       1.996662       0.386509      -0.230910       1.450266      -0.156927       1.355796          -0.000000
           39              H       8.351939       6.458118       2.477534       0.169993       0.928224 0.64948651E+01  0.59260458E+02                                 1.457007                            1.397941      -0.880350       2.477789                    0.999673       2.928632       7.377666       0.594939       1.128337      -0.747199       0.013596      -0.007757       0.001033       0.015687      -0.004306       0.002894       0.000337       0.001330       0.002955      -0.005592       0.000618       0.004975              1.484449       1.755601      -0.295672       0.208469       1.377969      -0.162000       1.319776           0.000000
           40              H       7.563455       7.810902       2.554830       0.164509       0.947219 0.71255694E+01  0.67739063E+02                                 1.587955                            1.555400      -0.803198       2.516315                    0.999591       3.177826       8.662680       0.506046       1.273198      -0.712130      -0.001392       0.014682       0.001250       0.014801       0.002178      -0.000088      -0.001453      -0.007675       0.000121      -0.004452      -0.000368       0.004819              1.594672       1.327472       0.014438      -0.013143       1.992602       0.277762       1.463944           0.000001
           41              C       2.855284       6.494301      18.228180       0.609450      25.280733 0.25770949E+03  0.53661709E+04                                 7.966109                            5.697838      -0.067973       2.032084                    0.999480      22.289005      62.173670       0.622660       0.472412      -1.021566       0.016657       0.012727       0.062717       0.066127       0.023462      -0.014197      -0.042527      -0.111999      -0.203491      -0.079760      -0.026272       0.106031              9.958226       9.282750      -0.393902       0.874123       5.854552       3.809243      14.737375           0.000003
           42              C       2.646537       6.118462      16.791292      -0.026863      39.194240 0.44206328E+03  0.10342027E+05                                 9.980374                            6.945143      -0.002760       2.001656                    0.999313      27.263363      75.901904       0.639846       0.409175      -1.078626      -0.005197      -0.014444      -0.047071       0.049511       0.003050      -0.002164      -0.003241       0.020284       0.004386      -0.011960       0.001324       0.010636             12.972822      10.210743      -0.706885       1.409580       7.364029       5.682033      21.343692           0.000001
           43              C       1.381656       6.246854      16.209336      -0.102545      33.803352 0.42325575E+03  0.98839884E+04                                 9.108774                            6.891343       0.015183       1.976402                    0.999610      29.118144      83.420606       0.623362       0.420762      -1.061477       0.011563      -0.012154      -0.017359       0.024140      -0.012719      -0.019865       0.000150       0.034677      -0.042371      -0.024500      -0.011340       0.035840             10.762287       9.573255      -0.478655       1.722329       6.197169       3.701135      16.516436           0.000001
           44              C       3.715073       5.634074      16.036844      -0.107955      34.003806 0.41641278E+03  0.96926616E+04                                 9.151467                            6.839124       0.017201       1.977591                    0.999648      29.123028      83.524675       0.624711       0.421219      -1.060311      -0.017856       0.001037      -0.012478       0.021809      -0.004883       0.008509      -0.005691       0.036326      -0.059849      -0.023022      -0.007450       0.030472             10.901284       9.095918      -1.202036       0.025729       6.516468       4.075547      17.091466           0.000002
           45              C       1.199777       5.928209      14.861135      -0.112863      34.588699 0.42671024E+03  0.99891140E+04                                 9.255916                            6.927244       0.023234       1.977478                    0.999640      29.294894      84.145002       0.620430       0.421715      -1.060432       0.015814       0.000277       0.016700       0.023001      -0.006197       0.007275      -0.005464       0.042763      -0.049838      -0.020703      -0.011186       0.031889             11.017312       9.611122      -0.841038       0.356460       6.413548       4.062496      17.027264           0.000001
           46              C       3.538362       5.341107      14.699220      -0.100401      34.160359 0.41971465E+03  0.97907512E+04                                 9.195487                            6.881107       0.016335       1.978848                    0.999692      29.059473      83.486504       0.620655       0.423052      -1.058952      -0.013629       0.010496       0.013776       0.022038      -0.013461      -0.018578      -0.001117       0.022588      -0.044204      -0.025280      -0.005764       0.031044             10.901044       9.724358      -0.746232       1.342865       6.061221       3.505614      16.917553           0.000001
           47              C       2.283814       5.494010      14.109331      -0.024249      38.544648 0.43831086E+03  0.10226949E+05                                 9.846228                            6.906212       0.011544       2.006789                    0.999320      27.165781      75.397920       0.643300       0.408065      -1.079935       0.008147       0.010842       0.046525       0.048461       0.001542       0.000258       0.000806       0.006908      -0.004100      -0.003372      -0.001125       0.004497             12.649897      10.316000      -0.887154       0.985066       6.635237       4.722304      20.998456           0.000001
           48              C       2.120537       5.204545      12.628303       0.617028      25.450826 0.24969875E+03  0.51536555E+04                                 7.961763                            5.596141      -0.046264       2.043485                    0.999427      21.974807      60.840861       0.630979       0.470319      -1.023659      -0.013669      -0.007667      -0.066891       0.068703       0.038635      -0.012941      -0.033473      -0.117989      -0.235465      -0.085202      -0.031133       0.116335              9.948997       9.750254      -0.902432       0.599583       5.428372       3.174733      14.668365           0.000003
           49              C       3.746075       9.701766      20.085314       0.605609      23.010217 0.24312921E+03  0.49895637E+04                                 7.488402                            5.562477       0.096376       2.109256                    0.999606      21.513139      59.581740       0.625389       0.477233      -1.018942       0.060734      -0.049781       0.023810       0.082060       0.010543      -0.007016       0.056986      -0.032199       0.353978      -0.082166      -0.054024       0.136190              9.029009      13.788862       0.737629       0.472478       8.362520      -1.750162       4.935646           0.000001
           50              C       2.480160      10.447607      19.697207       0.147024      24.341638 0.34018836E+03  0.74898245E+04                                 7.268194                            6.080472      -0.026647       2.022073                    0.999016      25.006373      68.597485       0.682602       0.407555      -1.074557      -0.120137      -0.037369      -0.046769       0.134226       0.047045      -0.028043      -0.010240      -0.025115       0.066763      -0.063061       0.006013       0.057048              8.279267      10.878266      -0.553141       0.088531       6.714020      -0.737731       7.245516           0.000000
           51              C       2.414022      10.572498      18.179159      -0.517741      26.149887 0.43762061E+03  0.10294975E+05                                 7.471696                            6.798220       0.254674       2.036190                    0.998824      32.031227      91.810470       0.657438       0.396026      -1.078734      -0.005797      -0.008352       0.072959       0.073664       0.008545      -0.005727      -0.005167      -0.018270       0.136396      -0.035390      -0.011062       0.046452              7.813782       8.016461      -0.350799       0.311148       6.781718      -0.997873       8.643167          -0.000002
           52              C       2.311716       5.177699       8.057680       0.609450      25.280733 0.25770949E+03  0.53661709E+04                                 7.966109                            5.697838      -0.067973       2.032084                    0.999480      22.289005      62.173672       0.622660       0.472412      -1.021566      -0.016657      -0.012727       0.062717       0.066127       0.023462       0.014197       0.042527      -0.112000      -0.203490      -0.079760      -0.026272       0.106031              9.958226       9.282750      -0.393902      -0.874123       5.854552      -3.809243      14.737375           0.000003
           53              C       2.520463       5.553538       6.620792      -0.026863      39.194245 0.44206334E+03  0.10342029E+05                                 9.980375                            6.945143      -0.002761       2.001656                    0.999313      27.263365      75.901913       0.639846       0.409175      -1.078626       0.005197       0.014444      -0.047071       0.049511       0.003050       0.002164       0.003241       0.020284       0.004386      -0.011960       0.001324       0.010636             12.972823      10.210745      -0.706885      -1.409580       7.364030      -5.682034      21.343695           0.000001
           54              C       3.785344       5.425146       6.038836      -0.102545      33.803356 0.42325579E+03  0.98839899E+04                                 9.108775                            6.891343       0.015182       1.976402                    0.999610      29.118146      83.420616       0.623362       0.420762      -1.061477      -0.011563       0.012154      -0.017359       0.024140      -0.012719       0.019865      -0.000150       0.034677      -0.042371      -0.024500      -0.011340       0.035840             10.762288       9.573256      -0.478656      -1.722329       6.197170      -3.701135      16.516437           0.000002
           55              C       1.451927       6.037926       5.866344      -0.107955      34.003808 0.41641281E+03  0.96926624E+04                                 9.151467                            6.839124       0.017201       1.977591                    0.999648      29.123029      83.524677       0.624711       0.421219      -1.060311       0.017856      -0.001037      -0.012478       0.021809      -0.004883      -0.008509       0.005691       0.036326      -0.059849      -0.023022      -0.007450       0.030472             10.901284       9.095918      -1.202036      -0.025728       6.516468      -4.075547      17.091465           0.000002
           56              C       3.967223       5.743791       4.690635      -0.112863      34.588707 0.42671035E+03  0.99891174E+04                                 9.255918                            6.927245       0.023233       1.977478                    0.999640      29.294897      84.145017       0.620430       0.421715      -1.060432      -0.015814      -0.000277       0.016700       0.023001      -0.006197      -0.007275       0.005464       0.042763      -0.049838      -0.020704      -0.011186       0.031889             11.017314       9.611124      -0.841038      -0.356460       6.413550      -4.062497      17.027269           0.000001
           57              C       1.628638       6.330893       4.528720      -0.100401      34.160355 0.41971460E+03  0.97907497E+04                                 9.195487                            6.881107       0.016336       1.978849                    0.999692      29.059472      83.486498       0.620655       0.423052      -1.058952       0.013629      -0.010496       0.013776       0.022038      -0.013461       0.018578       0.001117       0.022588      -0.044204      -0.025280      -0.005764       0.031044             10.901043       9.724357      -0.746232      -1.342864       6.061221      -3.505614      16.917551           0.000001
           58              C       2.883186       6.177990       3.938831      -0.024248      38.544643 0.43831081E+03  0.10226947E+05                                 9.846227                            6.906212       0.011544       2.006789                    0.999320      27.165779      75.397913       0.643300       0.408065      -1.079935      -0.008147      -0.010843       0.046525       0.048461       0.001542      -0.000258      -0.000806       0.006908      -0.004100      -0.003372      -0.001125       0.004497             12.649896      10.315999      -0.887153      -0.985066       6.635236      -4.722304      20.998453           0.000001
           59              C       3.046463       6.467455       2.457803       0.617028      25.450826 0.24969875E+03  0.51536556E+04                                 7.961763                            5.596141      -0.046264       2.043485                    0.999427      21.974807      60.840859       0.630979       0.470319      -1.023659       0.013669       0.007667      -0.066891       0.068703       0.038635       0.012941       0.033473      -0.117989      -0.235465      -0.085202      -0.031133       0.116335              9.948997       9.750254      -0.902432      -0.599583       5.428372      -3.174733      14.668364           0.000003
           60              C       1.420925       1.970234       9.914814       0.605610      23.010216 0.24312919E+03  0.49895634E+04                                 7.488402                            5.562477       0.096376       2.109256                    0.999606      21.513138      59.581739       0.625389       0.477233      -1.018942      -0.060734       0.049781       0.023810       0.082060       0.010543       0.007016      -0.056986      -0.032199       0.353978      -0.082166      -0.054024       0.136190              9.029009      13.788862       0.737629      -0.472478       8.362520       1.750162       4.935646           0.000001
           61              C       2.686840       1.224393       9.526707       0.147024      24.341637 0.34018834E+03  0.74898241E+04                                 7.268194                            6.080472      -0.026647       2.022073                    0.999016      25.006373      68.597487       0.682602       0.407555      -1.074557       0.120137       0.037369      -0.046769       0.134226       0.047045       0.028043       0.010240      -0.025115       0.066764      -0.063061       0.006013       0.057048              8.279267      10.878265      -0.553141      -0.088531       6.714020       0.737731       7.245516           0.000000
           62              C       2.752978       1.099502       8.008659      -0.517741      26.149890 0.43762071E+03  0.10294978E+05                                 7.471697                            6.798221       0.254673       2.036190                    0.998824      32.031229      91.810482       0.657438       0.396026      -1.078734       0.005797       0.008352       0.072959       0.073664       0.008545       0.005727       0.005167      -0.018270       0.136396      -0.035390      -0.011062       0.046452              7.813783       8.016462      -0.350799      -0.311148       6.781718       0.997873       8.643169          -0.000002
           63              C       7.478716       0.658301      12.283320       0.609458      25.280766 0.25770749E+03  0.53661204E+04                                 7.966133                            5.697828      -0.067906       2.032109                    0.999480      22.288892      62.173362       0.622658       0.472414      -1.021565      -0.016651       0.012723      -0.062721       0.066130      -0.023464      -0.014201       0.042531      -0.111993      -0.203488      -0.079762      -0.026270       0.106031              9.958286       9.282785       0.393998       0.874009       5.854629      -3.809335      14.737444           0.000003
           64              C       7.687463       0.282462      13.720208      -0.026872      39.194512 0.44206531E+03  0.10342083E+05                                 9.980400                            6.945145      -0.002748       2.001658                    0.999313      27.263448      75.902076       0.639848       0.409173      -1.078627       0.005197      -0.014446       0.047074       0.049514      -0.003049      -0.002164       0.003240       0.020290       0.004396      -0.011963       0.001326       0.010637             12.972876      10.210755       0.706904       1.409539       7.364091      -5.682117      21.343782           0.000001
           65              C       8.952344       0.410854      14.302164      -0.102546      33.803401 0.42325633E+03  0.98840042E+04                                 9.108776                            6.891343       0.015194       1.976405                    0.999610      29.118177      83.420681       0.623363       0.420761      -1.061478      -0.011563      -0.012155       0.017359       0.024141       0.012720      -0.019867      -0.000150       0.034681      -0.042369      -0.024501      -0.011342       0.035842             10.762289       9.573238       0.478639       1.722342       6.197177      -3.701159      16.516451           0.000001
           66              C       6.618927      11.470074      14.474656      -0.107954      34.003862 0.41641335E+03  0.96926773E+04                                 9.151474                            6.839126       0.017199       1.977590                    0.999648      29.123052      83.524727       0.624711       0.421219      -1.060311       0.017857       0.001036       0.012478       0.021809       0.004884       0.008509       0.005691       0.036329      -0.059852      -0.023023      -0.007451       0.030474             10.901295       9.095936       1.202054       0.025711       6.516484      -4.075557      17.091464           0.000002
           67              C       9.134223       0.092209      15.650365      -0.112864      34.588695 0.42671064E+03  0.99891270E+04                                 9.255918                            6.927249       0.023233       1.977478                    0.999640      29.294905      84.145079       0.620430       0.421715      -1.060432      -0.015813       0.000276      -0.016700       0.023000       0.006197       0.007275       0.005463       0.042761      -0.049834      -0.020702      -0.011186       0.031888             11.017305       9.611110       0.841014       0.356502       6.413539      -4.062489      17.027266           0.000001
           68              C       6.795638      11.177107      15.812280      -0.100400      34.160325 0.41971431E+03  0.97907433E+04                                 9.195492                            6.881113       0.016331       1.978848                    0.999692      29.059446      83.486483       0.620654       0.423053      -1.058952       0.013629       0.010495      -0.013777       0.022038       0.013460      -0.018577       0.001117       0.022585      -0.044209      -0.025280      -0.005762       0.031041             10.901044       9.724401       0.746244       1.342878       6.061216      -3.505584      16.917516           0.000001
           69              C       8.050186      11.330010      16.402169      -0.024240      38.544332 0.43830833E+03  0.10226878E+05                                 9.846192                            6.906204       0.011530       2.006787                    0.999320      27.165683      75.397693       0.643298       0.408066      -1.079934      -0.008147       0.010841      -0.046525       0.048461      -0.001543       0.000259      -0.000804       0.006902      -0.004115      -0.003367      -0.001130       0.004497             12.649818      10.315983       0.887120       0.985163       6.635170      -4.722205      20.998302           0.000001
           70              C       8.213463      11.040545      17.883197       0.617025      25.450853 0.24970190E+03  0.51537377E+04                                 7.961764                            5.596173      -0.046432       2.043423                    0.999427      21.974988      60.841501       0.630978       0.470318      -1.023659       0.013672      -0.007669       0.066887       0.068700      -0.038633      -0.012937       0.033473      -0.117983      -0.235466      -0.085201      -0.031130       0.116331              9.948961       9.750231       0.902316       0.599763       5.428306      -3.174650      14.668346           0.000003
           71              C       6.587925       3.865766      10.426186       0.605597      23.010565 0.24313286E+03  0.49896534E+04                                 7.488451                            5.562501       0.096397       2.109257                    0.999606      21.513281      59.582063       0.625391       0.477230      -1.018944      -0.060735      -0.049778      -0.023820       0.082061      -0.010539      -0.007013      -0.056986      -0.032202       0.353995      -0.082165      -0.054029       0.136194              9.029091      13.789073      -0.737662       0.472458       8.362547       1.750151       4.935655           0.000001
           72              C       7.853840       4.611607      10.814293       0.147022      24.341670 0.34019007E+03  0.74898674E+04                                 7.268180                            6.080472      -0.026719       2.022045                    0.999016      25.006420      68.597507       0.682605       0.407553      -1.074559       0.120138      -0.037365       0.046764       0.134224      -0.047047      -0.028045       0.010243      -0.025103       0.066784      -0.063063       0.006011       0.057052              8.279247      10.878293       0.553120       0.088569       6.714018       0.737684       7.245429           0.000000
           73              C       7.919978       4.736498      12.332341      -0.517744      26.149945 0.43762424E+03  0.10295085E+05                                 7.471712                            6.798253       0.254663       2.036185                    0.998824      32.031380      91.811123       0.657435       0.396027      -1.078733       0.005796      -0.008348      -0.072955       0.073660      -0.008543      -0.005726       0.005164      -0.018272       0.136404      -0.035391      -0.011062       0.046453              7.813781       8.016488       0.350794       0.311157       6.781748       0.997859       8.643108          -0.000002
           74              C       8.022284      11.013699       2.112820       0.609458      25.280768 0.25770751E+03  0.53661209E+04                                 7.966133                            5.697828      -0.067906       2.032109                    0.999480      22.288893      62.173365       0.622658       0.472414      -1.021565       0.016651      -0.012723      -0.062721       0.066130      -0.023464       0.014201      -0.042531      -0.111993      -0.203488      -0.079762      -0.026270       0.106031              9.958286       9.282785       0.393998      -0.874010       5.854629       3.809335      14.737445           0.000003
           75              C       7.813537      11.389538       3.549708      -0.026872      39.194511 0.44206528E+03  0.10342082E+05                                 9.980400                            6.945145      -0.002748       2.001658                    0.999313      27.263447      75.902074       0.639848       0.409174      -1.078627      -0.005197       0.014446       0.047073       0.049514      -0.003049       0.002164      -0.003240       0.020290       0.004396      -0.011963       0.001326       0.010637             12.972876      10.210756       0.706904      -1.409539       7.364091       5.682117      21.343782           0.000001
           76              C       6.548656      11.261146       4.131664      -0.102546      33.803409 0.42325643E+03  0.98840077E+04                                 9.108778                            6.891344       0.015194       1.976405                    0.999610      29.118181      83.420704       0.623363       0.420761      -1.061477       0.011563       0.012155       0.017359       0.024141       0.012720       0.019867       0.000150       0.034681      -0.042369      -0.024501      -0.011342       0.035842             10.762292       9.573240       0.478639      -1.722342       6.197179       3.701161      16.516456           0.000002
           77              C       8.882073       0.201926       4.304156      -0.107955      34.003860 0.41641332E+03  0.96926765E+04                                 9.151473                            6.839125       0.017199       1.977590                    0.999648      29.123051      83.524719       0.624711       0.421219      -1.060311      -0.017857      -0.001036       0.012478       0.021809       0.004884      -0.008509      -0.005691       0.036329      -0.059852      -0.023023      -0.007451       0.030474             10.901294       9.095936       1.202054      -0.025710       6.516483       4.075556      17.091462           0.000002
           78              C       6.366777      11.579791       5.479865      -0.112864      34.588705 0.42671078E+03  0.99891312E+04                                 9.255921                            6.927251       0.023232       1.977478                    0.999640      29.294910      84.145103       0.620430       0.421715      -1.060432       0.015813      -0.000276      -0.016700       0.023000       0.006197      -0.007275      -0.005463       0.042761      -0.049833      -0.020702      -0.011186       0.031888             11.017309       9.611112       0.841014      -0.356502       6.413541       4.062491      17.027273           0.000000
           79              C       8.705362       0.494893       5.641780      -0.100400      34.160326 0.41971433E+03  0.97907438E+04                                 9.195492                            6.881113       0.016331       1.978848                    0.999692      29.059447      83.486485       0.620654       0.423053      -1.058952      -0.013629      -0.010495      -0.013777       0.022038       0.013460       0.018577      -0.001117       0.022585      -0.044209      -0.025280      -0.005762       0.031041             10.901044       9.724401       0.746245      -1.342878       6.061216       3.505584      16.917515           0.000001
           80              C       7.450814       0.341990       6.231669      -0.024240      38.544331 0.43830831E+03  0.10226878E+05                                 9.846191                            6.906204       0.011530       2.006786                    0.999320      27.165683      75.397691       0.643298       0.408066      -1.079934       0.008147      -0.010841      -0.046525       0.048461      -0.001543      -0.000259       0.000804       0.006902      -0.004115      -0.003367      -0.001130       0.004497             12.649817      10.315983       0.887120      -0.985162       6.635169       4.722204      20.998300           0.000001
           81              C       7.287537       0.631455       7.712697       0.617025      25.450855 0.24970192E+03  0.51537381E+04                                 7.961764                            5.596173      -0.046432       2.043423                    0.999427      21.974989      60.841500       0.630978       0.470318      -1.023659      -0.013672       0.007669       0.066887       0.068700      -0.038633       0.012937      -0.033473      -0.117983      -0.235466      -0.085201      -0.031130       0.116331              9.948960       9.750231       0.902316      -0.599763       5.428305       3.174650      14.668345           0.000003
           82              C       8.913075       7.806234       0.255686       0.605597      23.010568 0.24313290E+03  0.49896543E+04                                 7.488452                            5.562502       0.096397       2.109257                    0.999606      21.513283      59.582071       0.625391       0.477230      -1.018944       0.060735       0.049778      -0.023820       0.082061      -0.010539       0.007013       0.056986      -0.032202       0.353995      -0.082165      -0.054029       0.136194              9.029092      13.789074      -0.737661      -0.472458       8.362547      -1.750151       4.935655           0.000001
           83              C       7.647160       7.060393       0.643793       0.147022      24.341669 0.34019005E+03  0.74898669E+04                                 7.268180                            6.080472      -0.026719       2.022045                    0.999016      25.006420      68.597508       0.682605       0.407553      -1.074559      -0.120138       0.037365       0.046764       0.134224      -0.047047       0.028045      -0.010243      -0.025103       0.066784      -0.063063       0.006011       0.057052              8.279246      10.878292       0.553120      -0.088569       6.714018      -0.737684       7.245429           0.000000
           84              C       7.581022       6.935502       2.161841      -0.517744      26.149944 0.43762423E+03  0.10295085E+05                                 7.471712                            6.798253       0.254663       2.036185                    0.998824      32.031380      91.811125       0.657435       0.396027      -1.078733      -0.005796       0.008348      -0.072955       0.073660      -0.008543       0.005726      -0.005164      -0.018272       0.136403      -0.035391      -0.011062       0.046453              7.813781       8.016488       0.350794      -0.311157       6.781748      -0.997859       8.643108          -0.000002
           85              O       1.824984       6.803609      18.896586      -0.564250      35.199301 0.50194805E+03  0.11860835E+05                                 8.498270                            6.881895       0.400458       2.177312                    0.997899      27.492823      71.641516       0.732590       0.353825      -1.143166       0.008031      -0.022567      -0.010221       0.026043      -0.007702      -0.062247      -0.007925      -0.037005      -0.095003      -0.082120       0.035269       0.046851              9.965942       9.747011      -2.112133      -4.272941       7.218128       3.982630      12.932687           0.000000
           86              O       4.039561       6.463954      18.653307      -0.572815      33.944225 0.48153351E+03  0.11237636E+05                                 8.220198                            6.669742       0.525748       2.212528                    0.998702      27.370620      70.402225       0.757591       0.346436      -1.151598      -0.033861       0.018670      -0.024848       0.045963       0.017903       0.042450      -0.013047      -0.008149      -0.122192      -0.067709       0.023123       0.044587              9.553721      11.433537       0.864919       5.045410       5.754615       1.976519      11.473011           0.000002
           87              O       0.979663       5.370287      12.136661      -0.565596      33.494347 0.46463999E+03  0.10747582E+05                                 8.126157                            6.547298       0.507996       2.214291                    0.998261      27.067257      69.325770       0.765373       0.345970      -1.151923       0.035068      -0.019505       0.023910       0.046711       0.016531       0.043682      -0.012520      -0.012186      -0.100159      -0.064602       0.023293       0.041310              9.346244      11.589203       0.347734       4.569672       5.437163       1.501138      11.012367           0.000001
           88              O       3.158070       4.857886      12.020921      -0.552432      38.181882 0.49417396E+03  0.11628699E+05                                 8.979846                            6.825194       0.261419       2.137800                    0.997511      27.192247      70.652412       0.736332       0.353493      -1.143725      -0.006557       0.022843       0.010387       0.025936       0.007885      -0.059644      -0.003650      -0.037833      -0.143278      -0.086620       0.034697       0.051923             10.931308      11.378474      -2.780478      -5.078018       7.407940       4.460484      14.007510           0.000001
           89              O       3.621034       8.535033       0.200155      -0.581303      37.457817 0.59718208E+03  0.14774627E+05                                 8.927084                            7.615465       0.001515       2.042340                    0.996878      28.400605      76.350920       0.679797       0.364181      -1.132103       0.020569       0.041317       0.004315       0.046355       0.006888      -0.004291       0.005057      -0.081210       0.150186      -0.066406       0.015525       0.050881              9.908006       9.987642       0.785448      -0.104957      12.917810      -2.752524       6.818564           0.000001
           90              O       4.843546      10.274862      19.849968      -0.524674      36.547691 0.45299864E+03  0.10414631E+05                                 8.720704                            6.503709       0.441919       2.212101                    0.996982      26.421178      67.519763       0.760856       0.350152      -1.148184      -0.003681      -0.019170       0.008062       0.021119       0.057933      -0.014482       0.028690       0.103844       0.068829      -0.097803       0.031416       0.066387             10.912529      20.019911       3.256768      -0.321268       6.914840      -0.642212       5.802836          -0.000001
           91              O       1.336186       9.788840      20.223226      -0.631325      40.821833 0.63510816E+03  0.15857724E+05                                 9.284242                            7.632005       0.279028       2.110360                    0.998564      29.010891      76.773970       0.713267       0.343923      -1.155585       0.107024       0.049473      -0.062388       0.133395       0.051363      -0.065161      -0.048955       0.085911      -0.195775      -0.101154      -0.030945       0.132099             11.017578      17.694513      -0.024975      -2.548842       8.799243      -1.288089       6.558977           0.000001
           92              O       3.342016       4.868391       8.726086      -0.564250      35.199304 0.50194810E+03  0.11860836E+05                                 8.498271                            6.881895       0.400458       2.177312                    0.997899      27.492824      71.641520       0.732590       0.353825      -1.143166      -0.008031       0.022567      -0.010221       0.026043      -0.007702       0.062247       0.007925      -0.037005      -0.095003      -0.082120       0.035269       0.046851              9.965943       9.747012      -2.112134       4.272941       7.218129      -3.982630      12.932689           0.000000
           93              O       1.127439       5.208046       8.482807      -0.572815      33.944225 0.48153350E+03  0.11237636E+05                                 8.220198                            6.669742       0.525748       2.212528                    0.998702      27.370620      70.402225       0.757591       0.346436      -1.151598       0.033861      -0.018670      -0.024848       0.045963       0.017903      -0.042450       0.013046      -0.008149      -0.122192      -0.067709       0.023123       0.044587              9.553721      11.433536       0.864919      -5.045410       5.754615      -1.976519      11.473011           0.000002
           94              O       4.187337       6.301713       1.966161      -0.565596      33.494344 0.46463995E+03  0.10747581E+05                                 8.126157                            6.547297       0.507996       2.214291                    0.998261      27.067256      69.325766       0.765373       0.345970      -1.151923      -0.035068       0.019505       0.023910       0.046711       0.016531      -0.043682       0.012520      -0.012186      -0.100159      -0.064602       0.023293       0.041310              9.346244      11.589202       0.347734      -4.569672       5.437162      -1.501138      11.012366           0.000001
           95              O       2.008930       6.814114       1.850421      -0.552432      38.181875 0.49417387E+03  0.11628696E+05                                 8.979845                            6.825193       0.261419       2.137800                    0.997511      27.192245      70.652404       0.736332       0.353493      -1.143725       0.006557      -0.022843       0.010387       0.025936       0.007885       0.059644       0.003650      -0.037833      -0.143278      -0.086620       0.034697       0.051924             10.931307      11.378473      -2.780478       5.078017       7.407939      -4.460483      14.007508           0.000001
           96              O       1.545966       3.136967      10.370655      -0.581303      37.457815 0.59718205E+03  0.14774626E+05                                 8.927084                            7.615465       0.001515       2.042340                    0.996878      28.400604      76.350918       0.679796       0.364181      -1.132103      -0.020569      -0.041317       0.004315       0.046355       0.006888       0.004291      -0.005057      -0.081210       0.150186      -0.066406       0.015525       0.050881              9.908005       9.987641       0.785448       0.104957      12.917811       2.752524       6.818564           0.000001
           97              O       0.323454       1.397138       9.679468      -0.524674      36.547693 0.45299867E+03  0.10414632E+05                                 8.720703                            6.503709       0.441919       2.212101                    0.996982      26.421180      67.519767       0.760856       0.350152      -1.148184       0.003681       0.019170       0.008062       0.021119       0.057933       0.014482      -0.028690       0.103844       0.068829      -0.097803       0.031416       0.066387             10.912529      20.019910       3.256768       0.321268       6.914840       0.642212       5.802836          -0.000001
           98              O       3.830814       1.883160      10.052726      -0.631325      40.821827 0.63510807E+03  0.15857721E+05                                 9.284241                            7.632004       0.279028       2.110360                    0.998564      29.010889      76.773962       0.713267       0.343923      -1.155585      -0.107024      -0.049473      -0.062388       0.133394       0.051363       0.065161       0.048955       0.085911      -0.195775      -0.101154      -0.030945       0.132099             11.017576      17.694511      -0.024974       2.548842       8.799242       1.288089       6.558976           0.000001
           99              O       8.509016       0.967609      11.614914      -0.564259      35.200056 0.50194585E+03  0.11860780E+05                                 8.498371                            6.881856       0.400126       2.177203                    0.997897      27.492905      71.641913       0.732595       0.353823      -1.143167      -0.008035      -0.022598       0.010215       0.026069       0.007686      -0.062237       0.007933      -0.036964      -0.094946      -0.082094       0.035243       0.046851              9.966156       9.747021       2.112346      -4.273083       7.218485      -3.983030      12.932962           0.000000
          100              O       6.294439       0.627954      11.858193      -0.572808      33.944033 0.48153129E+03  0.11237573E+05                                 8.220176                            6.669735       0.525730       2.212525                    0.998702      27.370499      70.401915       0.757590       0.346437      -1.151597       0.033855       0.018664       0.024847       0.045955      -0.017902       0.042448       0.013050      -0.008153      -0.122196      -0.067710       0.023126       0.044584              9.553680      11.433576      -0.864849       5.045352       5.754587      -1.976452      11.472876           0.000002
          101              O       9.354337      11.206287      18.374839      -0.565604      33.494741 0.46464512E+03  0.10747730E+05                                 8.126214                            6.547326       0.508002       2.214289                    0.998261      27.067416      69.326268       0.765372       0.345970      -1.151924      -0.035069      -0.019509      -0.023910       0.046713      -0.016533       0.043686       0.012518      -0.012187      -0.100150      -0.064604       0.023292       0.041312              9.346333      11.589209      -0.347816       4.569786       5.437200      -1.501208      11.012591           0.000001
          102              O       7.175930      10.693886      18.490579      -0.552445      38.180774 0.49417829E+03  0.11628809E+05                                 8.979675                            6.825230       0.261453       2.137819                    0.997511      27.192293      70.652232       0.736330       0.353494      -1.143726       0.006521       0.022850      -0.010406       0.025941      -0.007837      -0.059680       0.003663      -0.037804      -0.143364      -0.086663       0.034750       0.051913             10.930943      11.378348       2.780175      -5.077698       7.407501      -4.460004      14.006981           0.000001
          103              O       6.712966       2.699033       9.970345      -0.581293      37.456704 0.59716182E+03  0.14773994E+05                                 8.926900                            7.615329       0.001620       2.042381                    0.996883      28.400225      76.349451       0.679804       0.364180      -1.132104      -0.020576       0.041318      -0.004334       0.046361      -0.006892      -0.004301      -0.005061      -0.081204       0.150173      -0.066402       0.015524       0.050879              9.907789       9.987366      -0.785370      -0.104766      12.917534       2.752482       6.818466           0.000001
          104              O       5.490454       4.438862      10.661532      -0.524654      36.547228 0.45298780E+03  0.10414322E+05                                 8.720641                            6.503639       0.441897       2.212098                    0.996987      26.420867      67.518833       0.760859       0.350153      -1.148183       0.003660      -0.019165      -0.008083       0.021120      -0.057942      -0.014471      -0.028674       0.103905       0.068777      -0.097811       0.031389       0.066423             10.912479      20.019958      -3.256730      -0.321512       6.914759       0.642145       5.802719          -0.000001
          105              O       8.997814       3.952840      10.288274      -0.631332      40.821227 0.63510086E+03  0.15857512E+05                                 9.284183                            7.631985       0.278831       2.110307                    0.998564      29.010823      76.773965       0.713264       0.343925      -1.155582      -0.107024       0.049484       0.062370       0.133390      -0.051366      -0.065161       0.048970       0.085904      -0.195730      -0.101152      -0.030947       0.132100             11.017498      17.694460       0.025031      -2.548848       8.799263       1.287796       6.558771           0.000001
          106              O       6.991984      10.704391       1.444414      -0.564259      35.200065 0.50194599E+03  0.11860784E+05                                 8.498372                            6.881857       0.400126       2.177203                    0.997897      27.492907      71.641923       0.732595       0.353823      -1.143167       0.008035       0.022598       0.010215       0.026069       0.007686       0.062237      -0.007933      -0.036964      -0.094946      -0.082094       0.035243       0.046851              9.966158       9.747023       2.112346       4.273084       7.218487       3.983031      12.932966           0.000000
          107              O       9.206561      11.044046       1.687693      -0.572808      33.944027 0.48153120E+03  0.11237571E+05                                 8.220175                            6.669734       0.525730       2.212525                    0.998702      27.370499      70.401910       0.757590       0.346437      -1.151597      -0.033855      -0.018664       0.024847       0.045955      -0.017902      -0.042448      -0.013049      -0.008153      -0.122196      -0.067710       0.023126       0.044584              9.553678      11.433574      -0.864848      -5.045351       5.754586       1.976451      11.472873           0.000002
          108              O       6.146663       0.465713       8.204339      -0.565604      33.494737 0.46464505E+03  0.10747729E+05                                 8.126213                            6.547326       0.508002       2.214289                    0.998261      27.067415      69.326263       0.765373       0.345970      -1.151924       0.035069       0.019509      -0.023910       0.046713      -0.016532      -0.043686      -0.012518      -0.012187      -0.100150      -0.064604       0.023292       0.041312              9.346332      11.589208      -0.347816      -4.569786       5.437199       1.501208      11.012590           0.000001
          109              O       8.325070       0.978114       8.320079      -0.552445      38.180771 0.49417824E+03  0.11628808E+05                                 8.979674                            6.825230       0.261453       2.137819                    0.997511      27.192292      70.652229       0.736330       0.353494      -1.143726      -0.006521      -0.022850      -0.010406       0.025941      -0.007837       0.059680      -0.003663      -0.037804      -0.143364      -0.086663       0.034750       0.051914             10.930943      11.378348       2.780175       5.077698       7.407501       4.460004      14.006980           0.000001
          110              O       8.788034       8.972967      20.140845      -0.581293      37.456707 0.59716188E+03  0.14773996E+05                                 8.926901                            7.615330       0.001620       2.042381                    0.996883      28.400226      76.349456       0.679804       0.364180      -1.132104       0.020576      -0.041318      -0.004334       0.046361      -0.006892       0.004301       0.005061      -0.081204       0.150173      -0.066402       0.015524       0.050879              9.907790       9.987367      -0.785370       0.104766      12.917535      -2.752483       6.818467           0.000001
          111              O      10.010546       7.233138       0.491032      -0.524654      36.547228 0.45298781E+03  0.10414323E+05                                 8.720641                            6.503639       0.441896       2.212098                    0.996987      26.420868      67.518835       0.760859       0.350153      -1.148183      -0.003660       0.019165      -0.008083       0.021120      -0.057942       0.014471       0.028674       0.103905       0.068776      -0.097811       0.031389       0.066423             10.912479      20.019958      -3.256730       0.321512       6.914759      -0.642145       5.802719          -0.000001
          112              O       6.503186       7.719160       0.117774      -0.631332      40.821230 0.63510090E+03  0.15857513E+05                                 9.284183                            7.631985       0.278831       2.110307                    0.998564      29.010824      76.773968       0.713264       0.343925      -1.155582       0.107024      -0.049484       0.062370       0.133390      -0.051366       0.065161      -0.048970       0.085904      -0.195730      -0.101152      -0.030947       0.132100             11.017498      17.694461       0.025031       2.548848       8.799263      -1.287796       6.558771           0.000001

******************************************************
Auxiliary information for the entire system
The total spin magnetic moment of the unit cell is   0.000096
The total net atomic charge of the unit cell is   0.000002
Accuracy of reproducing the electrostatic potential in the unit cell:
  The inner radius (bohr) =    5.0000
  The outer radius (bohr) =   12.0000
  Valid grid points have density less than (e/(bohr^3)) =    0.0001
  The number of valid grid points were=       175504
  The rms potential error without charges in kcal/mol is=      2.97596
  The rms potential error with partial charges in kcal/mol is=      0.62090
  The RRMSE value at monopole order=      0.20864
  The rms potential error with partial charges and cloud penetration in kcal/mol is=      0.62881
  The RRMSE value at monopole order with cloud penetration is=      0.21130
  The rms potential error with partial charges and atomic dipoles in kcal/mol is=      0.36021
  The RRMSE value at dipole order=      0.12104
  The rms potential error with partial charges, atomic dipoles and cloud penetration in kcal/mol is=      0.35883
  The RRMSE value at dipole order with cloud penetration=      0.12058

******************************************************
The electron densities and ab initio electrostatic potential were computed in VASP using the PBE functional and
projector augmented wave method. See the main text of the journal article for a description of computational details.
The atomic charges, dipoles, and quadrupoles were computed with the DDEC6 method as described in
(a) T. A. Manz and N. Gabaldon Limas, RSC Adv. 6 (2016) 47771-47801 DOI: 10.1039/c6ra04656h
(b) N. Gabaldon Limas and T. A. Manz, RSC Adv. 8 (2018) 2678-2707 DOI: 10.1039/c7ra11829e.
For each atom in the material, the electron cloud parameters were fit to the spherically averaged atom-in-material
electron density using radial positions for which this density was between 10^-4 and 10^-2 electrons per cubic bohr.
The polarizabilities, dispersion coefficients, and quantum Drude oscillator (QDO) parameters were fit using the MCLF method.
The magnetic structure of the system was optimized in VASP from the default ferromagnetic initial guess using spin polarization.
The atomic spin moments (ASMs) were computed on this optimized magnetic structure using the DDEC6 partition as inputs
to the method of T. A. Manz and D. S. Sholl, J. Chem. Theory Comput. 7 (2011) 4146-4164 DOI: 10.1021/ct200539n.
The RMSE and RRMSE were computed using a uniform grid with Ewald summation.
