# Supplementary material for: A collection of forcefield precursors for metal–organic frameworks
Source: RSC Adv. 2019 Nov 13;9(63):36492–507. doi: 10.1039/c9ra07327b (PMC9075174; doi:10.1039/c9ra07327b)
Supplement: RA-009-C9RA07327B-s5563 [file RA-009-C9RA07327B-s5563.xyz]

  112
jmolscript: load "" {1 1 1} spacegroup "x,y,z" unitcell [{     10.337000     0.000000     0.000000 }, {      0.000000    11.649000     0.000000 }, {      0.000000     0.000000    20.464000 }]
Zn     9.886927     6.729161     0.138746     0.997466
Zn     6.646691     7.865521     0.148978     0.962990
Zn     5.618573     4.919839    10.370746     0.997466
Zn     8.858809     3.783479    10.380978     0.962990
Zn     0.450073     0.904661    10.093254     0.997465
Zn     3.690309     2.041021    10.083022     0.962990
Zn     4.718427    10.744339    20.325254     0.997465
Zn     1.478191     9.607979    20.315022     0.962990
H      9.720915     5.505317    16.608582     0.120269
H      5.844540     6.540913    16.678160     0.120933
H      9.537950     4.958979    14.353450     0.121481
H      5.653305     6.006224    14.433259     0.119151
H      7.612167    11.353115    20.314613     0.069809
H      6.718016    11.192359    18.139290     0.162835
H      8.284072    11.200513    18.079944     0.168938
H      7.501561     9.853889    17.912139     0.164912
H      5.784585     6.143683     6.376582     0.120269
H      9.660960     5.108086     6.446160     0.120933
H      5.967550     6.690021     4.121450     0.121481
H      9.852195     5.642776     4.201259     0.119151
H      7.893333     0.295885    10.082613     0.069809
H      8.787484     0.456641     7.907290     0.162834
H      7.221428     0.448486     7.847944     0.168938
H      8.003939     1.795111     7.680139     0.164912
H      0.616085    11.329817    14.087418     0.120269
H      4.492460     0.716413    14.017840     0.120933
H      0.799050    10.783479    16.342550     0.121481
H      4.683695     0.181724    16.262741     0.119152
H      2.724833     5.528615    10.381387     0.069809
H      3.618984     5.367859    12.556710     0.162835
H      2.052928     5.376013    12.616056     0.168938
H      2.835439     4.029389    12.783861     0.164912
H      4.552415     0.319183     3.855418     0.120269
H      0.676040    10.932586     3.785840     0.120933
H      4.369450     0.865521     6.110550     0.121481
H      0.484805    11.467276     6.030741     0.119152
H      2.443667     6.120385     0.149387     0.069809
H      1.549516     6.281141     2.324710     0.162835
H      3.115572     6.272986     2.384056     0.168938
H      2.333061     7.619611     2.551861     0.164912
C      7.929513     6.445392    18.321828     0.619101
C      7.800300     6.083108    16.867452    -0.026701
C      8.906359     5.606664    16.171676    -0.107290
C      6.585703     6.227555    16.213013    -0.105001
C      8.797821     5.280492    14.814913    -0.104199
C      6.470962     5.907208    14.865868    -0.109836
C      7.581156     5.437753    14.159246    -0.023821
C      7.471584     5.102262    12.700163     0.620912
C      8.827798     9.703617    20.216386     0.610014
C      7.570819    10.479440    19.871363     0.143569
C      7.512932    10.701936    18.360301    -0.516044
C      7.575987     5.203608     8.089828     0.619101
C      7.705200     5.565892     6.635452    -0.026701
C      6.599141     6.042336     5.939676    -0.107289
C      8.919797     5.421445     5.981013    -0.105001
C      6.707679     6.368508     4.582913    -0.104199
C      9.034538     5.741792     4.633868    -0.109836
C      7.924344     6.211247     3.927246    -0.023821
C      8.033916     6.546738     2.468163     0.620913
C      6.677702     1.945383     9.984386     0.610014
C      7.934681     1.169560     9.639363     0.143569
C      7.992568     0.947064     8.128301    -0.516044
C      2.407487     0.620892    12.374172     0.619101
C      2.536700     0.258608    13.828548    -0.026701
C      1.430641    11.431164    14.524324    -0.107290
C      3.751297     0.403055    14.482987    -0.105001
C      1.539179    11.104992    15.881087    -0.104199
C      3.866038     0.082708    15.830132    -0.109836
C      2.755844    11.262253    16.536754    -0.023821
C      2.865416    10.926762    17.995837     0.620913
C      1.509202     3.879117    10.479614     0.610014
C      2.766181     4.654940    10.824637     0.143569
C      2.824068     4.877436    12.335699    -0.516044
C      2.761013    11.028108     2.142172     0.619101
C      2.631800    11.390392     3.596548    -0.026701
C      3.737859     0.217836     4.292324    -0.107290
C      1.417203    11.245945     4.250987    -0.105001
C      3.629321     0.544008     5.649087    -0.104199
C      1.302462    11.566292     5.598132    -0.109836
C      2.412656     0.386747     6.304754    -0.023821
C      2.303084     0.722238     7.763837     0.620912
C      3.659298     7.769883     0.247614     0.610014
C      2.402319     6.994060     0.592637     0.143569
C      2.344432     6.771564     2.103699    -0.516044
O      6.895813     6.825149    18.918354    -0.554868
O      9.076920     6.314923    18.828926    -0.584226
O      6.390333     5.413290    12.130036    -0.581758
O      8.476340     4.557089    12.177922    -0.546709
O      8.697552     8.494451     0.109482    -0.586937
O      9.920419    10.302376    20.085825    -0.524526
O      6.407906     9.799139    20.319524    -0.630465
O      8.609687     4.823851     8.686354    -0.554868
O      6.428580     5.334077     8.596926    -0.584226
O      9.115167     6.235710     1.898036    -0.581758
O      7.029160     7.091911     1.945922    -0.546709
O      6.807948     3.154549    10.341482    -0.586937
O      5.585081     1.346624     9.853825    -0.524526
O      9.097594     1.849861    10.087524    -0.630465
O      3.441187     1.000649    11.777646    -0.554868
O      1.260080     0.490423    11.867074    -0.584226
O      3.946667    11.237790    18.565964    -0.581758
O      1.860660    10.381589    18.518078    -0.546709
O      1.639448     2.669951    10.122518    -0.586937
O      0.416581     4.477876    10.610175    -0.524526
O      3.929094     3.974639    10.376476    -0.630465
O      1.727313    10.648351     1.545646    -0.554868
O      3.908420    11.158577     1.635074    -0.584226
O      1.221833     0.411210     8.333964    -0.581758
O      3.307840     1.267411     8.286078    -0.546709
O      3.529052     8.979049    20.354518    -0.586937
O      4.751919     7.171124     0.378175    -0.524527
O      1.239406     7.674361     0.144476    -0.630465

The following XYZ coordinates are in angstroms. Other properties are in atomic units.
The sperically averaged electron density of each atom fit to a function of the form exp(a - br)
eigen_1, eigen_2 and eigen_3 are the three eigenvalues of traceless quadrupole moment tensor
  atom number  atomic symbol              X              Y              Z     net charge C6 coefficient C8 coefficient C10 coefficient fluctuating dipole atomic polarizability isotropic forcefield polarizability              a              b squared Pearson coefficient          <r^3>          <r^4>         wp_QDO          m_QDO          q_QDO       dipole_x       dipole_y       dipole_z         dipole            Qxy            Qxz            Qyz     Q(x^2-y^2)  Q(3z^2 - R^2)        eigen_1        eigen_2        eigen_3 static polarizability      alpha(xx)      alpha(xy)      alpha(xz)      alpha(yy)      alpha(yz)      alpha(zz) atomic spin moment
            1             Zn       9.886927       6.729161       0.138746       0.997466      78.820964 0.14759292E+04  0.44339674E+05                                15.291854                           12.778355       0.233668       1.963661                    0.998292      43.311474     115.550251       0.491432       0.414873      -1.131511       0.019709      -0.026004      -0.008160       0.033634      -0.082311      -0.005185      -0.004849      -0.131675      -0.032692      -0.100466      -0.010422       0.110888             18.086904      23.365626       2.703894       2.231542      12.405901       0.073596      18.489185           0.000001
            2             Zn       6.646691       7.865521       0.148978       0.962990      88.985390 0.17533906E+04  0.54983055E+05                                16.551777                           13.919458       0.105822       1.914387                    0.997535      44.736254     121.864627       0.471366       0.414379      -1.132057      -0.030901      -0.009872       0.011669       0.034474       0.032394      -0.006325       0.008151      -0.032634       0.083238      -0.051328       0.020808       0.030519             19.686039      24.499695       0.101883      -0.935318      15.793254      -1.565495      18.765167          -0.000001
            3             Zn       5.618573       4.919839      10.370746       0.997466      78.820982 0.14759296E+04  0.44339688E+05                                15.291857                           12.778357       0.233667       1.963661                    0.998292      43.311477     115.550266       0.491432       0.414873      -1.131511      -0.019709       0.026004      -0.008160       0.033634      -0.082310       0.005185       0.004849      -0.131675      -0.032692      -0.100466      -0.010422       0.110888             18.086908      23.365630       2.703895      -2.231542      12.405903      -0.073596      18.489189           0.000001
            4             Zn       8.858809       3.783479      10.380978       0.962990      88.985394 0.17533907E+04  0.54983058E+05                                16.551778                           13.919458       0.105822       1.914387                    0.997535      44.736255     121.864632       0.471366       0.414379      -1.132057       0.030901       0.009872       0.011669       0.034474       0.032394       0.006325      -0.008151      -0.032634       0.083238      -0.051328       0.020808       0.030519             19.686040      24.499697       0.101882       0.935318      15.793254       1.565495      18.765169          -0.000001
            5             Zn       0.450073       0.904661      10.093254       0.997465      78.820980 0.14759296E+04  0.44339687E+05                                15.291857                           12.778357       0.233667       1.963661                    0.998292      43.311476     115.550264       0.491432       0.414873      -1.131511      -0.019709      -0.026004       0.008160       0.033634       0.082310      -0.005185       0.004849      -0.131675      -0.032692      -0.100466      -0.010422       0.110888             18.086908      23.365630      -2.703895       2.231542      12.405903      -0.073596      18.489190           0.000001
            6             Zn       3.690309       2.041021      10.083022       0.962990      88.985399 0.17533908E+04  0.54983063E+05                                16.551779                           13.919459       0.105822       1.914387                    0.997535      44.736256     121.864640       0.471366       0.414379      -1.132057       0.030901      -0.009872      -0.011669       0.034474      -0.032394      -0.006325      -0.008151      -0.032634       0.083238      -0.051328       0.020808       0.030519             19.686041      24.499699      -0.101882      -0.935318      15.793255       1.565495      18.765170          -0.000001
            7             Zn       4.718427      10.744339      20.325254       0.997465      78.820982 0.14759296E+04  0.44339688E+05                                15.291857                           12.778356       0.233667       1.963661                    0.998292      43.311478     115.550267       0.491432       0.414873      -1.131511       0.019709       0.026004       0.008160       0.033634       0.082311       0.005185      -0.004849      -0.131675      -0.032692      -0.100466      -0.010422       0.110888             18.086907      23.365630      -2.703894      -2.231542      12.405903       0.073596      18.489189           0.000001
            8             Zn       1.478191       9.607979      20.315022       0.962990      88.985395 0.17533907E+04  0.54983059E+05                                16.551778                           13.919459       0.105822       1.914387                    0.997535      44.736255     121.864633       0.471366       0.414379      -1.132057      -0.030901       0.009872      -0.011669       0.034474      -0.032394       0.006325       0.008151      -0.032634       0.083238      -0.051328       0.020808       0.030519             19.686040      24.499697      -0.101883       0.935318      15.793254      -1.565495      18.765169          -0.000001
            9              H       9.720915       5.505317      16.608582       0.120269       1.130361 0.81841705E+01  0.79183170E+02                                 1.661544                            1.573972      -0.921157       2.443327                    0.998844       3.212954       8.357445       0.557696       1.135143      -0.745454       0.037007      -0.005217       0.016531       0.040865      -0.008157       0.001187       0.002685       0.029252      -0.010403      -0.015700      -0.002791       0.018491              1.686389       1.968636      -0.078862       0.337374       1.357213       0.054722       1.733318           0.000002
           10              H       5.844540       6.540913      16.678160       0.120933       1.095013 0.78123194E+01  0.74833746E+02                                 1.637898                            1.545942      -0.919464       2.446735                    0.998915       3.181873       8.279307       0.557380       1.147196      -0.742278      -0.034757       0.013004       0.018385       0.041414      -0.008713      -0.001316       0.003393       0.028799      -0.009617      -0.015904      -0.002749       0.018653              1.676494       1.841835      -0.237166      -0.316260       1.434379       0.248462       1.753267           0.000001
           11              H       9.537950       4.958979      14.353450       0.121481       1.055588 0.74089940E+01  0.70506010E+02                                 1.636179                            1.533267      -0.890397       2.460227                    0.999225       3.241562       8.592666       0.540918       1.189892      -0.730625       0.033535      -0.014580      -0.017898       0.040713      -0.009338      -0.000474       0.002982       0.025532      -0.004908      -0.015521      -0.001218       0.016739              1.686904       1.891967      -0.255312      -0.357964       1.411020       0.239824       1.757724           0.000000
           12              H       5.653305       6.006224      14.433259       0.119151       1.077275 0.76286030E+01  0.72995679E+02                                 1.645790                            1.545807      -0.985341       2.415600                    0.998477       3.260985       8.616818       0.544950       1.174619      -0.734316      -0.034682       0.005255      -0.014555       0.037978      -0.007990      -0.000288       0.004232       0.026570      -0.008574      -0.015360      -0.001674       0.017034              1.685858       2.005445      -0.041666       0.398248       1.324550       0.067499       1.727578           0.000001
           13              H       7.612167      11.353115      20.314613       0.069809       1.344889 0.10781594E+02  0.11101294E+03                                 1.835461                            1.779246      -0.745188       2.500677                    0.999092       3.445652       9.046932       0.540251       1.101083      -0.756177      -0.003233       0.043880       0.018552       0.047750       0.001326      -0.003980       0.003225      -0.013373       0.013090      -0.010293       0.002403       0.007890              1.854162       1.638695      -0.000491       0.014252       2.211220       0.346496       1.712570           0.000002
           14              H       6.718016      11.192359      18.139290       0.162835       0.983449 0.68851068E+01  0.64281586E+02                                 1.560661                            1.473194      -0.976025       2.428681                    0.998810       3.124046       8.182224       0.554996       1.182063      -0.732386      -0.011448       0.006385      -0.001650       0.013211      -0.003967       0.000915       0.000420      -0.004178       0.009251      -0.006134       0.002899       0.003235              1.611532       1.998026      -0.390562       0.217333       1.475816      -0.155353       1.360755           0.000000
           15              H       8.284072      11.200513      18.079944       0.168938       0.944685 0.66504390E+01  0.61043547E+02                                 1.475955                            1.416323      -0.878587       2.479010                    0.999690       2.940737       7.431694       0.589944       1.131113      -0.746698       0.013794       0.007506      -0.000141       0.015705       0.003864      -0.001964       0.000116       0.001686       0.001827      -0.004611       0.000346       0.004265              1.502582       1.773450       0.312943      -0.193045       1.417232      -0.160451       1.317064           0.000000
           16              H       7.501561       9.853889      17.912139       0.164912       0.952455 0.71734629E+01  0.68112979E+02                                 1.578447                            1.548882      -0.794176       2.521652                    0.999763       3.129429       8.446139       0.514358       1.254121      -0.716877      -0.001107      -0.014700      -0.002282       0.014917      -0.002502       0.000045      -0.001078      -0.008345       0.001770      -0.005170       0.000340       0.004830              1.582156       1.326662      -0.017629       0.009474       1.924943       0.294861       1.494864           0.000001
           17              H       5.784585       6.143683       6.376582       0.120269       1.130361 0.81841712E+01  0.79183181E+02                                 1.661545                            1.573972      -0.921157       2.443327                    0.998844       3.212954       8.357446       0.557696       1.135143      -0.745454      -0.037007       0.005217       0.016531       0.040865      -0.008157      -0.001187      -0.002685       0.029252      -0.010403      -0.015700      -0.002791       0.018491              1.686389       1.968636      -0.078862      -0.337374       1.357213      -0.054722       1.733318           0.000002
           18              H       9.660960       5.108086       6.446160       0.120933       1.095013 0.78123239E+01  0.74833796E+02                                 1.637898                            1.545942      -0.919464       2.446735                    0.998915       3.181874       8.279309       0.557380       1.147195      -0.742278       0.034757      -0.013004       0.018385       0.041414      -0.008713       0.001316      -0.003393       0.028799      -0.009617      -0.015904      -0.002749       0.018653              1.676494       1.841835      -0.237166       0.316259       1.434380      -0.248463       1.753267           0.000001
           19              H       5.967550       6.690021       4.121450       0.121481       1.055588 0.74089901E+01  0.70505967E+02                                 1.636179                            1.533267      -0.890396       2.460227                    0.999225       3.241561       8.592664       0.540918       1.189893      -0.730625      -0.033535       0.014580      -0.017898       0.040713      -0.009338       0.000474      -0.002982       0.025532      -0.004908      -0.015521      -0.001218       0.016739              1.686904       1.891967      -0.255312       0.357964       1.411020      -0.239824       1.757724           0.000000
           20              H       9.852195       5.642776       4.201259       0.119151       1.077275 0.76286027E+01  0.72995671E+02                                 1.645790                            1.545807      -0.985341       2.415600                    0.998477       3.260985       8.616816       0.544951       1.174618      -0.734316       0.034682      -0.005255      -0.014555       0.037978      -0.007990       0.000288      -0.004232       0.026570      -0.008574      -0.015360      -0.001674       0.017034              1.685857       2.005444      -0.041666      -0.398248       1.324550      -0.067499       1.727577           0.000001
           21              H       7.893333       0.295885      10.082613       0.069809       1.344888 0.10781575E+02  0.11101269E+03                                 1.835459                            1.779244      -0.745187       2.500677                    0.999092       3.445650       9.046923       0.540251       1.101083      -0.756177       0.003233      -0.043880       0.018552       0.047750       0.001326       0.003980      -0.003225      -0.013374       0.013089      -0.010293       0.002403       0.007890              1.854160       1.638693      -0.000491      -0.014252       2.211218      -0.346495       1.712568           0.000002
           22              H       8.787484       0.456641       7.907290       0.162834       0.983450 0.68851104E+01  0.64281625E+02                                 1.560661                            1.473194      -0.976025       2.428681                    0.998810       3.124047       8.182225       0.554996       1.182062      -0.732386       0.011448      -0.006385      -0.001650       0.013211      -0.003967      -0.000915      -0.000420      -0.004178       0.009251      -0.006134       0.002899       0.003235              1.611532       1.998026      -0.390562      -0.217333       1.475816       0.155353       1.360755           0.000000
           23              H       7.221428       0.448486       7.847944       0.168938       0.944686 0.66504452E+01  0.61043614E+02                                 1.475955                            1.416324      -0.878587       2.479010                    0.999690       2.940738       7.431695       0.589944       1.131112      -0.746698      -0.013794      -0.007506      -0.000141       0.015705       0.003864       0.001964      -0.000116       0.001686       0.001827      -0.004611       0.000346       0.004265              1.502582       1.773450       0.312943       0.193045       1.417232       0.160451       1.317064           0.000000
           24              H       8.003939       1.795111       7.680139       0.164912       0.952455 0.71734641E+01  0.68112995E+02                                 1.578447                            1.548883      -0.794176       2.521652                    0.999763       3.129429       8.446140       0.514358       1.254121      -0.716877       0.001107       0.014700      -0.002282       0.014917      -0.002502      -0.000045       0.001078      -0.008345       0.001770      -0.005170       0.000340       0.004830              1.582157       1.326663      -0.017629      -0.009474       1.924944      -0.294861       1.494864           0.000001
           25              H       0.616085      11.329817      14.087418       0.120269       1.130360 0.81841654E+01  0.79183109E+02                                 1.661544                            1.573971      -0.921157       2.443327                    0.998844       3.212953       8.357442       0.557696       1.135143      -0.745454      -0.037007      -0.005217      -0.016531       0.040865       0.008157       0.001187      -0.002685       0.029252      -0.010403      -0.015700      -0.002792       0.018491              1.686388       1.968635       0.078862       0.337374       1.357213      -0.054722       1.733318           0.000002
           26              H       4.492460       0.716413      14.017840       0.120933       1.095013 0.78123183E+01  0.74833733E+02                                 1.637897                            1.545942      -0.919464       2.446735                    0.998915       3.181873       8.279307       0.557380       1.147196      -0.742278       0.034757       0.013004      -0.018385       0.041414       0.008713      -0.001316      -0.003393       0.028799      -0.009617      -0.015904      -0.002749       0.018653              1.676494       1.841835       0.237166      -0.316259       1.434379      -0.248462       1.753267           0.000001
           27              H       0.799050      10.783479      16.342550       0.121481       1.055588 0.74089902E+01  0.70505967E+02                                 1.636179                            1.533267      -0.890396       2.460227                    0.999225       3.241561       8.592664       0.540918       1.189893      -0.730625      -0.033535      -0.014580       0.017898       0.040713       0.009338      -0.000474      -0.002982       0.025532      -0.004908      -0.015521      -0.001218       0.016739              1.686904       1.891967       0.255312      -0.357964       1.411020      -0.239824       1.757724           0.000000
           28              H       4.683695       0.181724      16.262741       0.119152       1.077274 0.76285976E+01  0.72995608E+02                                 1.645789                            1.545806      -0.985340       2.415600                    0.998477       3.260984       8.616812       0.544951       1.174618      -0.734316       0.034682       0.005255       0.014555       0.037978       0.007990      -0.000288      -0.004232       0.026570      -0.008574      -0.015360      -0.001674       0.017034              1.685856       2.005443       0.041666       0.398247       1.324549      -0.067499       1.727576           0.000001
           29              H       2.724833       5.528615      10.381387       0.069809       1.344889 0.10781587E+02  0.11101285E+03                                 1.835460                            1.779245      -0.745187       2.500677                    0.999092       3.445651       9.046929       0.540251       1.101084      -0.756177       0.003233       0.043880      -0.018552       0.047750      -0.001326      -0.003980      -0.003225      -0.013373       0.013089      -0.010293       0.002403       0.007890              1.854161       1.638695       0.000491       0.014252       2.211220      -0.346496       1.712570           0.000002
           30              H       3.618984       5.367859      12.556710       0.162835       0.983449 0.68851067E+01  0.64281588E+02                                 1.560661                            1.473194      -0.976025       2.428681                    0.998810       3.124046       8.182225       0.554996       1.182063      -0.732386       0.011448       0.006385       0.001650       0.013211       0.003967       0.000915      -0.000420      -0.004178       0.009251      -0.006134       0.002899       0.003235              1.611533       1.998026       0.390562       0.217333       1.475816       0.155353       1.360756           0.000000
           31              H       2.052928       5.376013      12.616056       0.168938       0.944685 0.66504374E+01  0.61043528E+02                                 1.475954                            1.416323      -0.878587       2.479010                    0.999690       2.940737       7.431693       0.589944       1.131112      -0.746698      -0.013794       0.007506       0.000141       0.015705      -0.003864      -0.001964      -0.000116       0.001686       0.001827      -0.004611       0.000346       0.004265              1.502582       1.773450      -0.312942      -0.193045       1.417231       0.160451       1.317064           0.000000
           32              H       2.835439       4.029389      12.783861       0.164912       0.952455 0.71734629E+01  0.68112981E+02                                 1.578447                            1.548883      -0.794176       2.521652                    0.999763       3.129429       8.446140       0.514358       1.254121      -0.716877       0.001107      -0.014700       0.002282       0.014917       0.002502       0.000045       0.001078      -0.008345       0.001770      -0.005170       0.000340       0.004830              1.582157       1.326663       0.017629       0.009474       1.924944      -0.294861       1.494864           0.000001
           33              H       4.552415       0.319183       3.855418       0.120269       1.130360 0.81841661E+01  0.79183120E+02                                 1.661544                            1.573972      -0.921157       2.443327                    0.998844       3.212953       8.357443       0.557696       1.135143      -0.745454       0.037007       0.005217      -0.016531       0.040865       0.008157      -0.001187       0.002685       0.029252      -0.010403      -0.015700      -0.002792       0.018491              1.686389       1.968635       0.078862      -0.337374       1.357213       0.054722       1.733318           0.000002
           34              H       0.676040      10.932586       3.785840       0.120933       1.095013 0.78123189E+01  0.74833737E+02                                 1.637897                            1.545942      -0.919463       2.446735                    0.998915       3.181873       8.279306       0.557380       1.147195      -0.742278      -0.034757      -0.013004      -0.018385       0.041414       0.008713       0.001316       0.003393       0.028799      -0.009617      -0.015904      -0.002749       0.018653              1.676493       1.841834       0.237166       0.316259       1.434379       0.248463       1.753266           0.000001
           35              H       4.369450       0.865521       6.110550       0.121481       1.055588 0.74089901E+01  0.70505964E+02                                 1.636179                            1.533267      -0.890396       2.460227                    0.999225       3.241561       8.592663       0.540918       1.189892      -0.730625       0.033535       0.014580       0.017898       0.040713       0.009338       0.000474       0.002982       0.025532      -0.004908      -0.015521      -0.001218       0.016739              1.686903       1.891967       0.255312       0.357964       1.411020       0.239824       1.757723           0.000000
           36              H       0.484805      11.467276       6.030741       0.119152       1.077274 0.76285979E+01  0.72995616E+02                                 1.645789                            1.545806      -0.985340       2.415600                    0.998477       3.260984       8.616814       0.544951       1.174618      -0.734316      -0.034682      -0.005255       0.014555       0.037978       0.007990       0.000288       0.004232       0.026570      -0.008574      -0.015360      -0.001674       0.017034              1.685857       2.005444       0.041666      -0.398248       1.324549       0.067499       1.727577           0.000001
           37              H       2.443667       6.120385       0.149387       0.069809       1.344889 0.10781592E+02  0.11101291E+03                                 1.835460                            1.779245      -0.745188       2.500677                    0.999092       3.445653       9.046932       0.540251       1.101083      -0.756177      -0.003233      -0.043880      -0.018552       0.047750      -0.001326       0.003980       0.003225      -0.013373       0.013089      -0.010293       0.002403       0.007890              1.854161       1.638694       0.000491      -0.014252       2.211219       0.346495       1.712569           0.000002
           38              H       1.549516       6.281141       2.324710       0.162835       0.983449 0.68851066E+01  0.64281585E+02                                 1.560661                            1.473194      -0.976025       2.428681                    0.998810       3.124046       8.182224       0.554996       1.182063      -0.732386      -0.011448      -0.006385       0.001650       0.013211       0.003967      -0.000915       0.000420      -0.004178       0.009251      -0.006134       0.002899       0.003235              1.611532       1.998025       0.390562      -0.217333       1.475816      -0.155353       1.360755           0.000000
           39              H       3.115572       6.272986       2.384056       0.168938       0.944685 0.66504427E+01  0.61043583E+02                                 1.475954                            1.416323      -0.878587       2.479010                    0.999690       2.940738       7.431694       0.589945       1.131111      -0.746698       0.013794      -0.007506       0.000141       0.015705      -0.003864       0.001964       0.000116       0.001686       0.001827      -0.004611       0.000346       0.004265              1.502582       1.773449      -0.312943       0.193045       1.417232      -0.160451       1.317064           0.000000
           40              H       2.333061       7.619611       2.551861       0.164912       0.952455 0.71734640E+01  0.68112996E+02                                 1.578448                            1.548883      -0.794177       2.521652                    0.999763       3.129429       8.446141       0.514358       1.254121      -0.716877      -0.001107       0.014700       0.002282       0.014917       0.002502      -0.000045      -0.001078      -0.008345       0.001770      -0.005170       0.000340       0.004830              1.582157       1.326663       0.017629      -0.009474       1.924944       0.294861       1.494864           0.000001
           41              C       7.929513       6.445392      18.321828       0.619101      24.997566 0.25235669E+03  0.52266437E+04                                 7.910469                            5.642331      -0.071941       2.034336                    0.999363      22.076018      61.393104       0.625122       0.473079      -1.021317       0.013184       0.009675       0.064533       0.066573       0.034977      -0.013225      -0.040724      -0.105392      -0.207897      -0.079637      -0.028583       0.108220              9.893305       9.079470      -0.870397       0.611489       5.878648       3.695180      14.721798           0.000002
           42              C       7.800300       6.083108      16.867452      -0.026701      38.763629 0.43605753E+03  0.10166954E+05                                 9.901139                            6.893648       0.004162       2.005277                    0.999242      27.168436      75.515581       0.642796       0.408682      -1.078924      -0.005710      -0.015119      -0.046244       0.048986       0.001757      -0.001135      -0.002492       0.015292      -0.002555      -0.008184      -0.000308       0.008491             12.851914      10.071792      -0.940113       1.080895       7.184705       5.390361      21.299245           0.000001
           43              C       8.906359       5.606664      16.171676      -0.107290      34.210577 0.42282106E+03  0.98776092E+04                                 9.195121                            6.896633       0.002913       1.971868                    0.999617      29.229380      83.930231       0.621530       0.421841      -1.060120      -0.017085      -0.000128      -0.015399       0.023001      -0.006202       0.013091      -0.003827       0.037057      -0.052598      -0.021475      -0.010534       0.032009             10.938877       9.214034      -1.274694      -0.240364       6.564201       4.099102      17.038396           0.000002
           44              C       6.585703       6.227555      16.213013      -0.105001      33.801371 0.41798224E+03  0.97370977E+04                                 9.116355                            6.855189      -0.000434       1.971805                    0.999652      29.117069      83.506477       0.623623       0.421611      -1.060200       0.013336      -0.011343      -0.015714       0.023525      -0.013740      -0.019157      -0.000126       0.032423      -0.053946      -0.026744      -0.009534       0.036278             10.804089       9.427691      -0.656266       1.605827       6.203974       3.660668      16.780601           0.000001
           45              C       8.797821       5.280492      14.814913      -0.104199      34.416548 0.42677586E+03  0.99942745E+04                                 9.243222                            6.939034       0.011045       1.975460                    0.999616      29.197181      83.968436       0.618195       0.423087      -1.059228      -0.012675       0.006580       0.016691       0.021967      -0.013831      -0.014846       0.001906       0.024685      -0.044592      -0.021100      -0.009436       0.030536             10.949584       9.682329      -0.884992       1.179085       6.196413       3.572906      16.970010           0.000001
           46              C       6.470962       5.907208      14.865868      -0.109836      34.770917 0.42691657E+03  0.99977176E+04                                 9.296050                            6.932878       0.026552       1.978710                    0.999651      29.280961      84.191410       0.619488       0.422197      -1.059857       0.019268       0.000952       0.017081       0.025766      -0.008509       0.009670      -0.003960       0.039775      -0.047915      -0.018866      -0.012961       0.031827             11.096934       9.533818      -1.073917       0.173245       6.505997       4.101060      17.250988           0.000001
           47              C       7.581156       5.437753      14.159246      -0.023821      38.786221 0.43662947E+03  0.10182521E+05                                 9.894015                            6.897422      -0.007710       2.001160                    0.999310      27.161453      75.477715       0.642794       0.408594      -1.079099       0.004745       0.011013       0.045030       0.046599      -0.005312       0.000764      -0.000986      -0.000557      -0.005821      -0.004356      -0.002117       0.006473             12.766559      10.168308      -1.060821       0.799280       6.856815       4.977998      21.274552           0.000001
           48              C       7.471584       5.102262      12.700163       0.620912      25.410317 0.25030608E+03  0.51702031E+04                                 7.966809                            5.609075      -0.049272       2.043352                    0.999386      21.947498      60.822420       0.629111       0.471349      -1.022926      -0.012017      -0.012559      -0.066896       0.069117       0.053638      -0.015570      -0.035236      -0.085102      -0.219396      -0.081129      -0.031867       0.112996              9.960020       9.196505      -1.510214       0.587878       5.895920       3.349220      14.787634           0.000003
           49              C       8.827798       9.703617      20.216386       0.610014      22.855340 0.24099515E+03  0.49335095E+04                                 7.451613                            5.536203       0.166062       2.134193                    0.999659      21.394909      59.127176       0.627352       0.476922      -1.019391       0.060758      -0.051475       0.019847       0.082067       0.007834      -0.014736       0.043478      -0.024907       0.377794      -0.081829      -0.054981       0.136810              8.972052      13.652912       0.723664       0.686179       8.582494      -1.476432       4.680749           0.000000
           50              C       7.570819      10.479440      19.871363       0.143569      24.399105 0.34044986E+03  0.74945945E+04                                 7.268886                            6.074952      -0.026096       2.021466                    0.998941      25.012426      68.537033       0.684459       0.406503      -1.075600      -0.119808      -0.037211      -0.050436       0.135212       0.047998      -0.025068      -0.011781      -0.024857       0.063841      -0.062272       0.005510       0.056762              8.278862      10.889228      -0.560460       0.128021       6.800138      -0.799116       7.147222           0.000000
           51              C       7.512932      10.701936      18.360301      -0.516044      26.059454 0.43576139E+03  0.10238253E+05                                 7.443862                            6.774090       0.270538       2.039804                    0.998958      32.027501      91.680822       0.660153       0.394898      -1.079723      -0.004797      -0.014012       0.070868       0.072399       0.005611      -0.003764      -0.008881      -0.022338       0.131486      -0.034449      -0.011059       0.045508              7.778265       7.929440      -0.316416       0.250389       6.839119      -1.183183       8.566236          -0.000002
           52              C       7.575987       5.203608       8.089828       0.619101      24.997565 0.25235668E+03  0.52266433E+04                                 7.910469                            5.642331      -0.071941       2.034336                    0.999363      22.076018      61.393105       0.625122       0.473079      -1.021317      -0.013184      -0.009675       0.064533       0.066573       0.034977       0.013225       0.040724      -0.105392      -0.207897      -0.079637      -0.028583       0.108220              9.893305       9.079470      -0.870397      -0.611489       5.878648      -3.695179      14.721798           0.000002
           53              C       7.705200       5.565892       6.635452      -0.026701      38.763631 0.43605756E+03  0.10166954E+05                                 9.901139                            6.893648       0.004162       2.005277                    0.999242      27.168437      75.515585       0.642796       0.408682      -1.078924       0.005710       0.015119      -0.046244       0.048986       0.001757       0.001135       0.002492       0.015292      -0.002555      -0.008184      -0.000308       0.008492             12.851915      10.071792      -0.940114      -1.080895       7.184705      -5.390361      21.299246           0.000001
           54              C       6.599141       6.042336       5.939676      -0.107289      34.210570 0.42282096E+03  0.98776064E+04                                 9.195120                            6.896632       0.002913       1.971868                    0.999617      29.229376      83.930218       0.621530       0.421841      -1.060120       0.017085       0.000128      -0.015399       0.023001      -0.006202      -0.013091       0.003827       0.037057      -0.052598      -0.021475      -0.010534       0.032009             10.938876       9.214033      -1.274694       0.240364       6.564200      -4.099101      17.038393           0.000002
           55              C       8.919797       5.421445       5.981013      -0.105001      33.801384 0.41798241E+03  0.97371026E+04                                 9.116358                            6.855190      -0.000434       1.971805                    0.999652      29.117071      83.506485       0.623623       0.421611      -1.060200      -0.013336       0.011343      -0.015714       0.023525      -0.013740       0.019157       0.000126       0.032424      -0.053946      -0.026744      -0.009534       0.036278             10.804092       9.427693      -0.656267      -1.605827       6.203977      -3.660670      16.780606           0.000001
           56              C       6.707679       6.368508       4.582913      -0.104199      34.416542 0.42677579E+03  0.99942723E+04                                 9.243221                            6.939033       0.011046       1.975460                    0.999616      29.197178      83.968421       0.618195       0.423087      -1.059228       0.012675      -0.006580       0.016691       0.021967      -0.013831       0.014846      -0.001906       0.024685      -0.044592      -0.021100      -0.009436       0.030536             10.949582       9.682327      -0.884992      -1.179084       6.196412      -3.572905      16.970006           0.000001
           57              C       9.034538       5.741792       4.633868      -0.109836      34.770918 0.42691657E+03  0.99977177E+04                                 9.296050                            6.932878       0.026552       1.978710                    0.999651      29.280961      84.191411       0.619488       0.422197      -1.059857      -0.019268      -0.000951       0.017081       0.025766      -0.008509      -0.009670       0.003960       0.039775      -0.047915      -0.018866      -0.012961       0.031827             11.096935       9.533818      -1.073917      -0.173245       6.505998      -4.101061      17.250988           0.000001
           58              C       7.924344       6.211247       3.927246      -0.023821      38.786218 0.43662944E+03  0.10182520E+05                                 9.894015                            6.897421      -0.007710       2.001160                    0.999310      27.161452      75.477711       0.642794       0.408594      -1.079099      -0.004745      -0.011013       0.045030       0.046599      -0.005312      -0.000764       0.000986      -0.000557      -0.005821      -0.004356      -0.002117       0.006473             12.766558      10.168307      -1.060821      -0.799280       6.856815      -4.977998      21.274551           0.000001
           59              C       8.033916       6.546738       2.468163       0.620913      25.410316 0.25030608E+03  0.51702028E+04                                 7.966808                            5.609075      -0.049272       2.043352                    0.999386      21.947497      60.822414       0.629111       0.471349      -1.022926       0.012017       0.012559      -0.066896       0.069117       0.053638       0.015570       0.035236      -0.085102      -0.219396      -0.081129      -0.031867       0.112996              9.960019       9.196505      -1.510214      -0.587878       5.895920      -3.349220      14.787632           0.000003
           60              C       6.677702       1.945383       9.984386       0.610014      22.855341 0.24099515E+03  0.49335094E+04                                 7.451613                            5.536203       0.166062       2.134193                    0.999659      21.394909      59.127176       0.627352       0.476922      -1.019391      -0.060758       0.051475       0.019847       0.082067       0.007834       0.014736      -0.043478      -0.024907       0.377794      -0.081829      -0.054981       0.136810              8.972052      13.652912       0.723664      -0.686179       8.582494       1.476432       4.680749           0.000000
           61              C       7.934681       1.169560       9.639363       0.143569      24.399103 0.34044982E+03  0.74945934E+04                                 7.268886                            6.074952      -0.026095       2.021467                    0.998941      25.012422      68.537017       0.684459       0.406503      -1.075600       0.119808       0.037211      -0.050436       0.135212       0.047998       0.025068       0.011781      -0.024857       0.063841      -0.062272       0.005510       0.056762              8.278862      10.889228      -0.560460      -0.128021       6.800137       0.799117       7.147221           0.000000
           62              C       7.992568       0.947064       8.128301      -0.516044      26.059457 0.43576145E+03  0.10238255E+05                                 7.443862                            6.774091       0.270538       2.039804                    0.998958      32.027498      91.680810       0.660153       0.394898      -1.079723       0.004797       0.014012       0.070868       0.072399       0.005611       0.003764       0.008881      -0.022338       0.131486      -0.034449      -0.011059       0.045508              7.778265       7.929438      -0.316415      -0.250390       6.839121       1.183184       8.566236          -0.000002
           63              C       2.407487       0.620892      12.374172       0.619101      24.997565 0.25235667E+03  0.52266433E+04                                 7.910470                            5.642331      -0.071941       2.034336                    0.999363      22.076018      61.393109       0.625121       0.473079      -1.021317      -0.013184       0.009675      -0.064533       0.066573      -0.034977      -0.013225       0.040724      -0.105392      -0.207897      -0.079637      -0.028583       0.108220              9.893306       9.079470       0.870397       0.611489       5.878648      -3.695180      14.721799           0.000003
           64              C       2.536700       0.258608      13.828548      -0.026701      38.763630 0.43605754E+03  0.10166954E+05                                 9.901139                            6.893648       0.004162       2.005277                    0.999242      27.168436      75.515583       0.642796       0.408682      -1.078924       0.005710      -0.015119       0.046244       0.048986      -0.001757      -0.001135       0.002492       0.015292      -0.002555      -0.008184      -0.000308       0.008491             12.851915      10.071792       0.940113       1.080895       7.184706      -5.390362      21.299248           0.000001
           65              C       1.430641      11.431164      14.524324      -0.107290      34.210579 0.42282109E+03  0.98776103E+04                                 9.195122                            6.896633       0.002913       1.971868                    0.999617      29.229380      83.930233       0.621530       0.421841      -1.060120       0.017085      -0.000128       0.015399       0.023001       0.006202       0.013091       0.003827       0.037057      -0.052598      -0.021475      -0.010534       0.032009             10.938878       9.214035       1.274695      -0.240364       6.564202      -4.099103      17.038398           0.000002
           66              C       3.751297       0.403055      14.482987      -0.105001      33.801375 0.41798230E+03  0.97370996E+04                                 9.116356                            6.855189      -0.000434       1.971805                    0.999652      29.117071      83.506486       0.623623       0.421611      -1.060200      -0.013336      -0.011343       0.015714       0.023525       0.013740      -0.019157       0.000126       0.032423      -0.053946      -0.026744      -0.009534       0.036278             10.804090       9.427692       0.656266       1.605826       6.203975      -3.660668      16.780603           0.000001
           67              C       1.539179      11.104992      15.881087      -0.104199      34.416543 0.42677579E+03  0.99942724E+04                                 9.243221                            6.939033       0.011046       1.975460                    0.999616      29.197178      83.968423       0.618195       0.423087      -1.059228       0.012675       0.006580      -0.016691       0.021967       0.013831      -0.014846      -0.001906       0.024685      -0.044592      -0.021100      -0.009436       0.030536             10.949583       9.682328       0.884992       1.179084       6.196412      -3.572905      16.970008           0.000000
           68              C       3.866038       0.082708      15.830132      -0.109836      34.770921 0.42691662E+03  0.99977190E+04                                 9.296050                            6.932879       0.026552       1.978710                    0.999651      29.280962      84.191411       0.619488       0.422197      -1.059857      -0.019268       0.000951      -0.017081       0.025767       0.008509       0.009670       0.003960       0.039775      -0.047915      -0.018866      -0.012961       0.031827             11.096935       9.533818       1.073917       0.173244       6.505998      -4.101061      17.250990           0.000000
           69              C       2.755844      11.262253      16.536754      -0.023821      38.786218 0.43662944E+03  0.10182520E+05                                 9.894015                            6.897421      -0.007710       2.001160                    0.999310      27.161452      75.477711       0.642794       0.408594      -1.079099      -0.004745       0.011013      -0.045030       0.046599       0.005312       0.000764       0.000986      -0.000557      -0.005821      -0.004356      -0.002117       0.006473             12.766558      10.168307       1.060821       0.799280       6.856815      -4.977998      21.274553           0.000001
           70              C       2.865416      10.926762      17.995837       0.620913      25.410316 0.25030607E+03  0.51702028E+04                                 7.966809                            5.609075      -0.049272       2.043352                    0.999386      21.947497      60.822416       0.629111       0.471349      -1.022926       0.012017      -0.012559       0.066896       0.069117      -0.053638      -0.015570       0.035236      -0.085102      -0.219396      -0.081129      -0.031867       0.112996              9.960019       9.196505       1.510214       0.587878       5.895920      -3.349220      14.787633           0.000003
           71              C       1.509202       3.879117      10.479614       0.610014      22.855338 0.24099511E+03  0.49335086E+04                                 7.451613                            5.536203       0.166062       2.134193                    0.999659      21.394907      59.127171       0.627352       0.476922      -1.019391      -0.060758      -0.051475      -0.019847       0.082067      -0.007834      -0.014736      -0.043478      -0.024907       0.377794      -0.081829      -0.054981       0.136810              8.972051      13.652912      -0.723664       0.686179       8.582493       1.476432       4.680749           0.000000
           72              C       2.766181       4.654940      10.824637       0.143569      24.399103 0.34044983E+03  0.74945937E+04                                 7.268886                            6.074952      -0.026095       2.021467                    0.998941      25.012424      68.537026       0.684459       0.406503      -1.075600       0.119808      -0.037211       0.050436       0.135212      -0.047998      -0.025068       0.011781      -0.024857       0.063841      -0.062272       0.005510       0.056762              8.278862      10.889227       0.560460       0.128021       6.800138       0.799116       7.147221           0.000000
           73              C       2.824068       4.877436      12.335699      -0.516044      26.059454 0.43576139E+03  0.10238253E+05                                 7.443862                            6.774091       0.270538       2.039804                    0.998958      32.027500      91.680822       0.660153       0.394898      -1.079723       0.004797      -0.014012      -0.070868       0.072399      -0.005611      -0.003764       0.008881      -0.022338       0.131486      -0.034449      -0.011059       0.045508              7.778265       7.929440       0.316416       0.250390       6.839119       1.183183       8.566236          -0.000002
           74              C       2.761013      11.028108       2.142172       0.619101      24.997565 0.25235668E+03  0.52266434E+04                                 7.910470                            5.642331      -0.071941       2.034336                    0.999363      22.076018      61.393108       0.625121       0.473079      -1.021317       0.013184      -0.009675      -0.064533       0.066573      -0.034977       0.013225      -0.040724      -0.105392      -0.207897      -0.079637      -0.028583       0.108220              9.893306       9.079470       0.870397      -0.611489       5.878648       3.695180      14.721799           0.000002
           75              C       2.631800      11.390392       3.596548      -0.026701      38.763626 0.43605749E+03  0.10166952E+05                                 9.901138                            6.893647       0.004162       2.005277                    0.999242      27.168435      75.515575       0.642796       0.408682      -1.078924      -0.005710       0.015119       0.046244       0.048986      -0.001757       0.001135      -0.002492       0.015292      -0.002555      -0.008184      -0.000308       0.008491             12.851913      10.071790       0.940114      -1.080895       7.184705       5.390361      21.299244           0.000001
           76              C       3.737859       0.217836       4.292324      -0.107290      34.210574 0.42282103E+03  0.98776084E+04                                 9.195121                            6.896632       0.002914       1.971868                    0.999617      29.229378      83.930223       0.621530       0.421841      -1.060120      -0.017085       0.000128       0.015399       0.023001       0.006202      -0.013091      -0.003827       0.037057      -0.052598      -0.021475      -0.010534       0.032009             10.938876       9.214034       1.274694       0.240364       6.564201       4.099102      17.038395           0.000002
           77              C       1.417203      11.245945       4.250987      -0.105001      33.801382 0.41798239E+03  0.97371020E+04                                 9.116358                            6.855190      -0.000434       1.971805                    0.999652      29.117069      83.506479       0.623623       0.421611      -1.060200       0.013336       0.011343       0.015714       0.023525       0.013740       0.019157      -0.000126       0.032423      -0.053946      -0.026744      -0.009534       0.036278             10.804092       9.427692       0.656267      -1.605828       6.203977       3.660670      16.780606           0.000001
           78              C       3.629321       0.544008       5.649087      -0.104199      34.416539 0.42677575E+03  0.99942709E+04                                 9.243220                            6.939032       0.011046       1.975460                    0.999616      29.197176      83.968415       0.618195       0.423087      -1.059228      -0.012675      -0.006580      -0.016691       0.021967       0.013831       0.014846       0.001906       0.024685      -0.044592      -0.021100      -0.009436       0.030536             10.949582       9.682327       0.884992      -1.179084       6.196412       3.572905      16.970006           0.000001
           79              C       1.302462      11.566292       5.598132      -0.109836      34.770921 0.42691662E+03  0.99977192E+04                                 9.296050                            6.932879       0.026552       1.978710                    0.999651      29.280962      84.191414       0.619488       0.422197      -1.059857       0.019268      -0.000951      -0.017081       0.025767       0.008509      -0.009670      -0.003960       0.039775      -0.047915      -0.018866      -0.012961       0.031827             11.096936       9.533818       1.073917      -0.173244       6.505998       4.101061      17.250990           0.000001
           80              C       2.412656       0.386747       6.304754      -0.023821      38.786219 0.43662944E+03  0.10182520E+05                                 9.894015                            6.897421      -0.007710       2.001160                    0.999310      27.161452      75.477711       0.642794       0.408594      -1.079099       0.004745      -0.011013      -0.045030       0.046599       0.005312      -0.000764      -0.000986      -0.000557      -0.005821      -0.004356      -0.002117       0.006473             12.766558      10.168307       1.060821      -0.799280       6.856816       4.977998      21.274553           0.000001
           81              C       2.303084       0.722238       7.763837       0.620912      25.410317 0.25030608E+03  0.51702031E+04                                 7.966809                            5.609075      -0.049272       2.043352                    0.999386      21.947498      60.822421       0.629111       0.471349      -1.022926      -0.012017       0.012559       0.066896       0.069117      -0.053638       0.015570      -0.035236      -0.085102      -0.219396      -0.081129      -0.031867       0.112996              9.960020       9.196506       1.510214      -0.587878       5.895921       3.349220      14.787634           0.000003
           82              C       3.659298       7.769883       0.247614       0.610014      22.855339 0.24099513E+03  0.49335091E+04                                 7.451613                            5.536203       0.166062       2.134193                    0.999659      21.394908      59.127175       0.627352       0.476922      -1.019391       0.060758       0.051475      -0.019847       0.082067      -0.007834       0.014736       0.043478      -0.024907       0.377794      -0.081829      -0.054981       0.136810              8.972052      13.652913      -0.723664      -0.686179       8.582494      -1.476432       4.680749           0.000000
           83              C       2.402319       6.994060       0.592637       0.143569      24.399104 0.34044983E+03  0.74945939E+04                                 7.268886                            6.074952      -0.026096       2.021466                    0.998941      25.012425      68.537031       0.684459       0.406503      -1.075600      -0.119808       0.037211       0.050436       0.135212      -0.047998       0.025068      -0.011781      -0.024857       0.063841      -0.062272       0.005510       0.056762              8.278863      10.889228       0.560460      -0.128021       6.800138      -0.799116       7.147222          -0.000000
           84              C       2.344432       6.771564       2.103699      -0.516044      26.059461 0.43576158E+03  0.10238258E+05                                 7.443863                            6.774092       0.270538       2.039804                    0.998958      32.027501      91.680826       0.660153       0.394898      -1.079723      -0.004797       0.014012      -0.070868       0.072399      -0.005611       0.003764      -0.008881      -0.022338       0.131486      -0.034449      -0.011059       0.045508              7.778266       7.929439       0.316415      -0.250390       6.839122      -1.183184       8.566238          -0.000002
           85              O       6.895813       6.825149      18.918354      -0.554868      34.718908 0.48581409E+03  0.11382264E+05                                 8.404445                            6.757629       0.443103       2.195751                    0.998142      27.177475      70.438994       0.741648       0.352492      -1.144642       0.010170      -0.022868      -0.008310       0.026371      -0.001995      -0.056346      -0.001573      -0.039228      -0.108530      -0.077853       0.037576       0.040277              9.888612       9.910519      -2.436173      -4.251165       7.361327       4.098664      12.393990           0.000000
           86              O       9.076920       6.314923      18.828926      -0.584226      34.197293 0.48110438E+03  0.11220866E+05                                 8.240546                            6.648156       0.499873       2.201491                    0.998747      27.455157      70.511079       0.762298       0.344504      -1.153646      -0.035294       0.015479      -0.024443       0.045637       0.018297       0.043506      -0.017084      -0.006493      -0.110195      -0.067868       0.024590       0.043278              9.593373      11.048608       0.521245       5.189021       5.782687       1.821549      11.948823           0.000002
           87              O       6.390333       5.413290      12.130036      -0.581758      33.820486 0.47458534E+03  0.11038381E+05                                 8.179240                            6.616218       0.507161       2.207671                    0.998300      27.389947      70.397689       0.761340       0.345889      -1.151733       0.037898      -0.019315       0.024796       0.049236       0.019026       0.044196      -0.023921      -0.004511      -0.088029      -0.068204       0.027067       0.041137              9.389110      10.943950      -0.174778       4.826578       5.570666       1.134745      11.652714           0.000001
           88              O       8.476340       4.557089      12.177922      -0.546709      37.190578 0.49132800E+03  0.11530299E+05                                 8.798563                            6.785175       0.379066       2.178599                    0.997939      26.991521      69.743675       0.742771       0.351384      -1.146903      -0.011125       0.012986       0.008333       0.019022       0.009635      -0.052306       0.004402      -0.029566      -0.141024      -0.079060       0.033522       0.045538             10.634472      10.711831      -3.114196      -4.563383       7.689015       4.645061      13.502570           0.000000
           89              O       8.697552       8.494451       0.109482      -0.586937      38.530552 0.61605654E+03  0.15345312E+05                                 9.083403                            7.725571       0.015024       2.046656                    0.996891      28.463172      76.529369       0.676829       0.363305      -1.133914       0.018578       0.039116       0.004416       0.043528       0.007176      -0.008743       0.005076      -0.079571       0.148649      -0.065930       0.015137       0.050794             10.096397      10.195516       0.865221      -0.067073      13.511093      -2.361079       6.582581           0.000000
           90              O       9.920419      10.302376      20.085825      -0.524526      35.317304 0.44165300E+03  0.10091144E+05                                 8.510820                            6.412041       0.438920       2.210255                    0.997113      26.362779      67.195808       0.767899       0.349094      -1.148877      -0.003901      -0.023965       0.004368       0.024670       0.050349      -0.009653       0.027723       0.107525       0.100380      -0.096983       0.039973       0.057010             10.568104      19.284009       3.090476       0.234625       6.837399      -0.382651       5.582905          -0.000001
           91              O       6.407906       9.799139      20.319524      -0.630465      40.875386 0.63627571E+03  0.15887785E+05                                 9.281358                            7.633598       0.302065       2.117906                    0.998562      28.977068      76.586045       0.714239       0.343435      -1.156460       0.111565       0.051011      -0.052575       0.133465       0.055223      -0.058234      -0.044700       0.083533      -0.226901      -0.103101      -0.029080       0.132181             11.001739      17.738041       0.188658      -2.356339       8.889400      -1.239256       6.377775           0.000001
           92              O       8.609687       4.823851       8.686354      -0.554868      34.718918 0.48581424E+03  0.11382269E+05                                 8.404447                            6.757630       0.443102       2.195751                    0.998142      27.177477      70.439005       0.741648       0.352492      -1.144642      -0.010170       0.022868      -0.008310       0.026371      -0.001995       0.056346       0.001573      -0.039227      -0.108530      -0.077853       0.037576       0.040277              9.888614       9.910521      -2.436174       4.251166       7.361329      -4.098665      12.393993           0.000000
           93              O       6.428580       5.334077       8.596926      -0.584226      34.197302 0.48110453E+03  0.11220871E+05                                 8.240547                            6.648157       0.499873       2.201491                    0.998747      27.455159      70.511089       0.762298       0.344504      -1.153646       0.035294      -0.015479      -0.024443       0.045637       0.018297      -0.043506       0.017085      -0.006493      -0.110195      -0.067868       0.024590       0.043278              9.593375      11.048611       0.521245      -5.189022       5.782688      -1.821549      11.948826           0.000002
           94              O       9.115167       6.235710       1.898036      -0.581758      33.820475 0.47458518E+03  0.11038377E+05                                 8.179238                            6.616216       0.507162       2.207671                    0.998300      27.389945      70.397677       0.761340       0.345889      -1.151733      -0.037898       0.019315       0.024796       0.049236       0.019026      -0.044196       0.023921      -0.004511      -0.088029      -0.068204       0.027067       0.041137              9.389107      10.943946      -0.174778      -4.826577       5.570665      -1.134744      11.652710           0.000001
           95              O       7.029160       7.091911       1.945922      -0.546709      37.190577 0.49132798E+03  0.11530298E+05                                 8.798562                            6.785175       0.379066       2.178599                    0.997939      26.991521      69.743674       0.742772       0.351384      -1.146903       0.011125      -0.012985       0.008333       0.019022       0.009635       0.052306      -0.004402      -0.029565      -0.141023      -0.079060       0.033522       0.045538             10.634471      10.711830      -3.114196       4.563383       7.689015      -4.645061      13.502569           0.000000
           96              O       6.807948       3.154549      10.341482      -0.586937      38.530552 0.61605654E+03  0.15345312E+05                                 9.083403                            7.725571       0.015024       2.046656                    0.996891      28.463172      76.529369       0.676829       0.363305      -1.133914      -0.018578      -0.039116       0.004416       0.043528       0.007176       0.008743      -0.005076      -0.079571       0.148649      -0.065930       0.015137       0.050794             10.096397      10.195516       0.865221       0.067073      13.511093       2.361079       6.582582           0.000000
           97              O       5.585081       1.346624       9.853825      -0.524526      35.317306 0.44165303E+03  0.10091145E+05                                 8.510821                            6.412042       0.438920       2.210255                    0.997113      26.362779      67.195810       0.767899       0.349094      -1.148877       0.003901       0.023965       0.004368       0.024670       0.050349       0.009653      -0.027723       0.107525       0.100380      -0.096983       0.039973       0.057010             10.568105      19.284010       3.090476      -0.234625       6.837400       0.382651       5.582905          -0.000000
           98              O       9.097594       1.849861      10.087524      -0.630465      40.875382 0.63627564E+03  0.15887783E+05                                 9.281358                            7.633598       0.302065       2.117906                    0.998562      28.977067      76.586040       0.714239       0.343435      -1.156460      -0.111565      -0.051011      -0.052575       0.133465       0.055223       0.058234       0.044700       0.083533      -0.226901      -0.103101      -0.029080       0.132181             11.001738      17.738039       0.188657       2.356339       8.889399       1.239256       6.377775           0.000001
           99              O       3.441187       1.000649      11.777646      -0.554868      34.718926 0.48581436E+03  0.11382273E+05                                 8.404449                            6.757632       0.443102       2.195750                    0.998142      27.177478      70.439014       0.741647       0.352493      -1.144642      -0.010170      -0.022868       0.008310       0.026371       0.001995      -0.056346       0.001573      -0.039228      -0.108530      -0.077853       0.037576       0.040277              9.888617       9.910524       2.436175      -4.251168       7.361331      -4.098667      12.393997           0.000000
          100              O       1.260080       0.490423      11.867074      -0.584226      34.197302 0.48110453E+03  0.11220871E+05                                 8.240548                            6.648157       0.499873       2.201491                    0.998747      27.455158      70.511088       0.762298       0.344504      -1.153646       0.035294       0.015479       0.024443       0.045637      -0.018297       0.043506       0.017085      -0.006493      -0.110195      -0.067868       0.024590       0.043278              9.593375      11.048611      -0.521245       5.189023       5.782688      -1.821549      11.948827           0.000002
          101              O       3.946667      11.237790      18.565964      -0.581758      33.820478 0.47458522E+03  0.11038378E+05                                 8.179239                            6.616217       0.507161       2.207671                    0.998300      27.389945      70.397680       0.761340       0.345889      -1.151733      -0.037898      -0.019315      -0.024796       0.049236      -0.019026       0.044196       0.023921      -0.004511      -0.088029      -0.068204       0.027067       0.041137              9.389108      10.943948       0.174778       4.826578       5.570665      -1.134744      11.652712           0.000001
          102              O       1.860660      10.381589      18.518078      -0.546709      37.190577 0.49132798E+03  0.11530298E+05                                 8.798563                            6.785175       0.379066       2.178599                    0.997939      26.991520      69.743673       0.742771       0.351384      -1.146903       0.011125       0.012985      -0.008333       0.019022      -0.009635      -0.052306      -0.004402      -0.029566      -0.141023      -0.079060       0.033522       0.045538             10.634472      10.711831       3.114196      -4.563383       7.689015      -4.645061      13.502570           0.000000
          103              O       1.639448       2.669951      10.122518      -0.586937      38.530550 0.61605651E+03  0.15345311E+05                                 9.083403                            7.725571       0.015024       2.046656                    0.996891      28.463171      76.529366       0.676829       0.363305      -1.133914      -0.018578       0.039116      -0.004416       0.043528      -0.007176      -0.008743      -0.005076      -0.079571       0.148649      -0.065930       0.015137       0.050794             10.096397      10.195516      -0.865221      -0.067072      13.511093       2.361079       6.582581           0.000000
          104              O       0.416581       4.477876      10.610175      -0.524526      35.317301 0.44165296E+03  0.10091143E+05                                 8.510819                            6.412041       0.438921       2.210255                    0.997113      26.362778      67.195804       0.767899       0.349094      -1.148877       0.003901      -0.023965      -0.004368       0.024670      -0.050349      -0.009653      -0.027723       0.107525       0.100380      -0.096983       0.039973       0.057010             10.568103      19.284007      -3.090476       0.234625       6.837399       0.382651       5.582905          -0.000001
          105              O       3.929094       3.974639      10.376476      -0.630465      40.875382 0.63627563E+03  0.15887783E+05                                 9.281358                            7.633598       0.302065       2.117906                    0.998562      28.977066      76.586039       0.714239       0.343435      -1.156460      -0.111565       0.051011       0.052575       0.133465      -0.055223      -0.058234       0.044700       0.083533      -0.226901      -0.103101      -0.029080       0.132181             11.001738      17.738039      -0.188658      -2.356339       8.889399       1.239256       6.377775           0.000000
          106              O       1.727313      10.648351       1.545646      -0.554868      34.718918 0.48581424E+03  0.11382269E+05                                 8.404447                            6.757630       0.443102       2.195751                    0.998142      27.177477      70.439006       0.741648       0.352492      -1.144642       0.010170       0.022868       0.008310       0.026371       0.001995       0.056346      -0.001573      -0.039227      -0.108530      -0.077853       0.037576       0.040277              9.888615       9.910522       2.436174       4.251166       7.361329       4.098665      12.393993           0.000000
          107              O       3.908420      11.158577       1.635074      -0.584226      34.197304 0.48110457E+03  0.11220872E+05                                 8.240548                            6.648158       0.499873       2.201491                    0.998747      27.455159      70.511092       0.762298       0.344504      -1.153646      -0.035294      -0.015479       0.024443       0.045637      -0.018297      -0.043506      -0.017085      -0.006493      -0.110195      -0.067868       0.024590       0.043278              9.593376      11.048612      -0.521246      -5.189023       5.782688       1.821549      11.948827           0.000002
          108              O       1.221833       0.411210       8.333964      -0.581758      33.820485 0.47458533E+03  0.11038381E+05                                 8.179241                            6.616218       0.507161       2.207671                    0.998300      27.389945      70.397686       0.761340       0.345889      -1.151732       0.037898       0.019315      -0.024796       0.049236      -0.019026      -0.044196      -0.023921      -0.004511      -0.088029      -0.068204       0.027067       0.041137              9.389111      10.943950       0.174778      -4.826579       5.570667       1.134745      11.652715           0.000001
          109              O       3.307840       1.267411       8.286078      -0.546709      37.190579 0.49132801E+03  0.11530299E+05                                 8.798563                            6.785175       0.379066       2.178599                    0.997939      26.991521      69.743676       0.742771       0.351384      -1.146903      -0.011125      -0.012985      -0.008333       0.019022      -0.009635       0.052306       0.004402      -0.029565      -0.141023      -0.079060       0.033522       0.045538             10.634472      10.711831       3.114196       4.563384       7.689015       4.645062      13.502570           0.000000
          110              O       3.529052       8.979049      20.354518      -0.586937      38.530551 0.61605653E+03  0.15345312E+05                                 9.083403                            7.725571       0.015024       2.046656                    0.996891      28.463171      76.529368       0.676829       0.363305      -1.133914       0.018578      -0.039116      -0.004416       0.043528      -0.007176       0.008743       0.005076      -0.079571       0.148649      -0.065930       0.015137       0.050794             10.096397      10.195516      -0.865221       0.067073      13.511094      -2.361079       6.582582           0.000000
          111              O       4.751919       7.171124       0.378175      -0.524527      35.317301 0.44165298E+03  0.10091144E+05                                 8.510819                            6.412041       0.438920       2.210255                    0.997113      26.362779      67.195806       0.767899       0.349094      -1.148877      -0.003901       0.023965      -0.004368       0.024670      -0.050349       0.009653       0.027723       0.107525       0.100380      -0.096983       0.039973       0.057010             10.568103      19.284007      -3.090476      -0.234625       6.837399      -0.382651       5.582905          -0.000000
          112              O       1.239406       7.674361       0.144476      -0.630465      40.875384 0.63627568E+03  0.15887784E+05                                 9.281358                            7.633598       0.302065       2.117906                    0.998562      28.977067      76.586043       0.714239       0.343435      -1.156460       0.111565      -0.051011       0.052575       0.133465      -0.055223       0.058234      -0.044700       0.083533      -0.226901      -0.103101      -0.029080       0.132181             11.001739      17.738041      -0.188658       2.356339       8.889400      -1.239256       6.377775           0.000000

******************************************************
Auxiliary information for the entire system
The total spin magnetic moment of the unit cell is   0.000089
The total net atomic charge of the unit cell is   -0.000003
Accuracy of reproducing the electrostatic potential in the unit cell:
  The inner radius (bohr) =    5.0000
  The outer radius (bohr) =   12.0000
  Valid grid points have density less than (e/(bohr^3)) =    0.0001
  The number of valid grid points were=       172028
  The rms potential error without charges in kcal/mol is=      2.80110
  The rms potential error with partial charges in kcal/mol is=      0.61721
  The RRMSE value at monopole order=      0.22035
  The rms potential error with partial charges and cloud penetration in kcal/mol is=      0.62232
  The RRMSE value at monopole order with cloud penetration is=      0.22217
  The rms potential error with partial charges and atomic dipoles in kcal/mol is=      0.37509
  The RRMSE value at dipole order=      0.13391
  The rms potential error with partial charges, atomic dipoles and cloud penetration in kcal/mol is=      0.37252
  The RRMSE value at dipole order with cloud penetration=      0.13299

******************************************************
The electron densities and ab initio electrostatic potential were computed in VASP using the PBE functional and
projector augmented wave method. See the main text of the journal article for a description of computational details.
The atomic charges, dipoles, and quadrupoles were computed with the DDEC6 method as described in
(a) T. A. Manz and N. Gabaldon Limas, RSC Adv. 6 (2016) 47771-47801 DOI: 10.1039/c6ra04656h
(b) N. Gabaldon Limas and T. A. Manz, RSC Adv. 8 (2018) 2678-2707 DOI: 10.1039/c7ra11829e.
For each atom in the material, the electron cloud parameters were fit to the spherically averaged atom-in-material
electron density using radial positions for which this density was between 10^-4 and 10^-2 electrons per cubic bohr.
The polarizabilities, dispersion coefficients, and quantum Drude oscillator (QDO) parameters were fit using the MCLF method.
The magnetic structure of the system was optimized in VASP from the default ferromagnetic initial guess using spin polarization.
The atomic spin moments (ASMs) were computed on this optimized magnetic structure using the DDEC6 partition as inputs
to the method of T. A. Manz and D. S. Sholl, J. Chem. Theory Comput. 7 (2011) 4146-4164 DOI: 10.1021/ct200539n.
The RMSE and RRMSE were computed using a uniform grid with Ewald summation.
