# Supplementary material for: A collection of forcefield precursors for metal–organic frameworks
Source: RSC Adv. 2019 Nov 13;9(63):36492–507. doi: 10.1039/c9ra07327b (PMC9075174; doi:10.1039/c9ra07327b)
Supplement: RA-009-C9RA07327B-s5564 [file RA-009-C9RA07327B-s5564.xyz]

   42
jmolscript: load "" {1 1 1} spacegroup "x,y,z" unitcell [{      8.165000     0.000000     0.000000 }, {      4.082489     7.842989     0.000000 }, {      4.082477     1.415984    11.436826 }]
Cd     7.555953     3.022735     8.577619     1.034393
Cd     8.774013     6.236238     2.859206     1.034393
H      6.577716     4.265322     1.199723     0.365711
H      6.389106     2.796339     1.351833     0.356558
H      6.577704     8.207154     4.518690     0.365857
H      2.306602     1.833147     4.366580     0.356766
H      9.752250     4.993651    10.237103     0.365710
H      9.940860     6.462634    10.084993     0.356557
H      9.752262     1.051819     6.918136     0.365857
H     14.023364     7.425826     7.070246     0.356765
C      6.861855     3.657996     2.983868     0.612954
C      6.839810     2.477912     3.797026    -0.344759
C      7.186820     2.589378     5.153434     0.352863
C      6.444627     1.227461     3.300668     0.329825
C      2.779360     0.971491     2.734545     0.614285
C      2.757314     2.151575     1.921387    -0.342592
C      3.104329     2.040108     0.564979     0.351954
C     10.527125     3.402025     2.417745     0.328778
C      9.468111     5.600977     8.452958     0.612954
C      9.490156     6.781061     7.639800    -0.344760
C      9.143146     6.669595     6.283392     0.352864
C      9.885339     8.031512     8.136158     0.329825
C     13.550606     8.287482     8.702281     0.614285
C     13.572652     7.107398     9.515439    -0.342593
C     13.225637     7.218865    10.871847     0.351954
C      5.802841     5.856948     9.019081     0.328778
N      6.576083     3.561942     1.694938    -0.735835
N      7.459529     2.671185     6.263950    -0.440672
N     10.211949     8.044733     2.890086    -0.442773
N      2.493582     1.067544     4.023475    -0.735766
N      7.459519     3.374286    10.891289    -0.440228
N     10.211954     4.427743     2.828327    -0.442965
N      9.753883     5.697031     9.741888    -0.735835
N      8.870437     6.587788     5.172876    -0.440672
N      6.118017     1.214240     8.546740    -0.442774
N     13.836384     8.191429     7.413351    -0.735765
N      8.870447     5.884687     0.545537    -0.440228
N      6.118012     4.831230     8.608499    -0.442965
O      7.137013     4.772724     3.499554    -0.571127
O      7.137012     7.699751     2.218859    -0.573225
O      9.192953     4.486249     7.937272    -0.571127
O      9.192954     1.559222     9.217967    -0.573225

The following XYZ coordinates are in angstroms. Other properties are in atomic units.
The sperically averaged electron density of each atom fit to a function of the form exp(a - br)
eigen_1, eigen_2 and eigen_3 are the three eigenvalues of traceless quadrupole moment tensor
  atom number  atomic symbol              X              Y              Z     net charge C6 coefficient C8 coefficient C10 coefficient fluctuating dipole atomic polarizability isotropic forcefield polarizability              a              b squared Pearson coefficient          <r^3>          <r^4>         wp_QDO          m_QDO          q_QDO       dipole_x       dipole_y       dipole_z         dipole            Qxy            Qxz            Qyz     Q(x^2-y^2)  Q(3z^2 - R^2)        eigen_1        eigen_2        eigen_3 static polarizability      alpha(xx)      alpha(xy)      alpha(xz)      alpha(yy)      alpha(yz)      alpha(zz) atomic spin moment
            1             Cd       7.555953       3.022735       8.577619       1.034393     221.016147 0.44970085E+04  0.17195322E+06                                27.101720                           20.650823       0.818328       1.981374                    0.998615      75.788436     201.937901       0.450440       0.355617      -1.220667       0.013465      -0.000301       0.000147       0.013469       0.000100       0.000347      -0.025662       0.040309       0.044133      -0.039630       0.012795       0.026835             33.178353      24.255275       0.001754       0.000551      42.376666       4.149943      32.903118          -0.000000
            2             Cd       8.774013       6.236238       2.859206       1.034393     221.016102 0.44970076E+04  0.17195318E+06                                27.101716                           20.650820       0.818328       1.981374                    0.998615      75.788432     201.937880       0.450440       0.355617      -1.220667      -0.013466       0.000301      -0.000147       0.013470       0.000100       0.000347      -0.025662       0.040309       0.044133      -0.039630       0.012795       0.026835             33.178346      24.255270       0.001745       0.000550      42.376649       4.149943      32.903121          -0.000000
            3              H       6.577716       4.265322       1.199723       0.365711       0.490727 0.29299539E+01  0.22863449E+02                                 1.134030                            1.086134      -1.238802       2.450958                    0.999815       2.288923       6.129174       0.519862       1.509861      -0.665730      -0.002440       0.019915      -0.009846       0.022350      -0.001218       0.008154      -0.000624      -0.032706       0.029363      -0.023290       0.010735       0.012555              1.155078       0.963608       0.023976       0.026359       1.258307      -0.264156       1.243319           0.000001
            4              H       6.389106       2.796339       1.351833       0.356558       0.527628 0.32907001E+01  0.26340342E+02                                 1.173348                            1.139513      -1.192229       2.464069                    0.999886       2.330074       6.245800       0.517120       1.479727      -0.671494      -0.003713      -0.020186      -0.009640       0.022676       0.003295       0.006467       0.002957      -0.031443       0.037721      -0.023405       0.007663       0.015742              1.178771       1.029939       0.123087       0.083559       1.349286       0.126032       1.157087           0.000002
            5              H       6.577704       8.207154       4.518690       0.365857       0.490879 0.29309373E+01  0.22871909E+02                                 1.133959                            1.086052      -1.238942       2.450465                    0.999815       2.289248       6.129159       0.520097       1.509127      -0.665844      -0.002643      -0.020007       0.009796       0.022433       0.001271      -0.008198      -0.000662      -0.032427       0.029396      -0.023186       0.010612       0.012573              1.155005       0.963503      -0.023985      -0.026340       1.258340      -0.264194       1.243174           0.000001
            6              H       2.306602       1.833147       4.366580       0.356766       0.527653 0.32919907E+01  0.26361777E+02                                 1.175071                            1.141102      -1.192698       2.464292                    0.999884       2.331262       6.256906       0.515666       1.483274      -0.670875      -0.003630       0.020041       0.009522       0.022483      -0.003060      -0.006437       0.003025      -0.031269       0.037664      -0.023264       0.007548       0.015716              1.180519       1.031312      -0.123425      -0.083786       1.351471       0.126403       1.158774           0.000002
            7              H       9.752250       4.993651      10.237103       0.365710       0.490727 0.29299600E+01  0.22863506E+02                                 1.134032                            1.086134      -1.238801       2.450958                    0.999815       2.288925       6.129179       0.519862       1.509860      -0.665730       0.002440      -0.019915       0.009846       0.022350      -0.001218       0.008154      -0.000624      -0.032706       0.029363      -0.023290       0.010735       0.012555              1.155079       0.963608       0.023976       0.026359       1.258308      -0.264156       1.243321           0.000001
            8              H       9.940860       6.462634      10.084993       0.356557       0.527628 0.32907025E+01  0.26340369E+02                                 1.173350                            1.139514      -1.192229       2.464069                    0.999886       2.330075       6.245806       0.517119       1.479729      -0.671493       0.003713       0.020186       0.009640       0.022676       0.003295       0.006467       0.002957      -0.031443       0.037721      -0.023405       0.007663       0.015742              1.178772       1.029940       0.123087       0.083560       1.349288       0.126032       1.157088           0.000002
            9              H       9.752262       1.051819       6.918136       0.365857       0.490879 0.29309403E+01  0.22871938E+02                                 1.133959                            1.086052      -1.238942       2.450465                    0.999815       2.289249       6.129161       0.520097       1.509126      -0.665844       0.002643       0.020007      -0.009796       0.022433       0.001271      -0.008198      -0.000662      -0.032427       0.029396      -0.023186       0.010612       0.012573              1.155006       0.963503      -0.023985      -0.026340       1.258340      -0.264194       1.243174           0.000001
           10              H      14.023364       7.425826       7.070246       0.356765       0.527654 0.32919981E+01  0.26361855E+02                                 1.175073                            1.141104      -1.192697       2.464292                    0.999884       2.331265       6.256919       0.515665       1.483276      -0.670875       0.003630      -0.020041      -0.009522       0.022483      -0.003060      -0.006437       0.003025      -0.031269       0.037664      -0.023264       0.007548       0.015716              1.180521       1.031314      -0.123426      -0.083787       1.351474       0.126403       1.158776           0.000002
           11              C       6.861855       3.657996       2.983868       0.612954      24.340051 0.26445374E+03  0.55585884E+04                                 7.758990                            5.781216      -0.086145       2.015034                    0.999208      22.703996      64.243044       0.614853       0.473936      -1.017750      -0.016877       0.046242      -0.044591       0.066419      -0.012129       0.003197       0.011250       0.032534       0.069373      -0.034234       0.008714       0.025519              8.918736       5.149387       1.581753       1.268626      10.949812      -1.353718      10.657010           0.000002
           12              C       6.839810       2.477912       3.797026      -0.344759      55.817512 0.57334070E+03  0.14317648E+05                                12.026615                            7.796763       0.046065       1.982193                    0.998948      31.441239      90.507924       0.616879       0.397601      -1.086127      -0.008350      -0.033526       0.038755       0.051919       0.040869       0.049275       0.030825      -0.179166       0.209025      -0.141810       0.030507       0.111303             14.702458       8.116632       3.514190       2.945123      18.091479      -0.697464      17.899264           0.000001
           13              C       7.186820       2.589378       5.153434       0.352863      36.245235 0.32532887E+03  0.71417664E+04                                 9.673062                            6.329335       0.183667       2.074714                    0.999405      24.723249      69.570087       0.604224       0.461769      -1.032975      -0.022968       0.020692      -0.054322       0.062503       0.020596      -0.026518      -0.016676      -0.107264      -0.307007      -0.109540      -0.001240       0.110780             11.689839       6.487273       0.493236       3.994443       5.871911       1.184625      22.710331           0.000001
           14              C       6.444627       1.227461       3.300668       0.329825      35.936169 0.33377923E+03  0.73778153E+04                                 9.653684                            6.435254       0.154922       2.071412                    0.999787      24.904028      70.426599       0.595572       0.465268      -1.030549       0.021069       0.039709       0.022879       0.050440      -0.032735       0.000890      -0.079546       0.044884       0.256961      -0.109463      -0.011747       0.121210             11.596617       8.017055       5.710232       2.131631      19.294341       4.695933       7.478456          -0.000000
           15              C       2.779360       0.971491       2.734545       0.614285      24.334191 0.26438763E+03  0.55567545E+04                                 7.757519                            5.780362      -0.084164       2.015737                    0.999171      22.698824      64.222182       0.614930       0.473915      -1.017779      -0.015903      -0.047705       0.042914       0.066108       0.011851      -0.003486       0.011396       0.031192       0.069658      -0.033691       0.007972       0.025719              8.916884       5.148546      -1.581544      -1.268667      10.947111      -1.352555      10.654995           0.000003
           16              C       2.757314       2.151575       1.921387      -0.342592      55.692558 0.57181693E+03  0.14269263E+05                                12.008107                            7.785673       0.046392       1.982769                    0.998927      31.394845      90.324388       0.617440       0.397527      -1.086241      -0.009199       0.034747      -0.038377       0.052581      -0.040997      -0.049721       0.031007      -0.181416       0.208957      -0.143018       0.031008       0.112009             14.679325       8.104439      -3.507938      -2.940506      18.062297      -0.695329      17.871240           0.000001
           17              C       3.104329       2.040108       0.564979       0.351954      36.263161 0.32554297E+03  0.71473222E+04                                 9.674103                            6.330106       0.183185       2.074301                    0.999432      24.732318      69.589604       0.604402       0.461578      -1.033128      -0.023309      -0.020802       0.054280       0.062629      -0.021065       0.027702      -0.016776      -0.108927      -0.307786      -0.110360      -0.001554       0.111913             11.691157       6.487981      -0.493523      -3.994998       5.872706       1.185375      22.712783           0.000002
           18              C      10.527125       3.402025       2.417745       0.328778      35.982108 0.33428514E+03  0.73914982E+04                                 9.659813                            6.439057       0.151934       2.070240                    0.999790      24.922727      70.482127       0.595569       0.465113      -1.030677       0.021003      -0.038318      -0.021923       0.048888       0.033240      -0.000821      -0.079757       0.044749       0.257763      -0.109933      -0.011668       0.121601             11.604246       8.022093      -5.714528      -2.133404      19.307377       4.699609       7.483268           0.000001
           19              C       9.468111       5.600977       8.452958       0.612954      24.340056 0.26445380E+03  0.55585899E+04                                 7.758992                            5.781217      -0.086145       2.015034                    0.999208      22.704000      64.243063       0.614853       0.473936      -1.017750       0.016877      -0.046242       0.044591       0.066419      -0.012129       0.003197       0.011250       0.032534       0.069374      -0.034234       0.008714       0.025519              8.918739       5.149388       1.581754       1.268626      10.949815      -1.353719      10.657013           0.000003
           20              C       9.490156       6.781061       7.639800      -0.344760      55.817553 0.57334115E+03  0.14317663E+05                                12.026622                            7.796767       0.046064       1.982193                    0.998948      31.441253      90.507986       0.616879       0.397601      -1.086127       0.008350       0.033526      -0.038755       0.051919       0.040869       0.049276       0.030825      -0.179166       0.209025      -0.141810       0.030507       0.111303             14.702467       8.116637       3.514193       2.945124      18.091492      -0.697465      17.899273           0.000002
           21              C       9.143146       6.669595       6.283392       0.352864      36.245233 0.32532889E+03  0.71417670E+04                                 9.673062                            6.329335       0.183667       2.074714                    0.999405      24.723251      69.570100       0.604224       0.461769      -1.032975       0.022968      -0.020692       0.054322       0.062503       0.020597      -0.026518      -0.016677      -0.107264      -0.307007      -0.109540      -0.001240       0.110780             11.689838       6.487273       0.493236       3.994443       5.871912       1.184625      22.710330           0.000001
           22              C       9.885339       8.031512       8.136158       0.329825      35.936168 0.33377920E+03  0.73778146E+04                                 9.653685                            6.435254       0.154921       2.071412                    0.999787      24.904028      70.426603       0.595572       0.465268      -1.030549      -0.021068      -0.039709      -0.022879       0.050439      -0.032735       0.000890      -0.079546       0.044884       0.256961      -0.109463      -0.011747       0.121210             11.596618       8.017056       5.710233       2.131632      19.294343       4.695933       7.478456          -0.000000
           23              C      13.550606       8.287482       8.702281       0.614285      24.334191 0.26438764E+03  0.55567549E+04                                 7.757519                            5.780363      -0.084164       2.015737                    0.999171      22.698825      64.222190       0.614930       0.473915      -1.017779       0.015903       0.047705      -0.042914       0.066108       0.011851      -0.003486       0.011395       0.031192       0.069658      -0.033691       0.007972       0.025719              8.916885       5.148546      -1.581544      -1.268667      10.947112      -1.352554      10.654997           0.000003
           24              C      13.572652       7.107398       9.515439      -0.342593      55.692579 0.57181718E+03  0.14269271E+05                                12.008111                            7.785675       0.046390       1.982769                    0.998927      31.394852      90.324419       0.617440       0.397527      -1.086241       0.009199      -0.034747       0.038377       0.052581      -0.040997      -0.049721       0.031007      -0.181416       0.208956      -0.143018       0.031008       0.112009             14.679330       8.104442      -3.507939      -2.940507      18.062302      -0.695329      17.871246           0.000001
           25              C      13.225637       7.218865      10.871847       0.351954      36.263142 0.32554274E+03  0.71473158E+04                                 9.674101                            6.330104       0.183185       2.074301                    0.999432      24.732308      69.589570       0.604402       0.461578      -1.033128       0.023308       0.020802      -0.054280       0.062629      -0.021065       0.027702      -0.016776      -0.108927      -0.307786      -0.110360      -0.001553       0.111913             11.691154       6.487979      -0.493522      -3.994997       5.872705       1.185375      22.712777           0.000001
           26              C       5.802841       5.856948       9.019081       0.328778      35.982104 0.33428510E+03  0.73914972E+04                                 9.659812                            6.439057       0.151935       2.070241                    0.999790      24.922726      70.482125       0.595569       0.465113      -1.030677      -0.021003       0.038318       0.021923       0.048888       0.033240      -0.000821      -0.079757       0.044750       0.257763      -0.109933      -0.011668       0.121601             11.604246       8.022093      -5.714527      -2.133403      19.307377       4.699609       7.483268           0.000001
           27              N       6.576083       3.561942       1.694938      -0.735835      30.306261 0.45256369E+03  0.10612379E+05                                 8.003809                            6.769606       0.120502       2.054211                    0.995733      30.117046      82.979524       0.687851       0.379733      -1.102848       0.006798       0.016622       0.041639       0.045346       0.003078       0.032026       0.015030      -0.155370       0.163709      -0.111159       0.039388       0.071771              8.599357       5.840380       0.815195       2.000416       7.459209      -0.874045      12.498480          -0.000012
           28              N       7.459529       2.671185       6.263950      -0.440672      51.020768 0.61493939E+03  0.15379887E+05                                11.128440                            7.988009       0.685008       2.208467                    0.998327      30.353948      82.995418       0.629375       0.389113      -1.109600      -0.002396       0.032249       0.022349       0.039310       0.029983      -0.030359      -0.023512      -0.091958      -0.373856      -0.132116       0.010887       0.121229             13.168663       7.647410       0.491635       3.099650       7.513436       1.446726      24.345144          -0.000005
           29              N      10.211949       8.044733       2.890086      -0.442773      46.948738 0.58479603E+03  0.14464346E+05                                10.542574                            7.770430       0.707769       2.209006                    0.999066      30.511957      83.359543       0.639580       0.387184      -1.109368       0.004925      -0.017506      -0.010293       0.020897      -0.040411       0.011507      -0.084668       0.095453       0.268549      -0.134073       0.005880       0.128193             12.385424       9.522173       5.604875       1.638326      19.657899       3.857173       7.976199          -0.000006
           30              N       2.493582       1.067544       4.023475      -0.735766      30.293075 0.45233139E+03  0.10605352E+05                                 7.999708                            6.766188       0.122699       2.054897                    0.995775      30.111684      82.952968       0.688296       0.379544      -1.103007       0.007242      -0.016700      -0.042262       0.046016      -0.003807      -0.032025       0.015337      -0.155091       0.165196      -0.111249       0.038878       0.072371              8.594673       5.837233      -0.815575      -1.999289       7.457009      -0.871539      12.489776          -0.000011
           31              N       7.459519       3.374286      10.891289      -0.440228      51.030622 0.61508728E+03  0.15385048E+05                                11.131588                            7.990453       0.683101       2.207900                    0.998321      30.353945      83.008826       0.629081       0.389258      -1.109458      -0.001967      -0.032151      -0.022408       0.039239      -0.029649       0.031198      -0.022863      -0.091346      -0.373564      -0.132244       0.011588       0.120656             13.172259       7.649556      -0.491960      -3.100298       7.515989       1.447771      24.351230          -0.000005
           32              N      10.211954       4.427743       2.828327      -0.442965      46.902698 0.58411270E+03  0.14442680E+05                                10.533758                            7.764466       0.704592       2.208212                    0.999078      30.501889      83.308096       0.640025       0.387042      -1.109512       0.004221       0.018138       0.010320       0.021291       0.041335      -0.011692      -0.084412       0.096697       0.270210      -0.134964       0.006398       0.128566             12.374486       9.513824      -5.598535      -1.636552      19.639615       3.853251       7.970018          -0.000006
           33              N       9.753883       5.697031       9.741888      -0.735835      30.306237 0.45256317E+03  0.10612364E+05                                 8.003803                            6.769601       0.120504       2.054211                    0.995733      30.117034      82.979472       0.687852       0.379733      -1.102848      -0.006798      -0.016622      -0.041638       0.045346       0.003078       0.032026       0.015029      -0.155369       0.163709      -0.111159       0.039388       0.071771              8.599350       5.840375       0.815195       2.000414       7.459206      -0.874044      12.498469          -0.000012
           34              N       8.870437       6.587788       5.172876      -0.440672      51.020813 0.61494012E+03  0.15379910E+05                                11.128447                            7.988014       0.685008       2.208466                    0.998327      30.353964      82.995478       0.629374       0.389113      -1.109600       0.002396      -0.032249      -0.022349       0.039310       0.029983      -0.030359      -0.023512      -0.091958      -0.373856      -0.132116       0.010887       0.121229             13.168671       7.647415       0.491636       3.099651       7.513441       1.446726      24.345159          -0.000005
           35              N       6.118017       1.214240       8.546740      -0.442774      46.948772 0.58479651E+03  0.14464361E+05                                10.542579                            7.770433       0.707768       2.209005                    0.999066      30.511968      83.359585       0.639580       0.387184      -1.109368      -0.004925       0.017506       0.010294       0.020897      -0.040411       0.011507      -0.084668       0.095453       0.268549      -0.134073       0.005879       0.128193             12.385431       9.522178       5.604879       1.638326      19.657912       3.857175       7.976202          -0.000006
           36              N      13.836384       8.191429       7.413351      -0.735765      30.293071 0.45233130E+03  0.10605349E+05                                 7.999707                            6.766186       0.122699       2.054897                    0.995775      30.111685      82.952972       0.688296       0.379544      -1.103008      -0.007242       0.016700       0.042262       0.046016      -0.003807      -0.032025       0.015336      -0.155091       0.165196      -0.111249       0.038878       0.072371              8.594671       5.837232      -0.815575      -1.999289       7.457009      -0.871538      12.489772          -0.000012
           37              N       8.870447       5.884687       0.545537      -0.440228      51.030625 0.61508723E+03  0.15385047E+05                                11.131588                            7.990453       0.683101       2.207900                    0.998321      30.353944      83.008823       0.629081       0.389258      -1.109458       0.001967       0.032151       0.022408       0.039239      -0.029649       0.031198      -0.022863      -0.091345      -0.373563      -0.132244       0.011589       0.120655             13.172260       7.649556      -0.491960      -3.100298       7.515989       1.447772      24.351235          -0.000004
           38              N       6.118012       4.831230       8.608499      -0.442965      46.902711 0.58411286E+03  0.14442686E+05                                10.533761                            7.764468       0.704592       2.208212                    0.999078      30.501891      83.308109       0.640025       0.387042      -1.109511      -0.004221      -0.018139      -0.010320       0.021292       0.041334      -0.011692      -0.084412       0.096697       0.270210      -0.134964       0.006398       0.128566             12.374489       9.513827      -5.598537      -1.636553      19.639621       3.853253       7.970021          -0.000006
           39              O       7.137013       4.772724       3.499554      -0.571127      35.768648 0.52238243E+03  0.12481955E+05                                 8.631092                            7.083456       0.207408       2.117816                    0.996190      27.699932      72.860612       0.711670       0.360191      -1.136758      -0.022847      -0.013875      -0.001873       0.026796       0.024313      -0.002901       0.042841       0.005031      -0.149638      -0.071526       0.014078       0.057448              9.643223       7.264371       3.421303       0.634148      14.626601       1.918523       7.038697          -0.000007
           40              O       7.137012       7.699751       2.218859      -0.573225      35.801701 0.52300461E+03  0.12500536E+05                                 8.636022                            7.087487       0.207832       2.117843                    0.996189      27.716237      72.914250       0.711496       0.360172      -1.136774      -0.022728       0.011746       0.001065       0.025606      -0.023362       0.003182       0.041968       0.008459      -0.147149      -0.070535       0.015065       0.055470              9.648684       7.268907      -3.423686      -0.634583      14.634289       1.919521       7.042855          -0.000008
           41              O       9.192953       4.486249       7.937272      -0.571127      35.768685 0.52238304E+03  0.12481973E+05                                 8.631098                            7.083460       0.207407       2.117816                    0.996190      27.699946      72.860664       0.711670       0.360191      -1.136758       0.022847       0.013876       0.001873       0.026796       0.024313      -0.002901       0.042841       0.005030      -0.149638      -0.071526       0.014078       0.057448              9.643231       7.264377       3.421308       0.634149      14.626615       1.918525       7.038701          -0.000007
           42              O       9.192954       1.559222       9.217967      -0.573225      35.801703 0.52300466E+03  0.12500537E+05                                 8.636022                            7.087488       0.207832       2.117843                    0.996189      27.716238      72.914253       0.711496       0.360172      -1.136774       0.022728      -0.011746      -0.001065       0.025606      -0.023362       0.003182       0.041968       0.008459      -0.147149      -0.070535       0.015065       0.055470              9.648684       7.268906      -3.423685      -0.634583      14.634290       1.919521       7.042855          -0.000007

******************************************************
Auxiliary information for the entire system
The total spin magnetic moment of the unit cell is   -0.000086
The total net atomic charge of the unit cell is   -0.000000
Accuracy of reproducing the electrostatic potential in the unit cell:
  The inner radius (bohr) =    5.0000
  The outer radius (bohr) =   12.0000
  Valid grid points have density less than (e/(bohr^3)) =    0.0001
  The number of valid grid points were=        11722
  The rms potential error without charges in kcal/mol is=      3.23948
  The rms potential error with partial charges in kcal/mol is=      0.42326
  The RRMSE value at monopole order=      0.13066
  The rms potential error with partial charges and cloud penetration in kcal/mol is=      0.42609
  The RRMSE value at monopole order with cloud penetration is=      0.13153
  The rms potential error with partial charges and atomic dipoles in kcal/mol is=      0.33970
  The RRMSE value at dipole order=      0.10486
  The rms potential error with partial charges, atomic dipoles and cloud penetration in kcal/mol is=      0.34515
  The RRMSE value at dipole order with cloud penetration=      0.10654

******************************************************
The electron densities and ab initio electrostatic potential were computed in VASP using the PBE functional and
projector augmented wave method. See the main text of the journal article for a description of computational details.
The atomic charges, dipoles, and quadrupoles were computed with the DDEC6 method as described in
(a) T. A. Manz and N. Gabaldon Limas, RSC Adv. 6 (2016) 47771-47801 DOI: 10.1039/c6ra04656h
(b) N. Gabaldon Limas and T. A. Manz, RSC Adv. 8 (2018) 2678-2707 DOI: 10.1039/c7ra11829e.
For each atom in the material, the electron cloud parameters were fit to the spherically averaged atom-in-material
electron density using radial positions for which this density was between 10^-4 and 10^-2 electrons per cubic bohr.
The polarizabilities, dispersion coefficients, and quantum Drude oscillator (QDO) parameters were fit using the MCLF method.
The magnetic structure of the system was optimized in VASP from the default ferromagnetic initial guess using spin polarization.
The atomic spin moments (ASMs) were computed on this optimized magnetic structure using the DDEC6 partition as inputs
to the method of T. A. Manz and D. S. Sholl, J. Chem. Theory Comput. 7 (2011) 4146-4164 DOI: 10.1021/ct200539n.
The RMSE and RRMSE were computed using a uniform grid with Ewald summation.
