# Supplementary material for: A collection of forcefield precursors for metal–organic frameworks
Source: RSC Adv. 2019 Nov 13;9(63):36492–507. doi: 10.1039/c9ra07327b (PMC9075174; doi:10.1039/c9ra07327b)
Supplement: RA-009-C9RA07327B-s5565 [file RA-009-C9RA07327B-s5565.xyz]

   42
jmolscript: load "" {1 1 1} spacegroup "x,y,z" unitcell [{      8.197000     0.000000     0.000000 }, {      4.098520     7.689536     0.000000 }, {      4.098510     1.446001    11.330670 }]
Mn     4.734277     6.128652     2.832667     0.996339
Mn    11.659753     3.006885     8.498003     0.996367
H      9.983969     7.282187     6.991023     0.357424
H      5.614952     1.067069     6.855055     0.367691
H     14.082468     6.421118    10.004982     0.356653
H      5.614963     4.946700    10.140950     0.367974
H      6.410061     1.853350     4.339647     0.357424
H     10.779078     8.068468     4.475615     0.367691
H      2.311562     2.714419     1.325688     0.356653
H      2.582067     4.188837     1.189720     0.367974
C      9.407723     8.157840     8.587515     0.605768
C      9.490510     7.013773     9.442980    -0.338344
C      9.183124     7.156688    10.802661     0.344724
C      9.910193     5.757933     8.967092     0.320554
C     13.506216     5.545465     8.408490     0.604720
C     13.589008     6.689533     7.553025    -0.338366
C     13.281620     6.546617     6.193344     0.345106
C     14.008698     7.945372     8.028913     0.319964
C      6.986307     0.977697     2.743155     0.605766
C      6.903520     2.121764     1.887690    -0.338345
C      7.210906     1.978849     0.528009     0.344738
C      6.483837     3.377604     2.363578     0.320543
C      2.887814     3.590072     2.922180     0.604717
C      2.805022     2.446004     3.777645    -0.338366
C      3.112410     2.588920     5.137326     0.345120
C      2.385332     1.190165     3.301757     0.319953
N      9.686420     8.039340     7.308282    -0.729128
N      4.842803     5.817602     0.586929    -0.429229
N     10.249546     4.732812     8.566780    -0.435786
N     13.784915     5.663966     9.687723    -0.728082
N     13.039807     6.439702     5.078406    -0.429215
N     10.249537     1.280957     8.429225    -0.434750
N      6.707610     1.096197     4.022388    -0.729128
N     11.551227     3.317935    10.743741    -0.429250
N      6.144484     4.402725     2.763890    -0.435770
N      2.609115     3.471571     1.642947    -0.728082
N      3.354223     2.695835     6.252264    -0.429236
N      6.144493     7.854580     2.901445    -0.434734
O      4.986244     1.595610     9.066689    -0.561979
O      4.986251     4.418160     7.929316    -0.562055
O     11.407786     7.539927     2.263981    -0.561970
O     11.407779     4.717377     3.401354    -0.562046

The following XYZ coordinates are in angstroms. Other properties are in atomic units.
The sperically averaged electron density of each atom fit to a function of the form exp(a - br)
eigen_1, eigen_2 and eigen_3 are the three eigenvalues of traceless quadrupole moment tensor
  atom number  atomic symbol              X              Y              Z     net charge C6 coefficient C8 coefficient C10 coefficient fluctuating dipole atomic polarizability isotropic forcefield polarizability              a              b squared Pearson coefficient          <r^3>          <r^4>         wp_QDO          m_QDO          q_QDO       dipole_x       dipole_y       dipole_z         dipole            Qxy            Qxz            Qyz     Q(x^2-y^2)  Q(3z^2 - R^2)        eigen_1        eigen_2        eigen_3 static polarizability      alpha(xx)      alpha(xy)      alpha(xz)      alpha(yy)      alpha(yz)      alpha(zz) atomic spin moment
            1             Mn       4.734277       6.128652       2.832667       0.996339     202.585929 0.37314701E+04  0.14102704E+06                                27.068770                           19.708799       0.247907       1.850368                    0.999701      55.900108     166.010353       0.415157       0.390366      -1.151537      -0.013237      -0.000284      -0.000063       0.013240      -0.000287       0.000092      -0.019880       0.041766       0.054916      -0.037162       0.011729       0.025433             34.030611      24.689866      -0.001557      -0.001165      44.406876       4.594541      32.995092           4.660826
            2             Mn      11.659753       3.006885       8.498003       0.996367     202.581998 0.37313817E+04  0.14102275E+06                                27.068338                           19.708488       0.247929       1.850380                    0.999701      55.899345     166.007091       0.415163       0.390363      -1.151540       0.013237       0.000284       0.000063       0.013240      -0.000287       0.000092      -0.019881       0.041768       0.054914      -0.037163       0.011730       0.025433             34.030068      24.689483      -0.001554      -0.001165      44.406087       4.594451      32.994634           4.660828
            3              H       9.983969       7.282187       6.991023       0.357424       0.539098 0.33622788E+01  0.27082071E+02                                 1.194919                            1.155483      -1.193411       2.464295                    0.999879       2.348235       6.332197       0.510662       1.489103      -0.669850       0.005522      -0.019757      -0.008958       0.022385      -0.006144      -0.008804       0.002280      -0.029522       0.033714      -0.023559       0.007684       0.015876              1.202824       1.079537      -0.170065      -0.106710       1.364416       0.125377       1.164519           0.000213
            4              H       5.614952       1.067069       6.855055       0.367691       0.475313 0.28284219E+01  0.21867152E+02                                 1.107357                            1.064866      -1.252130       2.445802                    0.999850       2.262712       6.021684       0.526964       1.503408      -0.666756       0.002288       0.020755      -0.008205       0.022435       0.001210      -0.009397      -0.000754      -0.029166       0.021711      -0.021323       0.009519       0.011803              1.125152       0.945908      -0.022825      -0.033337       1.232373      -0.244905       1.197174           0.000052
            5              H      14.082468       6.421118      10.004982       0.356653       0.541185 0.33772835E+01  0.27221901E+02                                 1.195701                            1.156179      -1.191611       2.463688                    0.999886       2.351620       6.334922       0.511966       1.484274      -0.670673       0.005441       0.020120       0.009065       0.022728       0.006124       0.008904       0.002313      -0.029469       0.033532      -0.023546       0.007636       0.015910              1.203622       1.080177       0.170311       0.106847       1.365474       0.125571       1.165215           0.000214
            6              H       5.614963       4.946700      10.140950       0.367974       0.475178 0.28278906E+01  0.21866658E+02                                 1.108112                            1.065537      -1.252555       2.446130                    0.999850       2.263503       6.028465       0.526115       1.505586      -0.666374       0.002280      -0.020571       0.007956       0.022174      -0.001198       0.009449      -0.000834      -0.029381       0.021971      -0.021479       0.009533       0.011946              1.125940       0.946440       0.022850       0.033365       1.233348      -0.245273       1.198031           0.000052
            7              H       6.410061       1.853350       4.339647       0.357424       0.539098 0.33622815E+01  0.27082101E+02                                 1.194920                            1.155484      -1.193409       2.464295                    0.999879       2.348237       6.332206       0.510661       1.489104      -0.669850      -0.005522       0.019757       0.008958       0.022385      -0.006144      -0.008804       0.002280      -0.029522       0.033714      -0.023559       0.007684       0.015876              1.202825       1.079538      -0.170065      -0.106710       1.364417       0.125377       1.164520           0.000213
            8              H      10.779078       8.068468       4.475615       0.367691       0.475314 0.28284319E+01  0.21867253E+02                                 1.107359                            1.064868      -1.252130       2.445802                    0.999850       2.262717       6.021704       0.526963       1.503409      -0.666756      -0.002288      -0.020755       0.008205       0.022435       0.001210      -0.009398      -0.000753      -0.029166       0.021711      -0.021323       0.009519       0.011803              1.125154       0.945910      -0.022825      -0.033337       1.232376      -0.244906       1.197177           0.000052
            9              H       2.311562       2.714419       1.325688       0.356653       0.541185 0.33772875E+01  0.27221943E+02                                 1.195702                            1.156180      -1.191608       2.463688                    0.999886       2.351622       6.334930       0.511966       1.484274      -0.670673      -0.005441      -0.020120      -0.009065       0.022728       0.006124       0.008904       0.002313      -0.029469       0.033532      -0.023547       0.007636       0.015910              1.203623       1.080178       0.170311       0.106847       1.365475       0.125571       1.165216           0.000214
           10              H       2.582067       4.188837       1.189720       0.367974       0.475179 0.28278981E+01  0.21866735E+02                                 1.108115                            1.065539      -1.252556       2.446129                    0.999850       2.263507       6.028482       0.526114       1.505587      -0.666373      -0.002280       0.020572      -0.007956       0.022174      -0.001198       0.009449      -0.000834      -0.029381       0.021971      -0.021479       0.009533       0.011946              1.125942       0.946442       0.022850       0.033365       1.233350      -0.245273       1.198034           0.000052
           11              C       9.407723       8.157840       8.587515       0.605768      24.618105 0.26429303E+03  0.55513101E+04                                 7.804917                            5.767866      -0.090474       2.013299                    0.999216      22.688036      64.060077       0.617761       0.472037      -1.019333       0.006614       0.046325      -0.046915       0.066263       0.012478      -0.001779       0.013964       0.028354       0.064600      -0.033101       0.007558       0.025542              9.035020       5.354137      -2.021851      -1.128689      11.027990      -1.497823      10.722935           0.014112
           12              C       9.490510       7.013773       9.442980      -0.338344      56.296943 0.56899788E+03  0.14175416E+05                                12.081886                            7.756206       0.067254       1.988741                    0.999055      31.318649      89.906896       0.620100       0.396478      -1.087417       0.011441      -0.033728       0.039929       0.053505      -0.049938      -0.042102       0.030017      -0.177050       0.205703      -0.141336       0.031321       0.110016             14.890237       8.260034      -4.088564      -2.566427      18.117130      -0.693501      18.293548           0.010205
           13              C       9.183124       7.156688      10.802661       0.344724      36.643467 0.32367281E+03  0.70931654E+04                                 9.722436                            6.301269       0.215033       2.084892                    0.999345      24.689821      69.314354       0.607563       0.460025      -1.034417       0.022950       0.018232      -0.054693       0.062052      -0.024227       0.024836      -0.021337      -0.101980      -0.302156      -0.107693      -0.002446       0.110139             11.806263       6.308776      -0.573901      -3.657245       5.951076       1.530420      23.158937           0.012744
           14              C       9.910193       5.757933       8.967092       0.320554      36.909767 0.33752790E+03  0.74771694E+04                                 9.814962                            6.459705       0.166277       2.073279                    0.999772      24.988408      70.608527       0.596392       0.463604      -1.032075      -0.018398       0.036635       0.024870       0.047950       0.029110       0.003346      -0.075199       0.044389       0.258727      -0.105701      -0.011995       0.117695             11.928518       8.459083      -6.302307      -2.227953      19.849401       4.651392       7.477070           0.020976
           15              C      13.506216       5.545465       8.408490       0.604720      24.635750 0.26452718E+03  0.55574232E+04                                 7.807813                            5.769937      -0.059419       2.023184                    0.999167      22.699679      64.098512       0.617732       0.471958      -1.019382       0.007255      -0.046527       0.046182       0.065956      -0.012384       0.001737       0.014687       0.029113       0.062655      -0.033386       0.008025       0.025361              9.038328       5.356200       2.022822       1.129161      11.031757      -1.498561      10.727026           0.014114
           16              C      13.589008       6.689533       7.553025      -0.338366      56.299383 0.56906405E+03  0.14177764E+05                                12.083502                            7.757609       0.065333       1.988272                    0.999055      31.319372      89.917135       0.619917       0.396576      -1.087328       0.011095       0.032948      -0.039210       0.052403       0.049368       0.040961       0.029756      -0.178462       0.206058      -0.141439       0.032026       0.109413             14.892033       8.261188       4.089218       2.566018      18.120190      -0.694770      18.294722           0.010195
           17              C      13.281620       6.546617       6.193344       0.345106      36.613831 0.32338095E+03  0.70849425E+04                                 9.716760                            6.298010       0.214481       2.084933                    0.999362      24.676986      69.262086       0.607800       0.459964      -1.034485       0.023156      -0.018588       0.054971       0.062479       0.024324      -0.025634      -0.021446      -0.103177      -0.299659      -0.107295      -0.003087       0.110382             11.799345       6.305263       0.573308       3.654659       5.947616       1.528979      23.145157           0.012743
           18              C      14.008698       7.945372       8.028913       0.319964      36.899343 0.33743274E+03  0.74742175E+04                                 9.811748                            6.457817       0.166496       2.073391                    0.999772      24.984777      70.584501       0.596640       0.463463      -1.032197      -0.019500      -0.037405      -0.025371       0.049225      -0.030469      -0.003828      -0.074856       0.043321       0.261318      -0.106293      -0.011911       0.118204             11.924518       8.456114       6.299834       2.226815      19.843222       4.649253       7.474218           0.020976
           19              C       6.986307       0.977697       2.743155       0.605766      24.618197 0.26429412E+03  0.55513393E+04                                 7.804937                            5.767879      -0.090481       2.013296                    0.999216      22.688095      64.060306       0.617760       0.472037      -1.019333      -0.006614      -0.046323       0.046916       0.066262       0.012477      -0.001778       0.013963       0.028355       0.064598      -0.033100       0.007559       0.025541              9.035047       5.354151      -2.021860      -1.128691      11.028029      -1.497828      10.722960           0.014114
           20              C       6.903520       2.121764       1.887690      -0.338345      56.297033 0.56899876E+03  0.14175445E+05                                12.081900                            7.756213       0.067254       1.988741                    0.999055      31.318680      89.907024       0.620099       0.396478      -1.087416      -0.011442       0.033728      -0.039927       0.053504      -0.049938      -0.042102       0.030017      -0.177050       0.205704      -0.141336       0.031321       0.110016             14.890257       8.260044      -4.088572      -2.566430      18.117158      -0.693504      18.293570           0.010204
           21              C       7.210906       1.978849       0.528009       0.344738      36.643079 0.32366890E+03  0.70930592E+04                                 9.722378                            6.301236       0.215040       2.084897                    0.999345      24.689660      69.313834       0.607564       0.460025      -1.034417      -0.022950      -0.018231       0.054691       0.062050      -0.024228       0.024835      -0.021338      -0.101981      -0.302158      -0.107694      -0.002446       0.110140             11.806192       6.308744      -0.573897      -3.657221       5.951044       1.530413      23.158787           0.012756
           22              C       6.483837       3.377604       2.363578       0.320543      36.910144 0.33753171E+03  0.74772748E+04                                 9.815023                            6.459739       0.166270       2.073274                    0.999772      24.988563      70.609064       0.596391       0.463603      -1.032076       0.018399      -0.036637      -0.024870       0.047951       0.029109       0.003346      -0.075199       0.044390       0.258722      -0.105701      -0.011994       0.117694             11.928596       8.459136      -6.302356      -2.227968      19.849542       4.651422       7.477111           0.020960
           23              C       2.887814       3.590072       2.922180       0.604717      24.635845 0.26452831E+03  0.55574534E+04                                 7.807834                            5.769950      -0.059426       2.023181                    0.999168      22.699739      64.098745       0.617731       0.471958      -1.019382      -0.007255       0.046526      -0.046183       0.065956      -0.012383       0.001736       0.014686       0.029113       0.062653      -0.033385       0.008025       0.025360              9.038355       5.356214       2.022832       1.129163      11.031797      -1.498567      10.727052           0.014117
           24              C       2.805022       2.446004       3.777645      -0.338366      56.299468 0.56906490E+03  0.14177791E+05                                12.083515                            7.757615       0.065332       1.988271                    0.999055      31.319402      89.917259       0.619917       0.396576      -1.087328      -0.011096      -0.032948       0.039208       0.052402       0.049368       0.040961       0.029756      -0.178462       0.206059      -0.141439       0.032026       0.109413             14.892052       8.261197       4.089224       2.566021      18.120215      -0.694773      18.294743           0.010195
           25              C       3.112410       2.588920       5.137326       0.345120      36.613446 0.32337707E+03  0.70848374E+04                                 9.716703                            6.297977       0.214487       2.084937                    0.999362      24.676826      69.261571       0.607801       0.459964      -1.034484      -0.023156       0.018588      -0.054969       0.062476       0.024324      -0.025634      -0.021446      -0.103177      -0.299661      -0.107295      -0.003088       0.110383             11.799275       6.305231       0.573304       3.654635       5.947585       1.528973      23.145010           0.012754
           26              C       2.385332       1.190165       3.301757       0.319953      36.899719 0.33743654E+03  0.74743227E+04                                 9.811809                            6.457851       0.166488       2.073387                    0.999772      24.984931      70.585037       0.596638       0.463463      -1.032197       0.019500       0.037407       0.025371       0.049226      -0.030469      -0.003828      -0.074856       0.043322       0.261314      -0.106293      -0.011910       0.118203             11.924597       8.456167       6.299883       2.226830      19.843363       4.649283       7.474259           0.020958
           27              N       9.686420       8.039340       7.308282      -0.729128      29.779172 0.44397371E+03  0.10362507E+05                                 7.904475                            6.701382       0.118407       2.055807                    0.995789      29.948734      82.357745       0.691824       0.379317      -1.103010      -0.010960       0.008491       0.036078       0.038650      -0.009551      -0.042967       0.007989      -0.132135       0.150888      -0.103585       0.037094       0.066491              8.469686       5.926393      -1.043356      -2.056640       7.419539      -0.667985      12.063126           0.005358
           28              N       4.842803       5.817602       0.586929      -0.429229      51.721961 0.60933510E+03  0.15212605E+05                                11.250307                            7.964049       0.593766       2.185575                    0.998034      30.155049      82.514969       0.628515       0.390340      -1.108164       0.003814       0.031306       0.016625       0.035652      -0.030999       0.026659      -0.031729      -0.082509      -0.393283      -0.138429       0.015386       0.123044             13.410137       7.543891      -0.578699      -2.870884       7.655290       1.789395      25.031230           0.032428
           29              N      10.249546       4.732812       8.566780      -0.435786      48.294761 0.58690877E+03  0.14535929E+05                                10.760887                            7.790789       0.617874       2.183524                    0.998861      30.459021      83.387029       0.637691       0.387814      -1.108442      -0.007934      -0.013497      -0.006865       0.017095       0.047989      -0.005887      -0.079790       0.098897       0.287374      -0.139430       0.010972       0.128458             12.813149      10.030212      -6.234269      -1.760264      20.355796       3.886653       8.053438           0.031274
           30              N      13.784915       5.663966       9.687723      -0.728082      29.751932 0.44341143E+03  0.10346192E+05                                 7.899650                            6.697137       0.119731       2.056386                    0.995836      29.934999      82.309529       0.692038       0.379317      -1.103000      -0.010612      -0.007771      -0.036156       0.038474       0.009997       0.043237       0.008008      -0.132092       0.151644      -0.103845       0.036955       0.066890              8.464336       5.922447       1.042983       2.055207       7.416330      -0.667506      12.054231           0.005349
           31              N      13.039807       6.439702       5.078406      -0.429215      51.687881 0.60888652E+03  0.15197856E+05                                11.243454                            7.959543       0.597698       2.186672                    0.997991      30.147414      82.471130       0.628911       0.390186      -1.108329       0.003413      -0.031095      -0.016526       0.035378       0.030973      -0.026741      -0.031211      -0.082312      -0.392036      -0.137946       0.015323       0.122623             13.402017       7.539632       0.578201       2.868941       7.650860       1.788496      25.015559           0.032441
           32              N      10.249537       1.280957       8.429225      -0.434750      48.258020 0.58636929E+03  0.14518977E+05                                10.755157                            7.786877       0.617224       2.183534                    0.998869      30.446344      83.337305       0.637903       0.387781      -1.108484      -0.006886       0.012676       0.006500       0.015822      -0.048132       0.005757      -0.079199       0.097059       0.284748      -0.138216       0.010744       0.127472             12.806230      10.024362       6.230116       1.759274      20.345060       3.884614       8.049269           0.031244
           33              N       6.707610       1.096197       4.022388      -0.729128      29.779233 0.44397489E+03  0.10362543E+05                                 7.904489                            6.701393       0.118402       2.055805                    0.995789      29.948776      82.357935       0.691823       0.379318      -1.103009       0.010960      -0.008491      -0.036078       0.038651      -0.009551      -0.042968       0.007989      -0.132135       0.150887      -0.103585       0.037094       0.066491              8.469702       5.926404      -1.043357      -2.056643       7.419553      -0.667989      12.063149           0.005358
           34              N      11.551227       3.317935      10.743741      -0.429250      51.722522 0.60934316E+03  0.15212859E+05                                11.250402                            7.964113       0.593733       2.185563                    0.998034      30.155211      82.515618       0.628511       0.390341      -1.108163      -0.003814      -0.031306      -0.016624       0.035651      -0.031000       0.026660      -0.031729      -0.082508      -0.393289      -0.138432       0.015387       0.123045             13.410256       7.543949      -0.578706      -2.870908       7.655351       1.789416      25.031470           0.032414
           35              N       6.144484       4.402725       2.763890      -0.435770      48.294490 0.58690434E+03  0.14535791E+05                                10.760843                            7.790756       0.617887       2.183528                    0.998862      30.458929      83.386697       0.637693       0.387814      -1.108442       0.007931       0.013498       0.006864       0.017094       0.047988      -0.005887      -0.079790       0.098896       0.287370      -0.139428       0.010971       0.128457             12.813097      10.030169      -6.234239      -1.760255      20.355715       3.886637       8.053406           0.031294
           36              N       2.609115       3.471571       1.642947      -0.728082      29.751986 0.44341249E+03  0.10346224E+05                                 7.899663                            6.697147       0.119726       2.056384                    0.995836      29.935037      82.309703       0.692037       0.379318      -1.103000       0.010612       0.007771       0.036157       0.038475       0.009998       0.043237       0.008008      -0.132093       0.151643      -0.103846       0.036956       0.066890              8.464351       5.922457       1.042985       2.055210       7.416342      -0.667510      12.054252           0.005349
           37              N       3.354223       2.695835       6.252264      -0.429236      51.688433 0.60889445E+03  0.15198106E+05                                11.243547                            7.959605       0.597665       2.186660                    0.997991      30.147574      82.471767       0.628907       0.390187      -1.108328      -0.003412       0.031094       0.016524       0.035377       0.030974      -0.026742      -0.031211      -0.082311      -0.392043      -0.137948       0.015324       0.122624             13.402134       7.539689       0.578207       2.868965       7.650919       1.788518      25.015794           0.032427
           38              N       6.144493       7.854580       2.901445      -0.434734      48.257740 0.58636473E+03  0.14518836E+05                                10.755111                            7.786843       0.617237       2.183539                    0.998869      30.446250      83.336963       0.637905       0.387781      -1.108485       0.006884      -0.012676      -0.006499       0.015821      -0.048130       0.005758      -0.079199       0.097058       0.284744      -0.138214       0.010743       0.127471             12.806175      10.024317       6.230084       1.759266      20.344974       3.884597       8.049235           0.031266
           39              O       4.986244       1.595610       9.066689      -0.561979      36.950954 0.52405212E+03  0.12531507E+05                                 8.828087                            7.086730       0.108003       2.090255                    0.995625      27.556236      72.504212       0.712736       0.359376      -1.137433       0.023709      -0.018958      -0.001377       0.030387      -0.018379      -0.004138       0.040852      -0.005948      -0.138943      -0.064863       0.010386       0.054477             10.030832       7.779743      -4.138877      -0.613347      15.320412       1.654407       6.992340           0.042274
           40              O       4.986251       4.418160       7.929316      -0.562055      36.964262 0.52426782E+03  0.12538141E+05                                 8.830442                            7.088597       0.106386       2.089734                    0.995628      27.560058      72.522061       0.712570       0.359417      -1.137384       0.023381       0.018942       0.001745       0.030142       0.017732       0.004040       0.041443      -0.006061      -0.138160      -0.065094       0.010863       0.054231             10.033396       7.782118       4.140214       0.613173      15.324045       1.654429       6.994025           0.042204
           41              O      11.407786       7.539927       2.263981      -0.561970      36.950886 0.52405080E+03  0.12531467E+05                                 8.828069                            7.086715       0.108017       2.090258                    0.995625      27.556225      72.504142       0.712738       0.359375      -1.137434      -0.023705       0.018957       0.001379       0.030384      -0.018380      -0.004138       0.040852      -0.005949      -0.138946      -0.064864       0.010385       0.054479             10.030812       7.779725      -4.138865      -0.613348      15.320383       1.654409       6.992328           0.042273
           42              O      11.407779       4.717377       3.401354      -0.562046      36.964170 0.52426610E+03  0.12538089E+05                                 8.830419                            7.088579       0.106402       2.089738                    0.995628      27.560040      72.521960       0.712572       0.359416      -1.137384      -0.023377      -0.018941      -0.001748       0.030138       0.017734       0.004040       0.041443      -0.006062      -0.138162      -0.065095       0.010862       0.054233             10.033371       7.782096       4.140200       0.613174      15.324008       1.654431       6.994009           0.042203

******************************************************
Auxiliary information for the entire system
The total spin magnetic moment of the unit cell is   9.999996
The total net atomic charge of the unit cell is   0.000002
Accuracy of reproducing the electrostatic potential in the unit cell:
  The inner radius (bohr) =    5.0000
  The outer radius (bohr) =   12.0000
  Valid grid points have density less than (e/(bohr^3)) =    0.0001
  The number of valid grid points were=        12206
  The rms potential error without charges in kcal/mol is=      2.80294
  The rms potential error with partial charges in kcal/mol is=      0.37149
  The RRMSE value at monopole order=      0.13254
  The rms potential error with partial charges and cloud penetration in kcal/mol is=      0.37248
  The RRMSE value at monopole order with cloud penetration is=      0.13289
  The rms potential error with partial charges and atomic dipoles in kcal/mol is=      0.35338
  The RRMSE value at dipole order=      0.12608
  The rms potential error with partial charges, atomic dipoles and cloud penetration in kcal/mol is=      0.35958
  The RRMSE value at dipole order with cloud penetration=      0.12829

******************************************************
The electron densities and ab initio electrostatic potential were computed in VASP using the PBE functional and
projector augmented wave method. See the main text of the journal article for a description of computational details.
The atomic charges, dipoles, and quadrupoles were computed with the DDEC6 method as described in
(a) T. A. Manz and N. Gabaldon Limas, RSC Adv. 6 (2016) 47771-47801 DOI: 10.1039/c6ra04656h
(b) N. Gabaldon Limas and T. A. Manz, RSC Adv. 8 (2018) 2678-2707 DOI: 10.1039/c7ra11829e.
For each atom in the material, the electron cloud parameters were fit to the spherically averaged atom-in-material
electron density using radial positions for which this density was between 10^-4 and 10^-2 electrons per cubic bohr.
The polarizabilities, dispersion coefficients, and quantum Drude oscillator (QDO) parameters were fit using the MCLF method.
The magnetic structure of the system was optimized in VASP from the default ferromagnetic initial guess using spin polarization.
The atomic spin moments (ASMs) were computed on this optimized magnetic structure using the DDEC6 partition as inputs
to the method of T. A. Manz and D. S. Sholl, J. Chem. Theory Comput. 7 (2011) 4146-4164 DOI: 10.1021/ct200539n.
The RMSE and RRMSE were computed using a uniform grid with Ewald summation.
