# Supplementary material for: A collection of forcefield precursors for metal–organic frameworks
Source: RSC Adv. 2019 Nov 13;9(63):36492–507. doi: 10.1039/c9ra07327b (PMC9075174; doi:10.1039/c9ra07327b)
Supplement: RA-009-C9RA07327B-s5566 [file RA-009-C9RA07327B-s5566.xyz]

  116
jmolscript: load "" {1 1 1} spacegroup "x,y,z" unitcell [{      7.446600     0.000000     0.000000 }, {      0.000000    14.382100     0.000000 }, {      0.000000     0.000000    20.914000 }]
Cd     3.648908     1.583038     1.580680     0.972494
Cd     3.626271    12.804959    19.334156     0.974021
Cd     3.668865     8.772506     8.884685     0.972266
Cd     3.711981     5.599958    12.041236     0.973330
H      6.130413     3.413016     0.403849     0.122059
H      6.126318    14.076912     2.412012     0.116082
H      6.108818    10.951825    20.265666     0.122990
H      6.110233     0.476910    18.654451     0.111683
H      1.191754    10.613415    10.032237     0.122565
H      1.170680     6.865439     8.080751     0.107252
H      1.230029     3.749126    10.901423     0.124406
H      1.229955     7.499978    12.848307     0.113827
H      1.146330    10.955277    20.266084     0.124892
H      1.131958     0.488848    18.677248     0.107865
H      1.169861     3.412441     0.413888     0.123187
H      1.150500    14.068426     2.406783     0.109594
H      6.189763     3.753728    10.901213     0.123086
H      6.207113     7.514072    12.828229     0.107661
H      6.151636    10.616291    10.040602     0.124358
H      6.147243     6.877952     8.069876     0.115920
H      4.449269     2.886056     8.457831     0.130403
H      2.930088     6.411396     6.540644     0.120245
H      2.995023     5.292900     4.377509     0.132016
H      2.832165    11.454767    12.468299     0.130155
H      4.476524     7.985230    14.380676     0.121373
H      4.394090     9.109910    16.544229     0.128961
H      4.390441    10.069196     1.992477     0.132098
H      2.925471    13.605467     3.930577     0.119691
H      3.013639    12.487258     6.092876     0.132029
H      4.509512     4.264724    18.911275     0.131113
H      2.835814     0.801802    17.012702     0.122871
H      2.923684     1.920729    14.844548     0.129206
C      6.656069     2.569650     0.830495     0.038667
C      6.652792     0.512578     1.939774     0.051604
C      6.635516    11.834886    19.929787     0.041343
C      6.632761    13.997235    19.043661     0.044997
C      0.661630     9.766884     9.617303     0.038430
C      0.652769     7.696149     8.534794     0.039040
C      0.703629     4.599539    11.312801     0.039906
C      0.705267     6.674733    12.387780     0.043207
C      0.617472    11.837331    19.931251     0.038979
C      0.614047    14.001837    19.051399     0.046182
C      0.640408     2.569937     0.837606     0.040010
C      0.632365     0.510996     1.942492     0.040047
C      6.719142     4.602703    11.311964     0.037567
C      6.725918     6.680485    12.380879     0.048960
C      6.677143     9.768322     9.622741     0.040680
C      6.673345     7.700033     8.534794     0.052406
C      3.754650     3.411434     5.127067    -0.045735
C      4.170692     2.744105     6.316655     0.064660
C      4.117746     3.411003     7.570241    -0.133693
C      3.698801     4.751558     7.685686    -0.025174
C      3.301450     5.402636     6.502372    -0.073605
C      3.331237     4.749976     5.252133    -0.071982
C      3.705577     2.729147     3.772258     0.561068
C      3.687631     5.453261     9.030874     0.567322
C      3.565060    10.960455    15.795717    -0.046018
C      3.116179    11.609806    14.608638     0.066218
C      3.188634    10.944634    13.355053    -0.133303
C      3.653674     9.619899    13.238771    -0.026561
C      4.076269     8.982916    14.420830    -0.074628
C      4.033079     9.637014    15.670442    -0.071769
C      3.599984    11.648494    17.147807     0.562590
C      3.681227     8.918772    11.894210     0.566918
C      3.748767    10.600039     5.333907    -0.046057
C      4.142395     9.929689     4.138253     0.065513
C      4.075822    10.596587     2.884668    -0.134752
C      3.665068    11.940307     2.774242    -0.025063
C      3.289982    12.593974     3.963621    -0.074223
C      3.333173    11.941601     5.213860    -0.071623
C      3.713024     9.918184     6.690598     0.560805
C      3.640717    12.643879     1.429263     0.570728
C      3.767533     3.767247    15.586786    -0.042519
C      4.222669     4.416743    16.771355     0.063416
C      4.147905     3.755166    18.026404    -0.135213
C      3.674227     2.433883    18.146660    -0.026614
C      3.244484     1.796468    16.967737    -0.074903
C      3.290206     2.447402    15.716244    -0.071429
C      3.735885     4.451979    14.232814     0.561102
C      3.644962     1.737070    19.492894     0.565107
N      5.937323     1.543199     1.389108    -0.174336
N      5.916770    12.911818    19.479300    -0.175991
N      1.375238     8.733674     9.064546    -0.178755
N      1.421705     5.633181    11.858865    -0.174170
N      1.333835    12.917715    19.485574    -0.176128
N      1.354537     1.543631     1.402075    -0.177998
N      6.004566     5.640516    11.854473    -0.175243
N      5.958025     8.737126     9.073957    -0.173122
N      4.701858     1.411172     6.272945     0.486004
N      2.523280    12.916276    14.656740     0.488377
N      4.664178     8.592729     4.174225     0.486755
N      4.823982     5.719330    16.718861     0.488486
O      3.703343     1.472152     3.625860    -0.575643
O      3.649355     3.351748     2.665489    -0.560329
O      5.661799     1.121516     5.443496    -0.333493
O      2.733870    13.760074    13.688840    -0.338825
O      4.352910     7.749363     3.233514    -0.339486
O      4.622551     6.565860    17.686133    -0.338455
O      3.629771    12.906784    17.286258    -0.576859
O      3.613909    11.030495    18.258968    -0.564067
O      1.580392    13.169258    15.517351    -0.336230
O      4.410621     0.565504     7.218049    -0.340861
O      3.710641     5.709981    14.089762    -0.579534
O      3.720172     3.830529    13.123953    -0.559706
O      5.765083     5.964976    15.854276    -0.336635
O      3.710566     8.661188     6.838251    -0.575719
O      3.667897    10.541216     7.797785    -0.561793
O      5.634544     8.296314     4.989035    -0.335256
O      3.679067     6.731398     9.122687    -0.589398
O      3.710194     4.773131    10.123422    -0.571807
O      3.695599     7.640778    11.802188    -0.588384
O      3.664844     9.599476    10.802081    -0.570792
O      3.641090    13.922448     1.339960    -0.591052
O      3.638334    11.965620     0.334415    -0.572036
O      3.634760     0.459796    19.590980    -0.588267
O      3.657621     2.419788    20.583141    -0.571559

The following XYZ coordinates are in angstroms. Other properties are in atomic units.
The sperically averaged electron density of each atom fit to a function of the form exp(a - br)
eigen_1, eigen_2 and eigen_3 are the three eigenvalues of traceless quadrupole moment tensor
  atom number  atomic symbol              X              Y              Z     net charge C6 coefficient C8 coefficient C10 coefficient fluctuating dipole atomic polarizability isotropic forcefield polarizability              a              b squared Pearson coefficient          <r^3>          <r^4>         wp_QDO          m_QDO          q_QDO       dipole_x       dipole_y       dipole_z         dipole            Qxy            Qxz            Qyz     Q(x^2-y^2)  Q(3z^2 - R^2)        eigen_1        eigen_2        eigen_3 static polarizability      alpha(xx)      alpha(xy)      alpha(xz)      alpha(yy)      alpha(yz)      alpha(zz) atomic spin moment
            1             Cd       3.648908       1.583038       1.580680       0.972494     163.286745 0.32135962E+04  0.11416661E+06                                24.387321                           18.982345       0.725888       1.964279                    0.997054      75.972575     201.904550       0.410033       0.420475      -1.158413       0.004596      -0.011532      -0.007456       0.014481      -0.001586       0.008761      -0.002220      -0.305755       0.203124      -0.187040       0.067908       0.119132             31.617788      31.682148       0.555126       0.554820      22.957998      10.440897      40.213219          -0.000002
            2             Cd       3.626271      12.804959      19.334156       0.974021     162.261432 0.32068536E+04  0.11385464E+06                                24.280284                           18.956255       0.734544       1.967559                    0.996974      75.881049     201.524257       0.410561       0.420201      -1.158730      -0.000422       0.009419       0.007487       0.012040       0.002909       0.001080      -0.000119      -0.304562       0.204695      -0.186429       0.068236       0.118193             31.390539      31.588567       0.686115       0.891914      22.832536      10.295530      39.750513          -0.000002
            3             Cd       3.668865       8.772506       8.884685       0.972266     163.827658 0.32318443E+04  0.11494049E+06                                24.404111                           19.012327       0.731598       1.966056                    0.996968      75.940352     201.716801       0.410612       0.419422      -1.159513       0.004359      -0.010367       0.007554       0.013548      -0.002440      -0.008376       0.001798      -0.305707       0.204393      -0.187212       0.068336       0.118876             31.562774      31.673528       0.696272      -1.078114      22.985050     -10.368762      40.029744          -0.000003
            4             Cd       3.711981       5.599958      12.041236       0.973330     163.451153 0.32314711E+04  0.11492973E+06                                24.375602                           19.016806       0.729865       1.965881                    0.997027      75.925320     201.712494       0.410363       0.419668      -1.159284      -0.000289       0.011528      -0.005720       0.012873      -0.002107       0.002350       0.002898      -0.304620       0.207285      -0.186894       0.068947       0.117947             31.509300      31.654661      -0.144524       0.307044      22.951085     -10.376706      39.922155          -0.000002
            5              H       6.130413       3.413016       0.403849       0.122059       1.671932 0.13582736E+02  0.14924217E+03                                 2.186261                            2.047708      -1.203985       2.293829                    0.995555       3.686724      10.238261       0.481528       1.157657      -0.741388      -0.030714       0.051929      -0.019605       0.063437      -0.005846      -0.000694      -0.017576      -0.013247      -0.046421      -0.023997       0.000374       0.023623              2.235434       2.285307      -0.509944       0.343934       2.420400      -0.386457       2.000594           0.000001
            6              H       6.126318      14.076912       2.412012       0.116082       1.601443 0.13260323E+02  0.14734792E+03                                 2.250898                            2.118130      -1.304278       2.247495                    0.993271       4.019322      11.875715       0.434444       1.268768      -0.712199      -0.029020      -0.042504       0.032519       0.060879       0.001026      -0.002022      -0.016055      -0.008256      -0.027536      -0.018690       0.000336       0.018354              2.312858       2.503701       0.621201      -0.377546       2.416981      -0.383355       2.017891           0.000000
            7              H       6.108818      10.951825      20.265666       0.122990       1.673624 0.13580472E+02  0.14892627E+03                                 2.172433                            2.035933      -1.247287       2.276595                    0.995006       3.660450      10.092196       0.487985       1.144572      -0.744920      -0.030672      -0.053892       0.016102       0.064065       0.005703       0.000422      -0.015215      -0.015983      -0.056985      -0.024721       0.000514       0.024207              2.222583       2.281950       0.553879      -0.257472       2.488569      -0.301130       1.897231           0.000001
            8              H       6.110233       0.476910      18.654451       0.111683       1.609803 0.13358871E+02  0.14846159E+03                                 2.238223                            2.109164      -1.323646       2.231076                    0.993775       4.049999      11.899836       0.441347       1.248769      -0.716269      -0.027962       0.044866      -0.026196       0.059000      -0.001052       0.000797      -0.014021      -0.011151      -0.029942      -0.017092      -0.000674       0.017766              2.293755       2.512130      -0.664611       0.274848       2.484966      -0.334555       1.884169           0.000000
            9              H       1.191754      10.613415      10.032237       0.122565       1.684227 0.13653593E+02  0.14998188E+03                                 2.184756                            2.043762      -1.229162       2.284511                    0.995420       3.670365      10.139720       0.486037       1.147216      -0.744230       0.030940       0.051533       0.019665       0.063243       0.005721      -0.001034       0.017267      -0.013451      -0.047343      -0.024026       0.000567       0.023459              2.235398       2.297409       0.523694       0.335658       2.424072       0.380656       1.984712           0.000002
           10              H       1.170680       6.865439       8.080751       0.107252       1.612148 0.13081986E+02  0.14471718E+03                                 2.236848                            2.080594      -1.452133       2.167678                    0.992888       4.127619      12.125188       0.446198       1.240887      -0.716947       0.024847      -0.043384      -0.026656       0.056658      -0.000439       0.002096       0.013622      -0.011460      -0.029160      -0.016824      -0.000617       0.017442              2.323660       2.553303      -0.687289      -0.410596       2.431130       0.436493       1.986547           0.000000
           11              H       1.230029       3.749126      10.901423       0.124406       1.718879 0.14104822E+02  0.15592491E+03                                 2.205004                            2.071620      -1.265190       2.269524                    0.995068       3.652863      10.064668       0.485595       1.140995      -0.746571       0.030903      -0.052433      -0.019862       0.064021      -0.005864       0.001222       0.017304      -0.014271      -0.047516      -0.024093       0.000257       0.023836              2.246403       2.316806      -0.517924      -0.298467       2.467830       0.355472       1.954573           0.000001
           12              H       1.229955       7.499978      12.848307       0.113827       1.605517 0.13279571E+02  0.14718200E+03                                 2.227381                            2.098151      -1.319994       2.235962                    0.993899       3.995729      11.678118       0.444544       1.243141      -0.717949       0.027848       0.043456       0.030330       0.059865       0.001191       0.001325       0.016147      -0.008133      -0.022602      -0.017746      -0.000445       0.018191              2.286062       2.500618       0.641468       0.321560       2.421381       0.378010       1.936185           0.000000
           13              H       1.146330      10.955277      20.266084       0.124892       1.756066 0.14555078E+02  0.16217161E+03                                 2.238676                            2.106817      -1.287939       2.260324                    0.994138       3.675851      10.167928       0.480702       1.143590      -0.746146       0.031039      -0.053824       0.016678       0.064332      -0.005324      -0.000498      -0.015541      -0.016462      -0.058324      -0.025254       0.000669       0.024586              2.270610       2.337848      -0.521662       0.234655       2.559532      -0.302284       1.914451           0.000002
           14              H       1.131958       0.488848      18.677248       0.107865       1.631366 0.13369832E+02  0.14926472E+03                                 2.289734                            2.131024      -1.452292       2.170614                    0.992464       4.191736      12.521968       0.430718       1.273743      -0.709624       0.025828       0.045537      -0.023561       0.057410       0.001205       0.002132      -0.012328      -0.013981      -0.039699      -0.018362      -0.000054       0.018416              2.384486       2.616412       0.728406      -0.390893       2.540870      -0.379009       1.996175           0.000000
           15              H       1.169861       3.412441       0.413888       0.123187       1.728706 0.14213872E+02  0.15728475E+03                                 2.204111                            2.072534      -1.247198       2.274519                    0.995082       3.659642      10.057247       0.488438       1.133240      -0.748551       0.031195       0.052266      -0.021211       0.064457       0.005958       0.001544      -0.017508      -0.013760      -0.045730      -0.023972       0.000366       0.023606              2.243897       2.320557       0.504243      -0.303336       2.448416      -0.360254       1.962716           0.000001
           16              H       1.150500      14.068426       2.406783       0.109594       1.593453 0.12886241E+02  0.14206805E+03                                 2.224982                            2.069407      -1.453143       2.170120                    0.993225       4.094680      12.022517       0.445799       1.246226      -0.715913       0.024320      -0.043372       0.026524       0.056357      -0.000158      -0.001659      -0.013239      -0.011051      -0.027725      -0.016115      -0.000767       0.016882              2.310537       2.539558      -0.680049       0.408425       2.405428      -0.442530       1.986625           0.000000
           17              H       6.189763       3.753728      10.901213       0.123086       1.694532 0.13819348E+02  0.15231798E+03                                 2.198918                            2.060890      -1.230688       2.284262                    0.995277       3.673744      10.178633       0.482158       1.152533      -0.743093      -0.031541      -0.051948      -0.019089       0.063701       0.005252      -0.000940       0.017371      -0.013679      -0.047457      -0.024042       0.000568       0.023473              2.243249       2.298987       0.509641       0.331558       2.442627       0.382502       1.988132           0.000001
           18              H       6.207113       7.514072      12.828229       0.107661       1.629797 0.13290354E+02  0.14815424E+03                                 2.289817                            2.125794      -1.439303       2.177424                    0.992334       4.176090      12.465252       0.430915       1.275079      -0.709448      -0.025651       0.043943       0.028403       0.058272      -0.000763       0.001530       0.013881      -0.011333      -0.034114      -0.018109       0.000180       0.017928              2.382296       2.596247      -0.690972      -0.448964       2.486496       0.432351       2.064146           0.000000
           19              H       6.151636      10.616291      10.040602       0.124358       1.727440 0.14247475E+02  0.15794257E+03                                 2.215728                            2.085206      -1.256330       2.272939                    0.994936       3.660085      10.107848       0.482785       1.144436      -0.745802      -0.031498       0.052592       0.020118       0.064519      -0.005632       0.001241       0.017677      -0.014039      -0.046842      -0.024212       0.000351       0.023861              2.251811       2.314381      -0.498444      -0.300577       2.474401       0.363782       1.966650           0.000001
           20              H       6.147243       6.877952       8.069876       0.115920       1.593028 0.13175381E+02  0.14616331E+03                                 2.242243                            2.110610      -1.301092       2.248662                    0.993582       4.014895      11.851364       0.435459       1.267897      -0.712349      -0.028557      -0.042690      -0.032153       0.060595       0.001525       0.001848       0.015797      -0.007930      -0.025999      -0.018150       0.000115       0.018035              2.302575       2.496539       0.622817       0.361474       2.416660       0.371186       1.994524           0.000000
           21              H       4.449269       2.886056       8.457831       0.130403       1.758610 0.15061987E+02  0.17062936E+03                                 2.270875                            2.159728      -1.538943       2.118801                    0.993078       4.028270      11.534868       0.465573       1.161307      -0.737328       0.014243      -0.026017       0.046645       0.055277      -0.011643       0.008217      -0.015998       0.000510       0.026397      -0.018138      -0.007375       0.025513              2.291711       1.854814      -0.185823       0.296200       2.214743      -0.189131       2.805575          -0.000000
           22              H       2.930088       6.411396       6.540644       0.120245       1.645275 0.12946264E+02  0.14333730E+03                                 2.286738                            2.082472      -1.578923       2.110265                    0.992133       4.218383      12.537790       0.440399       1.256160      -0.712292      -0.012613       0.049896      -0.004974       0.051705      -0.013770       0.006578      -0.001764      -0.009743       0.009074      -0.017104       0.001684       0.015420              2.431904       1.961282      -0.443275      -0.121053       3.360178       0.278721       1.974252          -0.000000
           23              H       2.995023       5.292900       4.377509       0.132016       1.849785 0.15897979E+02  0.18292863E+03                                 2.392956                            2.259018      -1.489781       2.164159                    0.992833       3.961968      11.511714       0.442219       1.203729      -0.729225      -0.016239       0.032354      -0.042155       0.055565      -0.013507       0.011792      -0.007996      -0.016730       0.011063      -0.019913      -0.003012       0.022925              2.411098       1.935716      -0.188932       0.305030       2.451491      -0.348722       2.846087           0.000000
           24              H       2.832165      11.454767      12.468299       0.130155       1.755142 0.15002201E+02  0.16983530E+03                                 2.268303                            2.155017      -1.537386       2.117457                    0.992766       4.044688      11.589515       0.466075       1.160854      -0.737173      -0.014880       0.025030      -0.046037       0.054473      -0.010602       0.008821      -0.015506       0.003218       0.027788      -0.017736      -0.007308       0.025044              2.291569       1.873204      -0.190465       0.315480       2.195607      -0.171902       2.805895           0.000000
           25              H       4.476524       7.985230      14.380676       0.121373       1.463334 0.11222548E+02  0.12156461E+03                                 2.217769                            2.013462      -1.641842       2.072518                    0.989946       4.439366      13.654996       0.417411       1.354648      -0.689364       0.014455      -0.049402       0.002831       0.051551      -0.010921       0.000315       0.001420      -0.014877       0.001550      -0.013536       0.000482       0.013054              2.365390       1.897540      -0.505108      -0.078592       3.270307       0.197381       1.928323          -0.000000
           26              H       4.394090       9.109910      16.544229       0.128961       1.824711 0.15548463E+02  0.17924256E+03                                 2.408314                            2.256893      -1.557984       2.115028                    0.990529       4.237464      12.626546       0.432500       1.228474      -0.720153       0.016168      -0.027516       0.040702       0.051722      -0.002268       0.008877      -0.003741      -0.009294       0.019015      -0.012106      -0.000252       0.012358              2.439408       1.939103      -0.277627       0.355055       2.537430      -0.373316       2.841690           0.000001
           27              H       4.390441      10.069196       1.992477       0.132098       1.758697 0.15078476E+02  0.17084265E+03                                 2.271674                            2.161945      -1.540903       2.119892                    0.993021       4.012374      11.485797       0.465055       1.162420      -0.737239       0.013737      -0.026014      -0.046702       0.055195      -0.011377      -0.008243       0.016175       0.000398       0.027612      -0.018130      -0.007550       0.025681              2.290065       1.836200      -0.177468      -0.274500       2.223368       0.200653       2.810625           0.000000
           28              H       2.925471      13.605467       3.930577       0.119691       1.644015 0.12928531E+02  0.14306271E+03                                 2.283678                            2.079593      -1.574712       2.111809                    0.992244       4.215414      12.517189       0.441255       1.254408      -0.712687      -0.011960       0.050173       0.005345       0.051855      -0.013638      -0.006481       0.002056      -0.010265       0.010215      -0.017156       0.001759       0.015397              2.428104       1.952739      -0.432842       0.116846       3.361799      -0.275290       1.969775          -0.000000
           29              H       3.013639      12.487258       6.092876       0.132029       1.851864 0.15924375E+02  0.18333645E+03                                 2.396914                            2.262697      -1.490433       2.164026                    0.992738       3.961703      11.519977       0.441264       1.205651      -0.728823      -0.015302       0.032238       0.042075       0.055171      -0.013334      -0.011170       0.008282      -0.017859       0.011362      -0.019812      -0.003027       0.022839              2.414353       1.925159      -0.178405      -0.289564       2.458392       0.353383       2.859506           0.000001
           30              H       4.509512       4.264724      18.911275       0.131113       1.742090 0.14850608E+02  0.16770162E+03                                 2.257070                            2.144010      -1.545187       2.115638                    0.993010       4.033642      11.545478       0.467275       1.160755      -0.737150       0.014963       0.024984       0.045805       0.054279       0.010968       0.008901       0.015230       0.003035       0.028291      -0.017814      -0.007295       0.025109              2.282993       1.871413       0.198371       0.319818       2.189184       0.169699       2.788383          -0.000000
           31              H       2.835814       0.801802      17.012702       0.122871       1.461264 0.11256997E+02  0.12199669E+03                                 2.214054                            2.015842      -1.639150       2.074941                    0.989974       4.421132      13.589620       0.417502       1.353698      -0.689681      -0.014911      -0.049475      -0.002769       0.051747       0.011377       0.000447      -0.002046      -0.015252       0.000509      -0.013913       0.000114       0.013799              2.359791       1.906078       0.516612      -0.082947       3.240141      -0.195431       1.933155          -0.000000
           32              H       2.923684       1.920729      14.844548       0.129206       1.843247 0.15751031E+02  0.18214746E+03                                 2.425351                            2.272361      -1.570899       2.110327                    0.990332       4.240988      12.652580       0.430839       1.229353      -0.720099      -0.016578      -0.027261      -0.040843       0.051828       0.002244       0.009008       0.003595      -0.008807       0.017448      -0.011904      -0.000178       0.012082              2.457454       1.958971       0.295354       0.365377       2.554310       0.380716       2.859081           0.000000
           33              C       6.656069       2.569650       0.830495       0.038667      28.683464 0.39743913E+03  0.90751521E+04                                 8.015470                            6.559096       0.385079       2.120330                    0.999730      26.950416      74.694191       0.660806       0.405928      -1.078253      -0.033916      -0.039963       0.040360       0.066154      -0.007314       0.006264       0.018979      -0.042564       0.089418      -0.038806      -0.001638       0.040444              8.822631      13.140229       0.004472       0.099589       7.673733      -1.838777       5.653930           0.000000
           34              C       6.652792       0.512578       1.939774       0.051604      28.993355 0.40715442E+03  0.93747609E+04                                 8.171166                            6.688868       0.395423       2.132001                    0.999732      26.905220      75.442996       0.645547       0.412076      -1.071748      -0.032818       0.055452      -0.007523       0.064873       0.007929      -0.001730       0.023740      -0.040517       0.128793      -0.043719      -0.009582       0.053302              9.150073      14.270669       0.105729      -0.388108       7.476421      -1.683722       5.703130          -0.000000
           35              C       6.635516      11.834886      19.929787       0.041343      28.445657 0.39259537E+03  0.89307558E+04                                 7.951701                            6.504134       0.381676       2.120253                    0.999754      26.804825      73.978451       0.666343       0.404078      -1.080252      -0.030558       0.046912      -0.031068       0.064030       0.005929      -0.005265       0.017713      -0.041793       0.105624      -0.040175      -0.002988       0.043163              8.748135      13.152301       0.195805      -0.132611       7.980452      -1.448315       5.111654           0.000001
           36              C       6.632761      13.997235      19.043661       0.044997      28.884425 0.40329386E+03  0.92611027E+04                                 8.132985                            6.640599       0.409391       2.133509                    0.999811      26.977084      75.472239       0.650490       0.410038      -1.073388      -0.035278      -0.055938       0.006335       0.066436      -0.010084      -0.001837       0.019041      -0.030837       0.135156      -0.041126      -0.010406       0.051532              9.125418      14.294658       0.000809       0.028458       7.951198      -1.361004       5.130399          -0.000000
           37              C       0.661630       9.766884       9.617303       0.038430      28.734206 0.39658690E+03  0.90472295E+04                                 8.014018                            6.543478       0.373758       2.115866                    0.999743      26.945849      74.549570       0.663160       0.404865      -1.079389       0.032367      -0.044270      -0.037879       0.066650       0.006626       0.007470      -0.019832      -0.041909       0.088880      -0.038574      -0.002496       0.041069              8.823426      13.174003       0.046240       0.096688       7.737601       1.822503       5.558675           0.000001
           38              C       0.652769       7.696149       8.534794       0.039040      29.487822 0.40833689E+03  0.94076072E+04                                 8.259607                            6.691897       0.398744       2.127498                    0.999791      27.123273      76.045488       0.646449       0.411255      -1.072419       0.033368       0.054066       0.014000       0.065058      -0.010446       0.004304      -0.022287      -0.045794       0.123440      -0.045745      -0.006266       0.052010              9.308999      14.580856      -0.355754      -0.267918       7.764490       1.743868       5.581651           0.000000
           39              C       0.703629       4.599539      11.312801       0.039906      28.400501 0.39227143E+03  0.89213034E+04                                 7.936215                            6.496229       0.379826       2.119878                    0.999723      26.821869      74.010289       0.667571       0.403429      -1.080716       0.031453       0.042050       0.035882       0.063601      -0.006716      -0.007675      -0.020617      -0.041343       0.093867      -0.039250      -0.003511       0.042760              8.722047      13.076117      -0.005783      -0.018226       7.676351       1.720333       5.413674           0.000000
           40              C       0.705267       6.674733      12.387780       0.043207      28.908816 0.40269496E+03  0.92407023E+04                                 8.127252                            6.628766       0.423384       2.137092                    0.999750      26.959759      75.311108       0.652314       0.409186      -1.074319       0.033126      -0.056017      -0.011412       0.066072       0.010322      -0.001940      -0.023215      -0.040017       0.125384      -0.043587      -0.008782       0.052369              9.119740      14.336931       0.115915       0.027302       7.587988       1.615259       5.434300           0.000000
           41              C       0.617472      11.837331      19.931251       0.038979      28.567960 0.39347306E+03  0.89637534E+04                                 7.987451                            6.519983       0.362202       2.113917                    0.999761      26.919828      74.567986       0.663624       0.405144      -1.078574       0.030893       0.046575      -0.034377       0.065615      -0.005951       0.007292       0.016934      -0.042201       0.113625      -0.042085      -0.002793       0.044878              8.795600      13.211599       0.319764      -0.143387       8.061396      -1.472980       5.113804           0.000001
           42              C       0.614047      14.001837      19.051399       0.046182      29.752639 0.41745028E+03  0.96852988E+04                                 8.364881                            6.806183       0.359006       2.118104                    0.999639      27.225656      76.976927       0.634401       0.416134      -1.067660       0.035531      -0.059067       0.005855       0.069179       0.009370       0.001292       0.019042      -0.033116       0.139306      -0.042405      -0.010337       0.052742              9.429100      14.677949       0.525472      -0.582950       8.201012      -1.449949       5.408338          -0.000000
           43              C       0.640408       2.569937       0.837606       0.040010      28.473212 0.39335781E+03  0.89547740E+04                                 7.956353                            6.511381       0.372761       2.116956                    0.999745      26.872051      74.254813       0.665656       0.404194      -1.079894       0.032198      -0.041679       0.039031       0.065553       0.006974      -0.008616       0.019844      -0.043407       0.087563      -0.039563      -0.001495       0.041058              8.755799      13.120266      -0.087800       0.064080       7.631666      -1.761814       5.515465           0.000001
           44              C       0.632365       0.510996       1.942492       0.040047      29.381036 0.40731210E+03  0.93756296E+04                                 8.232608                            6.677637       0.408395       2.130984                    0.999773      27.074980      75.810857       0.648162       0.410534      -1.073173       0.031812       0.055106      -0.015172       0.065413      -0.009433      -0.004566       0.024387      -0.044214       0.118561      -0.043798      -0.008531       0.052329              9.278637      14.542786      -0.388550       0.243287       7.649905      -1.771576       5.643221           0.000000
           45              C       6.719142       4.602703      11.311964       0.037567      28.741942 0.39699815E+03  0.90623397E+04                                 8.022329                            6.551439       0.374569       2.116404                    0.999724      26.978082      74.753425       0.661817       0.405430      -1.078610      -0.031977       0.043511       0.038409       0.066265       0.006407       0.006671      -0.018832      -0.039874       0.095232      -0.038250      -0.003148       0.041399              8.826406      13.145917      -0.120532       0.029744       7.772274       1.829757       5.561026           0.000000
           46              C       6.725918       6.680485      12.380879       0.048960      29.608470 0.41309199E+03  0.95550810E+04                                 8.325510                            6.760649       0.372380       2.123599                    0.999686      27.087853      76.366814       0.638201       0.414917      -1.068888      -0.033373      -0.055284      -0.008994       0.065200      -0.008860       0.000356      -0.021379      -0.039953       0.127377      -0.043302      -0.008022       0.051324              9.378362      14.585123      -0.369082      -0.587096       7.817399       1.728257       5.732565           0.000000
           47              C       6.677143       9.768322       9.622741       0.040680      28.426617 0.39257977E+03  0.89340749E+04                                 7.951256                            6.506635       0.386462       2.122187                    0.999752      26.844746      74.205905       0.665531       0.404405      -1.079579      -0.033085      -0.041882      -0.037179       0.065046      -0.005999      -0.007281      -0.021073      -0.043426       0.092697      -0.039603      -0.003528       0.043131              8.736979      13.063239       0.162598       0.055443       7.678772       1.764883       5.468926           0.000001
           48              C       6.673345       7.700033       8.534794       0.052406      29.001711 0.40708192E+03  0.93723014E+04                                 8.172845                            6.688372       0.400531       2.133552                    0.999744      26.897877      75.409424       0.645582       0.412088      -1.071783      -0.032373       0.056803       0.009447       0.066059       0.007997       0.002234      -0.022793      -0.035416       0.130724      -0.041881      -0.010849       0.052730              9.150407      14.299014       0.126064       0.352601       7.546756       1.635860       5.605449          -0.000000
           49              C       3.754650       3.411434       5.127067      -0.045735      43.997668 0.48333121E+03  0.11590105E+05                                10.882662                            7.332289      -0.040352       1.983647                    0.998785      28.218766      80.156774       0.612347       0.417124      -1.070904       0.000036       0.023461       0.021072       0.031535       0.027669      -0.018115      -0.001626       0.035871      -0.050167      -0.030110      -0.015732       0.045842             14.630596       6.344671      -2.001567       0.843378      16.793072       7.904779      20.754046          -0.000001
           50              C       4.170692       2.744105       6.316655       0.064660      40.055916 0.45732275E+03  0.10859766E+05                                10.285164                            7.242667      -0.218815       1.925229                    0.999257      27.739446      79.456359       0.599657       0.430136      -1.058412       0.004002      -0.011119       0.001581       0.011923      -0.006778      -0.002771       0.002553      -0.039037      -0.099330      -0.033417      -0.003926       0.037343             12.853567       6.534259      -3.520129       0.180197      16.563354       4.795927      15.463087          -0.000001
           51              C       4.117746       3.411003       7.570241      -0.133693      42.713339 0.51583434E+03  0.12647729E+05                                10.580172                            7.557217      -0.025376       1.947597                    0.999391      30.888009      90.467638       0.601671       0.415188      -1.065767      -0.021110       0.023157      -0.016066       0.035214       0.015427      -0.011050      -0.031963       0.083504      -0.020017      -0.058764       0.005541       0.053223             13.282295       6.305119      -2.739116      -0.351013      17.017005       6.981511      16.524760          -0.000001
           52              C       3.698801       4.751558       7.685686      -0.025174      41.923260 0.47172305E+03  0.11249439E+05                                10.496118                            7.229156      -0.049408       1.977743                    0.999079      28.065024      79.644247       0.618220       0.415451      -1.071387       0.004981      -0.026585      -0.031266       0.041342       0.019866      -0.012690      -0.011755       0.005828      -0.037824      -0.019226      -0.013719       0.032945             13.740846       6.229979      -2.076557       0.271874      15.358413       6.724812      19.634146          -0.000001
           53              C       3.301450       5.402636       6.502372      -0.073605      38.348116 0.48445452E+03  0.11699993E+05                                 9.963827                            7.368735       0.045979       1.989255                    0.999427      29.624381      86.271396       0.603406       0.420305      -1.061910       0.034576      -0.022009      -0.013948       0.043295       0.023501      -0.004729      -0.014741       0.013316      -0.113694      -0.041952      -0.003386       0.045338             12.088225       6.061370      -2.037982       0.482263      13.977820       4.390371      16.225483          -0.000000
           54              C       3.331237       4.749976       5.252133      -0.071982      38.773259 0.47035067E+03  0.11272708E+05                                 9.971446                            7.220429       0.037376       1.985826                    0.999395      29.512850      85.541977       0.614843       0.415657      -1.065156       0.025603      -0.009232       0.022921       0.035583       0.014574      -0.000023      -0.012951       0.027943      -0.056334      -0.027645      -0.002506       0.030151             12.339760       5.872215      -2.189662       0.094737      15.805949       5.755602      15.341117          -0.000000
           55              C       3.705577       2.729147       3.772258       0.561068      26.599385 0.27433247E+03  0.58232082E+04                                 8.368648                            5.889691      -0.253909       1.962318                    0.998715      23.297055      66.389919       0.608530       0.474176      -1.016946       0.002585      -0.014530      -0.033556       0.036658      -0.008689      -0.008292      -0.002954       0.156191      -0.191529      -0.064857      -0.046019       0.110876             10.982411       4.734557      -0.001551       0.423005      11.417108       6.205347      16.795569          -0.000001
           56              C       3.687631       5.453261       9.030874       0.567322      26.897247 0.27955265E+03  0.59665140E+04                                 8.342825                            5.964732       0.006323       2.047004                    0.999561      23.432757      67.123280       0.601311       0.477254      -1.014541       0.000118       0.027237       0.059742       0.065658      -0.005671       0.002014       0.000003       0.132199      -0.149170      -0.049753      -0.041479       0.091233             10.402104       5.018224      -0.178447      -0.159329      10.906529       2.759602      15.281559          -0.000001
           57              C       3.565060      10.960455      15.795717      -0.046018      43.913741 0.48128770E+03  0.11523268E+05                                10.844680                            7.299413      -0.053830       1.978799                    0.998819      28.173363      79.838772       0.616216       0.415147      -1.072699       0.004788      -0.020403      -0.019974       0.028951       0.030765      -0.017012      -0.003530       0.037384      -0.048827      -0.030489      -0.017910       0.048400             14.530974       6.464723      -2.133382       0.877640      16.634276       7.862642      20.493922          -0.000000
           58              C       3.116179      11.609806      14.608638       0.066218      40.028092 0.45584891E+03  0.10816910E+05                                10.293424                            7.238471      -0.220317       1.926275                    0.999222      27.681056      79.281235       0.598852       0.431027      -1.057780      -0.001382       0.013352      -0.001247       0.013481      -0.009640      -0.003224       0.001620      -0.036327      -0.106562      -0.035822      -0.002576       0.038398             12.836911       6.758101      -3.699712       0.207844      16.320529       4.839725      15.432102          -0.000001
           59              C       3.188634      10.944634      13.355053      -0.133303      42.727755 0.51552714E+03  0.12636042E+05                                10.577743                            7.550083      -0.015405       1.950383                    0.999406      30.880308      90.377143       0.602648       0.414651      -1.066303       0.025279      -0.021539       0.016181       0.036943       0.019642      -0.011795      -0.031604       0.086033      -0.018223      -0.060050       0.003619       0.056431             13.259081       6.458199      -2.902175      -0.389535      16.823312       6.958430      16.495731           0.000000
           60              C       3.653674       9.619899      13.238771      -0.026561      41.940747 0.47020298E+03  0.11200771E+05                                10.479115                            7.204570      -0.049985       1.977336                    0.999090      28.044487      79.463674       0.621129       0.413963      -1.072671      -0.002304       0.027022       0.031600       0.041642       0.020528      -0.011746      -0.012313       0.005672      -0.039392      -0.019687      -0.013771       0.033458             13.693000       6.350799      -2.236284       0.250426      15.148746       6.651846      19.579456          -0.000001
           61              C       4.076269       8.982916      14.420830      -0.074628      39.276648 0.49515752E+03  0.12032592E+05                                10.159513                            7.471682      -0.017808       1.968806                    0.999220      29.809101      87.281586       0.596164       0.422790      -1.059588      -0.028407       0.024951       0.013556       0.040165       0.029951      -0.008695      -0.012601       0.019631      -0.112195      -0.040628      -0.011916       0.052544             12.330325       6.266378      -2.319608       0.631526      14.257715       4.311427      16.466882           0.000001
           62              C       4.033079       9.637014      15.670442      -0.071769      39.106377 0.47136919E+03  0.11310703E+05                                10.050856                            7.243214       0.044906       1.989908                    0.999311      29.536415      85.846880       0.611568       0.417381      -1.063352      -0.020639       0.012561      -0.026109       0.035573       0.025617      -0.005113      -0.011933       0.030684      -0.062958      -0.028964      -0.013108       0.042073             12.413019       6.036997      -2.491031       0.185290      15.924488       5.663035      15.277571           0.000001
           63              C       3.599984      11.648494      17.147807       0.562590      26.733723 0.27678717E+03  0.58896054E+04                                 8.406648                            5.923510      -0.270453       1.956387                    0.998672      23.366437      66.712697       0.605511       0.475383      -1.016093       0.001852       0.014508       0.035693       0.038573      -0.012788      -0.005165      -0.002340       0.156954      -0.187042      -0.063004      -0.047823       0.110828             11.016987       4.762793       0.089709       0.373610      11.467771       6.257819      16.820397          -0.000001
           64              C       3.681227       8.918772      11.894210       0.566918      26.886292 0.27922070E+03  0.59571802E+04                                 8.338078                            5.960327       0.000914       2.045856                    0.999542      23.413996      67.039275       0.601713       0.477116      -1.014696       0.001659      -0.026751      -0.057855       0.063762      -0.005439       0.004688       0.001109       0.133837      -0.149663      -0.050248      -0.041986       0.092235             10.393274       5.032053      -0.213743      -0.278512      10.883413       2.742959      15.264357          -0.000001
           65              C       3.748767      10.600039       5.333907      -0.046057      43.909989 0.48338750E+03  0.11590980E+05                                10.865446                            7.331389      -0.038796       1.984315                    0.998789      28.215832      80.128465       0.612594       0.416973      -1.071076      -0.000844       0.021831      -0.020285       0.029812       0.027192       0.016958       0.000794       0.037504      -0.045969      -0.029944      -0.014741       0.044685             14.573908       6.264291      -1.966115      -0.748257      16.788594      -7.826543      20.668840          -0.000000
           66              C       4.142395       9.929689       4.138253       0.065513      39.967518 0.45724390E+03  0.10857417E+05                                10.270432                            7.243040      -0.227587       1.923108                    0.999173      27.727517      79.420222       0.599518       0.430254      -1.058340       0.004994      -0.011755      -0.002887       0.013094      -0.007405       0.003441      -0.003247      -0.037073      -0.098563      -0.033323      -0.003278       0.036601             12.803961       6.435434      -3.453306      -0.116280      16.600048      -4.697717      15.376402          -0.000001
           67              C       4.075822      10.596587       2.884668      -0.134752      42.682185 0.51655485E+03  0.12670603E+05                                10.577145                            7.565157      -0.027911       1.946692                    0.999374      30.909482      90.567535       0.601000       0.415481      -1.065513      -0.021105       0.024898       0.016287       0.036477       0.015094       0.010688       0.031830       0.089078      -0.018720      -0.060744       0.005863       0.054882             13.246670       6.226013      -2.678467       0.406011      17.085971      -6.913427      16.428027           0.000000
           68              C       3.665068      11.940307       2.774242      -0.025063      41.779537 0.47004743E+03  0.11195482E+05                                10.460454                            7.207746      -0.039862       1.981020                    0.999140      28.015418      79.360464       0.620464       0.414466      -1.072409       0.004871      -0.027455       0.031907       0.042374       0.019366       0.011209       0.012184       0.008882      -0.040778      -0.020210      -0.012281       0.032490             13.684964       6.141894      -2.020019      -0.196853      15.395613      -6.712366      19.517385          -0.000000
           69              C       3.289982      12.593974       3.963621      -0.074223      38.386859 0.48541403E+03  0.11728715E+05                                 9.971106                            7.377006       0.040388       1.987056                    0.999394      29.648191      86.355110       0.602960       0.420416      -1.061863       0.032996      -0.022514       0.012575       0.041878       0.023196       0.002817       0.013774       0.014644      -0.117593      -0.042792      -0.002444       0.045235             12.091109       6.010210      -1.997955      -0.404560      14.026697      -4.393101      16.236421          -0.000000
           70              C       3.333173      11.941601       5.213860      -0.071623      38.766092 0.47056206E+03  0.11279007E+05                                 9.967665                            7.220389       0.038872       1.985976                    0.999422      29.525189      85.581578       0.615059       0.415466      -1.065282       0.026120      -0.010776      -0.023708       0.036884       0.014415      -0.000872       0.013708       0.026449      -0.058187      -0.028642      -0.001113       0.029755             12.324017       5.818055      -2.146032      -0.032574      15.837721      -5.725085      15.316273           0.000000
           71              C       3.713024       9.918184       6.690598       0.560805      26.600679 0.27481027E+03  0.58359400E+04                                 8.368182                            5.895289      -0.255390       1.961677                    0.998694      23.314262      66.455606       0.608163       0.474251      -1.016896       0.003041      -0.014618       0.034196       0.037314      -0.008638       0.006385       0.003513       0.155108      -0.191290      -0.064782      -0.045353       0.110135             10.960106       4.722704       0.000710      -0.366708      11.414790      -6.178920      16.742823          -0.000001
           72              C       3.640717      12.643879       1.429263       0.570728      26.837386 0.27864892E+03  0.59398560E+04                                 8.323193                            5.949924       0.015565       2.050731                    0.999572      23.352964      66.759332       0.603102       0.476427      -1.015418      -0.001985       0.025950      -0.058031       0.063600      -0.008105      -0.004771       0.000263       0.133118      -0.152789      -0.051089      -0.041586       0.092674             10.382068       4.976114      -0.121649       0.211766      10.896291      -2.821230      15.273798          -0.000001
           73              C       3.767533       3.767247      15.586786      -0.042519      43.860878 0.48032763E+03  0.11495169E+05                                10.842576                            7.296882      -0.064331       1.975954                    0.998852      28.131764      79.717359       0.615687       0.415689      -1.072291      -0.004420      -0.020815       0.019904       0.029137      -0.030449      -0.016776       0.003676       0.037423      -0.045644      -0.030303      -0.017362       0.047665             14.553486       6.535608       2.300418       0.798699      16.604681      -7.859222      20.520169          -0.000001
           74              C       4.222669       4.416743      16.771355       0.063416      40.129055 0.45575521E+03  0.10811899E+05                                10.301634                            7.230379      -0.214010       1.927954                    0.999211      27.687773      79.236832       0.600225       0.430152      -1.058535       0.001667       0.012779       0.003256       0.013292       0.008442      -0.003084      -0.002450      -0.034589      -0.103916      -0.034954      -0.001744       0.036698             12.915552       6.875364       3.867716       0.156017      16.384042      -4.895258      15.487249          -0.000001
           75              C       4.147905       3.755166      18.026404      -0.135213      42.972286 0.51714383E+03  0.12686269E+05                                10.623010                            7.565502      -0.022418       1.947618                    0.999407      30.921241      90.550500       0.601573       0.415045      -1.065994      -0.026947      -0.022638      -0.017352       0.039239      -0.021192      -0.012827       0.032059       0.084424      -0.020876      -0.059903       0.002234       0.057669             13.379016       6.571096       3.062000      -0.451446      16.942256      -7.058401      16.623697          -0.000001
           76              C       3.674227       2.433883      18.146660      -0.026614      42.010416 0.47033502E+03  0.11204577E+05                                10.489124                            7.203387      -0.040325       1.980239                    0.999121      28.049259      79.476618       0.621470       0.413711      -1.072847       0.002750       0.026927      -0.031960       0.041882      -0.020456      -0.011998       0.013937       0.002003      -0.039310      -0.020625      -0.013507       0.034132             13.752499       6.462308       2.369530       0.223129      15.150280      -6.698231      19.644908          -0.000001
           77              C       3.244484       1.796468      16.967737      -0.074903      39.223392 0.49538528E+03  0.12038935E+05                                10.149206                            7.473333      -0.023121       1.967132                    0.999132      29.805696      87.260935       0.596135       0.422782      -1.059644       0.030520       0.025232      -0.015313       0.042457      -0.031409      -0.008967       0.012136       0.017442      -0.119384      -0.042600      -0.012120       0.054720             12.332840       6.349588       2.452013       0.595270      14.142932      -4.312818      16.505999           0.000000
           78              C       3.290206       2.447402      15.716244      -0.071429      38.946467 0.46946564E+03  0.11252128E+05                                10.016467                            7.222634       0.054533       1.993568                    0.999293      29.484815      85.610337       0.613277       0.416695      -1.063932       0.020603       0.010102       0.025180       0.034067      -0.025380      -0.004889       0.011332       0.030014      -0.065717      -0.028718      -0.013264       0.041982             12.381582       6.093835       2.639044       0.137265      15.798700      -5.611914      15.252212          -0.000000
           79              C       3.735885       4.451979      14.232814       0.561102      26.713377 0.27648981E+03  0.58806783E+04                                 8.396027                            5.916134      -0.275659       1.954717                    0.998642      23.352411      66.620202       0.606638       0.474710      -1.016630      -0.001377       0.015014      -0.034814       0.037938       0.012388      -0.005575       0.002109       0.156244      -0.187584      -0.063118      -0.047412       0.110530             11.002924       4.755463       0.011229       0.302231      11.431838      -6.238194      16.821471          -0.000001
           80              C       3.644962       1.737070      19.492894       0.565107      26.891867 0.28009799E+03  0.59827413E+04                                 8.347475                            5.973882      -0.009030       2.042113                    0.999533      23.486516      67.364663       0.600180       0.477787      -1.013974      -0.001999      -0.026404       0.058727       0.064421       0.006195       0.004412       0.000034       0.130535      -0.146724      -0.049051      -0.041103       0.090155             10.420031       5.117087       0.272145      -0.261299      10.814689      -2.757838      15.328316          -0.000001
           81              N       5.937323       1.543199       1.389108      -0.174336      32.785881 0.52420055E+03  0.12684536E+05                                 8.671244                            7.512947      -0.047474       2.024668                    0.997720      27.313346      75.129182       0.626866       0.403789      -1.091835       0.153121       0.004874       0.010138       0.153534       0.002826       0.006383      -0.003199      -0.156572       0.154330      -0.104325       0.049049       0.055276              9.491735      13.238265       0.086763      -0.477442       8.532342      -1.990760       6.704599          -0.000001
           82              N       5.916770      12.911818      19.479300      -0.175991      32.835129 0.52055683E+03  0.12561837E+05                                 8.648329                            7.459588      -0.028767       2.028881                    0.998018      27.253136      74.616363       0.633182       0.400860      -1.094919       0.154806       0.000994      -0.007222       0.154977      -0.004833      -0.008629       0.000151      -0.155219       0.154512      -0.103990       0.051576       0.052414              9.494996      13.448053       0.243538       0.268700       9.080016      -1.554963       5.956920          -0.000001
           83              N       1.375238       8.733674       9.064546      -0.178755      33.062671 0.52213645E+03  0.12610543E+05                                 8.685118                            7.467506      -0.025100       2.028332                    0.997957      27.334284      74.890123       0.633225       0.400496      -1.095078      -0.154637       0.003846      -0.005438       0.154781      -0.001874       0.009657      -0.000201      -0.155917       0.149846      -0.103562       0.050515       0.053047              9.544242      13.414649      -0.015909      -0.433604       8.734831       2.004245       6.483246          -0.000001
           84              N       1.421705       5.633181      11.858865      -0.174170      32.846070 0.51921125E+03  0.12520917E+05                                 8.653919                            7.451237      -0.026934       2.029757                    0.998090      27.216970      74.485516       0.633388       0.401000      -1.094854      -0.154491      -0.002835       0.004416       0.154580       0.003569      -0.008005       0.001135      -0.157552       0.155508      -0.105185       0.051579       0.053606              9.516398      13.503192       0.012469       0.315027       8.657972       1.893374       6.388032          -0.000001
           85              N       1.333835      12.917715      19.485574      -0.176128      33.156644 0.52672741E+03  0.12761375E+05                                 8.738591                            7.528567      -0.024068       2.031913                    0.997586      27.359567      75.309623       0.626505       0.403525      -1.091983      -0.154488      -0.002813      -0.009112       0.154782       0.003086       0.005173      -0.001489      -0.155096       0.156124      -0.103804       0.050482       0.053322              9.608280      13.429960       0.320439      -0.544578       9.256137      -1.650016       6.138742          -0.000000
           86              N       1.354537       1.543631       1.402075      -0.177998      33.123410 0.52328866E+03  0.12647587E+05                                 8.707308                            7.483533      -0.044380       2.022559                    0.997918      27.347139      74.996229       0.631446       0.401332      -1.094313      -0.154795       0.004526       0.003804       0.154908      -0.001682      -0.010168      -0.001198      -0.157633       0.151126      -0.104691       0.050650       0.054041              9.598351      13.571901      -0.104010       0.440845       8.659859      -2.002673       6.563293          -0.000001
           87              N       6.004566       5.640516      11.854473      -0.175243      33.011426 0.52505589E+03  0.12711447E+05                                 8.713049                            7.518917      -0.032262       2.029138                    0.997809      27.342622      75.248091       0.626586       0.403772      -1.091757       0.155736      -0.005715       0.008220       0.156057      -0.001562       0.006531       0.003084      -0.154302       0.151151      -0.102640       0.048234       0.054406              9.549738      13.256926      -0.179181      -0.540751       8.781800       2.015280       6.610489          -0.000001
           88              N       5.958025       8.737126       9.073957      -0.173122      32.817024 0.52243063E+03  0.12629989E+05                                 8.680296                            7.501669      -0.033355       2.029625                    0.997843      27.260976      74.930314       0.627210       0.403941      -1.091821       0.153450       0.005671      -0.009460       0.153845       0.004401      -0.006036       0.002559      -0.155938       0.154728      -0.104121       0.049662       0.054459              9.516468      13.341620       0.193962       0.455554       8.643846       1.948499       6.563938          -0.000001
           89              N       4.701858       1.411172       6.272945       0.486004      23.165797 0.26842345E+03  0.55147356E+04                                 6.876485                            5.392005      -0.066386       2.079879                    0.999476      20.953210      53.748015       0.733991       0.406173      -1.086229       0.019745      -0.040923       0.001524       0.045463       0.017654       0.045377       0.020949       0.018412       0.040035      -0.037795      -0.025335       0.063130              7.734331       5.823853      -2.033853      -1.863945      10.447437       0.240360       6.931702          -0.000000
           90              N       2.523280      12.916276      14.656740       0.488377      23.091015 0.26697561E+03  0.54754099E+04                                 6.861192                            5.373992      -0.022394       2.094721                    0.999466      20.884765      53.456453       0.736219       0.405652      -1.087008      -0.022611       0.041977      -0.000206       0.047679       0.019201       0.041915       0.022393       0.018888       0.026673      -0.035240      -0.025323       0.060563              7.705905       5.755662      -2.205078      -1.755279      10.344303       0.304299       7.017750           0.000000
           91              N       4.664178       8.592729       4.174225       0.486755      23.122061 0.26805685E+03  0.55052717E+04                                 6.868829                            5.389228      -0.066264       2.080168                    0.999449      20.933732      53.687012       0.734001       0.406310      -1.086147       0.021161      -0.041754       0.000671       0.046816       0.014627      -0.044977      -0.022304       0.018298       0.040937      -0.038317      -0.023928       0.062246              7.717638       5.816184      -1.974005       1.861810      10.483358      -0.204227       6.853371          -0.000000
           92              N       4.823982       5.719330      16.718861       0.488486      23.160889 0.26696469E+03  0.54753871E+04                                 6.878507                            5.375066      -0.032199       2.091749                    0.999471      20.885937      53.468637       0.735868       0.405831      -1.086837       0.021726       0.040362       0.000407       0.045839      -0.018488       0.041154      -0.022747       0.016661       0.023391      -0.035522      -0.023729       0.059252              7.767037       5.822048       2.309832      -1.773185      10.403092      -0.332633       7.075972          -0.000000
           93              O       3.703343       1.472152       3.625860      -0.575643      37.797449 0.59418504E+03  0.14699247E+05                                 9.110159                            7.617810       0.109471       2.075783                    0.996163      28.442740      76.754793       0.676025       0.366243      -1.129179       0.018639       0.015704      -0.019975       0.031512      -0.006962      -0.001043       0.037261      -0.015599      -0.180199      -0.072651       0.020637       0.052014             10.710090       6.139683       0.278892       0.576054      14.564512       4.336665      11.426077          -0.000001
           94              O       3.649355       3.351748       2.665489      -0.560329      30.876531 0.49022252E+03  0.11535785E+05                                 7.776928                            6.800522       0.491547       2.202381                    0.998221      27.587634      72.152843       0.735749       0.353771      -1.141201       0.001823      -0.036415      -0.002879       0.036574      -0.002478       0.000183      -0.035036       0.108574       0.228558      -0.099422       0.016237       0.083185              8.580904       5.423190      -0.074789       0.219596       7.531175       1.172303      12.788347           0.000001
           95              O       5.661799       1.121516       5.443496      -0.333493      24.628004 0.38355321E+03  0.84627605E+04                                 6.676912                            6.055252       0.694024       2.293990                    0.999068      25.228678      63.258653       0.774372       0.358484      -1.140908      -0.032486      -0.011470       0.014508       0.037382       0.010153      -0.042658       0.109535       0.283787       0.189599      -0.218331       0.073128       0.145203              7.033832       7.806400      -1.735357      -2.564082       5.754519       1.563763       7.540578           0.000001
           96              O       2.733870      13.760074      13.688840      -0.338825      23.498549 0.34913771E+03  0.75170922E+04                                 6.409633                            5.721247       0.914854       2.372141                    0.999288      24.851817      61.358550       0.809165       0.351573      -1.147600      -0.022719      -0.003453       0.020216       0.030606       0.129662       0.064803      -0.097237      -0.104686       0.248163      -0.220527       0.067086       0.153441              6.651689       4.305960       0.373405      -0.382768       8.945658      -2.116380       6.703449           0.000001
           97              O       4.352910       7.749363       3.233514      -0.339486      23.976541 0.35792093E+03  0.77574342E+04                                 6.507590                            5.803816       0.843763       2.344915                    0.999215      25.034303      62.098391       0.800762       0.352916      -1.146031       0.030099       0.003030       0.020614       0.036607       0.144723      -0.054946       0.099993      -0.072824       0.269561      -0.229256       0.070755       0.158501              6.763704       4.492944       0.756239       0.643536       9.093876       2.235040       6.704293           0.000001
           98              O       4.622551       6.565860      17.686133      -0.338455      23.506693 0.34839306E+03  0.74966537E+04                                 6.411202                            5.713804       0.915602       2.372645                    0.999257      24.834351      61.286655       0.810020       0.351409      -1.147796       0.022766      -0.004647      -0.020926       0.031270      -0.129265       0.066206       0.097787      -0.107518       0.245360      -0.221181       0.067335       0.153846              6.665841       4.296015      -0.293118      -0.345416       8.983675       2.124385       6.717833           0.000002
           99              O       3.629771      12.906784      17.286258      -0.576859      36.470466 0.57581663E+03  0.14150571E+05                                 8.910498                            7.506339       0.111932       2.073225                    0.996848      28.538884      77.063118       0.679224       0.366947      -1.127272      -0.010585      -0.014551       0.022167       0.028551      -0.007077       0.004707       0.040899      -0.014820      -0.187670      -0.077471       0.023451       0.054020             10.428329       6.039153       0.239769       0.664212      14.208504       4.201330      11.037331          -0.000001
          100              O       3.613909      11.030495      18.258968      -0.564067      30.836710 0.48996857E+03  0.11533027E+05                                 7.775489                            6.803308       0.465962       2.193924                    0.997849      27.661717      72.453337       0.734561       0.354245      -1.140353       0.002848       0.035383       0.002478       0.035584      -0.006047      -0.003738      -0.031687       0.110593       0.224848      -0.098933       0.018091       0.080843              8.563897       5.464859      -0.001215       0.061814       7.454830       1.143191      12.772001           0.000002
          101              O       1.580392      13.169258      15.517351      -0.336230      24.504426 0.38029080E+03  0.83727880E+04                                 6.662440                            6.035130       0.806173       2.335796                    0.999045      25.098839      62.863364       0.774574       0.359161      -1.140383       0.027201       0.010845      -0.016125       0.033430       0.028029      -0.051817       0.108477       0.258828       0.179137      -0.210717       0.068497       0.142220              7.005795       7.608853      -1.466512      -2.443627       5.830463       1.652764       7.578068           0.000001
          102              O       4.410621       0.565504       7.218049      -0.340861      24.014880 0.35887568E+03  0.77838392E+04                                 6.516002                            5.813344       0.837014       2.342446                    0.999210      25.054681      62.185592       0.799681       0.353134      -1.145776       0.029763       0.001564      -0.020312       0.036067       0.143224       0.057943      -0.101276      -0.072838       0.262878      -0.229063       0.071405       0.157658              6.765894       4.477733       0.687956      -0.590099       9.094897      -2.242958       6.725053           0.000001
          103              O       3.710641       5.709981      14.089762      -0.579534      36.985793 0.58280758E+03  0.14368065E+05                                 9.005719                            7.560077       0.092302       2.066736                    0.996353      28.627721      77.468794       0.675576       0.367755      -1.126463       0.011079      -0.015744      -0.021525       0.028878       0.007709       0.004428      -0.041617      -0.012596      -0.182952      -0.076761       0.023521       0.053240             10.564814       6.110755      -0.110318       0.621291      14.399470      -4.282582      11.184217          -0.000001
          104              O       3.720172       3.830529      13.123953      -0.559706      30.506610 0.48492552E+03  0.11383759E+05                                 7.714016                            6.764360       0.485008       2.200528                    0.998209      27.577146      72.112749       0.737371       0.353842      -1.140785      -0.003684       0.036812      -0.003578       0.037168       0.005801      -0.003490       0.034080       0.110768       0.225266      -0.099922       0.018100       0.081822              8.482537       5.396600       0.078624       0.031867       7.403263      -1.118916      12.647748           0.000001
          105              O       5.765083       5.964976      15.854276      -0.336635      24.667107 0.38180772E+03  0.84143012E+04                                 6.694463                            6.047149       0.788045       2.328847                    0.999027      25.124709      62.952301       0.773829       0.359160      -1.140418      -0.028186       0.009592       0.017742       0.034659      -0.029580      -0.052603      -0.107297       0.259243       0.179044      -0.210552       0.068143       0.142409              7.073126       7.676999       1.522588      -2.508799       5.851022      -1.676857       7.691357           0.000001
          106              O       3.710566       8.661188       6.838251      -0.575719      37.818631 0.59464071E+03  0.14712506E+05                                 9.110729                            7.619147       0.108829       2.075127                    0.996161      28.449077      76.762862       0.676215       0.366091      -1.129360       0.019446       0.015413       0.019640       0.031646      -0.006972      -0.000047      -0.037334      -0.015285      -0.178392      -0.072242       0.020673       0.051570             10.703632       6.118116       0.294523      -0.579204      14.578674      -4.330835      11.414105          -0.000001
          107              O       3.667897      10.541216       7.797785      -0.561793      30.923147 0.49174521E+03  0.11580578E+05                                 7.782983                            6.810815       0.483542       2.198937                    0.998208      27.622355      72.271359       0.735236       0.353744      -1.141224       0.002833      -0.036224       0.002226       0.036403      -0.001686       0.000234       0.035060       0.109524       0.228807      -0.099900       0.016652       0.083248              8.570345       5.426582      -0.028797      -0.190726       7.537692      -1.150814      12.746761           0.000002
          108              O       5.634544       8.296314       4.989035      -0.335256      24.557018 0.38335646E+03  0.84579652E+04                                 6.662630                            6.053625       0.705784       2.297155                    0.999047      25.246886      63.318027       0.774432       0.358475      -1.140830      -0.030246      -0.011428      -0.012557       0.034686       0.006136       0.039682      -0.111050       0.284307       0.187582      -0.218731       0.074696       0.144035              6.999987       7.808791      -1.740256       2.510274       5.774983      -1.532408       7.416188           0.000002
          109              O       3.679067       6.731398       9.122687      -0.589398      45.348081 0.70553094E+03  0.18209528E+05                                10.183312                            8.345459      -0.159570       1.985360                    0.994228      29.196754      80.332519       0.641073       0.370182      -1.126784       0.002358      -0.018701       0.021077       0.028276       0.002119      -0.002547      -0.002550      -0.020026      -0.211134      -0.070500       0.025008       0.045492             11.618244       7.822315       0.008854      -0.002360      18.220241       0.390528       8.812176          -0.000000
          110              O       3.710194       4.773131      10.123422      -0.571807      39.670181 0.58145617E+03  0.14277594E+05                                 9.323733                            7.486707       0.188790       2.102124                    0.996813      28.255392      75.462235       0.690037       0.361490      -1.135182      -0.000139       0.042471       0.004350       0.042694      -0.000508      -0.002094      -0.054924       0.067507       0.144018      -0.081137       0.009720       0.071417             11.061942       7.135829      -0.074496      -0.201154       7.193592      -1.593108      18.856406          -0.000000
          111              O       3.695599       7.640778      11.802188      -0.588384      45.352361 0.70539660E+03  0.18205231E+05                                10.181462                            8.345240      -0.159216       1.985490                    0.994391      29.188876      80.309557       0.641014       0.370233      -1.126743      -0.001515       0.019568      -0.021580       0.029170       0.003007       0.000716      -0.002782      -0.022625      -0.213157      -0.071124       0.023833       0.047291             11.613541       7.844239      -0.136473      -0.005014      18.207992       0.389695       8.788393          -0.000000
          112              O       3.664844       9.599476      10.802081      -0.570792      39.557755 0.57934454E+03  0.14214436E+05                                 9.310358                            7.474971       0.187856       2.102093                    0.996796      28.245718      75.434596       0.690240       0.361671      -1.134910       0.000662      -0.042235      -0.003946       0.042424       0.000475      -0.001550      -0.055450       0.067985       0.145630      -0.081846       0.009680       0.072166             11.047112       7.147587      -0.032095      -0.352446       7.187337      -1.616470      18.806412           0.000000
          113              O       3.641090      13.922448       1.339960      -0.591052      45.367416 0.70747775E+03  0.18272072E+05                                10.186036                            8.357189      -0.155848       1.985658                    0.994424      29.237154      80.466653       0.640608       0.370202      -1.126787       0.002244      -0.018906      -0.022884       0.029768       0.001773       0.000255       0.003131      -0.018584      -0.209702      -0.069987       0.025491       0.044496             11.621666       7.810453       0.114146      -0.040185      18.183609      -0.456737       8.870935          -0.000000
          114              O       3.638334      11.965620       0.334415      -0.572036      39.358041 0.57698168E+03  0.14135930E+05                                 9.262418                            7.447736       0.212513       2.109382                    0.996963      28.216030      75.195014       0.693467       0.360510      -1.136310       0.000168       0.042588      -0.003657       0.042745      -0.000446       0.002286       0.053008       0.066310       0.147664      -0.079599       0.008502       0.071097             10.978189       6.931569       0.011114       0.332682       7.164243       1.508232      18.838756           0.000000
          115              O       3.634760       0.459796      19.590980      -0.588267      45.485140 0.71136807E+03  0.18403605E+05                                10.211078                            8.388794      -0.184585       1.976750                    0.994195      29.251177      80.657024       0.638207       0.370968      -1.125847       0.001457       0.017991       0.021409       0.028003      -0.002693       0.001049       0.002129      -0.015825      -0.207215      -0.069125       0.026198       0.042927             11.652081       8.110532       0.291968       0.033590      17.992500      -0.413876       8.853212          -0.000000
          116              O       3.657621       2.419788      20.583141      -0.571559      39.506833 0.57858578E+03  0.14193438E+05                                 9.304386                            7.470611       0.185744       2.101162                    0.996743      28.265119      75.519504       0.690256       0.361723      -1.134688       0.000471      -0.041529       0.005692       0.041920       0.000527      -0.002342       0.055421       0.068147       0.143018      -0.081680       0.010197       0.071483             11.056690       7.199093       0.084005      -0.261353       7.195617       1.638202      18.775360          -0.000001

******************************************************
Auxiliary information for the entire system
The total spin magnetic moment of the unit cell is   -0.000004
The total net atomic charge of the unit cell is   -0.000000
Accuracy of reproducing the electrostatic potential in the unit cell:
  The inner radius (bohr) =    5.0000
  The outer radius (bohr) =   12.0000
  Valid grid points have density less than (e/(bohr^3)) =    0.0001
  The number of valid grid points were=       104114
  The rms potential error without charges in kcal/mol is=      5.44993
  The rms potential error with partial charges in kcal/mol is=      0.90829
  The RRMSE value at monopole order=      0.16666
  The rms potential error with partial charges and cloud penetration in kcal/mol is=      0.91380
  The RRMSE value at monopole order with cloud penetration is=      0.16767
  The rms potential error with partial charges and atomic dipoles in kcal/mol is=      0.75237
  The RRMSE value at dipole order=      0.13805
  The rms potential error with partial charges, atomic dipoles and cloud penetration in kcal/mol is=      0.73563
  The RRMSE value at dipole order with cloud penetration=      0.13498

******************************************************
The electron densities and ab initio electrostatic potential were computed in VASP using the PBE functional and
projector augmented wave method. See the main text of the journal article for a description of computational details.
The atomic charges, dipoles, and quadrupoles were computed with the DDEC6 method as described in
(a) T. A. Manz and N. Gabaldon Limas, RSC Adv. 6 (2016) 47771-47801 DOI: 10.1039/c6ra04656h
(b) N. Gabaldon Limas and T. A. Manz, RSC Adv. 8 (2018) 2678-2707 DOI: 10.1039/c7ra11829e.
For each atom in the material, the electron cloud parameters were fit to the spherically averaged atom-in-material
electron density using radial positions for which this density was between 10^-4 and 10^-2 electrons per cubic bohr.
The polarizabilities, dispersion coefficients, and quantum Drude oscillator (QDO) parameters were fit using the MCLF method.
The magnetic structure of the system was optimized in VASP from the default ferromagnetic initial guess using spin polarization.
The atomic spin moments (ASMs) were computed on this optimized magnetic structure using the DDEC6 partition as inputs
to the method of T. A. Manz and D. S. Sholl, J. Chem. Theory Comput. 7 (2011) 4146-4164 DOI: 10.1021/ct200539n.
The RMSE and RRMSE were computed using a uniform grid with Ewald summation.
